# Supplementary material for: Nectar biosynthesis is conserved among floral and extrafloral nectaries
Source: Plant Physiol. 2021 Jan 28;185(4):1595–616. doi: 10.1093/plphys/kiab018 (PMC8133665; doi:10.1093/plphys/kiab018)
Supplement: kiab018_Supplementary_Data [file kiab018_supplementary_data.zip]

Archive with 12 entries (12 files):
- pp.01245.2020-s01.xlsx
- pp.01245.2020-s02.docx
- pp.01245.2020-s03.xlsx
- pp.01245.2020-s04.xlsx
- pp.01245.2020-s05.xlsx
- pp.01245.2020-s06.xlsx
- pp.01245.2020-s07.xlsx
- pp.01245.2020-s08.xlsx
- pp.01245.2020-s09.xlsx
- pp.01245.2020-s10.xlsx
- pp.01245.2020-s11.xlsx
- pp.01245.2020-s12.pdf
