# Supplementary material for: Nectar biosynthesis is conserved among floral and extrafloral nectaries
Source: Plant Physiol. 2021 Jan 28;185(4):1595–616. doi: 10.1093/plphys/kiab018 (PMC8133665; doi:10.1093/plphys/kiab018)
Supplement: kiab018_Supplementary_Data [file kiab018_supplementary_data.zip › pp.01245.2020-s01.xlsx]

## Sheet: Cotton_Nectar_Metabolome
Supplemental Dataset S1	Metabolite concentrations (M) from untargeted total metabolite and targeted amino acid analyses of Gossypium hirsutum, TM-1 nectar. All pairwise q-values less than 1e-16 are reported as zero
Metabolite (Common Name)	NIST Name	NIST ID	KEGGID	Molecular Weight	Retention Time (min)	Retention Index	Concentration (M)								Concentration (M) for individual replicates
							Floral Mean	Floral S.E.	Bracteal Mean	Bracteal S.E.	Circumbracteal Mean	Circumbracteal S.E.	Foliar Mean	Foliar S.E.	1_Floral	2_Floral	3_Floral	4_Floral	5_Floral	6_Floral	1_Bracteal	2_Bracteal	3_Bracteal	4_Bracteal	5_Bracteal	6_Bracteal	1_Circumbracteal	2_Circumbracteal	3_Circumbracteal	4_Circumbracteal	5_Circumbracteal	6_Circumbracteal	1_Foliar	2_Foliar	3_Foliar	4_Foliar	5_Foliar	6_Foliar
Polar Fraction
Fructose	D-Fructose, 1,3,4,5,6-pentakis-O-(trimethylsilyl)-, O-methyloxime	149357	C00095	569	14.11; 14.26	2048;2059	1.8111	0.135048	4.05466	0.321523	4.33051	0.629808	4.55841	0.347467	1.92309	1.61466	1.60479	1.561	2.43126	1.7318	3.80197	3.14792	3.36389	5.21349	4.12086	4.67986	4.46934	6.6162	2.16788	4.32457	3.21606	5.18903	3.52081	5.49973	5.52035	3.8382	4.16578	4.80559
Glucose	d-Glucose, 2,3,4,5,6-pentakis-O-(trimethylsilyl)-, o-methyloxyme, (1E)-	306820	C00095	569	14.57;14.88	2082;2103	1.88605	0.175234	4.26648	0.317579	4.30201	0.680729	4.16035	0.339062	2.04868	1.72205	1.39929	1.67164	2.64852	1.82613	4.05723	3.3294	3.5809	5.41132	4.40141	4.81865	4.39079	6.58933	1.95773	4.55999	2.92061	5.3936	3.12064	5.0331	5.13718	3.42682	3.88658	4.35781
Sucrose	α-D-Glucopyranoside, 1,3,4,6-tetrakis-O-(trimethylsilyl)-β-D-fructofuranosyl 2,3,4,6-tetrakis-O-(trimethylsilyl	24810	C00089	918	27.16	2928	0.00501797	0.00138853	0.495926	0.0594031	0.374585	0.0657363	1.33847	0.1231	0.00235196	0.0038822	0.00700998	0.00239625	0.00344015	0.0110273	0.448415	0.340431	0.498282	0.751384	0.548081	0.388961	0.427669	0.663334	0.194754	0.352744	0.324559	0.284447	1.05337	1.7155	1.69501	1.08293	1.14164	1.3424
Succinic acid	Butanedioic acid, bis(trimethylsilyl) ester	352519	C00042	262	14.414	1323.14	1.79697e-07	0	0.000136003	3.48211e-05	7.85912e-05	1.39158e-05	1.79697e-07	0	1.79697e-07	1.79697e-07	1.79697e-07	1.79697e-07	1.79697e-07	1.79697e-07	8.22832e-05	2.95678e-05	0.000277477	0.000130022	0.000118281	0.000178386	7.99632e-05	7.61314e-05	0.000137283	3.23815e-05	6.40453e-05	8.1743e-05	1.79697e-07	1.79697e-07	1.79697e-07	1.79697e-07	1.79697e-07	1.79697e-07
Glyceric acid	Propanoic acid, 2,3-bis[(trimethylsilyl)oxy]-, trimethylsilyl ester	71911	C00258	322	14.9793	1344.89	7.83225e-07	6.03528e-07	1.02606e-05	3.38419e-06	4.68629e-06	9.5451e-07	3.67464e-06	1.23263e-06	1.79697e-07	1.79697e-07	3.80086e-06	1.79697e-07	1.79697e-07	1.79697e-07	2.2925e-05	1.46815e-06	1.73228e-05	4.33285e-06	9.80042e-06	5.71471e-06	3.72048e-06	4.88639e-06	9.25341e-06	3.17843e-06	2.99296e-06	4.08609e-06	5.72027e-06	2.60779e-06	1.45363e-06	3.04289e-06	5.39091e-07	8.68414e-06
2-hydroxyacrylic acid	Acrylicacid,2,3-bis[(trimethylsilyl)oxy]-,trimethylsilylester	332320	N/A	232	18.1391	1473.5	2.39596e-07	5.9899e-08	3.87533e-06	2.94145e-06	1.45305e-05	5.44221e-06	2.99495e-07	7.5767e-08	1.79697e-07	1.79697e-07	1.79697e-07	5.39091e-07	1.79697e-07	1.79697e-07	5.39091e-07	1.84616e-05	1.27024e-06	2.62164e-06	1.79697e-07	1.79697e-07	2.1535e-05	1.79697e-07	9.24576e-06	2.37998e-05	3.22429e-05	1.79697e-07	1.79697e-07	1.79697e-07	5.39091e-07	5.39091e-07	1.79697e-07	1.79697e-07
Malic acid	DL-Malic acid, O-trimethylsilyl-, bis(trimethylsilyl) ester	332853	C00497	350	18.8821	1504.07	1.79697e-07	0	0.00229877	0.000476717	0.00158319	0.000410372	0.000158796	6.03313e-05	1.79697e-07	1.79697e-07	1.79697e-07	1.79697e-07	1.79697e-07	1.79697e-07	0.0020445	0.00124369	0.0044309	0.00276113	0.00149138	0.00182101	0.00148454	0.0018769	0.00345415	0.000759284	0.00101427	0.000910007	8.00731e-05	6.14507e-05	7.74033e-05	0.000245439	0.000424207	6.42025e-05
3-Phenyllactic acid	Benzenepropanoicacid,-(methoxyimino)-,trimethylsilylester	24377	N/A	265	21.2638	1599.95	5.84302e-06	2.07185e-06	1.79697e-07	0	1.79697e-07	0	1.79697e-07	0	7.305e-06	4.72641e-06	1.20237e-05	1.06436e-05	1.79697e-07	1.79697e-07	1.79697e-07	1.79697e-07	1.79697e-07	1.79697e-07	1.79697e-07	1.79697e-07	1.79697e-07	1.79697e-07	1.79697e-07	1.79697e-07	1.79697e-07	1.79697e-07	1.79697e-07	1.79697e-07	1.79697e-07	1.79697e-07	1.79697e-07	1.79697e-07
Levoglucosan	1,6-Anhydro-β-d-glucose, tris(trimethylsilyl) ether	332960	N/A	378	24.1054	1730.08	1.79697e-07	0	1.1656e-06	3.23703e-07	1.36243e-06	5.36673e-07	8.98017e-06	2.47857e-06	1.79697e-07	1.79697e-07	1.79697e-07	1.79697e-07	1.79697e-07	1.79697e-07	2.02615e-06	1.68739e-06	1.54082e-06	1.37986e-06	1.79697e-07	1.79697e-07	2.14085e-06	2.78028e-06	1.79697e-07	2.71436e-06	1.79697e-07	1.79697e-07	1.54517e-05	1.7197e-05	7.12429e-06	7.37826e-06	1.65766e-06	5.07211e-06
Scyllo-Inositol	Inositol, 1,2,3,4,5,6-hexakis-O-(trimethylsilyl)-, scyllo-	18516	C06153	612	30.8686	2069.49	1.13484e-05	4.64302e-06	4.33919e-05	6.12199e-06	1.7028e-05	6.56344e-06	0.000144764	2.18158e-05	7.06987e-06	3.52152e-06	3.29697e-05	1.48464e-05	6.01746e-06	3.66548e-06	2.48637e-05	2.80606e-05	4.68702e-05	6.05279e-05	4.12806e-05	5.87483e-05	1.04462e-05	5.39091e-07	4.75507e-05	1.38604e-05	1.85132e-05	1.12586e-05	0.000100383	8.91131e-05	0.000148667	0.000181883	0.000229392	0.000119147
Myo-Inositol	Myo-Inositol, 1,2,3,4,5,6-hexakis-O-(trimethylsilyl)-	18521	C00137	612	32.0468	2131.81	3.31625e-06	1.56696e-06	0.000247231	1.94638e-05	7.65583e-05	1.0688e-05	0.000200702	3.72614e-05	5.39091e-07	3.68467e-06	9.7126e-06	5.60176e-06	1.79697e-07	1.79697e-07	0.000249624	0.000210015	0.000317103	0.000244867	0.000278599	0.000183178	5.57133e-05	6.7285e-05	0.00011801	6.99373e-05	5.03977e-05	9.80063e-05	0.000128251	0.000165999	0.000217245	0.000365483	0.000213728	0.000113508
Maltose	Maltose, octakis(trimethylsilyl)-	79230	C00208	918	43.6523	2862.13	6.49058e-05	2.14223e-05	0.00033225	7.68731e-05	0.000318782	5.07427e-05	0.000320211	6.10023e-05	5.81393e-05	2.94696e-05	0.000164896	7.44269e-05	2.37653e-05	3.87378e-05	0.000335929	0.000146445	0.000661592	0.000417447	0.00021343	0.000218655	0.000207963	0.000305659	0.000526116	0.000322123	0.000180463	0.000370368	0.000165332	0.000210111	0.00030331	0.0004357	0.000558427	0.000248387
(Z)-ethene-1,2-diol	(Z)-Bis-1,2-(trimethylsilyloxy)ethylene	105288	N/A	204	8.11363	1072.43	1.0289e-05	4.60415e-06	3.73578e-05	1.4996e-05	2.11515e-05	8.44289e-06	1.74215e-05	7.859e-06	2.33887e-05	1.6741e-05	1.79697e-07	2.10649e-05	1.79697e-07	1.79697e-07	5.78955e-05	2.38952e-05	9.46159e-05	4.73807e-05	1.79697e-07	1.79697e-07	2.97334e-05	4.45949e-05	8.98747e-06	4.32339e-05	1.79697e-07	1.79697e-07	2.79318e-05	2.77711e-05	4.60045e-05	2.46193e-06	1.79697e-07	1.79697e-07
Lactic acid	D-(-)-Lactic acid, trimethylsilyl ether, trimethylsilyl ester	333991	C00186	234	8.56827	1097.16	5.31639e-05	7.33357e-06	6.19703e-05	1.00881e-05	5.96364e-05	9.67777e-06	6.27983e-05	1.69543e-05	5.19784e-05	5.78436e-05	6.11464e-05	8.06654e-05	3.59593e-05	3.13905e-05	8.19999e-05	4.49048e-05	9.82111e-05	6.77586e-05	4.03564e-05	3.85907e-05	4.50017e-05	4.28392e-05	7.26417e-05	9.16802e-05	3.01915e-05	7.5464e-05	7.47736e-05	5.41976e-05	0.000122822	8.97103e-05	1.69038e-05	1.83833e-05
Acetic acid	Acetic acid, [(trimethylsilyl)oxy]-, trimethylsilyl ester	157076	C00033	220	8.98111	1109.25	2.80228e-05	3.17312e-06	5.90278e-05	1.54174e-05	4.68968e-05	9.35817e-06	4.14351e-05	5.4532e-06	2.42379e-05	2.31376e-05	4.20182e-05	3.10406e-05	2.03807e-05	2.73217e-05	5.5128e-05	2.97797e-05	4.63893e-05	3.655e-05	0.000133566	5.27543e-05	3.07742e-05	4.08007e-05	4.87521e-05	3.65849e-05	3.26549e-05	9.1814e-05	4.01398e-05	4.40732e-05	3.27864e-05	4.04545e-05	6.52429e-05	2.59137e-05
Diphenyl isophthalate	Diphenyl isophthalate	234590	N/A	318	9.0228	1110.33	9.95791e-05	2.76251e-05	8.09889e-05	1.97569e-05	8.16828e-05	9.14622e-06	7.32074e-05	1.55498e-05	7.16461e-05	6.0577e-05	5.98484e-05	4.25344e-05	0.000147085	0.000215784	7.19693e-05	5.57935e-05	4.32654e-05	3.92977e-05	0.000164041	0.000111566	9.54309e-05	9.92941e-05	7.83724e-05	8.74103e-05	3.83725e-05	9.12164e-05	9.21929e-05	9.709e-05	0.000104614	7.37804e-05	7.13879e-05	1.79697e-07
Butane-1,2,3-triol	Butane, 1,2,3-tris(trimethylsiloxy)-	150984	N/A	322	10.26	1157.55	3.99928e-06	1.94908e-06	2.47177e-05	1.34849e-05	9.78699e-06	2.00908e-06	6.73163e-06	2.94825e-06	1.79697e-07	1.0508e-05	9.26581e-06	3.6828e-06	1.79697e-07	1.79697e-07	1.79697e-07	1.79697e-07	2.06345e-05	1.88636e-05	1.91616e-05	8.92872e-05	1.21742e-05	9.57708e-06	1.27337e-05	1.34978e-05	1.05595e-05	1.79697e-07	1.19553e-05	1.4473e-05	1.34224e-05	1.79697e-07	1.79697e-07	1.79697e-07
2,5-dihydroxy-3-octadecyl-2,5-cyclohexadiene-1,4-dione	2,5-Cyclohexadiene-1,4-dione, 2,5-dihydroxy-3-octadecyl-	241118	N/A	392	12.2025	1235.63	1.4385e-05	4.6534e-06	1.1617e-05	2.95554e-06	6.0836e-06	1.74936e-06	8.23371e-06	1.28551e-06	7.64185e-06	2.73823e-05	4.46812e-06	5.42083e-06	1.12961e-05	3.01007e-05	1.08705e-05	2.32842e-05	4.18765e-06	5.73057e-06	1.68557e-05	8.77354e-06	3.18075e-06	1.14274e-05	5.37164e-06	1.14023e-05	3.33329e-06	1.78632e-06	1.15272e-05	1.04809e-05	1.09648e-05	6.43268e-06	6.00876e-06	3.98797e-06
Glycerol	Propanal, 2,3-bis[(trimethylsilyl)oxy]-, O-methyloxime, (S)-	33606	C00116	263	12.278	1236.53	2.51203e-06	7.98458e-07	2.7932e-06	1.35937e-06	7.79252e-07	5.99555e-07	4.51127e-06	1.02764e-06	3.85561e-06	4.02584e-06	4.5374e-06	2.29395e-06	1.79697e-07	1.79697e-07	5.6595e-06	2.60089e-06	7.95974e-06	1.79697e-07	1.79697e-07	1.79697e-07	1.79697e-07	3.77703e-06	1.79697e-07	1.79697e-07	1.79697e-07	1.79697e-07	4.01839e-06	4.22328e-06	9.54353e-06	3.02763e-06	3.14235e-06	3.11244e-06
Hydroxycarbamic acid	Carbamic acid,(trimethylsilyl)[(trimethylsilyl)oxy] trimethylsilyl ester	222075	N/A	293	15.5234	1369.7	8.11996e-07	2.95521e-07	4.087e-06	1.65799e-06	2.50773e-06	1.11395e-06	2.09154e-06	8.48448e-07	1.58947e-06	5.39091e-07	1.84493e-06	5.39091e-07	1.79697e-07	1.79697e-07	5.39091e-07	5.39091e-07	5.75327e-06	5.39091e-07	9.47889e-06	7.67259e-06	5.39091e-07	1.3071e-06	1.49279e-06	1.11709e-06	2.70615e-06	7.88415e-06	5.39091e-07	1.46314e-06	5.39091e-07	5.39091e-07	4.70976e-06	4.75906e-06
Tetrahydofuran-2,3,4-triol	d-Erythrotetrofuranose, tris-O-(trimethylsilyl)-	149351	N/A	336	17.0394	1430.89	2.04469e-05	2.45815e-06	2.70547e-05	4.08365e-06	2.00082e-05	4.50707e-06	2.13704e-05	2.17419e-06	2.04577e-05	1.5365e-05	3.07752e-05	2.05796e-05	1.36148e-05	2.18894e-05	2.80748e-05	2.57852e-05	1.63916e-05	1.55455e-05	3.80365e-05	3.84946e-05	2.80534e-05	3.16644e-05	1.59439e-05	2.36433e-05	2.02051e-05	5.39091e-07	1.87914e-05	2.21155e-05	2.97759e-05	2.47648e-05	1.52103e-05	1.75643e-05
Phosphenodiimidic amide	Phosphenodiimidic amide, tetrakis(trimethylsilyl)-	153982	N/A	365	18.0322	1473.07	7.2172e-05	2.46612e-05	5.54593e-05	1.23026e-05	6.54984e-05	1.07791e-05	7.38029e-05	5.14115e-06	2.146e-05	1.11495e-06	5.55914e-05	6.81638e-05	0.000153363	0.000133339	7.36806e-05	4.90877e-05	2.43778e-05	2.0741e-05	9.88848e-05	6.59842e-05	5.35755e-05	8.47538e-05	1.88248e-05	6.69761e-05	7.82932e-05	9.05668e-05	5.99231e-05	7.94378e-05	7.70891e-05	5.76354e-05	9.04155e-05	7.83168e-05
Diethyl phthalate	Diethyl phthalate	227685	C14175	222	21.3572	1604.17	5.13277e-06	1.84497e-06	1.1219e-05	2.0847e-06	9.68713e-06	1.97814e-06	9.66315e-06	5.05127e-06	5.64174e-06	4.71335e-06	8.55218e-06	1.15299e-05	1.79697e-07	1.79697e-07	5.02327e-06	8.68419e-06	1.35967e-05	1.96048e-05	8.26278e-06	1.2142e-05	9.43437e-06	1.00891e-05	1.43098e-06	1.08123e-05	9.76021e-06	1.65959e-05	1.19186e-05	1.35389e-05	3.16229e-05	5.39091e-07	1.79697e-07	1.79697e-07
Tetrahydrofuran-2,3,4,5-tetraol	Arabinofuranose, 1,2,3,5-tetrakis-O-(trimethylsilyl)-	17577	C21067	438	21.976	1637.51	0.000256287	5.34642e-05	0.000427571	0.00012024	0.000281833	6.13239e-05	0.000225744	4.99735e-05	0.0001648	0.000131385	0.000311437	0.000158259	0.000297826	0.000474015	0.000345249	0.000220867	0.000338517	0.000245342	0.00101278	0.000402676	0.000194945	0.000234212	0.000214138	0.000167712	0.000307022	0.00057297	0.000130184	0.000132896	0.000196401	0.000134618	0.000392432	0.000367934
Arabinose	Arabinose, 2,3,4,5-tetrakis-O-(trimethylsilyl)-	58369	C00216	438	22.0848	1641.55	6.13143e-05	1.11279e-05	0.000104751	2.89714e-05	7.3799e-05	1.43816e-05	3.98373e-05	1.0422e-05	4.49367e-05	3.25773e-05	7.95394e-05	4.83153e-05	5.5527e-05	0.00010699	7.88745e-05	5.19486e-05	8.63695e-05	6.28308e-05	0.000244844	0.00010364	6.1195e-05	6.51045e-05	5.50013e-05	4.73454e-05	7.03121e-05	0.000143836	3.8279e-05	3.6669e-05	3.8925e-05	4.45051e-05	1.79697e-07	8.04661e-05
D-Xylose	D-Xylose, tetrakis(trimethylsilyl)-	79228	C00181	438	22.6768	1674.58	3.16916e-05	8.8833e-06	9.58937e-05	3.96046e-05	5.70661e-05	1.44022e-05	4.67016e-05	1.0823e-05	2.71287e-05	7.23807e-06	3.87614e-05	1.05448e-05	4.05321e-05	6.59446e-05	5.50622e-05	4.94133e-05	3.3713e-05	8.78074e-05	0.000290616	5.87503e-05	3.73144e-05	7.07099e-05	1.72461e-05	5.83175e-05	4.02814e-05	0.000118527	1.81607e-05	4.22523e-05	4.71169e-05	2.62128e-05	9.38717e-05	5.2595e-05
Gluconic acid	Gluconic acid, 2-methoxime, tetra(trimethylsilyl)-, trimethylsilyl ester; D-Gluconic acid, 2,3,4,5,6-pentakis-O-(trimethylsilyl)-, trimethylsilyl ester	62877; 58377	C00257	583; 628	22.86; 30.52	1682; 2045	0.000179282	3.7678e-05	0.000382858	6.88313e-05	0.000263746	3.39389e-05	0.000245354	6.16148e-05	0.000130719	9.61509e-05	0.000317668	0.000101799	0.000161481	0.000267875	0.000267142	0.000174436	0.000434516	0.000341634	0.000665665	0.000413756	0.00019125	0.00020762	0.000293377	0.000198899	0.000283842	0.000407491	0.000159178	4.22523e-05	0.000230528	0.000195991	0.000428737	0.00041544
3-hydroxy-3,5-bis(hydroxymethyl)dihydrofuran-2(3H)-one	D-threo-Pentonic acid, 3-deoxy-2,5-bis-O-(trimethylsilyl)-2-C-[[(trimethylsilyl)oxy	29044	N/A	378	23.0059	1678.65	5.16609e-06	3.00834e-06	3.63118e-06	1.28329e-06	3.95139e-06	1.60147e-06	1.41547e-05	6.94907e-06	1.79697e-07	7.09774e-06	4.32043e-06	1.90393e-05	1.79697e-07	1.79697e-07	2.45507e-06	5.53917e-06	5.8464e-06	7.58706e-06	1.79697e-07	1.79697e-07	2.5709e-06	3.32238e-06	9.25654e-06	8.19915e-06	1.79697e-07	1.79697e-07	1.47134e-05	1.79697e-07	3.66947e-05	3.29808e-05	1.79697e-07	1.79697e-07
D-Ribofuranose	D-Ribofuranose, 1,2,3,5-tetrakis-O-(trimethylsilyl)-	25179	C16639	438	23.4145	1702.53	5.86492e-05	8.17969e-06	9.31402e-05	3.00327e-05	6.52996e-05	1.15237e-05	4.40788e-05	6.83929e-06	4.69378e-05	3.49272e-05	7.26934e-05	5.80941e-05	4.87765e-05	9.04661e-05	6.9181e-05	4.96079e-05	6.83496e-05	4.95432e-05	0.000241214	8.09458e-05	5.68031e-05	5.60089e-05	6.99351e-05	4.34695e-05	4.59433e-05	0.000119638	3.24527e-05	3.41099e-05	3.58837e-05	3.27439e-05	7.26246e-05	5.66577e-05
Xylulose	Xylulose tetrakis(trimethylsilyl)-	141494	C00310	438	23.6065	1711.2	2.13953e-05	4.20689e-06	3.98984e-05	1.35879e-05	2.60311e-05	3.71036e-06	2.44002e-05	4.25958e-06	1.73699e-05	1.40223e-05	2.23296e-05	2.38294e-05	1.08958e-05	3.99246e-05	1.3494e-05	2.23349e-05	2.02106e-05	4.92689e-05	0.000102988	3.10939e-05	3.35433e-05	3.1307e-05	2.74291e-05	3.374e-05	1.88028e-05	1.13647e-05	1.9234e-05	2.37238e-05	4.00651e-05	9.1427e-06	3.05978e-05	2.36379e-05
Xylitol	Xylitol, 1,2,3,4,5-pentakis-O-(trimethylsilyl)-	24267	C00379	512	24.0235	1727.53	1.79697e-07	0	1.79697e-07	0	1.79697e-07	0	2.88994e-06	1.34701e-06	1.79697e-07	1.79697e-07	1.79697e-07	1.79697e-07	1.79697e-07	1.79697e-07	1.79697e-07	1.79697e-07	1.79697e-07	1.79697e-07	1.79697e-07	1.79697e-07	1.79697e-07	1.79697e-07	1.79697e-07	1.79697e-07	1.79697e-07	1.79697e-07	3.09699e-06	5.00423e-06	5.39091e-07	1.79697e-07	8.33993e-06	1.79697e-07
Galactose	Galactose oxime hexakis(trimethylsilyl)	71899	C00962	627	30.4171	2041.4	3.17391e-05	2.44473e-05	6.51814e-05	1.56186e-05	3.56508e-05	5.5775e-06	3.86911e-05	9.90402e-06	1.48018e-05	4.84625e-06	0.00015307	1.73569e-05	1.79697e-07	1.79697e-07	3.92111e-05	1.95642e-05	0.000112199	7.94316e-05	3.79696e-05	0.000102713	2.08107e-05	3.57927e-05	6.13232e-05	2.93225e-05	3.20838e-05	3.45721e-05	1.74478e-05	1.72236e-05	2.92879e-05	3.97819e-05	8.2081e-05	4.63245e-05
2-phenethyl-glucoside	N/A	N/A	N/A	N/A	38.6903	2533.63	9.47915e-06	4.84002e-06	1.79697e-07	0	1.79697e-07	0	1.79697e-07	0	4.80577e-06	3.97269e-06	3.30449e-05	9.80645e-06	3.37557e-06	1.8695e-06	1.79697e-07	1.79697e-07	1.79697e-07	1.79697e-07	1.79697e-07	1.79697e-07	1.79697e-07	1.79697e-07	1.79697e-07	1.79697e-07	1.79697e-07	1.79697e-07	1.79697e-07	1.79697e-07	1.79697e-07	1.79697e-07	1.79697e-07	1.79697e-07
BJN_GCMS_Cotton_PO_1502_147-204-133	N/A	N/A	N/A	N/A	18.9037	1502.37	5.4646e-06	1.28089e-06	9.50432e-07	5.34118e-07	9.72461e-07	6.52974e-07	7.37092e-07	3.5745e-07	5.16308e-06	5.70481e-06	1.04339e-05	6.80732e-06	1.10657e-06	3.57191e-06	1.79697e-07	1.79697e-07	1.79697e-07	3.3375e-06	1.64631e-06	1.79697e-07	5.39091e-07	1.79697e-07	4.21749e-06	5.39091e-07	1.79697e-07	1.79697e-07	1.79697e-07	1.79697e-07	2.08083e-06	1.62293e-06	1.79697e-07	1.79697e-07
BJN_GCMS_Cotton_PO_1556_147-156-129	N/A	N/A	N/A	N/A	19.9719	1555.79	2.71635e-05	4.18523e-06	7.20319e-05	1.6509e-05	4.10766e-05	9.23091e-06	2.2563e-05	1.11009e-05	2.91009e-05	2.36796e-05	1.37775e-05	3.6585e-05	1.9278e-05	4.05598e-05	5.81563e-05	3.72601e-05	4.83663e-05	6.9501e-05	0.00015073	6.81769e-05	2.73428e-06	5.48207e-05	3.41338e-05	4.00878e-05	4.47129e-05	6.99704e-05	2.28772e-06	1.76447e-06	3.49306e-06	1.38961e-05	6.1817e-05	5.21193e-05
BJN_GCMS_Cotton_PO_1632_204-191-147	N/A	N/A	N/A	N/A	21.8185	1631.5	3.07916e-05	1.18703e-05	5.99708e-06	4.96166e-06	1.79697e-07	0	1.79697e-07	0	2.15635e-05	1.21239e-05	1.79697e-07	2.36851e-05	4.55246e-05	8.16724e-05	5.39091e-07	5.39091e-07	3.07735e-05	5.39091e-07	1.80194e-06	1.78977e-06	1.79697e-07	1.79697e-07	1.79697e-07	1.79697e-07	1.79697e-07	1.79697e-07	1.79697e-07	1.79697e-07	1.79697e-07	1.79697e-07	1.79697e-07	1.79697e-07
BJN_GCMS_Cotton_PO_1662_191-306-147	N/A	N/A	N/A	N/A	22.5376	1662.38	1.08689e-05	2.7614e-06	2.41452e-05	4.54149e-06	1.5459e-05	1.14163e-06	1.88342e-05	2.85225e-06	5.63331e-06	4.559e-06	2.10858e-05	1.22743e-05	5.57829e-06	1.60827e-05	2.07896e-05	1.22353e-05	1.67336e-05	1.96784e-05	3.43723e-05	4.10618e-05	1.25309e-05	1.7403e-05	1.57158e-05	1.36492e-05	1.35504e-05	1.99045e-05	1.2769e-05	1.19238e-05	1.6421e-05	1.89603e-05	3.07784e-05	2.21529e-05
BJN_GCMS_Cotton_PO_1786_217-147-450	N/A	N/A	N/A	N/A	25.2851	1785.59	1.0382e-05	5.91583e-06	7.83885e-05	2.43358e-05	7.57288e-05	1.43863e-05	0.000195243	2.504e-05	6.95655e-06	5.44136e-06	1.79697e-07	3.95113e-05	3.45833e-06	6.74485e-06	0.000106229	7.72483e-05	1.06986e-05	1.05001e-05	0.000163426	0.000102229	7.55682e-05	7.83626e-05	8.8291e-06	9.87967e-05	8.33884e-05	0.000109428	0.000141088	0.00017114	0.000218198	0.000128091	0.000293636	0.000219302
BJN_GCMS_Cotton_PO_1078_158-59-203	N/A	N/A	N/A	N/A	8.25864	1078.21	1.18534e-05	4.21886e-06	1.13063e-05	4.35765e-06	1.35582e-05	4.7806e-06	1.39118e-05	4.82643e-06	1.86287e-05	2.43427e-05	8.83555e-06	1.89539e-05	1.79697e-07	1.79697e-07	1.9101e-05	2.72182e-05	1.24592e-05	8.69971e-06	1.79697e-07	1.79697e-07	1.37819e-05	2.95103e-05	2.17775e-05	1.59202e-05	1.79697e-07	1.79697e-07	3.00392e-05	1.89101e-05	1.99557e-05	1.42065e-05	1.79697e-07	1.79697e-07
BJN_GCMS_Cotton_PO_1088_147-218-149_furanose	N/A	N/A	N/A	N/A	8.43138	1087.96	1.18848e-05	4.33689e-06	2.84349e-05	1.16491e-05	2.53935e-05	1.13924e-05	2.37152e-05	1.27685e-05	2.92366e-06	1.78994e-06	1.31427e-05	6.78595e-06	1.65384e-05	3.0128e-05	9.63716e-06	4.58113e-06	1.85864e-05	1.20286e-05	7.71793e-05	4.8597e-05	6.11031e-06	4.3656e-06	1.35279e-05	1.05638e-05	4.35034e-05	7.42903e-05	5.39091e-07	5.39091e-07	5.80589e-06	7.75817e-06	6.72807e-05	6.03684e-05
BJN_GCMS_Cotton_PO_1113_258-204-208	N/A	N/A	N/A	N/A	9.09165	1113.03	6.92984e-05	1.00803e-05	7.63563e-05	1.3713e-05	6.53866e-05	1.25635e-05	6.50229e-05	1.63683e-05	8.29146e-05	8.99531e-05	8.40179e-05	8.35138e-05	3.45255e-05	4.08654e-05	0.000106177	8.00419e-05	0.000107613	8.3148e-05	6.46159e-05	1.65429e-05	7.2595e-05	7.7337e-05	0.00010398	7.65806e-05	1.43465e-05	4.74805e-05	6.97086e-05	7.52219e-05	0.000115708	9.42112e-05	1.69038e-05	1.83833e-05
BJN_GCMS_Cotton_PO_1129_151-244-77_aromatic	N/A	N/A	N/A	N/A	9.53759	1128.57	1.06531e-05	3.33943e-06	1.78543e-05	2.4169e-06	2.45479e-05	6.96302e-06	1.87149e-05	3.96338e-06	1.42e-05	1.72818e-05	1.54741e-05	1.66036e-05	1.79697e-07	1.79697e-07	2.06431e-05	1.53373e-05	2.26985e-05	1.86888e-05	7.15702e-06	2.26013e-05	1.58948e-05	2.86242e-05	1.8261e-05	1.72126e-05	1.01518e-05	5.7143e-05	1.9283e-05	1.9934e-05	2.42304e-05	1.58862e-05	1.96913e-06	3.09868e-05
BJN_GCMS_Cotton_PO_1134_147-217-129_propanoic acid	N/A	N/A	N/A	N/A	9.59264	1134.05	1.44851e-06	7.4166e-07	8.78814e-06	2.88022e-06	6.47736e-06	2.38629e-06	1.17022e-05	5.31911e-06	1.79697e-07	1.79697e-07	1.306e-06	2.03472e-06	4.81127e-06	1.79697e-07	2.91159e-06	2.12152e-06	7.30364e-06	6.03259e-06	2.02827e-05	1.40768e-05	1.77435e-06	1.41505e-06	6.28553e-06	2.86658e-06	1.0264e-05	1.62586e-05	1.79697e-07	2.06273e-06	5.05638e-06	7.10905e-06	3.19599e-05	2.38456e-05
BJN_GCMS_Cotton_PO_1149_147-174-218	N/A	N/A	N/A	N/A	10.0147	1148.89	2.54841e-05	5.54322e-06	2.6423e-05	8.94027e-06	3.61928e-05	3.18123e-06	4.07393e-05	2.10742e-06	2.19582e-05	2.79637e-05	2.94875e-05	5.39091e-07	3.30699e-05	3.98859e-05	3.54884e-05	2.75545e-05	5.2192e-05	4.29436e-05	1.79697e-07	1.79697e-07	3.58446e-05	3.56514e-05	3.84473e-05	4.88123e-05	2.46687e-05	3.37325e-05	3.67331e-05	3.24392e-05	4.18153e-05	4.57495e-05	4.50094e-05	4.26891e-05
BJN_GCMS_Cotton_PO_1150_204-147-103_glycerol	N/A	N/A	N/A	N/A	9.90407	1150.46	2.95253e-05	7.04996e-06	5.12542e-05	1.07622e-05	4.834e-05	6.47729e-06	4.34568e-05	1.20551e-05	2.30415e-05	2.79637e-05	4.62858e-05	4.66114e-05	3.30699e-05	1.79697e-07	3.54884e-05	2.75545e-05	9.28079e-05	7.50166e-05	3.39122e-05	4.27457e-05	5.87827e-05	6.12214e-05	6.28226e-05	4.88123e-05	2.46687e-05	3.37325e-05	5.86485e-05	6.64908e-05	7.98726e-05	3.51548e-05	9.08674e-06	1.14873e-05
BJN_GCMS_Cotton_PO_1151_97-83-55	N/A	N/A	N/A	N/A	10.1158	1151.4	2.68998e-05	1.06494e-05	2.30514e-05	5.88381e-06	3.38181e-05	1.23702e-05	2.22181e-05	7.19815e-06	8.538e-06	8.84369e-06	7.79824e-06	1.90513e-05	4.6236e-05	7.09315e-05	1.0701e-05	4.78039e-06	2.35418e-05	2.02117e-05	3.91042e-05	3.99694e-05	5.04728e-06	1.79697e-07	1.88989e-05	7.18535e-05	4.37144e-05	6.32146e-05	5.00092e-06	5.95405e-06	1.5442e-05	1.92129e-05	4.50094e-05	4.26891e-05
BJN_GCMS_Cotton_PO_1182_115-234-207_aromatic	N/A	N/A	N/A	N/A	10.8794	1182.49	2.76408e-06	1.24709e-06	4.55539e-06	2.43535e-06	1.50008e-06	9.72724e-07	3.27378e-06	1.66058e-06	3.47605e-06	1.79697e-07	1.66729e-06	2.69763e-06	1.79697e-07	8.38409e-06	1.71805e-06	5.39091e-07	5.39091e-07	1.13658e-06	8.24693e-06	1.51526e-05	1.79697e-07	5.39091e-07	5.39091e-07	1.26722e-06	6.29567e-06	1.79697e-07	5.39091e-07	5.39091e-07	1.10372e-06	1.38668e-06	5.37994e-06	1.06942e-05
BJN_GCMS_Cotton_PO_1184_151-77-244_aromatic	N/A	N/A	N/A	N/A	10.8277	1184.46	1.99449e-05	1.19045e-05	2.80989e-05	1.80383e-05	2.8775e-05	1.58845e-05	1.94441e-05	1.21328e-05	5.39091e-07	1.79697e-07	5.39091e-07	3.51885e-06	5.39e-05	6.09929e-05	1.79697e-07	1.79697e-07	4.8909e-06	2.41998e-06	0.000108037	5.28863e-05	1.79697e-07	1.48993e-05	1.53137e-06	1.79697e-07	6.87932e-05	8.70667e-05	1.79697e-07	1.79697e-07	1.79697e-07	5.39091e-07	5.63686e-05	5.9218e-05
BJN_GCMS_Cotton_PO_1206_221-248-225_thiol	N/A	N/A	N/A	N/A	11.4787	1206.34	2.15043e-05	1.72192e-05	3.08697e-06	1.82332e-06	1.38832e-05	1.05835e-05	1.81365e-05	9.1307e-06	1.79697e-07	1.79697e-07	1.79697e-07	5.39091e-07	2.2237e-05	0.000105711	1.79697e-07	1.79697e-07	5.39091e-07	1.79697e-07	1.02024e-05	7.24126e-06	7.14054e-06	1.79697e-07	1.26253e-06	6.60026e-06	1.64901e-06	6.64674e-05	7.56667e-06	7.11776e-06	5.39091e-07	1.79697e-07	4.5446e-05	4.79698e-05
BJN_GCMS_Cotton_PO_1220_206-68-149-136	N/A	N/A	N/A	N/A	11.8659	1220.27	1.79697e-07	0	2.39596e-07	5.9899e-08	9.07261e-07	3.38548e-07	4.48106e-07	2.05106e-07	1.79697e-07	1.79697e-07	1.79697e-07	1.79697e-07	1.79697e-07	1.79697e-07	1.79697e-07	5.39091e-07	1.79697e-07	1.79697e-07	1.79697e-07	1.79697e-07	1.66281e-06	1.9822e-06	1.79697e-07	1.25946e-06	1.79697e-07	1.79697e-07	1.79697e-07	5.39091e-07	1.43075e-06	1.79697e-07	1.79697e-07	1.79697e-07
BJN_GCMS_Cotton_PO_1224_246-221-205	N/A	N/A	N/A	N/A	11.95	1223.96	4.47951e-06	1.36176e-06	5.73059e-06	1.46747e-06	3.51349e-06	1.06235e-06	4.30543e-06	1.49014e-06	6.76477e-06	6.53132e-06	6.3479e-06	6.87368e-06	1.79697e-07	1.79697e-07	8.97829e-06	5.98036e-06	7.95725e-06	8.66132e-06	2.62666e-06	1.79697e-07	4.04191e-06	4.99252e-06	6.70822e-06	4.61952e-06	5.39091e-07	1.79697e-07	3.22242e-06	7.04054e-06	8.64022e-06	6.57003e-06	1.79697e-07	1.79697e-07
BJN_GCMS_Cotton_PO_1252_318-207-221	N/A	N/A	N/A	N/A	12.6409	1251.84	1.67084e-06	4.36438e-07	8.28415e-07	1.9202e-07	1.24535e-06	3.41539e-07	1.93805e-06	5.21625e-07	2.60166e-06	2.83374e-06	1.07771e-06	2.43377e-06	5.39091e-07	5.39091e-07	1.31931e-06	1.25015e-06	1.14316e-06	5.39091e-07	1.79697e-07	5.39091e-07	2.05584e-06	1.40435e-06	2.39465e-06	5.39091e-07	5.39091e-07	5.39091e-07	2.24956e-06	1.84302e-06	3.86541e-06	2.59213e-06	5.39091e-07	5.39091e-07
BJN_GCMS_Cotton_PO_1263_213-173-114	N/A	N/A	N/A	N/A	12.8818	1262.71	2.54688e-05	1.00843e-05	1.34932e-05	1.7547e-06	1.28261e-05	2.53966e-06	1.38377e-05	3.08203e-06	1.80188e-05	1.54347e-05	1.73901e-05	2.03046e-05	6.69577e-06	7.49689e-05	1.95115e-05	1.12273e-05	1.76989e-05	1.27021e-05	1.17832e-05	8.03635e-06	1.50464e-05	1.76364e-05	1.45095e-05	1.90604e-05	7.80177e-06	2.90218e-06	1.24624e-05	1.40327e-05	2.47343e-05	1.97262e-05	8.02001e-06	4.05085e-06
BJN_GCMS_Cotton_PO_1316_147-129-306_sugar	N/A	N/A	N/A	N/A	14.1656	1316.18	2.98203e-05	1.27193e-05	0.00010676	3.41627e-05	7.96298e-05	2.42235e-05	6.97707e-05	2.41544e-05	1.76063e-05	1.79697e-07	1.79697e-07	3.00247e-05	5.122e-05	7.97116e-05	4.4037e-05	2.60982e-05	9.76262e-05	7.28578e-05	0.000254575	0.000145364	2.95816e-05	3.96848e-05	8.30524e-05	3.83436e-05	0.000101055	0.000186061	2.36955e-05	2.30466e-05	3.65366e-05	4.49677e-05	0.00015231	0.000138068
BJN_GCMS_Cotton_PO_1319_217-320-129	N/A	N/A	N/A	N/A	14.2634	1319.42	4.08995e-05	1.38279e-05	7.14571e-05	2.54937e-05	5.92314e-05	2.58275e-05	7.12346e-05	3.6212e-05	9.12441e-06	7.09778e-06	6.17238e-05	1.78435e-05	6.21574e-05	8.74501e-05	1.97454e-05	1.50523e-05	5.1922e-05	4.73434e-05	0.000171452	0.000123227	1.63693e-05	1.21014e-05	2.40269e-05	3.06449e-05	0.000103935	0.000168311	6.30951e-06	6.93762e-06	2.98565e-05	2.01914e-05	0.000149581	0.000214532
BJN_GCMS_Cotton_PO_1331_147-129-217	N/A	N/A	N/A	N/A	14.5112	1330.66	4.82206e-05	1.22975e-05	0.000116835	3.50143e-05	9.0539e-05	2.38423e-05	8.70623e-05	2.98843e-05	2.08479e-05	1.326e-05	7.85164e-05	3.61766e-05	5.39696e-05	8.65531e-05	4.89902e-05	2.83699e-05	0.000121123	8.42748e-05	0.000264972	0.000153278	3.57344e-05	5.51711e-05	0.000109668	4.56461e-05	0.000105511	0.000191503	2.18822e-05	2.62213e-05	5.35526e-05	6.25155e-05	0.000188441	0.000169761
BJN_GCMS_Cotton_PO_1334_191-341-147	N/A	N/A	N/A	N/A	14.6063	1334.24	1.4221e-06	6.2947e-07	4.84282e-06	1.87574e-06	4.33777e-06	2.10163e-06	3.4485e-06	1.75171e-06	5.39091e-07	1.79697e-07	5.39091e-07	5.39091e-07	2.90264e-06	3.83297e-06	2.9324e-06	1.84267e-06	1.29658e-06	1.64612e-06	1.17196e-05	9.61953e-06	1.42339e-06	1.8294e-06	1.65344e-06	5.39091e-07	6.74021e-06	1.38411e-05	1.23363e-06	1.34298e-06	5.39091e-07	5.39091e-07	5.83619e-06	1.12e-05
BJN_GCMS_Cotton_PO_1362_217-147_sugar	N/A	N/A	N/A	N/A	15.2712	1362.25	8.2074e-06	2.91169e-06	1.25584e-05	4.14084e-06	8.06229e-06	2.3487e-06	1.35334e-05	5.15543e-06	2.77517e-06	5.1657e-06	5.72109e-06	2.33154e-06	1.25547e-05	2.06962e-05	5.29569e-06	4.649e-06	7.75357e-06	6.50517e-06	2.61117e-05	2.50353e-05	3.95821e-06	5.96977e-06	1.33194e-06	7.17061e-06	1.38097e-05	1.61335e-05	4.99203e-06	4.15938e-06	5.47294e-06	7.81156e-06	3.36511e-05	2.51133e-05
BJN_GCMS_Cotton_PO_1395_191-147-103	N/A	N/A	N/A	N/A	16.2762	1394.79	8.81526e-07	4.21836e-07	1.9691e-06	6.77244e-07	1.60824e-06	8.0112e-07	2.25443e-06	6.51114e-07	1.79697e-07	5.39091e-07	2.71674e-06	1.49424e-06	1.79697e-07	1.79697e-07	1.49798e-06	5.39091e-07	4.43239e-06	3.44006e-06	1.79697e-07	1.72535e-06	5.39091e-07	3.65355e-06	4.55831e-06	5.39091e-07	1.79697e-07	1.79697e-07	5.39091e-07	2.15169e-06	3.04383e-06	3.70065e-06	3.91163e-06	1.79697e-07
BJN_GCMS_Cotton_PO_1398_217-147_sugar	N/A	N/A	N/A	N/A	16.2721	1398.01	1.1122e-05	3.8344e-06	2.54375e-05	8.11158e-06	2.20489e-05	7.35362e-06	2.26923e-05	9.22397e-06	2.355e-06	1.60283e-06	2.10954e-05	4.8848e-06	1.45638e-05	2.223e-05	7.42277e-06	5.98308e-06	2.1888e-05	1.89613e-05	5.58371e-05	4.25327e-05	5.8807e-06	7.80082e-06	2.03247e-05	1.21187e-05	3.38298e-05	5.23389e-05	4.96401e-06	4.68785e-06	1.08562e-05	1.25455e-05	5.31916e-05	4.99088e-05
BJN_GCMS_Cotton_PO_1420_204-147-205	N/A	N/A	N/A	N/A	16.7543	1420.02	0.000203007	9.76973e-05	0.000375353	6.87081e-05	0.000263678	3.87928e-05	0.000236237	1.98628e-05	8.26872e-05	4.50396e-05	0.000680553	0.000102331	0.000109745	0.000197689	0.000241944	0.000198835	0.000632382	0.000515272	0.000291594	0.000372093	0.000313448	0.00034468	0.000340659	0.000293501	0.000168032	0.000121747	0.000195268	0.000214997	0.000297511	0.000175987	0.000281832	0.000251824
BJN_GCMS_Cotton_PO_1427_147-215-191_sugar	N/A	N/A	N/A	N/A	16.9861	1427.15	1.40178e-06	4.85081e-07	7.78447e-06	3.81266e-06	8.28444e-06	2.32944e-06	7.28311e-06	3.62395e-06	5.39091e-07	5.39091e-07	1.34966e-06	5.39091e-07	3.53992e-06	1.90381e-06	5.39091e-07	5.39091e-07	2.6369e-06	5.511e-06	2.41888e-05	1.32919e-05	4.47034e-06	5.15394e-06	5.4437e-06	4.2776e-06	1.20818e-05	1.82792e-05	1.79697e-07	5.39091e-07	5.39091e-07	5.53596e-06	1.83867e-05	1.85182e-05
BJN_GCMS_Cotton_PO_1428_207-368-383_aromatic	N/A	N/A	N/A	N/A	17.1104	1428.26	1.20678e-06	5.26679e-07	6.2953e-06	3.70286e-06	3.55435e-06	1.13735e-06	4.19293e-07	7.5767e-08	5.39091e-07	5.39091e-07	1.79697e-07	5.39091e-07	3.53992e-06	1.90381e-06	5.39091e-07	1.9029e-06	5.45027e-06	5.511e-06	2.41888e-05	1.79697e-07	3.45824e-06	6.32425e-06	5.4437e-06	5.74053e-06	1.79697e-07	1.79697e-07	5.39091e-07	5.39091e-07	5.39091e-07	5.39091e-07	1.79697e-07	1.79697e-07
BJN_GCMS_Cotton_PO_1444_147-205-103	N/A	N/A	N/A	N/A	17.4204	1444.03	9.15759e-06	2.85644e-06	1.39588e-05	2.0583e-06	1.07669e-05	2.82586e-06	1.30791e-05	3.57822e-06	9.13152e-06	7.31913e-06	2.22277e-05	9.6595e-06	4.24825e-06	2.35943e-06	1.49128e-05	1.06235e-05	2.02757e-05	1.78692e-05	6.22199e-06	1.38494e-05	1.22782e-05	2.01949e-05	1.13376e-05	1.45217e-05	6.08925e-06	1.79697e-07	9.80502e-06	1.74775e-05	2.88233e-05	4.75348e-06	9.23283e-06	8.38274e-06
BJN_GCMS_Cotton_PO_1447_147-205-291	N/A	N/A	N/A	N/A	17.4938	1447.17	2.28478e-05	7.81693e-06	3.24272e-05	6.85631e-06	2.87348e-05	6.65278e-06	2.55059e-05	6.02773e-06	2.48774e-05	1.76174e-05	5.82959e-05	2.31998e-05	9.15721e-06	3.93918e-06	2.26654e-05	2.35331e-05	5.86545e-05	4.86696e-05	2.10843e-05	1.99562e-05	3.56472e-05	4.4636e-05	4.07004e-05	3.36074e-05	1.49963e-05	2.82163e-06	2.30003e-05	2.86242e-05	5.36851e-05	1.74586e-05	1.52227e-05	1.50448e-05
BJN_GCMS_Cotton_PO_1457_275-117-159	N/A	N/A	N/A	N/A	17.6949	1456.54	3.18371e-06	2.3809e-06	3.04999e-06	1.96944e-06	2.42405e-06	9.59304e-07	1.8082e-06	6.12248e-07	1.79697e-07	1.79697e-07	1.49702e-05	1.46512e-06	2.12792e-06	1.79697e-07	1.55181e-06	3.72819e-06	1.79697e-07	1.79697e-07	1.79697e-07	1.24809e-05	5.39091e-07	4.21145e-06	1.79697e-07	4.35048e-06	5.08387e-06	1.79697e-07	5.39091e-07	5.39091e-07	2.08214e-06	5.39091e-07	3.79404e-06	3.35575e-06
BJN_GCMS_Cotton_PO_1497_204-306-129	N/A	N/A	N/A	N/A	18.9745	1508.13	2.39335e-06	6.39619e-07	5.55396e-06	9.52568e-07	4.37205e-06	9.38082e-07	5.84312e-06	9.84354e-07	2.30149e-06	1.82121e-06	3.42247e-06	4.91717e-06	1.35866e-06	5.39091e-07	6.20866e-06	4.01989e-06	5.15619e-06	5.52019e-06	2.78737e-06	9.63148e-06	3.37622e-06	5.38323e-06	8.45495e-06	3.91806e-06	1.89066e-06	3.20918e-06	3.73989e-06	1.00889e-05	5.0236e-06	6.00032e-06	6.65648e-06	3.54952e-06
BJN_GCMS_Cotton_PO_1497_205-147-117	N/A	N/A	N/A	N/A	18.5852	1496.61	3.24285e-05	1.12893e-05	4.59926e-05	9.8316e-06	3.19282e-05	8.30672e-06	2.85263e-05	3.02619e-06	2.25106e-05	2.0405e-05	8.84443e-05	2.71237e-05	1.74334e-05	1.86542e-05	3.04852e-05	2.773e-05	8.00106e-05	7.18095e-05	2.39494e-05	4.19709e-05	2.73173e-05	5.24905e-05	4.85123e-05	4.46242e-05	1.84451e-05	1.79697e-07	2.72419e-05	2.14701e-05	3.94784e-05	2.06516e-05	2.74508e-05	3.48651e-05
BJN_GCMS_Cotton_PO_1518_305-147_aromatic	N/A	N/A	N/A	N/A	19.1853	1517.98	1.0957e-05	2.80527e-06	2.51928e-05	6.49434e-06	1.68572e-05	3.12557e-06	1.7114e-05	4.94197e-06	5.46747e-06	5.46525e-06	2.24636e-05	6.2746e-06	1.05035e-05	1.55678e-05	1.42645e-05	8.98645e-06	2.04418e-05	2.10267e-05	5.3053e-05	3.33843e-05	1.09111e-05	1.25321e-05	1.27315e-05	1.20023e-05	2.39224e-05	2.90435e-05	6.91522e-06	6.85423e-06	1.10848e-05	1.3244e-05	3.46689e-05	2.99169e-05
BJN_GCMS_Cotton_PO_1519_147-265-77	N/A	N/A	N/A	N/A	19.3094	1519.16	4.43926e-06	1.55151e-06	3.06902e-06	1.05821e-06	3.44778e-06	1.06396e-06	2.20723e-06	7.22977e-07	4.69599e-06	4.41919e-06	9.46428e-06	7.6967e-06	1.79697e-07	1.79697e-07	4.55708e-06	2.17128e-06	6.12039e-06	5.20597e-06	1.79697e-07	1.79697e-07	4.50627e-06	4.36256e-06	5.38828e-06	6.07015e-06	1.79697e-07	1.79697e-07	3.41529e-06	2.03114e-06	2.88234e-06	4.55519e-06	1.79697e-07	1.79697e-07
BJN_GCMS_Cotton_PO_1521_245-80-55	N/A	N/A	N/A	N/A	19.197	1520.55	1.04501e-06	2.96214e-07	1.50764e-06	9.04179e-07	1.32651e-06	4.56168e-07	8.03485e-07	2.36402e-07	2.02795e-06	5.39091e-07	1.54521e-06	1.439e-06	1.79697e-07	5.39091e-07	5.39091e-07	5.96824e-06	5.39091e-07	1.79697e-07	5.39091e-07	1.28064e-06	5.39091e-07	1.81628e-06	5.39091e-07	1.16969e-06	5.39091e-07	3.35582e-06	1.79697e-07	1.23252e-06	1.17466e-06	5.39091e-07	1.51524e-06	1.79697e-07
BJN_GCMS_Cotton_PO_1529_147-217-205	N/A	N/A	N/A	N/A	19.4453	1529.31	6.97395e-06	3.29894e-06	5.95638e-06	1.20045e-06	8.17344e-06	1.39965e-06	5.81086e-06	1.13309e-06	5.65352e-06	1.66864e-06	2.3109e-05	5.78072e-06	3.17549e-06	2.45634e-06	6.2125e-06	4.29349e-06	6.75198e-06	2.25261e-06	1.10071e-05	5.22067e-06	7.98397e-06	1.28263e-05	4.54975e-06	4.30025e-06	1.11654e-05	8.21506e-06	2.00957e-06	6.53499e-06	7.66524e-06	3.17224e-06	9.42771e-06	6.05541e-06
BJN_GCMS_Cotton_PO_1545_305-147-306	N/A	N/A	N/A	N/A	19.8133	1545.35	2.50178e-05	5.27443e-06	5.27884e-05	1.57008e-05	3.21503e-05	5.4907e-06	2.90786e-05	5.81415e-06	1.60888e-05	1.18477e-05	4.64882e-05	2.06607e-05	2.08394e-05	3.41822e-05	2.9909e-05	1.84616e-05	5.25358e-05	3.87668e-05	0.000126884	5.01734e-05	2.1535e-05	2.49483e-05	3.43211e-05	2.37998e-05	3.04101e-05	5.78876e-05	1.61284e-05	1.53788e-05	2.48208e-05	2.47465e-05	4.60192e-05	4.73777e-05
BJN_GCMS_Cotton_PO_1556_147-306-190_pentose	N/A	N/A	N/A	N/A	20.1985	1555.93	1.73901e-05	4.2867e-06	2.81606e-05	1.00039e-05	3.62428e-05	1.47796e-05	4.28892e-05	5.21303e-06	1.69581e-05	1.64775e-05	3.22688e-05	2.28285e-05	1.79697e-07	1.5628e-05	4.24216e-05	2.69979e-05	5.39091e-07	2.27761e-05	8.05208e-06	6.81769e-05	2.49498e-05	3.47578e-05	3.41338e-05	1.8012e-05	1.79697e-07	0.000105424	4.30911e-05	2.522e-05	3.86446e-05	3.64428e-05	6.1817e-05	5.21193e-05
BJN_GCMS_Cotton_PO_1562_147-306-190_pentose	N/A	N/A	N/A	N/A	20.3158	1561.6	2.40997e-05	8.45644e-06	2.4177e-05	1.77337e-06	1.58024e-05	2.71522e-06	1.60793e-05	1.07132e-06	1.00513e-05	9.96437e-06	5.97058e-05	1.03406e-05	3.89085e-05	1.5628e-05	2.2344e-05	1.61595e-05	2.704e-05	2.70454e-05	2.52885e-05	2.71845e-05	1.35354e-05	2.4211e-05	2.32892e-05	1.4629e-05	7.30181e-06	1.18477e-05	1.54664e-05	1.20258e-05	1.79099e-05	1.98014e-05	1.55188e-05	1.57537e-05
BJN_GCMS_Cotton_PO_1574_135-417-267	N/A	N/A	N/A	N/A	20.6284	1573.69	6.14704e-06	2.10825e-06	8.56672e-06	3.16371e-06	3.54497e-06	1.08676e-06	6.74058e-06	1.32746e-06	1.79697e-07	6.37824e-06	1.21166e-06	4.9207e-06	1.13761e-05	1.28159e-05	6.2743e-06	6.14351e-06	5.39091e-07	2.3256e-05	5.71839e-06	9.46905e-06	6.14071e-06	4.60207e-06	4.77571e-06	5.39192e-06	1.79697e-07	1.79697e-07	5.31214e-06	6.52658e-06	1.16524e-05	1.9493e-06	8.62808e-06	6.37503e-06
BJN_GCMS_Cotton_PO_1604_217-133	N/A	N/A	N/A	N/A	21.2609	1603.51	4.86506e-06	1.36119e-06	9.36122e-06	2.9759e-06	6.43046e-06	2.17093e-06	3.25418e-06	9.64887e-07	2.157e-06	1.60973e-06	8.55218e-06	3.04763e-06	4.42426e-06	9.39957e-06	5.02327e-06	4.0522e-06	1.35967e-05	5.39091e-07	1.3191e-05	1.97651e-05	4.91535e-06	5.20798e-06	1.43098e-06	5.3807e-06	4.78659e-06	1.68612e-05	2.42809e-06	2.26701e-06	1.79697e-07	2.4906e-06	6.44667e-06	5.713e-06
BJN_GCMS_Cotton_PO_1611_217-73	N/A	N/A	N/A	N/A	21.4508	1611.22	3.65567e-06	1.09481e-06	4.37219e-06	1.99256e-06	4.05275e-06	1.22385e-06	5.52359e-06	2.22803e-06	2.157e-06	1.15377e-06	8.55218e-06	3.04763e-06	2.2736e-06	4.74983e-06	3.83633e-06	2.15221e-06	6.33483e-06	1.79697e-07	1.3191e-05	5.39091e-07	4.91535e-06	2.11852e-06	3.95239e-06	2.66171e-06	9.53065e-06	1.13787e-06	1.29804e-06	2.26701e-06	5.30507e-06	2.4906e-06	1.60678e-05	5.713e-06
BJN_GCMS_Cotton_PO_1618_217-133-147	N/A	N/A	N/A	N/A	21.6271	1617.63	6.21982e-06	1.83453e-06	1.3968e-05	7.19933e-06	6.90618e-06	4.13144e-06	7.90345e-06	3.57402e-06	5.05721e-06	5.39091e-07	3.53387e-06	7.93268e-06	6.47792e-06	1.37781e-05	4.31124e-06	3.43827e-06	7.63681e-06	1.28047e-06	4.73764e-05	1.97651e-05	5.39091e-07	5.39091e-07	5.39091e-07	5.39091e-07	1.60635e-05	2.32172e-05	4.00447e-06	2.46799e-06	3.26603e-06	5.39091e-07	2.27611e-05	1.4382e-05
BJN_GCMS_Cotton_PO_1623_217-147-129	N/A	N/A	N/A	N/A	21.7194	1623.41	2.01583e-05	3.41635e-06	2.05838e-05	4.05646e-06	3.01109e-05	6.36163e-06	2.60052e-05	6.33127e-06	1.17885e-05	1.04304e-05	3.0977e-05	1.72751e-05	2.31814e-05	2.72972e-05	2.18983e-05	1.51607e-05	3.26332e-05	2.59563e-05	2.39231e-05	3.93131e-06	1.83446e-05	2.06795e-05	2.26835e-05	2.33724e-05	3.63718e-05	5.92132e-05	1.5316e-05	1.5462e-05	2.52852e-05	2.83598e-05	1.60678e-05	5.55402e-05
BJN_GCMS_Cotton_PO_1634_204-191	N/A	N/A	N/A	N/A	21.9148	1633.85	7.43524e-06	4.53979e-06	9.7127e-05	6.97406e-05	3.36115e-05	1.4502e-05	2.15132e-05	7.70165e-06	2.27738e-05	5.39091e-07	2.07595e-05	1.79697e-07	1.79697e-07	1.79697e-07	1.65238e-05	7.59005e-06	2.51557e-05	2.13653e-05	0.00044309	6.90377e-05	1.33684e-05	1.05752e-05	1.3837e-05	1.32697e-05	5.20012e-05	9.86174e-05	8.15609e-06	7.70973e-06	9.81346e-06	1.23368e-05	4.13091e-05	4.97541e-05
BJN_GCMS_Cotton_PO_1760_305-147-217	N/A	N/A	N/A	N/A	24.6727	1759.87	2.1138e-05	6.3215e-06	2.76991e-05	3.05833e-06	2.75292e-05	5.68983e-06	2.38329e-05	5.0714e-06	1.76201e-05	1.18169e-05	3.32259e-05	2.01911e-05	1.79697e-07	4.37945e-05	2.42368e-05	1.55504e-05	3.43516e-05	2.55953e-05	3.08689e-05	3.55916e-05	2.17324e-05	2.02885e-05	2.26985e-05	1.78312e-05	2.73864e-05	5.52381e-05	1.21773e-05	1.42782e-05	1.81226e-05	1.96274e-05	4.16003e-05	3.71916e-05
BJN_GCMS_Cotton_PO_1776_205-147-117	N/A	N/A	N/A	N/A	25.1057	1776.25	5.21513e-06	2.04256e-06	3.45464e-06	1.34241e-06	7.58592e-06	2.88416e-06	3.0774e-06	9.81175e-07	3.56102e-06	2.56735e-06	1.52822e-05	1.88585e-06	4.08957e-06	3.90478e-06	1.79697e-07	4.2566e-06	8.23823e-06	1.86073e-06	1.79697e-07	6.0129e-06	1.81368e-05	1.46914e-05	1.50993e-06	5.5233e-06	3.62624e-06	2.02786e-06	3.57154e-06	6.07095e-06	5.58854e-06	1.79697e-07	1.81365e-06	1.24e-06
BJN_GCMS_Cotton_PO_1780_291-231-392	N/A	N/A	N/A	N/A	25.2409	1779.63	1.2133e-05	6.9058e-06	3.00098e-06	1.43924e-06	1.12331e-06	4.4203e-07	7.88086e-07	3.99276e-07	2.97746e-05	3.74422e-05	1.79697e-07	5.04229e-06	1.79697e-07	1.79697e-07	1.32036e-06	5.41911e-06	9.02572e-06	1.88128e-06	1.79697e-07	1.79697e-07	5.39091e-07	1.20145e-06	1.08807e-06	5.39091e-07	3.19245e-06	1.79697e-07	5.39091e-07	5.39091e-07	2.75185e-06	5.39091e-07	1.79697e-07	1.79697e-07
BJN_GCMS_Cotton_PO_1795_217-147-103	N/A	N/A	N/A	N/A	25.4231	1795.44	0.00076223	0.000214125	0.000989691	0.000205833	0.00110722	0.000358449	0.00110769	0.00035174	0.000396336	0.000336261	0.000628483	0.000550117	0.000912718	0.00174946	0.000727069	0.000450056	0.00092952	0.000725327	0.00123488	0.00187129	0.000467669	0.000587811	0.000760242	0.000636935	0.00143147	0.00275921	0.00043806	0.000421592	0.000577837	0.000803026	0.00230369	0.00210193
BJN_GCMS_Cotton_PO_1796_217-147-103	N/A	N/A	N/A	N/A	25.5001	1796.03	0.000254203	4.44779e-05	0.000438972	0.000119175	0.000397525	5.33178e-05	0.000309299	4.38852e-05	0.000168872	0.000129063	0.000296733	0.000268009	0.000225134	0.000437404	0.000353482	0.000211928	0.000398894	0.000330257	0.00102133	0.000317939	0.000298738	0.000434808	0.000314757	0.000404032	0.000296479	0.000636337	0.000191645	0.000187779	0.000274834	0.000445381	0.000377586	0.000378569
BJN_GCMS_Cotton_PO_2056_205-147-347	N/A	N/A	N/A	N/A	30.6877	2056.35	0.000214459	3.39672e-05	0.000234375	6.91325e-05	0.000178743	4.26549e-05	0.000163625	2.77818e-05	0.000237674	0.000223455	0.000345782	0.000226487	0.000151085	0.000102269	0.000137094	0.000185194	0.000503951	0.000345214	1.9487e-05	0.00021531	0.000165871	0.000202305	0.000325299	0.00020669	0.000171162	1.13326e-06	0.000162739	0.000186097	0.000287181	0.000100463	0.000118543	0.000126729
BJN_GCMS_Cotton_PO_2057_205-147-103	N/A	N/A	N/A	N/A	30.5595	2056.91	4.52228e-05	1.79799e-05	0.000113548	6.71757e-05	4.53244e-05	1.47204e-05	6.17294e-05	1.74932e-05	9.76091e-05	8.15338e-05	7.39951e-05	1.78397e-05	1.79697e-07	1.79697e-07	4.80431e-05	6.44892e-05	0.000433751	0.000134643	1.79697e-07	1.79697e-07	5.43876e-05	7.73912e-05	6.26276e-05	7.71805e-05	1.79697e-07	1.79697e-07	2.84397e-05	7.80977e-05	0.000107529	0.000104376	5.17546e-05	1.79697e-07
BJN_GCMS_Cotton_PO_2063_117-413-128	N/A	N/A	N/A	N/A	30.8923	2062.93	1.12762e-06	5.16237e-07	4.00325e-06	1.56842e-06	3.97728e-06	1.26323e-06	2.08537e-06	6.10662e-07	3.38865e-06	1.3259e-06	1.79697e-07	1.51205e-06	1.79697e-07	1.79697e-07	5.99387e-06	9.59452e-06	1.87576e-06	6.19597e-06	1.79697e-07	1.79697e-07	1.27386e-06	7.87096e-06	3.64702e-06	7.25682e-06	3.63531e-06	1.79697e-07	1.73304e-06	1.4012e-06	2.23112e-06	1.6894e-06	5.39091e-07	4.91839e-06
BJN_GCMS_Cotton_PO_2066_204-319-220	N/A	N/A	N/A	N/A	30.8098	2066.37	0.000390145	0.000127724	0.000710111	0.000210461	0.000574393	0.000152553	0.000439621	0.000112114	0.00034665	0.000314136	0.000925661	0.000553476	8.53092e-05	0.000115638	0.000844735	0.000412525	0.00148581	0.00107946	0.000248626	0.000189502	0.000541036	0.000721597	0.00112754	0.000734842	0.000134772	0.00018657	0.000372903	0.000434225	0.000585896	0.000897255	0.000187473	0.000159976
BJN_GCMS_Cotton_PO_2074_147-205-293	N/A	N/A	N/A	N/A	31.0489	2074.09	1.58743e-06	1.26601e-06	2.6397e-06	1.56693e-06	2.23818e-06	7.83613e-07	1.69493e-06	7.28504e-07	5.39091e-07	5.39091e-07	1.79697e-07	1.79697e-07	1.79697e-07	7.90728e-06	1.98858e-06	5.39091e-07	1.20556e-06	1.1682e-06	1.03977e-05	5.39091e-07	5.39091e-07	5.39091e-07	2.95666e-06	2.39321e-06	1.38859e-06	5.61244e-06	1.79697e-07	1.79697e-07	5.39091e-07	1.87e-06	4.67986e-06	2.72121e-06
BJN_GCMS_Cotton_PO_2086_205-103-147	N/A	N/A	N/A	N/A	31.025	2085.94	3.73946e-05	8.34592e-06	4.50116e-05	1.16376e-05	3.26816e-05	5.5499e-06	3.41357e-05	8.45332e-06	3.23352e-05	3.14318e-05	7.24655e-05	3.60437e-05	4.24635e-05	9.62779e-06	1.96718e-05	3.35048e-05	8.05601e-05	7.89187e-05	4.18112e-05	1.56031e-05	2.39457e-05	4.20933e-05	4.46365e-05	4.22969e-05	9.80428e-06	3.3313e-05	3.35576e-05	3.73291e-05	6.75652e-05	2.11706e-05	3.96439e-05	5.54787e-06
BJN_GCMS_Cotton_PO_2127_204-319-220_hexose	N/A	N/A	N/A	N/A	32.0561	2127.2	8.02246e-06	3.0591e-06	2.71366e-05	1.22385e-05	1.58853e-05	5.92037e-06	1.09372e-05	4.5189e-06	5.60414e-06	9.13762e-06	1.82951e-05	1.47385e-05	1.79697e-07	1.79697e-07	1.67062e-05	8.93136e-06	6.31368e-05	6.74141e-05	3.42991e-06	3.20091e-06	1.30091e-05	2.82245e-05	3.57138e-05	1.80049e-05	1.79697e-07	1.79697e-07	1.14778e-05	8.19449e-06	1.60096e-05	2.95818e-05	1.79697e-07	1.79697e-07
BJN_GCMS_Cotton_PO_2151_205-147-103	N/A	N/A	N/A	N/A	32.4986	2151.01	2.00479e-05	4.89948e-06	1.63077e-05	4.99666e-06	1.72307e-05	3.5793e-06	1.74794e-05	2.50152e-06	3.78958e-05	1.71141e-05	2.6978e-05	2.3122e-05	4.04907e-06	1.11287e-05	2.44888e-05	1.79273e-05	3.13225e-05	2.08516e-05	2.71708e-06	5.39091e-07	2.2144e-05	2.00668e-05	2.09542e-05	1.60198e-05	2.40196e-05	1.79697e-07	1.75196e-05	1.69191e-05	2.92095e-05	1.60396e-05	1.25038e-05	1.26849e-05
BJN_GCMS_Cotton_PO_2157_217-319-147	N/A	N/A	N/A	N/A	32.6231	2156.55	2.99495e-07	7.5767e-08	4.35778e-06	2.86502e-06	1.19626e-06	5.41589e-07	1.32471e-06	1.00383e-06	1.79697e-07	1.79697e-07	5.39091e-07	5.39091e-07	1.79697e-07	1.79697e-07	3.61917e-06	1.22749e-06	1.8416e-05	2.52468e-06	1.79697e-07	1.79697e-07	2.50519e-06	5.39091e-07	3.23482e-06	5.39091e-07	1.79697e-07	1.79697e-07	5.39091e-07	5.39091e-07	1.79697e-07	6.33098e-06	1.79697e-07	1.79697e-07
BJN_GCMS_Cotton_PO_2166_205-147-103	N/A	N/A	N/A	N/A	32.7894	2165.53	6.80436e-07	2.25936e-07	2.96499e-06	2.57066e-06	4.19293e-07	7.5767e-08	1.2026e-06	5.40766e-07	1.79697e-07	1.31233e-06	1.13979e-06	1.09141e-06	1.79697e-07	1.79697e-07	5.39091e-07	5.39091e-07	1.58133e-05	5.39091e-07	1.79697e-07	1.79697e-07	5.39091e-07	5.39091e-07	5.39091e-07	5.39091e-07	1.79697e-07	1.79697e-07	5.39091e-07	5.39091e-07	2.65276e-06	3.12529e-06	1.79697e-07	1.79697e-07
BJN_GCMS_Cotton_PO_2183_205-147-103	N/A	N/A	N/A	N/A	32.9689	2183.43	2.05919e-05	4.30177e-06	2.83923e-05	7.21664e-06	2.15757e-05	6.07617e-06	2.18465e-05	5.05654e-06	2.47565e-05	2.61283e-05	3.67316e-05	1.59611e-05	9.6043e-06	1.03693e-05	3.05109e-05	3.28011e-05	5.24105e-05	3.80094e-05	2.71708e-06	1.39046e-05	2.6382e-05	3.77235e-05	2.82423e-05	3.07543e-05	6.17235e-06	1.79697e-07	2.98707e-05	2.9643e-05	3.61394e-05	2.13047e-05	7.22309e-06	6.89788e-06
BJN_GCMS_Cotton_PO_2188_205-147-259	N/A	N/A	N/A	N/A	33.1395	2187.83	8.50646e-06	2.05144e-06	5.09801e-06	1.29131e-06	5.04268e-06	1.86582e-06	1.19168e-05	3.68578e-06	9.44679e-06	1.76145e-05	7.42059e-06	8.58928e-06	4.38199e-06	3.5856e-06	6.65713e-06	9.37293e-06	6.90352e-06	4.07233e-06	5.39091e-07	3.04305e-06	4.32238e-06	1.23486e-05	3.28347e-06	8.51051e-06	1.61142e-06	1.79697e-07	1.87778e-05	2.10533e-05	1.99919e-05	7.41081e-06	1.96215e-06	2.30464e-06
BJN_GCMS_Cotton_PO_2241_217-147-204-361	N/A	N/A	N/A	N/A	34.0323	2241.49	1.79697e-07	0	3.29066e-06	1.94866e-06	2.61309e-06	1.61317e-06	1.5685e-05	8.45272e-06	1.79697e-07	1.79697e-07	1.79697e-07	1.79697e-07	1.79697e-07	1.79697e-07	1.79697e-07	1.79697e-07	5.39091e-07	5.39091e-07	1.14642e-05	6.84224e-06	1.79697e-07	1.79697e-07	5.39091e-07	5.39091e-07	4.20584e-06	1.00351e-05	1.88375e-06	1.3837e-06	1.122e-06	5.81574e-06	4.7385e-05	3.65196e-05
BJN_GCMS_Cotton_PO_2273_205-147-103	N/A	N/A	N/A	N/A	34.6739	2273.23	4.19293e-07	7.5767e-08	7.77967e-07	2.20851e-07	1.23908e-06	6.21395e-07	1.06425e-06	3.49149e-07	5.39091e-07	5.39091e-07	5.39091e-07	5.39091e-07	1.79697e-07	1.79697e-07	1.30199e-06	1.24824e-06	5.39091e-07	1.21909e-06	1.79697e-07	1.79697e-07	5.39091e-07	1.24196e-06	4.20983e-06	1.0842e-06	1.79697e-07	1.79697e-07	1.99301e-06	5.39091e-07	1.64311e-06	1.85091e-06	1.79697e-07	1.79697e-07
BJN_GCMS_Cotton_PO_2343_361-306-147_disaccharide	N/A	N/A	N/A	N/A	35.7932	2342.89	1.79697e-07	0	1.30058e-05	5.88792e-06	5.81677e-06	2.5496e-06	3.25929e-05	1.57348e-05	1.79697e-07	1.79697e-07	1.79697e-07	1.79697e-07	1.79697e-07	1.79697e-07	7.14191e-06	5.39091e-07	1.16849e-05	1.85604e-06	1.72303e-05	3.95824e-05	3.98319e-06	4.17116e-06	2.42385e-06	1.41201e-06	4.58331e-06	1.83271e-05	3.47327e-06	1.30481e-05	4.85373e-06	1.52683e-05	9.8634e-05	6.02797e-05
BJN_GCMS_Cotton_PO_2523_217-361-437	N/A	N/A	N/A	N/A	38.5962	2522.64	1.31437e-06	6.71485e-07	1.03836e-05	6.48703e-06	5.54131e-06	3.23963e-06	4.19213e-06	2.24968e-06	2.99775e-06	1.79697e-07	3.81027e-06	1.79697e-07	1.79697e-07	5.39091e-07	5.33872e-06	2.0767e-06	3.46888e-06	5.3029e-06	4.27184e-05	3.39615e-06	2.08094e-06	2.07875e-06	2.46174e-06	2.02477e-06	2.87586e-06	2.17258e-05	2.13137e-06	1.79697e-07	3.89015e-06	2.01111e-06	1.51797e-05	1.76079e-06
Non-polar Fraction
2-Hydroxypropanoic acid	Propanoic acid, 2-[(trimethylsilyl)oxy]-, trimethylsilyl ester	78865	C01432	234	8.9084	1105.83	0.000402734	0.00018621	0.000809487	0.00021333	0.00058881	0.000236013	0.000921744	0.000321513	0.000199554	0.000469163	0.000339716	0.00127519	2.67634e-05	0.000106024	8.67092e-05	0.000303796	0.000924088	0.00103764	0.000997664	0.00150702	8.54575e-05	4.55369e-05	0.0012209	0.00137991	0.000285901	0.000515155	7.89522e-05	5.84693e-05	0.00145058	0.00200899	0.00126655	0.000666927
Heptanoic acid	Heptanoic acid, trimethylsilyl ester	333733	C17714	202	11.0521	1194.61	0.000536789	0.000309589	0.000898521	0.00042152	0.000799322	0.000518517	0.000509866	0.000197446	0.000209602	0.000173625	5.0099e-05	0.000824151	1.52381e-06	0.00196173	4.57143e-06	2.42716e-05	0.000363772	0.00075175	0.00260237	0.00164439	1.78038e-05	1.28848e-05	0.000500817	7.62076e-05	0.000895863	0.00329236	1.12786e-05	4.57143e-06	0.000404655	0.000551145	0.00124718	0.000840361
Dihydroxyacetone	3,7-Dioxa-2,8-disilanonan-5-one, 2,2,8,8-tetramethyl-	150783	C00184	234	12.252	1237.35	0.000132541	8.38949e-05	0.000106882	5.3233e-05	0.000118099	9.83033e-05	0.000227831	0.000173388	1.52381e-06	0.000454476	4.57143e-06	0.000331629	1.52381e-06	1.52381e-06	1.28971e-05	5.75592e-05	2.48236e-05	1.52381e-06	0.000296982	0.000247505	4.57143e-06	4.57143e-06	4.57143e-06	1.00623e-05	7.88407e-05	0.00060598	4.57143e-06	4.57143e-06	0.00108839	0.000130183	3.76012e-05	0.000101665
Nonanoic acid	Nonanoic acid, trimethylsilyl ester	333729	C01601	230	15.4479	1365.19	0.000520415	0.000237002	0.000576123	0.000291578	0.000582349	0.00031724	0.000644902	0.000348327	0.000345514	0.000501492	0.000381052	0.00166345	0.00012728	0.000103704	4.85775e-05	0.00016441	0.00138325	0.00160079	9.11054e-05	0.000168602	7.73295e-05	0.000101643	0.0020186	0.000950074	0.000185851	0.000160598	0.000112875	6.67072e-05	0.00145754	0.00199092	0.000140968	0.000100398
Undecanoic acid	Undecanoic acid, trimethylsilyl ester	333723	C17715	258	20.2219	1556.87	1.14224e-05	4.55109e-06	1.13538e-05	5.14239e-06	1.07937e-05	4.36118e-06	1.68193e-05	5.59157e-06	4.57143e-06	4.57143e-06	4.57143e-06	4.57143e-06	3.05162e-05	1.97323e-05	4.57143e-06	4.57143e-06	1.92533e-05	3.36314e-05	4.57143e-06	1.52381e-06	4.57143e-06	4.57143e-06	4.57143e-06	1.59581e-05	4.57143e-06	3.05183e-05	4.57143e-06	4.57143e-06	3.11297e-05	3.20065e-05	2.4065e-05	4.57143e-06
1-Dodecanol	Silane, (dodecyloxy)trimethyl-	333296	C02277	258	20.4192	1571.07	0.000191562	0.000109323	0.000161018	8.47514e-05	0.000217992	0.000122619	0.000196629	0.000104053	4.57143e-06	1.97285e-05	1.04185e-05	4.14108e-05	0.000553386	0.000519854	4.57143e-06	1.45464e-05	3.83353e-05	5.54829e-05	0.000460597	0.000392574	2.51918e-05	4.57143e-06	5.02532e-05	3.35129e-05	0.000693534	0.000500888	4.57143e-06	4.57143e-06	5.95353e-05	6.38375e-05	0.000504245	0.000543014
Dodecanoic acid or Lauric acid	Dodecanoic acid, trimethylsilyl ester	333721	C02679	272	22.4872	1655.21	9.22718e-05	4.79323e-05	9.92295e-05	5.44447e-05	0.000186551	8.61053e-05	0.000365612	0.000153757	4.74622e-05	8.67386e-05	8.24443e-05	0.0003213	1.41619e-05	1.52381e-06	2.25041e-05	2.99931e-05	0.000290958	0.000248875	1.52381e-06	1.52381e-06	3.06377e-05	2.74532e-05	0.000272701	0.000208886	2.19004e-05	0.000557728	3.50313e-05	1.82757e-05	0.000445178	0.0002685	0.0010463	0.000380391
3-Oxopentanedioic acid	Pentanedioic acid, 3-oxo-, tris(trimethylsilyl) ester	79030	N/A	362	23.2003	1691.32	8.56414e-05	7.92353e-05	0.000137219	8.19451e-05	0.000152755	0.000148794	1.21291e-05	4.21564e-06	4.57143e-06	0.000481745	9.72244e-06	4.57143e-06	1.52381e-06	1.17148e-05	1.16197e-05	1.64378e-05	4.57143e-06	4.57143e-06	0.000343102	0.00044301	4.57143e-06	4.57143e-06	4.57143e-06	4.57143e-06	1.52381e-06	0.000896723	4.57143e-06	4.57143e-06	1.32099e-05	1.52381e-06	2.53746e-05	2.35233e-05
14-Hexadecenal	E-14-Hexadecenal	130980	N/A	238	23.4699	1701.07	7.63963e-06	6.11582e-06	7.53023e-05	4.07911e-05	6.37043e-05	4.59497e-05	0.000154885	8.82818e-05	1.52381e-06	1.52381e-06	1.52381e-06	3.82187e-05	1.52381e-06	1.52381e-06	4.57143e-06	4.57143e-06	1.94274e-05	1.73993e-05	0.000182146	0.000223699	4.57143e-06	4.57143e-06	3.63836e-05	4.48046e-05	1.52381e-06	0.000290371	4.57143e-06	4.57143e-06	5.8423e-05	4.57143e-06	0.00036986	0.000487314
1,2-Ethenediol	(Z)-Bis-1,2-(trimethylsilyloxy)ethylene	105288	N/A	204	28.3652	1933.84	9.50259e-05	8.67864e-05	1.52381e-06	9.47012e-23	5.18661e-06	2.45934e-06	3.92506e-06	1.85956e-06	4.57143e-06	1.52381e-06	1.52381e-06	1.30131e-05	2.08393e-05	0.000528684	1.52381e-06	1.52381e-06	1.52381e-06	1.52381e-06	1.52381e-06	1.52381e-06	1.52381e-06	1.52381e-06	9.31406e-06	1.57104e-05	1.52381e-06	1.52381e-06	1.52381e-06	1.52381e-06	1.28837e-05	4.57143e-06	1.52381e-06	1.52381e-06
Hexadecanoic acid or Palmitic acid	Hexadecanoic acid, trimethylsilyl ester	331723	C00249	328	30.4299	2048.16	0.000860077	0.000241626	0.000901306	0.000147516	0.000820232	0.000232179	0.000829808	0.00024791	0.000179617	0.000471476	0.000411601	0.00114089	0.00169375	0.00126313	0.000238713	0.000839229	0.00123557	0.000946269	0.00120917	0.000938885	0.000260213	0.000159082	0.000983711	0.000940359	0.000849809	0.00172822	0.000195349	9.32198e-05	0.001682	0.0011636	0.000774179	0.00107049
BJN_GCMS_Cotton_NP_1160_103-204-147	N/A	N/A	N/A	N/A	10.28	1159.93	0.000231088	8.7699e-05	0.000304744	0.000122807	1.52381e-06	9.47012e-23	1.52381e-06	9.47012e-23	0.000141069	0.000137615	0.000129575	0.000584541	1.52381e-06	0.000392207	3.77074e-05	0.000153504	0.000793973	1.52381e-06	0.000419458	0.000422301	1.52381e-06	1.52381e-06	1.52381e-06	1.52381e-06	1.52381e-06	1.52381e-06	1.52381e-06	1.52381e-06	1.52381e-06	1.52381e-06	1.52381e-06	1.52381e-06
BJN_GCMS_Cotton_NP_1087_248-116-207	N/A	N/A	N/A	N/A	8.43518	1086.1	0.000515419	0.000214578	0.000350729	0.0001331	0.000560019	0.000263986	0.000449593	0.000176806	0.000126803	0.000167942	0.000118047	0.00048037	0.00146554	0.000733815	1.89066e-05	8.26738e-05	0.000370889	0.000291302	0.000936115	0.000404485	3.45513e-05	3.53949e-05	0.000309275	0.000269745	0.00160693	0.00110421	4.99547e-05	3.03116e-05	0.00039539	0.000493151	0.000508437	0.00122031
BJN_GCMS_Cotton_NP_1090_221-236-144	N/A	N/A	N/A	N/A	8.498	1090.19	0.000261193	8.00675e-05	0.000157022	4.74834e-05	0.000286171	0.00012288	0.000175902	5.22337e-05	7.96565e-05	7.70706e-05	0.000106316	0.000363176	0.000428721	0.00051222	1.5278e-05	9.15067e-05	0.000155777	0.000198531	0.000357968	0.000123072	1.98651e-05	2.55852e-05	0.000311624	0.000162605	0.000825531	0.000371815	1.84173e-05	1.9717e-05	0.000232704	0.000247668	0.000328234	0.000208669
BJN_GCMS_Cottton_NP_1090_58-86-318	N/A	N/A	N/A	N/A	8.51618	1089.56	1.52381e-06	9.47012e-23	1.52381e-06	9.47012e-23	1.52381e-06	9.47012e-23	6.00228e-05	3.40404e-05	1.52381e-06	1.52381e-06	1.52381e-06	1.52381e-06	1.52381e-06	1.52381e-06	1.52381e-06	1.52381e-06	1.52381e-06	1.52381e-06	1.52381e-06	1.52381e-06	1.52381e-06	1.52381e-06	1.52381e-06	1.52381e-06	1.52381e-06	1.52381e-06	1.32071e-05	9.01639e-06	0.00016238	0.000172486	1.52381e-06	1.52381e-06
BJN_GCMS_Cotton_NP_1150_130-188-174	N/A	N/A	N/A	N/A	9.87597	1150.17	0.000625592	0.000164626	0.000609837	0.000128439	0.00106378	0.000513311	0.000434528	0.000175398	0.00021909	0.00128681	0.000350354	0.000562079	0.000919871	0.000415345	0.000105182	0.000392347	0.000742524	0.000623587	0.000966261	0.000829123	6.87874e-05	7.65395e-05	0.000946329	0.000898653	0.000905015	0.00348735	3.43242e-05	2.25776e-05	0.000283727	0.00117223	0.000566544	0.000527765
BJN_GCMS_Cotton_NP_1160_103-204-189	N/A	N/A	N/A	N/A	10.3294	1159.83	1.52381e-06	9.47012e-23	0.000175627	9.7924e-05	1.52381e-06	9.47012e-23	1.52381e-06	9.47012e-23	1.52381e-06	1.52381e-06	1.52381e-06	1.52381e-06	1.52381e-06	1.52381e-06	2.4711e-05	9.00769e-05	1.52381e-06	1.52381e-06	0.000582053	0.000353875	1.52381e-06	1.52381e-06	1.52381e-06	1.52381e-06	1.52381e-06	1.52381e-06	1.52381e-06	1.52381e-06	1.52381e-06	1.52381e-06	1.52381e-06	1.52381e-06
BJN_GCMS_Cotton_NP_1264_213-173-114	N/A	N/A	N/A	N/A	12.926	1264.13	0.00035919	9.66032e-05	0.000245951	8.65111e-05	0.000414833	0.000118934	0.000372582	0.000112639	0.000146826	0.000148054	0.000141848	0.000509288	0.000611828	0.000597298	3.34858e-05	0.000135848	1.52381e-06	0.000438036	0.000420367	0.000446447	4.95822e-05	4.09797e-05	0.000693451	0.000533131	0.00056337	0.000608487	4.37915e-05	4.57143e-06	0.000539863	0.000626377	0.000452628	0.000568259
BJN_GCMS_Cotton_NP_1264_170-174-121	N/A	N/A	N/A	N/A	12.9752	1264.49	0.000368349	0.000111809	0.000302204	0.000108768	0.000121916	8.40852e-05	0.000260523	0.000155445	1.18075e-05	0.000192881	0.000183764	0.000694279	0.000579682	0.000547683	4.44104e-05	0.000169947	0.000534303	0.000635231	0.00042781	1.52381e-06	6.31804e-05	5.29661e-05	0.000537486	7.48178e-05	1.52381e-06	1.52381e-06	5.66694e-05	4.57143e-06	0.000696425	0.000802426	1.52381e-06	1.52381e-06
BJN_GCMS_Cotton_NP_1266_217-218-133	N/A	N/A	N/A	N/A	12.9783	1266.38	3.03029e-05	1.44177e-05	6.57692e-05	2.20132e-05	4.57436e-05	3.04509e-05	7.30112e-05	6.5179e-05	1.52381e-06	7.76916e-05	1.53473e-05	7.28205e-05	1.52381e-06	1.29103e-05	4.57143e-06	1.52381e-06	6.46967e-05	8.77456e-05	0.000136966	9.91119e-05	4.57143e-06	4.57143e-06	7.1693e-05	4.57143e-06	1.52381e-06	0.000187531	1.52381e-06	1.52381e-06	0.000397815	3.41569e-05	1.52381e-06	1.52381e-06
BJN_GCMS_Cotton_NP_1304_231-147-133	N/A	N/A	N/A	N/A	13.9392	1304.27	3.79217e-05	2.38421e-05	1.91379e-05	8.13913e-06	3.93593e-05	1.99443e-05	9.41045e-06	3.1384e-06	1.52381e-06	0.000145406	4.57143e-06	4.57143e-06	6.68864e-05	4.57143e-06	4.57143e-06	1.14142e-05	4.57143e-06	1.0364e-05	2.80733e-05	5.58329e-05	4.57143e-06	4.57143e-06	2.02453e-05	4.57143e-06	8.85694e-05	0.000113627	4.57143e-06	4.57143e-06	2.17805e-05	1.63965e-05	4.57143e-06	4.57143e-06
BJN_GCMS_Cotton_NP_1583_313-75-223	N/A	N/A	N/A	N/A	20.6885	1583.13	3.56431e-05	1.60922e-05	1.23468e-05	5.2021e-06	4.06349e-06	5.07937e-07	2.3659e-05	9.39803e-06	2.15927e-05	4.57143e-06	2.4307e-05	0.000105541	1.52381e-06	5.63228e-05	1.52381e-06	4.57143e-06	9.99326e-06	3.00734e-05	2.63951e-05	1.52381e-06	4.57143e-06	4.57143e-06	4.57143e-06	4.57143e-06	1.52381e-06	4.57143e-06	4.57143e-06	4.57143e-06	1.52381e-06	3.81262e-05	3.73347e-05	5.58262e-05
BJN_GCMS_Cotton_NP_1664_257-147-360	N/A	N/A	N/A	N/A	22.6033	1663.72	7.06618e-05	5.06424e-05	0.000111795	5.71003e-05	0.000222958	0.000190475	5.67737e-05	3.45353e-05	1.52381e-06	7.7078e-05	2.23643e-05	4.57143e-06	1.52381e-06	0.000316909	1.82372e-05	7.99741e-05	4.57143e-06	1.52381e-06	0.000230274	0.000336191	1.65166e-05	2.00902e-05	1.52381e-06	1.59972e-05	0.00011176	0.00117186	4.57143e-06	4.57143e-06	4.57143e-06	4.57143e-06	0.00020042	0.000121937
BJN_GCMS_Cotton_NP_1769_255-270-135_aromatic	N/A	N/A	N/A	N/A	24.8537	1768.76	5.43272e-06	3.33671e-06	1.31767e-05	5.41535e-06	5.63125e-06	4.10744e-06	1.52381e-06	9.47012e-23	1.52381e-06	1.52381e-06	1.52381e-06	1.52381e-06	4.57143e-06	2.19297e-05	1.96387e-05	2.3916e-05	1.52381e-06	1.52381e-06	3.0934e-05	1.52381e-06	1.52381e-06	1.52381e-06	1.52381e-06	1.52381e-06	1.52381e-06	2.61684e-05	1.52381e-06	1.52381e-06	1.52381e-06	1.52381e-06	1.52381e-06	1.52381e-06
BJN_GCMS_Cotton_NP_1773_55-117-82	N/A	N/A	N/A	N/A	25.0745	1773.08	1.90895e-05	1.36853e-05	2.68632e-05	1.28785e-05	2.35677e-05	1.10815e-05	2.85628e-05	1.64503e-05	1.52381e-06	1.52381e-06	2.32699e-05	8.51721e-05	1.52381e-06	1.52381e-06	2.04909e-05	4.07403e-05	1.29096e-05	8.39911e-05	1.52381e-06	1.52381e-06	1.52381e-06	1.52381e-06	6.63223e-05	4.31611e-05	2.73515e-05	1.52381e-06	4.57143e-06	4.57143e-06	6.74099e-05	9.17762e-05	1.52381e-06	1.52381e-06
BJN_GCMS_Cotton_NP_1851_285-132-57_aromatic	N/A	N/A	N/A	N/A	26.6685	1851.3	2.28707e-05	1.40892e-05	3.00635e-05	2.34265e-05	3.43253e-05	1.59226e-05	4.61456e-05	1.85166e-05	1.52381e-06	1.52381e-06	2.00157e-05	9.05415e-05	1.52381e-06	2.20957e-05	4.57143e-06	2.56284e-05	1.52381e-06	0.00014561	1.52381e-06	1.52381e-06	1.4175e-05	1.07483e-05	0.000104332	5.55559e-05	1.96167e-05	1.52381e-06	4.57143e-06	4.57143e-06	0.000115639	8.567e-05	2.60317e-05	4.03902e-05
BJN_GCMS_Cotton_NP_1854_189-301-259	N/A	N/A	N/A	N/A	26.7394	1854.14	0.00112223	0.000334799	0.00187423	0.000592014	0.00212302	0.00148694	0.00129001	0.000528806	0.000123417	0.00144226	0.000928036	0.00180885	0.00028372	0.00214712	0.000556667	0.00177883	0.00074873	0.000890743	0.00322698	0.00404343	0.000161333	0.000450101	0.00111311	0.00125106	0.000261346	0.00950117	0.000342643	0.000179868	0.00371346	0.00164242	0.000974671	0.000886991
BJN_GCMS_Cotton_NP_1890_147-273-170	N/A	N/A	N/A	N/A	27.515	1890.35	2.33486e-05	1.40985e-05	1.4277e-05	9.58858e-06	3.82282e-05	2.37367e-05	4.55602e-05	2.08744e-05	1.52381e-06	8.32557e-05	4.57143e-06	4.7693e-05	1.52381e-06	1.52381e-06	4.57143e-06	1.18786e-05	4.57143e-06	6.15928e-05	1.52381e-06	1.52381e-06	4.57143e-06	4.57143e-06	4.69888e-05	0.000151722	1.52381e-06	1.99915e-05	4.57143e-06	4.57143e-06	0.000126247	7.90696e-05	1.52381e-06	5.73782e-05
BJN_GCMS_Cotton_NP_1896_273-170-376	N/A	N/A	N/A	N/A	27.633	1896.17	0.00017114	0.000136653	7.51675e-05	2.97641e-05	0.000115881	8.70504e-05	6.70713e-05	4.50303e-05	1.52381e-06	0.000849979	1.92144e-05	5.31095e-05	1.52381e-06	0.000101493	1.02013e-05	4.34639e-05	2.20855e-05	4.21794e-05	0.000185884	0.000147191	4.57143e-06	9.45693e-06	4.10838e-05	9.33068e-05	1.52381e-06	0.000545341	4.57143e-06	4.57143e-06	0.000288451	5.74481e-05	3.2484e-05	1.4902e-05
BJN_GCMS_Cotton_NP_1921_345-171-245_aromatic	N/A	N/A	N/A	N/A	28.1332	1920.95	8.95819e-05	5.79188e-05	3.57059e-05	1.0188e-05	3.65188e-05	1.72997e-05	0.000169692	0.000164243	2.77608e-05	1.52381e-06	4.57143e-06	0.000146335	0.000355777	1.52381e-06	9.91124e-06	2.77243e-05	4.0953e-05	8.25005e-05	2.71709e-05	2.59756e-05	4.57143e-06	4.57143e-06	4.57143e-06	3.35281e-05	6.33116e-05	0.000108559	4.57143e-06	4.57143e-06	0.000990841	1.51178e-05	1.52381e-06	1.52381e-06
EZ:faast Amino Acid
Alanine	N/A	N/A	C00041	N/A	1.39009	1672.88	6.17214e-06	8.0438e-07	1.09618e-07	2.74046e-08	8.22137e-08	5.91882e-24	1.31071e-06	4.30005e-07	5.00529e-06	7.42379e-06	7.01722e-06	6.45362e-06	8.30101e-06	2.8319e-06	8.22137e-08	8.22137e-08	8.22137e-08	8.22137e-08	2.46641e-07	8.22137e-08	8.22137e-08	8.22137e-08	8.22137e-08	8.22137e-08	8.22137e-08	8.22137e-08	8.22137e-08	2.3007e-06	8.22137e-08	2.52485e-06	1.29128e-06	1.58299e-06
Asparagine	N/A	N/A	C00152	N/A	2.43501	2015.42	0.000219681	3.10995e-05	1.73111e-05	6.01491e-06	1.00015e-05	9.70706e-07	1.99911e-05	1.17109e-05	0.000258598	0.00022395	0.000145873	0.000260225	0.000315571	0.000113868	1.20692e-05	4.72317e-05	1.22819e-05	1.07962e-05	1.28248e-05	8.66271e-06	8.82659e-06	1.21993e-05	8.3362e-06	6.98105e-06	1.31468e-05	1.05192e-05	2.00901e-06	3.48125e-06	2.984e-06	2.71575e-06	7.11977e-05	3.75589e-05
Aspartic acid	N/A	N/A	C00049	N/A	3.00745	2207.66	0.00266276	0.000285655	1.11929e-05	4.42131e-06	6.93438e-06	2.02869e-06	5.38653e-06	1.37862e-06	0.00262916	0.0040507	0.00247831	0.00234031	0.00234727	0.00213085	7.48356e-06	3.31074e-05	8.31886e-06	6.8262e-06	7.29199e-06	4.12952e-06	5.06676e-06	3.11426e-06	5.85888e-06	2.80951e-06	8.64081e-06	1.6116e-05	3.45422e-06	4.50122e-06	2.6468e-06	1.20303e-05	4.47951e-06	5.20716e-06
GABA (gamma-Aminobutyric acid)	N/A	N/A	C00334	N/A	2.2628	1959.43	1.79804e-06	8.19589e-07	1.09618e-07	2.74046e-08	8.22137e-08	5.91882e-24	8.22137e-08	5.91882e-24	8.22137e-08	8.22137e-08	8.22137e-08	4.72875e-06	3.27622e-06	2.53662e-06	8.22137e-08	8.22137e-08	8.22137e-08	8.22137e-08	2.46641e-07	8.22137e-08	8.22137e-08	8.22137e-08	8.22137e-08	8.22137e-08	8.22137e-08	8.22137e-08	8.22137e-08	8.22137e-08	8.22137e-08	8.22137e-08	8.22137e-08	8.22137e-08
Glutamic acid	N/A	N/A	C00025	N/A	3.38515	2342.56	2.82699e-05	8.96129e-06	1.17945e-06	2.56029e-07	6.04774e-07	4.25178e-07	2.04455e-06	8.608e-07	2.32301e-05	2.74325e-05	3.96998e-06	5.24695e-05	5.56419e-05	6.87575e-06	1.71935e-06	1.13164e-06	1.94632e-06	7.32353e-07	1.30039e-06	2.46641e-07	8.22137e-08	2.46641e-07	2.46641e-07	8.22137e-08	2.46641e-07	2.72429e-06	8.22137e-08	6.73673e-07	1.08392e-06	5.84389e-06	1.57795e-06	3.00564e-06
Isoleucine	N/A	N/A	C00407	N/A	1.99	1871.52	2.11682e-05	3.70257e-06	3.72687e-06	2.59159e-06	1.75007e-07	9.2793e-08	5.78247e-06	4.91559e-06	2.66571e-05	2.40671e-05	7.56828e-06	1.47837e-05	2.06508e-05	3.32823e-05	6.15674e-06	1.57112e-05	8.22137e-08	8.22137e-08	2.46641e-07	8.22137e-08	8.22137e-08	8.22137e-08	8.22137e-08	8.22137e-08	6.38972e-07	8.22137e-08	8.22137e-08	8.22137e-08	3.02286e-05	9.22408e-07	8.22137e-08	3.29716e-06
Leucine	N/A	N/A	C00123	N/A	1.92938	1852.23	9.79303e-07	1.71022e-07	2.20466e-07	1.08734e-07	1.09618e-07	2.74046e-08	1.64427e-07	3.67671e-08	5.79765e-07	1.43163e-06	7.8145e-07	7.29303e-07	1.58521e-06	7.68463e-07	8.22137e-08	7.47301e-07	8.22137e-08	8.22137e-08	2.46641e-07	8.22137e-08	8.22137e-08	8.22137e-08	8.22137e-08	8.22137e-08	8.22137e-08	2.46641e-07	8.22137e-08	8.22137e-08	2.46641e-07	2.46641e-07	8.22137e-08	2.46641e-07
Phenylalanine	N/A	N/A	C00079	N/A	3.41318	2352.58	5.24427e-05	5.22811e-06	4.44187e-07	2.05262e-07	2.02362e-07	9.13005e-08	3.22856e-07	1.53247e-07	5.26299e-05	6.8661e-05	5.83496e-05	5.13428e-05	5.39989e-05	2.96742e-05	8.22137e-08	1.1501e-06	1.02174e-06	8.22137e-08	2.46641e-07	8.22137e-08	8.22137e-08	6.38677e-07	8.22137e-08	8.22137e-08	8.22137e-08	2.46641e-07	8.22137e-08	8.22137e-08	8.73563e-07	8.22137e-08	8.22137e-08	7.34717e-07
Proline	N/A	N/A	C00148	N/A	2.32936	1980.82	3.1501e-05	3.00793e-06	5.89925e-06	1.77497e-06	2.601e-06	2.6785e-07	1.05575e-05	4.22848e-06	3.63473e-05	4.07349e-05	2.20354e-05	3.17143e-05	3.46267e-05	2.35472e-05	5.46887e-06	1.44952e-05	4.80514e-06	4.70908e-06	3.47441e-06	2.4428e-06	2.08407e-06	2.34579e-06	2.65985e-06	2.61784e-06	2.06221e-06	3.83628e-06	5.57599e-06	5.42325e-06	2.12591e-05	8.22137e-08	5.20475e-06	2.57995e-05
Serine	N/A	N/A	C00065	N/A	2.26355	1959.66	1.13393e-05	3.14725e-06	6.19943e-07	3.07356e-07	2.12035e-07	1.29822e-07	1.20044e-06	9.43021e-07	1.77351e-05	1.31431e-05	8.22137e-08	1.38426e-05	1.93578e-05	3.87531e-06	6.40538e-07	2.07434e-06	5.93717e-07	8.22137e-08	2.46641e-07	8.22137e-08	8.22137e-08	8.61143e-07	8.22137e-08	8.22137e-08	8.22137e-08	8.22137e-08	8.22137e-08	8.22137e-08	8.22137e-08	8.22137e-08	5.85283e-06	1.02098e-06
Threonine	N/A	N/A	C00188	N/A	2.21664	1944.58	1.96649e-05	4.3584e-06	2.27149e-06	1.35694e-06	4.53324e-07	2.34842e-07	2.37423e-06	1.02262e-06	2.77981e-05	2.15807e-05	5.62609e-06	2.58625e-05	3.00091e-05	7.11303e-06	1.34324e-06	8.89818e-06	1.67139e-06	8.22137e-08	1.55169e-06	8.22137e-08	8.22137e-08	1.16517e-06	1.22592e-06	8.22137e-08	8.22137e-08	8.22137e-08	8.22137e-08	8.22137e-08	1.80251e-06	1.32575e-06	5.1651e-06	5.78757e-06
Tryptophan	N/A	N/A	C00078	N/A	5.5448	3258.45	6.19937e-07	2.15717e-07	1.09618e-07	2.74046e-08	8.22137e-08	5.91882e-24	8.22137e-08	5.91882e-24	1.29998e-06	1.22467e-06	8.22137e-08	6.19472e-07	2.46641e-07	2.46641e-07	8.22137e-08	8.22137e-08	8.22137e-08	8.22137e-08	2.46641e-07	8.22137e-08	8.22137e-08	8.22137e-08	8.22137e-08	8.22137e-08	8.22137e-08	8.22137e-08	8.22137e-08	8.22137e-08	8.22137e-08	8.22137e-08	8.22137e-08	8.22137e-08
Valine	N/A	N/A	C00183	N/A	1.70674	1779.67	2.12837e-05	3.92144e-06	4.97877e-06	3.34491e-06	8.67476e-07	1.98702e-07	2.72164e-06	9.80369e-07	2.66106e-05	3.32173e-05	9.66641e-06	2.3496e-05	2.50963e-05	9.61528e-06	1.65404e-06	2.1677e-05	2.05766e-06	1.05306e-06	2.22782e-06	1.20305e-06	1.44219e-06	1.18983e-06	5.78386e-07	8.22137e-08	1.08717e-06	8.25068e-07	8.22137e-08	8.22137e-08	6.24867e-06	4.19529e-06	3.21447e-06	2.50698e-06
Beta-alanine	N/A	N/A	C00099	N/A	1.76307	1798.6	1.65076e-06	5.56341e-07	5.1491e-06	1.0344e-06	6.32089e-06	2.91001e-06	3.16716e-06	1.0592e-06	2.76397e-06	1.4641e-06	8.22137e-08	2.18709e-06	3.325e-06	8.22137e-08	8.59488e-06	5.31547e-06	6.40195e-06	1.12055e-06	3.71854e-06	5.74318e-06	3.25877e-06	5.15385e-06	3.34965e-06	2.07537e-05	2.80352e-06	2.6059e-06	8.22137e-08	2.48076e-06	6.99195e-06	7.02802e-07	4.54722e-06	4.19801e-06
Glycine	N/A	N/A	C00037	N/A	1.50837	1712.78	1.75176e-06	4.00229e-07	1.20699e-06	3.76896e-07	1.24706e-06	3.54322e-07	9.62585e-07	1.90248e-07	2.375e-06	1.83274e-06	8.22137e-08	2.49424e-06	2.58671e-06	1.13964e-06	2.82278e-06	1.03497e-06	1.5246e-06	8.22137e-08	1.05074e-06	7.26659e-07	2.75815e-06	1.17086e-06	1.26483e-06	9.04991e-07	1.30132e-06	8.22137e-08	8.22137e-08	9.02558e-07	1.02968e-06	1.32138e-06	1.07566e-06	1.36402e-06
Hydroxyproline	N/A	N/A	C01157	N/A	3.19763	2275.58	4.17267e-07	1.09699e-07	5.15371e-07	1.56054e-07	3.9694e-07	1.20884e-07	1.37023e-07	3.46644e-08	6.77816e-07	8.22137e-08	8.22137e-08	4.97921e-07	5.18426e-07	6.45014e-07	8.22137e-08	6.72307e-07	8.22137e-08	1.0655e-06	5.073e-07	6.82689e-07	2.46641e-07	8.22137e-08	7.54197e-07	8.22137e-08	5.88119e-07	6.28257e-07	8.22137e-08	2.46641e-07	8.22137e-08	8.22137e-08	2.46641e-07	8.22137e-08
BJN_GCMS_COTTON_AA_1896_184-142-60	N/A	N/A	N/A	N/A	2.03658	1886.67	8.22137e-08	5.91882e-24	8.22137e-08	5.91882e-24	8.22137e-08	5.91882e-24	5.31261e-06	2.54036e-06	8.22137e-08	8.22137e-08	8.22137e-08	8.22137e-08	8.22137e-08	8.22137e-08	8.22137e-08	8.22137e-08	8.22137e-08	8.22137e-08	8.22137e-08	8.22137e-08	8.22137e-08	8.22137e-08	8.22137e-08	8.22137e-08	8.22137e-08	8.22137e-08	8.22137e-08	1.167e-06	1.02595e-05	8.22137e-08	5.11356e-06	1.51712e-05
BJN_GCMS_COTTON_AA_1985_97-138-155	N/A	N/A	N/A	N/A	2.34413	1985.57	8.22137e-08	5.91882e-24	8.22137e-08	5.91882e-24	8.22137e-08	5.91882e-24	2.67017e-06	1.20158e-06	8.22137e-08	8.22137e-08	8.22137e-08	8.22137e-08	8.22137e-08	8.22137e-08	8.22137e-08	8.22137e-08	8.22137e-08	8.22137e-08	8.22137e-08	8.22137e-08	8.22137e-08	8.22137e-08	8.22137e-08	8.22137e-08	8.22137e-08	8.22137e-08	8.22137e-08	8.22137e-08	4.85367e-06	8.22137e-08	4.25962e-06	6.66109e-06
BJN_GCMS_COTTON_AA_2017_170-128-84	N/A	N/A	N/A	N/A	2.44055	2017.28	6.65715e-06	1.90648e-06	8.22137e-08	5.91882e-24	8.22137e-08	5.91882e-24	8.22137e-08	5.91882e-24	4.40845e-06	6.47069e-06	2.11455e-06	1.24385e-05	1.22138e-05	2.29687e-06	8.22137e-08	8.22137e-08	8.22137e-08	8.22137e-08	8.22137e-08	8.22137e-08	8.22137e-08	8.22137e-08	8.22137e-08	8.22137e-08	8.22137e-08	8.22137e-08	8.22137e-08	8.22137e-08	8.22137e-08	8.22137e-08	8.22137e-08	8.22137e-08
BJN_GCMS_COTTON_AA_2125_89-203-131	N/A	N/A	N/A	N/A	2.76226	2125.03	8.22137e-08	5.91882e-24	0.000293754	8.98969e-05	0.000158801	4.72068e-05	2.21529e-05	8.44624e-06	8.22137e-08	8.22137e-08	8.22137e-08	8.22137e-08	8.22137e-08	8.22137e-08	0.000639419	9.91423e-05	0.000489792	0.000243831	0.000143153	0.000147189	0.000280974	0.00031729	0.000125307	0.000135956	4.48998e-05	4.83823e-05	3.59766e-06	1.06851e-05	5.2503e-05	6.18516e-06	1.64465e-05	4.35e-05
BJN_GCMS_COTTON_AA_2131_130-186-88	N/A	N/A	N/A	N/A	2.78016	2131.05	5.26058e-05	8.62616e-06	8.22137e-08	5.91882e-24	8.22137e-08	5.91882e-24	8.22137e-08	5.91882e-24	3.7377e-05	9.44201e-05	3.86234e-05	4.98916e-05	4.79803e-05	4.73426e-05	8.22137e-08	8.22137e-08	8.22137e-08	8.22137e-08	8.22137e-08	8.22137e-08	8.22137e-08	8.22137e-08	8.22137e-08	8.22137e-08	8.22137e-08	8.22137e-08	8.22137e-08	8.22137e-08	8.22137e-08	8.22137e-08	8.22137e-08	8.22137e-08
BJN_GCMS_COTTON_AA_2181_94-110-197	N/A	N/A	N/A	N/A	2.92917	2180.97	6.27652e-06	1.61058e-06	1.12262e-05	2.53816e-06	1.87104e-05	4.51211e-06	9.02404e-06	2.68748e-06	1.18824e-05	4.38245e-06	8.22137e-08	6.64086e-06	8.35055e-06	6.32065e-06	1.58557e-05	7.97658e-06	1.47634e-05	8.22137e-08	1.59503e-05	1.27291e-05	1.40488e-05	1.59106e-05	1.7201e-05	3.98621e-05	7.26526e-06	1.79747e-05	8.22137e-08	1.26378e-05	1.84642e-05	5.59746e-06	5.32217e-06	1.20404e-05
BJN_GCMS_COTTON_AA_2186_83-169-55	N/A	N/A	N/A	N/A	2.94548	2186.43	2.51635e-06	6.32197e-07	8.8405e-07	2.83397e-07	8.22137e-08	5.91882e-24	8.22137e-08	5.91882e-24	8.22137e-08	3.48215e-06	2.95403e-06	2.71608e-06	4.44107e-06	1.42255e-06	1.54865e-06	1.6941e-06	1.0417e-06	8.22137e-08	8.5543e-07	8.22137e-08	8.22137e-08	8.22137e-08	8.22137e-08	8.22137e-08	8.22137e-08	8.22137e-08	8.22137e-08	8.22137e-08	8.22137e-08	8.22137e-08	8.22137e-08	8.22137e-08
BJN_GCMS_COTTON_AA_2212_60-73-105	N/A	N/A	N/A	N/A	3.01968	2212.03	8.22137e-08	5.91882e-24	0.000153068	4.99487e-05	0.000140942	4.90667e-05	8.25246e-05	1.46304e-05	8.22137e-08	8.22137e-08	8.22137e-08	8.22137e-08	8.22137e-08	8.22137e-08	0.000382664	7.34399e-05	0.000191196	5.27806e-05	0.000123735	9.45926e-05	0.00012813	0.000197797	9.88233e-05	0.000351559	2.72809e-05	4.20613e-05	6.49827e-05	7.14564e-05	0.000121053	2.47147e-05	0.000103466	0.000109474
BJN_GCMS_COTTON_AA_2277_73-60-69	N/A	N/A	N/A	N/A	3.20274	2277.4	8.22137e-08	5.91882e-24	8.22137e-08	5.91882e-24	8.22137e-08	5.91882e-24	1.25568e-05	3.82329e-06	8.22137e-08	8.22137e-08	8.22137e-08	8.22137e-08	8.22137e-08	8.22137e-08	8.22137e-08	8.22137e-08	8.22137e-08	8.22137e-08	8.22137e-08	8.22137e-08	8.22137e-08	8.22137e-08	8.22137e-08	8.22137e-08	8.22137e-08	8.22137e-08	5.20242e-06	2.02751e-06	2.16299e-05	2.51134e-05	7.03889e-06	1.43284e-05
BJN_GCMS_COTTON_AA_2399_118-61-115	N/A	N/A	N/A	N/A	3.5427	2398.87	5.69988e-06	9.42781e-07	8.22137e-08	5.91882e-24	8.22137e-08	5.91882e-24	8.22137e-08	5.91882e-24	3.20888e-06	7.5868e-06	8.27704e-06	2.82373e-06	5.26322e-06	7.03962e-06	8.22137e-08	8.22137e-08	8.22137e-08	8.22137e-08	8.22137e-08	8.22137e-08	8.22137e-08	8.22137e-08	8.22137e-08	8.22137e-08	8.22137e-08	8.22137e-08	8.22137e-08	8.22137e-08	8.22137e-08	8.22137e-08	8.22137e-08	8.22137e-08
BJN_GCMS_COTTON_AA_2420_127-111-84	N/A	N/A	N/A	N/A	3.59652	2419.5	8.22137e-08	5.91882e-24	8.22137e-08	5.91882e-24	3.99918e-06	1.81761e-06	8.41753e-06	1.92224e-06	8.22137e-08	8.22137e-08	8.22137e-08	8.22137e-08	8.22137e-08	8.22137e-08	8.22137e-08	8.22137e-08	8.22137e-08	8.22137e-08	8.22137e-08	8.22137e-08	8.22137e-08	5.33378e-06	1.20364e-05	8.22137e-08	3.88816e-06	2.57238e-06	8.22137e-08	1.24789e-05	1.12524e-05	1.07654e-05	5.62684e-06	1.02994e-05
BJN_GCMS_COTTON_AA_2562_98-97-81	N/A	N/A	N/A	N/A	3.9666	2562.4	8.22137e-08	5.91882e-24	9.06249e-06	2.9629e-06	9.40101e-06	3.29536e-06	4.86985e-06	1.177e-06	8.22137e-08	8.22137e-08	8.22137e-08	8.22137e-08	8.22137e-08	8.22137e-08	2.17619e-05	3.75877e-06	1.29956e-05	3.31234e-06	8.49417e-06	4.05216e-06	1.00648e-05	1.48559e-05	5.32249e-06	2.23065e-05	1.33101e-06	2.52533e-06	3.3706e-06	3.61334e-06	1.0083e-05	2.38354e-06	3.40538e-06	6.36326e-06
BJN_GCMS_COTTON_AA_2632_57-121-103	N/A	N/A	N/A	N/A	4.141	2631.82	8.22137e-08	5.91882e-24	2.44254e-06	1.18695e-06	8.22137e-08	5.91882e-24	8.22137e-08	5.91882e-24	8.22137e-08	8.22137e-08	8.22137e-08	8.22137e-08	8.22137e-08	8.22137e-08	7.72274e-06	2.8067e-06	3.17656e-06	8.22137e-08	6.20401e-07	2.46641e-07	8.22137e-08	8.22137e-08	8.22137e-08	8.22137e-08	8.22137e-08	8.22137e-08	8.22137e-08	8.22137e-08	8.22137e-08	8.22137e-08	8.22137e-08	8.22137e-08
BJN_GCMS_COTTON_AA_2689_60-98-69	N/A	N/A	N/A	N/A	4.27821	2688.51	8.22137e-08	5.91882e-24	3.7184e-05	1.04736e-05	2.889e-05	1.07023e-05	1.96863e-05	6.37483e-06	8.22137e-08	8.22137e-08	8.22137e-08	8.22137e-08	8.22137e-08	8.22137e-08	7.85855e-05	2.36078e-05	5.93116e-05	1.41239e-05	2.59195e-05	2.15561e-05	1.10274e-05	4.22437e-05	2.61592e-05	7.45991e-05	2.51167e-06	1.6799e-05	8.22137e-08	1.61504e-05	2.86198e-05	3.7124e-06	3.87718e-05	3.07814e-05
BJN_GCMS_COTTON_AA_2872_260-174-132	N/A	N/A	N/A	N/A	4.7098	2871.74	2.32041e-05	1.88886e-06	8.22137e-08	5.91882e-24	8.22137e-08	5.91882e-24	8.22137e-08	5.91882e-24	3.02423e-05	1.9334e-05	1.96957e-05	2.09413e-05	2.12113e-05	2.77997e-05	8.22137e-08	8.22137e-08	8.22137e-08	8.22137e-08	8.22137e-08	8.22137e-08	8.22137e-08	8.22137e-08	8.22137e-08	8.22137e-08	8.22137e-08	8.22137e-08	8.22137e-08	8.22137e-08	8.22137e-08	8.22137e-08	8.22137e-08	8.22137e-08
BJN_GCMS_COTTON_AA_2956_126-200-69	N/A	N/A	N/A	N/A	4.9008	2956.48	8.22137e-08	5.91882e-24	8.84721e-06	2.42302e-06	9.64081e-06	3.90747e-06	8.22137e-08	5.91882e-24	8.22137e-08	8.22137e-08	8.22137e-08	8.22137e-08	8.22137e-08	8.22137e-08	8.20141e-06	7.32976e-06	2.02701e-05	2.83703e-06	8.09611e-06	6.34884e-06	8.22137e-08	1.47936e-05	3.63885e-06	2.64542e-05	5.76654e-06	7.10949e-06	8.22137e-08	8.22137e-08	8.22137e-08	8.22137e-08	8.22137e-08	8.22137e-08
BJN_GCMS_COTTON_AA_2978_81-98-73	N/A	N/A	N/A	N/A	4.94973	2978.15	2.67291e-06	4.96573e-07	5.23809e-06	6.92425e-07	5.72302e-06	9.7135e-07	3.13135e-06	7.49173e-07	2.13209e-06	4.08497e-06	4.32758e-06	2.22497e-06	1.55141e-06	1.71646e-06	4.98768e-06	6.53265e-06	6.18873e-06	1.93858e-06	5.84926e-06	5.93162e-06	6.9031e-06	7.92642e-06	5.46947e-06	7.69915e-06	1.58053e-06	4.75944e-06	3.42507e-06	3.68163e-06	5.74531e-06	8.22137e-08	2.58408e-06	3.26982e-06
BJN_GCMS_COTTON_AA_1912_126-109-121	N/A	N/A	N/A	N/A	2.11087	1910.58	5.30822e-06	1.0616e-06	1.46129e-05	3.572e-06	1.90867e-05	5.09522e-06	2.96555e-05	2.03566e-05	9.94257e-06	6.32179e-06	5.30717e-06	2.77359e-06	3.89039e-06	3.61384e-06	2.71616e-05	1.22489e-05	1.71574e-05	8.22137e-08	1.50253e-05	1.6002e-05	3.67069e-05	1.84013e-05	1.00431e-05	3.20333e-05	7.83348e-06	9.50228e-06	0.00013098	1.01539e-05	1.21228e-05	8.22137e-08	1.2465e-05	1.21288e-05
BJN_GCMS_COTTON_AA_1924_105-63-117	N/A	N/A	N/A	N/A	2.15495	1924.74	2.58321e-06	8.71313e-07	1.31236e-05	5.30926e-06	1.47879e-05	8.63224e-06	8.70447e-06	3.307e-06	4.53683e-06	5.77833e-06	2.46641e-07	1.0637e-06	1.6665e-06	2.20724e-06	3.34212e-05	6.55785e-06	2.57002e-05	3.72447e-06	3.94061e-06	5.39704e-06	5.63651e-06	1.43655e-05	4.41208e-06	5.70678e-05	1.7552e-06	5.49041e-06	8.22137e-08	5.2573e-06	1.965e-05	8.22137e-08	1.3247e-05	1.39081e-05
BJN_GCMS_COTTON_AA_1978_113-126-156	N/A	N/A	N/A	N/A	2.32511	1979.48	8.22137e-08	5.91882e-24	2.77394e-05	1.69794e-05	3.52369e-05	2.59492e-05	8.22137e-08	5.91882e-24	8.22137e-08	8.22137e-08	8.22137e-08	8.22137e-08	8.22137e-08	8.22137e-08	8.56935e-05	8.22137e-08	7.68723e-05	8.22137e-08	8.22137e-08	3.62371e-06	8.22137e-08	4.64966e-05	5.10805e-06	0.00015957	8.22137e-08	8.22137e-08	8.22137e-08	8.22137e-08	8.22137e-08	8.22137e-08	8.22137e-08	8.22137e-08
BJN_GCMS_COTTON_AA_2007_133-151-163	N/A	N/A	N/A	N/A	2.40523	2005.44	6.93489e-06	1.36289e-06	1.18448e-05	3.05854e-06	9.53679e-06	1.94012e-06	9.09919e-06	2.17885e-06	1.15182e-05	6.62156e-06	1.69597e-06	5.29453e-06	8.97375e-06	7.50537e-06	2.15571e-05	1.13821e-05	1.81114e-05	8.22137e-08	1.08119e-05	9.12423e-06	1.2267e-05	1.72229e-05	8.03973e-06	9.94926e-06	5.34045e-06	4.40149e-06	8.22137e-08	1.0805e-05	1.52764e-05	7.74267e-06	1.30927e-05	7.59611e-06
BJN_GCMS_COTTON_AA_2030_103-117-145	N/A	N/A	N/A	N/A	2.47955	2030.34	2.00597e-06	6.76154e-07	8.1494e-06	2.11426e-06	8.65188e-06	3.28887e-06	6.63257e-06	1.1851e-06	4.0295e-06	4.05283e-06	8.22137e-08	9.62048e-07	1.58237e-06	1.32687e-06	1.56058e-05	6.05252e-06	1.38934e-05	4.37928e-06	4.56018e-06	4.40524e-06	7.65832e-06	9.53408e-06	4.84209e-06	2.4146e-05	2.09474e-06	3.63608e-06	3.91831e-06	4.84807e-06	1.08223e-05	3.6809e-06	8.24843e-06	8.27747e-06
BJN_GCMS_COTTON_AA_2062_101-83-86	N/A	N/A	N/A	N/A	2.57425	2062.06	8.22137e-08	5.91882e-24	5.75009e-06	2.20617e-06	5.38299e-06	1.64357e-06	3.22995e-06	8.08879e-07	8.22137e-08	8.22137e-08	8.22137e-08	8.22137e-08	8.22137e-08	8.22137e-08	1.56616e-05	1.08214e-06	7.52269e-06	1.37615e-06	4.76349e-06	4.09448e-06	7.24829e-06	6.47537e-06	2.52911e-06	1.19982e-05	1.05148e-06	2.99552e-06	6.0608e-06	2.27305e-06	3.97178e-06	8.22137e-08	3.71859e-06	3.27324e-06
BJN_GCMS_COTTON_AA_2092_142-132-174	N/A	N/A	N/A	N/A	2.6642	2092.2	8.22137e-08	5.91882e-24	8.22137e-08	5.91882e-24	4.71699e-06	3.00113e-06	8.22137e-08	5.91882e-24	8.22137e-08	8.22137e-08	8.22137e-08	8.22137e-08	8.22137e-08	8.22137e-08	8.22137e-08	8.22137e-08	8.22137e-08	8.22137e-08	8.22137e-08	8.22137e-08	8.22137e-08	2.37424e-06	2.70576e-06	1.95195e-05	5.50533e-07	3.06964e-06	8.22137e-08	8.22137e-08	8.22137e-08	8.22137e-08	8.22137e-08	8.22137e-08
BJN_GCMS_COTTON_AA_2122_106-105-149	N/A	N/A	N/A	N/A	2.75443	2122.43	9.7726e-06	1.36065e-06	9.3018e-06	3.85124e-06	9.35156e-06	3.18955e-06	8.22137e-08	5.91882e-24	1.27504e-05	1.33172e-05	5.68002e-06	9.21413e-06	1.16025e-05	6.07127e-06	1.96765e-05	1.56977e-05	1.80426e-05	8.22137e-08	8.22137e-08	2.22957e-06	8.22137e-08	1.46893e-05	1.62052e-05	1.68696e-05	8.22137e-08	8.18088e-06	8.22137e-08	8.22137e-08	8.22137e-08	8.22137e-08	8.22137e-08	8.22137e-08
BJN_GCMS_COTTON_AA_2144_126-97-57	N/A	N/A	N/A	N/A	2.81775	2143.6	8.22137e-08	5.91882e-24	8.22137e-08	5.91882e-24	6.36466e-06	3.5386e-06	5.36411e-06	1.48468e-06	8.22137e-08	8.22137e-08	8.22137e-08	8.22137e-08	8.22137e-08	8.22137e-08	8.22137e-08	8.22137e-08	8.22137e-08	8.22137e-08	8.22137e-08	8.22137e-08	6.71762e-06	7.85624e-06	8.22137e-08	2.26083e-05	8.22137e-08	8.41367e-07	8.22137e-08	1.78056e-06	7.73293e-06	7.43978e-06	5.88699e-06	9.26217e-06
BJN_GCMS_COTTON_AA_2154_105-102-73	N/A	N/A	N/A	N/A	2.85003	2154.46	8.22137e-08	5.91882e-24	1.01838e-05	5.58666e-06	9.99605e-06	7.20019e-06	5.25837e-06	3.18145e-06	8.22137e-08	8.22137e-08	8.22137e-08	8.22137e-08	8.22137e-08	8.22137e-08	2.90621e-05	2.00403e-06	2.64203e-05	8.22137e-08	8.22137e-08	3.45212e-06	6.98982e-07	1.03028e-05	1.73572e-06	4.51802e-05	8.22137e-08	1.97641e-06	8.22137e-08	2.46641e-07	2.00386e-05	8.22137e-08	3.77257e-06	7.32798e-06
BJN_GCMS_COTTON_AA_2163_105-106-149	N/A	N/A	N/A	N/A	2.87631	2163.24	5.1915e-06	8.4412e-07	4.51936e-06	1.48467e-06	5.5643e-06	1.81442e-06	5.50578e-06	1.54544e-06	6.02437e-06	5.54382e-06	1.37648e-06	7.1644e-06	4.54636e-06	6.49359e-06	1.05058e-05	6.29391e-06	5.33006e-06	7.42884e-07	2.72408e-06	1.51944e-06	1.03431e-06	5.51262e-06	7.39051e-06	1.33832e-05	2.343e-06	3.72219e-06	8.22137e-08	4.01551e-06	1.12952e-05	3.93045e-06	6.42405e-06	7.28724e-06
BJN_GCMS_COTTON_AA_2990_219-126-96	N/A	N/A	N/A	N/A	4.97694	2990.22	8.22137e-08	5.91882e-24	0.000164684	6.09811e-05	0.000214086	0.000138233	8.84967e-05	2.95927e-05	8.22137e-08	8.22137e-08	8.22137e-08	8.22137e-08	8.22137e-08	8.22137e-08	0.00028369	9.63086e-05	0.000411276	2.61728e-05	9.3566e-05	7.70909e-05	1.86913e-05	0.000285337	6.94578e-05	0.00087209	6.01796e-06	3.29222e-05	8.22137e-08	7.01413e-05	0.000194033	2.08545e-05	0.0001189	0.000126969
BJN_GCMS_COTTON_AA_2203_91-162-119	N/A	N/A	N/A	N/A	2.99385	2202.8	8.22137e-08	5.91882e-24	4.3381e-05	1.75459e-05	4.52345e-05	2.40414e-05	2.48596e-05	6.34576e-06	8.22137e-08	8.22137e-08	8.22137e-08	8.22137e-08	8.22137e-08	8.22137e-08	9.57096e-05	9.9393e-06	0.000101567	1.62276e-05	2.06752e-05	1.6167e-05	1.93465e-05	5.27909e-05	1.83227e-05	0.000160923	1.34089e-05	6.61531e-06	8.22137e-08	1.76701e-05	3.84655e-05	3.38505e-05	1.87604e-05	4.03288e-05
BJN_GCMS_COTTON_AA_2267_121-103-57	N/A	N/A	N/A	N/A	3.17237	2266.58	8.22137e-08	5.91882e-24	5.93821e-06	2.80381e-06	8.29343e-06	5.98339e-06	4.58927e-06	1.17018e-06	8.22137e-08	8.22137e-08	8.22137e-08	8.22137e-08	8.22137e-08	8.22137e-08	1.579e-05	1.47615e-06	1.3462e-05	8.22137e-08	3.64792e-06	1.17098e-06	1.66846e-06	8.63988e-06	1.79031e-06	3.74975e-05	8.22137e-08	8.22137e-08	8.22137e-08	2.17709e-06	7.81328e-06	5.85356e-06	5.81745e-06	5.79204e-06
BJN_GCMS_COTTON_AA_2332_94-180-138	N/A	N/A	N/A	N/A	3.35428	2331.56	6.66637e-06	5.29228e-07	6.57695e-06	9.68339e-07	6.67205e-06	4.9445e-07	5.11786e-06	1.54857e-06	4.51769e-06	7.1519e-06	5.67181e-06	7.85527e-06	7.21564e-06	7.58593e-06	2.35705e-06	7.80989e-06	7.98643e-06	5.10541e-06	8.06687e-06	8.13606e-06	4.39054e-06	7.73565e-06	6.66431e-06	7.62283e-06	6.97689e-06	6.64206e-06	8.22137e-08	4.63443e-06	7.10674e-06	8.70002e-06	8.93646e-06	1.24731e-06
BJN_GCMS_COTTON_AA_2414_69-98-127	N/A	N/A	N/A	N/A	4.33986	2713.99	8.22137e-08	5.91882e-24	3.84592e-06	1.94073e-06	8.22137e-08	5.91882e-24	8.22137e-08	5.91882e-24	8.22137e-08	8.22137e-08	8.22137e-08	8.22137e-08	8.22137e-08	8.22137e-08	7.92531e-06	2.46641e-07	1.15506e-05	8.22137e-08	1.85513e-06	1.41563e-06	8.22137e-08	8.22137e-08	8.22137e-08	8.22137e-08	8.22137e-08	8.22137e-08	8.22137e-08	8.22137e-08	8.22137e-08	8.22137e-08	8.22137e-08	8.22137e-08
BJN_GCMS_COTTON_AA_2586_73-60-99	N/A	N/A	N/A	N/A	4.02671	2585.61	1.0199e-05	3.38149e-06	4.35644e-05	1.05205e-05	4.59308e-05	1.80508e-05	2.47885e-05	4.12889e-06	1.89579e-05	2.25059e-05	5.42208e-06	3.35845e-06	4.92337e-06	6.02618e-06	8.56718e-05	2.72898e-05	6.41543e-05	1.92087e-05	3.58417e-05	2.92201e-05	4.61504e-05	5.31226e-05	2.65707e-05	0.000128426	5.43963e-06	1.58753e-05	3.56054e-05	2.0117e-05	3.38583e-05	8.12854e-06	2.30877e-05	2.79342e-05
BJN_GCMS_COTTON_AA_2613_98-69-73	N/A	N/A	N/A	N/A	4.09598	2613.22	4.91916e-06	2.12642e-06	1.72963e-05	7.15602e-06	2.19264e-05	1.12996e-05	1.08467e-05	3.34567e-06	5.19668e-06	1.41388e-05	3.63582e-06	8.22137e-08	8.22137e-08	6.37921e-06	5.27289e-05	1.19928e-05	6.59443e-06	1.24246e-05	7.96094e-06	1.20758e-05	4.71384e-06	2.72566e-05	1.14526e-05	7.54434e-05	1.52526e-06	1.11666e-05	4.93547e-06	9.76783e-06	2.56565e-05	3.6469e-06	6.77234e-06	1.43011e-05
BJN_GCMS_COTTON_AA_2644_69-103-126	N/A	N/A	N/A	N/A	4.17132	2644.35	8.22137e-08	5.91882e-24	5.96137e-06	1.97272e-06	9.59554e-06	6.02845e-06	6.02211e-06	1.18744e-06	8.22137e-08	8.22137e-08	8.22137e-08	8.22137e-08	8.22137e-08	8.22137e-08	1.39416e-05	4.70703e-06	9.41203e-06	7.32353e-07	3.46089e-06	3.51428e-06	1.79254e-06	1.24318e-05	3.25895e-06	3.83678e-05	2.46641e-07	1.47547e-06	4.24509e-06	2.70005e-06	9.30184e-06	9.89818e-06	4.6689e-06	5.31862e-06
BJN_GCMS_COTTON_AA_2678_201-129-126	N/A	N/A	N/A	N/A	4.25304	2678.1	8.22137e-08	5.91882e-24	3.05345e-06	1.78341e-06	8.22137e-08	5.91882e-24	1.79232e-06	4.2599e-07	8.22137e-08	8.22137e-08	8.22137e-08	8.22137e-08	8.22137e-08	8.22137e-08	9.57872e-06	2.46641e-07	7.68891e-06	8.22137e-08	8.22137e-08	6.42025e-07	8.22137e-08	8.22137e-08	8.22137e-08	8.22137e-08	8.22137e-08	8.22137e-08	1.31633e-06	1.50342e-06	2.95043e-06	8.22137e-08	2.4261e-06	2.47543e-06
BJN_GCMS_COTTON_AA_2840_149-167-57	N/A	N/A	N/A	N/A	4.63728	2839.59	1.17983e-06	4.05935e-07	1.89922e-06	5.33336e-07	1.35125e-06	2.1838e-07	1.38692e-06	6.80051e-07	2.46641e-07	1.09742e-06	3.10821e-06	9.58777e-07	1.00589e-06	6.62061e-07	1.58399e-06	4.16889e-06	2.32708e-06	2.46641e-07	1.76051e-06	1.30818e-06	8.80598e-07	1.54859e-06	1.47312e-06	2.27614e-06	9.4377e-07	9.85285e-07	8.22137e-08	1.06879e-06	4.60055e-06	8.22137e-08	1.24492e-06	1.24284e-06
BJN_GCMS_COTTON_AA_2886_73-127-159	N/A	N/A	N/A	N/A	4.7409	2885.55	8.22137e-08	5.91882e-24	4.14835e-05	2.64278e-05	5.84193e-05	5.13342e-05	8.22137e-08	5.91882e-24	8.22137e-08	8.22137e-08	8.22137e-08	8.22137e-08	8.22137e-08	8.22137e-08	9.41808e-05	4.85906e-06	0.000149615	8.22137e-08	8.22137e-08	8.22137e-08	8.22137e-08	3.60821e-05	7.70154e-07	0.000313417	8.22137e-08	8.22137e-08	8.22137e-08	8.22137e-08	8.22137e-08	8.22137e-08	8.22137e-08	8.22137e-08
BJN_GCMS_COTTON_AA_2943_109-201-110	N/A	N/A	N/A	N/A	4.86997	2942.79	8.22137e-08	5.91882e-24	2.8062e-05	1.48375e-05	3.13301e-05	1.95154e-05	1.39318e-05	5.31516e-06	8.22137e-08	8.22137e-08	8.22137e-08	8.22137e-08	8.22137e-08	8.22137e-08	9.34579e-05	8.22137e-08	4.83258e-05	4.75216e-06	1.13239e-05	1.04298e-05	6.14787e-06	3.64149e-05	8.77349e-06	0.00012566	2.06979e-06	8.91461e-06	8.22137e-08	6.59533e-06	2.55592e-05	8.22137e-08	2.49588e-05	2.63129e-05
BJN_GCMS_COTTON_AA_3053_189-87-117	N/A	N/A	N/A	N/A	5.11239	3053.22	8.22137e-08	5.91882e-24	2.81232e-05	1.37728e-05	3.36954e-05	1.86729e-05	8.22137e-08	5.91882e-24	8.22137e-08	8.22137e-08	8.22137e-08	8.22137e-08	8.22137e-08	8.22137e-08	8.61899e-05	8.7227e-06	5.2568e-05	3.95902e-06	7.49612e-06	9.80328e-06	2.0948e-06	7.23436e-05	1.05282e-05	0.000109017	2.44534e-06	5.74288e-06	8.22137e-08	8.22137e-08	8.22137e-08	8.22137e-08	8.22137e-08	8.22137e-08
BJN_GCMS_COTTON_AA_3216_263-126-96	N/A	N/A	N/A	N/A	5.4582	3216.2	0.000125057	3.37939e-05	0.000531649	0.000153241	0.000635471	0.000309936	0.000352253	8.33473e-05	0.000184946	0.00026623	8.83636e-05	5.64621e-05	6.98758e-05	8.44658e-05	0.00100902	0.000323395	0.00101534	0.000198303	0.000331644	0.000312198	0.000260922	0.000864587	0.00028715	0.00208545	9.37798e-05	0.000220941	0.000162819	0.000285977	0.000676449	0.000127051	0.000427033	0.000434192
BJN_GCMS_COTTON_AA_3342_126-109-212	N/A	N/A	N/A	N/A	5.71698	3342.43	3.66204e-06	1.17372e-06	1.66397e-05	4.52287e-06	1.90618e-05	8.80404e-06	8.38915e-06	2.77142e-06	5.79176e-06	7.9338e-06	4.14057e-06	1.35995e-06	2.46641e-07	2.4995e-06	3.11945e-05	1.20699e-05	2.96914e-05	5.45531e-06	1.34786e-05	7.94861e-06	1.25542e-05	2.57479e-05	9.46805e-06	5.96444e-05	8.72072e-07	6.08392e-06	8.22137e-08	8.88446e-06	1.62628e-05	2.46641e-07	1.20899e-05	1.27688e-05
BJN_GCMS_COTTON_AA_3372_170-97-126	N/A	N/A	N/A	N/A	5.77708	3371.76	8.22137e-08	5.91882e-24	1.19829e-05	5.01345e-06	8.22137e-08	5.91882e-24	6.25353e-06	3.5376e-06	8.22137e-08	8.22137e-08	8.22137e-08	8.22137e-08	8.22137e-08	8.22137e-08	2.5395e-05	3.58974e-06	2.94461e-05	8.22137e-08	7.44619e-06	5.93791e-06	8.22137e-08	8.22137e-08	8.22137e-08	8.22137e-08	8.22137e-08	8.22137e-08	8.22137e-08	3.41747e-06	2.3109e-05	8.22137e-08	3.725e-06	7.10533e-06
BJN_GCMS_COTTON_AA_3386_189-277-231	N/A	N/A	N/A	N/A	5.80679	3386.23	8.22137e-08	5.91882e-24	3.28911e-06	1.49728e-06	8.22137e-08	5.91882e-24	2.27661e-06	1.03323e-06	8.22137e-08	8.22137e-08	8.22137e-08	8.22137e-08	8.22137e-08	8.22137e-08	5.76642e-06	8.22137e-08	9.3175e-06	8.22137e-08	3.24821e-06	1.2381e-06	8.22137e-08	8.22137e-08	8.22137e-08	8.22137e-08	8.22137e-08	8.22137e-08	8.22137e-08	1.45628e-06	6.88146e-06	8.22137e-08	2.1687e-06	2.98881e-06
BJN_GCMS_COTTON_AA_3436_126-109-97	N/A	N/A	N/A	N/A	5.90648	3435.91	8.22137e-08	5.91882e-24	9.88215e-06	3.89672e-06	1.56714e-05	9.64637e-06	5.76672e-06	2.04417e-06	8.22137e-08	8.22137e-08	8.22137e-08	8.22137e-08	8.22137e-08	8.22137e-08	2.11844e-05	6.57015e-06	2.26965e-05	1.34552e-06	5.24623e-06	2.25006e-06	1.80155e-06	1.98673e-05	6.66851e-06	6.1715e-05	2.46641e-07	3.72957e-06	8.22137e-08	3.1169e-06	1.29732e-05	1.40529e-06	8.47533e-06	8.54743e-06
BJN_GCMS_Maxima_AA_2576_113-126-114	N/A	N/A	N/A	N/A	4.0036	2576.68	4.87311e-06	1.00161e-06	1.33742e-05	3.36428e-06	1.34185e-05	4.62579e-06	7.25593e-06	1.52091e-06	7.65472e-06	8.21389e-06	3.5174e-06	2.64441e-06	2.83831e-06	4.36993e-06	2.77877e-05	1.12072e-05	1.83222e-05	6.68643e-06	6.9582e-06	9.28358e-06	9.80422e-06	1.56117e-05	8.3334e-06	3.51433e-05	3.52524e-06	8.09293e-06	3.30694e-06	7.79564e-06	1.37368e-05	3.98473e-06	6.72842e-06	7.98305e-06
BJN_GCMS_Maxima_AA_2948_93-84-57	N/A	N/A	N/A	N/A	4.88997	2951.65	8.22137e-08	5.91882e-24	9.00805e-05	3.65556e-05	9.25257e-05	5.79907e-05	4.14638e-05	1.38236e-05	8.22137e-08	8.22137e-08	8.22137e-08	8.22137e-08	8.22137e-08	8.22137e-08	0.000202128	3.99875e-05	0.000207253	1.03707e-05	3.98168e-05	4.09273e-05	9.78833e-06	0.000111418	3.41919e-05	0.000371438	3.96933e-06	2.43486e-05	8.22137e-08	3.12401e-05	7.56392e-05	6.61938e-06	5.8452e-05	7.67497e-05
BJN_GCMS_Maxima_AA_3054_189-87-171	N/A	N/A	N/A	N/A	5.12767	3060.41	3.579e-06	1.52622e-06	2.65691e-05	1.68935e-05	8.266e-06	3.66508e-06	8.50331e-06	3.32581e-06	6.92921e-06	9.47235e-06	2.34259e-06	2.46641e-07	1.66882e-06	8.14379e-07	0.0001106	8.7227e-06	1.54133e-05	4.79907e-06	6.0258e-06	1.38541e-05	1.34902e-06	1.21926e-05	7.71106e-06	2.4397e-05	1.93176e-06	2.01454e-06	8.22137e-08	7.18913e-06	2.18112e-05	1.36692e-06	1.38073e-05	6.76308e-06

## Sheet: Cotton_Nectar_Volcano_Plots
Supplemental Dataset S1	Volcano plot analyses of all possible pairwise comparisons of G. hirsutum nectar metabolomes. Each comparison includes analytes detected in both nectar types
Comparison: Foliar to Floral				Comparison: Circumbracteal to Floral				Comparison: Bracteal to Floral				Comparison: Foliar to Bracteal				Comparison: Circumbracteal to Bracteal				Comparison: Foliar to Circumbracteal
Metabolite	Log2 Fold Change	Negative Log10 q-value		Metabolite	Log2 Fold Change	Negative Log10 q-value		Metabolite	Log2 Fold Change	Negative Log10 q-value		Metabolite	Log2 Fold Change	Negative Log10 q-value		Metabolite	Log2 Fold Change	Negative Log10 q-value		Metabolite	Log2 Fold Change	Negative Log10 q-value
14-Hexadecenal	4.34215	1.57244		Malic acid	13.1026	2.49851		14-Hexadecenal	3.30172	1.54862		Xylitol	4.00502	1.85907		BJN_GCMS_COTTON_AA_2092_142-132-174	5.84258	1.92082		Xylitol	4.00502	1.65868
2-phenethyl-glucoside	-5.71869	3.30103		Glyceric acid	2.58049	2.21016		Gluconic acid	1.09458	2.43725		Tetrahydrofuran-2,3,4,5-tetraol	-0.921476	2.03516		BJN_GCMS_COTTON_AA_2632_57-121-103	-4.8931	1.85387		Glycerol	2.5329	1.90171
3-Phenyllactic acid	-5.02067	2.5875		3-Phenyllactic acid	-5.02067	2.63494		Acetic acid	1.0748	1.71578		Succinic acid	-9.56142	2.52897		BJN_GCMS_Cotton_NP_1160_103-204-189	-6.85229	1.5006		Scyllo-Inositol	3.08772	3.64685
Glyceric acid	2.22964	2.5875		2-phenethyl-glucoside	-5.71869	3.30103		3-Phenyllactic acid	-5.02067	2.71247		Malic acid	-3.85562	2.91061		BJN_GCMS_Cotton_NP_1160_103-204-147	-7.64738	1.5006		Sucrose	1.83723	4.38103
Malic acid	9.78496	1.59857		2-hydroxyacrylic acid	5.92082	1.98712		2-phenethyl-glucoside	-5.71869	1.92082		Levoglucosan	2.94554	1.96825		BJN_GCMS_COTTON_AA_3372_170-97-126	-7.18762	1.40863		Levoglucosan	2.7204	1.87754
Myo-Inositol	5.91932	3.45442		Glycerol	-1.68828	1.3816		Succinic acid	9.56142	2.52897		Sucrose	1.43239	1.85907		BJN_GCMS_COTTON_AA_2420_127-111-84	5.60442	1.14842		Succinic acid	-8.77023	3.66353
Scyllo-Inositol	3.67314	3.86839		Myo-Inositol	4.52889	4.31361		Malic acid	13.6406	3.15464		D-Ribofuranose	-1.07932	1.37096		BJN_GCMS_COTTON_AA_2414_69-98-127	-5.54805	1.0906		Malic acid	-3.31759	2.19419
Xylitol	4.00502	2.32426		Glucose	1.18964	2.19633		Glyceric acid	3.71109	1.69387		Alanine	3.57993	2.03516		BJN_GCMS_COTTON_AA_3386_189-277-231	-5.32241	0.977724		Alanine	3.99506	1.90171
Fructose	1.33166	4.62011		Galactose	0.167672	1.41908		1,2-Ethenediol	-5.96616	1.56903		BJN_GCMS_Cottton_NP_1090_58-86-318	5.30334	1.85907		BJN_GCMS_COTTON_AA_2678_201-129-126	-5.21516	0.819361		BJN_GCMS_Cottton_NP_1090_58-86-318	5.30334	1.65868
Sucrose	8.05927	6.11871		Fructose	1.25767	2.53659		Tetrahydrofuran-2,3,4,5-tetraol	0.738404	1.94526		BJN_GCMS_Cotton_PO_2241_217-147-204-361	2.25289	1.59944		BJN_GCMS_COTTON_AA_2144_126-97-57	6.2748	0.809601		BJN_GCMS_Cotton_PO_2241_217-147-204-361	2.5855	1.53374
Galactose	0.285738	1.35778		Maltose	2.29615	3.01488		Scyllo-Inositol	1.93494	2.71247		BJN_GCMS_Cotton_PO_2127_204-319-220_hexose	-1.31098	1.59944		BJN_GCMS_COTTON_AA_2186_83-169-55	-3.42691	0.801632		BJN_GCMS_COTTON_AA_3372_170-97-126	6.24939	1.53374
Glucose	1.14134	3.85519		Levoglucosan	2.92027	1.81404		Myo-Inositol	6.22012	6.69867		BJN_GCMS_Cotton_PO_1556_147-156-129	-1.67468	1.85907		BJN_GCMS_Cotton_PO_1618_217-133-147	-1.01617	0.722451		BJN_GCMS_COTTON_AA_3053_189-87-117	-8.67919	1.92082
Levoglucosan	5.64067	2.2787		Sucrose	6.22204	3.65513		Glucose	1.17768	4.19591		BJN_GCMS_Cotton_PO_1252_318-207-221	1.22609	1.44265		BJN_GCMS_Cotton_PO_2127_204-319-220_hexose	-0.772537	0.692488		BJN_GCMS_COTTON_AA_2956_126-200-69	-6.87387	1.46245
Maltose	2.3026	2.56292		GABA	-4.45114	1.91591		Fructose	1.16272	4.12468		BJN_GCMS_Cotton_PO_1088_147-218-149_furanose	-0.261851	1.37096		BJN_GCMS_Cotton_PO_1632_204-191-147	-5.05819	0.518331		BJN_GCMS_COTTON_AA_2678_201-129-126	4.44654	1.90171
Alanine	-2.23543	3.47755		Valine	-4.61678	2.63494		D-Xylose	1.59734	1.80043		BJN_GCMS_Cotton_NP_1160_103-204-189	-6.85229	2.03516		Scyllo-Inositol	-1.34951	1.14842		BJN_GCMS_COTTON_AA_2277_73-60-69	7.25511	2.06885
Asparagine	-3.45798	3.88431		Tryptophan	-2.9149	1.49704		Galactose	1.0382	1.94526		BJN_GCMS_Cotton_NP_1160_103-204-147	-7.64738	2.03516		Myo-Inositol	-1.69123	0.479413		BJN_GCMS_COTTON_AA_2125_89-203-131	-2.84166	1.76278
Asparticacid	-8.94935	5.51277		Threonine	-5.43897	2.87555		Maltose	2.35585	2.13287		BJN_GCMS_COTTON_AA_3053_189-87-117	-8.41841	1.92082		Tetrahydrofuran-2,3,4,5-tetraol	-0.601323	0.421421		BJN_GCMS_COTTON_AA_1896_184-142-60	6.01414	1.90171
GABA	-4.45114	1.90626		Succinic acid	8.77023	3.66353		Levoglucosan	2.69513	2.17609		BJN_GCMS_COTTON_AA_2956_126-200-69	-6.74994	2.32698		BJN_GCMS_Cotton_PO_1220_206-68-149-136	1.91963	0.253448		BJN_GCMS_COTTON_AA_2122_106-105-149	-6.82993	1.25619
Glutamicacid	-3.78942	2.5875		Serine	-5.74097	2.63494		Sucrose	6.62688	5.05199		BJN_GCMS_COTTON_AA_2632_57-121-103	-4.8931	1.92082		BJN_GCMS_Cotton_PO_1562_147-306-190_pentose	-0.613495	0.173243		BJN_GCMS_COTTON_AA_1985_97-138-155	5.02165	1.23271
Isoleucine	-1.87214	1.75023		Proline	-3.59825	2.35164		Valine	-2.09588	1.54862		BJN_GCMS_COTTON_AA_2420_127-111-84	6.67811	2.8312		BJN_GCMS_Cotton_PO_1362_217-147_sugar	-0.639392	0.173243		2-hydroxyacrylic acid	-5.59944	1.23271
Leucine	-2.57437	3.04741		Phenylalanine	-8.01772	5.79501		Tryptophan	-2.49978	2.71247		BJN_GCMS_COTTON_AA_2414_69-98-127	-5.54805	1.92082		BJN_GCMS_Cotton_PO_1545_305-147-306	-0.715389	0.173243		BJN_GCMS_COTTON_AA_3386_189-277-231	4.7916	1.19492
Phenylalanine	-7.34375	5.78472		Leucine	-3.15942	3.28333		Threonine	-3.11392	2.03652		BJN_GCMS_COTTON_AA_2277_73-60-69	7.25511	2.06885		2,5-dihydroxy-3-octadecyl-2,5-cyclohexadiene-1,4-dione	-0.93324	0.173243		BJN_GCMS_Cotton_PO_2188_205-147-259	1.24072	0.941222
Proline	-1.57713	1.7822		Isoleucine	-6.91844	2.63494		Asparticacid	-7.89419	5.50375		BJN_GCMS_COTTON_AA_2186_83-169-55	-3.42691	1.30623		Glutamicacid	-0.963657	0.173243		BJN_GCMS_COTTON_AA_2092_142-132-174	-5.84258	0.813788
Serine	-3.23971	1.97747		Glutamicacid	-5.54674	1.93677		Asparagine	-3.66564	4.09985		BJN_GCMS_COTTON_AA_2144_126-97-57	6.02806	1.85907		Glycerol	-1.84137	0.173243		BJN_GCMS_Cotton_PO_2343_361-306-147_disaccharide	2.48627	0.793374
Threonine	-3.0501	1.81181		Aspartic acid	-8.58494	5.51043		Alanine	-5.81536	4.70174		BJN_GCMS_COTTON_AA_2125_89-203-131	-3.72904	1.88067		BJN_GCMS_Cotton_PO_1224_246-221-205	-0.705771	0.171001		BJN_GCMS_Cotton_PO_1088_147-218-149_furanose	-0.0986487	0.791798
Tryptophan	-2.9149	1.49704		Asparagine	-4.45712	4.29143		Serine	-4.19307	1.90054		BJN_GCMS_COTTON_AA_2122_106-105-149	-6.82223	1.33619		BJN_GCMS_Cotton_PO_1206_221-248-225_thiol	2.16901	0.15818		BJN_GCMS_Cotton_PO_1427_147-215-191_sugar	-0.185835	0.755585
Valine	-2.9672	2.18293		Alanine	-6.23049	4.72082		Proline	-2.41679	1.78339		BJN_GCMS_COTTON_AA_1985_97-138-155	5.02165	1.39419		2-hydroxyacrylic acid	1.90666	0.15818		BJN_GCMS_Cotton_PO_1519_147-265-77	-0.643408	0.755585
BJN_GCMS_COTTON_AA_1896_184-142-60	6.01414	2.5875		BJN_GCMS_Maxima_AA_2948_93-84-57	10.1365	2.79588		Phenylalanine	-6.88345	5.7741		BJN_GCMS_COTTON_AA_1896_184-142-60	6.01414	2.03516		BJN_GCMS_Cotton_PO_1776_205-147-117	1.13475	0.15818		BJN_GCMS_Cotton_PO_1556_147-156-129	-0.864363	0.611679
BJN_GCMS_COTTON_AA_1985_97-138-155	5.02165	1.85483		BJN_GCMS_Maxima_AA_2576_113-126-114	1.4613	1.41908		Leucine	-2.15126	2.41806		Scyllo-Inositol	1.73821	1.28008		BJN_GCMS_Cotton_PO_1252_318-207-221	0.588038	0.15818		BJN_GCMS_COTTON_AA_2332_94-180-138	-0.382589	0.447607
BJN_GCMS_COTTON_AA_2017_170-128-84	-6.33962	2.20487		BJN_GCMS_Cotton_PO_2523_217-361-437	2.07569	1.48786		Isoleucine	-2.50587	1.98336		Gluconic acid	-0.641943	1.25701		BJN_GCMS_Cotton_PO_1149_147-174-218	0.453904	0.15818		BJN_GCMS_COTTON_AA_2978_81-98-73	-0.869991	0.447607
BJN_GCMS_COTTON_AA_2030_103-117-145	1.72527	1.71557		BJN_GCMS_Cotton_PO_2343_361-306-147_disaccharide	5.01415	1.92082		Glutamicacid	-4.58308	2.71247		BJN_GCMS_Cotton_PO_1545_305-147-306	-0.860266	1.14631		BJN_GCMS_Cotton_PO_1427_147-215-191_sugar	0.0898048	0.15818		BJN_GCMS_COTTON_AA_1978_113-126-156	-8.74373	0.447607
BJN_GCMS_COTTON_AA_2062_101-83-86	5.29623	2.52254		BJN_GCMS_Cotton_PO_2241_217-147-204-361	3.85974	1.78479		GABA	-4.03601	1.80043		BJN_GCMS_Cotton_PO_2066_204-319-220	-0.691783	1.06319		BJN_GCMS_Cotton_PO_1444_147-205-103	-0.374563	0.15818		Glutamicacid	1.75732	0.441191
BJN_GCMS_COTTON_AA_2122_106-105-149	-6.89346	2.5875		BJN_GCMS_Cotton_PO_2188_205-147-259	-0.754354	1.45638		BJN_GCMS_Maxima_AA_2948_93-84-57	10.0979	1.47413		BJN_GCMS_Cotton_PO_1334_191-341-147	-0.489879	1.01586		BJN_GCMS_Cotton_PO_1497_205-147-117	-0.526569	0.15818		BJN_GCMS_Cotton_PO_1786_217-147-450	1.36635	0.43525
BJN_GCMS_COTTON_AA_2125_89-203-131	8.07414	1.58664		BJN_GCMS_Cotton_PO_2066_204-319-220	0.558028	1.78479		BJN_GCMS_Maxima_AA_2576_113-126-114	1.45654	1.78339		BJN_GCMS_Cotton_PO_1632_204-191-147	-5.05819	1.01034		Gluconic acid	-0.537658	0.15818		Myo-Inositol	1.39043	0.400871
BJN_GCMS_COTTON_AA_2131_130-186-88	-9.32187	3.93031		BJN_GCMS_Cotton_PO_1796_217-147-103	0.645068	1.30871		BJN_GCMS_Cotton_PO_2523_217-361-437	2.9817	2.17609		Glycerol	0.691535	0.940743		BJN_GCMS_Cotton_PO_1518_305-147_aromatic	-0.57965	0.15818		BJN_GCMS_Cotton_PO_1362_217-147_sugar	0.747261	0.400871
BJN_GCMS_COTTON_AA_2144_126-97-57	6.02806	2.32426		BJN_GCMS_Cotton_PO_1795_217-147-103	0.538649	1.47874		BJN_GCMS_Cotton_PO_2343_361-306-147_disaccharide	6.17501	1.92082		BJN_GCMS_Cotton_PO_1786_217-147-450	1.31655	0.847174		BJN_GCMS_Cotton_PO_1662_191-306-147	-0.643291	0.15818		D-Ribofuranose	-0.566992	0.400871
BJN_GCMS_COTTON_AA_2186_83-169-55	-4.93605	2.4934		BJN_GCMS_Cotton_PO_1786_217-147-450	2.86675	2.73853		BJN_GCMS_Cotton_PO_2241_217-147-204-361	4.19236	2.03652		Arabinose	-1.39477	0.814491		Succinic acid	-0.791196	0.15818		Arabinose	-0.88948	0.400871
BJN_GCMS_COTTON_AA_2203_91-162-119	8.24045	2.53178		BJN_GCMS_Cotton_PO_1634_204-191	2.17647	2.06764		BJN_GCMS_Cotton_PO_2157_217-319-147	3.86205	1.78339		BJN_GCMS_Cotton_PO_1518_305-147_aromatic	-0.557833	0.805388		BJN_GCMS_Cotton_PO_1556_147-156-129	-0.810315	0.15818		BJN_GCMS_COTTON_AA_2886_73-127-159	-9.47309	0.400871
BJN_GCMS_COTTON_AA_2212_60-73-105	9.97147	3.66373		BJN_GCMS_Cotton_PO_1632_204-191-147	-7.4184	1.56112		BJN_GCMS_Cotton_PO_2127_204-319-220_hexose	1.7581	2.71247		BJN_GCMS_Cotton_NP_1769_255-270-135_aromatic	-3.11564	0.798375		Valine	-2.5209	0.15818		BJN_GCMS_Cotton_PO_1428_207-368-383_aromatic	-3.08325	0.392408
BJN_GCMS_COTTON_AA_2267_121-103-57	5.80298	1.7822		BJN_GCMS_Cotton_PO_1518_305-147_aromatic	0.621503	1.46399		BJN_GCMS_Cotton_PO_2066_204-319-220	0.864034	2.71247		BJN_GCMS_Cotton_PO_1428_207-368-383_aromatic	-3.90791	0.798375		BJN_GCMS_Cotton_PO_1182_115-234-207_aromatic	-1.60244	0.14842		BJN_GCMS_Cotton_PO_1618_217-133-147	0.194595	0.353324
BJN_GCMS_COTTON_AA_2277_73-60-69	7.25511	2.06885		BJN_GCMS_Cotton_PO_1502_147-204-133	-2.49018	2.63494		BJN_GCMS_Cotton_PO_1796_217-147-103	0.788152	1.44825		Dodecanoic acid	1.88149	0.792126		Dodecanoic acid	0.910746	0.123047		BJN_GCMS_Cotton_NP_1150_130-188-174	-1.29168	0.315291
BJN_GCMS_COTTON_AA_2399_118-61-115	-6.11565	3.85506		BJN_GCMS_Cotton_PO_1497_204-306-129	0.869279	1.316		BJN_GCMS_Cotton_PO_1795_217-147-103	0.376753	1.60315		BJN_GCMS_Cotton_PO_1319_217-320-129	-0.00449608	0.792126		BJN_GCMS_Cotton_PO_1623_217-147-129	0.548772	0.122758		BJN_GCMS_COTTON_AA_2420_127-111-84	1.07369	0.285413
BJN_GCMS_COTTON_AA_2420_127-111-84	6.67811	2.8312		BJN_GCMS_Cotton_PO_1427_147-215-191_sugar	2.56315	2.63494		BJN_GCMS_Cotton_PO_1786_217-147-450	2.91655	2.71247		BJN_GCMS_Cotton_PO_1206_221-248-225_thiol	2.55456	0.776538		BJN_GCMS_Cotton_PO_2183_205-147-103	-0.396088	0.122758		BJN_GCMS_Cotton_PO_1252_318-207-221	0.638052	0.28525
BJN_GCMS_COTTON_AA_2562_98-97-81	5.8886	2.64616		BJN_GCMS_Cotton_PO_1398_217-147_sugar	0.987297	2.63494		BJN_GCMS_Cotton_PO_1662_191-306-147	1.15153	2.71247		BJN_GCMS_COTTON_AA_2886_73-127-159	-8.97919	0.746651		Tetrahydofuran-2,3,4-triol	-0.435288	0.122758		Tetrahydrofuran-2,3,4,5-tetraol	-0.320153	0.265499
BJN_GCMS_COTTON_AA_2586_73-60-99	1.28125	1.35778		BJN_GCMS_Cotton_PO_1334_191-341-147	1.60888	1.92082		BJN_GCMS_Cotton_PO_1634_204-191	3.70739	2.43725		BJN_GCMS_Cotton_PO_1224_246-221-205	-0.412505	0.719894		BJN_GCMS_Cotton_NP_1769_255-270-135_aromatic	-1.22707	0.122758		Threonine	2.38887	0.256975
BJN_GCMS_COTTON_AA_2644_69-103-126	6.19499	3.27122		BJN_GCMS_Cotton_PO_1331_147-129-217	0.908889	1.98712		BJN_GCMS_Cotton_PO_1632_204-191-147	-2.3602	1.47457		BJN_GCMS_COTTON_AA_2978_81-98-73	-0.742254	0.692322		Threonine	-2.32505	0.122758		BJN_GCMS_Cotton_PO_1604_217-133	-0.982608	0.256975
BJN_GCMS_COTTON_AA_2678_201-129-126	4.44654	2.5875		BJN_GCMS_Cotton_PO_1316_147-129-306_Xylulose	1.41701	1.86448		BJN_GCMS_Cotton_PO_1545_305-147-306	1.07726	2.28552		BJN_GCMS_COTTON_AA_1978_113-126-156	-8.39858	0.692322		BJN_GCMS_Cotton_NP_1264_213-173-114	0.754164	0.118422		BJN_GCMS_Cotton_NP_1583_313-75-223	2.54178	0.254983
BJN_GCMS_COTTON_AA_2689_60-98-69	7.90384	1.9305		BJN_GCMS_Cotton_PO_1220_206-68-149-136	2.33376	1.42475		BJN_GCMS_Cotton_PO_1518_305-147_aromatic	1.20115	2.71247		BJN_GCMS_Cotton_PO_2188_205-147-259	1.22499	0.691937		BJN_GCMS_Cotton_NP_1851_285-132-57_aromatic	0.191321	0.118422		Hydroxyproline	-1.53459	0.254983
BJN_GCMS_COTTON_AA_2872_260-174-132	-8.14102	6.61577		BJN_GCMS_Cotton_PO_1134_147-217-129_propanoic acid	2.16068	2.35164		BJN_GCMS_Cotton_PO_1502_147-204-133	-2.52315	2.71247		Glyceric acid	-1.48145	0.691937		BJN_GCMS_Cotton_PO_1319_217-320-129	-0.270713	0.118422		Diethyl phthalate	-0.00356303	0.241662
BJN_GCMS_COTTON_AA_2943_109-201-110	7.40502	1.65618		BJN_GCMS_Cotton_PO_1129_151-244-77_aromatic	1.20431	1.49777		BJN_GCMS_Cotton_PO_1497_204-306-129	1.21449	2.10146		Hydroxyproline	-1.91128	0.665949		BJN_GCMS_Cotton_PO_2066_204-319-220	-0.306005	0.118422		BJN_GCMS_COTTON_AA_2840_149-167-57	0.037586	0.237071
BJN_GCMS_COTTON_AA_2990_219-126-96	10.0723	1.8656		BJN_GCMS_Cotton_NP_1160_103-204-147	-7.24823	2.63494		BJN_GCMS_Cotton_PO_1427_147-215-191_sugar	2.47334	1.46541		BJN_GCMS_Cotton_PO_1149_147-174-218	0.624621	0.65907		Malic acid	-0.538025	0.118422		Isoleucine	5.0463	0.223615
BJN_GCMS_COTTON_AA_3372_170-97-126	6.24939	2.18293		BJN_GCMS_COTTON_AA_3436_126-109-97	7.57478	1.72125		BJN_GCMS_Cotton_PO_1420_204-147-205	0.886717	2.10146		BJN_GCMS_COTTON_AA_2332_94-180-138	-0.361878	0.65907		BJN_GCMS_COTTON_AA_2125_89-203-131	-0.887386	0.118422		BJN_GCMS_Cotton_PO_1574_135-417-267	0.927061	0.223615
BJN_GCMS_COTTON_AA_3386_189-277-231	4.7916	1.81181		BJN_GCMS_COTTON_AA_3216_263-126-96	2.34524	1.48786		BJN_GCMS_Cotton_PO_1398_217-147_sugar	1.19354	1.92082		BJN_GCMS_Cotton_PO_1331_147-129-217	-0.424349	0.65907		BJN_GCMS_Cotton_PO_1574_135-417-267	-1.27293	0.118422		BJN_GCMS_Cotton_PO_2166_205-147-103	1.51991	0.221321
BJN_GCMS_COTTON_AA_3436_126-109-97	6.13247	2.5875		BJN_GCMS_COTTON_AA_3053_189-87-117	8.67919	2.30103		BJN_GCMS_Cotton_PO_1334_191-341-147	1.76778	1.92082		BJN_GCMS_Cotton_PO_2343_361-306-147_disaccharide	1.3254	0.638778		BJN_GCMS_Cotton_NP_1264_170-174-121	-1.30964	0.118422		BJN_GCMS_Cotton_PO_1182_115-234-207_aromatic	1.12583	0.221321
BJN_GCMS_Cotton_NP_1160_103-204-147	-7.24823	2.5875		BJN_GCMS_COTTON_AA_2990_219-126-96	11.3468	6		BJN_GCMS_Cotton_PO_1331_147-129-217	1.27675	2.71247		BJN_GCMS_Cotton_PO_1604_217-133	-1.52438	0.638778		BJN_GCMS_Cotton_PO_2166_205-147-103	-2.8217	0.118422		BJN_GCMS_Cotton_PO_2057_205-147-103	0.44567	0.221321
BJN_GCMS_Cotton_PO_1134_147-217-129_propanoic acid	3.01399	2.32426		BJN_GCMS_COTTON_AA_2956_126-200-69	6.87387	1.46245		BJN_GCMS_Cotton_PO_1319_217-320-129	0.804993	1.73268		BJN_GCMS_Cotton_PO_2157_217-319-147	-1.71779	0.638778		BJN_GCMS_Cotton_PO_1334_191-341-147	-0.158892	0.113092		Gluconic acid	-0.104285	0.221321
BJN_GCMS_Cotton_PO_1316_147-129-306_Xylulose	1.22632	1.68441		BJN_GCMS_COTTON_AA_2943_109-201-110	8.5742	2.63494		BJN_GCMS_Cotton_PO_1316_147-129-306_Xylulose	1.83999	2.28552		Diethyl phthalate	-0.215358	0.628176		Sucrose	-0.404832	0.113092		BJN_GCMS_Cotton_PO_1334_191-341-147	-0.330986	0.221321
BJN_GCMS_Cotton_PO_1334_191-341-147	1.2779	1.85483		BJN_GCMS_COTTON_AA_2872_260-174-132	-8.14102	6.61577		BJN_GCMS_Cotton_PO_1252_318-207-221	-1.01206	1.71578		BJN_GCMS_Cotton_NP_1851_285-132-57_aromatic	0.61827	0.613091		BJN_GCMS_Cotton_PO_2157_217-319-147	-1.86497	0.113092		BJN_GCMS_Cotton_PO_1796_217-147-103	-0.362044	0.221321
BJN_GCMS_Cotton_PO_1398_217-147_sugar	1.02879	2.18293		BJN_GCMS_COTTON_AA_2689_60-98-69	8.45722	1.64528		BJN_GCMS_Cotton_PO_1134_147-217-129_propanoic acid	2.60083	1.47843		BJN_GCMS_COTTON_AA_2840_149-167-57	-0.453522	0.613091		Isoleucine	-4.41257	0.113092		BJN_GCMS_Cotton_PO_2066_204-319-220	-0.385778	0.221321
BJN_GCMS_Cotton_PO_1497_204-306-129	1.28771	2.06626		BJN_GCMS_COTTON_AA_2644_69-103-126	6.86708	3.82391		BJN_GCMS_Cotton_PO_1129_151-244-77_aromatic	0.744981	1.4276		BJN_GCMS_Cotton_NP_1150_130-188-174	-0.488977	0.613091		BJN_GCMS_Cotton_NP_1890_147-273-170	1.42105	0.110483		BJN_GCMS_Cotton_PO_1184_151-77-244_aromatic	-0.565475	0.221321
BJN_GCMS_Cotton_PO_1502_147-204-133	-2.8898	2.5875		BJN_GCMS_COTTON_AA_2613_98-69-73	2.15619	1.45638		BJN_GCMS_Cotton_PO_1088_147-218-149_furanose	1.25855	1.45665		BJN_GCMS_COTTON_AA_2689_60-98-69	-0.91749	0.613091		(Z)-3-hydroxypent-2-enedioic acid	0.15474	0.110483		BJN_GCMS_Maxima_AA_2576_113-126-114	-0.886987	0.221321
BJN_GCMS_Cotton_PO_1519_147-265-77	-1.00805	2.18293		BJN_GCMS_COTTON_AA_2586_73-60-99	2.17104	1.86448		BJN_GCMS_Cotton_NP_1160_103-204-189	6.85229	2.71247		BJN_GCMS_COTTON_AA_3342_126-109-212	-0.988037	0.613091		BJN_GCMS_Cotton_PO_1447_147-205-291	-0.174404	0.110483		BJN_GCMS_Cotton_PO_1220_206-68-149-136	-1.01727	0.221321
BJN_GCMS_Cotton_PO_1632_204-191-147	-7.4184	1.56112		BJN_GCMS_COTTON_AA_2562_98-97-81	6.83753	1.74672		BJN_GCMS_COTTON_AA_3436_126-109-97	6.90954	1.51353		Asparticacid	-1.05516	0.613091		BJN_GCMS_Cotton_PO_1420_204-147-205	-0.509473	0.110483		BJN_GCMS_COTTON_AA_3342_126-109-212	-1.18409	0.221321
BJN_GCMS_Cotton_PO_1634_204-191	1.53274	1.75023		BJN_GCMS_COTTON_AA_2420_127-111-84	5.60442	2.18415		BJN_GCMS_COTTON_AA_3386_189-277-231	5.32241	2.10146		BJN_GCMS_Maxima_AA_2576_113-126-114	-0.882222	0.608348		D-Ribofuranose	-0.512329	0.110483		BJN_GCMS_Cotton_PO_1776_205-147-117	-1.30159	0.221321
BJN_GCMS_Cotton_PO_1662_191-306-147	0.793151	1.7822		BJN_GCMS_COTTON_AA_2399_118-61-115	-6.11565	3.85506		BJN_GCMS_COTTON_AA_3372_170-97-126	7.18762	1.40863		BJN_GCMS_Cotton_PO_1519_147-265-77	-0.475525	0.532107		Asparticacid	-0.69075	0.110483		BJN_GCMS_Cotton_PO_1395_191-147-103	0.487223	0.206378
BJN_GCMS_Cotton_PO_1786_217-147-450	4.2331	4.5259		BJN_GCMS_COTTON_AA_2267_121-103-57	6.65669	1.40796		BJN_GCMS_COTTON_AA_3216_263-126-96	2.08789	1.86113		BJN_GCMS_Cotton_NP_1890_147-273-170	1.67419	0.515491		BJN_GCMS_Cotton_NP_1854_189-301-259	0.17982	0.104481		2,5-dihydroxy-3-octadecyl-2,5-cyclohexadiene-1,4-dione	0.436615	0.206378
BJN_GCMS_Cottton_NP_1090_58-86-318	5.30334	2.32426		BJN_GCMS_COTTON_AA_2212_60-73-105	10.7437	1.77868		BJN_GCMS_COTTON_AA_3053_189-87-117	8.41841	1.92082		BJN_GCMS_Cotton_PO_1562_147-306-190_pentose	-0.588427	0.515491		BJN_GCMS_Maxima_AA_3054_189-87-171	-1.68449	0.104481		BJN_GCMS_Cotton_PO_1444_147-205-103	0.28066	0.206378
BJN_GCMS_Maxima_AA_2948_93-84-57	8.9785	1.86994		BJN_GCMS_COTTON_AA_2203_91-162-119	9.10407	2.79588		BJN_GCMS_COTTON_AA_2990_219-126-96	10.9683	1.65086		2-hydroxyacrylic acid	-3.69278	0.515491		Serine	-1.5479	0.092562		BJN_GCMS_Cotton_PO_1556_147-306-190_pentose	0.242914	0.206378
BJN_GCMS_Cotton_PO_1331_147-129-217	0.852398	1.27679		BJN_GCMS_COTTON_AA_2186_83-169-55	-4.93605	2.4934		BJN_GCMS_COTTON_AA_2956_126-200-69	6.74994	2.32698		D-Xylose	-1.03797	0.511047		BJN_GCMS_COTTON_AA_1912_126-109-121	0.385327	0.0781651		BJN_GCMS_COTTON_AA_2062_101-83-86	-0.7369	0.206378
BJN_GCMS_Cotton_PO_1795_217-147-103	0.539256	1.23318		BJN_GCMS_COTTON_AA_2154_105-102-73	6.92608	1.47874		BJN_GCMS_COTTON_AA_2943_109-201-110	8.41526	2.28552		BJN_GCMS_Maxima_AA_3054_189-87-171	-1.64366	0.511047		D-Xylose	-0.748803	0.0781651		BJN_GCMS_COTTON_AA_1924_105-63-117	-0.764591	0.206378
BJN_GCMS_COTTON_AA_2613_98-69-73	1.14077	1.20531		BJN_GCMS_COTTON_AA_2144_126-97-57	6.2748	1.78479		BJN_GCMS_COTTON_AA_2872_260-174-132	-8.14102	6.61577		BJN_GCMS_Cotton_NP_1266_217-218-133	0.150668	0.508934		Proline	-1.18146	0.0781651		Beta-alanine	-0.996941	0.206378
BJN_GCMS_Cotton_PO_2343_361-306-147_disaccharide	7.50041	1.17787		BJN_GCMS_COTTON_AA_2131_130-186-88	-9.32187	3.93031		BJN_GCMS_COTTON_AA_2689_60-98-69	8.82133	2.27284		BJN_GCMS_Cotton_PO_2523_217-361-437	-1.30854	0.506891		2-Hydroxypropanoic acid	-0.459206	0.0759929		BJN_GCMS_COTTON_AA_2181_94-110-197	-1.052	0.206378
BJN_GCMS_COTTON_AA_3216_263-126-96	1.49403	1.14118		BJN_GCMS_COTTON_AA_2125_89-203-131	10.9158	2.14174		BJN_GCMS_COTTON_AA_2678_201-129-126	5.21516	1.94526		BJN_GCMS_Maxima_AA_2948_93-84-57	-1.11936	0.471976		1,2-Ethenediol	1.77002	0.0731386		BJN_GCMS_Cotton_PO_2183_205-147-103	0.0179895	0.189156
BJN_GCMS_Cotton_PO_1129_151-244-77_aromatic	0.812895	1.08672		BJN_GCMS_COTTON_AA_2092_142-132-174	5.84258	3.30103		BJN_GCMS_COTTON_AA_2644_69-103-126	6.18036	1.86006		BJN_GCMS_Cotton_PO_1398_217-147_sugar	-0.164752	0.470626		BJN_GCMS_COTTON_AA_2181_94-110-197	0.73697	0.0731386		BJN_GCMS_COTTON_AA_2943_109-201-110	-1.16917	0.187067
BJN_GCMS_COTTON_AA_2332_94-180-138	-0.381361	1.03247		BJN_GCMS_COTTON_AA_2062_101-83-86	6.03313	2.04119		BJN_GCMS_COTTON_AA_2632_57-121-103	4.8931	1.92082		Asparagine	0.207662	0.457762		BJN_GCMS_Cotton_PO_1529_147-217-205	0.456507	0.0731386		BJN_GCMS_Cotton_PO_1497_204-306-129	0.418429	0.182297
BJN_GCMS_COTTON_AA_2154_105-102-73	5.99933	1.02323		BJN_GCMS_COTTON_AA_2030_103-117-145	2.10871	1.74609		BJN_GCMS_COTTON_AA_2613_98-69-73	1.81398	1.73268		BJN_GCMS_Cotton_PO_1420_204-147-205	-0.668017	0.457762		BJN_GCMS_Cotton_PO_1078_158-59-203	0.262045	0.0731386		Diphenyl isophthalate	-0.15804	0.182297
BJN_GCMS_Cotton_PO_1556_147-156-129	-0.267712	1.02323		BJN_GCMS_COTTON_AA_2017_170-128-84	-6.33962	2.20487		BJN_GCMS_COTTON_AA_2586_73-60-99	2.09472	2.43725		BJN_GCMS_COTTON_AA_2990_219-126-96	-0.896006	0.457762		BJN_GCMS_Cotton_PO_1519_147-265-77	0.167883	0.0731386		BJN_GCMS_COTTON_AA_2689_60-98-69	-0.553376	0.182297
BJN_GCMS_Cotton_PO_1518_305-147_aromatic	0.64332	1.02213		BJN_GCMS_Cotton_PO_1662_191-306-147	0.508238	1.28949		BJN_GCMS_COTTON_AA_2562_98-97-81	6.78463	1.89765		BJN_GCMS_Cotton_PO_1611_217-73	0.337232	0.435729		BJN_GCMS_COTTON_AA_2956_126-200-69	0.123933	0.0731386		BJN_GCMS_Cotton_NP_1304_231-147-133	-2.06437	0.182297
BJN_GCMS_Cotton_PO_2273_205-147-103	1.3436	1.02106		Gluconic acid	0.55692	1.20787		BJN_GCMS_COTTON_AA_2414_69-98-127	5.54805	1.82598		BJN_GCMS_Cotton_NP_1264_170-174-121	-0.214116	0.435729		BJN_GCMS_Cotton_PO_1611_217-73	-0.109473	0.0731386		Tetrahydofuran-2,3,4-triol	0.0950204	0.156283
BJN_GCMS_Cotton_PO_2241_217-147-204-361	6.44524	1.01551		2,5-dihydroxy-3-octadecyl-2,5-cyclohexadiene-1,4-dione	-1.24156	1.19403		BJN_GCMS_COTTON_AA_2399_118-61-115	-6.11565	3.85506		BJN_GCMS_Cotton_PO_1796_217-147-103	-0.505128	0.435729		BJN_GCMS_Cotton_PO_1395_191-147-103	-0.291997	0.0731386		Leucine	0.585052	0.154775
BJN_GCMS_Cotton_PO_1395_191-147-103	1.35447	1.01368		Beta-alanine	1.937	1.1485		BJN_GCMS_COTTON_AA_2267_121-103-57	6.17475	1.82598		BJN_GCMS_COTTON_AA_1924_105-63-117	-0.592332	0.435729		BJN_GCMS_Cotton_PO_1497_204-306-129	-0.345208	0.0731386		BJN_GCMS_Cotton_PO_2151_205-147-103	0.0206729	0.154775
BJN_GCMS_Cotton_PO_2523_217-361-437	1.67317	0.988631		BJN_GCMS_Cotton_PO_2063_117-413-128	1.81833	1.1485		BJN_GCMS_COTTON_AA_2212_60-73-105	10.8627	1.92133		BJN_GCMS_COTTON_AA_3372_170-97-126	-0.938228	0.435729		BJN_GCMS_Cotton_PO_1331_147-129-217	-0.367858	0.0731386		BJN_GCMS_Cotton_PO_1331_147-129-217	-0.0564907	0.154775
BJN_GCMS_Cotton_PO_1420_204-147-205	0.218699	0.982313		BJN_GCMS_Cotton_PO_1420_204-147-205	0.377244	1.1485		BJN_GCMS_COTTON_AA_2203_91-162-119	9.04371	1.47843		(Z)-3-hydroxypent-2-enedioic acid	-3.50001	0.435729		BJN_GCMS_Cotton_PO_2056_205-147-347	-0.390929	0.0731386		BJN_GCMS_Cotton_PO_1497_205-147-117	-0.162539	0.154775
BJN_GCMS_Cotton_NP_1264_170-174-121	-0.49967	0.970701		BJN_GCMS_COTTON_AA_1978_113-126-156	8.74373	1.08378		BJN_GCMS_COTTON_AA_2154_105-102-73	6.95293	1.54862		BJN_GCMS_Cotton_PO_1556_147-306-190_pentose	0.606933	0.41558		BJN_GCMS_Cotton_NP_1266_217-218-133	-0.523847	0.0731386		Glyceric acid	-0.350846	0.154775
Glycerol	0.844621	0.954389		BJN_GCMS_Cotton_NP_1583_313-75-223	-3.13303	1.08378		BJN_GCMS_COTTON_AA_2131_130-186-88	-9.32187	3.93031		BJN_GCMS_COTTON_AA_2586_73-60-99	-0.813477	0.41558		Leucine	-1.00816	0.0731386		BJN_GCMS_Cotton_PO_1529_147-217-205	-0.492194	0.154775
1,2-Ethenediol	-4.59845	0.944049		Acetic acid	0.742889	1.06212		BJN_GCMS_COTTON_AA_2125_89-203-131	11.8032	2.07178		BJN_GCMS_COTTON_AA_2212_60-73-105	-0.891279	0.415174		Glyceric acid	-1.1306	0.0731386		Butane-1,2,3-triol	-0.539885	0.154775
BJN_GCMS_Cotton_NP_1090_221-236-144	-0.57035	0.944049		14-Hexadecenal	3.0604	1.04812		BJN_GCMS_COTTON_AA_2062_101-83-86	6.1283	1.55388		BJN_GCMS_Cotton_PO_1184_151-77-244_aromatic	-0.531174	0.414777		Phenylalanine	-1.13427	0.0731386		BJN_GCMS_COTTON_AA_2203_91-162-119	-0.863623	0.154775
BJN_GCMS_Cotton_NP_1150_130-188-174	-0.525774	0.944049		BJN_GCMS_Cotton_PO_2273_205-147-103	1.56301	1.04085		BJN_GCMS_COTTON_AA_2030_103-117-145	2.02239	1.98336		BJN_GCMS_Cotton_PO_2151_205-147-103	0.100101	0.392752		BJN_GCMS_Cotton_NP_1896_273-170-376	0.62445	0.0439327		BJN_GCMS_Cotton_PO_1521_245-80-55	-0.723113	0.153525
BJN_GCMS_Cotton_PO_1362_217-147_sugar	0.721526	0.944049		BJN_GCMS_Cotton_PO_1150_204-147-103_glycerol	0.711263	1.02228		BJN_GCMS_COTTON_AA_2017_170-128-84	-6.33962	2.20487		Hexadecanoic acid	-0.119239	0.392752		BJN_GCMS_Cotton_PO_1151_97-83-55	0.552941	0.0439327		BJN_GCMS_COTTON_AA_1912_126-109-121	0.635728	0.13731
BJN_GCMS_Cotton_PO_1556_147-306-190_pentose	1.30234	0.881258		BJN_GCMS_Cotton_NP_1264_170-174-121	-1.5952	1.01585		BJN_GCMS_Maxima_AA_3054_189-87-171	2.89212	1.27755		BJN_GCMS_Cotton_PO_1113_258-204-208	-0.231804	0.392752		BJN_GCMS_Cotton_PO_2188_205-147-259	-0.0157288	0.0439327		BJN_GCMS_Cotton_PO_2074_147-205-293	-0.401018	0.13731
BJN_GCMS_Cotton_PO_2066_204-319-220	0.172251	0.877784		BJN_GCMS_Cotton_PO_1088_147-218-149_furanose	1.09535	0.988462		BJN_GCMS_COTTON_AA_2886_73-127-159	8.97919	1.23019		Acetic acid	-0.510544	0.392752		Hexadecanoic acid	-0.135984	0.0439327		BJN_GCMS_Maxima_AA_2948_93-84-57	-1.158	0.13731
Hydroxyproline	-1.60664	0.832289		BJN_GCMS_COTTON_AA_2886_73-127-159	9.47309	0.982989		Beta-alanine	1.64119	1.23019		Beta-alanine	-0.701131	0.392752		BJN_GCMS_Cotton_PO_1113_258-204-208	-0.223755	0.0439327		BJN_GCMS_Cotton_NP_1664_257-147-360	-1.97347	0.13731
Dodecanoic acid	1.98636	0.815622		Hydroxycarbamic acid	1.62666	0.967636		Hydroxycarbamic acid	2.33132	1.22733		BJN_GCMS_COTTON_AA_2203_91-162-119	-0.80326	0.392752		Acetic acid	-0.331907	0.0439327		Proline	2.02112	0.128515
Acetic acid	0.564253	0.807829		D-Xylose	0.848532	0.967636		BJN_GCMS_Cotton_PO_1447_147-205-291	0.505148	1.22455		BJN_GCMS_COTTON_AA_2062_101-83-86	-0.832076	0.392752		BJN_GCMS_Cotton_PO_1134_147-217-129_propanoic acid	-0.440154	0.0439327		BJN_GCMS_Cotton_PO_2056_205-147-347	-0.127494	0.128515
BJN_GCMS_Cotton_PO_2063_117-413-128	0.886837	0.807829		BJN_GCMS_Cotton_PO_1618_217-133-147	0.151016	0.967636		BJN_GCMS_Cotton_PO_1519_147-265-77	-0.532527	1.18046		BJN_GCMS_COTTON_AA_2562_98-97-81	-0.896029	0.392752		BJN_GCMS_Cotton_PO_2086_205-103-147	-0.461818	0.0439327		BJN_GCMS_COTTON_AA_2644_69-103-126	-0.672093	0.128515
Arabinose	-0.622101	0.802468		BJN_GCMS_Cotton_PO_2074_147-205-293	0.4955	0.93165		BJN_GCMS_COTTON_AA_1978_113-126-156	8.39858	1.1657		BJN_GCMS_Cotton_PO_1078_158-59-203	0.299188	0.376023		Xylulose	-0.616091	0.0439327		BJN_GCMS_Cotton_NP_1090_221-236-144	-0.702109	0.128515
BJN_GCMS_Cotton_NP_1851_285-132-57_aromatic	1.01281	0.778532		1,2-Ethenediol	-4.19614	0.850567		BJN_GCMS_Cotton_PO_1150_204-147-103_glycerol	0.795715	1.14573		BJN_GCMS_Cotton_PO_1780_291-231-392	-1.92887	0.376023		Asparagine	-0.791476	0.0439327		BJN_GCMS_COTTON_AA_2562_98-97-81	-0.948937	0.128515
BJN_GCMS_Cotton_PO_1780_291-231-392	-3.94428	0.744943		BJN_GCMS_COTTON_AA_3342_126-109-212	2.37996	0.80632		BJN_GCMS_COTTON_AA_3342_126-109-212	2.18391	1.13844		BJN_GCMS_Cotton_PO_1618_217-133-147	-0.821577	0.368857		BJN_GCMS_Cotton_PO_2523_217-361-437	-0.906011	0.0439327		BJN_GCMS_Cotton_PO_1319_217-320-129	0.266217	0.121811
BJN_GCMS_Cotton_PO_1427_147-215-191_sugar	2.37731	0.727496		BJN_GCMS_Cotton_PO_1545_305-147-306	0.361876	0.80632		(Z)-ethene-1,2-diol	1.8603	1.1371		BJN_GCMS_Cotton_PO_2086_205-103-147	-0.399016	0.363529		BJN_GCMS_Cotton_PO_2343_361-306-147_disaccharide	-1.16086	0.0439327		BJN_GCMS_COTTON_AA_2990_219-126-96	-1.2745	0.121811
BJN_GCMS_Cotton_PO_2057_205-147-103	0.448905	0.721332		BJN_GCMS_Cotton_PO_2157_217-319-147	1.99708	0.805733		BJN_GCMS_Cotton_PO_1362_217-147_sugar	0.613656	1.13018		BJN_GCMS_Cotton_NP_1854_189-301-259	-0.538917	0.363529		BJN_GCMS_Cotton_NP_1583_313-75-223	-1.60342	0.0439327		Serine	2.50126	0.121108
BJN_GCMS_Cotton_PO_1206_221-248-225_thiol	-0.245739	0.712842		BJN_GCMS_Cotton_PO_1263_213-173-114	-0.989648	0.805733		BJN_GCMS_COTTON_AA_2186_83-169-55	-1.50914	1.10232		BJN_GCMS_Cotton_NP_1921_345-171-245_aromatic	2.24867	0.360967		BJN_GCMS_Cotton_NP_1090_221-236-144	0.865909	0.0428253		14-Hexadecenal	1.28175	0.107013
D-Ribofuranose	-0.412028	0.704675		BJN_GCMS_COTTON_AA_2978_81-98-73	1.09836	0.792038		BJN_GCMS_Cotton_PO_1556_147-156-129	1.40697	1.09638		Undecanoic acid	0.567019	0.348127		BJN_GCMS_Cotton_PO_1398_217-147_sugar	-0.206247	0.0209339		Dodecanoic acid	0.970742	0.107013
BJN_GCMS_Cotton_NP_1890_147-273-170	0.964537	0.68462		BJN_GCMS_COTTON_AA_1912_126-109-121	1.84627	0.779016		BJN_GCMS_Cotton_PO_1224_246-221-205	0.355324	1.07133		Diphenyl isophthalate	-0.145731	0.348127		BJN_GCMS_Cotton_NP_1304_231-147-133	1.04027	0.0169173		Dihydroxyacetone	0.947961	0.107013
Hydroxycarbamic acid	1.36484	0.68462		Diethyl phthalate	0.916308	0.772076		Diethyl phthalate	1.1281	1.06159		BJN_GCMS_Cotton_PO_1662_191-306-147	-0.358377	0.348127		BJN_GCMS_Cotton_NP_1664_257-147-360	0.995916	0.0169173		2-Hydroxypropanoic acid	0.646564	0.107013
D-Xylose	0.55937	0.681937		BJN_GCMS_Cotton_PO_1760_305-147-217	0.381117	0.760045		BJN_GCMS_Cotton_PO_2188_205-147-259	-0.738625	1.03063		Xylulose	-0.709436	0.348127		BJN_GCMS_Cotton_NP_1150_130-188-174	0.802703	0.0169173		Undecanoic acid	0.639926	0.107013
BJN_GCMS_Cotton_PO_1150_204-147-103_glycerol	0.557626	0.668324		BJN_GCMS_COTTON_AA_1924_105-63-117	2.51718	0.753697		2-hydroxyacrylic acid	4.01416	1.03055		Valine	-0.871316	0.348127		BJN_GCMS_COTTON_AA_2644_69-103-126	0.686721	0.0169173		BJN_GCMS_Cotton_PO_1662_191-306-147	0.284913	0.107013
BJN_GCMS_Cotton_PO_1263_213-173-114	-0.880123	0.653286		BJN_GCMS_COTTON_AA_2181_94-110-197	1.5758	0.745038		BJN_GCMS_Cotton_PO_1395_191-147-103	1.15924	1.01027		(Z)-ethene-1,2-diol	-1.10054	0.348127		BJN_GCMS_Cotton_NP_1087_248-116-207	0.67512	0.0169173		BJN_GCMS_Cotton_PO_1398_217-147_sugar	0.0414955	0.107013
2-Hydroxypropanoic acid	1.19454	0.641013		BJN_GCMS_Cotton_PO_1319_217-320-129	0.534279	0.727052		BJN_GCMS_Cotton_NP_1090_221-236-144	-0.73415	0.995002		BJN_GCMS_COTTON_AA_3436_126-109-97	-0.777072	0.329016		BJN_GCMS_Cotton_PO_2273_205-147-103	0.671417	0.0169173		BJN_GCMS_Cotton_PO_1545_305-147-306	-0.144877	0.107013
Phosphenodiimidicamide	0.0322387	0.631227		(Z)-ethene-1,2-diol	1.03965	0.685775		2-Hydroxypropanoic acid	1.00718	0.970247		Butane-1,2,3-triol	-1.87649	0.327126		BJN_GCMS_COTTON_AA_3436_126-109-97	0.665241	0.0169173		BJN_GCMS_COTTON_AA_2144_126-97-57	-0.246745	0.107013
BJN_GCMS_Cotton_PO_1220_206-68-149-136	1.31649	0.601626		BJN_GCMS_Cotton_PO_1529_147-217-205	0.22897	0.668757		D-Ribofuranose	0.667294	0.970247		BJN_GCMS_Cotton_PO_1427_147-215-191_sugar	-0.0960304	0.326904		BJN_GCMS_COTTON_AA_2886_73-127-159	0.493905	0.0169173		BJN_GCMS_Cotton_PO_2523_217-361-437	-0.402524	0.107013
BJN_GCMS_Cotton_PO_1760_305-147-217	0.17311	0.588433		BJN_GCMS_Cotton_PO_2056_205-147-347	-0.26281	0.641088		BJN_GCMS_Cotton_PO_2074_147-205-293	0.733549	0.947025		BJN_GCMS_Cotton_PO_1447_147-205-291	-0.34637	0.326904		BJN_GCMS_COTTON_AA_2267_121-103-57	0.48194	0.0169173		BJN_GCMS_Cotton_PO_2127_204-319-220_hexose	-0.538446	0.107013
Diphenyl isophthalate	-0.443852	0.588433		BJN_GCMS_COTTON_AA_2122_106-105-149	-0.0635329	0.630006		BJN_GCMS_COTTON_AA_1924_105-63-117	2.34492	0.941816		BJN_GCMS_Cotton_PO_1634_204-191	-2.17465	0.32396		BJN_GCMS_Cotton_PO_1129_151-244-77_aromatic	0.459325	0.0169173		BJN_GCMS_COTTON_AA_2212_60-73-105	-0.772207	0.107013
BJN_GCMS_Cotton_PO_1447_147-205-291	0.158778	0.560044		Butane-1,2,3-triol	1.29108	0.628381		BJN_GCMS_Cotton_PO_2063_117-413-128	1.82774	0.941816		BJN_GCMS_COTTON_AA_2678_201-129-126	-0.768613	0.319975		1-Dodecanol	0.437054	0.0169173		BJN_GCMS_COTTON_AA_2586_73-60-99	-0.889789	0.107013
BJN_GCMS_Maxima_AA_2576_113-126-114	0.574318	0.560044		BJN_GCMS_Cotton_PO_2183_205-147-103	0.0673367	0.605771		BJN_GCMS_Cotton_PO_1760_305-147-217	0.389995	0.923845		BJN_GCMS_Cotton_PO_1623_217-147-129	0.337288	0.318283		BJN_GCMS_COTTON_AA_2990_219-126-96	0.37849	0.0169173		BJN_GCMS_COTTON_AA_3436_126-109-97	-1.44231	0.107013
BJN_GCMS_Cotton_PO_1604_217-133	-0.580143	0.549902		BJN_GCMS_Cotton_PO_1623_217-147-129	0.578911	0.599424		BJN_GCMS_COTTON_AA_2978_81-98-73	0.970627	0.853738		BJN_GCMS_Cotton_NP_1664_257-147-360	-0.977554	0.308048		BJN_GCMS_Cotton_PO_1556_147-306-190_pentose	0.36402	0.0169173		BJN_GCMS_Cotton_NP_1769_255-270-135_aromatic	-1.88857	0.107013
BJN_GCMS_Cotton_PO_1113_258-204-208	-0.091876	0.522785		BJN_GCMS_Cotton_PO_2127_204-319-220_hexose	0.985565	0.586794		BJN_GCMS_Cotton_NP_1264_213-173-114	-0.54638	0.853738		BJN_GCMS_Cotton_PO_2057_205-147-103	-0.879267	0.294122		BJN_GCMS_COTTON_AA_1978_113-126-156	0.345152	0.0169173		BJN_GCMS_COTTON_AA_2007_133-151-163	-0.0677695	0.0990577
BJN_GCMS_Cotton_PO_1796_217-147-103	0.283024	0.51808		BJN_GCMS_Cotton_NP_1851_285-132-57_aromatic	0.585863	0.5677		BJN_GCMS_Cotton_NP_1773_55-117-82	0.492975	0.82831		BJN_GCMS_Cotton_PO_1220_206-68-149-136	0.902363	0.288491		BJN_GCMS_COTTON_AA_2613_98-69-73	0.342209	0.0169173		BJN_GCMS_Cotton_NP_1921_345-171-245_aromatic	2.21619	0.0959388
Dihydroxyacetone	0.781543	0.51214		BJN_GCMS_Cotton_PO_1252_318-207-221	-0.424023	0.5677		BJN_GCMS_COTTON_AA_2122_106-105-149	-0.0712313	0.82831		Lactic acid	0.0191528	0.288491		BJN_GCMS_COTTON_AA_2163_105-106-149	0.300082	0.0169173		Valine	1.64958	0.0959388
BJN_GCMS_Cotton_PO_1776_205-147-117	-0.760969	0.51174		BJN_GCMS_Cotton_PO_1519_147-265-77	-0.364644	0.55649		BJN_GCMS_Cotton_NP_1087_248-116-207	-0.55539	0.82831		BJN_GCMS_Cotton_NP_1583_313-75-223	0.938359	0.284803		Beta-alanine	0.295811	0.0169173		Asparagine	0.999138	0.0959388
BJN_GCMS_Cotton_PO_2157_217-319-147	2.14426	0.500786		BJN_GCMS_Cotton_NP_1890_147-273-170	0.711394	0.533194		BJN_GCMS_Cotton_PO_2273_205-147-103	0.891591	0.822704		Fructose	0.168949	0.284803		BJN_GCMS_COTTON_AA_3053_189-87-117	0.260788	0.0169173		BJN_GCMS_Cotton_NP_1266_217-218-133	0.674515	0.0959388
BJN_GCMS_Cotton_NP_1769_255-270-135_aromatic	-1.83693	0.495355		BJN_GCMS_Cotton_NP_1664_257-147-360	1.65779	0.531335		Xylulose	0.899039	0.810596		BJN_GCMS_COTTON_AA_3216_263-126-96	-0.59386	0.284803		BJN_GCMS_COTTON_AA_3216_263-126-96	0.257352	0.0169173		BJN_GCMS_Cotton_PO_2157_217-319-147	0.147182	0.0959388
BJN_GCMS_Cotton_PO_1149_147-174-218	0.676826	0.49385		BJN_GCMS_Maxima_AA_3054_189-87-171	1.20763	0.515015		BJN_GCMS_Cotton_PO_1776_205-147-117	-0.594124	0.803285		Phosphenodiimidicamide	0.412248	0.278376		Phosphenodiimidicamide	0.240028	0.0169173		Lactic acid	0.0745358	0.0959388
2,5-dihydroxy-3-octadecyl-2,5-cyclohexadiene-1,4-dione	-0.804948	0.483725		BJN_GCMS_Cotton_PO_1206_221-248-225_thiol	-0.63129	0.514688		BJN_GCMS_Cotton_PO_1428_207-368-383_aromatic	2.38306	0.798314		BJN_GCMS_Cotton_PO_2074_147-205-293	-0.639068	0.278376		Levoglucosan	0.225142	0.0169173		Fructose	0.0739932	0.0959388
(Z)-ethene-1,2-diol	0.759757	0.473932		BJN_GCMS_Cotton_PO_1428_207-368-383_aromatic	1.5584	0.506296		BJN_GCMS_Cotton_NP_1583_313-75-223	-1.52961	0.757763		BJN_GCMS_COTTON_AA_2943_109-201-110	-1.01024	0.278376		BJN_GCMS_COTTON_AA_3342_126-109-212	0.19605	0.0169173		BJN_GCMS_Cotton_PO_1518_305-147_aromatic	0.0218171	0.0959388
BJN_GCMS_Cotton_PO_1184_151-77-244_aromatic	-0.0366804	0.473932		BJN_GCMS_Cotton_PO_2151_205-147-103	-0.21847	0.506296		BJN_GCMS_Cotton_NP_1854_189-301-259	0.739923	0.742609		BJN_GCMS_Cotton_NP_1304_231-147-133	-1.02409	0.278376		BJN_GCMS_COTTON_AA_1924_105-63-117	0.17226	0.0169173		1-Dodecanol	-0.148798	0.0959388
BJN_GCMS_Cotton_NP_1087_248-116-207	-0.197127	0.468069		BJN_GCMS_Cotton_PO_1780_291-231-392	-3.43307	0.506296		BJN_GCMS_Cotton_NP_1769_255-270-135_aromatic	1.27871	0.721246		BJN_GCMS_Cotton_NP_1264_213-173-114	0.599188	0.272807		BJN_GCMS_Cotton_PO_1795_217-147-103	0.161896	0.0169173		BJN_GCMS_Cotton_PO_1150_204-147-103_glycerol	-0.153637	0.0959388
Gluconic acid	0.452635	0.468069		BJN_GCMS_Cotton_NP_1090_221-236-144	0.131759	0.506054		BJN_GCMS_Cotton_PO_1444_147-205-103	0.608132	0.707779		BJN_GCMS_Cotton_NP_1896_273-170-376	-0.164413	0.272681		BJN_GCMS_COTTON_AA_2943_109-201-110	0.158934	0.0169173		BJN_GCMS_Cotton_NP_1264_213-173-114	-0.154976	0.0959388
Beta-alanine	0.940058	0.46806		Dodecanoic acid	1.01562	0.505816		Butane-1,2,3-triol	2.62768	0.704605		1,2-Ethenediol	1.36771	0.271678		Dihydroxyacetone	0.143996	0.0169173		BJN_GCMS_Cotton_PO_1623_217-147-129	-0.211484	0.0959388
BJN_GCMS_Cotton_NP_1773_55-117-82	0.581481	0.463599		Tetrahydofuran-2,3,4-triol	-0.0312944	0.501997		BJN_GCMS_Cotton_PO_2151_205-147-103	-0.297899	0.660549		BJN_GCMS_Cotton_PO_1134_147-217-129_propanoic acid	0.413159	0.262015		BJN_GCMS_COTTON_AA_2978_81-98-73	0.127736	0.0169173		Asparticacid	-0.364407	0.0959388
Tetrahydrofuran-2,3,4,5-tetraol	-0.183072	0.463599		BJN_GCMS_Cotton_NP_1087_248-116-207	0.119729	0.493479		BJN_GCMS_Cotton_PO_1263_213-173-114	-0.916496	0.660549		2,5-dihydroxy-3-octadecyl-2,5-cyclohexadiene-1,4-dione	-0.496625	0.262015		3-hydroxy-3,5-bis(hydroxymethyl)dihydrofuran-2(3H)-one	0.121919	0.0169173		BJN_GCMS_Cotton_PO_1129_151-244-77_aromatic	-0.391411	0.0959388
BJN_GCMS_Cotton_PO_1428_207-368-383_aromatic	-1.52485	0.452794		BJN_GCMS_Cotton_PO_1497_205-147-117	-0.022431	0.493479		BJN_GCMS_Cotton_PO_1618_217-133-147	1.16719	0.621034		Hydroxycarbamic acid	-0.966479	0.262015		Fructose	0.0949554	0.0169173		BJN_GCMS_Cotton_PO_1780_291-231-392	-0.511208	0.0959388
BJN_GCMS_Cotton_PO_2074_147-205-293	0.0944815	0.451839		Phosphenodiimidicamide	-0.139981	0.490964		BJN_GCMS_Cotton_PO_1562_147-306-190_pentose	0.00461536	0.612651		BJN_GCMS_Cotton_PO_1316_147-129-306_Xylulose	-0.613673	0.248865		BJN_GCMS_COTTON_AA_2030_103-117-145	0.0863201	0.0169173		BJN_GCMS_Cotton_PO_1151_97-83-55	-0.606063	0.0959388
BJN_GCMS_Cotton_PO_1444_147-205-103	0.514229	0.448807		BJN_GCMS_Cotton_PO_1182_115-234-207_aromatic	-0.881715	0.490964		(Z)-3-hydroxypent-2-enedioic acid	0.680106	0.60957		BJN_GCMS_Cotton_PO_2273_205-147-103	0.452008	0.244332		BJN_GCMS_Cotton_PO_2151_205-147-103	0.0794283	0.0169173		BJN_GCMS_COTTON_AA_2267_121-103-57	-0.853703	0.0959388
3-hydroxy-3,5-bis(hydroxymethyl)dihydrofuran-2(3H)-one	1.45411	0.445993		BJN_GCMS_Cotton_PO_1447_147-205-291	0.330744	0.484208		BJN_GCMS_Cotton_NP_1664_257-147-360	0.661876	0.609052		BJN_GCMS_Cotton_PO_1497_205-147-117	-0.689108	0.244332		BJN_GCMS_COTTON_AA_2586_73-60-99	0.0763113	0.0169173		BJN_GCMS_COTTON_AA_2154_105-102-73	-0.926744	0.0959388
BJN_GCMS_Cotton_PO_1545_305-147-306	0.216999	0.445993		BJN_GCMS_Cotton_NP_1773_55-117-82	0.304105	0.479784		BJN_GCMS_COTTON_AA_2840_149-167-57	0.68682	0.580901		Galactose	-0.752458	0.244332		BJN_GCMS_COTTON_AA_2203_91-162-119	0.0603635	0.0169173		BJN_GCMS_Cotton_PO_2063_117-413-128	-0.931494	0.0872685
BJN_GCMS_Cotton_PO_2166_205-147-103	0.821429	0.442104		BJN_GCMS_Cotton_PO_1562_147-306-190_pentose	-0.60888	0.479784		BJN_GCMS_Cotton_NP_1266_217-218-133	1.118	0.566984		BJN_GCMS_Cotton_PO_1150_204-147-103_glycerol	-0.238089	0.239796		BJN_GCMS_COTTON_AA_2562_98-97-81	0.0529075	0.0169173		Phenylalanine	0.673975	0.0800281
BJN_GCMS_COTTON_AA_2840_149-167-57	0.233298	0.43265		BJN_GCMS_Cotton_PO_1149_147-174-218	0.506108	0.476579		BJN_GCMS_Cotton_PO_1149_147-174-218	0.0522043	0.561302		Myo-Inositol	-0.300802	0.223472		Glycine	0.0471136	0.0169173		BJN_GCMS_Cotton_NP_1851_285-132-57_aromatic	0.426949	0.0800281
BJN_GCMS_Cotton_PO_1078_158-59-203	0.231011	0.43265		1-Dodecanol	0.186467	0.467239		BJN_GCMS_Cotton_PO_2166_205-147-103	2.12322	0.535882		Phenylalanine	-0.460296	0.222251		BJN_GCMS_Maxima_AA_2948_93-84-57	0.0386384	0.0169173		BJN_GCMS_Cotton_PO_1206_221-248-225_thiol	0.385551	0.0800281
BJN_GCMS_Cotton_NP_1264_213-173-114	0.0528081	0.408545		BJN_GCMS_Cotton_PO_1151_97-83-55	0.330201	0.444468		Dihydroxyacetone	-0.310414	0.535882		Tryptophan	-0.415127	0.221051		BJN_GCMS_Cotton_PO_1184_151-77-244_aromatic	0.0343004	0.0169173		BJN_GCMS_COTTON_AA_2163_105-106-149	-0.0152558	0.0800281
BJN_GCMS_Cotton_PO_1574_135-417-267	0.132969	0.402648		BJN_GCMS_Cotton_PO_1395_191-147-103	0.867248	0.430511		BJN_GCMS_Cotton_PO_1611_217-73	0.258239	0.503762		BJN_GCMS_Cotton_NP_1773_55-117-82	0.0885056	0.218712		BJN_GCMS_Cotton_PO_1502_147-204-133	0.0329729	0.0169173		D-Xylose	-0.289162	0.0800281
BJN_GCMS_Cotton_PO_1088_147-218-149_furanose	0.996699	0.390473		BJN_GCMS_Cotton_PO_1574_135-417-267	-0.794093	0.412723		Nonanoic acid	0.146713	0.495717		BJN_GCMS_COTTON_AA_2613_98-69-73	-0.673204	0.218712		BJN_GCMS_Cotton_NP_1921_345-171-245_aromatic	0.0324772	0.0169173		BJN_GCMS_COTTON_AA_3216_263-126-96	-0.851212	0.0800281
Nonanoic acid	0.309417	0.390473		Tetrahydrofuran-2,3,4,5-tetraol	0.137081	0.407888		BJN_GCMS_Cotton_PO_1604_217-133	0.94424	0.477335		BJN_GCMS_Cotton_NP_1087_248-116-207	0.358264	0.215346		BJN_GCMS_COTTON_AA_2332_94-180-138	0.0207103	0.0169173		Hydroxycarbamic acid	-0.261816	0.0753649
Undecanoic acid	0.558251	0.384217		BJN_GCMS_COTTON_AA_2840_149-167-57	0.195712	0.404886		BJN_GCMS_Cotton_PO_1497_205-147-117	0.504138	0.474374		BJN_GCMS_Cotton_PO_1521_245-80-55	-0.907819	0.215346		Nonanoic acid	0.0155066	0.0169173		BJN_GCMS_Cotton_PO_1113_258-204-208	-0.00804932	0.0724762
BJN_GCMS_Cotton_PO_1623_217-147-129	0.367427	0.3806		BJN_GCMS_Cotton_PO_1113_258-204-208	-0.0838267	0.396895		BJN_GCMS_Cotton_NP_1896_273-170-376	-1.18699	0.474374		BJN_GCMS_COTTON_AA_2154_105-102-73	-0.953593	0.215346		Diphenyl isophthalate	0.012309	0.0169173		(Z)-ethene-1,2-diol	-0.279894	0.0724762
BJN_GCMS_Maxima_AA_3054_189-87-171	1.24847	0.376252		BJN_GCMS_Cotton_PO_1078_158-59-203	0.193868	0.389973		BJN_GCMS_Cotton_PO_1206_221-248-225_thiol	-2.8003	0.474374		3-hydroxy-3,5-bis(hydroxymethyl)dihydrofuran-2(3H)-one	1.96274	0.183158		Glucose	0.0119633	0.0169173		BJN_GCMS_Cotton_PO_1634_204-191	-0.643731	0.0724762
Glycine	-0.863818	0.375204		Xylulose	0.282947	0.382454		Arabinose	0.772672	0.468608		BJN_GCMS_COTTON_AA_2644_69-103-126	0.0146274	0.183158		BJN_GCMS_COTTON_AA_2122_106-105-149	0.00769842	0.0169173		3-hydroxy-3,5-bis(hydroxymethyl)dihydrofuran-2(3H)-one	1.84082	0.0715411
BJN_GCMS_COTTON_AA_2163_105-106-149	0.0847933	0.374969		2-Hydroxypropanoic acid	0.547973	0.375774		Lactic acid	0.221128	0.468608		Tetrahydofuran-2,3,4-triol	-0.340268	0.183158		BJN_GCMS_Maxima_AA_2576_113-126-114	0.00476507	0.0169173		Phosphenodiimidicamide	0.17222	0.0715411
BJN_GCMS_Cotton_NP_1266_217-218-133	1.26867	0.365347		BJN_GCMS_Cotton_NP_1304_231-147-133	0.0537043	0.375774		BJN_GCMS_Cotton_PO_2057_205-147-103	1.32817	0.463373		BJN_GCMS_Cotton_PO_1457_275-117-159	-0.754326	0.172606		BJN_GCMS_Cotton_PO_1760_305-147-217	-0.00887729	0.0169173		Acetic acid	-0.178637	0.0715411
BJN_GCMS_Cotton_PO_1319_217-320-129	0.800496	0.362887		BJN_GCMS_Cotton_PO_1556_147-306-190_pentose	1.05943	0.353832		BJN_GCMS_Cotton_PO_1182_115-234-207_aromatic	0.720725	0.461463		BJN_GCMS_Cotton_PO_1760_305-147-217	-0.216885	0.170725		BJN_GCMS_Cotton_PO_2063_117-413-128	-0.00940929	0.0169173		BJN_GCMS_Maxima_AA_3054_189-87-171	0.0408349	0.0702345
BJN_GCMS_COTTON_AA_1912_126-109-121	2.482	0.362744		Nonanoic acid	0.16222	0.340916		BJN_GCMS_Cotton_PO_1574_135-417-267	0.478838	0.46038		Heptanoic acid	-0.817434	0.170653		BJN_GCMS_COTTON_AA_2154_105-102-73	-0.0268492	0.0169173		BJN_GCMS_Cotton_PO_1611_217-73	0.446705	0.0695453
Hexadecanoic acid	-0.0516897	0.358849		BJN_GCMS_Cotton_PO_2166_205-147-103	-0.698476	0.326497		Hexadecanoic acid	0.0675495	0.459827		2-Hydroxypropanoic acid	0.187358	0.168818		BJN_GCMS_Cotton_PO_1786_217-147-450	-0.0497993	0.0169173		BJN_GCMS_Cotton_NP_1890_147-273-170	0.253144	0.0681973
BJN_GCMS_Cotton_PO_2086_205-103-147	-0.131547	0.352837		Scyllo-Inositol	0.585422	0.32241		BJN_GCMS_Cotton_NP_1264_170-174-121	-0.285554	0.459827		BJN_GCMS_Cotton_PO_1444_147-205-103	-0.0939031	0.167596		Lactic acid	-0.055383	0.0169173		Hexadecanoic acid	0.0167443	0.0681973
BJN_GCMS_COTTON_AA_2978_81-98-73	0.228372	0.350422		BJN_GCMS_Cotton_PO_1184_151-77-244_aromatic	0.528794	0.32241		BJN_GCMS_Cotton_NP_1921_345-171-245_aromatic	-1.32702	0.445792		BJN_GCMS_Cotton_PO_1776_205-147-117	-0.166845	0.165209		Maltose	-0.0596976	0.0169173		BJN_GCMS_Cotton_PO_1562_147-306-190_pentose	0.0250683	0.0663753
BJN_GCMS_Cotton_PO_1521_245-80-55	-0.379059	0.350422		BJN_GCMS_Cotton_PO_1604_217-133	0.402465	0.32241		Glycerol	0.153086	0.441159		GABA	-0.415127	0.165209		Undecanoic acid	-0.0729068	0.0169173		BJN_GCMS_Cotton_PO_1795_217-147-103	0.000607715	0.0656753
BJN_GCMS_Cotton_PO_1562_147-306-190_pentose	-0.583811	0.350422		BJN_GCMS_Cotton_PO_1521_245-80-55	0.344054	0.32241		Phosphenodiimidicamide	-0.380009	0.435907		14-Hexadecenal	1.04043	0.162712		BJN_GCMS_Cotton_PO_1263_213-173-114	-0.0731517	0.0169173		BJN_GCMS_COTTON_AA_2613_98-69-73	-1.01541	0.0656753
BJN_GCMS_Cotton_PO_1611_217-73	0.59547	0.350422		Lactic acid	0.165745	0.32241		Heptanoic acid	0.743198	0.431143		Serine	0.953358	0.162712		BJN_GCMS_Cotton_PO_1150_204-147-103_glycerol	-0.0844522	0.0169173		BJN_GCMS_Cotton_PO_1316_147-129-306_Xylulose	-0.190685	0.0627837
BJN_GCMS_Cotton_PO_1252_318-207-221	0.214029	0.350368		D-Ribofuranose	0.154964	0.32241		BJN_GCMS_Cotton_PO_1556_147-306-190_pentose	0.695408	0.431143		BJN_GCMS_Cotton_PO_1395_191-147-103	0.195226	0.162712		BJN_GCMS_COTTON_AA_2062_101-83-86	-0.0951759	0.0169173		BJN_GCMS_Cotton_PO_1760_305-147-217	-0.208007	0.0555103
BJN_GCMS_Cotton_NP_1304_231-147-133	-2.01067	0.347521		3-hydroxy-3,5-bis(hydroxymethyl)dihydrofuran-2(3H)-one	-0.386717	0.32241		Tetrahydofuran-2,3,4-triol	0.403994	0.431143		BJN_GCMS_Cotton_PO_1795_217-147-103	0.162504	0.162712		BJN_GCMS_COTTON_AA_2212_60-73-105	-0.119072	0.0169173		Xylulose	-0.0933451	0.0538926
BJN_GCMS_Cotton_NP_1583_313-75-223	-0.59125	0.343356		Glycine	-0.490272	0.319407		BJN_GCMS_Cotton_PO_2086_205-103-147	0.267468	0.431143		BJN_GCMS_Cotton_PO_1129_151-244-77_aromatic	0.0679145	0.162712		BJN_GCMS_Cotton_PO_1796_217-147-103	-0.143084	0.0169173		BJN_GCMS_Cotton_PO_1447_147-205-291	-0.171966	0.0538926
BJN_GCMS_Cotton_PO_2127_204-319-220_hexose	0.44712	0.340634		BJN_GCMS_COTTON_AA_2007_133-151-163	0.459632	0.311721		Dodecanoic acid	0.104873	0.431143		BJN_GCMS_Cotton_PO_1263_213-173-114	0.0363735	0.162712		BJN_GCMS_Cotton_PO_1088_147-218-149_furanose	-0.163202	0.0169173		BJN_GCMS_Cotton_PO_2086_205-103-147	0.0628026	0.0512204
BJN_GCMS_Cotton_NP_1921_345-171-245_aromatic	0.921644	0.337961		BJN_GCMS_Cotton_PO_1444_147-205-103	0.233569	0.311721		BJN_GCMS_COTTON_AA_2163_105-106-149	-0.200033	0.431143		BJN_GCMS_Cotton_PO_1151_97-83-55	-0.0531224	0.162712		Heptanoic acid	-0.168775	0.0169173		BJN_GCMS_Cotton_NP_1264_170-174-121	1.09553	0.0500516
BJN_GCMS_Cotton_PO_1457_275-117-159	-0.816228	0.328137		Dihydroxyacetone	-0.166418	0.303476		Glycine	-0.537385	0.431074		BJN_GCMS_COTTON_AA_2030_103-117-145	-0.297124	0.162712		BJN_GCMS_Cotton_PO_1521_245-80-55	-0.184706	0.0169173		BJN_GCMS_Cotton_PO_1134_147-217-129_propanoic acid	0.853313	0.0500516
BJN_GCMS_Cotton_PO_1182_115-234-207_aromatic	0.244111	0.31566		BJN_GCMS_Cotton_PO_1776_205-147-117	0.540622	0.285074		BJN_GCMS_COTTON_AA_1912_126-109-121	1.46094	0.420879		BJN_GCMS_COTTON_AA_2181_94-110-197	-0.315026	0.162712		BJN_GCMS_Cotton_NP_1773_55-117-82	-0.18887	0.0169173		BJN_GCMS_Cotton_PO_1224_246-221-205	0.293266	0.0500516
BJN_GCMS_Cotton_PO_2056_205-147-347	-0.390303	0.31566		BJN_GCMS_Cotton_PO_2086_205-103-147	-0.19435	0.284315		BJN_GCMS_COTTON_AA_2181_94-110-197	0.838835	0.420879		BJN_GCMS_Cotton_PO_2183_205-147-103	-0.378098	0.162712		Diethyl phthalate	-0.211795	0.0169173		BJN_GCMS_Cotton_NP_1773_55-117-82	0.277376	0.0500516
Xylulose	0.189602	0.302995		BJN_GCMS_Cotton_PO_1457_275-117-159	-0.393305	0.279646		BJN_GCMS_Cotton_PO_1220_206-68-149-136	0.414127	0.409876		BJN_GCMS_COTTON_AA_2007_133-151-163	-0.380448	0.162712		BJN_GCMS_Cotton_PO_2074_147-205-293	-0.23805	0.0169173		BJN_GCMS_Cotton_PO_1149_147-174-218	0.170717	0.0500516
(Z)-3-hydroxypent-2-enedioic acid	-2.8199	0.288517		BJN_GCMS_Cotton_PO_1556_147-156-129	0.596651	0.279492		3-hydroxy-3,5-bis(hydroxymethyl)dihydrofuran-2(3H)-one	-0.508637	0.409876		BJN_GCMS_Cotton_PO_1182_115-234-207_aromatic	-0.476614	0.162712		14-Hexadecenal	-0.24132	0.0169173		Nonanoic acid	0.147197	0.0500516
1-Dodecanol	0.037669	0.283672		Arabinose	0.267379	0.276049		BJN_GCMS_Cotton_PO_1780_291-231-392	-2.01541	0.407404		BJN_GCMS_COTTON_AA_3386_189-277-231	-0.530809	0.162712		BJN_GCMS_COTTON_AA_2007_133-151-163	-0.312679	0.0169173		Galactose	0.118067	0.0500516
BJN_GCMS_COTTON_AA_1924_105-63-117	1.75259	0.273039		Heptanoic acid	0.574423	0.275919		BJN_GCMS_Cotton_PO_1529_147-217-205	-0.227538	0.398905		Dihydroxyacetone	1.09196	0.161138		BJN_GCMS_Cotton_PO_1457_275-117-159	-0.331402	0.0169173		BJN_GCMS_Cotton_PO_1263_213-173-114	0.109525	0.0500516
BJN_GCMS_COTTON_AA_2007_133-151-163	0.391862	0.273039		BJN_GCMS_Cotton_NP_1769_255-270-135_aromatic	0.0516372	0.271496		1-Dodecanol	-0.250587	0.398905		Proline	0.83966	0.16112		BJN_GCMS_Cotton_PO_2241_217-147-204-361	-0.332615	0.0169173		BJN_GCMS_Cotton_PO_1078_158-59-203	0.0371431	0.0500516
BJN_GCMS_Cotton_PO_1529_147-217-205	-0.263225	0.273039		Hexadecanoic acid	-0.068434	0.266119		BJN_GCMS_Cotton_PO_2056_205-147-347	0.128119	0.375031		Isoleucine	0.633722	0.16112		BJN_GCMS_COTTON_AA_2689_60-98-69	-0.364114	0.0169173		Maltose	0.00645345	0.0500516
BJN_GCMS_Cotton_PO_1151_97-83-55	-0.275862	0.27287		(Z)-3-hydroxypent-2-enedioic acid	0.834847	0.252241		Undecanoic acid	-0.00876748	0.375031		BJN_GCMS_Cotton_PO_1497_204-306-129	0.0732209	0.16112		Hydroxyproline	-0.376692	0.0169173		Glucose	-0.048304	0.0500516
BJN_GCMS_COTTON_AA_2181_94-110-197	0.523809	0.267223		BJN_GCMS_Cotton_NP_1264_213-173-114	0.207784	0.252241		BJN_GCMS_Cotton_PO_1078_158-59-203	-0.0681766	0.374711		Glutamicacid	0.793667	0.157185		Alanine	-0.415127	0.0169173		BJN_GCMS_Cotton_PO_1420_204-147-205	-0.158544	0.0500516
Butane-1,2,3-triol	0.751193	0.267223		BJN_GCMS_Cotton_PO_1611_217-73	0.148765	0.252241		BJN_GCMS_Cotton_PO_1184_151-77-244_aromatic	0.494494	0.372964		BJN_GCMS_Cotton_NP_1090_221-236-144	0.1638	0.157185		GABA	-0.415127	0.0169173		BJN_GCMS_Cotton_PO_2273_205-147-103	-0.219409	0.0500516
BJN_GCMS_Cotton_PO_1224_246-221-205	-0.0571812	0.264997		BJN_GCMS_COTTON_AA_2163_105-106-149	0.100049	0.252241		2,5-dihydroxy-3-octadecyl-2,5-cyclohexadiene-1,4-dione	-0.308323	0.372964		Threonine	0.0638199	0.157185		Tryptophan	-0.415127	0.0169173		BJN_GCMS_Cotton_NP_1087_248-116-207	-0.316856	0.0500516
2-hydroxyacrylic acid	0.321381	0.262807		BJN_GCMS_Cotton_PO_2057_205-147-103	0.00323547	0.251779		BJN_GCMS_Cotton_PO_2183_205-147-103	0.463424	0.354666		Glucose	-0.0363407	0.157185		BJN_GCMS_Cotton_PO_1316_147-129-306_Xylulose	-0.422988	0.0169173		Glycine	-0.373546	0.0500516
BJN_GCMS_Cotton_PO_2188_205-147-259	0.486362	0.262191		Hydroxyproline	-0.0720512	0.251779		Hydroxyproline	0.304641	0.354666		Glycine	-0.326433	0.157185		BJN_GCMS_COTTON_AA_2840_149-167-57	-0.491108	0.0169173		BJN_GCMS_COTTON_AA_2030_103-117-145	-0.383444	0.0500516
BJN_GCMS_COTTON_AA_3342_126-109-212	1.19588	0.261995		BJN_GCMS_Cotton_NP_1150_130-188-174	0.765906	0.248881		BJN_GCMS_Cotton_PO_1623_217-147-129	0.030139	0.354666		BJN_GCMS_Cotton_PO_1502_147-204-133	-0.366653	0.157185		Arabinose	-0.505293	0.0169173		BJN_GCMS_Cotton_PO_1502_147-204-133	-0.399626	0.0500516
BJN_GCMS_Cotton_NP_1854_189-301-259	0.201006	0.261995		BJN_GCMS_Cotton_NP_1854_189-301-259	0.919743	0.248166		BJN_GCMS_Cotton_NP_1304_231-147-133	-0.986571	0.354666		BJN_GCMS_COTTON_AA_2267_121-103-57	-0.371763	0.157185		BJN_GCMS_Cotton_PO_1604_217-133	-0.541774	0.0169173		1,2-Ethenediol	-0.402306	0.0500516
Heptanoic acid	-0.0742366	0.251887		BJN_GCMS_Cotton_NP_1266_217-218-133	0.594158	0.248166		Diphenyl isophthalate	-0.298121	0.350333		BJN_GCMS_COTTON_AA_1912_126-109-121	1.02105	0.155758		Hydroxycarbamic acid	-0.704662	0.0169173		BJN_GCMS_Cotton_PO_1457_275-117-159	-0.422923	0.0500516
Lactic acid	0.240281	0.251887		BJN_GCMS_COTTON_AA_2332_94-180-138	0.00122727	0.248166		BJN_GCMS_Cotton_NP_1851_285-132-57_aromatic	0.394542	0.343556		BJN_GCMS_COTTON_AA_2163_105-106-149	0.284826	0.154382		(Z)-ethene-1,2-diol	-0.820645	0.0169173		Heptanoic acid	-0.64866	0.0500516
BJN_GCMS_Cotton_NP_1664_257-147-360	-0.315678	0.245079		BJN_GCMS_Cotton_PO_1362_217-147_sugar	-0.0257359	0.248166		BJN_GCMS_COTTON_AA_2332_94-180-138	-0.019483	0.339937		BJN_GCMS_Cotton_PO_1529_147-217-205	-0.0356869	0.154382		BJN_GCMS_Cotton_PO_1428_207-368-383_aromatic	-0.824657	0.0169173		BJN_GCMS_Cotton_NP_1854_189-301-259	-0.718737	0.0500516
Tetrahydofuran-2,3,4-triol	0.063726	0.242225		Undecanoic acid	-0.0816743	0.248166		BJN_GCMS_Cotton_NP_1890_147-273-170	-0.709655	0.333935		1-Dodecanol	0.288256	0.153539		Galactose	-0.870525	0.0169173		BJN_GCMS_Cotton_NP_1896_273-170-376	-0.788863	0.0500516
BJN_GCMS_Cotton_NP_1896_273-170-376	-1.3514	0.238515		Diphenyl isophthalate	-0.285812	0.248166		BJN_GCMS_Cotton_NP_1150_130-188-174	-0.0367972	0.322358		Nonanoic acid	0.162703	0.153539		BJN_GCMS_Cotton_PO_2057_205-147-103	-1.32494	0.0169173		(Z)-3-hydroxypent-2-enedioic acid	-3.65475	0.0500516
BJN_GCMS_Cotton_PO_1497_205-147-117	-0.18497	0.238515		BJN_GCMS_Cotton_PO_1224_246-221-205	-0.350447	0.248166		BJN_GCMS_COTTON_AA_2007_133-151-163	0.77231	0.316743		BJN_GCMS_Cotton_PO_1362_217-147_sugar	0.107869	0.153539		Butane-1,2,3-triol	-1.33661	0.0169173
BJN_GCMS_Cotton_PO_1618_217-133-147	0.345611	0.238515		BJN_GCMS_Cotton_NP_1896_273-170-376	-0.56254	0.248166		BJN_GCMS_Cotton_PO_1521_245-80-55	0.52876	0.316743		Maltose	-0.0532441	0.153539		BJN_GCMS_Cotton_PO_1780_291-231-392	-1.41766	0.0169173
BJN_GCMS_Cotton_PO_2151_205-147-103	-0.197797	0.238515		BJN_GCMS_Cotton_NP_1921_345-171-245_aromatic	-1.29455	0.248166		BJN_GCMS_Cotton_NP_1160_103-204-147	0.399156	0.316743		BJN_GCMS_Cotton_PO_1574_135-417-267	-0.345869	0.153539		BJN_GCMS_Cotton_PO_1634_204-191	-1.53092	0.0169173
BJN_GCMS_Cotton_PO_2183_205-147-103	0.0853262	0.238515						BJN_GCMS_Cotton_PO_1113_258-204-208	0.139928	0.316743		Leucine	-0.423107	0.153539
Diethyl phthalate	0.912745	0.238515						BJN_GCMS_Cotton_PO_1457_275-117-159	-0.0619027	0.316743		BJN_GCMS_Cotton_PO_2056_205-147-347	-0.518423	0.153539
								BJN_GCMS_Cotton_PO_1151_97-83-55	-0.22274	0.316743		BJN_GCMS_Cotton_PO_2063_117-413-128	-0.940903	0.153539
												BJN_GCMS_Cotton_PO_2166_205-147-103	-1.3018	0.153539

## Sheet: Venn_Diagram_Summary
Supplemental Dataset S1	Listing of metabolites present within each section of the Venn diagram displayed in Supplemental Figure S1
Metabolite	Venn Diagram Section
Xylulose	floral ꓵ bracteal ꓵ circumbracteal ꓵ foliar
Valine	floral ꓵ bracteal ꓵ circumbracteal ꓵ foliar
Tetrahydrofuran-2,3,4,5-tetraol	floral ꓵ bracteal ꓵ circumbracteal ꓵ foliar
Tetrahydofuran-2,3,4-triol	floral ꓵ bracteal ꓵ circumbracteal ꓵ foliar
Sucrose	floral ꓵ bracteal ꓵ circumbracteal ꓵ foliar
Scyllo-Inositol	floral ꓵ bracteal ꓵ circumbracteal ꓵ foliar
Proline	floral ꓵ bracteal ꓵ circumbracteal ꓵ foliar
Phosphenodiimidicamide	floral ꓵ bracteal ꓵ circumbracteal ꓵ foliar
Nonanoic acid	floral ꓵ bracteal ꓵ circumbracteal ꓵ foliar
Myo-Inositol	floral ꓵ bracteal ꓵ circumbracteal ꓵ foliar
Maltose	floral ꓵ bracteal ꓵ circumbracteal ꓵ foliar
Lactic acid	floral ꓵ bracteal ꓵ circumbracteal ꓵ foliar
Hexadecanoic acid	floral ꓵ bracteal ꓵ circumbracteal ꓵ foliar
Heptanoic acid	floral ꓵ bracteal ꓵ circumbracteal ꓵ foliar
Glycine	floral ꓵ bracteal ꓵ circumbracteal ꓵ foliar
Glucose	floral ꓵ bracteal ꓵ circumbracteal ꓵ foliar
Gluconic acid	floral ꓵ bracteal ꓵ circumbracteal ꓵ foliar
Galactose	floral ꓵ bracteal ꓵ circumbracteal ꓵ foliar
Fructose	floral ꓵ bracteal ꓵ circumbracteal ꓵ foliar
D-Xylose	floral ꓵ bracteal ꓵ circumbracteal ꓵ foliar
D-Ribofuranose	floral ꓵ bracteal ꓵ circumbracteal ꓵ foliar
Dodecanoic acid	floral ꓵ bracteal ꓵ circumbracteal ꓵ foliar
Diphenyl isophthalate	floral ꓵ bracteal ꓵ circumbracteal ꓵ foliar
Diethyl phthalate	floral ꓵ bracteal ꓵ circumbracteal ꓵ foliar
Butane-1,2,3-triol	floral ꓵ bracteal ꓵ circumbracteal ꓵ foliar
Beta-alanine	floral ꓵ bracteal ꓵ circumbracteal ꓵ foliar
Aspartic acid	floral ꓵ bracteal ꓵ circumbracteal ꓵ foliar
Asparagine	floral ꓵ bracteal ꓵ circumbracteal ꓵ foliar
Arabinose	floral ꓵ bracteal ꓵ circumbracteal ꓵ foliar
Acetic acid	floral ꓵ bracteal ꓵ circumbracteal ꓵ foliar
3-hydroxy-3,5-bis(hydroxymethyl)dihydrofuran-2(3H)-one	floral ꓵ bracteal ꓵ circumbracteal ꓵ foliar
2-Hydroxypropanoic acid	floral ꓵ bracteal ꓵ circumbracteal ꓵ foliar
2,5-dihydroxy-3-octadecyl-2,5-cyclohexadiene-1,4-dione	floral ꓵ bracteal ꓵ circumbracteal ꓵ foliar
1-Dodecanol	floral ꓵ bracteal ꓵ circumbracteal ꓵ foliar
(Z)-ethene-1,2-diol	floral ꓵ bracteal ꓵ circumbracteal ꓵ foliar
BJN_GCMS_Maxima_AA_3054_189-87-171	floral ꓵ bracteal ꓵ circumbracteal ꓵ foliar
BJN_GCMS_Maxima_AA_2576_113-126-114	floral ꓵ bracteal ꓵ circumbracteal ꓵ foliar
BJN_GCMS_Cotton_PO_2188_205-147-259	floral ꓵ bracteal ꓵ circumbracteal ꓵ foliar
BJN_GCMS_Cotton_PO_2183_205-147-103	floral ꓵ bracteal ꓵ circumbracteal ꓵ foliar
BJN_GCMS_Cotton_PO_2151_205-147-103	floral ꓵ bracteal ꓵ circumbracteal ꓵ foliar
BJN_GCMS_Cotton_PO_2127_204-319-220_hexose	floral ꓵ bracteal ꓵ circumbracteal ꓵ foliar
BJN_GCMS_Cotton_PO_2086_205-103-147	floral ꓵ bracteal ꓵ circumbracteal ꓵ foliar
BJN_GCMS_Cotton_PO_2066_204-319-220	floral ꓵ bracteal ꓵ circumbracteal ꓵ foliar
BJN_GCMS_Cotton_PO_2063_117-413-128	floral ꓵ bracteal ꓵ circumbracteal ꓵ foliar
BJN_GCMS_Cotton_PO_2057_205-147-103	floral ꓵ bracteal ꓵ circumbracteal ꓵ foliar
BJN_GCMS_Cotton_PO_2056_205-147-347	floral ꓵ bracteal ꓵ circumbracteal ꓵ foliar
BJN_GCMS_Cotton_PO_1796_217-147-103	floral ꓵ bracteal ꓵ circumbracteal ꓵ foliar
BJN_GCMS_Cotton_PO_1795_217-147-103	floral ꓵ bracteal ꓵ circumbracteal ꓵ foliar
BJN_GCMS_Cotton_PO_1786_217-147-450	floral ꓵ bracteal ꓵ circumbracteal ꓵ foliar
BJN_GCMS_Cotton_PO_1776_205-147-117	floral ꓵ bracteal ꓵ circumbracteal ꓵ foliar
BJN_GCMS_Cotton_PO_1760_305-147-217	floral ꓵ bracteal ꓵ circumbracteal ꓵ foliar
BJN_GCMS_Cotton_PO_1662_191-306-147	floral ꓵ bracteal ꓵ circumbracteal ꓵ foliar
BJN_GCMS_Cotton_PO_1623_217-147-129	floral ꓵ bracteal ꓵ circumbracteal ꓵ foliar
BJN_GCMS_Cotton_PO_1611_217-73	floral ꓵ bracteal ꓵ circumbracteal ꓵ foliar
BJN_GCMS_Cotton_PO_1604_217-133	floral ꓵ bracteal ꓵ circumbracteal ꓵ foliar
BJN_GCMS_Cotton_PO_1574_135-417-267	floral ꓵ bracteal ꓵ circumbracteal ꓵ foliar
BJN_GCMS_Cotton_PO_1562_147-306-190_pentose	floral ꓵ bracteal ꓵ circumbracteal ꓵ foliar
BJN_GCMS_Cotton_PO_1556_147-306-190_pentose	floral ꓵ bracteal ꓵ circumbracteal ꓵ foliar
BJN_GCMS_Cotton_PO_1556_147-156-129	floral ꓵ bracteal ꓵ circumbracteal ꓵ foliar
BJN_GCMS_Cotton_PO_1545_305-147-306	floral ꓵ bracteal ꓵ circumbracteal ꓵ foliar
BJN_GCMS_Cotton_PO_1529_147-217-205	floral ꓵ bracteal ꓵ circumbracteal ꓵ foliar
BJN_GCMS_Cotton_PO_1519_147-265-77	floral ꓵ bracteal ꓵ circumbracteal ꓵ foliar
BJN_GCMS_Cotton_PO_1518_305-147_aromatic	floral ꓵ bracteal ꓵ circumbracteal ꓵ foliar
BJN_GCMS_Cotton_PO_1497_205-147-117	floral ꓵ bracteal ꓵ circumbracteal ꓵ foliar
BJN_GCMS_Cotton_PO_1497_204-306-129	floral ꓵ bracteal ꓵ circumbracteal ꓵ foliar
BJN_GCMS_Cotton_PO_1457_275-117-159	floral ꓵ bracteal ꓵ circumbracteal ꓵ foliar
BJN_GCMS_Cotton_PO_1447_147-205-291	floral ꓵ bracteal ꓵ circumbracteal ꓵ foliar
BJN_GCMS_Cotton_PO_1444_147-205-103	floral ꓵ bracteal ꓵ circumbracteal ꓵ foliar
BJN_GCMS_Cotton_PO_1427_147-215-191_sugar	floral ꓵ bracteal ꓵ circumbracteal ꓵ foliar
BJN_GCMS_Cotton_PO_1420_204-147-205	floral ꓵ bracteal ꓵ circumbracteal ꓵ foliar
BJN_GCMS_Cotton_PO_1398_217-147_sugar	floral ꓵ bracteal ꓵ circumbracteal ꓵ foliar
BJN_GCMS_Cotton_PO_1362_217-147_sugar	floral ꓵ bracteal ꓵ circumbracteal ꓵ foliar
BJN_GCMS_Cotton_PO_1331_147-129-217	floral ꓵ bracteal ꓵ circumbracteal ꓵ foliar
BJN_GCMS_Cotton_PO_1319_217-320-129	floral ꓵ bracteal ꓵ circumbracteal ꓵ foliar
BJN_GCMS_Cotton_PO_1316_147-129-306_Xylulose	floral ꓵ bracteal ꓵ circumbracteal ꓵ foliar
BJN_GCMS_Cotton_PO_1263_213-173-114	floral ꓵ bracteal ꓵ circumbracteal ꓵ foliar
BJN_GCMS_Cotton_PO_1252_318-207-221	floral ꓵ bracteal ꓵ circumbracteal ꓵ foliar
BJN_GCMS_Cotton_PO_1224_246-221-205	floral ꓵ bracteal ꓵ circumbracteal ꓵ foliar
BJN_GCMS_Cotton_PO_1151_97-83-55	floral ꓵ bracteal ꓵ circumbracteal ꓵ foliar
BJN_GCMS_Cotton_PO_1150_204-147-103_glycerol	floral ꓵ bracteal ꓵ circumbracteal ꓵ foliar
BJN_GCMS_Cotton_PO_1149_147-174-218	floral ꓵ bracteal ꓵ circumbracteal ꓵ foliar
BJN_GCMS_Cotton_PO_1134_147-217-129_propanoic acid	floral ꓵ bracteal ꓵ circumbracteal ꓵ foliar
BJN_GCMS_Cotton_PO_1129_151-244-77_aromatic	floral ꓵ bracteal ꓵ circumbracteal ꓵ foliar
BJN_GCMS_Cotton_PO_1113_258-204-208	floral ꓵ bracteal ꓵ circumbracteal ꓵ foliar
BJN_GCMS_Cotton_PO_1088_147-218-149_furanose	floral ꓵ bracteal ꓵ circumbracteal ꓵ foliar
BJN_GCMS_Cotton_PO_1078_158-59-203	floral ꓵ bracteal ꓵ circumbracteal ꓵ foliar
BJN_GCMS_Cotton_NP_1896_273-170-376	floral ꓵ bracteal ꓵ circumbracteal ꓵ foliar
BJN_GCMS_Cotton_NP_1854_189-301-259	floral ꓵ bracteal ꓵ circumbracteal ꓵ foliar
BJN_GCMS_Cotton_NP_1264_213-173-114	floral ꓵ bracteal ꓵ circumbracteal ꓵ foliar
BJN_GCMS_Cotton_NP_1264_170-174-121	floral ꓵ bracteal ꓵ circumbracteal ꓵ foliar
BJN_GCMS_Cotton_NP_1150_130-188-174	floral ꓵ bracteal ꓵ circumbracteal ꓵ foliar
BJN_GCMS_Cotton_NP_1090_221-236-144	floral ꓵ bracteal ꓵ circumbracteal ꓵ foliar
BJN_GCMS_Cotton_NP_1087_248-116-207	floral ꓵ bracteal ꓵ circumbracteal ꓵ foliar
BJN_GCMS_COTTON_AA_3342_126-109-212	floral ꓵ bracteal ꓵ circumbracteal ꓵ foliar
BJN_GCMS_COTTON_AA_3216_263-126-96	floral ꓵ bracteal ꓵ circumbracteal ꓵ foliar
BJN_GCMS_COTTON_AA_2978_81-98-73	floral ꓵ bracteal ꓵ circumbracteal ꓵ foliar
BJN_GCMS_COTTON_AA_2840_149-167-57	floral ꓵ bracteal ꓵ circumbracteal ꓵ foliar
BJN_GCMS_COTTON_AA_2613_98-69-73	floral ꓵ bracteal ꓵ circumbracteal ꓵ foliar
BJN_GCMS_COTTON_AA_2586_73-60-99	floral ꓵ bracteal ꓵ circumbracteal ꓵ foliar
BJN_GCMS_COTTON_AA_2332_94-180-138	floral ꓵ bracteal ꓵ circumbracteal ꓵ foliar
BJN_GCMS_COTTON_AA_2181_94-110-197	floral ꓵ bracteal ꓵ circumbracteal ꓵ foliar
BJN_GCMS_COTTON_AA_2163_105-106-149	floral ꓵ bracteal ꓵ circumbracteal ꓵ foliar
BJN_GCMS_COTTON_AA_2030_103-117-145	floral ꓵ bracteal ꓵ circumbracteal ꓵ foliar
BJN_GCMS_COTTON_AA_2007_133-151-163	floral ꓵ bracteal ꓵ circumbracteal ꓵ foliar
BJN_GCMS_COTTON_AA_1924_105-63-117	floral ꓵ bracteal ꓵ circumbracteal ꓵ foliar
BJN_GCMS_COTTON_AA_1912_126-109-121	floral ꓵ bracteal ꓵ circumbracteal ꓵ foliar
3-Phenyllactic acid	floral
1,2-Ethenediol	floral
GABA	floral
Leucine	floral
Phenylalanine	floral
Tryptophan	floral
BJN_GCMS_COTTON_AA_2017_170-128-84	floral
BJN_GCMS_COTTON_AA_2131_130-186-88	floral
BJN_GCMS_COTTON_AA_2399_118-61-115	floral
BJN_GCMS_COTTON_AA_2872_260-174-132	floral
BJN_GCMS_Cotton_PO_1502_147-204-133	floral
BJN_GCMS_Cotton_PO_2166_205-147-103	floral
BJN_GCMS_Cotton_PO_2534_204-105-147	floral
BJN_GCMS_Cotton_PO_2157_217-319-147	bracteal
BJN_GCMS_Cotton_NP_1160_103-204-189	bracteal
BJN_GCMS_Cotton_NP_1769_255-270-135_aromatic	bracteal
BJN_GCMS_COTTON_AA_2414_69-98-127	bracteal
BJN_GCMS_COTTON_AA_2632_57-121-103	bracteal
BJN_GCMS_Cotton_PO_1220_206-68-149-136	circumbracteal
BJN_GCMS_COTTON_AA_2092_142-132-174	circumbracteal
Undecanoic acid	foliar
BJN_GCMS_Cotton_PO_1728_307-319-103_galactitol	foliar
BJN_GCMS_Cotton_PO_2241_217-147-204-361	foliar
BJN_GCMS_Cottton_NP_1090_58-86-318	foliar
BJN_GCMS_COTTON_AA_1896_184-142-60	foliar
BJN_GCMS_COTTON_AA_1985_97-138-155	foliar
BJN_GCMS_COTTON_AA_2277_73-60-69	foliar
BJN_GCMS_Cotton_PO_1206_221-248-225_thiol	circumbracteal ꓵ foliar
BJN_GCMS_Cotton_NP_1890_147-273-170	circumbracteal ꓵ foliar
BJN_GCMS_COTTON_AA_2144_126-97-57	circumbracteal ꓵ foliar
BJN_GCMS_COTTON_AA_2420_127-111-84	circumbracteal ꓵ foliar
BJN_GCMS_Cotton_PO_1395_191-147-103	bracteal ꓵ foliar
BJN_GCMS_COTTON_AA_2678_201-129-126	bracteal ꓵ foliar
BJN_GCMS_COTTON_AA_3372_170-97-126	bracteal ꓵ foliar
BJN_GCMS_COTTON_AA_3386_189-277-231	bracteal ꓵ foliar
Succinic acid	bracteal ꓵ circumbracteal
2-hydroxyacrylic acid	bracteal ꓵ circumbracteal
BJN_GCMS_Cotton_PO_1428_207-368-383_aromatic	bracteal ꓵ circumbracteal
BJN_GCMS_Cotton_NP_1304_231-147-133	bracteal ꓵ circumbracteal
BJN_GCMS_Cotton_NP_1773_55-117-82	bracteal ꓵ circumbracteal
BJN_GCMS_COTTON_AA_1978_113-126-156	bracteal ꓵ circumbracteal
BJN_GCMS_COTTON_AA_2886_73-127-159	bracteal ꓵ circumbracteal
BJN_GCMS_COTTON_AA_2956_126-200-69	bracteal ꓵ circumbracteal
BJN_GCMS_COTTON_AA_3053_189-87-117	bracteal ꓵ circumbracteal
Alanine	floral ꓵ foliar
Isoleucine	floral ꓵ foliar
None	floral ꓵ circumbracteal
Serine	floral ꓵ bracteal
BJN_GCMS_Cotton_PO_1632_204-191-147	floral ꓵ bracteal
BJN_GCMS_Cotton_NP_1160_103-204-147	floral ꓵ bracteal
BJN_GCMS_Cotton_NP_1266_217-218-133	floral ꓵ bracteal
BJN_GCMS_COTTON_AA_2186_83-169-55	floral ꓵ bracteal
Dihydroxyacetone	bracteal ꓵ circumbracteal ꓵ foliar
14-Hexadecenal	bracteal ꓵ circumbracteal ꓵ foliar
Glyceric acid	bracteal ꓵ circumbracteal ꓵ foliar
Hydroxycarbamic acid	bracteal ꓵ circumbracteal ꓵ foliar
Malic acid	bracteal ꓵ circumbracteal ꓵ foliar
Levoglucosan	bracteal ꓵ circumbracteal ꓵ foliar
BJN_GCMS_Cotton_PO_1334_191-341-147	bracteal ꓵ circumbracteal ꓵ foliar
BJN_GCMS_Cotton_PO_1634_204-191	bracteal ꓵ circumbracteal ꓵ foliar
BJN_GCMS_Cotton_PO_2074_147-205-293	bracteal ꓵ circumbracteal ꓵ foliar
BJN_GCMS_Cotton_PO_2273_205-147-103	bracteal ꓵ circumbracteal ꓵ foliar
BJN_GCMS_Cotton_PO_2343_361-306-147_disaccharide	bracteal ꓵ circumbracteal ꓵ foliar
BJN_GCMS_Cotton_PO_2523_217-361-437	bracteal ꓵ circumbracteal ꓵ foliar
BJN_GCMS_COTTON_AA_2062_101-83-86	bracteal ꓵ circumbracteal ꓵ foliar
BJN_GCMS_COTTON_AA_2125_89-203-131	bracteal ꓵ circumbracteal ꓵ foliar
BJN_GCMS_COTTON_AA_2154_105-102-73	bracteal ꓵ circumbracteal ꓵ foliar
BJN_GCMS_COTTON_AA_2990_219-126-96	bracteal ꓵ circumbracteal ꓵ foliar
BJN_GCMS_COTTON_AA_2203_91-162-119	bracteal ꓵ circumbracteal ꓵ foliar
BJN_GCMS_COTTON_AA_2212_60-73-105	bracteal ꓵ circumbracteal ꓵ foliar
BJN_GCMS_COTTON_AA_2267_121-103-57	bracteal ꓵ circumbracteal ꓵ foliar
BJN_GCMS_COTTON_AA_2562_98-97-81	bracteal ꓵ circumbracteal ꓵ foliar
BJN_GCMS_COTTON_AA_2644_69-103-126	bracteal ꓵ circumbracteal ꓵ foliar
BJN_GCMS_COTTON_AA_2689_60-98-69	bracteal ꓵ circumbracteal ꓵ foliar
BJN_GCMS_COTTON_AA_2943_109-201-110	bracteal ꓵ circumbracteal ꓵ foliar
BJN_GCMS_COTTON_AA_3436_126-109-97	bracteal ꓵ circumbracteal ꓵ foliar
BJN_GCMS_Maxima_AA_2948_93-84-57	bracteal ꓵ circumbracteal ꓵ foliar
BJN_GCMS_Cotton_PO_1521_245-80-55	floral ꓵ foliar ꓵ circumbracteal
BJN_GCMS_Cotton_NP_1851_285-132-57_aromatic	floral ꓵ foliar ꓵ circumbracteal
Glycerol	floral ꓵ bracteal ꓵ foliar
Glutamic acid	floral ꓵ bracteal ꓵ foliar
Threonine	floral ꓵ bracteal ꓵ foliar
BJN_GCMS_Cotton_PO_1182_115-234-207_aromatic	floral ꓵ bracteal ꓵ foliar
BJN_GCMS_Cotton_PO_1618_217-133-147	floral ꓵ bracteal ꓵ foliar
(Z)-3-hydroxypent-2-enedioic acid	floral ꓵ bracteal ꓵ foliar
BJN_GCMS_Cotton_NP_1583_313-75-223	floral ꓵ bracteal ꓵ foliar
Hydroxyproline	floral ꓵ bracteal ꓵ circumbracteal
BJN_GCMS_Cotton_PO_1184_151-77-244_aromatic	floral ꓵ bracteal ꓵ circumbracteal
BJN_GCMS_Cotton_PO_1780_291-231-392	floral ꓵ bracteal ꓵ circumbracteal
BJN_GCMS_Cotton_NP_1664_257-147-360	floral ꓵ bracteal ꓵ circumbracteal
BJN_GCMS_Cotton_NP_1921_345-171-245_aromatic	floral ꓵ bracteal ꓵ circumbracteal
BJN_GCMS_COTTON_AA_2122_106-105-149	floral ꓵ bracteal ꓵ circumbracteal

## Sheet: Hierarchical_Clustering
Supplemental Dataset S1	Hierarchical clustering analysis of Gossypium hirsutum, TM-1 nectar metabolome. Metabolite concentrations are reported as the standardized least-square mean. All pairwise q-values less than 1e-16 are reported as zero. Results of the hierarchical clustering are displayed in Supplemental Figure S2.
Metabolite	Standardized least-square mean				Pairwise q-values
	Bracteal	Circumbracteal	Floral	Foliar	Bracteal: Circumbracteal	Bracteal: Floral	Bracteal: Foliar	Circumbracteal: Floral	Circumbracteal: Foliar	Floral:Foliar	Cluster Number
Fructose	0.387	0.439	-1.489	0.663	0.961795	0	0.519036	0	0.801791	0	1
Glucose	0.566	0.436	-1.498	0.495	0.961795	0	0.69633	0	0.891145	0	1
Sucrose	0.397	0.272	-1.463	0.793	0.77074	0	0.0138333	0	0	0	1
(Z)-ethene-1, 2-diol	1.075	0.365	-1.301	0	0.961795	0.0729293	0.448614	0.20617	0.846299	0.33579	2
Lactic acid	1.115	0.547	-0.632	-1.029	0.961795	0.339932	0.514647	0.475981	0.801791	0.559903	3
Acetic acid	1.001	0.347	-1.37	0.023	0.903789	0.0192405	0.404807	0.0866715	0.848123	0.155658	2
Diphenyl isophthalate	0.299	0.514	0.669	-1.483	0.961795	0.446341	0.448614	0.564721	0.657208	0.257969	3
Butane-1, 2, 3-triol	0.798	0.912	0	0	0.961795	0.197422	0.470841	0.235299	0.700204	0.540477	2
2,5-dihydroxy-3-octadecyl-2,5-cyclohexadiene-1,4-dione	0.585	1	0	0	0.671053	0.423678	0.546997	0.0639688	0.621759	0.328303	4
Glycerol	-0.156	-1.216	0.159	1.213	0.671053	0.36211	0.114619	0.0415333	0.0125397	0.111074	5
Succinic acid	0.925	0.805	-0.865	-0.865	0.694737	0	0	0	0	0.577411	2
Glyceric acid	0.842	0.477	-1.432	0.113	0.845009	0	0.203265	0	0.700204	0.00258523	6
Hydroxycarbamic acid	0.813	0.538	-1.429	0.078	0.961795	0.0592473	0.546997	0.107737	0.840689	0.206719	6
Tetrahydofuran-2,3,4-triol	0.96	-1.402	0	0	0.753776	0.370559	0.655907	0.314777	0.697778	0.5725	4
Phosphenodiimidicamide	-0.253	0.403	-1.25	1.1	0.961795	0.366516	0.526773	0.322876	0.848123	0.233761	1
2-hydroxyacrylic acid	0.273	1.297	-0.852	-0.719	0.694737	0.0932075	0.305147	0.0103009	0.0585185	0.546	7
Malic acid	0.733	0.635	-1.433	0.065	0.76134	0	0	0	0	0	6
3-Phenyllactic acid	-0.5	-0.5	1.5	-0.5	0.961795	0.00193878	0.7022	0.00231771	0.891145	0.00258523	8
Diethyl phthalate	1.015	0.703	-0.864	-0.854	0.961795	0.0867788	0.235409	0.169014	0.573243	0.577411	2
Tetrahydrofuran-2,3,4,5-tetraol	1.385	0	0	0	0.378947	0.0113433	0.00922222	0.390942	0.542626	0.343875	9
Arabinose	0.835	0.439	0.17	-1.443	0.961795	0.339932	0.153288	0.529603	0.39731	0.157591	3
D-Xylose	1.142	0.25	-1.273	-0.119	0.835285	0.0158333	0.308286	0.107737	0.83171	0.208	2
Gluconic acid	1.254	0.29	-1.048	-0.495	0.694737	0.00365385	0.0553333	0.061962	0.600729	0.340354	2
3-hydroxy-3,5-bis(hydroxymethyl)dihydrofuran-2(3H)-one	0.003	0.052	-1.251	0	0.961795	0.389157	0.655907	0.475981	0.848123	0.358102	10
D-Ribofuranose	1.163	0.226	-0.132	-1.257	0.775385	0.107091	0.0425641	0.475981	0.39731	0.19739	9
Xylulose	1.342	0.066	-1.022	-0.387	0.903789	0.154669	0.448614	0.414521	0.883298	0.497742	2
Levoglucosan	-0.092	-0.193	-1.064	1.35	0.961795	0.00666667	0	0.0153448	0	0	10
Galactose	0.778	0.353	-1.468	0.337	0.961795	0.0113433	0.569728	0.0380993	0.891145	0.043875	6
Scyllo-Inositol	0.353	-0.738	-0.87	1.255	0.0710526	0.00193878	0.0524713	0.475981	0	0	10
Myo-Inositol	0.689	0.199	-1.467	0.579	0.331579	0	0.597762	0	0.39731	0	1
Maltose	0.492	0.516	-1.5	0.492	0.961795	0	0.7022	0	0.891145	0	1
Xylitol	-0.5	-0.5	-0.5	1.5	0.961795	0.482234	0.0138333	0.564721	0.0219444	0.00473958	13
BJN_GCMS_Cotton_PO_1078_158-59-203	-1.131	0.703	-0.539	0.967	0.845009	0.421977	0.420704	0.407405	0.891145	0.369275	11
BJN_GCMS_Cotton_PO_1088_147-218-149_furanose	1.016	0.666	-0.606	-1.075	0.961795	0.0349425	0.0425641	0.102692	0.161511	0.406937	3
BJN_GCMS_Cotton_PO_1113_258-204-208	0.888	-0.457	0.762	-1.192	0.903789	0.482234	0.404807	0.400964	0.846299	0.300065	12
BJN_GCMS_Cotton_PO_1129_151-244-77_aromatic	0.458	0.739	-1.473	0.276	0.961795	0.0373596	0.687525	0.0317857	0.801791	0.0819	6
BJN_GCMS_Cotton_PO_1134_147-217-129_propanoic acid	0.724	0.355	-1.48	0.401	0.903789	0	0.546997	0.00445	0.891145	0.00473958	6
BJN_GCMS_Cotton_PO_1149_147-174-218	-1.295	0.709	-0.277	0.862	0.694737	0.274599	0.219245	0.33375	0.891145	0.320738	11
BJN_GCMS_Cotton_PO_1150_204-147-103_glycerol	0.7	0.678	-1.431	0.052	0.961795	0.0714948	0.575711	0.095	0.801791	0.214623	6
BJN_GCMS_Cotton_PO_1151_97-83-55	0.72	-1.415	0.693	0.003	0.903789	0.482234	0.687525	0.359362	0.801791	0.533494	4
BJN_GCMS_Cotton_PO_1182_115-234-207_aromatic	0.886	-1.384	-0.048	0.546	0.710526	0.34557	0.687525	0.322876	0.600729	0.483438	4
BJN_GCMS_Cotton_PO_1184_151-77-244_aromatic	0.548	0.808	0.072	-1.429	0.961795	0.423678	0.384789	0.475981	0.600729	0.33579	3
BJN_GCMS_Cotton_PO_1206_221-248-225_thiol	-1.167	0.58	-0.458	1.045	0.694737	0.335448	0.167287	0.305711	0.83171	0.193713	11
BJN_GCMS_Cotton_PO_1220_206-68-149-136	-0.558	1.336	-0.938	0.16	0.557895	0.389157	0.514647	0.0376056	0.600729	0.25025	7
BJN_GCMS_Cotton_PO_1224_246-221-205	1.492	-0.431	-0.415	-0.645	0.674526	0.0848544	0.190593	0.564721	0.891145	0.543254	9
BJN_GCMS_Cotton_PO_1252_318-207-221	-1.321	-0.196	0.579	0.938	0.694737	0.0192405	0.036087	0.270583	0.518501	0.446306	13
BJN_GCMS_Cotton_PO_1263_213-173-114	-0.134	-0.824	1.439	-0.481	0.961795	0.2185	0.687525	0.156411	0.891145	0.222185	8
BJN_GCMS_Cotton_PO_1316_147-129-306_Xylulose	0.694	0.487	-1.48	0.299	0.961795	0.00518182	0.563813	0.0136623	0.865399	0.0206818	6
BJN_GCMS_Cotton_PO_1319_217-320-129	1.313	0.185	-0.995	-0.503	0.76134	0.0185065	0.161389	0.187477	0.755421	0.433624	2
BJN_GCMS_Cotton_PO_1331_147-129-217	0.959	0.471	-1.361	-0.069	0.845009	0.00193878	0.219245	0.0103009	0.700204	0.0528697	2
BJN_GCMS_Cotton_PO_1334_191-341-147	0.967	0.464	-1.358	-0.073	0.77074	0	0.0964141	0	0.600729	0.0139693	2
BJN_GCMS_Cotton_PO_1362_217-147_sugar	0.891	-0.865	-0.867	0.841	0.671053	0.0741	0.7022	0.564721	0.39731	0.11375	14
BJN_GCMS_Cotton_PO_1395_191-147-103	0.664	-0.393	-1.223	0.953	0.845009	0.0976636	0.687525	0.371098	0.621759	0.0968981	10
BJN_GCMS_Cotton_PO_1398_217-147_sugar	0.795	0.492	-1.449	0.162	0.952941	0	0.338356	0.00231771	0.781604	0.0065625	6
BJN_GCMS_Cotton_PO_1420_204-147-205	1.072	0.209	-1.343	0.062	0.775385	0.00791667	0.348528	0.0710392	0.891145	0.104157	6
BJN_GCMS_Cotton_PO_1427_147-215-191_sugar	0.264	1.205	-1.181	-0.288	0.694737	0.0342442	0.471081	0.00231771	0.175556	0.187285	7
BJN_GCMS_Cotton_PO_1428_207-368-383_aromatic	0.984	0.614	-0.364	-1.234	0.961795	0.159106	0.159083	0.311677	0.405128	0.352538	3
BJN_GCMS_Cotton_PO_1444_147-205-103	1.058	-1.097	-0.561	0.601	0.694737	0.195984	0.679836	0.487842	0.621759	0.355789	14
BJN_GCMS_Cotton_PO_1447_147-205-291	1.226	-0.164	-1.204	0.142	0.775385	0.0596277	0.471081	0.327938	0.883298	0.275395	6
BJN_GCMS_Cotton_PO_1457_275-117-159	-0.642	0.439	-0.988	1.191	0.961795	0.482234	0.672038	0.525235	0.891145	0.469745	11
BJN_GCMS_Cotton_PO_1497_204-306-129	0.629	0.053	-1.429	0.748	0.845009	0.00791667	0.690049	0.0483059	0.657208	0.00858491	1
BJN_GCMS_Cotton_PO_1497_205-147-117	1.096	-1.329	0.068	0.166	0.694737	0.335448	0.569728	0.321011	0.700204	0.577411	4
BJN_GCMS_Cotton_PO_1502_147-204-133	-0.486	-0.457	1.499	-0.555	0.961795	0.00193878	0.69633	0.00231771	0.891145	0.00258523	8
BJN_GCMS_Cotton_PO_1518_305-147_aromatic	1.158	0.222	-1.263	-0.117	0.694737	0.00193878	0.156535	0.0343566	0.801791	0.0950316	2
BJN_GCMS_Cotton_PO_1519_147-265-77	-0.219	0.381	1.101	-1.263	0.845009	0.066	0.293692	0.277658	0.175556	0.0065625	15
BJN_GCMS_Cotton_PO_1521_245-80-55	-0.003	1.192	0.066	-1.255	0.961795	0.482234	0.609051	0.475981	0.702222	0.44625	3
BJN_GCMS_Cotton_PO_1529_147-217-205	-0.191	1.438	-0.866	-0.381	0.845009	0.399112	0.700838	0.214409	0.700204	0.533287	7
BJN_GCMS_Cotton_PO_1545_305-147-306	1.359	0.056	-0.98	-0.435	0.671053	0.00518182	0.0713978	0.156199	0.781604	0.358102	2
BJN_GCMS_Cotton_PO_1556_147-156-129	1.15	0.157	-0.021	-1.286	0.694737	0.080098	0.0138333	0.525422	0.244524	0.0947917	9
BJN_GCMS_Cotton_PO_1556_147-306-190_pentose	-0.269	-0.2	-0.944	1.413	0.961795	0.370559	0.384078	0.44276	0.621759	0.131444	10
BJN_GCMS_Cotton_PO_1562_147-306-190_pentose	1.349	-0.939	0.124	-0.533	0.671053	0.243977	0.305147	0.331296	0.858272	0.44625	9
BJN_GCMS_Cotton_PO_1574_135-417-267	0.703	-1.315	-0.237	0.849	0.76134	0.346433	0.7022	0.386613	0.597564	0.395688	14
BJN_GCMS_Cotton_PO_1604_217-133	0.869	0.535	-0.005	-1.399	0.961795	0.333169	0.229732	0.475981	0.553382	0.281902	3
BJN_GCMS_Cotton_PO_1611_217-73	-1.371	0.344	0.026	1.001	0.845009	0.3135	0.366667	0.559447	0.85203	0.44625	11
BJN_GCMS_Cotton_PO_1618_217-133-147	1.045	-1.362	0.184	0.133	0.189474	0.239313	0.427704	0.107737	0.443278	0.577411	4
BJN_GCMS_Cotton_PO_1623_217-147-129	-0.984	1.218	-0.627	0.393	0.753776	0.44191	0.480526	0.251522	0.801791	0.416293	11
BJN_GCMS_Cotton_PO_1632_204-191-147	0.277	-0.787	1.298	-0.787	0.303158	0.0335294	0.0976471	0	0.891145	0	12
BJN_GCMS_Cotton_PO_1634_204-191	0.757	0.468	-1.466	0.241	0.961795	0.00365385	0.474286	0.00855769	0.846299	0.0177734	6
BJN_GCMS_Cotton_PO_1662_191-306-147	0.98	-0.016	-1.369	0.406	0.694737	0.00193878	0.448614	0.0513462	0.781604	0.0165121	6
BJN_GCMS_Cotton_PO_1760_305-147-217	0.692	0.579	-1.466	0.195	0.961795	0.119167	0.674955	0.173762	0.880014	0.257969	6
BJN_GCMS_Cotton_PO_1776_205-147-117	-1.039	1.04	0.647	-0.648	0.694737	0.157295	0.683582	0.518712	0.600729	0.307794	16
BJN_GCMS_Cotton_PO_1780_291-231-392	0.474	-0.381	1.099	-1.193	0.961795	0.391377	0.420704	0.311677	0.801791	0.179911	12
BJN_GCMS_Cotton_PO_1786_217-147-450	0.148	0.265	-1.395	0.981	0.961795	0.00193878	0.142176	0	0.367071	0	1
BJN_GCMS_Cotton_PO_1795_217-147-103	0.559	0.591	-1.491	0.341	0.961795	0.0249375	0.687525	0.033209	0.859656	0.0584549	6
BJN_GCMS_Cotton_PO_1796_217-147-103	0.812	0.792	-1.264	-0.34	0.961795	0.035625	0.366667	0.0491234	0.600729	0.303333	2
BJN_GCMS_Cotton_PO_2056_205-147-347	0.334	-1.421	0.916	0.172	0.845009	0.421667	0.7022	0.228514	0.743849	0.483438	4
BJN_GCMS_Cotton_PO_2057_205-147-103	0.115	-0.628	-0.853	1.366	0.961795	0.344054	0.508017	0.560043	0.600729	0.189963	10
BJN_GCMS_Cotton_PO_2063_117-413-128	0.282	0.853	-1.448	0.312	0.961795	0.114336	0.7022	0.0710392	0.817959	0.155658	6
BJN_GCMS_Cotton_PO_2066_204-319-220	1.116	0.405	-1.225	-0.296	0.76134	0.00193878	0.0864583	0.0164139	0.600729	0.1325	2
BJN_GCMS_Cotton_PO_2074_147-205-293	0.681	0.876	-1.307	-0.249	0.961795	0.112973	0.526773	0.117044	0.728937	0.353314	2
BJN_GCMS_Cotton_PO_2086_205-103-147	1.303	-0.478	0.192	-1.018	0.903789	0.370559	0.432983	0.519619	0.88875	0.443775	9
BJN_GCMS_Cotton_PO_2127_204-319-220_hexose	1.444	-0.134	-0.791	-0.519	0.203008	0.00193878	0.0251515	0.258944	0.781604	0.456422	9
BJN_GCMS_Cotton_PO_2151_205-147-103	-0.964	-0.761	0.818	0.907	0.961795	0.2185	0.404807	0.311677	0.700204	0.577411	13
BJN_GCMS_Cotton_PO_2157_217-319-147	1.254	0.181	-1.145	-0.29	0.77074	0.0164667	0.229732	0.156411	0.801791	0.315656	2
BJN_GCMS_Cotton_PO_2166_205-147-103	0.833	-1.199	-0.45	0.817	0.76134	0.291151	0.7022	0.471523	0.600729	0.361324	14
BJN_GCMS_Cotton_PO_2183_205-147-103	0.743	-1.476	0.395	0.337	0.753776	0.44191	0.687525	0.247873	0.64691	0.577411	4
BJN_GCMS_Cotton_PO_2188_205-147-259	-0.534	-1.141	0.763	0.911	0.903789	0.0931905	0.203265	0.0349643	0.114493	0.546776	5
BJN_GCMS_Cotton_PO_2241_217-147-204-361	0.001	-0.073	-1.187	1.259	0.961795	0.00919355	0.0251515	0.0164139	0.0292593	0	10
BJN_GCMS_Cotton_PO_2273_205-147-103	0.056	0.668	-1.432	0.708	0.961795	0.150417	0.569728	0.0910227	0.891145	0.0952656	1
BJN_GCMS_Cotton_PO_2343_361-306-147_disaccharide	0.381	0.169	-1.432	0.881	0.903789	0	0.229732	0	0.160926	0	1
BJN_GCMS_Cotton_PO_2523_217-361-437	0.97	0.439	-1.365	-0.044	0.903789	0.00666667	0.31125	0.0325192	0.781604	0.102652	2
2-phenethyl-glucoside	-0.5	-0.5	1.5	-0.5	0.961795	0	0.7022	0	0.891145	0	8
2-Hydroxypropanoic acid	1.032	-0.388	-1.21	0.566	0.839474	0.107091	0.677925	0.420946	0.781604	0.228553	6
Heptanoic acid	1.295	0.158	-1.075	-0.378	0.961795	0.370559	0.675067	0.529762	0.891145	0.559903	2
Dihydroxyacetone	0.582	-0.418	-1.194	1.03	0.961795	0.291151	0.69002	0.497191	0.781604	0.307511	10
Nonanoic acid	-0.757	-0.096	1.44	-0.587	0.961795	0.319362	0.7022	0.456125	0.891145	0.406937	15
Undecanoic acid	-0.923	-0.324	-0.171	1.419	0.961795	0.421667	0.448614	0.564721	0.781604	0.412841	13
1-Dodecanol	0.004	1.315	-1.108	-0.211	0.961795	0.399112	0.7022	0.341005	0.801791	0.520389	7
Dodecanoic acid	-1.078	0.453	-0.535	1.16	0.753273	0.370559	0.161389	0.312021	0.781604	0.15289	11
(Z)-3-hydroxypent-2-enedioic acid	1.461	-0.507	-0.202	-0.753	0.775385	0.245714	0.366667	0.559447	0.891145	0.514616	9
14-Hexadecenal	0.566	0.133	-1.449	0.75	0.961795	0.0282738	0.687525	0.0895115	0.781604	0.0267647	1
1,2-Ethenediol	-0.963	-0.127	1.4	0	0.845009	0.0269753	0.534961	0.14107	0.891145	0.11375	8
Hexadecanoic acid	1.323	-0.358	0.09	-1.055	0.903789	0.346875	0.404807	0.541853	0.854678	0.437674	9
BJN_GCMS_Cotton_NP_1087_248-116-207	-1.015	-0.186	1.379	-0.178	0.961795	0.148487	0.609051	0.321011	0.891145	0.340354	8
BJN_GCMS_Cotton_NP_1090_221-236-144	-0.676	0.19	1.336	-0.85	0.906097	0.101157	0.69633	0.31185	0.743849	0.11375	15
BJN_GCMS_Cottton_NP_1090_58-86-318	-0.5	-0.5	-0.5	1.5	0.961795	0.482234	0.0138333	0.564721	0.0219444	0.00473958	13
BJN_GCMS_Cotton_NP_1150_130-188-174	0.469	0.439	0.59	-1.497	0.961795	0.476038	0.24373	0.563792	0.483848	0.11375	3
BJN_GCMS_Cotton_NP_1160_103-204-147	0.878	-0.866	0.854	-0.866	0.0315789	0.482234	0.00922222	0.00231771	0.891145	0.00258523	12
BJN_GCMS_Cotton_NP_1160_103-204-189	1.5	-0.5	-0.5	-0.5	0.0315789	0.00193878	0.00922222	0.564721	0.891145	0.577411	9
BJN_GCMS_Cotton_NP_1264_213-173-114	-1.317	0.641	0.897	-0.222	0.76134	0.140043	0.533571	0.559447	0.801791	0.390351	16
BJN_GCMS_Cotton_NP_1264_170-174-121	0.518	-0.842	1.154	-0.831	0.76134	0.346875	0.366667	0.0964167	0.891145	0.106979	12
BJN_GCMS_Cotton_NP_1266_217-218-133	1.347	-0.177	-0.101	-1.07	0.845009	0.271029	0.309789	0.564721	0.801791	0.431174	9
BJN_GCMS_Cotton_NP_1304_231-147-133	0.324	1.121	-0.177	-1.268	0.961795	0.44191	0.526773	0.420946	0.657208	0.449241	3
BJN_GCMS_Cotton_NP_1583_313-75-223	-0.362	-1.214	1.064	0.512	0.903789	0.174677	0.519036	0.0824559	0.555926	0.453569	5
BJN_GCMS_Cotton_NP_1664_257-147-360	0.807	0.916	-0.973	-0.751	0.961795	0.246007	0.491986	0.294215	0.728937	0.56875	2
BJN_GCMS_Cotton_NP_1769_255-270-135_aromatic	1.328	-0.257	0.01	-1.081	0.753776	0.19	0.159083	0.535185	0.781604	0.319628	9
BJN_GCMS_Cotton_NP_1773_55-117-82	1.056	0.132	-1.356	0.168	0.961795	0.148487	0.60435	0.331296	0.891145	0.343875	6
BJN_GCMS_Cotton_NP_1851_285-132-57_aromatic	-0.949	0.577	-0.735	1.107	0.76134	0.453361	0.24373	0.270583	0.83171	0.166521	11
BJN_GCMS_Cotton_NP_1854_189-301-259	1.487	-0.484	-0.663	-0.34	0.786174	0.18088	0.432983	0.564721	0.891145	0.547022	9
BJN_GCMS_Cotton_NP_1890_147-273-170	-0.944	0.624	-0.753	1.073	0.775385	0.463516	0.305147	0.292958	0.854678	0.206719	11
BJN_GCMS_Cotton_NP_1896_273-170-376	1.496	-0.591	-0.406	-0.498	0.903789	0.335448	0.533727	0.564721	0.891145	0.577411	9
BJN_GCMS_Cotton_NP_1921_345-171-245_aromatic	1.253	0.034	-0.096	-1.191	0.961795	0.358268	0.435545	0.564721	0.801791	0.459239	9
Alanine	-0.727	-0.819	1.323	0.224	0.961795	0	0.00922222	0	0.0125397	0	8
Asparagine	-0.265	-0.512	1.476	-0.7	0.903789	0	0.348528	0	0.801791	0	8
Asparticacid	-0.387	-0.522	1.495	-0.585	0.775385	0	0.24373	0	0.801791	0	8
Beta-alanine	0.787	0.826	-1.252	-0.362	0.961795	0.0588587	0.404807	0.0710392	0.621759	0.340361	2
GABA (gamma-Aminobutyric acid)	-0.363	-0.565	1.493	-0.565	0.961795	0.0158333	0.683582	0.0121364	0.891145	0.0124091	8
Glutamicacid	-0.238	-0.978	1.398	-0.181	0.671053	0.00193878	0.69633	0	0.362083	0.00258523	8
Glycine	-0.399	-0.116	1.418	-0.904	0.961795	0.370617	0.69633	0.479285	0.891145	0.421498	15
Hydroxyproline	0.73	0.287	0.458	-1.475	0.961795	0.44191	0.2158	0.560043	0.555926	0.147133	3
Isoleucine	-0.284	-0.947	1.411	-0.18	0.77074	0.0103906	0.690049	0.00231771	0.597564	0.0177734	8
Leucine	-0.37	-0.736	1.478	-0.371	0.845009	0	0.7022	0	0.700204	0	8
Phenylalanine	-0.404	-0.587	1.496	-0.504	0.845009	0	0.599444	0	0.83171	0	8
Proline	-0.236	-0.856	1.445	-0.353	0.835285	0.0164667	0.690049	0.00445	0.743849	0.0165121	8
Serine	-0.227	-0.836	1.449	-0.386	0.80805	0.0125735	0.687525	0.00231771	0.756644	0.0105324	8
Threonine	-0.25	-0.975	1.399	-0.174	0.753776	0.00919355	0.69633	0	0.553382	0.0154237	8
Tryptophan	-0.34	-0.575	1.491	-0.575	0.961795	0.00193878	0.601103	0	0.891145	0	8
Valine	0.016	-0.872	1.396	-0.54	0.694737	0.0282738	0.448614	0.00231771	0.801791	0.0065625	8
BJN_GCMS_COTTON_AA_1896_184-142-60	-0.5	-0.5	-0.5	1.5	0.961795	0.482234	0.00922222	0.564721	0.0125397	0.00258523	13
BJN_GCMS_COTTON_AA_1912_126-109-121	-0.283	1.378	-1.006	-0.089	0.835285	0.379421	0.698622	0.166335	0.728937	0.433767	7
BJN_GCMS_COTTON_AA_1924_105-63-117	0.938	0.775	-1.019	-0.694	0.961795	0.114336	0.366667	0.176321	0.621759	0.533287	2
BJN_GCMS_COTTON_AA_1978_113-126-156	0.843	0.888	-0.866	-0.866	0.961795	0.0682813	0.203085	0.0824559	0.356774	0.577411	2
BJN_GCMS_COTTON_AA_1985_97-138-155	-0.5	-0.5	-0.5	1.5	0.961795	0.482234	0.0403472	0.564721	0.0585185	0.0139693	13
BJN_GCMS_COTTON_AA_2007_133-151-163	-0.233	1.355	-0.07	-1.052	0.961795	0.482234	0.687525	0.487842	0.796054	0.533287	3
BJN_GCMS_COTTON_AA_2017_170-128-84	-0.5	-0.5	1.5	-0.5	0.961795	0	0.7022	0	0.891145	0	8
BJN_GCMS_COTTON_AA_2030_103-117-145	0.589	0.476	-1.497	0.432	0.961795	0.0103906	0.687525	0.0179435	0.891145	0.01925	1
BJN_GCMS_COTTON_AA_2062_101-83-86	0.608	0.632	-1.475	0.235	0.961795	0	0.404807	0	0.621759	0	6
BJN_GCMS_COTTON_AA_2092_142-132-174	-0.5	1.5	-0.5	-0.5	0	0.482234	0.7022	0	0	0.577411	7
BJN_GCMS_COTTON_AA_2122_106-105-149	0.198	0.279	0.939	-1.415	0.961795	0.148487	0.0461111	0.23442	0.0554386	0.00258523	15
BJN_GCMS_COTTON_AA_2125_89-203-131	0.789	0.61	-1.416	0.017	0.76134	0	0	0	0	0	6
BJN_GCMS_COTTON_AA_2131_130-186-88	-0.5	-0.5	1.5	-0.5	0.961795	0	0.7022	0	0.891145	0	8
BJN_GCMS_COTTON_AA_2144_126-97-57	-0.856	0.666	-0.856	1.045	0.155024	0.482234	0.0138333	0.0164139	0.781604	0.00473958	11
BJN_GCMS_COTTON_AA_2154_105-102-73	0.588	0.692	-1.463	0.184	0.961795	0.0282738	0.609051	0.033209	0.801791	0.0947917	6
BJN_GCMS_COTTON_AA_2163_105-106-149	-0.652	0.558	1.11	-1.016	0.961795	0.370559	0.700838	0.559447	0.83171	0.421726	15
BJN_GCMS_COTTON_AA_2181_94-110-197	-0.113	1.432	-0.841	-0.478	0.845009	0.379421	0.687525	0.179871	0.621759	0.540477	7
BJN_GCMS_COTTON_AA_2186_83-169-55	0.428	-0.82	1.213	-0.82	0.157895	0.0790099	0.0494048	0	0.891145	0	12
BJN_GCMS_COTTON_AA_2990_219-126-96	0.696	0.52	-1.476	0.26	0.961795	0	0.348528	0	0.755421	0	6
BJN_GCMS_COTTON_AA_2203_91-162-119	0.625	0.585	-1.481	0.271	0.961795	0	0.404807	0	0.700204	0	6
BJN_GCMS_COTTON_AA_2212_60-73-105	0.566	0.51	-1.497	0.422	0.961795	0	0.384438	0	0.781604	0	1
BJN_GCMS_COTTON_AA_2267_121-103-57	0.559	0.266	-1.479	0.654	0.961795	0.0149286	0.69633	0.0390878	0.801791	0.0165121	1
BJN_GCMS_COTTON_AA_2277_73-60-69	-0.5	-0.5	-0.5	1.5	0.961795	0.482234	0	0.564721	0	0	13
BJN_GCMS_COTTON_AA_2332_94-180-138	0.385	0.557	0.553	-1.495	0.961795	0.457155	0.219245	0.564721	0.356774	0.0927961	3
BJN_GCMS_COTTON_AA_2399_118-61-115	-0.5	-0.5	1.5	-0.5	0.961795	0	0.7022	0	0.891145	0	8
BJN_GCMS_COTTON_AA_2414_69-98-127	1.5	-0.5	-0.5	-0.5	0	0	0	0.564721	0.891145	0.577411	9
BJN_GCMS_COTTON_AA_2420_127-111-84	-0.838	0.529	-0.838	1.147	0.0710526	0.482234	0	0.00654412	0.518307	0	11
BJN_GCMS_COTTON_AA_2562_98-97-81	0.593	0.538	-1.493	0.362	0.961795	0	0.404807	0	0.743849	0	6
BJN_GCMS_COTTON_AA_2586_73-60-99	0.842	0.501	-1.426	0.084	0.961795	0.00365385	0.384078	0.0136623	0.781604	0.043875	6
BJN_GCMS_COTTON_AA_2613_98-69-73	0.681	0.522	-1.479	0.277	0.961795	0.0185065	0.60435	0.0349643	0.859656	0.0623288	6
BJN_GCMS_COTTON_AA_2632_57-121-103	1.5	-0.5	-0.5	-0.5	0	0	0	0.564721	0.891145	0.577411	9
BJN_GCMS_COTTON_AA_2644_69-103-126	0.5	0.358	-1.491	0.632	0.961795	0	0.655907	0	0.743849	0	1
BJN_GCMS_COTTON_AA_2678_201-129-126	0.637	-0.853	-0.853	1.068	0.151579	0.0113433	0.478658	0.564721	0.0125397	0.00258523	10
BJN_GCMS_COTTON_AA_2689_60-98-69	0.728	0.535	-1.464	0.201	0.961795	0	0.24373	0	0.657208	0	6
BJN_GCMS_COTTON_AA_2840_149-167-57	0.935	0.624	-0.269	-1.29	0.961795	0.262481	0.24373	0.393654	0.579333	0.369275	3
BJN_GCMS_COTTON_AA_2872_260-174-132	-0.5	-0.5	1.5	-0.5	0.961795	0	0.7022	0	0.891145	0	8
BJN_GCMS_COTTON_AA_2886_73-127-159	0.964	0.762	-0.863	-0.863	0.961795	0.0588587	0.179205	0.103995	0.39731	0.577411	2
BJN_GCMS_COTTON_AA_2943_109-201-110	0.544	0.77	-1.447	0.133	0.961795	0.00518182	0.526773	0.00231771	0.65003	0.0220709	6
BJN_GCMS_COTTON_AA_2956_126-200-69	0.985	0.739	-0.862	-0.862	0.845009	0	0	0	0	0.577411	2
BJN_GCMS_COTTON_AA_2978_81-98-73	0.805	0.888	-0.594	-1.1	0.961795	0.140043	0.203085	0.161422	0.356774	0.44625	3
BJN_GCMS_COTTON_AA_3053_189-87-117	0.91	0.821	-0.865	-0.865	0.961795	0	0	0	0	0.577411	2
BJN_GCMS_COTTON_AA_3216_263-126-96	0.756	0.524	-1.457	0.176	0.961795	0.0137681	0.519036	0.0325192	0.83171	0.0722466	6
BJN_GCMS_COTTON_AA_3342_126-109-212	1.033	0.675	-0.952	-0.756	0.961795	0.0727041	0.24373	0.156199	0.600729	0.547022	2
BJN_GCMS_COTTON_AA_3372_170-97-126	1.11	-0.846	-0.846	0.581	0	0	0.366667	0.564721	0.0292593	0.0065625	14
BJN_GCMS_COTTON_AA_3386_189-277-231	0.935	-0.865	-0.865	0.794	0.105263	0.00791667	0.687525	0.564721	0.0638384	0.0154237	14
BJN_GCMS_COTTON_AA_3436_126-109-97	0.667	0.558	-1.477	0.252	0.961795	0	0.468796	0	0.781604	0.00258523	6
BJN_GCMS_Maxima_AA_2576_113-126-114	0.927	0.683	-1.241	-0.369	0.961795	0.0164667	0.246406	0.0380993	0.600729	0.275395	2
BJN_GCMS_Maxima_AA_2948_93-84-57	0.705	0.535	-1.471	0.231	0.961795	0	0.337306	0	0.728937	0	6
BJN_GCMS_Maxima_AA_3054_189-87-171	1.332	0.063	-1.051	-0.343	0.786174	0.0527778	0.308286	0.305482	0.850679	0.420483	2
