# Supplementary material for: Nectar biosynthesis is conserved among floral and extrafloral nectaries
Source: Plant Physiol. 2021 Jan 28;185(4):1595–616. doi: 10.1093/plphys/kiab018 (PMC8133665; doi:10.1093/plphys/kiab018)
Supplement: kiab018_Supplementary_Data [file kiab018_supplementary_data.zip › pp.01245.2020-s03.xlsx]

## Sheet: Sheet1
A.thaliana ID	Description	Tx-JGI Cotton gene IDs	FL pre mean	FL pre C mean	FL sec mean	FL sec C mean	FL post mean	FL post C mean	B pre mean	B pre C mean	B sec mean	B sec C mean	B post mean	B post C mean	C pre mean	C pre C mean	C sec mean	C sec C mean	C post mean	C post C mean	FO pre mean	FO pre C mean	FO sec mean	FO sec C mean	FO post mean	FO post C mean	FL pre sample 1	FL pre sample 2	FL pre C sample 1	FL pre C sample 2	FL pre C sample 3	FL sec sample 1	FL sec sample 2	FL sec sample 3	FL sec C sample 1	FL sec C sample 2	FL sec C sample 3	FL post sample 1	FL post sample 2	FL post sample 3	FL post C sample 1	FL post C sample 2	FL post C sample 3	B pre sample 1	B pre sample 2	B pre C sample 1	B pre C sample 2	B sec sample 1	B sec sample 2
AT2G31085.1	CLAVATA3/ESR-RELATED 6	Gohir.A01G058000.1,Gohir.A01G058000.2,Gohir.D05G159300.1,Gohir.A05G156600.1,Gohir.D01G044400.1,Gohir.A05G156400.1	3347	4	48368	1207	3659	179	391	223	5219	1568	1150	140	157	101	7366	9642	1398	75	240	12	723	11	502	95	4471	2221	0	0	11	52768	55358	36974	265	1160	2198	1514	7302	2161	84	99	353	216	566	0	444	3827	6385
AT3G07630.2	arogenate dehydratase 2	Gohir.A09G105400.1,Gohir.D09G102200.1,Gohir.D09G102200.2	7320	41	2477	130	513	49	177	57	628	20	206	41	64	25	313	2831	101	38	52	23	73	23	52	20	8899	5740	78	18	27	1976	2855	2600	46	132	214	249	871	421	24	26	97	230	123	24	90	989	450
AT3G62760.1	Glutathione S-transferase family protein	Gohir.A10G181700.1,Gohir.A11G115700.1,Gohir.D11G120600.1	3956	30	228	10	121	8	2100	349	3266	69	1578	37	2029	945	2114	374	1271	42	618	29	634	17	448	1	5500	2412	43	28	20	250	98	336	16	4	12	189	103	70	4	8	12	2827	1371	57	640	3602	3241
AT5G16010.1	3-oxo-5-alpha-steroid 4-dehydrogenase family protein	Gohir.D10G202300.1,Gohir.A10G195300.1,Gohir.D10G202200.1,Gohir.A10G195200.1,Gohir.D10G202100.1,Gohir.A11G232000.1,Gohir.D11G243200.1	7778	123	288	49	165	95	165	154	98	39	235	93	230	170	46	120	118	102	186	153	59	96	89	84	11855	3697	183	157	29	187	283	396	22	39	86	157	172	166	65	86	135	96	230	67	237	162	73
AT2G36190.1	cell wall invertase 4	Gohir.D09G134100.1,Gohir.A09G140400.1,Gohir.A04G068800.1,Gohir.D04G097800.1	34407	121	12045	1475	2165	190	2005	820	3335	233	1011	50	962	237	2296	8172	685	26	530	4	155	4	96	2	49615	19196	260	53	50	12145	14678	9312	1218	1175	2033	918	4592	987	15	210	345	2293	1715	38	1601	3742	3186
AT3G03660.1	WUSCHEL related homeobox 11	Gohir.A11G300200.1,Gohir.D11G315100.1	2166	1	256	1	699	3	325	709	69	441	58	179	249	298	203	977	97	186	3	0	0	0	0	0	1611	2721	3	0	0	302	104	362	3	0	0	573	678	847	0	7	3	315	334	744	672	71	40
AT2G23540.1	GDSL-like Lipase/Acylhydrolase superfamily protein	Gohir.D10G179400.1,Gohir.D05G147000.1,Gohir.A10G093600.1,Gohir.A10G172900.1,Gohir.A06G195600.1,Gohir.A06G195500.1,Gohir.D10G094500.1,Gohir.D06G203200.1,Gohir.A09G234400.1,Gohir.D06G203100.1,Gohir.A12G068400.1	2093	12	39	4	21	6	4690	688	1591	27	2595	95	2702	1175	487	27	1473	60	628	66	199	7	58	12	2941	1244	26	7	2	19	56	39	0	6	5	28	5	30	1	6	9	6063	3314	130	1244	2773	1014
AT4G27590.1	Heavy metal transport/detoxification superfamily protein	Gohir.D12G246400.1,Gohir.A12G245600.1	5339	135	137	59	156	56	140	76	1005	50	434	53	161	40	448	127	336	28	212	115	262	117	270	65	6309	4369	178	168	57	148	148	115	27	47	104	94	302	70	54	74	40	219	61	34	117	918	1170
AT3G53420.2	plasma membrane intrinsic protein 2A	Gohir.D09G145700.1,Gohir.A09G149800.1	3172	100	12585	667	5403	731	1003	835	497	731	109	36	804	1261	1120	4616	338	110	568	236	189	442	46	68	4461	1882	123	133	46	9872	20981	6903	176	1223	601	5002	9602	1604	778	1136	280	767	1237	437	1231	447	400
AT1G75520.1	SHI-related sequence 5	Gohir.A03G080500.1,Gohir.D05G192000.1,Gohir.A06G006400.1,Gohir.D01G099600.1,Gohir.A05G188900.1,Gohir.1Z024100.2,Gohir.1Z024100.1,Gohir.D06G002300.1	1601	30	1111	27	2206	23	1493	832	1689	868	1311	1088	759	710	1504	2022	836	697	956	41	539	44	507	29	1764	1437	17	51	22	626	559	2150	28	23	30	1543	2525	2550	12	20	38	1543	1439	685	977	1692	1748
AT3G54340.1	K-box region and MADS-box transcription factor family protein	Gohir.A12G061800.1,Gohir.A12G061800.2,Gohir.D12G061700.1,Gohir.D12G061700.2,Gohir.D03G011100.2,Gohir.D03G011100.1,Gohir.D05G259300.1,Gohir.A05G257900.1,Gohir.A02G168900.1,Gohir.A02G168900.2	4230	172	2557	176	2865	160	2002	1180	1251	1043	7666	4993	1254	1597	1686	3635	9683	3887	104	22	163	30	259	152	5599	2858	252	142	125	2412	2421	2840	208	115	206	2230	3052	3314	161	106	214	1680	2320	766	1593	1362	1195
AT5G02550.1	hypothetical protein	Gohir.A04G080500.1,Gohir.D04G119600.1	7110	373	308	38	274	44	2124	724	727	49	1515	121	1755	1515	420	85	1811	191	617	135	364	30	464	51	10207	4013	538	442	138	76	180	669	49	35	28	262	235	324	28	28	76	2255	1993	200	1248	1111	524
AT1G19790.2	SHI-related sequence 7	Gohir.D02G097000.1	641	6	807	9	2074	9	419	484	390	893	465	513	302	479	424	1767	516	612	294	9	189	3	105	3	680	602	0	13	4	408	488	1524	6	4	17	1381	2476	2366	4	6	17	429	408	608	360	375	358
AT3G62690.1	AtL5	Gohir.A08G077300.1,Gohir.A11G113700.1,Gohir.D11G118700.1,Gohir.D08G086900.1	5483	205	948	188	1145	199	2238	265	3258	128	2448	157	856	706	2542	588	1730	53	434	79	1204	54	2330	46	5554	5410	247	230	139	565	351	1926	199	153	213	1275	946	1212	236	118	241	3813	661	130	399	5621	2154
AT2G18980.1	Peroxidase superfamily protein	Gohir.D08G093200.1,Gohir.A08G083500.1	1133	1	1437	102	265	14	0	0	2	42	0	0	0	1	8	544	0	0	1	3	0	2	0	1	1365	901	0	0	3	1013	2875	423	60	122	124	194	547	56	5	8	29	0	0	0	0	5	0
AT1G73165.1	CLAVATA3/ESR-RELATED 1	Gohir.A10G030700.1,Gohir.D05G159500.1,Gohir.D10G031600.1,Gohir.D05G344900.1	13899	980	962	82	1139	8	356	382	169	337	307	696	631	318	552	751	953	809	0	0	0	0	9	5	18008	9790	1208	917	816	767	777	1345	58	26	161	629	1070	1717	8	4	12	396	315	408	356	210	148
AT5G66816.1	DNA-directed RNA polymerase II subunit RPB1-like protein	Gohir.A11G190600.1,Gohir.D03G020400.1,Gohir.A02G159900.1,Gohir.D03G020700.1,Gohir.A03G088000.1,Gohir.A05G261300.1,Gohir.A02G159500.1,Gohir.D05G263400.1,Gohir.A11G046300.1,Gohir.D03G020500.1	1832	50	302	30	301	63	7441	4831	365	606	7181	1156	3392	2098	575	1130	2397	460	1976	1293	2	40	4	7	2176	1488	131	16	0	187	104	616	18	22	49	315	214	373	23	146	20	5938	8941	1725	7936	516	325
AT2G45960.1	plasma membrane intrinsic protein 1B	Gohir.A10G233200.1,Gohir.A10G233300.1,Gohir.D10G245500.1,Gohir.D10G245500.2,Gohir.D12G032400.1	29	58	6842	407	1205	480	215	115	279	155	99	25	52	121	379	1919	632	156	550	279	448	872	174	372	32	25	80	79	12	7727	8292	4508	119	424	677	844	2362	409	488	730	222	106	322	65	164	166	216
AT2G28500.1	LOB domain-containing protein 11	Gohir.D11G102900.1,Gohir.A08G125000.1,Gohir.D08G018300.1,Gohir.A11G098200.1,Gohir.A08G008300.1,Gohir.D08G146000.1	418	105	3043	85	824	132	42	99	620	929	678	1173	35	123	846	2297	1404	1763	44	14	239	110	348	196	510	324	50	142	121	2798	3033	3297	79	97	79	445	1178	849	105	145	146	19	61	119	77	766	654
AT3G16340.1	pleiotropic drug resistance 1	Gohir.A10G065800.1,Gohir.D10G067200.1	1672	65	847	52	94	17	39	5	139	8	64	6	21	8	127	972	60	10	13	28	35	26	31	15	1734	1609	92	68	36	616	1053	873	12	74	70	83	112	86	19	8	26	59	18	6	4	109	163
AT1G12663.1	thionin-like protein	Gohir.D09G083600.1,Gohir.A09G083700.1,Gohir.A09G083600.1,Gohir.D09G083500.1	1534	28	348	40	108	13	2997	213	33	16	59	33	4265	2091	26	403	126	28	871	113	141	82	10	20	2415	652	38	15	30	259	389	396	8	69	45	130	187	8	8	23	8	3315	2678	84	342	38	19
AT3G63110.1	isopentenyltransferase 3	Gohir.D08G077700.1,Gohir.A11G121500.1,Gohir.D11G137400.1,Gohir.D11G126700.1,Gohir.A08G069400.1,Gohir.A08G222900.1	320	9	1001	19	185	28	21	11	171	114	116	37	0	7	471	1203	184	47	33	9	70	17	206	44	322	317	12	8	8	1298	1149	554	19	16	20	72	401	86	23	39	23	17	23	12	7	142	214
AT1G21890.1	nodulin MtN21 /EamA-like transporter family protein	Gohir.D05G236600.1,Gohir.A06G043500.1,Gohir.D06G044300.1,Gohir.A05G234300.1	736	27	16380	1462	2561	274	9	38	21	163	1	0	9	13	258	3400	8	4	12	15	3	5	15	18	882	589	33	44	6	10247	25619	13276	372	1253	2762	846	5991	846	19	307	497	14	4	14	62	11	22
AT1G75250.1	RAD-like 6	Gohir.D04G167100.1,Gohir.D01G004600.1,Gohir.D11G046900.1,Gohir.D11G046900.2,Gohir.D11G108400.1,Gohir.D11G108400.2,Gohir.D11G108800.1,Gohir.A05G259400.1,Gohir.A11G183500.1,Gohir.D11G046900.3,Gohir.D11G190000.1,Gohir.A01G115100.1,Gohir.A06G009900.1,Gohir.A10G095400.1,Gohir.A01G004800.1,Gohir.D05G261100.1,Gohir.A11G043400.1,Gohir.A05G193100.1,Gohir.D05G196300.1,Gohir.A08G121300.1,Gohir.A11G104000.1,…	24435	1579	8027	1391	3088	1392	17024	6555	2246	4609	7857	5307	9094	6860	2908	10843	8518	5309	2283	1600	840	1158	616	431	36768	12095	1724	2186	827	2577	9868	11633	1092	1006	2076	1800	4607	2865	1352	963	1864	13745	20296	3332	9772	2525	1852
AT5G20240.1	K-box region and MADS-box transcription factor family protein	Gohir.D02G078000.1,Gohir.D01G179500.1,Gohir.A02G070800.1,Gohir.A01G190300.1	830	24	404	2	401	11	9	7	1	22	0	11	0	0	4	547	30	3	0	0	0	0	0	0	1160	499	47	26	0	238	491	483	0	0	8	354	457	391	0	6	27	0	17	0	14	0	2
AT5G52390.1	PAR1 protein	Gohir.A12G257100.1,Gohir.D12G258400.1	357	29	1502	61	831	100	1183	1237	2004	19488	217	280	425	380	833	8835	33	437	96	121	1163	2184	293	501	221	492	5	21	61	2315	1426	763	125	12	44	1120	370	1002	176	16	106	1113	1252	822	1652	4537	459
AT1G15950.1	cinnamoyl coa reductase 1	Gohir.A05G119800.1,Gohir.A05G119800.3,Gohir.A05G119800.2,Gohir.D05G120800.2,Gohir.D05G120800.3,Gohir.D05G120800.1	4874	94	7220	1013	1119	178	189	178	485	387	292	142	222	95	427	2789	248	143	355	250	574	518	534	798	4277	5470	81	76	126	3804	14259	3595	607	1241	1191	465	2553	339	94	224	215	172	206	156	200	361	595
AT2G40390.1	neuronal PAS domain protein	Gohir.D06G166200.1	616	5	910	56	304	44	22	10	15	144	25	19	6	0	227	907	49	17	1	11	6	12	33	132	591	641	3	9	3	1218	1076	437	41	69	58	154	549	210	29	92	12	6	38	15	4	15	14
AT1G26420.1	FAD-binding Berberine family protein	Gohir.D10G006300.1,Gohir.D10G006600.1,Gohir.D10G006200.1,Gohir.A10G006400.1,Gohir.A10G006200.1,Gohir.A10G006600.1,Gohir.D02G107200.1,Gohir.A10G006500.1,Gohir.A10G006700.1,Gohir.A10G006300.1,Gohir.D10G006500.1,Gohir.D10G006400.1,Gohir.D06G188700.1	848	1	67	2	6	2	0	0	0	29	0	0	8	0	0	36	0	0	0	6	10	7	23	406	786	909	0	3	0	11	114	77	0	6	0	10	2	5	0	0	5	0	0	0	0	1	0
AT5G53486.4	transmembrane protein	Gohir.A03G051600.1,Gohir.D03G115600.1	2111	20	5180	713	2374	189	6415	16003	299	1248	2738	8848	7167	17763	416	1572	1731	7767	374	362	140	575	110	189	2776	1445	0	12	48	2573	7683	5284	340	245	1552	1534	3636	1953	125	257	185	2520	10310	4358	27648	257	209
AT1G21390.1	embryo defective 2170	Gohir.D03G062500.1,Gohir.D04G032100.1,Gohir.A02G112000.1,Gohir.A05G383200.1,Gohir.D05G241400.1	1051	36	550	59	183	68	276	67	940	189	355	101	101	81	531	789	260	86	180	106	258	142	373	324	1431	668	35	25	50	485	645	519	41	46	90	132	214	200	56	52	97	370	180	37	97	920	1090
AT5G47530.1	Auxin-responsive family protein	Gohir.D06G161000.1,Gohir.A06G205000.1,Gohir.A06G154300.1,Gohir.D06G216500.1	604	3	340	24	11	2	23	6	129	8	80	15	16	10	33	105	77	6	31	8	26	7	2	5	867	339	0	8	3	120	808	91	13	29	32	2	21	7	0	4	2	18	27	2	10	61	188
AT5G01580.1	gamma interferon responsive lysosomal thiol (GILT) reductase family protein	Gohir.D09G162900.1,Gohir.D09G162900.2,Gohir.D04G134600.1,Gohir.A09G167000.1,Gohir.A04G094900.1	1799	106	56	34	54	48	55	60	100	69	111	75	52	83	76	75	87	26	123	119	121	50	54	29	2377	1221	103	125	91	40	79	51	37	29	38	44	43	78	39	63	41	46	62	33	83	100	108
AT5G05220.1	hypothetical protein	Gohir.D10G184400.1,Gohir.A10G177800.1,Gohir.D06G187100.1	10	81	9282	978	1049	627	52	68	188	402	125	116	45	72	131	2351	156	111	72	77	79	92	117	774	11	7	87	151	5	5744	14552	7550	175	632	2127	571	1649	928	101	1602	176	49	53	13	122	176	255
AT4G05520.1	EPS15 homology domain 2	Gohir.D10G010000.1,Gohir.A10G010300.1	850	11	45	12	28	10	199	46	126	19	193	13	79	51	40	64	110	5	223	150	109	19	73	10	950	749	10	22	2	26	65	44	5	18	12	29	29	27	5	13	10	237	159	17	74	211	60
AT1G48130.1	1-cysteine peroxiredoxin 1	Gohir.D10G182600.1,Gohir.A10G176000.1	47	33	2553	201	580	162	20	57	45	349	19	41	24	82	263	1662	29	24	38	65	64	60	54	61	41	53	45	33	21	3799	2560	1299	121	231	250	186	1175	378	156	164	164	20	20	41	72	67	31
AT3G49760.1	basic leucine-zipper 5	Gohir.D12G076600.1,Gohir.D11G052500.1,Gohir.A12G078400.1,Gohir.A09G054200.1,Gohir.D03G030500.1,Gohir.A02G149900.1,Gohir.A11G048900.1,Gohir.D09G053300.1,Gohir.D12G076700.1	10740	583	9476	1906	2876	474	1397	431	4867	386	4402	904	799	316	3305	1831	4794	976	2729	245	3192	155	2758	312	14022	7453	473	546	726	8115	15914	4397	1245	1835	2638	1187	6782	656	245	574	602	1488	1301	234	624	4511	5727
AT3G49780.1	phytosulfokine 4 precursor	Gohir.D05G214800.1,Gohir.A02G150100.1,Gohir.A12G078300.1,Gohir.1Z046400.1,Gohir.A12G018600.1,Gohir.D02G090700.1,Gohir.D12G161400.1,Gohir.A05G211500.1,Gohir.A11G212500.1,Gohir.1Z063000.1,Gohir.A06G025000.1,Gohir.D11G210700.1,Gohir.D12G076500.1,Gohir.D06G022100.1,Gohir.A03G107800.1,Gohir.D03G030200.1	48224	3367	15245	4786	15470	6684	15421	11120	3724	7593	5427	10947	18489	15779	8777	14719	11664	10707	13764	3802	10712	4327	6802	6697	65491	30953	4867	3760	1476	8942	10690	26103	2508	2429	9420	9577	20582	16247	7926	5212	6913	8187	22650	6216	16019	4303	3367
AT5G54510.1	Auxin-responsive GH3 family protein	Gohir.D02G185600.1,Gohir.D01G058700.1,Gohir.A03G162400.1,Gohir.D02G185800.1,Gohir.A01G071700.1,Gohir.D01G058600.1,Gohir.A01G071800.1	308	25	885	46	202	62	163	238	257	227	244	110	98	166	387	992	192	99	184	97	405	77	635	189	305	308	30	20	26	1412	866	379	46	59	35	193	295	119	52	101	33	213	110	310	166	249	267
AT1G14520.1	myo-inositol oxygenase 1	Gohir.A10G063900.1,Gohir.D10G065500.1,Gohir.D10G065500.2,Gohir.A05G132700.1,Gohir.A05G132700.2,Gohir.D05G134700.1,Gohir.D05G134700.2	1683	185	13087	1729	2419	397	57	48	122	358	31	16	34	295	726	4590	126	29	602	1371	87	237	90	210	2214	1151	242	264	48	11742	17098	10420	1406	905	2878	1174	4557	1527	258	462	469	36	77	79	17	157	108
AT5G50720.1	HVA22 homologue E	Gohir.A07G049600.1,Gohir.A12G190700.1,Gohir.D12G192800.1,Gohir.D07G053900.1	12314	1407	10415	1621	2452	1953	3603	1645	7709	767	7466	1832	1665	1457	5505	5191	6079	1830	3083	392	3399	697	3975	945	15859	8766	1490	1942	790	8243	13239	9763	711	1027	3123	1612	3403	2341	2215	1305	2339	4242	2962	475	2813	8810	7523
AT5G50790.1	Nodulin MtN3 family protein	Gohir.A03G053800.1,Gohir.A12G192200.1,Gohir.A07G048300.1,Gohir.D03G113200.1,Gohir.D12G194300.1,Gohir.A07G048400.1,Gohir.D07G052600.1,Gohir.D07G052700.1	4010	80	10706	1859	2752	2366	741	752	22638	1766	2795	638	511	303	11809	6041	757	1973	1575	94	1089	290	807	631	6340	1677	74	109	57	6218	15694	10201	1284	1398	2895	1084	2762	4407	1440	2150	3505	805	675	72	1430	19265	27068
AT5G12380.1	annexin 8	Gohir.A13G165000.1,Gohir.A10G183000.1,Gohir.A10G183000.2,Gohir.D13G167900.1,Gohir.D10G189700.1,Gohir.D05G076100.1,Gohir.D10G189800.1,Gohir.D10G189800.2,Gohir.D10G189600.2,Gohir.D10G189600.1,Gohir.A05G073200.1,Gohir.D10G189400.1,Gohir.D10G189500.1,Gohir.D10G189500.2,Gohir.A10G182800.1	3352	306	1022	217	544	197	4858	1651	10923	330	10438	687	2765	1562	5126	885	6831	321	4034	434	5702	166	4189	56	4396	2308	410	240	266	700	1156	1209	178	170	306	388	777	467	213	202	177	4839	4874	237	3060	14308	9512
AT5G41761.1	hypothetical protein	Gohir.A08G033700.1,Gohir.D12G235800.1,Gohir.D08G044300.1,Gohir.A12G234700.1	46626	3193	4946	3936	2085	6444	1008	783	321	705	693	2038	756	1736	223	1813	871	3369	3101	3109	856	2316	1032	1832	69813	23437	3092	5873	615	2595	5298	6945	3279	2408	6120	1849	2243	2164	8318	6859	4157	696	1318	711	853	582	237
AT4G10380.1	NOD26-like intrinsic protein 5%3B1	Gohir.D08G118100.2,Gohir.D08G118100.1,Gohir.A08G107100.1	1038	99	1889	226	4194	589	1789	2828	2609	3527	4973	4085	905	1487	3477	3800	2797	3738	581	135	798	552	1096	517	513	1563	63	65	169	1130	1427	3111	152	210	316	5251	3038	4295	634	489	645	2117	1461	4062	1593	2500	2204
AT1G10070.1	branched-chain amino acid transaminase 2	Gohir.D01G170500.1,Gohir.A05G263700.4,Gohir.A02G079800.1	859	37	129	16	101	16	368	69	757	93	343	28	112	101	468	120	295	9	112	25	148	17	193	8	1190	528	55	42	13	92	137	157	13	24	12	103	100	101	12	15	22	500	235	18	119	917	628
AT5G48290.1	Heavy metal transport/detoxification superfamily protein	Gohir.D07G169300.1,Gohir.D11G154000.1,Gohir.A11G147300.1,Gohir.A07G162700.1,Gohir.D11G154200.1	2854	113	752	317	788	552	469	328	537	1981	947	2936	612	781	1905	1249	1831	3477	232	362	244	746	233	1355	3256	2451	155	103	79	633	384	1242	239	287	421	568	1137	658	748	409	499	376	560	266	389	686	392
AT5G15290.1	Uncharacterized protein family (UPF0497)	Gohir.A12G164300.1,Gohir.A05G368100.1,Gohir.D04G047300.1	219	0	380	0	455	0	0	0	0	0	0	0	0	0	0	61	0	0	0	0	0	0	28	0	242	196	0	0	0	287	355	498	0	0	0	166	1177	23	0	0	0	0	0	0	0	0	0
AT2G47160.1	HCO3- transporter family	Gohir.D11G000600.1,Gohir.D11G000600.2,Gohir.D02G062400.1,Gohir.A11G001000.1,Gohir.A12G122300.1,Gohir.A02G086200.1,Gohir.D11G000600.3,Gohir.D12G126000.1	2981	187	1204	342	750	142	241	331	320	923	292	185	92	118	1010	2973	196	303	323	172	661	119	606	179	1330	4629	67	146	349	1840	1225	548	503	333	190	835	973	440	109	188	128	294	186	474	184	416	241
AT1G68440.1	transmembrane protein	Gohir.A03G147600.1,Gohir.D04G137600.1,Gohir.D02G170800.1	668	61	1793	219	468	143	313	64	656	125	414	102	176	97	457	557	419	104	539	97	194	70	300	341	897	438	46	79	59	2314	2198	868	105	203	349	338	706	359	61	267	102	256	369	23	104	529	779
AT2G25770.1	Polyketide cyclase/dehydrase and lipid transport superfamily protein	Gohir.D07G008500.1,Gohir.A07G008100.1,Gohir.D13G193400.1,Gohir.A13G186600.1	2404	185	454	160	220	138	255	223	124	121	427	284	173	170	108	200	401	163	322	158	173	258	81	88	3064	1743	302	158	92	353	669	341	76	111	293	122	325	215	58	183	172	119	389	111	334	125	138
AT5G46050.1	peptide transporter 3	Gohir.D07G157200.1,Gohir.A02G041600.1,Gohir.D02G047300.1,Gohir.A07G150700.1,Gohir.A07G204900.1,Gohir.D07G210900.1	982	55	124	30	179	34	162	78	81	115	72	28	89	93	55	110	64	43	102	81	97	93	106	170	1053	909	48	75	42	66	77	232	32	28	29	119	211	209	33	31	36	157	165	37	116	97	74
AT5G54160.1	O-methyltransferase 1	Gohir.D01G085800.1,Gohir.A12G242100.1,Gohir.A09G112600.1,Gohir.A08G105100.1,Gohir.D12G243300.1,Gohir.D12G243400.1,Gohir.A12G246200.2,Gohir.A12G246200.3,Gohir.A12G246200.1,Gohir.A09G112500.1,Gohir.A09G112500.2,Gohir.D09G109200.1,Gohir.A13G164700.1,Gohir.D01G180200.1,Gohir.D12G246900.1,Gohir.A10G191300.1,Gohir.D08G116900.1,Gohir.A12G117200.1,Gohir.A12G242200.1,Gohir.D12G120800.1,Gohir.A01G189400.1,…	12255	1439	15464	2791	2733	1110	2114	1354	2927	2392	2153	973	1156	1148	3086	10118	1501	1023	2962	1648	3408	2407	2058	2362	15605	8895	1349	1525	1447	15750	21845	8792	2821	2145	3409	2026	3949	2221	962	1189	1175	1932	2286	1050	1652	2413	3191
AT3G45970.1	expansin-like A1	Gohir.A01G172600.1,Gohir.A03G208300.1,Gohir.A04G124900.1,Gohir.D02G229800.1,Gohir.D04G169500.1,Gohir.D01G163700.1	1131	117	2716	405	2666	609	218	165	1394	1028	616	1170	124	250	1820	2098	604	1009	467	338	464	458	578	608	1460	798	155	130	64	3427	2751	1970	414	238	561	3067	3263	1667	1007	364	455	124	310	144	183	1141	1854
AT1G74055.1	transmembrane protein	Gohir.A03G074200.1,Gohir.D03G100500.1	894	46	51	19	32	14	44	12	83	17	97	64	69	10	59	23	220	38	54	15	195	5	56	12	1269	519	69	39	29	54	22	76	33	18	7	14	33	51	4	11	29	21	65	0	22	76	100
AT1G57610.1	calcium uniporter (DUF607)	Gohir.D08G006800.1	735	5	209	60	49	16	6	0	10	25	10	4	0	0	14	291	8	0	0	6	4	4	11	26	680	789	0	11	4	165	257	205	73	34	73	27	78	41	4	35	9	4	7	0	0	11	9
AT5G66985.1	hypothetical protein	Gohir.D10G094300.1,Gohir.D11G048700.1,Gohir.A11G045200.1,Gohir.A10G093800.1	264	38	808	49	344	80	275	93	7298	258	1008	65	322	146	3583	704	194	141	1083	67	1068	56	32	45	367	159	69	38	9	433	1354	637	28	65	56	302	428	302	113	53	74	149	400	42	144	7046	8675
AT4G34210.1	SKP1-like 11	Gohir.D02G086600.1,Gohir.A12G037000.2,Gohir.A12G037000.1	741	40	227	32	101	54	368	99	369	96	380	177	146	97	298	155	514	94	262	158	275	45	95	88	915	567	19	86	14	90	450	140	31	16	50	82	125	96	42	51	70	151	583	45	151	373	429
AT1G72490.1	hypothetical protein	Gohir.D05G141700.1,Gohir.A05G139500.1,Gohir.A10G055600.1,Gohir.A06G077900.1,Gohir.D10G057500.1,Gohir.D06G076900.1	2637	150	1437	426	333	53	51	48	199	44	37	4	45	20	181	457	7	7	138	8	59	5	16	0	2430	2842	104	129	215	1385	2168	757	412	352	512	136	728	134	4	77	79	63	37	43	49	172	220
AT1G80160.1	Lactoylglutathione lyase / glyoxalase I family protein	Gohir.D05G018500.1,Gohir.1Z089700.1,Gohir.A05G017600.1,Gohir.A03G215100.3,Gohir.A03G215100.5,Gohir.A03G215100.4,Gohir.D10G076100.1,Gohir.A10G075400.1,Gohir.D02G236600.1,Gohir.D10G076100.2	2594	637	65310	10283	10013	1454	432	715	1328	911	1032	799	328	582	1453	15780	1139	729	1273	283	1182	193	802	489	3627	1558	774	814	322	48310	109055	38566	4765	8607	17481	2700	23978	3361	552	1705	2107	297	565	484	943	1032	1640
AT2G39710.1	Eukaryotic aspartyl protease family protein	Gohir.D06G172200.1,Gohir.A06G166700.1,Gohir.A10G221100.1,Gohir.D10G233300.1	589	27	1028	152	718	76	111	95	228	144	314	203	100	107	380	681	482	323	74	20	124	18	115	48	532	645	14	24	42	847	1501	735	71	153	231	575	1039	542	53	87	88	127	94	83	106	207	230
AT4G26260.1	myo-inositol oxygenase 4	Gohir.A06G069600.1,Gohir.D06G068200.2,Gohir.D06G068200.1	1017	34	553	140	605	135	102	19	60	12	41	52	36	18	33	153	129	19	164	266	38	16	32	42	1133	900	56	39	7	446	658	554	86	93	240	111	1201	501	21	183	202	63	140	17	21	56	57
AT2G39705.1	ROTUNDIFOLIA like 8	Gohir.D04G063900.1,Gohir.A13G018500.1,Gohir.D10G233100.1,Gohir.D13G019500.1,Gohir.A05G348600.1,Gohir.A10G220900.1	2257	381	3521	500	7981	1186	1403	2335	424	532	535	834	1709	2418	920	1518	482	1017	337	149	221	36	140	116	2397	2114	724	287	131	1672	731	8155	403	305	788	4753	8972	10219	1404	732	1424	1305	1496	873	3796	474	441
AT4G17980.1	NAC domain containing protein 71	Gohir.D11G028700.1,Gohir.D03G170300.1,Gohir.A11G030100.1,Gohir.D12G212200.1,Gohir.A12G209500.1,Gohir.A03G002000.1,Gohir.D08G178500.1	420	30	2971	459	231	83	509	187	1394	245	876	596	355	173	1102	1074	1274	708	1827	50	2650	172	1645	303	347	492	30	18	42	2648	5601	661	394	537	446	93	502	100	76	96	76	532	482	125	245	960	1734
AT2G28760.3	UDP-XYL synthase 6	Gohir.D05G097300.1,Gohir.A10G216100.1,Gohir.D10G225100.3,Gohir.D10G225100.1,Gohir.A10G216100.2,Gohir.A05G097200.1	6791	678	27761	5165	7526	1188	575	516	839	915	636	570	392	614	1096	7964	488	560	707	827	649	879	540	544	7856	5726	618	645	775	26966	42454	13864	4084	4164	7247	3317	16168	3090	461	1284	1823	544	603	590	440	660	949
AT4G34750.1	SAUR-like auxin-responsive protein family	Gohir.A12G040600.1,Gohir.D12G031800.1	609	23	59	14	49	9	212	115	144	88	542	230	142	141	132	133	390	146	79	27	39	35	89	74	823	393	27	17	24	66	46	66	16	16	11	27	79	39	8	0	19	221	202	46	183	186	120
AT1G48910.1	Flavin-containing monooxygenase family protein	Gohir.A08G072200.1,Gohir.A08G072200.2,Gohir.A11G056900.1,Gohir.D08G137000.1,Gohir.D08G080400.1,Gohir.D11G061000.1,Gohir.A08G116100.1	582	44	989	159	812	202	412	244	164	236	316	382	271	210	205	880	259	412	473	309	513	494	311	380	532	631	66	34	30	1137	1018	812	214	122	141	632	1241	565	194	168	245	349	474	236	250	157	154
AT5G65590.1	Dof-type zinc finger DNA-binding family protein	Gohir.A12G085700.1,Gohir.A12G069200.1,Gohir.A10G093400.1,Gohir.D12G083900.1,Gohir.D03G035200.1,Gohir.1Z043700.1,Gohir.D12G090000.1,Gohir.A02G145500.1,Gohir.A12G079600.1	1328	152	610	118	508	196	409	336	161	213	185	188	323	306	192	587	99	108	220	295	119	166	185	127	1258	1396	130	236	93	748	515	566	105	135	116	364	749	411	205	199	183	395	420	316	354	154	137
AT2G37460.1	nodulin MtN21 /EamA-like transporter family protein	Gohir.D04G119000.1,Gohir.A09G158800.1,Gohir.D09G154400.1,Gohir.A11G129700.1,Gohir.D09G154200.1,Gohir.A04G079700.1	3117	315	960	348	369	333	1110	768	1630	771	3766	2272	517	634	678	1225	2620	2057	1546	567	1473	590	1292	925	3083	3148	532	151	264	1027	1161	690	281	241	525	308	255	542	173	342	485	1198	1020	510	1023	1326	1720
AT2G16750.1	kinase with adenine nucleotide alpha hydrolases-like domain-containing protein	Gohir.D01G159400.2,Gohir.D01G159400.1,Gohir.A01G168400.1	897	65	738	152	122	47	127	57	449	56	141	28	30	43	350	197	105	34	157	18	214	38	99	27	929	864	53	43	99	616	1276	322	87	161	209	50	231	83	17	55	67	118	135	56	56	382	514
AT5G38710.1	Methylenetetrahydrofolate reductase family protein	Gohir.A07G176300.1,Gohir.D11G174200.1,Gohir.D11G174200.2,Gohir.D11G174200.3,Gohir.D07G183400.1,Gohir.D08G046100.1,Gohir.A11G167900.1,Gohir.A08G035400.1	700	51	324	55	232	28	79	45	75	109	22	23	45	38	53	117	11	33	121	285	85	47	141	213	587	810	53	50	51	359	495	118	66	66	34	145	478	72	15	50	17	75	80	38	50	69	95
AT3G57650.1	lysophosphatidyl acyltransferase 2	Gohir.D01G186600.1,Gohir.D01G186600.2,Gohir.A01G196300.3,Gohir.A01G196300.2,Gohir.A01G196300.1,Gohir.A09G124200.1,Gohir.D09G121000.1,Gohir.A01G134200.1,Gohir.D08G024000.1	6624	795	664	483	525	504	6067	1216	7092	422	6266	657	2823	1638	3911	731	4151	417	2602	692	2859	383	3734	434	9571	3674	1128	799	456	485	609	898	440	451	559	564	479	532	517	434	558	8344	3789	495	1932	10762	4814
AT1G68150.1	WRKY DNA-binding protein 9	Gohir.A12G033100.1,Gohir.D12G039700.1,Gohir.D01G167100.1,Gohir.A01G176300.1	386	7	120	7	124	7	359	32	1143	18	236	14	103	74	540	216	96	8	106	18	300	17	284	15	262	509	4	9	8	107	55	196	5	11	6	168	97	107	3	0	19	608	109	15	48	1397	1148
AT5G65890.1	ACT domain repeat 1	Gohir.D03G030100.1,Gohir.A11G212700.1,Gohir.D11G210500.1	368	3	141	12	142	9	14	18	30	81	10	2	7	17	84	352	10	13	8	1	8	5	11	9	168	567	2	3	5	136	163	123	6	19	8	143	182	101	5	10	12	9	19	32	3	37	32
AT4G22590.1	Haloacid dehalogenase-like hydrolase (HAD) superfamily protein	Gohir.A12G218700.1,Gohir.A03G009900.1,Gohir.A03G009900.2,Gohir.D12G221000.1,Gohir.D03G160800.1,Gohir.D03G160800.2	1163	157	2802	512	785	156	21	22	99	48	15	8	3	33	82	452	13	16	213	50	73	34	34	17	1433	891	184	179	108	2327	4721	1358	470	541	527	235	1942	178	89	210	169	13	29	27	16	65	115
AT5G46590.1	NAC domain containing protein 96	Gohir.A08G158200.2,Gohir.A08G158200.1	596	63	507	67	589	62	940	223	1706	381	1576	479	339	298	2163	1027	1188	413	526	27	550	49	724	60	517	675	43	67	79	586	419	517	127	23	51	544	801	421	44	37	104	1206	673	117	328	2078	1654
AT1G32450.1	nitrate transporter 1.5	Gohir.D13G012900.1,Gohir.D03G169900.2,Gohir.D06G163900.1,Gohir.D08G179200.1,Gohir.A13G011900.1,Gohir.A08G135900.1,Gohir.A03G002400.1,Gohir.D03G169900.1,Gohir.A06G157600.1,Gohir.A08G158800.1	18	9	648	38	124	9	318	156	3671	198	492	61	60	33	3609	694	378	48	207	46	796	119	769	276	17	17	18	2	7	789	852	302	10	53	52	182	173	18	8	16	6	349	286	28	283	2597	4847
AT5G55980.1	serine-rich protein-like protein	Gohir.D06G060000.1,Gohir.D13G134200.2,Gohir.A06G061700.1,Gohir.D13G134200.1,Gohir.A13G130900.2,Gohir.A13G130900.1,Gohir.A01G093700.1,Gohir.D01G078200.1	2120	140	907	362	426	114	242	67	131	47	378	146	203	62	143	257	787	52	143	51	119	17	57	11	2452	1787	119	150	150	881	1207	633	336	251	501	180	1017	83	12	162	167	111	372	40	93	125	151
AT3G05858.1	hypothetical protein	Gohir.D02G065400.1,Gohir.A13G177800.1,Gohir.A09G242300.1,Gohir.D13G184400.1,Gohir.A02G059800.1,Gohir.A13G113800.1,Gohir.D09G243000.1,Gohir.D13G116800.1	387	8	166	18	199	44	1821	1932	235	575	1818	1068	828	1431	182	782	936	802	184	77	76	22	4	11	395	378	12	0	12	140	166	194	23	0	33	47	274	274	6	61	66	1010	2628	1527	2333	218	278
AT5G19890.1	Peroxidase superfamily protein	Gohir.D08G088500.1,Gohir.D08G088500.2,Gohir.A08G078800.1	0	0	480	12	723	30	0	0	2	6	0	0	0	0	43	82	0	0	0	0	0	0	0	1	0	0	0	0	0	406	297	737	4	6	26	356	1248	566	10	19	62	0	0	0	0	0	1
AT5G01600.1	ferretin 1	Gohir.A09G167200.2,Gohir.A09G167200.3,Gohir.A09G167200.1,Gohir.D09G163100.1	4541	720	17947	3618	2826	894	374	167	2011	1440	167	115	375	252	2063	6466	334	103	415	166	494	283	470	1444	5511	3571	848	864	448	16165	28091	9586	999	3270	6584	965	6390	1122	749	936	999	346	401	106	227	1454	2420
AT4G12480.1	Bifunctional inhibitor/lipid-transfer protein/seed storage 2S albumin superfamily protein	Gohir.D11G025500.1,Gohir.A11G026100.1,Gohir.A11G025900.1	9070	1681	2909	598	624	883	2685	721	6081	172	6661	378	2036	2154	4366	1624	5705	233	1085	1309	3653	591	5414	422	11000	7139	2909	1939	194	1539	3733	3455	418	588	788	455	873	545	927	582	1139	3873	1497	230	1212	9691	4012
AT2G28200.1	C2H2-type zinc finger family protein	Gohir.D07G108900.1,Gohir.A05G086800.1,Gohir.A09G088600.1,Gohir.D09G088300.1,Gohir.D05G088100.1,Gohir.A07G104900.1	1685	145	753	261	430	143	130	45	245	53	203	62	44	71	188	324	99	57	71	66	99	38	211	187	1660	1708	79	182	176	550	1140	568	213	328	245	354	612	322	75	227	127	117	139	16	73	293	268
AT5G08350.1	GRAM domain-containing protein / ABA-responsive protein-like protein	Gohir.A03G166800.1,Gohir.A03G166700.1,Gohir.A03G166900.1,Gohir.D02G190000.1,Gohir.A03G166600.1,Gohir.D02G189600.1,Gohir.A03G166500.1,Gohir.D02G189700.1,Gohir.A12G132400.1,Gohir.A10G092700.1,Gohir.A03G166300.1,Gohir.D02G189900.1,Gohir.D02G189800.1	2787	336	1495	440	382	197	388	251	778	117	887	502	239	192	341	240	980	364	1498	575	1136	359	1078	696	3544	2025	532	296	184	1073	2781	631	378	339	603	172	892	81	171	207	211	237	533	170	328	575	1024
AT2G45560.1	cytochrome P450, family 76, subfamily C, polypeptide 1	Gohir.A09G017200.1,Gohir.D09G188200.1	585	64	946	172	203	146	11	61	12	46	3	27	11	65	58	332	4	25	44	17	9	4	35	12	295	874	98	60	34	872	1599	367	140	152	224	132	363	112	110	131	199	18	3	36	86	12	16
AT5G49130.1	MATE efflux family protein	Gohir.D02G055500.1,Gohir.D10G172100.1,Gohir.A10G165900.1,Gohir.A02G050400.1	2772	410	96	112	17	5	40	33	19	16	81	14	62	19	14	40	21	31	2	1	7	1	5	3	2106	3436	286	503	443	149	126	13	146	111	80	21	15	15	2	10	2	64	15	57	6	21	23
AT5G13080.1	WRKY DNA-binding protein 75	Gohir.D07G237200.1,Gohir.D10G079300.1,Gohir.A05G337000.1,Gohir.D07G054400.1,Gohir.A03G124300.1,Gohir.A07G230000.1,Gohir.D04G075600.1,Gohir.A09G036600.1,Gohir.A07G050100.1,Gohir.A01G154000.1,Gohir.D01G100400.1,Gohir.D02G146700.1,Gohir.A10G071700.1,Gohir.D09G037900.1	3002	469	1001	298	861	791	2064	906	3057	640	2125	387	1188	689	2091	468	1414	507	1472	347	1110	249	1143	748	4246	1753	600	578	231	659	1228	1119	186	256	452	808	1142	631	392	1665	318	2480	1644	182	1625	3212	3251
AT4G25434.1	nudix hydrolase homolog 10	Gohir.A13G132900.1,Gohir.D13G136200.1,Gohir.D01G061800.1,Gohir.A07G192400.1,Gohir.D11G155500.1,Gohir.A01G091600.1	1003	249	2232	367	437	256	118	106	151	185	246	261	59	179	141	469	407	283	76	122	75	105	118	219	1290	714	308	249	193	887	4182	1626	248	339	515	203	793	316	191	285	293	103	131	68	142	118	169
AT3G62040.1	Haloacid dehalogenase-like hydrolase (HAD) superfamily protein	Gohir.D07G136600.1,Gohir.D07G136600.2,Gohir.A07G132400.1,Gohir.A07G132400.2	1512	493	5105	854	688	392	1366	963	771	969	2641	1727	1214	1116	919	3891	3292	1356	141	58	54	81	72	38	1497	1526	541	380	557	5700	7306	2308	690	741	1130	412	882	771	248	476	451	1325	1406	1024	901	712	857
AT2G15760.1	calmodulin-binding protein (DUF1645)	Gohir.A01G118400.1,Gohir.D12G025300.1,Gohir.A12G025600.1,Gohir.A01G006300.1,Gohir.A13G039000.1,Gohir.D13G037500.1,Gohir.D01G006300.1,Gohir.A03G191800.1	733	63	200	61	67	58	117	42	377	115	300	60	73	31	229	248	221	42	60	66	92	66	145	149	677	788	76	70	47	165	172	266	68	68	46	85	77	39	81	54	37	174	56	42	39	389	394
AT1G67030.1	zinc finger protein 6	Gohir.A08G041100.1,Gohir.D07G213400.1,Gohir.D08G051200.1,Gohir.A11G111400.1,Gohir.D11G116700.1,Gohir.A07G207400.1,Gohir.D07G131400.1	419	59	855	139	476	251	375	206	172	306	188	159	257	286	211	1113	132	112	192	43	135	88	147	133	553	282	17	73	84	702	1367	495	121	133	162	212	673	543	270	311	173	367	379	199	211	198	132
AT1G49310.1	transmembrane protein	Gohir.A01G178500.1,Gohir.D01G169400.1,Gohir.A03G212200.1,Gohir.D02G233600.1	2200	112	9485	2375	4626	1494	1717	2303	220	1667	1739	1851	857	2016	780	3195	1158	2162	1302	1041	997	1843	601	2048	2642	1758	54	163	118	7161	10126	11170	1967	882	4275	1814	9801	2265	716	2516	1249	1061	2372	994	3610	323	160
AT1G74660.1	mini zinc finger 1	Gohir.D04G049100.1,Gohir.A05G365900.1,Gohir.D12G042800.1,Gohir.D11G034400.1	305	0	139	20	111	4	137	97	190	40	173	21	163	47	196	543	128	19	217	6	165	10	35	0	394	214	0	0	0	85	80	253	18	18	25	73	74	188	0	0	11	106	167	8	185	183	194
AT4G05020.1	NAD(P)H dehydrogenase B2	Gohir.A06G123600.1,Gohir.A10G021100.1,Gohir.D06G128400.1,Gohir.D10G021900.1	1704	205	1199	358	178	73	99	71	250	109	122	80	90	88	206	367	118	75	114	51	93	68	79	95	2288	1119	151	188	276	532	2515	553	198	412	466	75	336	120	78	85	59	111	86	71	69	156	333
AT3G52740.1	hypothetical protein	Gohir.A05G081100.1,Gohir.D04G100100.1,Gohir.A01G206600.1,Gohir.D01G196000.1,Gohir.A04G063000.1,Gohir.D05G084100.1	1199	101	232	139	188	174	522	466	338	110	1002	413	205	432	211	163	962	496	535	650	374	662	274	426	1497	899	73	169	61	337	205	153	161	128	131	186	228	153	126	165	230	511	531	251	676	387	309
AT2G33420.1	hypothetical protein (DUF810)	Gohir.D10G159800.1,Gohir.D02G047400.1,Gohir.A01G025300.1,Gohir.D01G023500.1,Gohir.A09G228100.1,Gohir.A01G025300.2,Gohir.A02G041700.1,Gohir.D09G229200.1,Gohir.A10G108000.1	409	11	43	12	75	16	21	6	31	48	20	5	11	7	23	43	7	18	38	22	31	33	28	63	455	362	12	7	13	25	30	75	13	8	13	61	93	72	15	8	23	25	15	6	5	38	28
AT5G27760.1	Hypoxia-responsive family protein	Gohir.A05G280200.1	0	0	383	8	103	36	0	0	0	0	0	0	0	0	6	92	0	0	9	6	6	9	0	0	0	0	0	0	0	304	445	400	0	0	23	23	186	101	0	23	85	0	0	0	0	0	0
AT4G10613.1	RNA-directed DNA polymerase (reverse transcriptase)-related family protein	Gohir.D11G037600.1	360	22	205	27	82	13	123	28	388	35	315	75	31	74	219	182	377	75	101	10	87	22	47	1	554	165	27	25	13	113	369	133	10	40	31	58	133	54	6	19	15	96	150	35	21	358	494
AT4G11650.1	osmotin 34	Gohir.D11G307900.1,Gohir.A12G226200.1,Gohir.A03G014900.1,Gohir.D12G228600.1,Gohir.D12G228700.1,Gohir.A12G226100.1,Gohir.A12G226400.1,Gohir.A12G226300.1,Gohir.D11G307700.1,Gohir.D12G228800.1,Gohir.D03G152800.1	2727	157	2941	1045	1750	1568	3205	658	6879	41206	916	392	3903	2359	4843	9632	1167	2461	881	843	3873	10158	3986	15672	4093	1358	135	243	96	4617	2005	2201	1924	493	720	2062	1457	1730	1734	1782	1186	3863	2545	172	1140	11638	5002
AT3G19450.1	GroES-like zinc-binding alcohol dehydrogenase family protein	Gohir.D12G022400.1,Gohir.A03G186100.1,Gohir.D11G203600.1,Gohir.A12G021900.1	353	589	9254	1509	2675	943	1386	1357	899	595	1453	804	801	1068	867	2386	1268	613	1722	784	1256	731	1242	600	367	337	695	684	388	7259	13590	6911	592	1206	2730	1331	5524	1169	787	1192	850	850	1920	770	1943	703	951
AT4G08300.1	nodulin MtN21 /EamA-like transporter family protein	Gohir.A05G234200.1,Gohir.A02G073600.1,Gohir.D01G181100.1,Gohir.D01G181200.1,Gohir.A05G234100.1,Gohir.A11G129500.1,Gohir.D02G044300.1,Gohir.D06G044100.1,Gohir.D05G236500.1,Gohir.D05G236400.1,Gohir.D05G236400.2,Gohir.D06G044000.1,Gohir.A01G188300.1,Gohir.D02G080800.1,Gohir.D11G135300.1,Gohir.A02G038200.1,Gohir.A06G043200.1,Gohir.A01G188400.1,Gohir.A06G043300.1	185	25	7466	1633	4456	1376	964	674	2503	1448	2472	938	233	344	2120	5751	963	752	580	422	901	392	1577	1764	141	226	10	30	35	7865	10691	3842	2407	989	1504	3940	6697	2731	663	2194	1273	1215	706	774	566	1668	2945
AT1G16030.1	heat shock protein 70B	Gohir.A13G234100.1,Gohir.D03G161100.1,Gohir.A12G109800.1,Gohir.D13G239700.1	308	16	349	56	151	54	95	212	162	150	525	521	45	93	206	263	476	537	169	18	195	31	396	188	218	397	10	18	20	258	627	162	44	72	52	212	121	119	70	53	40	97	92	305	118	157	185
AT1G76360.1	Protein kinase superfamily protein	Gohir.A02G085000.1,Gohir.D02G100700.1	406	19	93	18	87	62	43	36	359	332	153	126	14	26	297	178	80	144	51	55	91	87	149	258	412	399	20	16	20	63	71	144	19	22	15	121	82	56	95	39	52	61	24	32	39	370	369
AT5G66170.3	sulfurtransferase 18	Gohir.D11G045700.2,Gohir.D11G045700.1,Gohir.A11G042200.1,Gohir.A11G042200.2	34348	1634	46520	16921	14768	5487	1091	1373	1740	1789	2532	2217	750	1499	2910	12363	4739	1932	3432	1041	1809	971	2914	1452	43699	24997	2263	1937	701	31934	61997	45628	10195	9499	31069	3745	32814	7745	3027	5772	7663	666	1515	772	1972	1709	1797
AT4G37870.1	phosphoenolpyruvate carboxykinase 1	Gohir.A02G146900.1,Gohir.A02G146900.2,Gohir.D12G079000.1,Gohir.A12G082000.2,Gohir.A12G082000.1,Gohir.D03G033600.1,Gohir.D03G033600.2,Gohir.D12G079000.2,Gohir.D11G213400.1,Gohir.A11G209600.1	432	392	3420	424	539	300	283	261	692	581	257	130	320	216	546	2150	126	129	545	487	815	769	669	627	276	587	315	436	425	3932	5154	1173	320	559	390	462	725	429	279	287	332	337	227	358	162	617	775
AT1G23820.1	spermidine synthase	Gohir.D07G065100.1,Gohir.A07G060400.1,Gohir.D02G163500.1,Gohir.A03G140700.2,Gohir.A03G140700.1	15863	1567	9843	4373	3922	1769	3733	1739	2617	1855	3765	2067	3439	2206	3683	4772	4257	2311	3158	1495	1268	787	1516	985	21398	10328	2142	1501	1057	8043	13934	7552	4131	2604	6385	1738	7128	2900	1282	1857	2167	3722	3743	1205	2271	2187	2936
AT5G23370.1	GRAM domain-containing protein / ABA-responsive protein-like protein	Gohir.A13G062000.1,Gohir.D13G059900.1,Gohir.D12G136000.1,Gohir.D13G059800.1,Gohir.A13G062100.1	1187	214	1133	253	362	156	169	125	622	83	521	244	92	118	307	280	469	180	728	237	521	112	636	208	1522	850	288	209	146	1100	1678	619	196	221	343	156	799	131	105	139	223	120	216	128	121	554	740
AT1G03020.1	Thioredoxin superfamily protein	Gohir.A08G117000.1,Gohir.A12G009200.1,Gohir.D12G009100.1,Gohir.D12G009000.1	413	22	324	75	889	322	434	200	198	555	522	686	258	358	647	550	896	465	66	39	140	162	89	93	614	212	58	9	0	154	341	477	72	27	126	693	595	1380	456	258	248	227	641	167	232	178	314
AT2G34500.1	cytochrome P450, family 710, subfamily A, polypeptide 1	Gohir.D05G151800.1,Gohir.D05G151600.1,Gohir.A05G149200.1,Gohir.A05G149100.1,Gohir.D05G151700.1,Gohir.D06G142200.1	949	104	285	111	71	55	117	26	98	45	111	14	103	34	93	247	58	18	48	60	70	51	92	79	1161	736	117	119	75	307	431	118	115	139	81	73	104	35	59	52	54	174	59	31	19	171	36
AT1G43910.1	P-loop containing nucleoside triphosphate hydrolases superfamily protein	Gohir.D11G230400.1,Gohir.D11G188300.1,Gohir.D11G188200.1,Gohir.A11G181600.1,Gohir.A11G181700.1,Gohir.D12G061800.1,Gohir.A12G061900.1	464	76	1065	209	359	191	130	146	914	462	155	98	59	63	818	748	154	107	193	85	250	126	157	170	532	393	44	45	138	1290	1442	462	227	170	229	340	570	167	183	160	229	155	101	177	112	745	1065
AT1G34060.1	Pyridoxal phosphate (PLP)-dependent transferases superfamily protein	Gohir.D01G110600.1,Gohir.A07G034700.1,Gohir.A07G154100.1,Gohir.D07G160500.1,Gohir.A01G122800.1	347	20	150	22	119	27	57	29	63	105	85	216	27	37	84	157	146	282	44	36	87	110	198	393	424	270	11	17	31	86	93	271	26	14	28	90	125	139	28	20	35	63	49	34	24	82	52
AT4G33467.2	hypothetical protein	Gohir.D04G022800.1,Gohir.A05G385600.1	365	57	360	40	162	20	340	101	404	22	893	84	286	193	316	248	1072	34	406	20	959	27	486	21	474	255	94	64	14	209	241	629	8	33	79	82	155	247	13	0	46	418	260	12	189	365	407
AT1G01490.1	Heavy metal transport/detoxification superfamily protein	Gohir.A03G021100.1,Gohir.A12G107200.1,Gohir.D08G134800.1,Gohir.A08G114600.1,Gohir.A07G140100.1,Gohir.A07G140100.2,Gohir.D07G145300.1,Gohir.D03G147700.1	1409	423	1635	255	972	239	1456	799	1734	376	1657	742	456	429	1528	827	1712	803	987	91	1132	215	1012	336	1635	1181	496	448	328	1182	2382	1341	156	220	392	770	1438	706	202	274	240	1519	1390	422	1173	1613	1804
AT5G44005.1	hypothetical protein	Gohir.D07G157500.1,Gohir.A07G150900.1,Gohir.D11G139000.1,Gohir.A11G132900.1	893	111	1429	389	890	217	544	733	641	285	1936	805	470	759	489	623	2729	718	1198	249	1342	281	504	182	1346	439	142	131	59	886	1041	2361	250	158	757	403	1308	957	170	237	244	227	859	209	1255	514	662
AT5G24030.1	SLAC1 homologue 3	Gohir.D11G013500.1,Gohir.A02G044200.1,Gohir.D02G050100.1,Gohir.A08G097000.2,Gohir.A08G097000.1,Gohir.A11G013300.1,Gohir.D08G108900.4,Gohir.D08G108900.2,Gohir.D08G108900.3,Gohir.D08G108900.1,Gohir.A11G013200.1	669	33	883	277	920	135	59	93	483	185	109	141	43	128	338	374	104	136	120	55	200	57	212	186	730	605	42	27	29	1266	1014	368	335	247	247	501	2041	217	109	162	133	67	48	126	60	339	685
AT1G16300.1	glyceraldehyde-3-phosphate dehydrogenase of plastid 2	Gohir.D13G129400.1,Gohir.A11G292300.1,Gohir.A13G125600.1,Gohir.A01G098600.1,Gohir.D11G300100.1	2113	323	582	272	386	221	765	470	615	369	461	272	732	530	487	617	496	274	788	281	230	163	174	143	2583	1642	521	203	242	589	612	544	213	258	345	268	573	316	165	235	262	732	797	356	583	538	651
AT3G14440.1	nine-cis-epoxycarotenoid dioxygenase 3	Gohir.D08G253900.1,Gohir.D13G156600.1,Gohir.A08G090500.1,Gohir.D01G028600.1,Gohir.A08G233700.1,Gohir.A01G041300.1	428	50	1229	291	150	152	59	45	65	148	204	249	34	48	175	1089	123	172	18	27	11	36	31	48	378	478	50	36	63	866	2228	594	259	344	271	77	194	181	128	184	145	76	41	54	34	49	71
AT1G72230.1	Cupredoxin superfamily protein	Gohir.A05G265800.1,Gohir.A05G223300.1,Gohir.A06G033100.1,Gohir.D06G033900.1,Gohir.D05G226000.1,Gohir.D06G034000.1,Gohir.D05G267900.1,Gohir.A06G033000.1	309	74	526	61	43	36	119	108	231	35	512	111	123	71	28	170	6	64	119	226	278	622	38	140	366	251	43	107	73	91	1391	98	47	102	33	44	50	32	31	31	45	29	205	66	149	105	262
AT5G49620.1	myb domain protein 78	Gohir.A10G175500.1,Gohir.D10G182100.1,Gohir.A02G056100.1,Gohir.A09G241500.1,Gohir.A09G066800.1,Gohir.D02G061300.1,Gohir.D09G242200.1,Gohir.D09G066400.1	402	43	207	37	214	65	299	56	451	112	210	12	183	103	347	204	136	25	83	62	172	62	370	248	385	415	76	29	25	147	157	316	25	54	30	194	240	207	35	115	45	449	147	38	72	570	401
AT3G25570.1	Adenosylmethionine decarboxylase family protein	Gohir.D13G089400.1	516	226	3218	650	1225	485	868	567	922	452	1068	570	605	426	862	2180	707	558	813	203	553	108	201	141	334	698	208	188	282	3188	4780	1686	415	830	706	1162	1911	603	325	632	497	1126	609	672	461	665	1073
AT1G52700.1	alpha/beta-Hydrolases superfamily protein	Gohir.A06G187100.1,Gohir.D06G193300.1,Gohir.D05G125700.1,Gohir.A05G124700.1,Gohir.A10G076600.1,Gohir.A10G076600.3,Gohir.A10G076600.2,Gohir.D10G074700.2	396	29	196	50	52	12	394	172	166	155	317	66	331	139	301	492	233	68	225	206	215	176	52	73	443	345	43	21	25	152	256	181	56	27	69	43	45	65	5	5	23	216	571	82	259	163	168
AT5G03380.1	Heavy metal transport/detoxification superfamily protein	Gohir.D09G142200.2,Gohir.A09G146500.1,Gohir.D09G142200.1,Gohir.A04G072100.1,Gohir.D04G110600.1	814	85	1211	368	1139	268	182	136	550	305	199	111	79	94	376	614	150	280	413	350	681	399	832	729	730	897	57	123	78	1379	1189	1065	481	235	389	699	1700	1021	236	239	331	231	133	144	126	631	555
AT2G37170.1	plasma membrane intrinsic protein 2	Gohir.D01G203800.1,Gohir.D08G003300.1,Gohir.A01G215200.1,Gohir.D08G215400.1,Gohir.A01G215300.1,Gohir.D01G203900.1,Gohir.A08G198000.1,Gohir.A04G074500.2,Gohir.A04G074500.1	2251	1587	8762	1205	4279	1126	8224	5485	9327	2347	6786	3224	5827	4858	8887	6395	9100	4643	7607	1461	4667	3017	2079	652	2885	1614	1414	1578	1771	9813	9729	6742	985	1469	1164	3868	5711	3257	865	1401	1116	6713	9729	3212	7756	7157	9619
AT3G14690.1	cytochrome P450, family 72, subfamily A, polypeptide 15	Gohir.A05G033100.1,Gohir.A01G044500.1,Gohir.A01G044300.1,Gohir.A01G044600.1,Gohir.D01G035100.2,Gohir.D01G035100.1,Gohir.A08G233600.1,Gohir.D01G035300.1,Gohir.A02G022100.1,Gohir.A02G023000.1,Gohir.D01G035500.1,Gohir.D08G253800.1,Gohir.A01G044400.1,Gohir.D05G034600.1,Gohir.D01G035400.3,Gohir.D01G035400.2,Gohir.D01G035400.1	1244	308	5225	1313	1495	595	323	226	2218	810	949	376	121	204	2255	2243	1113	448	713	417	995	736	1103	1512	1489	995	361	242	320	6917	6205	2555	1411	820	1707	647	3124	711	488	706	587	217	421	192	256	1752	2640
AT4G31330.1	transmembrane protein, putative (Protein of unknown function, DUF599)	Gohir.A03G094300.1,Gohir.D13G185900.1,Gohir.D06G109600.1,Gohir.D02G123600.1,Gohir.A06G107800.1	6	12	564	64	25	35	161	81	174	60	544	39	33	30	33	148	43	32	45	30	80	46	288	210	0	11	23	4	9	1141	497	53	157	17	18	3	55	15	0	71	32	256	65	84	76	105	182
AT1G08510.1	fatty acyl-ACP thioesterases B	Gohir.D02G172500.1,Gohir.A07G003000.1,Gohir.A13G197000.1,Gohir.D12G146400.1,Gohir.A12G141600.1,Gohir.D06G058300.1,Gohir.D06G058300.2,Gohir.A05G127300.2,Gohir.A05G127300.1,Gohir.A03G149600.1,Gohir.D08G261200.1,Gohir.A06G060100.2,Gohir.A06G060100.1,Gohir.D05G128200.1,Gohir.D07G003300.1,Gohir.D13G202300.1	4573	753	751	576	668	449	4221	1190	2879	661	3859	563	1902	1432	1605	803	2386	583	1975	911	1677	509	1873	455	5979	3164	687	1005	569	569	739	945	577	653	501	705	642	655	495	469	384	5352	3087	853	1522	4923	1721
AT1G02800.1	cellulase 2	Gohir.A02G098500.1	157	28	265	10	45	10	4	4	6	113	1	0	0	8	3	773	0	1	3	21	3	12	4	2	226	88	27	53	5	467	208	121	8	18	3	46	23	66	5	11	14	0	7	4	3	15	1
AT4G10770.1	oligopeptide transporter 7	Gohir.A11G042300.1,Gohir.D11G045800.1,Gohir.A08G081400.1,Gohir.D08G123500.1	1627	129	2217	822	718	326	115	111	209	205	209	132	40	115	289	822	298	125	288	172	243	177	293	235	1948	1305	120	140	125	1612	2577	2462	622	478	1367	264	1452	439	206	395	377	92	137	102	119	228	192
AT1G36940.1	myotubularin-like protein	Gohir.A05G231800.1,Gohir.D05G234100.1	227	10	93	2	172	0	182	230	91	110	269	336	126	148	95	149	420	299	142	30	113	30	88	10	170	283	0	17	14	31	46	201	0	5	0	175	180	160	0	0	0	137	225	146	313	91	82
AT1G09240.1	nicotianamine synthase 3	Gohir.D11G283500.1,Gohir.D13G182200.1,Gohir.A08G205700.1,Gohir.D08G222700.1,Gohir.A11G273400.1,Gohir.A13G175900.1	96	3	283	25	865	58	703	463	473	379	310	595	278	291	394	282	251	787	778	5	1010	84	261	425	78	112	0	3	7	118	358	374	24	24	27	753	957	886	4	135	33	658	746	412	510	303	523
AT3G16770.1	ethylene-responsive element binding protein	Gohir.A08G041600.1,Gohir.A09G236500.1,Gohir.D09G237300.1,Gohir.D10G173000.1,Gohir.A10G167000.1	1213	275	6829	1805	3017	1409	997	405	411	526	753	486	519	428	562	2690	962	451	1507	441	2315	2049	3923	4592	1010	1414	274	339	210	6186	8084	6216	1382	1171	2862	2334	5024	1694	1373	1843	1011	864	1128	314	494	481	345
AT5G63090.1	Lateral organ boundaries (LOB) domain family protein	Gohir.A11G066400.1,Gohir.A05G254300.1	250	18	182	25	327	23	28	124	14	118	6	53	85	189	28	233	34	95	3	0	5	0	6	0	164	335	16	16	21	204	164	178	28	21	26	421	320	241	9	26	33	23	33	173	75	14	14
AT2G39210.1	Major facilitator superfamily protein	Gohir.A09G145000.1,Gohir.D09G140800.1,Gohir.A10G201100.1,Gohir.A05G292600.1,Gohir.D09G140900.1,Gohir.D05G293500.1,Gohir.D10G208900.1	766	112	1195	344	340	224	68	97	114	378	50	98	90	87	284	624	85	155	104	86	160	164	415	721	788	741	100	119	120	1869	1264	454	368	359	306	319	490	213	182	252	233	78	57	147	45	130	118
AT4G10850.1	Nodulin MtN3 family protein	Gohir.D08G124800.1,Gohir.D04G054500.1,Gohir.A05G359700.1,Gohir.A02G095800.1,Gohir.D12G239500.1,Gohir.A12G238400.1,Gohir.D03G087600.1,Gohir.A08G111700.1	960	236	555	101	1215	51	584	499	244	384	808	438	521	438	398	922	601	179	312	9	652	17	699	24	941	977	213	151	345	212	420	1032	46	75	182	1163	1346	1134	36	55	62	607	559	380	616	167	187
AT3G60280.1	uclacyanin 3	Gohir.A08G058000.1,Gohir.D08G067300.1	0	2	428	41	262	60	37	13	40	539	20	9	47	18	30	636	7	17	42	5	119	7	7	105	0	0	5	0	0	410	432	442	49	32	42	211	145	430	5	142	34	52	20	0	25	54	37
AT2G39060.1	Nodulin MtN3 family protein	Gohir.D13G170600.1,Gohir.A13G167100.1	63	6	243	4	15	1	95	53	4	57	0	1	49	48	0	1267	19	2	135	75	4	6	0	0	100	25	14	0	5	333	291	105	6	5	0	17	9	19	3	0	0	56	133	19	86	3	3
AT1G62280.1	SLAC1 homologue 1	Gohir.D05G191800.1,Gohir.D01G100500.1,Gohir.A05G188700.1,Gohir.D05G191900.1,Gohir.A05G188800.1,Gohir.A01G113300.1,Gohir.A06G149700.1,Gohir.D06G155800.1	5	1	343	21	19	3	9	14	129	14	65	10	10	2	72	103	11	11	11	1	21	17	43	76	10	0	0	0	2	531	415	84	12	31	20	20	29	10	6	1	2	5	11	7	18	142	124
AT4G37560.1	Acetamidase/Formamidase family protein	Gohir.A11G216400.1,Gohir.A11G216400.2,Gohir.A11G216400.3,Gohir.D11G207000.1,Gohir.D11G207000.2	302	62	947	206	438	178	137	196	458	503	402	230	47	89	650	1156	332	258	149	182	408	367	514	437	134	470	39	76	71	1333	1028	480	267	158	194	430	571	313	158	142	232	162	112	269	123	465	467
AT3G27150.1	Galactose oxidase/kelch repeat superfamily protein	Gohir.A07G227700.2,Gohir.A05G339000.1,Gohir.D07G234800.1,Gohir.D07G234800.2,Gohir.D04G077500.1,Gohir.A07G227700.1	256	35	242	29	32	26	282	45	366	49	360	64	32	58	295	420	205	78	137	16	196	22	254	45	245	266	28	43	34	224	292	212	44	38	6	36	44	16	35	32	12	418	144	49	39	422	349
AT5G02230.2	Haloacid dehalogenase-like hydrolase (HAD) superfamily protein	Gohir.A01G222000.1,Gohir.A11G327300.1,Gohir.D04G121800.1,Gohir.D11G346200.1	708	255	2922	668	1720	696	1215	562	1430	543	561	467	557	730	2093	2185	542	641	1992	607	2736	685	1349	742	530	882	314	397	54	4343	2883	1541	715	691	599	994	3338	829	589	918	579	1229	1198	503	618	1095	1351
AT3G62730.1	desiccation-like protein	Gohir.A08G043100.1,Gohir.A12G010500.1,Gohir.D12G010800.1,Gohir.D12G010700.1,Gohir.D12G010900.1,Gohir.A11G115600.1,Gohir.D08G052900.1	859	839	3557	302	2414	1626	241	169	292	538	210	40	172	491	185	2772	224	79	594	4165	154	1798	392	1986	1143	571	1000	1334	178	3043	3022	4605	264	267	373	1757	2510	2976	274	4150	454	227	251	102	235	486	235
AT1G43670.1	Inositol monophosphatase family protein	Gohir.D04G170800.1,Gohir.A04G125800.1,Gohir.A02G113400.2,Gohir.A02G065400.1,Gohir.A02G113400.1,Gohir.1Z061600.1,Gohir.D02G071200.1	1361	292	1385	393	1091	500	452	486	523	737	891	740	245	532	834	1521	794	837	431	591	335	566	504	327	1296	1423	290	211	374	1583	1543	1031	354	296	528	729	1504	1042	539	435	525	381	519	390	581	542	520
AT1G29160.1	Dof-type zinc finger DNA-binding family protein	Gohir.D10G038200.1,Gohir.A06G131000.1,Gohir.A10G037400.1,Gohir.D05G157900.1,Gohir.A05G154900.1,Gohir.D06G137100.1	1055	155	209	122	284	173	293	88	298	187	687	316	92	73	380	322	746	271	121	49	125	93	364	312	1443	664	193	102	168	189	150	288	83	101	181	202	301	350	193	124	202	231	354	61	112	217	387
AT4G03960.1	Phosphotyrosine protein phosphatases superfamily protein	Gohir.D10G010300.1,Gohir.A06G152200.2	385	35	593	164	142	38	68	45	371	169	284	163	38	65	394	458	454	173	124	23	222	52	241	108	381	389	24	36	45	708	747	325	150	109	233	86	246	94	34	21	60	75	60	64	26	282	411
AT1G70780.1	hypothetical protein	Gohir.A12G151000.1,Gohir.D04G187000.1,Gohir.D01G143600.1,Gohir.D12G154800.1,Gohir.A01G150300.1	1540	315	1187	371	616	318	1193	794	1993	786	1926	555	672	500	1190	1992	754	439	581	386	479	503	498	528	1538	1539	354	295	295	994	1320	1246	296	368	447	536	744	567	217	464	276	1284	1099	840	747	1929	2334
AT3G63240.1	DNAse I-like superfamily protein	Gohir.D12G003400.1,Gohir.D11G130000.1,Gohir.A12G003700.1,Gohir.D08G073700.1,Gohir.A08G065200.1	84	2	262	23	44	5	13	9	10	13	2	1	8	2	8	96	2	1	12	18	6	6	1	2	55	112	0	0	7	215	505	67	18	34	16	51	81	0	1	8	7	16	6	15	0	8	10
AT3G48950.1	Pectin lyase-like superfamily protein	Gohir.A12G254200.1,Gohir.A12G254200.2,Gohir.D11G011500.1,Gohir.D11G011500.2,Gohir.D12G256500.1,Gohir.A11G012300.1	219	16	399	86	119	14	6	5	5	56	8	7	21	7	10	314	2	12	8	4	2	2	1	1	285	152	20	15	13	295	618	285	55	103	102	45	242	72	5	16	20	10	2	6	4	9	4
AT1G06340.1	Plant Tudor-like protein	Gohir.D05G158000.1,Gohir.D05G158000.3,Gohir.A05G155000.1,Gohir.A13G013700.1,Gohir.D05G158000.2,Gohir.A13G013800.1,Gohir.D13G015000.1,Gohir.D13G014900.1	9	13	349	16	311	14	115	66	60	121	103	6	60	39	169	204	101	4	213	30	347	22	69	9	6	11	23	0	15	333	444	271	15	9	23	274	536	122	20	6	14	88	142	45	85	32	71
AT1G30650.1	WRKY DNA-binding protein 14	Gohir.A05G112200.2,Gohir.A05G112200.1,Gohir.D10G005800.1,Gohir.A10G005800.1,Gohir.A10G005800.2,Gohir.D05G112600.1	204	16	220	32	211	21	104	169	141	201	112	103	87	79	231	375	108	130	30	20	25	7	21	6	65	342	6	19	24	257	298	106	25	37	35	287	204	142	15	26	20	104	100	259	78	147	132
AT5G47760.1	2-phosphoglycolate phosphatase 2	Gohir.D06G218400.1,Gohir.A06G203300.1	1243	255	898	278	545	166	252	300	572	384	661	473	217	242	600	637	574	556	289	222	228	177	250	211	1321	1165	203	247	314	943	861	889	254	302	279	388	850	397	114	187	198	301	202	278	322	526	589
AT1G63270.1	non-intrinsic ABC protein 10	Gohir.A06G004300.1,Gohir.A10G034700.1,Gohir.D10G035400.1,Gohir.D06G096900.1	447	53	167	49	82	29	278	93	400	87	359	110	146	53	242	93	299	66	206	148	224	141	104	56	511	380	44	66	49	158	276	66	64	28	55	83	91	73	27	36	26	307	248	65	120	416	433
AT4G36470.1	S-adenosyl-L-methionine-dependent methyltransferases superfamily protein	Gohir.A12G063200.1,Gohir.A10G096300.1,Gohir.D11G180600.1,Gohir.D12G063000.1,Gohir.D10G091800.1	2843	379	1655	828	532	483	217	214	80	313	171	168	160	129	265	997	159	103	67	20	20	10	66	100	2684	2999	277	327	535	1228	3020	718	784	757	940	449	796	351	454	775	219	247	184	247	178	96	46
AT1G11570.2	NTF2-like protein	Gohir.A10G014800.1,Gohir.A05G168400.1,Gohir.D10G014800.1,Gohir.D05G171500.1,Gohir.D05G171500.2	588	280	1420	221	276	222	2416	882	2352	288	1974	629	1394	621	1497	578	2881	527	3993	348	1835	125	413	88	923	251	360	273	208	1196	1687	1378	175	134	357	182	446	200	164	203	298	1570	3262	291	1472	1840	2956
AT1G49000.1	transmembrane protein	Gohir.A12G265300.1,Gohir.D11G006500.1,Gohir.D12G265500.1,Gohir.A11G007400.1	597	147	859	197	146	179	122	101	100	239	189	417	87	209	93	301	212	585	318	164	154	223	554	972	675	519	155	253	30	756	1313	510	138	205	246	102	274	62	135	244	157	78	164	43	156	88	110
AT2G16060.1	hemoglobin 1	Gohir.A04G129000.1,Gohir.D04G174100.1	6	2	842	171	271	66	149	145	3119	220	371	59	44	13	1394	610	148	132	978	7	507	24	158	170	11	0	5	0	0	537	926	1063	220	72	220	178	303	333	96	67	35	56	241	8	282	3138	4102
AT3G44326.1	F-box family protein	Gohir.A02G095300.1,Gohir.D03G088200.1	157	7	409	85	113	24	24	0	70	13	20	0	10	9	39	197	4	0	17	6	15	2	29	3	225	89	14	8	0	293	749	187	105	79	71	46	253	42	12	33	25	30	18	0	0	65	85
AT4G28000.1	P-loop containing nucleoside triphosphate hydrolases superfamily protein	Gohir.D12G255100.1,Gohir.A11G013100.1,Gohir.D11G013400.1	670	392	6325	1556	1418	394	648	253	1127	340	1223	504	223	150	731	2053	905	290	770	182	948	90	397	186	632	707	363	294	520	7818	8958	2198	1395	1287	1987	472	3180	602	126	421	636	737	559	262	244	756	1430
AT1G11080.1	serine carboxypeptidase-like 31	Gohir.D06G129600.1,Gohir.A10G023100.1,Gohir.D10G023900.1	95	2	184	9	1067	44	1338	1244	87	137	185	401	1358	1535	290	307	188	193	45	22	25	30	8	4	125	64	5	0	0	12	63	475	9	4	13	616	1214	1370	41	57	34	1407	1268	1481	1006	106	59
AT5G12330.4	Lateral root primordium (LRP) protein-like protein	Gohir.A09G110000.1,Gohir.A05G071300.1,Gohir.D08G020200.1,Gohir.A07G120100.1,Gohir.D07G124300.1,Gohir.A08G010100.2,Gohir.A08G010100.1,Gohir.D10G192700.2,Gohir.A10G185500.1,Gohir.D05G074200.1,Gohir.D10G192700.1,Gohir.D09G106400.1	1197	315	1294	346	1148	273	1485	1256	2417	1519	1473	832	780	858	2386	2436	970	880	563	93	776	132	617	120	862	1529	228	271	448	1337	1316	1231	372	354	314	1390	1021	1031	257	261	303	2012	954	1488	1020	2409	2337
AT1G11655.1	hypothetical protein	Gohir.D05G172800.1,Gohir.A05G169600.1,Gohir.A10G013400.1,Gohir.D10G013300.1	84	29	605	103	298	25	110	113	144	56	313	88	75	45	122	224	123	150	84	37	177	23	156	33	102	65	61	16	8	566	685	565	68	73	169	121	640	133	24	36	16	116	104	0	225	152	144
AT5G06720.1	peroxidase 2	Gohir.A09G128500.1,Gohir.A06G102500.1,Gohir.A11G201500.1,Gohir.D09G124500.1,Gohir.D08G249300.1,Gohir.D11G221700.1,Gohir.A07G227100.1,Gohir.A08G229000.1,Gohir.D06G111800.1,Gohir.D05G249200.1	205	5	86	10	38	5	26	13	28	22	29	15	0	5	9	144	14	8	81	74	26	63	15	23	261	148	2	8	4	64	74	120	2	6	21	31	48	35	2	12	0	31	19	15	10	22	41
AT5G14500.1	aldose 1-epimerase family protein	Gohir.D04G057900.2,Gohir.A05G355300.1,Gohir.D04G057900.1	1426	369	2051	584	1130	485	524	469	1602	587	1756	991	455	525	1441	1129	1938	1208	424	183	488	106	527	113	1426	1426	264	341	502	1799	3195	1157	473	656	624	694	1684	1012	342	526	588	539	507	496	440	1294	1931
AT3G48000.1	aldehyde dehydrogenase 2B4	Gohir.D02G163300.1,Gohir.D02G163300.2,Gohir.A12G142400.1,Gohir.A12G142400.2,Gohir.D12G273900.1,Gohir.D07G226200.1,Gohir.A07G219300.1,Gohir.A12G273200.1,Gohir.D12G147300.1	1910	500	2363	690	3598	728	1149	717	1130	971	1643	1389	788	733	1571	1643	1586	1453	871	701	963	1023	1538	1919	2363	1454	576	557	366	2515	1855	2717	519	604	947	2071	5569	3156	515	716	953	1125	1170	575	857	1101	1103
AT5G65170.1	VQ motif-containing protein	Gohir.D11G222400.1,Gohir.D11G162700.1,Gohir.D10G103300.1,Gohir.A11G200700.1,Gohir.A11G155800.1	226	31	657	159	329	204	70	63	571	422	284	181	8	34	802	592	208	190	67	81	129	133	320	455	135	316	18	38	41	700	770	500	203	142	131	291	447	249	298	99	212	85	53	101	23	469	520
AT4G30460.1	glycine-rich protein	Gohir.D04G086600.1,Gohir.A08G093100.1,Gohir.A08G093200.1,Gohir.D08G098000.1,Gohir.D08G097700.1,Gohir.D08G097800.1	1498	251	3747	1229	2583	1022	1903	1418	1186	2584	565	789	1520	1270	3092	5987	297	1236	610	829	441	1105	350	235	1539	1455	178	201	374	4808	3813	2619	1666	692	1329	2059	3581	2108	935	1056	1075	1945	1857	1630	1205	1373	924
AT2G24580.1	FAD-dependent oxidoreductase family protein	Gohir.A06G104800.1,Gohir.D06G107000.1	131	30	1177	288	926	157	111	89	356	273	139	146	38	65	679	797	94	174	197	194	144	81	329	173	125	136	26	40	25	1931	966	636	479	148	238	922	1268	586	112	147	212	113	109	89	88	428	354
AT1G52560.1	HSP20-like chaperones superfamily protein	Gohir.D05G127000.1,Gohir.A05G126100.1	195	10	159	25	295	27	177	50	115	62	281	71	51	61	157	115	258	63	274	16	81	18	85	17	237	153	7	11	14	75	117	287	24	21	32	282	206	395	38	15	27	224	129	24	75	163	102
AT5G24580.1	Heavy metal transport/detoxification superfamily protein	Gohir.A05G415700.1,Gohir.D04G000400.1,Gohir.A12G245500.1,Gohir.D12G246300.1	3863	1832	8244	1699	833	405	1020	399	9890	529	3780	433	224	206	6535	3053	2625	253	989	84	2852	183	1564	170	1926	5799	645	1539	3310	10119	12541	2073	1452	2121	1523	639	1522	336	260	530	424	1102	935	334	462	8583	12017
AT2G42430.1	lateral organ boundaries-domain 16	Gohir.D08G069800.1,Gohir.A08G060600.1,Gohir.A11G129300.1,Gohir.D11G135000.1,Gohir.A07G211200.1,Gohir.D07G217200.1,Gohir.D08G207500.1	196	1	71	9	26	9	0	6	3	6	4	0	10	22	4	62	0	0	13	7	2	10	3	6	203	188	0	0	4	79	99	34	9	6	13	41	35	0	13	2	11	0	0	0	11	0	4
AT2G22170.1	Lipase/lipooxygenase, PLAT/LH2 family protein	Gohir.D03G036700.1,Gohir.D11G222800.1,Gohir.A02G143900.1,Gohir.A11G200200.1,Gohir.A12G093600.1	8756	1795	10049	3779	8665	2483	6165	3752	1655	3492	3165	2439	3691	4625	2472	5835	3518	3446	2999	871	1164	404	216	129	9810	7701	1994	1941	1451	6860	10347	12941	2487	3392	5459	5998	12831	7164	2185	3022	2242	4775	7554	2245	5257	1778	1557
AT1G62790.2	Bifunctional inhibitor/lipid-transfer protein/seed storage 2S albumin superfamily protein	Gohir.A03G014000.1,Gohir.D03G159900.1,Gohir.A03G014300.1,Gohir.D03G160100.1	442	150	774	145	856	193	342	212	3054	1273	1042	133	209	184	1689	1214	959	287	577	105	1144	611	706	1635	623	261	167	192	89	588	385	1351	112	77	249	555	1224	791	133	140	306	297	384	42	381	2984	3348
AT5G05600.1	2-oxoglutarate (2OG) and Fe(II)-dependent oxygenase superfamily protein	Gohir.A05G329900.1,Gohir.A09G165600.1,Gohir.D10G249000.1,Gohir.D04G067900.1	246	16	146	32	230	17	25	37	217	88	61	24	19	10	181	168	43	33	8	21	20	8	36	8	268	222	15	10	24	166	129	144	45	26	24	216	302	173	8	26	19	35	14	30	43	251	212
AT5G24800.1	basic leucine zipper 9	Gohir.D06G109500.1,Gohir.A06G107300.1	826	165	649	210	305	119	434	162	822	126	877	130	365	166	660	616	660	86	252	62	318	56	341	92	732	919	175	128	193	672	880	394	195	169	267	220	405	291	82	129	147	581	286	78	245	875	783
AT4G18170.1	WRKY DNA-binding protein 28	Gohir.D09G006700.1,Gohir.D05G153100.1,Gohir.D10G039400.1,Gohir.A09G007400.1,Gohir.D04G035800.1,Gohir.A05G379600.1,Gohir.A10G038400.1,Gohir.A05G150600.1	11	1	282	18	102	23	3	4	70	169	17	12	0	5	92	561	9	16	23	11	55	63	98	391	6	14	0	0	3	229	335	280	10	16	27	94	129	84	27	14	30	0	5	0	7	73	70
AT1G73177.1	bonsai	Gohir.A13G102600.1,Gohir.A13G102600.2,Gohir.A13G102600.3,Gohir.A13G102600.4,Gohir.D13G105800.1,Gohir.D13G105800.2	9457	2005	1178	1156	1448	920	1706	1359	941	1072	1241	1039	1796	2297	977	1126	1677	1524	2282	1482	1396	1019	686	667	12816	6098	3126	1666	1224	898	1086	1551	1298	914	1257	1339	1764	1240	808	833	1119	1102	2310	522	2196	1085	873
AT4G15417.1	RNAse II-like 1	Gohir.D07G192800.3,Gohir.D07G192800.2,Gohir.A11G154100.1,Gohir.D11G160900.1,Gohir.A07G186300.1,Gohir.D07G192800.1	0	5	288	13	32	3	3	0	39	16	10	14	6	4	32	44	7	0	61	9	8	8	9	12	0	0	6	9	0	339	312	215	6	3	29	3	55	38	0	2	5	3	3	0	0	20	65
AT1G68460.1	isopentenyltransferase 1	Gohir.D04G137900.1,Gohir.1Z062000.1,Gohir.D05G323600.1,Gohir.A05G321400.1,Gohir.A04G098300.1	354	42	60	15	8	8	9	7	7	23	12	4	1	6	38	109	2	5	1	2	7	5	7	9	267	440	11	49	67	65	61	53	19	17	7	5	18	2	6	11	8	5	12	4	9	8	11
AT1G75170.1	Sec14p-like phosphatidylinositol transfer family protein	Gohir.D05G197700.1	226	43	417	84	223	59	219	99	1000	490	310	136	32	82	1012	846	198	111	118	40	200	123	124	90	122	329	10	16	102	686	399	165	144	64	44	246	259	164	67	41	68	239	198	100	98	840	1201
AT3G25570.2	Adenosylmethionine decarboxylase family protein	Gohir.A13G095200.1	631	244	2247	568	1418	611	1762	824	985	464	2738	1143	1676	849	718	1487	1526	1003	1146	253	562	143	333	201	604	657	282	204	246	2183	2910	1647	286	558	861	935	2045	1274	400	755	679	1880	1643	670	977	773	1126
AT1G64970.1	gamma-tocopherol methyltransferase	Gohir.D13G162300.1,Gohir.A02G114300.1,Gohir.A13G157500.1,Gohir.D03G055300.1,Gohir.D03G055300.2	470	312	3428	815	944	372	69	69	51	138	74	97	42	78	62	890	122	165	165	191	62	132	257	463	567	371	379	264	291	2697	5197	2390	466	580	1397	386	1978	469	219	469	429	35	101	25	112	44	55
AT5G53590.1	SAUR-like auxin-responsive protein family	Gohir.D09G005600.1	0	0	493	82	83	33	0	7	4	14	6	0	0	4	7	193	0	35	7	0	16	12	35	62	0	0	0	0	0	804	474	200	117	26	104	43	157	48	52	35	13	0	0	0	13	4	4
AT3G54700.1	phosphate transporter 1%3B7	Gohir.D09G057900.1,Gohir.A07G212600.1,Gohir.D08G250000.1,Gohir.A11G130700.1,Gohir.A09G058400.1,Gohir.D09G058000.1,Gohir.D11G136300.1,Gohir.D07G218700.1	475	77	458	141	132	46	448	135	779	281	491	192	123	130	369	752	285	600	176	56	246	127	243	305	413	535	33	114	87	410	532	433	152	138	128	110	142	142	46	38	52	731	163	148	119	1048	717
AT1G29300.1	intracellular protein transporter, putative (DUF641)	Gohir.A06G199400.1,Gohir.A10G034400.1,Gohir.D10G035100.1,Gohir.D05G155800.1,Gohir.A05G153200.1,Gohir.D06G206700.1	189	41	725	172	331	118	398	137	224	157	126	58	215	157	310	594	105	68	337	97	242	39	86	20	136	242	39	39	41	1049	520	604	202	87	224	327	401	265	68	115	170	395	398	119	153	181	281
AT2G33710.2	Integrase-type DNA-binding superfamily protein	Gohir.A06G111100.1,Gohir.D06G115000.1	181	4	140	26	59	21	6	0	47	19	29	4	1	6	44	86	7	0	7	8	10	11	66	31	133	229	2	9	0	142	234	44	10	44	24	53	91	34	18	32	15	9	2	0	0	30	54
AT4G31800.1	WRKY DNA-binding protein 18	Gohir.D07G035800.1,Gohir.A07G032600.1	6	3	363	42	29	70	5	14	486	665	207	73	2	13	444	374	34	91	110	41	144	83	28	169	0	12	8	0	0	575	368	146	62	25	39	76	10	0	168	19	23	10	0	14	14	508	491
AT3G48990.1	AMP-dependent synthetase and ligase family protein	Gohir.D08G199900.1,Gohir.D08G199900.2,Gohir.A08G181200.1	1676	211	2550	1031	600	274	175	65	1786	364	441	249	91	45	1354	953	247	186	675	72	866	175	532	715	1791	1560	161	278	192	2315	4282	1052	1037	1020	1034	417	1205	178	186	477	160	157	192	41	88	1261	2298
AT5G19875.1	transmembrane protein	Gohir.A01G163500.1,Gohir.A13G213900.1,Gohir.A08G012000.1,Gohir.D08G022500.1,Gohir.D13G217700.1	3338	901	1107	410	2304	596	6562	2756	1832	362	10325	3556	5390	3701	1357	772	13490	3065	3169	565	2474	291	2629	306	4267	2407	1402	770	533	523	568	2232	222	383	628	1425	1765	3723	476	496	815	5544	7576	680	4831	2152	1853
AT5G56480.1	Bifunctional inhibitor/lipid-transfer protein/seed storage 2S albumin superfamily protein	Gohir.A12G212400.1,Gohir.D12G214900.1	128	0	115	7	312	24	353	173	72	3093	19	28	88	68	166	707	16	80	2	28	19	93	207	289	9	247	0	0	0	94	162	89	13	0	9	434	213	290	43	21	9	442	264	217	128	64	47
AT4G01470.1	tonoplast intrinsic protein 1%3B3	Gohir.A13G229000.2,Gohir.A03G038500.1,Gohir.D13G234600.1,Gohir.D05G098100.1,Gohir.D10G222700.1,Gohir.A05G098000.1,Gohir.A13G229000.1,Gohir.A10G213600.1,Gohir.D03G129900.1	292	78	305	40	366	28	1323	711	1738	220	312	379	563	288	1318	406	582	500	1019	559	321	409	39	74	329	253	135	86	16	415	205	295	62	30	25	416	445	238	15	28	40	1144	1499	333	1086	1652	1883
AT1G52240.2		Gohir.D01G210200.1,Gohir.A01G221300.1,Gohir.D03G060600.1,Gohir.A09G082200.2,Gohir.A02G120700.1,Gohir.A09G082200.1,Gohir.D09G082000.1	2678	1114	4174	963	1166	672	2887	2617	745	506	2255	804	2653	1478	878	872	3896	1015	1325	1014	684	210	289	240	3067	2289	1947	1048	344	2879	2540	7104	604	365	1919	818	1048	1634	576	707	733	1384	4389	490	4741	669	823
AT1G23380.1	homeobox protein knotted-1-like 6	Gohir.A13G112100.1,Gohir.D12G276300.1,Gohir.D13G115100.1,Gohir.D05G315000.1,Gohir.A03G137400.1,Gohir.D02G160400.1,Gohir.A08G205600.1,Gohir.A12G275600.1,Gohir.A05G313500.1,Gohir.D08G222600.1,Gohir.A11G273500.1	760	185	557	159	796	160	826	825	835	616	1180	811	550	595	1014	985	994	765	477	24	612	33	583	42	590	925	133	190	232	681	490	497	184	140	154	822	751	813	183	106	190	979	669	740	903	837	798
AT1G59590.1	ZCF37	Gohir.D13G101800.1,Gohir.D06G021300.1,Gohir.D02G088600.1,Gohir.A02G080900.1,Gohir.A06G024200.1,Gohir.A13G096700.1	600	85	117	71	168	116	155	58	202	65	92	27	23	70	168	82	150	54	316	50	342	46	509	126	864	335	104	128	24	93	79	177	56	49	109	128	202	173	183	54	111	178	132	10	106	224	206
AT3G53980.1	Bifunctional inhibitor/lipid-transfer protein/seed storage 2S albumin superfamily protein	Gohir.D09G156700.1	661	166	2544	774	2059	1120	2038	7620	179	417	1634	3103	2949	5454	498	1139	1731	2851	1622	739	409	1076	200	162	686	635	125	122	251	1714	2969	2949	314	290	1718	714	3831	1631	855	1294	1212	1008	3067	1749	13490	180	137
AT3G51895.1	sulfate transporter 3%3B1	Gohir.D10G150600.1,Gohir.A11G125200.1,Gohir.D12G003000.1,Gohir.A10G115900.1,Gohir.A12G003300.1,Gohir.D11G130400.1	32	136	1598	309	523	146	596	1243	159	613	323	784	485	1113	248	896	337	880	123	232	69	154	16	47	27	36	153	130	125	1201	2699	891	180	350	392	606	516	446	114	223	102	560	630	1448	1035	184	117
AT4G26340.1	F-box/RNI-like/FBD-like domains-containing protein	Gohir.A13G139700.1,Gohir.D09G210500.1,Gohir.D09G214900.1	249	19	135	34	156	41	38	53	79	120	74	51	23	41	174	258	53	37	19	15	33	47	33	18	208	290	12	10	34	208	94	102	43	28	30	182	163	124	48	29	44	58	18	84	22	104	69
AT5G22580.1	Stress responsive A/B Barrel Domain-containing protein	Gohir.D05G086300.1,Gohir.D08G014100.1,Gohir.A05G083300.1	1989	600	542	133	1076	546	19948	34018	1310	2132	3758	3934	15959	22665	588	1625	2095	3143	15056	8153	2557	1808	304	268	1789	2189	814	514	474	92	176	1358	52	124	224	1323	462	1442	391	483	765	11622	28272	8602	59433	1745	1064
AT1G49570.1	Peroxidase superfamily protein	Gohir.D12G089200.1,Gohir.A04G120900.1,Gohir.D04G162400.1	0	5	352	39	20	16	40	27	116	56	401	38	0	5	22	174	57	20	17	8	7	19	71	52	0	0	7	0	7	594	335	125	66	20	32	5	39	19	14	6	26	34	44	15	39	75	148
AT3G60160.1	multidrug resistance-associated protein 9	Gohir.D10G254700.1,Gohir.A10G242700.1	73	7	242	26	80	9	125	54	237	54	124	28	46	36	228	169	90	24	104	21	139	25	56	23	66	80	6	9	5	331	292	104	32	23	22	43	170	28	7	15	6	151	99	43	64	171	280
AT3G54110.1	plant uncoupling mitochondrial protein 1	Gohir.A04G087600.1,Gohir.D04G128000.1,Gohir.D04G128000.2	1329	353	1257	410	1221	277	407	382	350	303	330	301	218	376	323	670	286	240	509	202	201	98	104	128	1765	892	453	303	302	1332	1338	1102	398	343	489	622	2101	942	168	342	320	318	495	216	547	319	379
AT1G22840.1	CYTOCHROME C-1	Gohir.A03G216200.1,Gohir.D02G237800.1	10174	2653	6961	2794	2629	1274	2050	1706	1214	1370	1333	1283	2496	2355	1441	2790	1713	1366	2392	1362	811	934	664	1111	11686	8661	2776	3220	1963	6486	8960	5437	1902	2441	4037	1739	4417	1731	1184	1742	898	1894	2204	1016	2396	1061	1290
AT3G30340.1	nodulin MtN21 /EamA-like transporter family protein	Gohir.D08G045700.1,Gohir.D12G121600.1,Gohir.A08G035100.1,Gohir.D12G244200.1,Gohir.A12G243200.1,Gohir.A12G117900.1	238	17	46	7	11	4	361	133	380	203	652	173	135	55	245	289	423	52	16	4	10	10	9	7	182	292	15	10	25	39	65	34	12	5	6	11	7	13	8	0	4	293	428	187	78	361	456
AT3G13110.1	serine acetyltransferase 2%3B2	Gohir.A01G089900.1,Gohir.D13G137600.1,Gohir.1Z034100.1,Gohir.A13G134100.1	873	194	863	299	2434	537	757	677	606	489	1718	2014	918	1261	604	595	2533	2070	899	380	475	355	947	788	1190	553	259	199	126	673	945	972	253	284	362	1646	3372	2284	536	708	370	727	785	587	765	563	589
AT1G05710.1	basic helix-loop-helix (bHLH) DNA-binding superfamily protein	Gohir.A10G143800.1,Gohir.A10G143800.4,Gohir.A02G009900.2	418	177	1498	375	794	262	182	131	586	326	435	342	97	155	638	1037	498	573	649	238	416	301	679	596	575	260	278	220	32	1687	1377	1430	506	151	469	623	1036	723	416	95	275	220	143	69	193	567	588
AT1G74030.1	enolase 1	Gohir.A03G073600.1,Gohir.D03G100000.1	1071	251	1483	508	328	275	453	354	318	311	191	157	360	359	331	883	166	132	360	192	134	107	107	131	1194	947	319	267	169	1144	2053	1252	323	426	775	265	536	184	230	343	254	434	470	279	428	262	371
AT5G24530.1	2-oxoglutarate (2OG) and Fe(II)-dependent oxygenase superfamily protein	Gohir.A08G189800.1,Gohir.A08G105000.1,Gohir.D08G208200.1,Gohir.D08G208100.2,Gohir.D08G208100.1,Gohir.D08G208000.1,Gohir.D08G208300.1,Gohir.D08G116600.1,Gohir.A08G059900.1,Gohir.D08G116600.2,Gohir.D08G069100.1,Gohir.D12G247000.1,Gohir.D12G247000.2,Gohir.D12G247000.3,Gohir.A12G246300.1	167	98	867	170	227	181	759	332	5991	2768	814	257	309	264	5199	1464	798	260	1175	673	2056	2625	2686	2926	86	244	129	70	95	1673	528	403	251	121	136	341	233	111	280	132	133	966	550	190	472	5011	6745
AT4G25040.1	Uncharacterized protein family (UPF0497)	Gohir.A07G231100.1,Gohir.A11G037800.1,Gohir.A09G001000.1,Gohir.D09G248400.1,Gohir.D07G238300.1,Gohir.D09G000800.1,Gohir.D11G041000.1	1110	260	1714	592	224	190	83	185	296	300	695	892	54	362	367	891	729	1007	313	140	330	247	497	232	1271	946	247	203	330	1027	2916	1200	465	623	686	121	326	222	140	239	192	99	64	220	147	354	249
AT1G30820.1	CTP synthase family protein	Gohir.A12G051300.1,Gohir.D12G049500.1	114	70	446	45	84	40	915	273	4601	189	2193	733	339	195	2705	463	2148	826	2031	305	3378	193	3095	154	79	149	81	65	63	492	722	123	27	77	33	58	154	40	15	50	55	935	894	190	355	3870	5630
AT3G43210.1	ATP binding microtubule motor family protein	Gohir.D13G196100.2,Gohir.D13G196100.1,Gohir.A13G189100.2,Gohir.A13G189100.1	145	2	71	1	11	1	33	13	277	15	176	19	4	2	163	27	162	7	83	23	295	2	66	0	80	209	2	1	4	45	141	27	3	2	0	6	26	2	0	1	2	18	47	6	18	275	302
AT3G27810.1	myb domain protein 21	Gohir.D09G026800.1,Gohir.A12G141900.2,Gohir.D12G146800.1	3492	1023	1210	449	393	307	132	515	26	311	6	62	125	461	51	201	2	54	1	0	0	0	0	0	4087	2896	1234	827	1008	678	2275	676	199	585	565	255	828	94	330	443	149	187	76	734	295	46	11
AT2G01140.1	Aldolase superfamily protein	Gohir.A05G317700.1,Gohir.D05G319600.1	4894	1450	5212	1793	3181	1199	1643	1439	1711	1468	1377	838	1922	1718	1967	4126	1456	930	1515	541	1050	495	950	775	5935	3852	1998	1324	1029	5664	5203	4769	1460	1409	2510	2188	5043	2311	954	1283	1360	1483	1801	1139	1737	1641	1768
AT2G45220.1	Plant invertase/pectin methylesterase inhibitor superfamily	Gohir.A01G145300.1,Gohir.D11G084500.1,Gohir.A03G058100.1,Gohir.D03G108000.1,Gohir.D01G142700.1,Gohir.A11G079800.1,Gohir.D01G142800.1,Gohir.A01G145400.1	138	11	119	6	163	19	73	8	675	47	75	16	22	15	404	119	38	11	43	7	145	81	168	169	119	156	5	19	10	90	36	230	9	8	5	147	109	233	23	11	23	125	20	10	6	538	828
AT3G43190.1	sucrose synthase 4	Gohir.D05G037500.1,Gohir.A07G017100.1,Gohir.D06G078800.1,Gohir.D06G078800.3,Gohir.D06G078800.2,Gohir.A13G189200.1,Gohir.D13G196200.1,Gohir.A13G189200.2,Gohir.D07G016900.1,Gohir.A06G079600.1,Gohir.D06G079200.1,Gohir.D06G079200.2,Gohir.A05G036000.1,Gohir.A05G036000.3,Gohir.A05G036000.2	11433	2762	8361	3664	5030	5643	4598	4940	6162	4357	5327	2045	4465	5308	6601	7786	4811	1495	6603	2374	7068	1221	2895	796	12389	10475	2543	2093	3649	7371	12575	5139	3064	4870	3062	5155	6175	3762	4859	7489	4575	4109	5081	6094	3782	5109	7002
AT3G47510.1	transmembrane protein	Gohir.A03G067200.1,Gohir.A07G066100.1,Gohir.D07G070600.1,Gohir.D07G070600.2,Gohir.D03G093700.1	1215	153	1253	590	477	130	1240	1057	423	671	1655	966	881	1194	674	1253	965	995	284	325	297	321	126	233	1224	1206	184	183	94	1628	1084	1045	727	227	815	386	673	373	96	142	152	801	1677	673	1440	481	360
AT2G40890.1	cytochrome P450, family 98, subfamily A, polypeptide 3	Gohir.D13G001000.1,Gohir.A13G001600.1,Gohir.D01G187500.1,Gohir.A01G197300.1,Gohir.D13G000100.1	99	71	886	186	72	83	79	72	126	161	74	68	73	48	110	475	24	34	138	146	204	147	79	170	61	134	54	75	82	563	1749	345	120	230	208	47	136	32	73	106	71	91	64	87	56	92	141
AT5G24270.1	Calcium-binding EF-hand family protein	Gohir.D11G015000.4,Gohir.D11G015000.1,Gohir.A12G237700.1,Gohir.D11G015000.2,Gohir.A12G237600.1	383	78	145	29	427	57	331	1187	185	249	254	356	143	799	115	169	229	318	98	41	167	89	115	57	395	370	117	59	58	113	51	272	24	25	37	443	345	493	39	59	75	278	383	644	1729	287	127
AT5G36970.1	NDR1/HIN1-like 25	Gohir.D02G181100.1,Gohir.D04G024800.1,Gohir.D05G276100.1,Gohir.A05G392300.1,Gohir.A05G273700.1	282	16	42	24	9	9	52	26	145	77	48	12	19	22	116	113	14	11	66	25	79	47	61	109	242	320	24	15	8	53	68	5	32	34	3	14	14	0	15	3	9	62	40	17	33	131	153
AT2G35950.1	embryo sac development arrest 12	Gohir.D01G191700.1,Gohir.A01G201800.1	205	14	88	16	203	3	30	39	2	17	1	4	7	6	24	78	6	5	74	0	16	0	6	0	205	203	15	15	11	37	56	171	0	37	11	230	169	211	2	0	6	11	48	15	62	2	2
AT4G23010.3	UDP-galactose transporter 2	Gohir.A12G103400.1,Gohir.A08G129100.1,Gohir.D08G150300.1,Gohir.D12G106900.1,Gohir.A08G057100.2,Gohir.A08G057100.1,Gohir.A08G057100.8,Gohir.A03G062100.4,Gohir.D09G187400.1,Gohir.A03G062100.11	1144	158	960	476	376	168	168	124	137	194	100	100	80	121	170	371	123	81	196	173	163	154	151	114	1477	807	171	179	125	782	1371	726	528	313	587	218	623	284	147	170	188	194	138	131	115	151	112
AT5G40240.2	nodulin MtN21 /EamA-like transporter family protein	Gohir.A02G151700.1,Gohir.D04G053500.1,Gohir.A05G360400.1,Gohir.D05G320800.2,Gohir.A09G170500.4	35	3	234	20	129	12	43	51	15	45	19	13	64	45	26	143	23	35	11	11	18	23	9	11	43	27	0	10	0	215	301	184	12	15	33	69	222	96	4	12	19	24	62	32	69	14	16
AT1G51680.1	4-coumarate:CoA ligase 1	Gohir.A05G142500.1,Gohir.D10G050200.1,Gohir.A10G049500.1,Gohir.D05G144800.1	2479	131	2054	1315	565	147	91	81	123	228	136	85	47	60	111	695	25	59	277	124	203	139	86	293	2193	2763	121	108	165	2266	3077	820	1729	930	1286	268	1201	224	65	191	186	70	110	83	77	70	157
AT3G63440.1	cytokinin oxidase/dehydrogenase 6	Gohir.D10G254400.1,Gohir.A10G242400.1,Gohir.D13G013800.1,Gohir.A13G012600.1,Gohir.D04G071800.1	116	4	161	22	34	28	49	10	96	16	80	33	6	6	30	64	45	7	97	16	99	26	59	46	136	95	4	3	2	233	199	50	10	20	34	5	90	7	0	63	19	52	44	5	15	68	129
AT4G10960.1	UDP-D-glucose/UDP-D-galactose 4-epimerase 5	Gohir.A09G190200.1,Gohir.A09G190200.2,Gohir.A02G099900.1,Gohir.D01G200200.1,Gohir.A08G112800.1,Gohir.D08G125800.1,Gohir.A01G211400.1,Gohir.D09G184900.1,Gohir.D09G184900.2,Gohir.D04G020400.1	291	119	1408	383	432	223	119	81	527	185	212	159	92	72	404	750	190	148	138	124	113	119	210	221	277	304	128	100	129	804	2750	669	210	498	440	247	819	230	207	291	177	149	85	95	64	371	622
AT1G11790.2	arogenate dehydratase 1	Gohir.D06G154600.1,Gohir.A06G148600.1	307	40	175	55	97	30	66	57	176	64	67	23	22	29	112	128	30	17	35	70	75	66	63	31	144	469	26	28	64	186	219	120	83	54	28	153	80	59	17	34	39	102	29	82	31	209	157
AT3G12750.1	zinc transporter 1 precursor	Gohir.D01G085100.1,Gohir.A08G051100.1,Gohir.D06G110700.1,Gohir.A01G100600.1,Gohir.A08G050900.1,Gohir.D08G060800.1,Gohir.D01G131800.1	913	170	309	175	409	187	471	472	129	271	247	322	459	376	288	617	236	227	236	56	78	99	141	124	734	1087	95	188	226	248	414	266	206	187	131	455	495	278	190	236	138	407	533	562	382	161	110
AT1G07900.1	LOB domain-containing protein 1	Gohir.D04G083400.1,Gohir.A13G003100.1,Gohir.D09G102700.1,Gohir.A06G179000.1,Gohir.D13G003000.1,Gohir.A05G345200.1,Gohir.A07G116000.1,Gohir.A09G106000.1,Gohir.D06G174200.1,Gohir.D07G120400.1	1509	75	315	473	188	492	97	45	115	708	102	286	83	69	127	443	75	236	86	145	131	421	233	959	1773	1241	56	89	81	354	321	276	444	384	592	159	201	203	373	429	676	91	101	75	12	157	90
AT3G09020.1	alpha 1,4-glycosyltransferase family protein	Gohir.D04G129600.1,Gohir.A04G089400.1,Gohir.A04G089300.1	1024	337	308	48	1068	86	782	1077	145	590	255	603	516	950	233	476	297	653	55	52	51	99	110	149	1129	916	417	411	182	158	75	690	53	30	59	984	753	1469	75	91	93	867	697	711	1441	127	121
AT5G43830.1	aluminum induced protein with YGL and LRDR motifs	Gohir.A10G117800.2,Gohir.A09G057000.1,Gohir.D01G022100.1,Gohir.D09G056200.1,Gohir.A01G024100.1	5928	1552	4809	2020	4107	1365	2154	1303	1552	1469	2470	1867	1813	2360	1880	3844	2963	2226	3269	1263	1672	824	1205	883	8167	3687	2068	1691	895	6142	4133	4155	1758	1405	2897	2491	5787	4044	1265	1316	1513	1711	2596	1037	1568	1699	1431
AT2G20880.1	Integrase-type DNA-binding superfamily protein	Gohir.A01G016300.1,Gohir.D02G181000.1,Gohir.A03G157800.1,Gohir.D01G016300.1,Gohir.A12G138100.1,Gohir.D12G142100.1	63	10	243	28	146	20	379	128	369	41	268	120	305	75	296	228	191	105	226	45	194	65	118	52	64	61	13	12	3	248	305	175	32	24	28	209	103	125	11	33	16	355	403	84	170	302	440
AT1G78990.1	HXXXD-type acyl-transferase family protein	Gohir.A05G116400.1,Gohir.D05G117300.1,Gohir.A05G116500.1,Gohir.D05G117200.1	42	1	171	6	109	3	8	8	6	20	4	4	0	5	15	133	2	1	1	3	2	2	1	1	33	48	0	2	2	165	228	121	6	7	7	29	251	46	1	2	8	6	9	2	13	7	5
AT1G31260.1	zinc transporter 10 precursor	Gohir.A10G045700.2,Gohir.A10G045700.1,Gohir.D10G046800.1,Gohir.D10G046700.1	297	32	23	12	12	7	147	42	600	13	570	27	77	42	397	44	329	7	182	32	226	13	190	4	396	197	41	43	12	21	18	30	12	11	11	15	19	2	6	2	13	216	77	8	75	808	545
AT5G15240.1	Transmembrane amino acid transporter family protein	Gohir.A13G074900.1,Gohir.A13G074900.2,Gohir.A09G016000.1,Gohir.A11G069500.1,Gohir.D09G014700.1	740	204	475	147	132	128	249	156	805	171	1344	418	137	152	438	323	1271	337	647	76	832	71	565	156	889	590	219	200	192	523	648	253	81	122	236	140	89	167	141	109	136	287	210	138	172	642	913
AT1G78850.1	D-mannose binding lectin protein with Apple-like carbohydrate-binding domain-containing protein	Gohir.A13G149200.1	179	0	15	1	1	0	15	26	5	6	1	0	7	5	2	11	0	0	3	2	0	1	0	0	226	132	0	0	0	14	24	8	0	2	0	0	3	0	0	0	0	21	8	16	35	2	3
AT5G56970.1	cytokinin oxidase 3	Gohir.A07G011800.1,Gohir.D06G071500.1,Gohir.D13G198500.1,Gohir.D07G011600.1,Gohir.A13G193200.1,Gohir.A06G073000.1,Gohir.D13G198900.1	1818	512	905	358	209	56	78	59	16	117	43	46	62	26	123	496	68	40	27	6	18	35	3	15	1591	2041	349	649	537	752	1343	621	376	242	457	130	397	97	37	92	41	49	105	76	41	26	8
AT3G56210.1	ARM repeat superfamily protein	Gohir.D04G071200.1,Gohir.A05G332500.2	577	115	213	92	118	90	98	114	96	93	92	55	96	102	96	141	117	75	104	90	147	90	46	69	600	553	146	92	106	198	312	130	65	70	142	90	164	99	56	130	83	106	90	83	144	94	106
AT1G22170.1	Phosphoglycerate mutase family protein	Gohir.A06G037800.2,Gohir.A06G037800.1,Gohir.D06G039300.4,Gohir.D06G039300.7,Gohir.D06G039300.5,Gohir.D06G039300.1,Gohir.D06G039300.3,Gohir.D06G039300.2,Gohir.D06G039300.6,Gohir.A05G228800.1,Gohir.A05G228800.2,Gohir.D05G231200.1	895	260	597	193	251	158	447	267	312	192	316	182	317	252	292	371	286	171	457	237	228	142	151	93	1207	582	345	234	200	419	832	540	159	186	235	146	326	279	125	173	174	389	502	193	339	302	308
AT4G34131.1	UDP-glucosyl transferase 73B3	Gohir.D13G041100.1,Gohir.A13G042800.1,Gohir.A13G042700.1,Gohir.D13G041300.1	11	30	1098	290	503	192	18	20	168	331	91	104	23	23	215	479	82	132	121	54	101	73	177	488	3	18	41	33	16	783	1407	1102	167	205	500	376	835	297	165	252	160	14	21	8	31	122	164
AT3G08860.1	PYRIMIDINE 4	Gohir.D09G209000.1,Gohir.A10G148200.3,Gohir.A10G148200.2,Gohir.D02G005800.1,Gohir.D02G005800.3,Gohir.D02G005800.2,Gohir.D02G005800.4,Gohir.D09G213400.1,Gohir.D09G213400.2,Gohir.A02G005300.1	416	440	3783	955	1228	472	162	151	107	124	134	48	105	107	186	1536	70	40	232	78	169	74	97	95	326	505	242	527	552	4519	4946	1885	874	881	1108	574	2347	763	313	574	531	156	166	167	134	70	127
AT5G65140.1	Haloacid dehalogenase-like hydrolase (HAD) superfamily protein	Gohir.D03G036500.1,Gohir.D12G096100.1,Gohir.A02G144100.1,Gohir.1Z025500.1,Gohir.D12G096400.1,Gohir.D11G222900.1,Gohir.D11G222900.3	2138	596	473	248	581	415	194	102	1052	192	404	192	96	121	1202	235	327	125	583	187	483	157	576	269	2491	1782	635	722	433	365	438	618	186	212	345	628	627	485	422	561	264	198	187	135	67	715	1397
AT1G28480.1	Thioredoxin superfamily protein	Gohir.A05G158400.1,Gohir.D02G177100.1,Gohir.D05G161000.1,Gohir.D10G028800.1,Gohir.A03G154200.1,Gohir.A10G028400.1	8383	1972	7283	3446	5144	3418	394	569	1439	2059	985	2028	495	683	1856	2142	1039	1516	1032	1576	679	743	594	469	11390	5374	2648	2629	637	5827	11516	4509	2968	3086	4281	3502	9615	2315	4273	2874	3106	365	421	597	537	1598	1521
AT3G54200.1	Late embryogenesis abundant (LEA) hydroxyproline-rich glycoprotein family	Gohir.D06G119300.1,Gohir.D09G069400.1,Gohir.A02G092000.1,Gohir.A09G069500.1,Gohir.D02G108800.1	775	163	153	98	299	96	1448	488	776	112	1677	219	1124	478	490	126	1297	160	637	99	623	96	703	87	1051	497	174	213	101	83	54	322	110	83	102	262	355	278	93	99	95	1502	1392	98	878	1239	512
AT1G07750.1	RmlC-like cupins superfamily protein	Gohir.D03G172800.1,Gohir.A04G121100.1,Gohir.D04G164000.1,Gohir.1Z067700.1	679	505	2373	503	6641	2459	501	609	785	1711	609	2208	137	1288	772	1124	972	2844	1834	1706	1914	3840	1628	1560	920	436	872	459	184	1223	912	4987	353	339	819	6747	5630	7544	2028	4281	1068	409	592	763	453	923	807
AT4G19230.1	cytochrome P450, family 707, subfamily A, polypeptide 1	Gohir.A12G201300.1,Gohir.D12G204100.1,Gohir.D08G169900.1,Gohir.A08G148900.1	126	30	294	53	112	23	32	16	2242	200	97	129	7	19	1312	389	32	121	46	118	80	53	146	211	138	112	18	32	39	246	519	116	44	84	31	115	164	55	24	30	14	32	30	9	20	1583	2848
AT1G73320.1	S-adenosyl-L-methionine-dependent methyltransferases superfamily protein	Gohir.D12G086700.1,Gohir.D08G180900.1,Gohir.A08G160600.1	842	182	478	219	198	155	179	146	175	182	263	198	156	118	209	307	174	151	191	174	125	235	179	214	836	847	229	181	136	325	748	362	206	208	244	159	311	124	168	158	141	179	178	147	144	185	186
AT4G30230.1	hypothetical protein	Gohir.D08G033900.1,Gohir.A08G023400.1,Gohir.D01G117600.1,Gohir.A08G084400.1,Gohir.D08G094000.1,Gohir.A06G178400.1,Gohir.D06G174600.1	132	116	734	125	79	62	265	276	70	68	87	56	201	250	61	315	72	44	95	107	40	78	28	33	152	109	128	156	61	463	1041	698	57	105	214	49	135	53	69	56	59	124	403	133	417	43	67
AT3G03080.1	Zinc-binding dehydrogenase family protein	Gohir.D02G006200.1,Gohir.D02G006100.1,Gohir.A02G005900.1,Gohir.A02G005600.1,Gohir.A02G005700.1	87	38	368	58	595	81	187	175	123	200	70	81	141	200	216	340	51	120	73	126	38	59	16	24	74	98	59	16	38	450	446	210	50	56	71	531	836	416	54	146	44	202	172	142	206	134	103
AT2G18250.1	4-phosphopantetheine adenylyltransferase	Gohir.A09G170800.1,Gohir.A09G170800.2,Gohir.D12G064000.1,Gohir.D09G166500.6,Gohir.A12G064100.1,Gohir.D12G064000.5,Gohir.D12G064000.4,Gohir.D12G064000.3,Gohir.D12G064000.2,Gohir.D09G166500.1,Gohir.D09G166500.3,Gohir.D09G166500.2,Gohir.D09G166500.5,Gohir.D09G166500.4,Gohir.D09G166500.7	877	197	342	169	360	274	213	205	263	278	227	161	216	232	235	411	260	194	219	178	274	348	403	289	944	809	212	212	164	315	397	315	175	131	201	320	372	390	270	280	274	155	269	184	223	314	221
AT3G51060.1	Lateral root primordium (LRP) protein-like protein	Gohir.D11G186400.4,Gohir.A02G168600.2,Gohir.A02G168600.1,Gohir.D11G186400.1,Gohir.A03G197800.1,Gohir.A11G178800.1,Gohir.A11G178800.2,Gohir.D02G219100.1,Gohir.D02G209800.1,Gohir.D11G186400.3,Gohir.D11G186400.5,Gohir.D03G011400.1,Gohir.D11G186400.2	303	61	177	45	393	48	950	504	1174	407	1080	576	359	391	835	444	748	611	482	31	572	41	582	46	324	279	49	67	67	135	192	205	43	61	30	380	355	444	39	35	68	1158	740	516	491	1349	1029
AT1G30080.1	Glycosyl hydrolase superfamily protein	Gohir.D05G150700.1,Gohir.A05G148200.1,Gohir.A10G041300.1	173	9	70	13	43	9	8	7	20	6	3	4	4	4	15	26	13	0	32	35	21	16	36	44	161	183	15	6	5	72	97	39	9	13	16	14	87	28	2	13	14	7	8	6	6	17	25
AT4G08150.1	homeobox knotted-like protein	Gohir.D05G216500.1,Gohir.D02G087500.1,Gohir.D06G024500.1,Gohir.A06G027200.1,Gohir.A02G079600.1,Gohir.A05G213100.1	617	98	516	241	462	94	2494	1173	1633	799	2214	621	1663	1310	2212	1599	1487	570	75	5	85	2	110	2	601	628	93	88	113	451	442	656	320	179	223	389	425	576	122	53	105	2609	2375	767	1577	1836	1366
AT5G15948.1		Gohir.D02G133300.1	1595	555	3997	1373	3525	1452	1525	741	3236	2339	1722	1366	97	389	3521	4256	609	994	881	487	1908	1167	2252	1777	497	2692	216	314	1135	4757	4368	2865	1935	1449	735	3795	4184	2595	1611	1697	1049	2022	1027	1103	378	4000	2638
AT3G50610.1	DNA-directed RNA polymerase II subunit RPB1-like protein	Gohir.D03G020900.1,Gohir.A02G159600.1	95	0	85	0	51	0	521	328	127	125	805	153	83	57	219	474	388	100	23	0	14	2	2	0	112	78	0	0	0	60	43	153	0	0	0	49	12	92	0	0	0	501	541	190	466	155	83
AT5G40350.1	myb domain protein 24	Gohir.A09G027100.1,Gohir.D07G228200.1,Gohir.A07G221500.1	24341	8806	2654	776	513	216	98	163	4	10	0	0	322	143	8	174	0	22	13	0	2	2	3	0	28653	20027	9322	12184	4911	777	5886	1300	146	1035	1149	182	1305	54	199	420	30	133	62	217	108	4	2
AT2G23620.1	methyl esterase 1	Gohir.D11G195700.1,Gohir.A11G189100.1	179	48	512	137	682	132	113	454	99	1121	207	1309	157	596	476	902	468	1798	171	108	42	114	41	70	167	189	20	61	64	421	336	779	158	137	116	429	718	898	111	128	156	90	135	588	320	165	61
AT1G79550.1	phosphoglycerate kinase	Gohir.A08G142800.1,Gohir.A01G097400.1	3027	1047	3877	1385	1868	1115	1747	1292	2937	1372	1947	1508	1839	1606	2517	3087	2038	2017	1959	1083	1206	1086	1194	1073	3163	2890	876	958	1308	3983	5517	2131	1437	1533	1185	1529	2737	1338	993	1211	1140	1708	1786	1448	1135	2403	3610
AT2G25620.1	DNA-binding protein phosphatase 1	Gohir.A05G009800.4,Gohir.D06G050000.1,Gohir.A06G050900.1,Gohir.A05G009800.3,Gohir.A05G009800.2,Gohir.A05G009800.1,Gohir.A05G012000.1,Gohir.D05G010500.2,Gohir.D05G010500.1,Gohir.D05G013000.1	921	196	879	391	311	236	210	214	305	245	128	119	140	198	272	470	110	140	295	317	265	202	206	223	1148	690	205	201	184	852	1284	501	316	365	489	213	505	216	180	284	246	239	179	197	229	295	305
AT4G04770.1	ATP binding cassette protein 1	Gohir.A05G169500.1,Gohir.D05G172700.1	145	97	825	190	253	266	149	143	151	86	148	104	175	215	151	346	188	111	236	136	95	51	229	225	168	120	110	103	80	655	1432	387	101	234	234	195	395	169	274	360	165	108	189	134	152	109	181
AT2G02870.3	Galactose oxidase/kelch repeat superfamily protein	Gohir.D13G073200.2,Gohir.D13G073200.3,Gohir.A13G073100.3,Gohir.A05G305200.1	450	70	202	102	122	156	43	43	104	145	91	67	29	52	99	135	45	87	45	64	62	76	150	214	313	586	51	71	87	181	272	153	89	120	98	132	147	88	119	267	83	55	30	51	35	119	105
AT5G57520.1	zinc finger protein 2	Gohir.D08G095000.1,Gohir.A08G023200.1,Gohir.A08G090800.1,Gohir.D08G033700.1	133	4	103	18	559	49	415	437	138	150	780	1057	433	432	121	201	1034	1171	97	54	59	19	132	65	142	122	6	5	0	35	40	234	14	5	35	466	464	745	47	74	28	342	486	318	554	151	115
AT5G03860.1	malate synthase	Gohir.D07G057400.1,Gohir.A08G053300.1,Gohir.A07G053000.2,Gohir.A07G053000.1	155	24	1577	542	807	564	34	32	52	123	180	220	5	67	78	450	243	583	29	62	23	11	790	1494	138	171	1	33	40	1826	2057	848	576	462	589	368	1491	563	229	1196	266	6	60	23	40	57	38
AT2G27430.1	ARM repeat superfamily protein	Gohir.D06G136900.1,Gohir.1Z044300.1,Gohir.D05G158600.1,Gohir.A05G155900.1,Gohir.A06G130900.1	161	38	363	90	116	21	73	40	27	54	9	1	31	46	26	215	1	4	29	39	5	6	15	42	194	124	39	46	28	412	487	191	71	85	116	67	175	105	17	24	21	66	79	36	43	24	27
AT5G57490.1	voltage dependent anion channel 4	Gohir.A08G085200.1,Gohir.D08G094500.1	1235	323	670	315	410	183	319	268	253	262	224	219	313	355	303	455	134	231	557	409	158	205	145	248	1649	821	338	326	304	601	862	549	286	265	392	232	660	338	142	236	172	266	371	216	319	239	263
AT5G63090.4	Lateral organ boundaries (LOB) domain family protein	Gohir.D05G255900.1,Gohir.D11G070600.1	97	2	134	20	159	12	13	51	0	33	2	20	9	68	6	105	5	36	0	0	0	0	0	0	47	147	0	5	0	152	189	61	26	30	5	108	171	199	26	5	5	16	9	65	37	0	0
AT1G09935.1	Phosphoglycerate mutase family protein	Gohir.D06G029100.1,Gohir.D06G029200.1,Gohir.D05G219600.1,Gohir.A05G217900.1,Gohir.A13G132800.1,Gohir.A06G030000.1,Gohir.A06G030100.1	21	0	214	24	23	1	0	8	8	32	0	0	0	4	8	131	0	8	8	13	3	17	1	47	21	20	0	0	0	118	441	84	3	20	48	13	51	5	0	0	3	0	0	0	16	9	5
AT5G61890.1	Integrase-type DNA-binding superfamily protein	Gohir.A05G244600.1,Gohir.A12G193600.1,Gohir.D12G196100.2,Gohir.D12G196100.1,Gohir.D05G245600.1,Gohir.D12G069000.1,Gohir.A11G038700.1,Gohir.D03G021500.1,Gohir.D02G069000.1,Gohir.A02G159000.1,Gohir.A12G071200.1,Gohir.A10G083000.1,Gohir.A02G063300.1,Gohir.D10G105300.1	220	30	1289	466	249	100	38	17	93	156	43	46	53	7	149	542	66	36	30	54	27	54	61	156	83	354	24	32	39	1023	2069	776	585	457	355	152	497	97	80	123	101	35	39	22	10	105	103
AT1G05160.1	cytochrome P450, family 88, subfamily A, polypeptide 3	Gohir.D06G163800.2,Gohir.D06G163800.1,Gohir.A06G157500.1,Gohir.D13G012600.1,Gohir.A13G011700.1,Gohir.A09G198700.1	366	187	716	152	140	126	238	161	264	153	225	106	182	196	227	602	226	87	183	243	294	171	310	112	421	309	240	232	91	671	1124	352	172	146	138	117	204	102	101	109	166	299	175	155	165	223	302
AT3G53620.1	pyrophosphorylase 4	Gohir.A04G079900.2,Gohir.A04G079900.3,Gohir.A04G079900.1,Gohir.A09G158600.1,Gohir.D04G119200.2,Gohir.D03G097500.1,Gohir.D09G154000.1,Gohir.A09G158600.2,Gohir.D04G119200.1,Gohir.A12G063800.1	6382	2277	8356	3135	3648	1849	2811	2234	2646	1685	3430	2859	3207	2520	2228	3936	4410	2896	2230	1296	1625	1434	1550	1248	5483	7277	2021	2511	2297	7458	12213	5398	2583	2893	3928	2438	5500	3006	1233	2052	2261	2692	2927	1849	2617	2524	2703
AT5G13750.1	zinc induced facilitator-like 1	Gohir.D05G289300.1,Gohir.D05G289300.2,Gohir.A05G288100.1	131	131	2203	674	675	311	90	79	161	233	184	101	36	52	209	1008	62	87	87	28	33	53	50	139	124	138	126	124	143	2570	3332	709	600	656	765	487	1207	332	257	387	290	77	102	108	49	136	170
AT4G15960.1	alpha/beta-Hydrolases superfamily protein	Gohir.A09G108900.1,Gohir.D09G104800.1,Gohir.D09G104600.1,Gohir.D13G223600.1,Gohir.A09G109000.1,Gohir.A13G219600.1,Gohir.D13G224000.1	1462	427	1587	644	914	442	119	113	165	712	86	67	74	85	279	626	71	107	327	172	89	201	87	401	1258	1663	298	479	506	1032	2456	1272	544	546	844	760	1307	673	490	477	358	166	68	103	122	179	155
AT1G55550.1	P-loop containing nucleoside triphosphate hydrolases superfamily protein	Gohir.D08G092200.1,Gohir.A08G082800.1,Gohir.A08G082800.2	145	31	605	186	160	31	82	20	171	58	137	33	30	7	134	326	51	19	44	9	79	10	116	3	77	212	10	22	61	638	1000	177	300	157	100	110	292	78	19	39	33	133	30	16	24	171	173
AT3G05550.1	Hypoxia-responsive family protein	Gohir.D11G278300.1,Gohir.A10G181600.1,Gohir.A11G268400.1,Gohir.A13G174600.1,Gohir.D10G188700.1,Gohir.D05G282000.1,Gohir.D13G180400.1	3736	2387	9897	2643	3812	2345	2048	1748	2612	1198	1679	1272	1612	1553	2165	3912	1625	1078	2495	810	916	717	475	636	4924	2547	3529	2648	985	5180	10560	13952	1320	1785	4825	1884	5993	3557	2184	2846	2005	1229	2864	616	2878	2405	2934
AT4G15248.1	B-box type zinc finger family protein	Gohir.D04G146800.1,Gohir.D04G147300.1,Gohir.A04G107400.1	27	200	1696	382	791	759	573	719	161	63	395	270	575	938	219	332	945	468	1224	223	350	206	85	108	45	7	411	173	17	505	2863	1720	230	416	500	546	1416	411	625	1297	354	330	814	209	1228	118	146
AT2G40340.1	Integrase-type DNA-binding superfamily protein	Gohir.D13G022300.1,Gohir.D09G163600.1,Gohir.A09G167700.1,Gohir.A10G202300.1,Gohir.D10G210500.1,Gohir.A13G021700.1	27	10	439	102	49	29	41	39	159	46	62	31	14	17	182	262	55	25	33	20	57	13	39	17	28	25	2	14	15	469	644	207	123	75	105	38	70	37	24	28	39	36	45	36	41	150	182
AT3G25655.1	inflorescence deficient in abscission (IDA)-like 1	Gohir.D12G175100.1,Gohir.A12G172600.1	10	3	218	20	265	32	12	0	127	121	12	18	0	14	127	192	30	6	64	32	93	57	93	102	9	9	9	0	0	118	222	314	23	9	27	232	355	209	46	9	41	23	0	0	0	100	159
AT2G17560.1	high mobility group B4	Gohir.A07G171000.1,Gohir.D07G177800.1,Gohir.1Z057600.1	514	77	79	83	108	77	210	63	94	67	87	93	179	66	120	112	115	46	918	759	141	141	159	141	554	473	73	83	74	93	19	125	99	42	106	160	93	73	80	51	99	74	346	41	83	96	125
AT2G32240.1	early endosome antigen	Gohir.D11G163300.1,Gohir.A11G156200.1,Gohir.D07G087100.1,Gohir.A07G081500.1,Gohir.A07G081500.2	1099	385	1446	510	687	420	755	576	662	490	635	425	342	442	697	935	563	452	339	112	245	176	389	412	1120	1076	312	369	474	1449	1895	994	463	471	594	553	838	668	398	457	405	733	774	619	530	501	789
AT5G50740.1	Heavy metal transport/detoxification superfamily protein	Gohir.D05G179100.1,Gohir.D05G179100.2,Gohir.A06G204300.1,Gohir.D09G247800.1,Gohir.A09G247200.1,Gohir.D06G217200.1	925	611	3072	832	1551	645	1609	725	2597	398	959	294	691	667	2003	1792	629	283	1173	508	1228	289	988	198	984	863	750	684	399	3487	3553	2178	658	664	1175	1120	2515	1019	497	688	748	2140	1076	742	706	2775	2557
AT5G39410.1	Saccharopine dehydrogenase	Gohir.A05G369500.1,Gohir.D04G045800.1	693	141	287	166	158	111	335	81	262	148	192	114	164	162	247	320	159	98	159	91	114	72	165	143	878	506	137	146	138	360	301	199	188	116	194	113	220	139	107	94	133	438	232	108	52	271	228
AT1G10740.3	alpha/beta-Hydrolases superfamily protein	Gohir.D01G151100.1,Gohir.A01G159200.1	95	1	75	1	97	2	9	9	5	20	1	5	0	3	7	86	0	0	0	0	0	1	0	0	20	168	0	0	2	116	38	70	0	2	2	168	66	56	2	0	5	10	7	17	0	6	5
AT4G14040.1	selenium-binding protein 2	Gohir.D02G021600.1,Gohir.1Z006800.1,Gohir.D02G021500.1,Gohir.A02G018300.1	608	162	537	210	247	151	181	127	1453	198	1314	240	96	95	1130	616	661	200	80	59	260	156	431	470	551	662	112	149	226	768	540	303	219	189	222	296	283	161	161	146	146	171	187	139	112	1375	1671
AT3G02468.1		Gohir.D08G046400.1,Gohir.A13G095100.1,Gohir.D05G008300.1,Gohir.A05G007400.1,Gohir.D13G089300.1,Gohir.A08G035700.1	1208	1033	6377	1782	4409	1953	2070	1254	2904	3095	2362	1899	654	590	3048	5853	1260	1551	1304	783	2200	1223	2654	2053	803	1610	322	1106	1671	7052	10097	1984	2194	2147	1003	4626	5782	2813	1924	2810	1126	2148	1991	1495	1011	2351	3278
AT4G10040.1	cytochrome c-2	Gohir.A05G253400.1,Gohir.D13G119600.1,Gohir.A04G134100.1,Gohir.D05G255400.1,Gohir.A13G116600.1,Gohir.D04G177300.2,Gohir.D04G177300.1	8458	2947	5641	2347	2389	1102	1713	1531	1041	1025	1540	1144	1660	1860	1113	2224	1415	1305	2248	1087	715	478	456	516	11292	5619	4600	2922	1319	4054	6965	5899	1656	1699	3686	1134	3818	2215	911	1261	1136	1249	2176	635	2426	865	1239
AT5G02230.1	Haloacid dehalogenase-like hydrolase (HAD) superfamily protein	Gohir.A04G083100.1,Gohir.A01G222000.2,Gohir.D01G211500.1	110	127	2151	670	4780	554	627	322	438	553	247	312	409	587	901	2098	200	378	1038	314	2065	380	314	92	105	114	176	178	27	1828	1398	3229	626	599	785	3328	7223	3790	493	633	536	620	633	372	271	498	423
AT2G36460.1	Aldolase superfamily protein	Gohir.A01G208900.1,Gohir.D04G104000.1,Gohir.D01G197900.1,Gohir.D01G196700.1,Gohir.A04G065600.1	6347	2670	9321	3225	2648	1891	3171	2246	6697	2428	2498	1460	3627	2753	5163	5844	2099	1661	4067	1957	2034	1967	2366	2826	5633	7061	2434	2834	2739	8283	13551	6128	2656	3226	3792	2354	3529	2060	1836	2065	1772	3148	3194	1858	2632	5269	8469
AT4G12440.2	adenine phosphoribosyl transferase 4	Gohir.D12G221400.1,Gohir.A12G219100.1	190	128	588	107	221	31	86	104	167	228	134	71	42	111	413	1019	73	65	139	166	42	62	47	42	260	119	243	109	31	569	838	357	96	119	104	93	314	255	19	26	50	114	57	107	100	171	198
AT2G31160.1	LIGHT-DEPENDENT SHORT HYPOCOTYLS-like protein (DUF640)	Gohir.D07G155400.1,Gohir.A07G213600.1,Gohir.A10G111400.2,Gohir.A10G111400.1,Gohir.D08G208800.1,Gohir.A07G149300.1,Gohir.D11G137200.1,Gohir.A08G190300.1,Gohir.D10G156500.1,Gohir.D07G219800.1,Gohir.D02G045700.1	578	166	467	171	580	212	530	1023	432	886	318	424	402	661	510	884	217	616	297	82	309	116	547	196	166	984	89	168	239	642	313	443	202	235	74	881	471	391	272	216	149	669	388	1489	554	544	379
AT1G70670.1	Caleosin-related family protein	Gohir.A01G147800.1,Gohir.D01G140900.1,Gohir.A12G151600.1,Gohir.A04G142400.1,Gohir.D04G185700.2,Gohir.D12G155200.1,Gohir.D04G185700.1	4041	1139	3200	1567	1602	713	1224	1076	686	732	1088	895	632	994	881	1565	914	711	1180	1109	665	722	331	207	5365	2715	1116	1471	832	2185	3392	4024	1303	991	2406	660	2553	1590	541	816	783	907	1537	758	1389	673	741
AT3G14940.1	phosphoenolpyruvate carboxylase 3	Gohir.A01G055800.1,Gohir.D13G153600.1,Gohir.A08G234600.1,Gohir.A08G234600.2,Gohir.A12G054900.1,Gohir.D08G255000.1,Gohir.A11G158600.1,Gohir.A13G149100.1	5198	1284	1616	1274	442	460	516	473	976	574	656	419	400	398	949	1398	493	569	483	329	584	448	611	531	4955	5437	904	1449	1495	1706	2211	931	1384	1390	1048	393	638	294	426	546	406	665	363	584	356	928	1065
AT3G08580.2	ADP/ATP carrier 1	Gohir.A08G027900.1	2734	954	1837	744	1281	527	571	443	554	740	524	362	698	650	775	1437	574	403	761	447	266	260	279	312	3626	1841	1190	997	675	1816	2208	1488	669	679	884	778	2007	1059	471	558	552	558	584	478	408	550	581
AT5G26110.1	Protein kinase superfamily protein	Gohir.A12G003600.1,Gohir.D12G003300.1	857	283	1166	438	474	339	205	282	324	374	291	427	275	343	356	699	367	478	386	450	245	364	331	391	833	880	273	293	282	1090	1983	423	456	413	444	379	730	312	297	303	418	215	194	301	263	301	342
AT3G29670.1	HXXXD-type acyl-transferase family protein	Gohir.A11G073100.1,Gohir.D11G077400.1	130	3	44	3	30	3	47	9	41	4	13	3	26	5	37	38	19	10	2	3	10	4	13	2	154	104	5	4	0	33	34	65	2	5	0	22	30	39	2	0	6	65	27	6	12	39	40
AT1G09155.1	phloem protein 2-B15	Gohir.D11G280200.1,Gohir.D11G280300.1,Gohir.A11G270100.1,Gohir.A13G110500.2,Gohir.A11G270200.1,Gohir.A13G110500.1,Gohir.D13G113100.2,Gohir.D13G113100.1	339	74	305	114	128	63	79	31	280	100	148	90	26	27	144	142	123	104	58	40	86	100	171	201	379	297	87	109	28	213	531	170	94	124	127	40	253	91	65	35	90	134	21	18	43	272	290
AT1G65840.1	polyamine oxidase 4	Gohir.D08G048200.1,Gohir.A08G037900.1,Gohir.A08G038000.1	22	33	2252	786	852	216	19	45	148	421	16	44	7	14	172	1579	11	135	62	75	55	72	48	152	9	33	26	44	32	4275	1748	734	1538	428	394	554	1664	337	92	270	284	28	9	58	31	153	183
AT3G48560.1	chlorsulfuron/imidazolinone resistant 1	Gohir.D10G128000.1,Gohir.A02G012300.1,Gohir.D02G013100.1,Gohir.A10G138800.1,Gohir.D02G013000.1	712	145	482	256	258	301	238	217	408	373	296	280	203	142	380	507	233	286	364	216	442	276	577	543	633	790	112	145	179	487	510	449	264	269	233	262	298	216	303	307	295	261	212	251	180	394	452
AT2G27690.1	cytochrome P450, family 94, subfamily C, polypeptide 1	Gohir.A09G094600.1,Gohir.D08G014700.1,Gohir.D09G094400.1,Gohir.A08G004400.1,Gohir.1Z005200.1,Gohir.D01G197000.1,Gohir.D04G102000.1,Gohir.A05G082100.1,Gohir.D09G136300.1,Gohir.A09G138300.1,Gohir.D05G085000.1,Gohir.A04G064500.1	999	210	127	165	125	75	34	48	49	47	31	158	32	39	74	82	15	117	60	55	24	28	56	42	1126	868	225	215	191	142	180	59	153	186	152	95	219	59	72	85	68	35	32	82	12	55	48
AT1G05710.5	basic helix-loop-helix (bHLH) DNA-binding superfamily protein	Gohir.D02G010100.3,Gohir.D02G010100.1,Gohir.A02G009900.1,Gohir.D10G123200.1,Gohir.D10G123200.2	1250	408	990	402	1056	445	617	423	815	587	882	969	325	421	744	928	888	971	631	297	449	267	858	594	1670	829	820	315	88	1155	417	1397	459	251	495	878	1268	1023	707	148	479	425	808	212	633	827	838
AT4G29340.1	profilin 4	Gohir.1Z071500.1,Gohir.A08G243700.1,Gohir.A06G068400.1,Gohir.D06G067000.1	849	661	2661	643	2881	1305	901	1108	359	232	836	696	2291	1782	467	656	1208	1008	788	353	2516	497	322	742	985	712	848	897	237	831	926	6224	354	199	1375	1649	2531	4463	1458	1123	1335	561	1239	210	2003	374	407
AT2G35840.2	Sucrose-6F-phosphate phosphohydrolase family protein	Gohir.D04G093100.1	905	273	691	287	294	143	199	187	197	179	269	175	95	137	213	387	281	211	169	149	153	114	149	134	971	839	185	260	373	580	892	600	240	248	372	220	450	212	136	153	139	214	183	166	208	217	187
AT4G26210.1	Mitochondrial ATP synthase subunit G protein	Gohir.A05G028600.1	1715	526	479	268	578	272	811	571	482	711	436	432	859	984	547	631	496	480	782	539	320	383	173	208	2426	1004	1015	344	219	356	530	552	278	189	337	344	656	733	307	289	219	611	1011	374	767	452	504
AT3G28050.1	nodulin MtN21 /EamA-like transporter family protein	Gohir.A05G360500.1,Gohir.D11G071700.1,Gohir.A09G170500.5,Gohir.A09G170500.6,Gohir.D04G086200.1,Gohir.A11G067900.1,Gohir.D04G053400.1	298	158	1025	297	1322	356	636	362	489	325	683	521	238	376	504	938	566	449	326	148	333	170	443	157	386	208	214	115	145	963	940	1173	270	201	420	738	1696	1535	254	293	521	613	658	284	438	524	410
AT5G04740.1	ACT domain-containing protein	Gohir.A13G010000.1,Gohir.D13G010900.1	1131	405	1147	423	608	232	642	511	475	477	558	381	425	524	606	816	596	523	481	250	323	192	106	108	1342	919	427	433	357	1121	1278	1042	443	318	506	400	889	536	144	256	298	407	877	357	663	460	460
AT5G04760.1	Duplicated homeodomain-like superfamily protein	Gohir.D05G079400.1,Gohir.A05G076600.1,Gohir.D09G096400.1,Gohir.D09G100700.1,Gohir.A09G104000.1	455	79	398	193	494	290	80	55	240	202	288	366	34	101	273	252	296	389	83	69	130	90	264	255	616	293	49	104	82	335	283	578	162	151	263	467	512	503	198	415	259	81	77	24	86	254	231
AT4G13040.3	Integrase-type DNA-binding superfamily protein	Gohir.A07G198800.1,Gohir.A07G198800.2,Gohir.D07G164400.1,Gohir.D07G164400.2,Gohir.D07G205300.2,Gohir.D07G205300.1,Gohir.A07G093100.1,Gohir.A11G139600.1	747	135	307	216	181	224	252	190	685	281	314	166	155	152	541	326	267	170	213	122	307	185	285	219	820	672	115	139	151	276	475	172	187	298	162	231	168	144	267	178	225	334	167	195	183	712	699
AT5G14740.1	carbonic anhydrase 2	Gohir.D05G315700.1,Gohir.D12G274500.1	564	174	1270	482	531	281	195	100	288	209	340	221	39	110	342	679	454	247	273	44	304	107	289	281	670	457	177	203	141	1495	1572	742	602	410	435	253	978	363	227	309	307	205	185	111	88	236	305
AT4G26210.2	Mitochondrial ATP synthase subunit G protein	Gohir.A05G028600.2,Gohir.D07G010200.2,Gohir.D05G030200.2,Gohir.D05G030200.1,Gohir.A07G009900.1	7280	2640	5694	2378	3835	1818	2002	1493	1940	2185	1888	1815	1898	2721	2668	3973	2290	1830	2347	1302	1211	1422	984	1169	9407	5152	3285	2649	1985	5326	6067	5689	1896	1922	3318	2296	5741	3466	1485	1749	2222	1718	2285	1141	1845	1941	2130
AT3G63280.2	NIMA-related kinase 4	Gohir.A12G003200.1,Gohir.A08G064700.1	88	8	118	12	146	11	19	90	145	192	24	27	14	47	256	126	22	53	20	13	31	35	19	5	20	154	1	8	16	112	170	73	17	14	7	190	136	110	11	12	11	13	23	132	47	151	149
AT3G14280.1	LL-diaminopimelate aminotransferase	Gohir.A06G143500.1,Gohir.D09G075300.1,Gohir.D06G148800.1,Gohir.D06G148800.2,Gohir.A09G075600.1	2116	688	3714	1546	4788	1696	639	1443	229	500	1303	1173	508	1166	445	1151	895	1408	188	54	123	95	226	112	2587	1644	833	830	404	3121	3454	4566	1427	539	2675	3190	6134	5039	2068	1102	1920	394	883	482	2400	291	181
AT1G27680.1	ADPGLC-PPase large subunit	Gohir.A05G192300.2,Gohir.A05G192300.1,Gohir.A07G132800.1,Gohir.A06G008500.1,Gohir.D07G137100.1,Gohir.D05G195500.1,Gohir.D06G004100.1	615	232	982	336	373	209	220	234	317	492	199	164	141	236	410	751	175	213	267	175	216	176	170	209	751	478	221	242	230	1174	1331	440	326	334	346	238	581	301	126	269	234	239	200	258	209	321	293
AT5G53460.2	NADH-dependent glutamate synthase 1	Gohir.A05G414000.1,Gohir.A12G250700.1	155	107	1128	338	254	214	111	161	549	247	149	140	60	78	622	605	125	184	64	66	131	127	201	235	68	241	55	82	185	1758	1344	281	403	417	194	279	343	140	189	268	187	152	68	260	62	457	675
AT1G71697.1	choline kinase 1	Gohir.D05G248200.2,Gohir.D05G273200.1,Gohir.D06G115800.2,Gohir.A05G246700.3,Gohir.A05G246700.2,Gohir.A05G246700.1,Gohir.A06G111400.1,Gohir.A06G111400.3,Gohir.D06G115800.1,Gohir.A06G111400.2,Gohir.D05G248200.1	880	330	1740	643	1224	759	841	438	1645	705	1541	773	375	411	1564	1086	1360	663	905	443	866	353	1020	699	1026	732	377	399	216	1817	2034	1367	711	411	806	552	1825	1294	514	1008	755	721	958	348	525	1831	1712
AT5G20885.1	RING/U-box superfamily protein	Gohir.D05G038900.1,Gohir.D08G268000.1,Gohir.A05G037400.1,Gohir.A08G246800.1	4689	1939	3031	1048	1183	1213	1645	1506	2232	438	3943	2380	975	1262	2337	1270	6183	1838	2799	922	1861	630	1888	621	5453	3923	2303	2386	1129	3224	3604	2264	661	727	1754	723	1742	1085	1554	1158	927	1313	1974	914	2096	2079	2504
AT3G21460.1	Glutaredoxin family protein	Gohir.D09G241200.1,Gohir.A09G240500.1,Gohir.A06G049400.1,Gohir.A02G047400.1	2583	875	1359	621	1121	836	1278	634	346	698	1489	1448	623	712	848	1326	1456	1064	51	35	61	155	82	219	3268	1896	1664	596	364	550	1495	2031	487	445	932	513	709	2141	768	1050	687	918	1636	396	872	300	450
AT5G23760.1	Copper transport protein family	Gohir.A12G227100.2,Gohir.A12G227100.3,Gohir.A12G227300.1,Gohir.A09G041900.1,Gohir.D09G042800.1,Gohir.A12G227100.1,Gohir.D12G258900.1,Gohir.A12G257600.1,Gohir.D12G229600.1,Gohir.D12G229400.1	7124	1975	2307	1689	1154	977	2266	1118	2525	503	3783	910	961	692	2264	1316	3317	688	1851	448	3761	662	2718	532	8437	5809	2325	2092	1507	1557	2358	3005	1118	911	3039	658	1284	1521	619	936	1376	2104	2425	820	1413	2480	2504
AT1G79550.2	phosphoglycerate kinase	Gohir.A01G097400.2,Gohir.A01G097400.3,Gohir.D01G082100.1,Gohir.D01G082100.2,Gohir.A13G127900.1,Gohir.D01G082100.3	2011	762	2598	1003	1502	829	1426	978	1545	1016	1312	1105	1962	1540	1651	2222	1534	1315	1701	784	753	694	650	717	2129	1892	763	744	777	2887	3346	1561	895	1103	1010	1181	2116	1209	746	944	797	1373	1479	1013	942	1351	1790
AT2G42910.1	Phosphoribosyltransferase family protein	Gohir.D04G036400.1,Gohir.A05G379100.1	1360	349	935	500	1166	480	733	699	414	580	833	745	704	805	588	988	790	720	595	307	281	220	303	261	1670	1049	336	322	389	930	1134	740	547	429	525	784	1641	1074	423	471	545	700	765	678	719	379	413
AT2G44065.1	Ribosomal protein L2 family	Gohir.A13G170800.1	774	243	399	162	325	204	377	240	151	136	187	238	333	248	149	223	297	239	370	214	87	134	116	161	1069	478	406	197	125	322	419	455	154	131	201	178	404	394	180	188	243	197	557	157	322	157	144
AT1G65480.1	PEBP (phosphatidylethanolamine-binding protein) family protein	Gohir.D08G248000.1,Gohir.A08G227700.1	1477	342	234	277	494	267	638	1137	629	983	2044	1034	252	549	392	828	1194	683	8	0	20	18	3	9	808	2146	158	485	383	48	135	520	155	205	473	786	120	575	253	195	353	670	605	885	1388	678	583
AT1G07870.2	Protein kinase superfamily protein	Gohir.D08G004200.1,Gohir.D13G235200.1,Gohir.D08G009100.1,Gohir.A13G229600.1,Gohir.D13G235200.2	122	61	561	150	164	90	130	94	348	115	211	71	41	47	336	336	84	83	71	27	102	52	110	85	90	151	53	73	56	529	849	305	131	152	167	108	260	123	58	90	123	179	80	102	84	270	419
AT1G05000.1	Phosphotyrosine protein phosphatases superfamily protein	Gohir.A07G084200.1,Gohir.D07G175100.2,Gohir.D07G175100.1,Gohir.1Z037200.1,Gohir.A07G187600.1,Gohir.D07G194400.1,Gohir.D07G090300.1,Gohir.A06G152200.1,Gohir.A07G168600.5,Gohir.A07G168600.3,Gohir.A10G010600.1,Gohir.A07G168600.1,Gohir.D06G158500.1,Gohir.D06G158500.3,Gohir.D06G158500.2	1286	503	1766	651	539	359	683	438	1525	764	1615	819	503	384	1468	1808	2161	1174	1187	150	1477	298	1623	555	1418	1152	490	533	486	1850	1985	1466	610	607	738	261	817	535	182	394	499	687	676	346	528	1378	1576
AT5G60200.1	TARGET OF MONOPTEROS 6	Gohir.A06G125700.1,Gohir.D06G130200.1	86	3	90	7	20	6	90	41	40	26	49	13	76	15	38	52	59	86	23	16	21	53	19	21	46	126	0	0	9	99	166	5	8	12	0	6	28	26	0	5	12	88	91	29	52	27	47
AT1G21540.1	AMP-dependent synthetase and ligase family protein	Gohir.A02G111200.1,Gohir.D03G062800.1	134	1	19	0	10	0	41	4	37	1	52	2	22	20	22	11	21	0	4	4	8	1	24	1	167	101	1	1	0	14	16	28	0	0	0	13	9	8	0	0	1	57	25	0	7	57	25
AT1G78380.1	glutathione S-transferase TAU 19	Gohir.D07G183600.1,Gohir.D13G156700.1,Gohir.A04G047400.1,Gohir.A13G152300.1,Gohir.A13G152500.1,Gohir.D13G156800.1,Gohir.A07G176500.1,Gohir.D13G156900.1	14480	5429	18325	7624	14704	7056	8200	8295	2740	5133	5161	5486	5934	9440	3943	7739	6005	8284	7685	3405	4006	2490	1348	1485	19499	9460	9123	5645	1516	17167	14054	23753	6820	4027	12029	8442	24179	11491	5439	10230	5501	6255	10144	3406	13184	2954	2772
AT1G70410.2	beta carbonic anhydrase 4	Gohir.A03G139400.1	497	152	748	286	549	368	170	246	120	208	86	103	143	210	214	397	135	147	186	327	74	202	144	203	548	445	183	171	101	684	853	708	155	320	382	463	835	349	488	400	217	154	186	174	318	130	118
AT3G02470.3	S-adenosylmethionine decarboxylase	Gohir.D02G133200.1,Gohir.D05G008400.1	3450	1366	6347	2495	5918	3183	2262	1525	5129	4101	4109	2133	781	864	6493	7956	2774	1866	2042	1249	3000	2303	3466	2637	1936	4963	748	1118	2231	6554	7051	5437	3065	2430	1992	5837	7809	4107	3242	3691	2616	3239	1283	2126	924	5792	4995
AT1G12350.1	4-phospho-panto-thenoylcysteine synthetase	Gohir.A01G187300.1,Gohir.D01G182400.1	970	286	519	250	392	206	707	241	348	171	379	224	732	384	285	305	300	214	500	200	212	145	180	140	1418	521	391	273	194	479	487	593	224	216	311	257	544	374	156	224	238	734	679	150	332	415	301
AT3G12670.1	CTP synthase family protein	Gohir.D13G130900.1,Gohir.A01G100700.1,Gohir.A01G100700.2,Gohir.A13G127200.1,Gohir.D01G085200.2,Gohir.D01G085200.1	865	171	241	212	149	177	155	156	160	228	140	170	125	160	218	273	132	152	183	221	159	184	167	166	917	813	210	149	153	231	332	161	231	187	220	123	193	131	153	179	201	156	153	189	120	151	173
AT4G05150.1	Octicosapeptide/Phox/Bem1p family protein	Gohir.D05G169500.1,Gohir.D05G169500.2,Gohir.A06G114900.2,Gohir.D06G127300.3,Gohir.D06G127300.1,Gohir.D06G127300.2,Gohir.A05G166500.2,Gohir.A05G166500.3,Gohir.A05G166500.1,Gohir.A05G166500.4,Gohir.A06G208900.1,Gohir.D06G212100.1,Gohir.A06G114900.3,Gohir.A06G114900.1,Gohir.A06G114900.4	241	153	1209	371	499	244	346	330	1231	354	488	278	219	239	952	998	529	419	436	158	492	254	713	568	140	338	70	186	205	1454	1603	569	401	411	300	510	569	418	176	285	273	340	347	348	310	904	1325
AT4G20980.3	Eukaryotic translation initiation factor 3 subunit 7 (eIF-3)	Gohir.A05G161200.1	233	24	166	77	60	38	50	50	58	50	65	37	54	56	52	106	53	57	58	24	31	19	47	40	289	176	35	19	19	151	212	135	52	64	114	39	87	54	46	37	31	49	50	36	63	44	70
AT4G22600.1	transcription factor	Gohir.A03G009800.1,Gohir.D03G160900.1	187	1	60	39	115	6	13	2	1	3	0	0	8	0	3	14	2	0	10	5	1	0	0	1	197	177	0	3	0	56	106	17	36	20	59	50	283	13	0	8	8	0	25	3	0	0	0
AT3G09390.1	metallothionein 2A	Gohir.D13G229100.1,Gohir.D13G229000.2,Gohir.D13G229000.1,Gohir.D01G211900.1,Gohir.A13G224300.1,Gohir.A01G222400.1,Gohir.D11G345700.1,Gohir.D13G229300.1	120514	75248	232268	67160	470463	122381	489490	477607	107536	125248	930915	683129	448893	586713	120402	140164	999376	757036	122453	67168	92268	51778	110178	100449	135469	105556	103469	94459	27820	136108	111512	449182	34880	44303	122297	360365	472232	578791	101987	139571	125583	391517	587459	229039	726172	115139	98650
AT3G61850.4	Dof-type zinc finger DNA-binding family protein	Gohir.A09G188900.1,Gohir.D07G141500.1,Gohir.A08G101900.2,Gohir.A08G101900.3,Gohir.A08G101900.1,Gohir.D09G183800.2,Gohir.D09G183800.1,Gohir.A07G136300.1,Gohir.D08G114000.1	575	194	438	157	371	213	797	671	1124	585	1162	571	469	444	975	819	820	584	605	254	502	307	646	419	577	571	166	145	271	430	386	501	157	124	189	422	351	340	183	183	275	966	626	533	804	944	1228
AT1G78110.1	nucleolar GTP-binding protein	Gohir.A06G036700.1,Gohir.D06G037500.1,Gohir.D05G230200.1,Gohir.A05G227800.1	252	47	56	19	42	17	187	71	322	72	333	55	44	34	156	199	190	26	78	40	80	91	30	15	244	257	54	46	42	79	36	55	16	27	14	34	25	65	18	15	18	227	146	69	69	345	349
AT2G14170.1	aldehyde dehydrogenase 6B2	Gohir.D10G099600.1,Gohir.D10G099600.2,Gohir.A03G178200.1,Gohir.D02G201900.1,Gohir.D02G201800.1,Gohir.A03G178100.1,Gohir.A10G088300.1,Gohir.A10G088300.2	1597	405	1040	610	1857	722	515	445	897	692	906	662	504	645	1069	1086	993	673	516	377	534	364	697	661	1915	1275	303	331	583	1001	813	1311	724	597	508	1406	2283	1886	610	800	755	523	503	453	435	923	869
AT3G10985.1	senescence associated gene 20	Gohir.D13G014700.1,Gohir.A06G159700.1,Gohir.D06G165500.1,Gohir.D10G252900.1,Gohir.A10G240700.1,Gohir.A13G013600.1	9791	5897	23307	7535	41581	17230	7041	11723	14288	19829	15242	26715	8096	15203	21756	22239	18267	30192	6725	6365	16801	9279	21097	15163	5314	14266	4142	5966	7582	33205	15695	21020	11562	4877	6167	48439	46789	29517	21602	11625	18460	7549	6530	12840	10604	13586	15139
AT4G04450.1	WRKY family transcription factor	Gohir.D12G123100.1,Gohir.A11G104800.1,Gohir.A12G119500.1,Gohir.D11G161600.1,Gohir.A11G154700.1,Gohir.D11G109600.1	87	17	170	29	95	30	163	33	463	80	226	38	37	34	358	214	126	101	64	48	161	64	283	229	44	130	11	19	21	148	113	246	36	16	37	132	62	92	35	22	35	235	90	36	29	521	460
AT2G25810.1	tonoplast intrinsic protein 4%3B1	Gohir.D06G093500.2,Gohir.D06G093500.1,Gohir.A06G093800.1	1616	516	2219	994	5858	857	5801	5350	3262	4186	8107	8896	5647	7608	5258	5723	8109	8815	2964	4112	1457	3131	348	706	1238	1994	452	597	498	1511	1729	3417	991	1090	902	5238	5545	6790	482	937	1154	6830	4771	5854	4845	3237	2605
AT3G02850.1	STELAR K+ outward rectifier	Gohir.D02G120300.1,Gohir.D02G120300.2,Gohir.A05G109800.1,Gohir.D05G012600.1,Gohir.A03G091900.1,Gohir.A03G091900.2,Gohir.D05G110100.1,Gohir.D05G110100.2,Gohir.D02G120500.2,Gohir.D02G120500.1	480	94	80	77	94	81	181	234	167	145	288	252	126	179	132	118	260	223	191	111	291	218	277	144	606	350	91	78	115	61	90	90	77	76	82	91	72	119	83	83	79	163	196	193	271	171	169
AT5G15190.1	hypothetical protein	Gohir.A05G365100.1,Gohir.A07G205100.1,Gohir.D07G211200.1,Gohir.D04G049700.1	153	10	145	54	263	47	78	93	34	33	901	1021	34	185	39	136	995	778	44	0	51	3	48	18	169	136	15	7	7	69	114	250	20	74	67	137	134	518	21	66	50	45	109	20	166	24	37
AT4G02940.1	oxidoreductase, 2OG-Fe(II) oxygenase family protein	Gohir.D08G078800.1,Gohir.A08G070200.1,Gohir.A11G119800.1,Gohir.D11G124600.1	1123	494	997	322	157	194	155	199	641	257	319	151	111	118	501	756	183	140	100	80	228	85	181	241	460	1785	200	351	933	736	1890	363	296	440	229	157	199	113	139	327	116	200	107	291	104	576	702
AT1G79900.1	Mitochondrial substrate carrier family protein	Gohir.D10G071000.1,Gohir.D10G071000.2,Gohir.D09G082200.1,Gohir.A09G082400.1,Gohir.A10G080300.1	108	5	199	63	115	47	5	10	17	37	7	0	8	2	54	156	27	11	17	29	16	14	105	134	77	139	0	5	12	262	165	170	82	55	54	95	148	102	20	74	48	3	5	13	7	10	23
AT5G12020.1	17.6 kDa class II heat shock protein	Gohir.D06G084500.1,Gohir.A06G085100.1,Gohir.A05G040000.1,Gohir.A05G039900.1,Gohir.D05G041400.1,Gohir.D05G041500.1,Gohir.A07G020900.1,Gohir.D07G020600.1	492	659	4874	1504	551	1067	3006	2234	382	1086	1155	1565	4786	2971	827	3346	1428	1515	7316	652	1313	642	1049	825	484	498	676	703	596	4293	8014	2316	1613	1178	1719	423	794	438	1183	1078	938	2516	3492	1306	3158	476	357
AT2G40530.1	transmembrane protein	Gohir.D13G007600.1,Gohir.A13G007500.1,Gohir.D04G012100.1,Gohir.A05G403700.1	75	143	1520	460	827	271	330	245	130	84	656	178	630	308	108	162	363	159	226	260	163	412	97	126	99	50	204	171	55	500	1617	2445	77	105	1198	277	1888	316	171	316	327	282	376	89	398	105	155
AT1G59740.1	Major facilitator superfamily protein	Gohir.A06G144500.1,Gohir.D05G202400.1,Gohir.A11G275800.1,Gohir.A10G158200.1,Gohir.D10G083900.1,Gohir.D06G139900.1,Gohir.D11G286200.1	320	93	474	178	779	229	155	176	268	161	412	217	103	178	205	329	273	163	338	77	530	96	426	134	372	264	81	87	112	646	241	535	145	111	278	851	916	569	228	205	252	200	109	162	188	240	284
AT5G10625.1	flowering-promoting factor-like protein	Gohir.D05G068100.1,Gohir.A05G065500.1,Gohir.A06G106500.1,Gohir.D06G108700.1	217	34	5	0	0	0	31	0	2	0	35	66	24	16	2	9	50	5	31	0	32	1	0	11	254	179	84	19	0	0	0	14	0	0	0	0	0	0	0	0	0	33	28	0	0	5	0
AT3G11600.1	E3 ubiquitin-protein ligase	Gohir.D04G095700.1,Gohir.A07G111600.1,Gohir.A11G318100.1,Gohir.D01G192900.1,Gohir.A05G078800.1,Gohir.D09G097200.1,Gohir.D07G115300.1,Gohir.D11G337300.1,Gohir.A04G060300.1,Gohir.A01G202900.1,Gohir.D05G081700.1	3948	1122	1110	925	2109	904	1555	401	1934	291	1474	398	1271	1073	1252	573	1278	335	729	223	671	372	1090	381	4210	3683	1095	1557	713	591	1032	1706	952	907	912	1752	2792	1783	795	984	928	2213	892	462	333	2838	1492
AT1G15460.1	HCO3- transporter family	Gohir.A05G009500.1,Gohir.A06G187400.2,Gohir.A06G187400.1,Gohir.D05G010200.1,Gohir.A10G176500.1,Gohir.D06G193600.1,Gohir.D10G183200.1,Gohir.D06G199900.1,Gohir.A06G191500.1	8	15	252	35	44	16	21	7	57	94	15	5	14	4	43	152	12	10	36	44	20	27	20	116	5	9	18	17	6	323	347	89	25	32	46	33	78	20	12	12	25	37	2	5	6	78	46
AT5G04770.1	cationic amino acid transporter 6	Gohir.A08G163000.1,Gohir.D08G182900.1,Gohir.A11G029100.1,Gohir.D12G215100.1,Gohir.A12G212600.1,Gohir.D11G027600.1	137	6	70	22	63	11	57	53	139	70	191	41	31	22	145	176	94	18	33	22	44	12	37	5	109	165	6	4	8	102	32	74	36	11	20	60	73	54	15	10	9	82	29	31	74	152	142
AT2G41250.1	Haloacid dehalogenase-like hydrolase (HAD) superfamily protein	Gohir.A11G307800.1,Gohir.A11G307800.2,Gohir.D11G323200.2,Gohir.D11G323200.1	1004	242	447	305	577	417	344	208	471	123	588	277	138	230	400	258	423	533	386	159	388	420	511	393	971	1036	223	271	232	356	303	681	338	298	279	629	591	511	438	457	357	409	279	187	228	522	413
AT1G10070.2	branched-chain amino acid transaminase 2	Gohir.D05G266000.1,Gohir.D05G216300.1,Gohir.A05G212900.1,Gohir.A05G263700.2,Gohir.A05G263700.3,Gohir.A05G263700.1,Gohir.A01G180000.4	481	144	533	221	511	481	67	40	274	125	276	116	31	58	382	268	192	119	67	38	141	37	284	462	395	564	77	174	183	646	521	432	229	212	221	432	658	443	409	757	276	60	73	54	23	269	315
AT2G19330.1	plant intracellular ras group-related LRR 6	Gohir.A05G408700.1,Gohir.D04G006700.1,Gohir.D13G185000.1,Gohir.A13G182300.1	43	4	156	21	128	19	37	85	31	85	15	37	54	56	60	141	23	70	7	13	9	22	38	109	21	62	4	2	6	200	179	85	25	17	20	153	136	96	11	21	26	26	47	70	99	37	26
AT1G68360.1	C2H2 and C2HC zinc fingers superfamily protein	Gohir.A03G147900.1,Gohir.D02G171100.1,Gohir.A12G142100.1,Gohir.D12G147000.1	65	37	298	57	199	59	157	78	74	39	121	93	188	147	89	128	149	108	237	59	98	45	94	57	48	80	49	19	43	152	352	389	50	41	80	120	212	268	84	40	53	171	142	57	97	72	79
AT1G67360.1	Rubber elongation factor protein (REF)	Gohir.D01G147700.2,Gohir.A01G158200.2,Gohir.D01G147700.1	56	41	305	53	100	37	29	16	34	26	88	46	39	13	36	129	66	43	66	24	49	13	48	26	52	60	45	39	39	181	345	390	26	31	102	32	171	97	18	53	39	13	45	8	23	19	52
AT1G56020.1	serine/arginine repetitive matrix-like protein	Gohir.A13G153200.1,Gohir.D13G157800.1,Gohir.D01G024700.1,Gohir.A01G037400.1,Gohir.A08G232800.1	884	202	336	254	286	200	458	166	813	125	330	115	135	125	673	319	170	82	191	172	289	106	309	201	704	1063	146	267	192	323	355	329	349	218	197	291	336	229	250	178	172	721	192	208	122	973	727
AT3G12580.1	heat shock protein 70	Gohir.A10G216600.1,Gohir.A06G177000.1	3028	802	1989	1256	302	689	1356	1126	1112	974	1598	1744	1048	1181	837	1040	1288	1607	1372	951	1111	1005	1998	3023	3171	2884	860	896	649	1247	3903	817	1153	1630	986	330	364	211	831	821	414	1491	1221	1412	840	734	1504
AT1G09380.1	nodulin MtN21 /EamA-like transporter family protein	Gohir.A13G176900.1,Gohir.D13G183400.1	93	0	46	1	42	1	2	0	10	3	5	1	2	0	7	53	0	0	1	1	0	0	2	0	101	84	0	0	0	22	70	45	0	0	2	18	49	58	0	0	2	4	0	0	0	4	17
AT2G27930.1	PLATZ transcription factor family protein	Gohir.A07G105700.1,Gohir.D04G107000.1,Gohir.A04G068500.1,Gohir.D07G109700.1	212	31	37	17	18	10	140	50	236	17	101	19	33	46	152	29	61	23	51	38	86	19	74	4	259	162	41	26	27	23	36	55	14	12	25	23	10	23	8	13	8	185	95	25	71	265	211
AT3G24130.1	Pectin lyase-like superfamily protein	Gohir.A12G123600.1,Gohir.A13G176000.1,Gohir.D13G182300.1,Gohir.A09G205000.1,Gohir.D09G198700.1	134	2	15	4	18	3	14	4	2	2	3	0	0	5	1	7	4	3	2	5	2	2	5	2	210	56	2	5	0	11	12	21	2	9	0	27	8	18	4	1	4	5	22	4	4	1	4
AT2G18230.1	pyrophosphorylase 2	Gohir.D12G063700.4,Gohir.D12G063700.2,Gohir.D12G063700.1,Gohir.A12G063800.2	39	6	187	33	85	13	64	18	6	8	45	65	23	61	10	45	41	50	13	3	9	2	17	7	67	11	4	4	9	191	205	165	20	27	53	40	80	136	5	18	16	58	69	11	25	5	9
AT2G40590.1	Ribosomal protein S26e family protein	Gohir.A06G179500.1	1658	591	1143	547	925	741	1065	888	503	870	625	559	1195	1227	668	762	505	653	1593	913	399	851	184	262	2330	986	919	537	316	628	807	1993	498	386	758	614	979	1182	509	768	947	660	1470	404	1372	467	551
AT3G03980.1	NAD(P)-binding Rossmann-fold superfamily protein	Gohir.D11G268400.1,Gohir.A11G258400.1	366	366	1647	436	733	488	356	212	364	319	432	412	193	328	457	799	439	465	399	249	421	333	490	646	410	321	246	512	340	1487	2255	1199	299	395	615	461	1071	669	452	516	495	284	426	166	258	363	345
AT4G13620.1	Integrase-type DNA-binding superfamily protein	Gohir.A10G125000.1,Gohir.A09G205300.1,Gohir.D09G199000.1,Gohir.D10G141500.1	120	4	23	0	39	3	11	14	15	16	13	12	4	23	28	44	30	7	32	14	37	6	26	15	178	61	5	4	2	24	12	32	0	0	0	44	59	15	0	9	0	12	7	7	21	7	18
AT1G35670.1	calcium-dependent protein kinase 2	Gohir.A02G060100.1,Gohir.A05G274900.1,Gohir.D04G040500.2,Gohir.A05G274900.2,Gohir.D04G040500.1,Gohir.A05G375200.1,Gohir.D02G065600.1,Gohir.A05G375200.2,Gohir.D05G277200.1,Gohir.D05G277200.3,Gohir.D05G277200.2	727	260	826	349	522	264	460	399	758	425	422	294	360	326	592	639	267	255	404	354	411	240	287	224	740	712	272	247	257	813	1261	404	334	331	381	413	751	405	218	272	303	501	415	452	342	696	865
AT5G43330.1	Lactate/malate dehydrogenase family protein	Gohir.A12G096100.2,Gohir.A12G096100.3,Gohir.A12G096100.1,Gohir.A09G204100.2,Gohir.D09G197900.1,Gohir.D02G045500.1,Gohir.A10G111200.1,Gohir.A09G204100.1	10278	4021	8522	3995	7097	4624	4506	3568	3058	2424	4070	4133	6196	6165	3786	4950	5445	4362	5623	3292	2156	1866	2118	1883	14280	6276	5943	3828	2293	7889	10106	7572	2915	3799	5269	4145	10856	6291	3836	5643	4391	4146	4863	3111	4022	2732	3484
AT3G12490.1	cystatin B	Gohir.A09G109500.1	8014	5923	27657	9357	25173	7768	3969	4409	6247	7080	6637	6100	2346	3289	8157	14584	7131	7179	5085	2266	5028	2888	3414	4778	6975	9052	4894	8845	4031	25429	21640	35901	7604	5506	14962	15906	36090	23524	6135	9735	7434	3299	4638	1964	6854	5919	6733
AT5G11880.1	Pyridoxal-dependent decarboxylase family protein	Gohir.D13G031100.1,Gohir.A11G254700.1,Gohir.A12G043000.1,Gohir.A13G033200.1,Gohir.D12G029400.1	1483	347	914	628	2314	1085	327	564	344	1116	141	496	220	814	479	1248	111	423	440	464	222	389	251	463	1845	1118	377	285	380	800	691	1250	595	488	802	1590	3720	1632	950	1159	1145	253	399	730	393	371	332
AT4G08980.4	F-BOX WITH WD-40 2	Gohir.D11G054800.2,Gohir.A06G034600.1,Gohir.D03G039400.3,Gohir.A05G224900.4,Gohir.A05G224900.6,Gohir.A06G034700.2	142	7	32	11	10	3	8	0	2	19	2	1	8	0	10	66	1	2	0	0	0	1	0	0	167	117	0	8	12	52	34	11	11	11	11	8	14	8	1	1	8	7	8	0	0	0	3
AT4G20980.1	Eukaryotic translation initiation factor 3 subunit 7 (eIF-3)	Gohir.D06G132300.1,Gohir.D05G163900.1	357	92	465	206	136	112	100	108	111	104	117	98	109	106	132	258	96	109	110	68	88	60	115	132	465	249	114	86	76	403	581	411	149	163	306	98	208	102	128	112	97	123	77	129	85	87	126
AT2G36630.1	Sulfite exporter TauE/SafE family protein	Gohir.A01G140200.1,Gohir.D01G129500.1,Gohir.D01G129500.2,Gohir.D04G106100.1,Gohir.A04G067400.1	170	731	3748	904	258	406	146	204	223	361	26	80	53	150	320	2301	44	108	300	373	233	323	276	663	178	162	1023	769	400	4751	4855	1639	438	1004	1273	217	478	79	299	711	211	56	234	283	123	160	228
AT1G78550.1	2-oxoglutarate (2OG) and Fe(II)-dependent oxygenase superfamily protein	Gohir.A13G153600.1,Gohir.A13G153700.1,Gohir.D13G158300.1,Gohir.D13G158200.1	476	374	1455	403	1533	466	98	174	521	514	226	387	99	189	1062	921	320	407	261	88	522	168	447	117	516	435	357	476	289	1692	1390	1283	337	287	582	1335	1753	1511	506	373	522	108	86	254	92	719	396
AT5G54790.1	CTD small phosphatase-like protein	Gohir.D01G063800.1,Gohir.D13G145200.1,Gohir.A13G140400.1,Gohir.A01G076300.1	237	34	24	22	44	12	155	47	23	136	26	10	41	69	32	176	52	55	0	0	0	3	0	0	226	246	15	62	25	0	16	57	22	12	31	32	15	85	5	25	5	103	206	34	59	24	5
AT5G53750.1	CBS domain-containing protein	Gohir.A01G065400.1,Gohir.A04G028500.1,Gohir.D06G131000.1,Gohir.D01G052800.1	520	238	942	337	289	310	600	491	1057	622	205	153	547	691	1493	1074	183	190	286	151	299	216	528	219	574	465	305	272	138	1671	766	390	388	298	325	472	293	101	367	266	298	573	625	551	429	656	1519
AT1G66140.1	zinc finger protein 4	Gohir.D07G175900.1,Gohir.A12G021200.1,Gohir.D12G021500.1,Gohir.A07G169500.1,Gohir.A13G029400.1,Gohir.1Z045600.1,Gohir.D13G027700.1	215	55	277	101	261	106	394	296	342	236	585	317	223	310	511	287	436	314	1057	680	479	462	710	483	236	193	60	44	60	283	209	343	83	86	132	206	303	272	48	115	156	340	443	231	355	395	307
AT3G12830.1	SAUR-like auxin-responsive protein family	Gohir.A08G232500.1,Gohir.A05G328500.1,Gohir.D13G126000.1,Gohir.A01G096800.1,Gohir.D01G081100.1,Gohir.A13G122200.1,Gohir.D05G329500.1,Gohir.D08G252700.1	666	254	1089	451	513	755	324	451	513	492	714	398	554	541	611	1007	1362	587	431	249	682	340	913	560	512	817	209	346	210	1632	995	642	348	465	539	672	480	387	937	601	728	346	301	482	417	516	535
AT1G09460.1	Carbohydrate-binding X8 domain superfamily protein	Gohir.A11G275400.1,Gohir.D11G285800.2,Gohir.D11G285800.1	540	216	432	150	290	226	383	236	962	248	636	331	300	133	710	442	509	162	357	233	270	250	323	197	479	601	191	192	264	640	374	283	112	136	201	288	305	276	204	259	216	544	221	285	187	914	1063
AT5G40650.1	succinate dehydrogenase 2-2	Gohir.A07G225100.1,Gohir.D07G232300.1,Gohir.A05G342500.1	1341	621	1522	568	1055	410	726	471	710	581	652	655	612	635	935	1277	740	547	651	319	425	350	574	645	1502	1179	577	639	648	1811	1691	1063	578	533	591	826	1669	671	382	410	439	636	815	402	538	652	805
AT2G38710.1	AMMECR1 family	Gohir.D05G288400.1	831	418	1289	449	983	247	452	374	487	444	294	133	382	414	519	761	261	170	445	297	150	161	112	245	765	897	422	495	337	1405	1157	1306	392	351	605	749	1620	579	136	359	246	386	518	268	479	406	520
AT3G15280.1	hypothetical protein	Gohir.D01G048600.1,Gohir.A01G062000.1	154	67	184	24	292	76	94	96	31	65	64	19	75	69	126	222	48	33	156	23	21	16	5	4	180	127	106	61	35	64	200	289	15	37	22	185	547	144	60	101	68	52	135	99	93	33	30
AT5G40010.1	AAA-ATPase 1	Gohir.D11G031700.1,Gohir.D07G223700.1,Gohir.D09G022100.1,Gohir.D09G022300.1,Gohir.A09G023000.1,Gohir.A07G216900.1,Gohir.A07G216500.1,Gohir.A11G068900.1,Gohir.D11G072100.1,Gohir.D07G223300.1	3072	1121	1823	959	1076	796	1129	767	1512	1654	1136	560	409	723	1561	1764	1109	653	956	386	493	280	349	650	3980	2162	1176	1362	826	1883	2022	1563	813	742	1321	932	1470	831	765	861	762	1010	1244	741	791	1288	1690
AT2G36800.1	don-glucosyltransferase 1	Gohir.A04G069400.1,Gohir.D01G082500.1,Gohir.A01G078300.1,Gohir.D01G065300.1,Gohir.D08G166000.1,Gohir.D04G107700.1	6	5	217	36	140	45	85	35	218	66	137	32	26	24	163	160	64	33	111	51	105	45	122	218	4	8	5	6	5	269	185	195	46	37	27	103	171	143	46	45	43	78	91	12	57	220	200
AT3G52930.1	Aldolase superfamily protein	Gohir.D04G103800.1	1805	755	2847	1221	800	580	836	681	1375	1004	777	600	572	606	1331	2412	621	695	800	590	785	728	609	717	1464	2146	514	736	1016	2645	4463	1434	1124	1356	1183	725	1259	415	610	612	519	951	721	869	492	1205	1628
AT2G41370.1	Ankyrin repeat family protein / BTB/POZ domain-containing protein	Gohir.A09G119000.1,Gohir.A01G193300.1,Gohir.A01G193300.2,Gohir.D01G183600.1	99	31	238	60	193	73	49	226	36	307	54	171	50	149	102	359	32	124	37	8	20	28	41	43	65	132	29	27	38	310	258	148	58	53	69	261	152	165	102	63	55	41	56	352	98	47	27
AT2G36530.1	Enolase	Gohir.D07G043400.1,Gohir.A09G136500.1,Gohir.D09G137900.2,Gohir.D09G137900.1,Gohir.D01G198700.2,Gohir.D01G198700.1,Gohir.A07G039200.1,Gohir.A01G209600.2,Gohir.A01G209600.1,Gohir.D04G104700.1,Gohir.A09G136600.1	13222	5119	9617	4810	7193	4442	6115	3885	4307	3430	4957	4623	5187	5498	4548	6542	5284	4193	6745	3655	2859	2259	2540	2590	18307	8135	6589	4783	3985	8145	11800	8905	3607	4393	6426	4214	10559	6807	3723	4690	4913	4764	7462	2978	4789	3745	4896
AT1G19090.1	receptor-like serine/threonine kinase 2	Gohir.A11G000900.1,Gohir.D11G000500.2,Gohir.D11G000500.1	140	13	48	13	10	4	28	37	39	43	24	9	8	14	43	83	3	11	13	6	27	13	21	7	33	247	3	4	31	24	90	31	11	24	5	17	4	7	6	3	3	26	30	45	27	47	32
AT5G13430.1	Ubiquinol-cytochrome C reductase iron-sulfur subunit	Gohir.D12G090800.2,Gohir.D12G090800.1,Gohir.A01G020500.1	464	170	603	241	203	102	78	98	179	216	71	41	83	67	235	503	67	81	83	118	108	123	111	134	208	720	82	200	227	569	882	357	223	272	228	193	296	122	105	99	102	97	59	138	57	176	196
AT2G01660.1	plasmodesmata-located protein 6	Gohir.D01G141000.1,Gohir.A03G117700.1,Gohir.D02G141300.1,Gohir.D02G141300.2,Gohir.A04G142300.1,Gohir.D01G141000.2,Gohir.D04G185600.1	791	322	707	278	927	258	1429	869	1375	840	1680	787	1270	1011	1298	1051	1375	639	1416	972	959	633	771	338	712	868	265	307	395	731	437	955	342	247	244	918	897	964	323	149	303	1533	1322	710	1026	1374	1224
AT5G61310.1	Cytochrome c oxidase subunit Vc family protein	Gohir.D07G133100.1	4180	1810	3042	1300	2060	1113	1539	1086	629	838	1314	1145	1227	1973	767	1347	1749	1453	1853	694	978	772	650	558	5829	2531	3135	1633	661	1706	3053	4367	808	824	2269	1053	3559	1567	1086	1078	1176	963	2114	539	1633	620	588
AT1G50720.1	Stigma-specific Stig1 family protein	Gohir.A01G082600.1,Gohir.D05G372800.1,Gohir.A04G013400.1,Gohir.D01G069200.1	115	0	13	0	113	9	187	15	25	2	5	0	282	57	39	18	0	4	84	0	7	0	0	0	135	94	0	0	0	29	0	9	0	0	0	118	71	150	3	9	15	203	171	0	29	29	21
AT3G24500.1	multiprotein bridging factor 1C	Gohir.D06G059700.1,Gohir.A06G061400.1	0	3	200	29	114	19	45	101	56	51	74	53	34	96	74	84	136	108	287	32	66	30	37	18	0	0	0	0	9	131	320	149	24	27	36	98	183	61	15	27	15	15	74	18	183	49	85
AT2G44065.2	Ribosomal protein L2 family	Gohir.D13G176300.1	346	118	272	98	192	111	155	144	88	121	169	134	107	129	88	157	194	137	191	87	68	59	107	76	480	212	133	125	95	246	351	220	116	87	91	116	256	203	104	59	169	104	205	70	218	76	89
AT1G08480.1	succinate dehydrogenase subunit	Gohir.A08G007400.1,Gohir.D08G017500.1	4458	1820	3520	1639	3276	1516	2036	1679	1744	1718	1987	1657	2288	2666	2101	3226	2489	1810	2939	1472	1320	1255	1018	960	5661	3255	1740	2031	1689	4190	3588	2781	1566	1570	1780	1970	4901	2959	1160	1686	1701	1893	2177	1441	1915	1749	1744
AT4G36640.1	Sec14p-like phosphatidylinositol transfer family protein	Gohir.D11G047200.1,Gohir.D11G047200.2,Gohir.D03G015000.2,Gohir.D03G015000.1,Gohir.A02G165000.1,Gohir.A02G165000.2,Gohir.A11G043700.1	194	86	443	139	90	68	104	74	230	117	120	63	16	62	206	364	88	68	64	65	100	63	133	123	81	307	54	102	101	331	818	179	142	155	120	64	142	64	69	62	71	117	91	60	85	176	240
AT5G13220.1	jasmonate-zim-domain protein 10	Gohir.D02G174500.2,Gohir.D02G174500.1,Gohir.A03G151500.1,Gohir.A01G021000.1,Gohir.D01G019500.1	562	258	328	79	123	79	165	200	518	376	30	58	105	131	599	412	22	58	231	174	121	117	47	36	528	592	263	304	204	253	424	307	60	80	97	117	122	129	101	78	56	166	162	233	165	383	601
AT3G23150.1	Signal transduction histidine kinase, hybrid-type, ethylene sensor	Gohir.A09G224400.1,Gohir.D09G226200.2,Gohir.D09G226200.1,Gohir.D02G043500.1	871	211	304	252	408	321	136	104	307	328	136	76	74	137	374	426	138	124	195	171	281	185	420	367	928	812	141	193	299	363	313	237	291	223	243	348	560	318	290	453	220	193	77	155	52	306	299
AT3G01860.1	hypothetical protein	Gohir.A07G227200.1,Gohir.A05G339300.1,Gohir.A12G148400.1,Gohir.D01G155000.1,Gohir.A12G136400.1,Gohir.A01G154900.1,Gohir.D09G035700.1,Gohir.A09G034900.2,Gohir.A09G034900.1,Gohir.D04G077800.2,Gohir.D04G077800.1	3255	1343	5327	2396	3584	1318	1333	1320	1854	2705	2977	2778	1017	1490	3112	4702	3338	3031	1521	871	1768	1520	2451	1741	2990	3516	1313	1443	1272	6395	5493	4093	2812	1871	2508	2137	5510	3103	1046	1025	1881	1239	1421	1496	1140	2068	1710
AT1G24625.1	zinc finger protein 7	Gohir.A10G090500.1,Gohir.D10G097400.1,Gohir.A05G206800.1,Gohir.D13G043500.1,Gohir.D05G210200.1,Gohir.A13G044400.1	312	122	493	179	1058	289	242	350	149	243	278	601	260	364	235	308	432	483	418	323	433	418	603	407	234	387	76	106	184	586	245	649	164	187	186	1035	946	1192	286	282	299	258	223	324	373	175	125
AT2G26490.1	Transducin/WD40 repeat-like superfamily protein	Gohir.D05G201000.1,Gohir.A10G143000.1,Gohir.A04G129500.1,Gohir.D02G235700.1,Gohir.D06G011300.1,Gohir.D02G093200.1,Gohir.A05G198100.1,Gohir.A03G123800.1,Gohir.D04G174600.1,Gohir.A06G013700.1,Gohir.A05G260800.1,Gohir.A03G214200.1,Gohir.A09G014100.1,Gohir.D05G263000.1	133	23	198	68	85	40	249	174	215	72	155	58	83	73	145	291	29	26	201	46	100	50	75	111	146	119	11	24	32	166	297	129	63	84	58	62	124	65	20	52	54	215	281	63	280	144	288
AT4G37830.1	cytochrome c oxidase-like protein	Gohir.A11G210700.1,Gohir.D11G212400.1,Gohir.A02G148000.2,Gohir.A02G148000.1,Gohir.D03G032400.1	14356	6432	13395	5816	13168	5063	7041	5530	4516	5547	5002	5097	7980	8099	6643	9547	9378	5323	9838	5069	3876	3591	2398	3510	18064	10646	8591	6383	4325	14453	10676	15057	5562	4208	7676	8036	16468	15000	4374	4575	6240	4735	9344	2964	8094	5052	4425
AT4G14930.1	Survival protein SurE-like phosphatase/nucleotidase	Gohir.D09G055100.1,Gohir.D09G055200.3,Gohir.D09G055200.2,Gohir.D09G055200.1,Gohir.A09G055900.1,Gohir.A09G056000.1	797	289	755	344	526	293	1707	483	2793	399	1734	393	1016	695	1844	775	1331	342	825	293	654	261	674	474	866	726	259	298	307	922	685	660	403	305	323	461	655	460	282	278	320	2190	1222	240	723	3215	2737
AT1G70782.1		Gohir.A12G150900.1,Gohir.D01G143700.1,Gohir.D12G154700.1,Gohir.A01G150400.1	463	174	531	212	258	174	576	385	1492	473	621	148	24	199	751	1167	71	250	229	185	378	311	374	369	244	680	111	211	200	336	881	378	181	327	129	244	395	134	89	349	82	733	418	453	316	1753	1600
AT2G47180.1	galactinol synthase 1	Gohir.A11G107800.1,Gohir.D11G112500.1,Gohir.A07G130000.1,Gohir.D07G134200.1	239	57	77	28	118	25	295	338	126	224	88	232	213	247	121	176	53	178	409	196	112	165	36	46	245	233	59	41	70	36	131	64	19	31	33	154	94	104	18	41	16	262	326	322	351	88	130
AT2G01818.1	PLATZ transcription factor family protein	Gohir.D12G157700.1,Gohir.D13G026600.1,Gohir.D02G136700.1,Gohir.A13G027800.1,Gohir.A12G154500.2,Gohir.A12G154500.1,Gohir.A03G112100.1	321	89	260	114	130	140	104	98	175	260	92	117	15	69	218	399	134	80	109	81	89	122	123	145	189	452	120	68	79	249	377	154	94	91	156	139	147	105	168	84	164	138	69	109	85	163	194
AT3G18420.1	Protein prenylyltransferase superfamily protein	Gohir.D01G137800.1,Gohir.D01G138000.1	903	245	775	448	548	310	324	273	167	290	272	309	238	303	253	463	226	341	349	262	182	125	151	251	1103	703	297	236	202	803	897	627	468	352	524	336	837	472	264	337	329	271	376	216	328	158	168
AT1G14980.1	chaperonin 10	Gohir.D09G105500.1,Gohir.A08G008800.1,Gohir.A09G108200.1,Gohir.D08G018800.1	12960	4718	8688	4892	5259	4238	6999	5108	1989	2855	3863	4828	7620	7390	2661	3620	5100	4422	8856	3574	2462	1783	2067	1974	18183	7734	7711	3923	2521	5759	10968	9339	3827	3909	6940	3113	7542	5123	4240	3990	4481	4926	9070	2496	7717	2198	1938
AT5G64250.2	Aldolase-type TIM barrel family protein	Gohir.A12G015600.1,Gohir.A04G114200.1,Gohir.D04G155600.1,Gohir.D12G015900.1	1477	419	3234	1631	2909	1078	377	326	765	871	757	653	191	294	929	1750	641	577	435	107	684	347	581	983	1771	1182	296	419	541	2782	4006	2916	1540	1227	2125	1706	5028	1992	939	1406	887	478	272	335	314	627	913
AT1G72750.1	translocase inner membrane subunit 23-2	Gohir.D10G059200.1,Gohir.A10G057400.1	465	197	805	317	279	225	143	179	341	261	239	165	67	94	350	544	131	199	125	158	131	244	253	347	208	722	71	323	197	726	1151	538	344	358	249	296	354	187	234	275	166	198	88	229	127	266	420
AT1G78520.1	Carbohydrate-binding X8 domain superfamily protein	Gohir.A04G046100.1,Gohir.D01G036300.1,Gohir.D05G336500.1,Gohir.A06G197600.2,Gohir.A10G038500.1,Gohir.A01G045400.1	183	28	13	5	31	13	3563	948	699	40	1844	77	2901	1488	221	54	1234	26	2333	1044	603	74	197	38	274	92	68	8	8	16	0	24	8	8	0	16	16	60	8	32	0	1972	5152	59	1837	1050	472
AT1G24260.2	K-box region and MADS-box transcription factor family protein	Gohir.D02G147300.1,Gohir.A03G124900.1	6557	2917	3068	1376	1437	1141	332	323	35	308	67	151	154	76	27	2232	3	44	8	0	2	1	2	1	7906	5208	3373	3776	1602	3033	3438	2732	1340	1139	1649	1123	1820	1366	1083	1191	1148	253	410	264	381	23	30
AT1G49960.1	Xanthine/uracil permease family protein	Gohir.A12G019400.1,Gohir.A03G181800.1,Gohir.D02G203500.1,Gohir.D12G019600.1	193	49	146	50	51	29	137	61	58	52	34	15	147	76	58	125	24	21	203	119	45	38	16	9	205	180	40	45	60	119	248	73	41	56	51	38	58	57	27	25	35	137	135	50	70	65	55
AT1G05100.1	mitogen-activated protein kinase kinase kinase 18	Gohir.A10G012200.1,Gohir.D10G011600.1	281	103	417	159	119	71	53	24	324	64	81	30	32	15	196	263	25	31	44	17	50	15	76	38	281	281	95	124	90	284	730	236	126	172	179	65	190	104	71	96	47	59	45	29	18	291	396
AT2G35790.1	transmembrane protein	Gohir.D06G176800.1,Gohir.A06G178200.1	958	354	917	443	492	259	385	320	453	437	449	459	535	433	635	766	593	436	489	336	221	231	286	365	1124	791	483	311	267	948	986	818	421	403	503	310	690	476	272	234	269	318	452	289	350	439	460
AT5G35970.1	P-loop containing nucleoside triphosphate hydrolases superfamily protein	Gohir.D11G235400.1,Gohir.A11G221800.1	4	15	252	47	26	25	24	31	22	22	13	10	7	25	23	43	6	20	26	44	26	43	31	53	3	4	15	25	4	164	538	54	27	68	44	21	38	21	18	41	15	18	29	52	9	18	21
AT1G59900.1	pyruvate dehydrogenase complex E1 alpha subunit	Gohir.A03G144100.1,Gohir.A05G319600.1,Gohir.D02G167300.1	3133	1290	2505	1222	1131	569	1233	1041	841	902	710	516	1035	943	1002	1833	713	446	1466	905	623	531	479	754	3779	2485	1558	1236	1074	2653	2901	1962	1052	1031	1581	945	1611	837	436	702	571	1086	1378	770	1311	775	906
AT5G13490.2	ADP/ATP carrier 2	Gohir.A05G068600.1,Gohir.D08G063500.2,Gohir.D08G063500.1,Gohir.D08G038700.2,Gohir.A08G053800.1,Gohir.D08G038600.1,Gohir.A07G124800.1,Gohir.D05G071600.1,Gohir.A08G144900.1,Gohir.D07G129200.1	6597	2396	4176	2454	3323	1545	2340	2055	1781	2396	1566	1529	2261	2651	2100	3204	1453	1821	3208	2928	1221	1615	1049	1384	7899	5294	2381	2483	2322	4306	5193	3026	2601	2559	2199	2893	4302	2773	1210	1686	1740	2180	2497	2262	1848	1717	1936
AT1G01820.1	peroxin 11c	Gohir.D07G150100.1,Gohir.A11G085200.6,Gohir.A07G144200.1,Gohir.D11G089300.3,Gohir.D11G089300.1,Gohir.D11G089300.2,Gohir.D07G150100.2,Gohir.A11G085200.8,Gohir.A11G085200.4,Gohir.A11G085200.5,Gohir.A11G085200.7,Gohir.A11G085200.1,Gohir.A11G085200.2,Gohir.A11G085200.3	4564	1995	9260	4248	5815	3159	1647	1655	2649	2438	2374	2805	1637	2467	4113	6133	3305	3156	2439	2143	1916	1808	2812	2697	4525	4601	1658	2161	2166	11528	10080	6172	5003	3105	4638	3739	8255	5452	2743	2929	3805	1656	1636	1605	1703	2843	2679
AT3G14200.1	Chaperone DnaJ-domain superfamily protein	Gohir.D10G053500.1,Gohir.A05G138100.1,Gohir.A10G051800.2,Gohir.A10G051800.3,Gohir.D05G140200.2,Gohir.D05G140200.1,Gohir.D10G053500.2,Gohir.A10G051800.1,Gohir.A05G138100.2	291	103	388	152	228	175	287	274	283	332	187	167	103	256	236	306	110	248	363	818	283	664	313	462	205	377	101	118	89	256	640	270	121	205	130	220	288	176	167	222	135	387	185	393	155	256	271
AT5G65160.1	tetratricopeptide repeat (TPR)-containing protein	Gohir.A06G036600.1,Gohir.D11G056200.1,Gohir.A11G052800.1,Gohir.D11G222500.1,Gohir.D10G103100.1,Gohir.A10G085500.1,Gohir.D12G095800.1,Gohir.D06G037400.1	271	31	128	97	93	29	82	25	52	13	18	8	39	25	46	69	16	3	21	25	18	19	27	10	176	364	30	32	31	107	151	123	98	71	123	51	173	53	26	27	33	130	32	29	17	72	43
AT3G19508.1	complex 1 protein, LYR family protein	Gohir.D13G043400.1,Gohir.A13G044300.1	733	204	628	364	709	476	466	404	292	347	360	417	511	460	407	435	637	537	510	339	381	265	304	225	854	612	215	131	266	435	419	1030	316	323	452	672	790	663	374	395	658	353	579	333	474	306	272
AT4G30190.1	H[+]-ATPase 2	Gohir.D05G004400.1,Gohir.A06G106100.1,Gohir.A05G004000.1,Gohir.D08G029800.1,Gohir.A08G019200.1	2414	636	725	745	962	351	1044	1154	1607	1227	1017	1047	675	937	1536	1369	639	1126	478	485	520	445	615	750	2547	2279	366	597	946	824	750	600	792	799	644	1111	823	955	336	402	314	1315	771	1398	907	1522	1796
AT5G53650.1	ABC transporter A family protein	Gohir.A12G246900.1,Gohir.D08G115300.1,Gohir.D12G247600.2,Gohir.D12G247600.1,Gohir.A08G103900.1	6143	2883	4617	1988	2748	1290	3149	2687	875	882	1475	1237	2363	3033	991	1706	1952	1268	3036	1211	683	488	469	484	7904	4378	4896	2669	1083	2773	4228	6848	1262	1227	3476	1303	4345	2600	903	1682	1284	2228	4069	952	4421	842	938
AT5G52640.1	heat shock-like protein	Gohir.A12G254100.1,Gohir.D12G256400.1,Gohir.A03G020600.1,Gohir.D08G135400.1,Gohir.D03G148100.1,Gohir.A08G115100.1	29	17	280	71	43	51	61	55	76	35	98	47	53	29	52	87	100	68	272	29	77	50	138	118	29	27	15	11	26	89	685	67	74	79	58	47	57	26	67	42	45	45	76	33	74	73	95
AT1G68510.1	LOB domain-containing protein 42	Gohir.D01G175500.1,Gohir.A01G184500.1,Gohir.D09G048900.1,Gohir.A09G047700.1,Gohir.D02G169800.1,Gohir.A03G146700.1	60	8	138	29	44	16	19	2	366	31	13	3	7	7	156	56	4	16	29	7	39	6	29	11	36	82	4	4	18	76	288	52	43	24	20	28	45	57	16	13	22	32	4	4	0	207	521
AT4G27270.1	Quinone reductase family protein	Gohir.A10G017900.1,Gohir.D10G018200.1,Gohir.D01G058300.1,Gohir.D05G363500.1,Gohir.A01G071400.1,Gohir.A04G024000.1,Gohir.A04G024000.2	6616	2726	4747	2447	1731	1106	1842	1876	649	983	1143	1082	2068	1988	758	2383	1026	905	3330	2778	1451	2391	906	1680	8543	4687	3465	3096	1616	4270	6047	3927	2122	1468	3748	1094	2653	1444	936	1166	1217	1365	2318	1091	2657	560	675
AT1G68540.1	NAD(P)-binding Rossmann-fold superfamily protein	Gohir.A01G198000.1,Gohir.D01G188300.1,Gohir.D12G049800.1	225	39	351	172	127	75	0	4	6	32	9	8	0	11	18	160	10	22	4	0	5	4	5	3	317	132	43	46	26	400	463	190	144	164	208	50	256	74	52	88	84	0	0	3	4	8	8
AT1G68320.1	myb domain protein 62	Gohir.A07G066500.1,Gohir.A01G185500.1,Gohir.D07G071000.1,Gohir.D01G176300.1	87	1	41	4	113	6	189	99	358	400	280	60	101	115	515	458	218	54	95	2	86	3	114	4	91	83	0	0	3	22	33	68	3	3	6	123	86	129	16	2	0	256	121	139	58	477	301
AT1G02400.1	gibberellin 2-oxidase 6	Gohir.A08G040100.1,Gohir.A12G122900.1,Gohir.A01G035900.1,Gohir.A07G129800.1,Gohir.D12G126600.1,Gohir.D07G134100.1,Gohir.D08G050200.1,Gohir.A01G032300.1,Gohir.A09G241600.1	14	6	443	151	136	19	43	40	86	26	85	36	3	18	47	168	59	41	127	9	192	31	77	66	11	16	6	8	3	199	1075	53	153	240	60	75	307	28	1	56	2	51	33	31	49	86	112
AT5G64820.1	transmembrane protein	Gohir.A02G135700.1,Gohir.D11G231800.1	180	30	136	62	40	11	0	28	24	15	10	2	10	0	17	64	6	0	5	0	2	3	0	0	152	207	28	55	8	76	82	251	86	29	71	16	66	39	3	18	13	0	0	0	55	18	27
AT3G21690.1	MATE efflux family protein	Gohir.A03G108900.1,Gohir.A10G013200.1,Gohir.A05G169800.1,Gohir.D02G134000.1,Gohir.D05G173000.1	50	8	112	13	216	19	6	21	40	89	34	41	0	16	27	128	38	55	27	23	27	58	80	150	44	56	0	4	18	111	100	124	7	19	14	223	289	136	11	29	16	3	7	21	20	31	40
AT5G13490.1	ADP/ATP carrier 2	Gohir.D08G038700.1,Gohir.D08G165900.1	4809	2081	3435	1673	2515	1435	1367	1318	1347	1622	1222	1216	1523	1725	1632	2516	1613	1287	1644	1232	884	1001	1141	1290	5710	3907	2530	1922	1792	3472	3974	2858	1379	1679	1959	2142	3455	1950	1340	1381	1582	1427	1305	1269	1365	1376	1409
AT1G63380.1	NAD(P)-binding Rossmann-fold superfamily protein	Gohir.D05G040500.1,Gohir.A05G039000.1	2319	1048	2092	937	2169	1136	1087	1005	1091	1000	1637	1137	971	970	1359	1722	1586	1172	798	461	813	486	1313	1009	2347	2290	1035	1158	952	2206	1845	2225	686	725	1400	1936	2553	2018	1058	989	1361	1040	1133	743	1266	1144	1023
AT3G27280.1	prohibitin 4	Gohir.A10G160400.1	1087	296	396	336	340	263	269	259	172	355	151	203	315	301	269	488	157	225	299	212	155	197	166	255	950	1224	266	340	283	389	432	368	349	272	388	311	403	307	233	197	358	328	209	265	253	167	164
AT5G50120.1	Transducin/WD40 repeat-like superfamily protein	Gohir.D04G001100.1,Gohir.A05G415100.1	25	5	331	106	133	16	4	5	14	7	43	0	3	3	6	23	23	2	20	10	14	5	9	3	33	15	6	8	0	86	841	66	68	121	128	69	329	3	3	36	8	8	0	0	10	11	17
AT2G30140.2	UDP-Glycosyltransferase superfamily protein	Gohir.A13G234500.1,Gohir.D13G240300.1,Gohir.D13G240100.1	63	10	124	23	85	18	36	29	51	14	84	37	0	13	36	56	28	27	15	8	11	8	29	12	61	64	4	8	16	146	134	94	24	23	23	67	120	70	11	20	22	48	23	38	19	37	65
AT1G51340.2	MATE efflux family protein	Gohir.D09G111200.8,Gohir.D09G111200.1,Gohir.D09G111200.2,Gohir.D09G111200.4,Gohir.D09G111200.5,Gohir.D09G111200.6,Gohir.D09G111200.7,Gohir.D09G111200.3,Gohir.A09G114500.2,Gohir.A09G114500.1,Gohir.D01G186900.1,Gohir.A01G196700.1	362	128	798	356	446	275	369	208	640	195	606	318	182	210	578	634	468	277	332	42	333	69	240	127	372	351	103	99	183	790	1235	368	301	426	342	430	626	282	208	346	271	493	244	168	246	646	619
AT5G09570.1	Cox19-like CHCH family protein	Gohir.A03G177800.1,Gohir.D06G030300.1,Gohir.A13G050200.1,Gohir.A06G031100.1,Gohir.D02G201500.1,Gohir.D13G049000.1	5131	2949	8602	3363	5516	2483	3737	3116	5361	4267	2816	2406	4830	4121	6836	8549	3609	2975	5240	3349	3440	3597	1893	2713	5006	5252	2468	3269	3112	10876	7734	7197	3516	3168	3404	4110	7504	4936	1976	3027	2448	3147	4324	2724	3505	4902	5922
AT3G46560.1	Tim10/DDP family zinc finger protein	Gohir.1Z089300.1,Gohir.A13G227500.1,Gohir.D03G125700.1,Gohir.D13G233100.1	8973	3812	4656	2453	2438	1858	3549	2647	1175	1553	1741	1667	2521	3308	1377	2186	1991	1794	4174	2277	1389	1056	798	719	11930	6016	6318	3636	1485	2800	4354	6815	1722	1878	3758	1503	3913	1899	1746	1833	1996	2354	4744	1079	4213	1185	1184
AT2G38710.2	AMMECR1 family	Gohir.A05G287300.1	903	455	1419	568	952	359	661	541	570	506	365	191	371	356	634	879	319	248	537	307	249	168	202	337	859	946	355	589	420	1310	1261	1685	556	428	721	768	1496	591	215	589	274	611	711	276	806	530	599
AT5G18840.1	Major facilitator superfamily protein	Gohir.D10G152900.1,Gohir.D10G164400.2,Gohir.D10G152900.2,Gohir.D08G054300.1,Gohir.A10G104300.1,Gohir.A08G044600.1,Gohir.D10G164400.1,Gohir.A02G045100.1,Gohir.D02G051100.1	1231	275	2974	1631	955	578	597	608	699	509	539	454	157	366	511	962	346	259	467	451	401	363	669	484	1291	1169	215	133	477	2576	4657	1691	1962	998	1930	793	1589	487	612	522	600	540	651	666	547	730	746
AT4G03510.1	RING membrane-anchor 1	Gohir.A01G016400.1,Gohir.D05G164800.1,Gohir.A05G162000.2,Gohir.D10G026200.1,Gohir.D02G180500.1,Gohir.A04G104100.1	472	333	1507	538	586	549	253	288	556	589	718	488	187	232	886	1430	582	521	287	363	411	441	830	825	315	626	202	377	420	1877	1713	931	662	502	449	573	590	593	596	465	584	245	259	393	182	617	512
AT4G36010.1	Pathogenesis-related thaumatin superfamily protein	Gohir.A11G174500.1,Gohir.D11G181900.1	0	0	129	7	20	4	2	0	3	3	2	0	0	1	1	59	8	0	9	41	2	3	3	6	0	0	0	0	0	96	229	60	3	7	12	9	48	3	6	7	0	3	0	0	0	0	7
AT3G03773.1	HSP20-like chaperones superfamily protein	Gohir.A13G097400.1,Gohir.D13G101400.1	2897	1312	2254	1043	2239	1134	1832	1100	854	820	1771	1315	1350	1200	949	1371	2027	1048	1495	815	710	421	668	412	3554	2239	1971	1197	766	1612	2132	3018	705	688	1736	1454	3056	2207	898	1085	1419	1510	2153	673	1525	973	749
AT1G04410.1	Lactate/malate dehydrogenase family protein	Gohir.A02G039400.1,Gohir.A02G039400.2,Gohir.D12G098800.1	6892	2884	3978	2148	4320	2360	4014	2624	2583	2211	2852	2508	4782	4646	3067	3326	3606	2765	4815	2768	2043	1469	956	1222	9486	4298	4151	2687	1814	3800	3865	4268	1816	1870	2757	2613	5909	4439	1935	2746	2399	3287	4740	1799	3448	2362	2901
AT3G57610.1	adenylosuccinate synthase	Gohir.A01G211300.1,Gohir.D01G200100.1	447	134	417	218	182	128	146	152	141	176	126	113	155	135	163	247	159	131	151	143	116	102	98	118	490	403	137	126	138	481	520	251	255	207	191	147	285	114	123	144	115	135	155	169	135	125	158
AT4G30410.1	sequence-specific DNA binding transcription factor	Gohir.D08G097200.1	872	339	92	60	265	83	488	310	160	102	351	172	385	459	147	92	323	168	325	167	163	88	121	61	1177	566	471	363	182	80	91	106	55	49	75	325	248	223	54	86	109	523	452	308	311	178	157
AT5G52840.1	NADH-ubiquinone oxidoreductase-like protein	Gohir.D11G013100.1,Gohir.D12G255500.1,Gohir.A12G253200.1,Gohir.A12G253200.2,Gohir.A11G012800.1	6331	3003	5528	2506	4318	2106	3563	2719	1751	1990	2237	2093	2816	3480	2338	3980	2633	2149	3929	2590	1652	1792	1336	1562	7226	5434	3282	3568	2160	4695	5550	6339	2245	2086	3187	2726	6245	3984	1936	2008	2374	2780	4345	1761	3677	1802	1792
AT1G24480.1	S-adenosyl-L-methionine-dependent methyltransferases superfamily protein	Gohir.D02G155400.1,Gohir.D04G180700.1,Gohir.D12G190400.1,Gohir.A04G137500.1,Gohir.A03G131500.1	108	15	118	38	103	26	27	89	33	62	75	99	80	47	82	183	74	49	44	53	23	36	29	26	21	194	18	15	11	202	56	95	48	44	21	153	79	76	40	12	29	40	13	85	92	40	29
AT5G64530.1	xylem NAC domain 1	Gohir.D12G014600.1,Gohir.D12G014600.2,Gohir.A13G065500.1,Gohir.D04G031800.1,Gohir.D04G031800.2,Gohir.A12G013900.1,Gohir.A05G383500.1,Gohir.D02G194600.1,Gohir.A03G171400.1,Gohir.D13G056200.1	10984	2488	1009	3090	1187	2740	547	360	233	1527	262	243	896	323	2254	2608	308	202	34	105	66	108	152	483	11156	10808	1356	3916	2192	346	510	2169	2134	2075	5062	495	1696	1371	2081	2705	3430	660	432	363	353	354	180
AT4G25225.1	transmembrane protein	Gohir.D12G201300.1,Gohir.D03G107300.1,Gohir.A03G058800.1,Gohir.A12G198600.1	1325	428	726	482	708	526	691	791	366	337	724	670	710	683	356	524	629	613	834	435	283	370	416	311	1628	1020	610	505	171	476	933	771	400	448	600	504	991	629	543	448	590	371	1010	410	1172	448	353
AT5G53120.2	spermidine synthase 3	Gohir.D12G251800.3,Gohir.A12G251000.2,Gohir.A12G251000.3,Gohir.A08G096200.1	148	62	288	90	120	107	95	80	199	145	176	131	63	52	205	253	101	112	88	67	144	160	272	170	70	226	29	50	106	273	371	221	80	91	100	114	99	148	117	110	94	108	81	102	58	195	195
AT3G10050.1	L-O-methylthreonine resistant 1	Gohir.A01G049900.1,Gohir.D09G139200.1,Gohir.D04G106300.2,Gohir.A04G067700.1,Gohir.D04G106300.1,Gohir.A09G143000.1	372	197	1398	584	469	357	215	275	210	349	137	200	228	281	316	683	127	206	226	168	161	156	127	177	370	372	159	130	304	1543	2026	623	476	648	629	391	679	334	315	404	350	203	223	317	229	193	207
AT5G43600.1	ureidoglycolate amidohydrolase	Gohir.D09G056800.1,Gohir.A09G057600.1	746	419	2023	833	690	357	341	320	292	272	344	309	275	338	458	1006	308	272	342	291	236	186	262	241	907	584	558	371	328	2453	2124	1491	828	624	1047	361	1205	504	257	417	395	302	378	224	415	276	306
AT4G39780.1	Integrase-type DNA-binding superfamily protein	Gohir.D11G223000.1,Gohir.A02G144200.1,Gohir.D03G036400.1,Gohir.A11G200600.1	1091	548	3437	1533	812	696	899	743	3564	953	3434	1460	287	410	2963	1863	2151	1745	1197	332	2123	583	2519	931	632	1548	467	425	756	4188	4754	1365	2032	1569	997	786	1048	605	595	691	801	1052	744	769	716	3603	3746
AT5G14460.1	Pseudouridine synthase family protein	Gohir.A05G354600.1,Gohir.D04G058500.1	237	40	76	55	73	40	32	46	45	48	44	41	46	33	46	71	30	37	41	78	27	50	27	47	287	185	42	23	53	76	99	53	60	56	50	76	65	77	42	45	33	34	29	45	45	36	52
AT1G50670.1	OTU-like cysteine protease family protein	Gohir.D01G066500.2,Gohir.D01G066500.3,Gohir.D01G066500.4,Gohir.D01G066500.5,Gohir.D01G066500.1,Gohir.A01G079500.5,Gohir.A01G079500.4,Gohir.A01G079500.1,Gohir.A01G079500.3,Gohir.A01G079500.2	2164	833	874	549	879	540	967	623	759	652	897	751	795	816	747	703	887	801	1014	733	654	643	519	500	2858	1470	1042	826	630	885	798	938	441	367	840	635	1025	976	520	481	619	711	1222	439	807	838	755
AT4G27470.1	RING membrane-anchor 3	Gohir.D05G358100.1,Gohir.A01G064500.1,Gohir.A04G029100.1,Gohir.D01G051600.1	378	125	265	126	180	145	209	89	365	107	332	168	178	144	317	209	297	146	187	74	228	82	279	160	419	335	140	118	121	255	210	330	139	128	110	203	224	113	118	145	169	247	169	75	99	382	399
AT4G14880.4	O-acetylserine (thiol) lyase (OAS-TL) isoform A1	Gohir.D08G231100.2,Gohir.D08G231100.1,Gohir.A08G214100.1	973	650	5570	2389	1869	801	643	479	1286	1031	729	520	537	501	1854	3903	642	624	654	381	914	517	717	690	757	1187	412	773	766	6524	7237	2951	3002	2005	2159	1332	3150	1123	670	914	820	695	591	545	412	1204	1374
AT1G30900.1	VACUOLAR SORTING RECEPTOR 6	Gohir.A12G050200.1,Gohir.D12G048500.1	163	70	395	141	121	94	224	86	922	462	296	134	100	71	607	324	218	124	109	99	251	161	390	412	158	167	55	62	93	392	604	189	152	144	129	124	143	94	114	65	105	304	143	68	104	932	923
AT5G67080.1	mitogen-activated protein kinase kinase kinase 19	Gohir.D12G070000.1,Gohir.D11G199800.1,Gohir.1Z039900.1,Gohir.A02G156800.1,Gohir.A10G091500.1,Gohir.A12G072100.1,Gohir.D10G096700.1,Gohir.D03G023900.1	227	48	36	24	23	35	108	35	93	24	106	18	83	26	64	66	82	29	64	26	53	32	109	60	264	187	61	52	31	8	67	38	16	18	36	23	35	15	48	43	18	159	54	36	32	121	89
AT4G29480.1	Mitochondrial ATP synthase subunit G protein	Gohir.A06G070900.1,Gohir.D07G010200.1,Gohir.D06G069600.1	9769	4521	6296	3040	4277	2710	3665	3150	2201	2554	2964	2667	4733	4272	3024	4373	4361	2814	4860	2740	1329	1801	1353	1285	13021	6516	6348	4455	2761	5660	7100	6128	2221	2615	4285	2435	6437	3958	2356	2503	3271	2816	4513	2349	3949	2330	2138
AT2G16900.1	phospholipase-like protein (PEARLI 4) family protein	Gohir.D12G035500.2,Gohir.D12G035500.3,Gohir.D12G035500.1,Gohir.D12G035500.4,Gohir.A12G036900.1	476	138	250	154	200	206	237	108	1047	258	445	248	66	125	722	359	282	187	205	67	334	176	542	350	539	412	153	154	106	265	233	252	132	160	169	163	250	187	224	150	244	240	232	107	109	995	1158
AT5G04500.1	glycosyltransferase family protein 47	Gohir.D05G291600.1,Gohir.A05G290400.1	103	18	73	13	101	14	26	27	13	8	11	1	39	25	12	54	7	2	41	57	21	30	18	2	64	141	10	13	32	40	42	135	15	17	7	131	79	91	17	7	17	31	20	44	10	16	7
AT2G04410.1	RPM1-interacting protein 4 (RIN4) family protein	Gohir.D11G155200.1,Gohir.A11G148400.1	1548	1065	2545	828	3574	1234	4207	4352	1219	1397	2714	2214	3353	3583	1539	1564	2564	1798	1285	473	661	516	1074	311	1797	1298	1266	1305	623	1502	1561	4570	518	414	1554	3725	2518	4479	1088	1114	1502	2570	5843	1541	7161	1515	1055
AT4G26910.2	Dihydrolipoamide succinyltransferase	Gohir.A08G023600.4,Gohir.A08G023600.5,Gohir.A08G023600.2,Gohir.A08G023600.1	476	178	607	285	262	112	137	146	331	300	162	153	83	124	369	575	137	144	159	103	170	151	174	209	467	484	149	121	264	628	805	389	297	277	281	229	383	173	85	120	132	142	131	146	145	298	352
AT1G48030.2	mitochondrial lipoamide dehydrogenase 1	Gohir.D02G061700.2,Gohir.A02G056500.1	1444	728	2330	1016	1280	459	394	383	399	480	386	330	596	541	623	1469	482	356	619	597	396	300	273	374	1618	1270	793	652	739	2642	2739	1610	1013	914	1122	820	2144	875	352	536	490	368	419	353	413	352	422
AT5G60790.1	ABC transporter family protein	Gohir.A03G030800.1,Gohir.D03G137600.2,Gohir.A03G030700.2,Gohir.A03G030700.1,Gohir.D13G238100.1,Gohir.D03G137600.1,Gohir.D03G137700.1	993	435	1599	748	889	651	750	679	932	684	926	762	655	670	975	1365	948	820	691	484	542	415	794	682	1133	850	425	381	500	1409	2176	1210	581	711	954	653	1135	878	599	605	750	735	761	579	778	703	1139
AT5G61310.2	Cytochrome c oxidase subunit Vc family protein	Gohir.D08G140300.1,Gohir.A08G119400.1	51805	27722	40098	16104	31774	13301	30633	33225	4980	5273	17058	14101	30147	33875	6639	8808	25517	15499	25601	13123	9308	4863	4863	4495	67143	36465	47486	26596	9085	24849	28057	67388	9527	9322	29461	18220	48408	28694	11013	16106	12784	16947	44318	7176	59273	5600	4474
AT3G15810.1	LURP-one-like protein (DUF567)	Gohir.A05G123500.1,Gohir.D07G040900.1,Gohir.D07G040700.1,Gohir.A07G036700.1,Gohir.D10G077700.1,Gohir.D05G124500.1,Gohir.A10G073400.1	2445	895	582	500	554	421	1741	1403	876	751	740	766	1302	1587	809	645	746	884	2157	897	1809	1039	1414	656	3346	1541	1008	1201	478	434	621	694	459	486	552	417	839	404	365	457	440	1519	1959	1445	1360	1024	790
AT4G36020.1	cold shock domain protein 1	Gohir.A12G059100.1,Gohir.D12G059500.1,Gohir.D11G182000.1,Gohir.D06G043100.1,Gohir.D05G235200.1,Gohir.A11G174600.1,Gohir.A05G232800.1	1128	386	544	362	634	350	405	416	603	447	627	575	293	349	727	614	722	655	443	474	461	385	539	495	896	1354	330	462	365	392	764	476	408	330	348	638	639	628	388	355	309	436	369	371	458	549	746
AT5G15320.1	ATP synthase E chain	Gohir.A13G086700.1,Gohir.A04G123300.1,Gohir.D13G090600.1,Gohir.D04G165300.1,Gohir.A12G040700.1	20795	10623	22554	10075	18345	8862	12842	11134	8951	8553	9696	9033	16275	15644	11296	14807	14800	9709	14227	10800	5600	6026	4643	4373	21087	20503	12226	9836	9805	22451	21631	23579	7241	9970	13015	12297	24933	17805	6687	8841	11057	10298	15385	9313	12954	9304	8420
AT5G18200.1	putative galactose-1-phosphate uridyltransferase	Gohir.D11G269500.1,Gohir.A11G259300.1	300	134	329	115	241	97	147	121	161	96	229	119	128	138	160	207	215	138	158	82	104	50	108	97	317	283	185	108	110	361	330	295	81	136	128	184	329	210	100	115	78	129	163	98	144	163	140
AT3G28917.1	mini zinc finger 2	Gohir.D07G211600.2,Gohir.D07G211600.1,Gohir.A07G205500.1,Gohir.D09G015100.1,Gohir.A09G016500.1	96593	29330	17172	25175	11640	9345	192	171	282	2511	2264	1379	926	215	2526	9261	1112	1458	5	9	8	25	37	32	109098	84087	25314	38061	24614	18209	4814	28493	27136	10728	37664	8225	8252	18443	10142	6368	11528	288	95	172	166	209	303
AT1G01490.2	Heavy metal transport/detoxification superfamily protein	Gohir.A12G062900.1,Gohir.A08G132700.1,Gohir.D08G154100.1,Gohir.D12G110400.1,Gohir.D12G062800.1,Gohir.A12G253900.1	887	403	1488	685	1492	1164	820	616	1804	2723	1082	809	275	445	1818	1742	1016	652	1082	418	1443	289	919	638	925	847	487	323	400	1861	1283	1319	756	477	822	1170	2241	1066	1208	693	1592	761	878	392	838	1732	1969
AT1G23550.1	similar to RCD one 2	Gohir.A12G142900.1,Gohir.D12G147700.1	61	2	51	0	39	0	46	11	414	12	144	1	12	4	202	80	62	8	14	5	26	3	33	0	85	37	0	6	0	78	43	33	0	0	0	47	33	37	0	0	0	67	25	3	19	342	496
AT1G32100.1	pinoresinol reductase 1	Gohir.D08G172500.1,Gohir.A08G151600.1,Gohir.D08G172700.1,Gohir.A08G151300.1	117	65	1061	450	521	64	135	114	347	84	362	48	65	62	323	480	482	160	342	94	305	123	110	145	108	125	71	78	46	913	1904	363	662	251	437	251	1076	235	29	96	67	106	162	43	183	316	314
AT3G07480.1	2Fe-2S ferredoxin-like superfamily protein	Gohir.D11G149500.1,Gohir.A07G196200.1,Gohir.A11G143200.1,Gohir.D07G202600.1	1261	698	1843	745	919	463	620	681	985	1012	595	420	702	455	1276	1912	487	500	617	557	674	765	486	695	668	1850	316	868	908	2456	1913	1160	824	819	590	989	1101	669	444	520	426	651	588	719	642	1046	982
AT3G21790.1	UDP-Glycosyltransferase superfamily protein	Gohir.D07G191500.1	1	3	148	17	19	29	9	6	34	40	18	9	1	8	21	77	7	4	22	45	28	43	163	337	0	2	3	2	5	169	180	95	10	13	28	7	34	15	9	78	0	6	12	5	6	22	54
AT1G72170.1	MICOS complex subunit, putative (DUF543)	Gohir.D13G122900.2,Gohir.D13G122900.1,Gohir.D13G123000.1,Gohir.A13G119200.1,Gohir.A13G119100.1	5180	2448	4892	2356	4038	1975	2474	2382	1966	2517	1919	1605	2171	2098	2718	4475	1904	1517	3167	1772	1990	1867	968	1105	5912	4445	2663	2479	2201	4854	5249	4571	2000	2161	2908	2274	6341	3502	1307	2053	2561	2069	2878	1986	2776	2044	1873
AT5G07050.1	nodulin MtN21 /EamA-like transporter family protein	Gohir.D05G284900.1,Gohir.D13G003900.1,Gohir.D04G000700.1,Gohir.A11G032200.1,Gohir.D05G300500.2,Gohir.A05G415400.1,Gohir.A08G107800.1,Gohir.A13G004100.1,Gohir.A05G284000.1	245	64	553	270	165	95	168	194	173	150	243	127	154	146	288	376	230	75	113	132	124	145	368	500	298	189	25	52	113	524	806	325	263	204	342	94	295	106	43	124	118	228	105	131	254	174	125
AT5G19760.1	Mitochondrial substrate carrier family protein	Gohir.D03G147200.1,Gohir.A03G021500.1,Gohir.D08G021100.1,Gohir.D03G148700.1,Gohir.A08G010800.1	5309	2840	6015	2599	3327	2051	2204	2168	1956	1931	2031	1377	2059	2064	2275	3871	1771	1420	3058	2319	1350	1459	1108	1368	5851	4766	3562	3002	1954	5894	6887	5262	1910	2441	3447	2649	4891	2440	1789	2541	1823	2042	2365	1768	2567	1733	2095
AT5G53460.1	NADH-dependent glutamate synthase 1	Gohir.D12G251500.1	148	112	1007	398	281	203	106	146	408	232	128	119	60	89	552	552	114	168	58	76	114	112	167	231	77	218	67	83	186	1402	1222	397	442	489	263	330	332	180	181	239	188	136	76	218	74	359	476
AT1G19130.1	RmlC-like jelly roll fold protein	Gohir.D05G035900.1,Gohir.D06G077100.2,Gohir.A05G034500.2,Gohir.A05G034500.1,Gohir.D06G077100.1,Gohir.A06G078100.1	3635	1323	3392	2042	2207	1427	1587	1164	721	1110	1330	1295	1785	1864	1231	2401	1562	1276	1757	1084	834	666	902	848	5016	2253	1938	1397	634	3704	2869	3601	1802	1253	3073	1365	3185	2071	1180	1193	1908	1149	2023	836	1491	775	687
AT5G40990.1	GDSL lipase 1	Gohir.D05G048700.1,Gohir.D01G010800.1,Gohir.A05G046900.1,Gohir.D05G143100.2,Gohir.D05G048700.2,Gohir.A05G140800.1,Gohir.A05G140900.1,Gohir.D05G143100.1	461	88	255	209	152	146	299	200	281	472	202	194	179	212	169	185	202	181	316	381	250	363	401	950	452	469	98	107	58	252	296	215	256	184	185	200	148	108	220	101	116	265	332	156	244	250	255
AT3G53140.1	O-methyltransferase family protein	Gohir.A04G069100.1,Gohir.D04G107400.2,Gohir.D04G107400.1,Gohir.A04G069000.1	914	484	1425	604	1545	577	614	551	594	844	507	577	365	688	959	1388	472	632	546	486	461	429	454	403	987	840	456	515	482	1478	1491	1305	666	522	623	1367	1886	1382	554	557	620	618	609	585	516	688	513
AT5G03455.1	Rhodanese/Cell cycle control phosphatase superfamily protein	Gohir.D09G141300.1,Gohir.A09G145200.1	4044	1799	2438	1307	2412	1391	2125	1733	1294	1155	2796	2483	2107	2467	1662	1938	3284	2411	2056	994	1397	840	790	627	5245	2842	2283	1866	1248	2155	2348	2811	1086	855	1980	1800	2920	2517	1152	1341	1679	1428	2821	852	2614	1372	1327
AT3G58780.1	K-box region and MADS-box transcription factor family protein	Gohir.A05G377900.2,Gohir.A05G377900.1,Gohir.D04G037800.2,Gohir.D04G037800.3,Gohir.D04G037800.4,Gohir.D04G037800.5,Gohir.D04G037800.1	238	82	136	49	345	71	1311	835	174	524	497	657	445	516	116	685	344	637	1	2	1	3	5	3	209	267	84	94	69	93	130	185	24	36	86	209	328	498	33	89	91	1462	1160	754	914	142	138
AT5G50780.1	Histidine kinase-, DNA gyrase B-, and HSP90-like ATPase family protein	Gohir.D12G145700.1,Gohir.A12G140900.2,Gohir.A12G140900.1	127	23	54	14	85	8	72	78	32	38	25	16	8	38	46	46	30	21	43	37	29	19	16	3	160	94	27	23	19	19	35	106	12	8	23	87	149	19	4	8	12	39	105	25	130	12	35
AT2G39795.1	Mitochondrial glycoprotein family protein	Gohir.A05G347400.1,Gohir.A10G223300.1,Gohir.D10G235700.1	2803	881	1902	1363	1258	786	938	727	586	798	834	1114	746	957	764	1193	939	1037	1102	767	422	486	512	615	3596	2010	1133	813	696	1772	2361	1574	1407	1091	1591	788	1884	1101	640	728	991	867	1007	663	789	523	624
AT2G31082.1	CLAVATA3/ESR-RELATED 7	Gohir.D09G002200.1,Gohir.A09G002400.1	7	0	106	4	13	0	0	0	11	4	11	0	0	0	10	36	0	0	16	0	3	0	0	0	0	13	0	0	0	94	125	100	0	0	13	25	13	0	0	0	0	0	0	0	0	13	6
AT5G09600.1	succinate dehydrogenase 3-1	Gohir.A10G125300.1	1618	704	1229	636	1229	615	646	591	401	543	544	598	723	886	582	861	714	602	928	691	399	311	376	373	1976	1260	930	680	501	1422	1121	1144	593	590	725	862	1679	1147	563	464	817	573	719	490	691	432	413
AT2G18660.1	plant natriuretic peptide A	Gohir.D06G056800.1,Gohir.1Z035100.1,Gohir.D10G076200.1,Gohir.A05G009600.1,Gohir.1Z053600.1,Gohir.A10G075300.1,Gohir.1Z046800.1,Gohir.D05G010300.1,Gohir.A06G058500.1	775	472	2387	1022	1377	1277	2368	3996	1004	6758	133	320	5582	4741	1454	1192	195	697	2305	1799	1240	2215	511	2644	834	713	504	582	332	1752	2394	3013	1412	469	1184	2149	1025	959	2157	728	945	794	3939	911	7078	1681	587
AT2G37470.1	Histone superfamily protein	Gohir.D04G119300.1,Gohir.A01G219600.1,Gohir.D01G208700.1	3365	1573	2908	1445	1743	1545	2704	2253	881	845	1157	1083	2817	1954	906	1420	887	1108	5394	4280	1142	1113	937	1017	4336	2392	2492	1689	539	1796	3253	3675	927	936	2473	1163	2351	1715	1484	1819	1332	1554	3853	650	3854	876	909
AT5G56350.1	Pyruvate kinase family protein	Gohir.A03G021900.1,Gohir.D13G215100.1,Gohir.A13G211200.1,Gohir.A08G083100.1,Gohir.D08G092500.1,Gohir.D03G146800.1,Gohir.D13G104800.1	1034	402	825	457	514	397	656	505	869	487	708	471	480	525	731	710	794	459	833	422	495	378	512	543	1229	837	497	366	342	659	1103	711	402	453	513	377	692	475	350	420	424	622	687	359	649	758	1033
AT5G03290.1	isocitrate dehydrogenase V	Gohir.A09G148800.1,Gohir.D09G144600.1	3764	1691	3154	1646	1995	1043	1404	1093	958	974	1283	1107	1339	1371	1142	2012	1311	1128	1221	824	628	518	680	851	4431	3096	1779	1621	1671	3844	3403	2214	1571	1539	1828	1365	2944	1677	823	1080	1224	1336	1471	949	1237	894	988
AT2G43420.1	3-beta hydroxysteroid dehydrogenase/isomerase family protein	Gohir.A05G322600.2,Gohir.D10G126400.2,Gohir.D10G126400.1,Gohir.A05G322600.1,Gohir.A10G140400.1,Gohir.D02G012200.2,Gohir.D02G012200.1,Gohir.1Z007600.1,Gohir.D01G069300.1,Gohir.A02G011400.1,Gohir.D05G325200.1	352	127	552	265	371	145	254	198	389	217	303	163	156	143	312	269	228	195	273	130	315	116	231	102	377	323	132	127	119	457	712	483	243	228	324	397	368	352	106	163	164	260	246	224	172	439	356
AT2G15490.3	UDP-glycosyltransferase 73B4	Gohir.D12G023200.1,Gohir.D12G023300.1,Gohir.A12G022800.1,Gohir.D13G041200.1	69	17	188	58	191	23	208	26	463	29	177	10	26	51	423	155	106	9	116	36	213	44	421	66	51	85	7	20	21	169	210	189	66	67	42	211	182	179	16	20	33	354	61	13	39	508	440
AT2G15910.1	CSL zinc finger domain-containing protein	Gohir.D13G035300.1,Gohir.A09G221800.1,Gohir.A12G030200.1,Gohir.A04G115800.1,Gohir.A13G037000.1	4510	1706	2314	1592	1819	1558	2218	1545	1195	1381	2150	2082	1727	2442	1427	1834	2329	1946	2585	1246	1739	1680	1351	1106	5577	3440	2182	1662	1273	1727	2759	2457	1292	1303	2181	1131	2258	2067	1608	1475	1589	2097	2337	1215	1873	1107	1213
AT3G53040.1	late embryogenesis abundant protein, putative / LEA protein	Gohir.D04G106200.1,Gohir.A09G142800.1,Gohir.A04G067600.1,Gohir.A04G067500.1,Gohir.D09G139000.1	1	0	762	324	166	21	0	1	0	3	4	1	0	0	2	80	5	4	0	0	0	1	0	1	1	1	1	0	0	252	1699	336	58	236	680	76	387	38	0	30	31	0	0	2	0	0	0
AT4G21865.1	hypothetical protein	Gohir.A07G152000.1,Gohir.A02G043000.1,Gohir.D07G158200.1,Gohir.D02G048700.1	271	64	277	155	236	91	163	143	252	275	145	218	44	73	304	369	87	243	83	89	162	160	227	250	195	346	53	40	99	238	382	211	162	106	197	247	260	200	83	119	72	114	210	128	156	208	244
AT5G55940.1	Uncharacterized protein family (UPF0172)	Gohir.D05G384300.1,Gohir.A04G005400.1	2144	841	1176	743	1322	769	965	630	704	859	784	807	1068	1287	792	1149	1074	802	1478	940	444	587	516	705	2819	1468	975	897	650	1047	1339	1141	720	726	781	876	1656	1432	610	788	910	928	1000	598	661	688	720
AT5G11070.1	hypothetical protein	Gohir.D05G059000.1,Gohir.A07G030200.1,Gohir.D07G034000.1,Gohir.A05G056900.1	7953	2350	1881	2442	1340	1922	554	407	2342	535	2392	2626	449	567	2016	841	2846	1580	1410	1689	735	164	625	216	9724	6182	4079	2795	174	1655	2146	1843	1887	2820	2620	877	2410	734	2126	1969	1673	347	759	176	638	2157	2699
AT3G49845.1	cysteine-rich TM module stress tolerance protein	Gohir.D02G174400.1,Gohir.D12G019700.1	1393	560	1278	705	770	573	920	788	792	546	716	717	1194	1006	873	932	986	542	909	859	788	751	468	546	1579	1207	546	503	630	943	1382	1508	612	650	853	528	1002	779	501	605	612	639	1199	645	930	711	876
AT2G44350.1	Citrate synthase family protein	Gohir.D05G162800.1,Gohir.A05G160100.1	1604	675	1259	686	1018	399	704	525	779	885	432	354	507	567	1056	1504	391	409	800	577	449	428	352	494	1919	1289	669	529	827	1421	1479	877	785	640	634	716	1551	788	277	493	428	657	750	561	489	688	831
AT4G33925.1	zinc finger SWIM domain protein	Gohir.A03G184200.1,Gohir.D02G205700.1	1016	253	386	389	210	147	65	55	33	55	43	18	33	64	52	85	44	37	110	53	22	45	47	20	1305	726	274	363	122	254	474	430	366	247	552	101	411	118	102	189	149	115	14	51	57	38	21
AT1G27390.1	translocase outer membrane 20-2	Gohir.D02G149900.1,Gohir.A03G126500.1	1599	590	1057	672	721	500	980	604	566	618	804	881	1126	1033	669	910	949	918	1079	742	404	359	343	355	2147	1050	918	445	406	965	1247	960	643	496	877	447	1031	685	454	490	556	719	1239	543	664	484	627
AT1G56050.1	GTP-binding protein-like protein	Gohir.A04G052100.1,Gohir.D05G330100.1,Gohir.A04G051000.1	262	51	79	67	47	28	28	59	25	42	21	30	17	34	22	44	17	44	74	199	26	47	29	67	349	174	53	54	46	136	71	31	66	61	75	33	80	29	25	30	28	42	14	34	82	26	21
AT3G10920.1	manganese superoxide dismutase 1	Gohir.D05G279800.1,Gohir.A10G178700.1,Gohir.D10G185400.1,Gohir.A05G278100.1	4867	2662	6868	3102	5203	3024	2317	2158	2139	2466	2344	2289	2214	2399	2807	4887	2406	2417	2766	1727	1953	1482	1696	1524	5300	4430	2875	2852	2259	7084	7700	5821	2928	2600	3779	3956	7134	4519	2657	3228	3187	2045	2588	1728	2586	2113	2237
AT4G09320.1	nucleoside diphosphate kinase	Gohir.D08G160400.1,Gohir.A12G097500.1,Gohir.D12G100500.1,Gohir.A08G139400.1	28638	12267	12591	8113	12058	11023	14897	9981	8791	7972	12204	10189	13609	14645	11204	11375	13363	11040	17442	10793	8534	7890	6782	6529	34946	22328	18220	12531	6050	10725	10143	16905	6375	5708	12254	8382	13057	14736	10744	9396	12928	10534	19259	5537	14423	8782	9027
AT1G26740.1	Ribosomal L32p protein family	Gohir.A07G047800.1,Gohir.D07G052100.1	1180	372	919	618	569	433	442	410	424	556	420	360	325	294	474	809	405	398	534	397	456	340	344	470	989	1371	332	357	427	614	1393	748	617	586	650	492	858	357	467	431	400	421	462	379	440	421	425
AT5G18670.1	beta-amylase 3	Gohir.A05G356600.1,Gohir.D02G052000.1,Gohir.A02G046300.1,Gohir.D10G166400.2,Gohir.D10G166400.3,Gohir.D10G166400.1	347	380	1438	455	559	527	414	486	613	277	563	484	412	526	511	649	730	405	624	728	387	356	759	703	299	393	331	406	402	1399	2044	870	371	542	452	395	840	439	466	705	409	442	385	439	531	498	692
AT2G35390.2	Phosphoribosyltransferase family protein	Gohir.D08G179400.1,Gohir.A12G209900.1,Gohir.A08G159000.1,Gohir.D12G212600.1,Gohir.D12G212600.2	240	69	204	101	57	54	88	73	273	207	130	67	86	94	284	377	89	100	80	90	74	61	95	104	175	303	43	44	118	216	244	153	145	83	73	44	70	57	45	58	56	70	105	87	57	247	301
AT3G24840.1	Sec14p-like phosphatidylinositol transfer family protein	Gohir.A07G156800.2,Gohir.A07G156800.1,Gohir.A11G137700.1,Gohir.D07G163100.1,Gohir.D11G144500.1,Gohir.D11G144500.2	287	131	265	93	63	40	128	62	189	87	83	54	41	44	125	138	30	43	56	64	69	56	60	52	247	324	92	103	196	147	512	136	89	102	91	59	66	61	34	51	33	146	108	85	38	173	193
AT3G04580.1	Signal transduction histidine kinase, hybrid-type, ethylene sensor	Gohir.A11G251000.1,Gohir.D11G261500.1,Gohir.A02G037000.1	410	139	339	183	404	343	194	176	280	331	244	162	125	185	321	431	209	193	216	181	197	191	272	296	426	391	132	129	154	361	432	225	168	169	213	358	552	302	309	466	252	228	159	201	149	256	301
AT3G08610.1	NADH dehydrogenase ubiquinone 1 alpha subcomplex subunit	Gohir.D10G114000.1,Gohir.A10G152200.1,Gohir.D10G113500.1,Gohir.A10G152700.1	17084	9141	16686	7597	15280	7387	10656	9644	5640	6194	8464	6983	12755	13475	7272	9543	12736	7933	13584	7280	5106	5134	4347	3720	21304	12864	12872	9112	5440	12752	14792	22512	5840	5152	11800	9184	20728	15928	6184	7288	8688	8184	13128	5240	14048	6296	5384
AT1G12600.1	UDP-N-acetylglucosamine (UAA) transporter family	Gohir.A03G062100.12,Gohir.D10G220400.1,Gohir.A09G193200.1,Gohir.A10G212300.1,Gohir.A08G057100.6,Gohir.A08G057100.4,Gohir.A08G057100.5,Gohir.A08G057100.3,Gohir.A08G057100.7,Gohir.A03G062100.13,Gohir.A03G062100.1,Gohir.A03G062100.7,Gohir.A03G062100.6,Gohir.A03G062100.5,Gohir.A03G062100.3,Gohir.A03G062100.2,Gohir.A03G062100.9,Gohir.A03G062100.8,Gohir.D03G105100.1,Gohir.A03G062100.10,Gohir.A10G110300…	667	150	523	392	264	186	204	164	173	273	124	134	86	172	189	316	90	143	335	278	200	276	197	276	711	622	184	160	105	459	810	299	572	317	290	210	436	144	163	216	178	169	238	217	109	206	138
AT4G33720.1	CAP (Cysteine-rich secretory proteins, Antigen 5, and Pathogenesis-related 1 protein) superfamily protein	Gohir.A01G180200.1,Gohir.D01G171000.1	28	8	93	2	246	5	88	238	10	54	72	128	81	209	9	218	5	77	6	0	2	8	0	0	43	11	5	19	0	116	16	146	0	5	0	100	152	485	0	0	14	35	141	97	377	10	11
AT4G19460.1	UDP-Glycosyltransferase superfamily protein	Gohir.A12G200200.1,Gohir.D12G202900.1	9	3	118	10	49	17	56	15	152	23	64	23	10	11	81	183	46	17	69	35	67	33	66	52	5	13	6	0	3	124	122	107	7	10	15	38	45	62	11	32	8	49	63	11	18	103	204
AT1G30070.1	SGS domain-containing protein	Gohir.D10G041800.1,Gohir.D05G150800.1,Gohir.A10G041000.1,Gohir.A05G148300.1,Gohir.A05G148300.2	2011	770	1113	736	625	614	948	681	447	431	660	609	598	703	382	573	655	489	1370	490	623	632	568	530	2679	1342	1113	658	537	618	1690	1030	583	635	991	425	849	602	651	646	544	709	1185	393	967	465	445
AT5G62530.1	aldehyde dehydrogenase 12A1	Gohir.A03G065300.1,Gohir.A03G065300.2,Gohir.D03G091600.1	1135	479	1398	735	955	543	643	479	656	502	817	629	359	561	786	963	698	587	518	252	335	206	368	339	1405	864	476	362	597	1286	1803	1106	702	724	778	560	1415	891	396	480	754	652	632	496	461	587	662
AT4G28190.1	Developmental regulator, ULTRAPETALA	Gohir.A03G159200.1,Gohir.D05G361500.2,Gohir.D05G361500.1,Gohir.A04G026800.1,Gohir.A12G137100.1,Gohir.D12G141000.1,Gohir.A04G026700.1,Gohir.D02G182400.1	277	142	543	218	466	206	354	267	561	434	400	225	216	147	548	834	258	199	285	259	267	293	347	214	225	326	129	106	190	480	645	501	196	205	254	516	574	307	230	166	223	316	389	269	262	559	599
AT3G13930.1	Dihydrolipoamide acetyltransferase, long form protein	Gohir.D06G200400.1,Gohir.A06G192500.1,Gohir.A05G136800.1,Gohir.D05G138800.2,Gohir.D05G138800.1	1850	738	1664	969	833	487	504	526	565	627	409	322	408	460	695	1269	375	347	632	493	365	347	354	457	1797	1901	649	683	880	1658	2333	1000	1143	924	839	586	1396	519	414	595	449	546	462	557	494	513	585
AT2G46790.1	pseudo-response regulator 9	Gohir.A11G101100.1,Gohir.D11G105700.1,Gohir.D11G105700.2,Gohir.A11G101100.2,Gohir.D11G105700.3,Gohir.A11G016500.3,Gohir.A11G016500.2	19	14	213	52	57	64	56	54	76	33	24	10	22	24	52	90	38	48	72	25	71	58	49	35	15	22	16	26	0	126	439	74	43	98	15	87	73	11	64	116	13	51	61	85	22	53	88
AT4G39730.1	Lipase/lipooxygenase, PLAT/LH2 family protein	Gohir.D12G096200.1,Gohir.A12G197500.1,Gohir.D12G200000.1	3106	838	2201	1768	2625	1076	1493	1415	333	687	772	832	1088	2035	643	1276	1266	1077	686	149	328	136	276	82	3504	2707	813	1228	473	1092	2244	3268	1223	1577	2503	1897	3585	2392	1042	1280	906	1338	1648	984	1844	379	292
AT5G11520.1	aspartate aminotransferase 3	Gohir.D06G062600.1,Gohir.D07G027000.1,Gohir.A06G063900.1,Gohir.A07G023500.1,Gohir.D07G027100.1,Gohir.A07G023400.1	2281	1224	3347	1544	2210	911	1212	1083	2031	1300	1410	1094	1220	1285	1994	2634	1407	1274	1343	682	910	676	570	719	2654	1905	1196	1110	1365	3779	3906	2357	1730	1391	1515	1640	3262	1732	609	1111	1015	1077	1344	1094	1071	2001	2104
AT5G28840.1	GDP-D-mannose 3',5'-epimerase	Gohir.A08G215300.1,Gohir.D08G232000.1,Gohir.D13G107800.1	3216	2075	11520	5262	7005	2765	5099	5509	1427	5568	1118	2205	11051	8140	4140	8866	1359	2627	8634	7004	1424	3239	757	840	2521	3909	1402	1739	3082	11455	13323	9783	6725	3763	5299	5950	10688	4375	2792	2513	2990	3995	6201	4814	6202	1351	1374
AT5G59520.1	ZRT/IRT-like protein 2	Gohir.A05G093800.1,Gohir.D05G094300.1,Gohir.D05G094300.2	139	34	122	47	48	23	505	375	239	184	1013	1080	174	243	155	116	1377	1962	326	163	673	700	1304	1563	155	123	53	38	12	88	83	193	54	17	70	37	52	54	21	13	35	548	461	113	636	342	152
AT5G10730.1	NAD(P)-binding Rossmann-fold superfamily protein	Gohir.A05G062800.1,Gohir.D05G065300.1	331	200	689	262	631	291	343	367	268	238	362	340	269	316	347	436	335	352	332	127	152	165	213	192	397	264	270	190	140	662	627	779	163	185	437	471	1027	395	277	313	282	233	452	188	546	265	249
AT4G24130.1	DUF538 family protein (Protein of unknown function, DUF538)	Gohir.D11G018600.1,Gohir.A11G018900.1	32	6	129	25	42	21	9	17	15	0	0	3	17	0	5	31	0	0	51	10	10	8	10	7	17	47	11	6	0	41	287	58	6	33	36	28	99	0	14	25	25	12	6	6	28	25	14
AT5G23140.1	nuclear-encoded CLP protease P7	Gohir.A13G060200.1,Gohir.D12G137200.1,Gohir.D13G061700.2,Gohir.D13G061700.1,Gohir.A13G060200.2,Gohir.A12G133700.1	609	253	580	294	310	239	348	301	258	293	252	205	282	310	288	439	266	237	369	280	266	221	275	291	550	665	202	302	257	509	620	609	289	277	318	316	397	217	251	266	199	391	303	237	363	260	242
AT5G03460.1	transmembrane protein	Gohir.A09G145100.1,Gohir.A04G071200.1,Gohir.D04G109900.1	8290	3796	5428	3040	5243	2433	3284	2613	2596	2878	2724	2543	2685	3325	3125	5227	2976	2622	3489	1695	2397	1878	1844	1930	9461	7117	4095	4527	2767	5662	4723	5900	2312	2505	4300	3344	7544	4840	2122	2377	2800	2866	3700	1928	3295	2994	2372
AT2G07050.1	cycloartenol synthase 1	Gohir.D05G116100.2,Gohir.D05G116100.1,Gohir.A06G102900.1,Gohir.A05G115700.1,Gohir.A11G120700.1,Gohir.D05G042300.1,Gohir.D08G026100.1,Gohir.D08G026100.2,Gohir.A13G207200.1,Gohir.D06G111600.1,Gohir.D13G211800.1,Gohir.A08G015900.1,Gohir.A08G015900.2	415	152	389	202	266	319	327	266	399	338	188	175	194	225	321	415	158	238	278	238	341	222	229	177	406	421	123	149	182	385	491	292	196	245	161	312	245	241	354	353	252	420	234	350	179	446	328
AT1G01060.4	Homeodomain-like superfamily protein	Gohir.A12G117400.3,Gohir.D12G121000.1,Gohir.D12G121000.3,Gohir.D12G121000.2,Gohir.D12G121000.5,Gohir.D12G121000.4,Gohir.A12G117400.2,Gohir.A12G117400.1,Gohir.D12G121100.1	46	26	290	93	235	267	170	128	94	34	31	16	89	101	95	131	119	81	311	44	170	84	70	42	39	52	24	49	6	228	526	118	55	163	63	280	369	56	340	406	57	210	128	143	112	78	85
AT3G07130.1	purple acid phosphatase 15	Gohir.D09G199100.3,Gohir.D09G199100.2,Gohir.D09G199100.1,Gohir.A09G205400.1,Gohir.A09G205400.2,Gohir.D11G145100.4,Gohir.D11G145100.2,Gohir.D11G145100.1,Gohir.A11G138900.1,Gohir.D11G145100.6,Gohir.D11G145100.5,Gohir.D11G145100.3	320	89	207	126	171	85	166	148	295	153	252	114	97	84	271	219	234	156	193	108	229	106	208	135	325	313	76	70	122	207	178	236	130	95	152	147	165	199	81	88	86	150	179	123	170	304	298
AT1G16060.1	ARIA-interacting double AP2 domain protein	Gohir.D04G088000.1,Gohir.D05G118100.1,Gohir.A05G007800.1	222	53	72	45	59	81	239	75	892	82	253	37	85	73	518	132	119	24	68	24	152	25	154	6	139	303	57	62	41	51	112	55	36	66	34	76	48	54	106	72	64	400	75	73	75	930	930
AT5G24400.1	NagB/RpiA/CoA transferase-like superfamily protein	Gohir.A12G247400.1,Gohir.D12G248100.1	4021	1706	3617	2084	2012	1314	1700	1508	1873	2231	1934	1141	1708	1254	3062	4947	1969	1249	1055	581	1376	736	979	810	2949	5093	1079	1458	2581	4353	3449	3048	2491	1905	1856	2118	2303	1615	1456	1332	1153	1614	1786	1253	1762	1957	1918
AT4G21105.1	cytochrome-c oxidase/ electron carrier	Gohir.A05G083000.1,Gohir.D08G014400.1,Gohir.D05G086000.1,Gohir.D05G086000.2,Gohir.A08G004000.1,Gohir.D08G014300.2,Gohir.D08G014300.1,Gohir.A08G004100.1,Gohir.A03G116500.1	41748	24721	38839	15765	33072	12781	17958	19112	8563	8327	12719	11894	22034	23093	11874	15737	19124	10951	21743	10647	10675	6519	6494	4562	56078	27416	42730	22669	8765	28139	29881	58497	10459	9928	26910	18387	50440	30389	11162	13391	13787	13462	22451	6965	31257	8999	8521
AT2G27510.1	ferredoxin 3	Gohir.D08G015400.2,Gohir.D05G083800.1,Gohir.A08G005100.1,Gohir.A05G080700.1,Gohir.D08G015400.1,Gohir.D05G083700.1,Gohir.D13G227400.1,Gohir.A13G222600.1	8188	3442	7436	4377	6355	3801	6959	4912	5031	3712	8781	8255	6191	6375	4901	5970	8291	8020	6407	3267	4230	3259	3553	4345	9642	6730	3729	4077	2522	7558	7559	7193	4893	3151	5086	5311	8314	5440	3358	4015	4030	5650	8264	3410	6413	5783	4969
AT1G78440.1	gibberellin 2-beta-dioxygenase	Gohir.D13G156300.1,Gohir.D01G029800.1,Gohir.A13G152000.1	266	71	144	86	201	138	33	15	23	44	26	24	8	13	31	69	13	36	138	248	86	145	45	50	330	201	37	162	14	109	219	107	62	76	122	97	466	43	158	179	79	51	13	23	4	29	26
AT3G60540.2	Preprotein translocase Sec, Sec61-beta subunit protein	Gohir.D11G082500.2,Gohir.A07G205700.1,Gohir.D11G082500.1,Gohir.A11G078100.1	5972	2688	2168	1365	1865	1131	2381	1962	1093	1009	1582	1421	2650	2465	1186	1323	2667	1476	1898	1203	934	1109	776	595	7506	4437	4014	2790	1261	1489	2387	2631	1145	1049	1901	1189	2347	2059	1126	1076	1193	1374	3386	888	3035	1226	994
AT1G03700.1	Uncharacterized protein family (UPF0497)	Gohir.A05G161800.1,Gohir.D05G164600.1,Gohir.A09G216900.1,Gohir.D09G219300.1	49	14	97	10	31	6	226	63	93	11	129	46	105	86	48	68	139	44	104	21	125	25	85	8	78	19	10	24	5	51	176	65	19	5	5	11	21	62	5	5	5	204	247	13	113	92	97
AT2G35120.1	Single hybrid motif superfamily protein	Gohir.A12G046500.1,Gohir.D12G045500.1	2096	1045	866	400	1174	452	2349	1513	1200	911	1525	1074	2196	1830	1267	959	1335	1281	3446	1199	1218	820	497	457	2962	1228	1643	917	576	571	732	1297	241	334	625	820	1486	1214	360	400	596	1495	3203	775	2249	1027	1359
AT3G17810.1	pyrimidine 1	Gohir.D09G169700.1,Gohir.A09G175200.1	1069	570	1875	866	893	479	519	372	823	512	632	395	379	361	979	1251	682	405	379	244	460	271	419	419	1077	1060	499	631	581	2191	2093	1342	932	671	995	712	1291	674	368	605	466	570	467	322	421	897	812
AT5G17380.1	Thiamine pyrophosphate dependent pyruvate decarboxylase family protein	Gohir.A11G166600.1,Gohir.A11G166700.1,Gohir.D11G173000.1,Gohir.D11G172700.1	567	342	1096	448	668	337	617	482	541	475	594	477	473	549	647	864	637	534	464	315	406	269	372	439	497	635	231	364	433	1155	1081	1053	455	416	474	580	852	573	332	303	376	550	682	401	561	509	591
AT1G65290.1	mitochondrial acyl carrier protein 2	Gohir.A01G073200.1,Gohir.D01G059800.1,Gohir.D13G105200.1,Gohir.A01G073100.1,Gohir.D01G059700.1,Gohir.D01G059800.2	8507	4113	6400	3363	5761	3385	3936	3184	2928	3442	3449	3454	3981	4511	3572	5358	4224	3464	5639	3573	2790	2430	2019	2183	10366	6647	4984	4267	3086	5611	6567	7023	2879	2683	4527	3824	7630	5829	2873	3000	4280	3260	4610	2437	3929	3147	2824
AT4G25200.1	mitochondrion-localized small heat shock protein 23.6	Gohir.D08G189200.1,Gohir.D12G201000.2,Gohir.D12G201000.3,Gohir.D12G201000.1,Gohir.A08G170900.1,Gohir.A12G198400.2,Gohir.A12G198400.1	11	45	514	171	57	139	602	375	329	124	86	143	574	419	317	259	158	141	924	103	106	95	70	94	4	18	70	35	30	349	894	301	148	160	207	32	62	79	147	172	100	389	814	156	593	189	531
AT4G32605.1	Mitochondrial glycoprotein family protein	Gohir.A03G069600.1,Gohir.A03G069600.2,Gohir.D03G096100.2,Gohir.D03G096100.1	835	262	300	263	284	237	284	253	154	178	354	280	273	337	188	218	568	355	349	275	153	180	246	267	1034	635	339	249	197	365	314	223	279	199	312	230	369	254	244	211	255	209	357	196	310	140	150
AT5G14040.1	phosphate transporter 3%3B1	Gohir.D10G080000.1,Gohir.A10G071000.1,Gohir.A11G038100.1,Gohir.D10G080100.1,Gohir.D07G051700.1,Gohir.A10G071100.2,Gohir.D11G041400.1,Gohir.A10G071100.1	4499	2138	5207	2735	2288	1511	1604	1509	2154	2181	1296	879	1571	1305	2530	4535	1161	1034	2064	1281	1193	1336	1239	1309	4134	4862	1886	1990	2539	5395	6982	3240	2966	2856	2383	2013	3036	1816	1471	1708	1352	1956	1248	1821	1193	2011	2383
AT4G37980.1	cinnamyl alcohol dehydrogenase 7	Gohir.A12G079300.1,Gohir.D03G035100.1	0	0	107	5	7	1	0	1	0	5	0	0	1	9	1	90	0	2	7	4	3	4	5	4	0	0	0	0	0	25	111	185	0	3	13	0	7	13	0	0	3	0	0	2	0	1	0
AT5G25880.1	NADP-malic enzyme 3	Gohir.A05G045600.1,Gohir.A05G045600.2,Gohir.D05G047300.1,Gohir.D07G025100.1,Gohir.D06G091100.1,Gohir.1Z070800.2,Gohir.1Z070800.1,Gohir.A06G091800.1	982	321	312	287	514	303	400	457	757	809	519	646	350	505	888	617	574	671	597	620	838	886	1007	1106	1128	835	313	256	394	346	284	304	321	315	223	623	487	434	316	337	257	418	379	563	348	672	799
AT5G52580.2	RabGAP/TBC domain-containing protein	Gohir.A11G177700.2,Gohir.A11G177700.1,Gohir.A11G209800.1,Gohir.A02G088900.1,Gohir.D06G068300.1	565	209	449	257	405	260	299	234	376	215	251	332	135	180	250	231	236	289	290	305	213	169	297	195	607	522	287	164	178	285	823	237	235	269	265	461	502	255	181	259	337	264	332	286	180	321	380
AT5G12170.2	CRT (chloroquine-resistance transporter)-like transporter 3	Gohir.D13G222200.1,Gohir.A13G218500.1	161	47	158	66	118	39	63	54	79	50	132	50	41	52	63	99	75	51	81	43	60	35	52	43	184	136	62	35	44	121	255	99	77	60	60	95	187	70	46	56	15	70	56	73	34	61	109
AT1G01170.1	ozone-responsive stress-like protein (DUF1138)	Gohir.A01G197000.1,Gohir.D09G119800.1,Gohir.A09G122800.3,Gohir.A09G122800.2,Gohir.A09G122800.1,Gohir.D01G187200.1	11776	6577	14060	6513	8897	4508	5350	4799	2926	3499	3312	3219	6377	6449	3457	6598	3803	3426	7300	4382	2254	2847	1939	2274	13594	9955	8372	7359	3999	14023	13969	14191	5846	5143	8554	5654	12747	8292	3611	4823	5091	4819	5878	2852	6745	2904	2878
AT1G60420.1	DC1 domain-containing protein	Gohir.A03G138800.1,Gohir.D01G095800.1,Gohir.D05G186500.4,Gohir.A01G109100.1,Gohir.A01G109100.2,Gohir.D05G186500.3,Gohir.D05G186500.2,Gohir.D05G186500.1,Gohir.D02G161700.1	1381	1012	4912	2140	1985	2564	2448	1491	3187	3446	3025	2034	1860	1685	4783	4136	3205	1910	2975	713	2419	929	1644	1391	1424	1337	1175	1052	808	6325	5361	3050	1964	2052	2405	1858	2911	1185	3081	2007	2605	2095	2797	1219	1762	2600	3629
AT5G56860.1	GATA type zinc finger transcription factor family protein	Gohir.A05G029800.1,Gohir.A06G072400.1,Gohir.A06G089500.1,Gohir.D06G071000.1,Gohir.D05G031200.1,Gohir.1Z093300.1,Gohir.D05G043900.1,Gohir.A05G042200.1,Gohir.D06G087500.1	56	99	698	236	192	194	53	111	83	112	78	237	50	138	113	188	102	231	163	628	123	153	242	415	49	61	76	73	147	936	836	321	191	205	313	165	296	116	151	167	265	73	30	118	100	91	93
AT3G04720.1	pathogenesis-related 4	Gohir.A13G169800.1,Gohir.A11G252500.1,Gohir.D13G175100.1,Gohir.D11G262600.1,Gohir.A13G169600.1,Gohir.D13G175200.1,Gohir.A11G252700.1,Gohir.D11G262300.1	31	453	2310	691	2407	1463	281	326	1678	7619	75	241	106	253	1125	3161	141	324	550	738	2765	4574	1060	3813	41	19	465	769	128	2237	1029	3659	773	319	979	1544	3260	2416	1491	1712	1184	79	481	111	539	4068	605
AT5G61310.3	Cytochrome c oxidase subunit Vc family protein	Gohir.A07G128700.1	3649	1984	3037	1377	2109	1189	1751	1666	702	920	985	985	1358	1905	794	1554	1347	1159	1735	1474	1731	935	517	424	5143	2155	3306	1927	718	1690	2661	4759	849	922	2359	890	3355	2082	1012	1127	1429	1257	2245	645	2686	645	727
AT1G70990.1	proline-rich family protein	Gohir.D12G154200.1,Gohir.A12G150500.1	832	453	1688	784	1179	530	647	300	1380	632	1016	533	316	340	1414	1119	1154	651	307	83	422	212	376	345	667	996	214	390	756	1040	2483	1540	730	803	817	1394	1430	713	587	560	444	980	313	346	253	1463	1460
AT4G30850.1	heptahelical transmembrane protein2	Gohir.D08G098700.1,Gohir.1Z022500.1,Gohir.D08G098600.1,Gohir.A08G087700.1,Gohir.A08G087700.2	599	187	157	150	156	93	204	160	254	96	333	303	135	164	272	224	388	191	316	97	107	68	164	58	775	421	130	159	272	176	184	109	152	125	171	81	170	215	65	59	154	219	187	85	234	209	284
AT5G62575.2	succinate dehydrogenase subunit	Gohir.D12G277200.1	18253	9520	12229	5997	14221	5747	9550	9837	3730	4874	6921	6901	9323	13300	5268	7142	11309	7344	7896	3620	4957	1985	3006	1994	25123	11382	14827	8532	5200	9259	10468	16959	4368	4318	9305	7923	20450	14291	4541	5882	6818	6095	13005	4741	14932	4164	3518
AT1G35160.1	GF14 protein phi chain	Gohir.D01G010400.1	1900	1069	2337	1050	1644	816	1503	996	1068	714	1403	1163	1183	1456	1110	1367	1475	1197	1801	1197	760	634	781	933	2484	1315	1357	1124	726	2794	2110	2107	784	977	1389	1143	2029	1759	704	873	871	1075	1930	690	1302	968	1176
AT4G24240.1	WRKY DNA-binding protein 7	Gohir.D05G208300.1,Gohir.A05G205000.1,Gohir.A06G021100.1,Gohir.D05G264300.1,Gohir.A05G262000.1	589	213	548	321	651	207	286	205	615	320	510	364	140	180	592	795	391	335	329	346	327	200	425	299	606	569	193	261	190	548	581	513	379	337	248	526	733	692	168	200	254	294	275	185	223	612	643
AT4G39660.1	alanine:glyoxylate aminotransferase 2	Gohir.A10G086400.1,Gohir.D10G102300.1	378	176	676	316	520	234	262	148	283	219	294	220	149	176	364	500	297	246	251	196	152	142	297	247	400	355	172	186	172	780	854	393	379	240	328	419	627	515	176	255	271	248	274	174	120	308	281
AT2G03710.2	K-box region and MADS-box transcription factor family protein	Gohir.A13G084600.1	1299	480	539	415	539	326	250	394	155	371	330	315	301	459	255	528	387	315	40	14	19	14	15	17	1694	904	593	440	407	515	480	623	395	306	543	355	755	508	280	341	358	254	245	440	348	146	172
AT5G36110.1	cytochrome P450, family 716, subfamily A, polypeptide 1	Gohir.D13G120800.1,Gohir.D05G116200.1,Gohir.A13G118700.1,Gohir.D08G025500.1,Gohir.D06G186200.1,Gohir.D10G013700.1,Gohir.A06G179200.1,Gohir.D01G066000.1,Gohir.D13G122500.1,Gohir.A08G014900.1,Gohir.A05G115800.1,Gohir.A10G005500.1,Gohir.A13G094700.1,Gohir.D10G005500.1,Gohir.A01G078900.1	785	312	270	181	328	95	258	405	232	364	484	483	179	287	330	494	416	414	209	48	141	31	110	67	786	778	224	281	432	278	275	252	182	214	144	285	418	281	80	93	111	231	279	420	384	234	229
AT2G45860.1	hypothetical protein	Gohir.A08G130700.1,Gohir.D08G152200.1	3677	1349	1984	1509	1216	1028	1139	1227	485	695	635	620	927	784	504	778	584	678	1150	385	727	355	321	338	4676	2677	2036	1488	523	1070	2253	2629	794	747	2988	765	1948	935	1106	953	1024	836	1441	553	1900	412	588
AT2G37530.1	forkhead box protein G1	Gohir.D09G153200.1,Gohir.D07G100500.1,Gohir.A07G096100.1,Gohir.A09G157900.1,Gohir.A03G039500.1	102	105	825	323	201	125	86	48	61	127	98	133	35	80	75	273	48	30	76	71	73	85	93	108	102	99	95	130	90	515	1156	804	227	334	408	125	316	163	87	165	122	49	120	40	52	71	51
AT3G54680.1	proteophosphoglycan-like protein	Gohir.D02G176900.1,Gohir.A03G153900.1	355	304	846	265	361	243	194	246	361	271	302	220	98	179	350	650	207	247	171	193	237	202	398	349	249	459	242	384	286	820	1070	647	219	262	315	314	481	288	195	313	221	240	147	299	192	328	381
AT3G02800.1	Tyrosine phosphatase family protein	Gohir.D04G025800.1,Gohir.A05G391500.1,Gohir.1Z066700.2,Gohir.1Z066700.1,Gohir.A05G391500.2,Gohir.A13G154300.1,Gohir.D13G159000.1	209	203	552	140	248	151	443	290	1208	211	675	259	242	270	783	426	414	298	440	247	244	214	333	204	223	191	245	240	125	357	541	759	100	130	188	229	169	346	207	124	122	353	532	160	418	972	1436
AT3G12587.1	Oligosaccaryltransferase	Gohir.D10G225200.1,Gohir.A01G223600.1,Gohir.D01G212800.1,Gohir.D13G020300.1,Gohir.D13G020300.3,Gohir.D13G020300.2,Gohir.A13G019700.1,Gohir.D09G152700.1,Gohir.A09G157400.1,Gohir.A10G216200.1	36536	22404	25741	9619	28189	13713	24328	29954	4731	6075	17091	19375	32302	27461	4904	5533	25445	19851	14408	7959	9898	3863	4124	3586	45614	27453	39424	20941	6847	12903	14486	49835	5543	5467	17850	18078	36857	29630	12933	14928	13278	15094	33558	6182	53722	5410	3907
AT5G03510.1	C2H2-type zinc finger family protein	Gohir.D01G201100.1,Gohir.D09G140600.1,Gohir.A01G214200.1,Gohir.A04G070400.1,Gohir.A09G144800.1,Gohir.D04G108900.1	140	28	70	32	45	25	95	53	297	27	132	32	46	19	227	113	79	30	120	24	69	18	116	11	181	96	35	39	13	74	62	75	37	25	34	38	52	46	14	28	32	130	57	30	73	220	359
AT4G32120.1	Galactosyltransferase family protein	Gohir.A06G099300.1,Gohir.D08G274400.1,Gohir.D06G113400.1,Gohir.D06G113400.2,Gohir.A08G252800.1,Gohir.D06G101500.1	905	307	403	321	309	215	352	197	269	190	211	125	299	268	239	272	223	115	265	233	196	207	173	148	1276	533	453	263	204	238	591	380	276	279	411	229	492	209	212	213	219	288	414	185	208	267	275
AT3G53200.1	myb domain protein 27	Gohir.D04G109500.1,Gohir.A04G070800.1	71	1	30	3	7	0	232	43	549	13	443	51	84	55	212	53	281	16	132	4	281	5	422	2	31	110	0	0	3	38	31	20	0	6	3	4	7	9	0	0	0	386	77	15	70	774	479
AT3G57550.2	guanylate kinase	Gohir.D09G120500.2,Gohir.D09G120500.1,Gohir.A02G111500.1,Gohir.A02G111500.3,Gohir.A11G311900.1,Gohir.A09G123600.1,Gohir.D11G328500.1,Gohir.D03G067400.2,Gohir.D03G067400.1,Gohir.A11G311900.2	288	172	746	315	283	254	196	227	344	372	176	197	80	160	364	597	135	198	409	400	396	385	350	380	172	401	146	206	166	657	1237	343	302	368	273	300	372	180	283	295	180	219	170	353	97	312	357
AT3G15020.1	Lactate/malate dehydrogenase family protein	Gohir.A04G038400.1,Gohir.A01G057700.1,Gohir.D01G044100.1,Gohir.D05G344600.1	6222	2968	4999	2796	3211	2022	2832	2411	1673	1720	1874	1522	3066	2634	2154	3515	2116	1709	3368	2058	1243	1120	992	1297	7381	5060	3932	2832	2139	5116	5156	4728	2192	2440	3758	2341	4603	2690	1727	2340	1998	2303	3360	1657	3164	1552	1780
AT1G75388.1		Gohir.A11G181900.1,Gohir.A06G007100.1,Gohir.A05G191000.1,Gohir.A12G062300.1,Gohir.D06G003400.1,Gohir.D11G188600.1,Gohir.A01G114200.1,Gohir.D01G102800.1,Gohir.D02G095800.1,Gohir.D12G062200.1,Gohir.D05G194400.1	8385	3813	5351	3254	4923	3045	9610	4849	2972	1338	6312	2277	1554	2954	2121	2775	3840	2648	6733	2678	2955	1101	3820	1225	10443	6324	5656	3269	2514	6503	3653	5902	4230	2497	3040	3104	7731	3937	3267	3052	2820	5189	14025	2019	7675	3078	2671
AT4G23060.1	IQ-domain 22	Gohir.D03G153800.1,Gohir.D08G197600.1,Gohir.A03G017800.1	189	74	120	38	172	49	111	180	385	238	202	144	80	163	279	198	141	197	171	98	139	136	69	120	164	213	82	58	79	120	98	141	44	47	24	263	82	171	76	36	35	72	149	248	111	277	534
AT1G71200.1	basic helix-loop-helix (bHLH) DNA-binding superfamily protein	Gohir.D13G033700.1,Gohir.A13G035300.4,Gohir.A13G035300.5,Gohir.A13G035300.1,Gohir.A13G035300.2,Gohir.A13G035300.3	29	2	79	6	42	3	53	24	131	19	56	13	0	8	62	62	26	25	41	11	38	21	34	28	46	11	4	2	0	156	53	30	8	2	9	52	31	42	2	5	3	70	35	15	32	126	142
AT3G54470.1	uridine 5'-monophosphate synthase / UMP synthase (PYRE-F) (UMPS)	Gohir.A04G028000.1,Gohir.D05G360100.1,Gohir.D13G149300.1,Gohir.A13G144600.1	1918	1050	3623	1782	3126	1503	1521	1633	1474	2347	2127	1642	1190	1278	2327	3439	1484	1627	1116	1052	1231	1207	1283	1636	1501	2333	747	1112	1289	4087	3953	2830	1777	1793	1777	3506	3647	2225	1381	1479	1652	1632	1407	1662	1602	1409	1469
AT3G50930.1	cytochrome BC1 synthesi	Gohir.D01G148800.1,Gohir.A02G170100.4,Gohir.A02G170100.2,Gohir.A02G170100.3,Gohir.A12G043100.1,Gohir.D10G078500.1,Gohir.D02G217300.1,Gohir.D12G029300.1	78	4	24	1	4	3	71	7	181	9	87	3	21	8	172	56	46	1	21	8	74	6	70	15	102	52	3	5	2	36	21	16	2	2	0	5	4	4	2	2	4	112	28	2	12	252	161
AT4G24920.1	secE/sec61-gamma protein transport protein	Gohir.D12G192300.1,Gohir.D12G192300.2,Gohir.A12G189900.1,Gohir.A12G189900.2,Gohir.D04G078200.1	9344	4804	6967	3635	6596	4227	6283	5910	3365	4562	5388	5177	6754	7603	3850	4791	8266	5513	5938	4581	3807	3112	2778	3481	11281	7405	7359	5143	1911	5132	5154	10613	2948	2522	5433	4887	7205	7695	3784	3871	5025	4996	7568	2617	9202	3783	3306
AT1G51650.1	ATP synthase epsilon chain	Gohir.A12G001600.1,Gohir.D11G059000.1,Gohir.D12G001400.1,Gohir.A11G055200.1	31430	19313	27513	11317	25966	9363	16425	14630	6591	7152	9574	8669	18800	20169	9571	14532	15291	9366	19019	9647	8434	5259	3504	3497	43157	19701	32228	17742	7971	22093	20422	40022	7456	7201	19292	13006	38964	25928	7557	9793	10742	9428	23421	5621	23637	7072	6400
AT4G30850.2	heptahelical transmembrane protein2	Gohir.D08G098800.1	421	117	99	106	93	67	160	56	165	64	191	169	102	93	169	163	241	107	139	58	57	17	97	16	532	310	77	83	192	104	128	65	90	119	108	28	87	164	42	58	100	122	198	44	67	139	196
AT2G28690.1	TOX high mobility group box protein, putative (DUF1635)	Gohir.D13G234700.1,Gohir.A03G038400.1,Gohir.D07G099900.1,Gohir.D03G130000.1,Gohir.A13G229100.1,Gohir.A07G095600.1	122	55	561	253	378	405	30	640	140	1041	19	339	42	471	217	333	108	612	73	40	161	66	178	144	57	186	45	62	59	866	485	332	136	333	290	477	335	324	455	494	269	33	26	890	387	123	171
AT1G10660.1	transmembrane protein	Gohir.A03G137600.1	35	33	193	38	28	20	28	64	45	34	32	19	28	13	43	57	17	20	25	38	63	38	35	22	14	55	20	36	42	197	240	143	25	36	52	13	53	19	15	25	21	16	40	59	69	49	36
AT5G45775.2	Ribosomal L5P family protein	Gohir.D06G137800.1,Gohir.A06G132300.1,Gohir.A09G074800.1,Gohir.D09G074600.1	5510	2382	3953	2505	2599	2244	2167	2037	1897	2673	1794	2407	2783	2772	2242	2957	2253	2278	2948	2653	1702	2363	1748	1901	6029	4989	2893	2412	1840	3431	4886	3543	2195	2403	2917	2324	3366	2109	2084	2137	2512	2033	2299	1842	2231	1886	1938
AT5G23810.1	amino acid permease 7	Gohir.A13G130000.1,Gohir.D13G132600.1,Gohir.D05G387200.1,Gohir.D05G387200.3,Gohir.D05G387200.2,Gohir.D05G387200.4,Gohir.A04G002100.4,Gohir.A04G002100.5,Gohir.A04G002100.1,Gohir.A04G002100.2,Gohir.A04G002100.3,Gohir.A13G129200.1,Gohir.A13G129400.1,Gohir.A13G129400.2	548	190	280	194	285	251	189	216	499	250	335	254	173	219	359	387	296	403	235	140	215	124	415	179	622	474	172	207	193	302	241	300	194	180	206	334	302	218	244	270	241	198	179	233	196	589	436
AT5G47880.2	eukaryotic release factor 1-1	Gohir.D11G034200.1	649	263	821	456	363	223	397	320	451	246	509	448	407	467	393	620	437	436	370	228	221	168	225	175	849	448	306	274	208	799	1106	559	324	396	647	222	534	333	183	233	254	375	418	361	278	355	547
AT1G26910.1	Ribosomal protein L16p/L10e family protein	Gohir.D05G278800.1,Gohir.D04G011200.1,Gohir.A10G177300.1,Gohir.A05G277100.1,Gohir.A05G404500.1,Gohir.D10G183900.1,Gohir.A13G235000.1,Gohir.D13G240700.1	13129	6322	11262	6355	8734	6821	7410	5656	5512	6274	4851	5558	6882	7654	6219	8340	5346	5821	10399	8689	4189	5012	4255	5057	15983	10271	7624	6659	4682	8698	12681	12404	5417	5838	7813	6166	10607	9430	6713	6356	7395	6433	8386	4372	6934	5096	5978
AT4G16450.1	NADH-ubiquinone oxidoreductase	Gohir.D06G216900.1,Gohir.A06G204600.1	3517	2114	3865	1694	3502	1204	2521	2231	1201	1301	1469	1092	2826	2350	1591	2396	2099	1137	2606	1950	1081	1014	651	866	3762	3271	2712	2180	1450	4198	3671	3728	1499	1670	1912	1969	5275	3262	870	1275	1468	1855	3187	1613	2848	1183	1253
AT5G18800.2	Cox19-like CHCH family protein	Gohir.A10G103600.1,Gohir.D09G233900.1	2321	1226	1911	937	1859	861	1396	903	702	752	927	865	1566	1821	932	1284	1434	812	1761	792	693	471	378	407	3018	1622	1674	1130	874	1639	1691	2404	730	787	1296	953	2700	1926	518	895	1170	1139	1652	574	1231	735	652
AT3G49930.1	C2H2 and C2HC zinc fingers superfamily protein	Gohir.A12G020100.1	0	3	221	65	50	42	0	7	5	29	0	10	0	0	6	95	0	3	0	3	6	4	5	28	0	0	0	10	0	74	555	33	56	112	28	51	71	28	10	97	18	0	0	0	13	5	5
AT1G67250.1	Proteasome maturation factor UMP1	Gohir.A08G044800.1,Gohir.D12G069100.1	1481	762	1851	936	1178	663	1007	823	1024	950	728	578	1153	986	1099	1640	911	666	1540	870	1010	869	609	648	1648	1312	749	889	648	2060	1950	1542	953	896	957	889	1566	1079	543	622	822	863	1150	686	960	935	1024
AT3G52730.1	ubiquinol-cytochrome C reductase UQCRX/QCR9-like family protein	Gohir.D09G135300.2,Gohir.D09G135300.1,Gohir.A01G206400.1,Gohir.A01G206400.2,Gohir.A09G139300.1,Gohir.D01G195800.2,Gohir.D01G195800.1,Gohir.A01G138200.1,Gohir.D01G127900.1	22425	12582	15640	7331	10643	5895	9426	9096	3847	4706	6144	6186	9486	11016	5004	7173	9619	7091	11339	6150	4179	3198	2627	2912	31222	13625	21049	11146	5554	11489	14446	20987	5117	4568	12306	5830	16192	9906	5141	6306	6237	5560	13288	3753	14437	4043	3989
AT2G23755.1	transmembrane family 220 helix protein	Gohir.A02G162400.2,Gohir.A02G162400.1,Gohir.A05G386500.1,Gohir.D03G018100.1,Gohir.D03G018100.2,Gohir.D04G023600.1,Gohir.D04G023900.1,Gohir.D04G029100.1	105	41	100	19	256	39	130	309	39	80	136	266	143	498	54	57	209	186	44	46	34	27	32	26	129	79	77	34	13	16	31	252	13	8	34	255	194	318	45	26	47	134	126	68	548	59	29
AT4G27410.2	NAC (No Apical Meristem) domain transcriptional regulator superfamily protein	Gohir.D01G053900.1,Gohir.D05G359800.1,Gohir.A04G031200.1,Gohir.A01G066700.1	928	510	3892	1971	1292	1391	269	283	669	875	353	458	111	332	845	2251	322	490	85	86	134	165	714	1193	1026	828	545	598	387	2570	5851	3255	1310	1959	2642	725	1967	1185	908	2237	1030	275	260	263	302	534	904
AT2G17420.1	NADPH-dependent thioredoxin reductase A	Gohir.D11G030500.2,Gohir.D11G030500.3,Gohir.D11G030500.1,Gohir.A11G031800.1,Gohir.A11G031800.2	307	215	692	262	415	245	324	274	362	400	272	281	235	188	353	650	229	303	262	236	227	297	354	494	236	378	171	222	252	845	764	465	280	287	217	476	434	335	227	251	257	343	304	306	242	356	404
AT1G22450.1	cytochrome C oxidase 6B	Gohir.A05G266000.1,Gohir.D05G268100.1,Gohir.A05G224000.1,Gohir.1Z036900.1,Gohir.1Z036900.3,Gohir.D05G226700.2,Gohir.D05G226700.1	9737	4986	8511	4548	7596	4841	4440	4217	4334	4659	4095	3498	3114	3873	6162	8092	4185	3178	5193	2697	2553	2370	2737	2764	11399	8074	5282	5510	4167	8792	8410	8328	3674	3468	6501	5595	9762	7432	4196	4705	5621	3601	5275	2821	5610	4613	4071
AT2G39890.2	proline transporter 1	Gohir.D10G242300.1,Gohir.A06G165200.1	102	80	275	71	65	58	109	64	238	41	101	24	43	30	190	256	92	16	46	19	43	27	83	56	48	155	58	95	88	274	379	173	58	94	61	52	96	47	34	99	40	182	36	65	62	201	273
AT1G10280.1	Core-2/I-branching beta-1,6-N-acetylglucosaminyltransferase family protein	Gohir.D07G087200.1	127	24	39	16	32	23	65	57	41	30	33	27	41	53	34	57	14	56	32	26	16	15	20	22	148	105	12	27	33	36	35	46	17	21	9	37	34	24	9	45	15	31	98	34	80	35	45
AT2G21870.1	MALE GAMETOPHYTE DEFECTIVE 1	Gohir.D11G057500.1,Gohir.A11G196900.1,Gohir.D11G228400.1,Gohir.A11G054000.1	8760	4487	6728	3622	6589	3005	4237	3518	2326	2237	2963	2362	2868	3316	2972	3907	3106	2332	4561	2627	2083	1707	1724	1692	11496	6021	5895	4549	3019	5709	6232	8244	2558	2751	5556	3938	10050	5777	2543	3188	3285	3245	5227	2134	4901	2309	2362
AT2G20820.1	hypothetical protein	Gohir.A03G159800.1,Gohir.D04G145200.1,Gohir.D02G182900.1,Gohir.A04G105400.1,Gohir.D13G065100.1,Gohir.D13G065100.2,Gohir.D13G065100.3,Gohir.A13G056800.1	12330	6599	10192	5238	9393	4482	7390	6168	3511	4128	4302	3897	8025	6970	4433	5857	5403	4178	8594	5370	4018	3057	2491	2790	15199	9457	8489	6973	4333	8743	9284	12551	3625	4355	7737	7007	13028	8145	4040	4475	4933	6074	8703	3553	8778	3542	3336
AT3G10860.1	Cytochrome b-c1 complex, subunit 8 protein	Gohir.D13G008800.1,Gohir.D04G011000.1,Gohir.A05G404700.1	11100	6363	9618	4524	7669	3954	5262	4921	3639	4065	3935	3478	5301	6370	4152	5941	4976	3912	7745	3822	3162	3055	2131	1986	14620	7579	8207	7034	3848	7675	9482	11696	3566	3497	6510	5166	10870	6972	3455	4172	4235	3834	6690	2993	6848	3855	3752
AT4G29735.1	transmembrane protein	Gohir.A13G193400.1,Gohir.D05G031500.2,Gohir.D05G031500.1,Gohir.D13G199200.1,Gohir.A05G030100.1	4376	2086	2745	1628	2780	1800	3374	2514	1552	2205	2451	2354	5659	4204	1728	2304	2934	2668	4339	2764	2336	1852	1096	1448	5875	2875	2801	1787	1669	2475	2577	3181	1420	1650	1813	2119	3238	2982	1682	1525	2194	2651	4094	1713	3313	1520	1519
AT2G47470.1	thioredoxin family protein	Gohir.A12G126400.1,Gohir.D12G129900.1,Gohir.A07G127500.1,Gohir.D07G131800.1,Gohir.D11G116000.1,Gohir.D11G116000.2,Gohir.D08G139400.1,Gohir.A08G118600.1	2803	1272	2637	1555	1979	1209	1804	1233	1549	1733	1364	1390	1507	1807	1666	2431	1442	1289	1968	1506	1088	993	1157	1488	3348	2255	1314	1286	1216	2696	3387	1826	1707	1385	1570	1457	2633	1848	992	1359	1276	1652	1953	1210	1255	1429	1734
AT1G73390.1	Endosomal targeting BRO1-like domain-containing protein	Gohir.A03G167700.1,Gohir.D02G190800.1,Gohir.D02G190800.2,Gohir.A12G272400.2,Gohir.A12G272400.1,Gohir.A03G090500.2,Gohir.D02G118500.1,Gohir.D12G273100.1	777	340	709	398	444	238	296	242	566	421	455	306	230	226	946	1214	268	442	299	274	373	187	327	209	496	1055	224	341	453	1134	588	406	478	407	306	430	507	393	221	184	309	347	243	307	174	487	539
AT5G16490.1	ROP-interactive CRIB motif-containing protein 4	Gohir.D02G020100.1,Gohir.D04G025900.1,Gohir.D04G025900.2,Gohir.A02G017900.1,Gohir.A05G391300.1	118	81	342	115	294	56	60	118	47	52	69	0	48	35	45	191	9	9	39	76	35	97	14	16	117	117	79	93	70	259	535	234	106	127	111	183	581	120	41	88	39	31	87	89	145	24	56
AT2G44620.1	mitochondrial acyl carrier protein 1	Gohir.D08G065400.1,Gohir.A08G056100.1	6821	3847	5279	2508	4225	1951	4654	4080	1425	1480	2241	2257	4285	4740	1805	2394	3023	2097	5056	2683	1523	839	794	872	9380	4261	6400	3358	1783	4367	4359	7109	1787	1564	4173	2514	6253	3908	1527	2099	2227	3035	6271	1432	6726	1512	1431
AT3G03100.1	NADH:ubiquinone oxidoreductase, 17.2kDa subunit	Gohir.D05G078600.2,Gohir.D05G078600.1,Gohir.D09G101400.1,Gohir.A05G075800.1,Gohir.A09G104700.1	5667	2737	4769	2741	4575	1957	2577	2092	2516	2314	2258	1793	1991	2617	3493	4768	2636	1629	3008	1720	2588	1883	1168	1117	7142	4190	3006	3064	2140	4742	4706	4858	2284	2168	3770	2560	6771	4392	1450	1993	2429	2066	3087	1450	2732	2507	2549
AT1G05690.1	BTB and TAZ domain protein 3	Gohir.D05G328100.1,Gohir.A05G328100.2,Gohir.A05G328100.1,Gohir.A02G007300.2,Gohir.A02G007300.1,Gohir.D02G007100.2,Gohir.D02G007100.1	655	422	746	273	521	306	582	537	595	394	581	368	231	505	532	535	512	340	366	146	321	191	363	226	681	627	422	411	432	756	903	579	207	271	342	346	590	623	238	328	354	593	570	480	591	528	632
AT2G42680.1	multiprotein bridging factor 1A	Gohir.D05G333900.1,Gohir.A01G054100.1	4941	2869	7391	3616	6388	3888	4081	3434	5087	4147	7084	4443	3134	3077	6376	8259	6236	3879	3776	1963	5059	3037	4429	3316	4337	5544	2160	2840	3606	9022	6226	6925	3919	2759	4169	5819	7897	5447	3647	3485	4534	3850	4312	3075	3793	5597	4934
AT4G04020.1	fibrillin	Gohir.D09G068000.1,Gohir.D05G177100.1,Gohir.A05G174100.1,Gohir.A09G068000.1	676	546	3490	1614	839	910	562	765	720	922	823	1076	475	726	815	2784	1041	1599	788	529	1295	1309	1175	1852	598	753	483	705	446	3774	4685	2012	1755	1625	1460	648	1111	757	870	1072	788	545	576	919	611	664	752
AT3G25520.1	ribosomal protein L5	Gohir.D10G121600.1,Gohir.A10G145400.1	3138	1022	1235	1250	1798	1450	1354	1319	984	1543	1029	1683	1022	1675	1184	1243	1206	1510	1692	1323	758	980	890	924	4289	1985	1338	900	828	873	1593	1238	1042	1110	1598	1355	2106	1932	1294	1230	1827	1320	1387	1560	1076	940	1086
AT5G08300.1	Succinyl-CoA ligase, alpha subunit	Gohir.A03G165300.1,Gohir.A13G060800.1,Gohir.D13G060900.1,Gohir.D02G188500.1	2726	1306	2535	1437	1623	721	961	886	970	1144	720	548	648	740	1328	2238	692	553	962	597	656	593	504	778	2616	2835	1094	1374	1453	2642	2729	2234	1434	1302	1573	1382	2384	1104	617	824	721	952	968	829	942	889	962
AT1G08650.1	phosphoenolpyruvate carboxylase kinase 1	Gohir.D10G155600.1,Gohir.A11G248000.1,Gohir.A13G168000.1,Gohir.D11G258400.1,Gohir.A10G112000.1	161	93	319	115	62	76	220	358	292	353	136	140	108	136	299	402	50	193	84	52	174	140	244	168	46	274	71	69	139	421	394	141	149	114	84	77	44	64	74	90	65	308	128	523	191	251	324
AT3G54570.1	Plant calmodulin-binding protein-like protein	Gohir.A10G241200.1,Gohir.D10G253400.1	246	132	625	284	203	184	332	161	716	272	781	440	152	147	679	633	664	403	377	121	511	222	1065	531	239	251	103	131	163	841	593	442	319	192	340	195	171	243	162	124	265	349	314	161	160	639	797
AT5G38660.2	acclimation of photosynthesis to environment	Gohir.D08G054500.1	1834	913	2174	1174	1273	803	1391	791	1185	1022	1082	716	1195	1074	1340	1966	1022	731	1541	1052	1151	935	703	782	2208	1459	694	954	1091	2381	2307	1834	1149	1126	1248	947	1789	1082	762	781	867	1392	1389	810	771	1168	1210
AT3G50940.1	P-loop containing nucleoside triphosphate hydrolases superfamily protein	Gohir.A02G170100.1,Gohir.D05G260000.1,Gohir.D03G009900.1,Gohir.A11G175900.1,Gohir.D11G183700.1	1	9	218	61	74	50	150	56	1752	311	361	90	33	40	1247	277	336	73	441	67	676	68	380	146	0	2	4	8	19	225	329	98	65	60	57	60	129	33	48	46	56	159	140	52	55	1335	2057
AT1G15250.1	Zinc-binding ribosomal protein family protein	Gohir.A06G095100.1,Gohir.D10G066800.1,Gohir.A05G048500.1,Gohir.D07G128200.1,Gohir.D06G095100.1,Gohir.D05G050400.1	5267	2564	3801	2222	2660	2313	2938	2376	1773	1889	2189	2721	2864	3119	2027	2507	4042	2373	3702	2405	1749	1857	1577	1560	7287	3246	3701	2347	1643	2673	4460	4269	1793	1854	3017	1996	3390	2594	2312	2185	2439	2352	3522	1693	3057	1766	1803
AT4G28290.1	hypothetical protein	Gohir.D02G180000.1,Gohir.A12G241800.1,Gohir.A04G103800.1,Gohir.D04G143500.1,Gohir.A03G156800.1,Gohir.D12G243000.1	6515	2324	2252	2302	2830	2106	2751	2432	3385	1562	3803	4614	2016	3183	3108	1527	4790	4115	3324	2665	2321	2227	1738	1500	9235	3793	3633	2545	793	1937	2094	2721	1911	2551	2442	1898	4028	2566	2167	2224	1924	1949	3552	2202	2659	3096	3509
AT1G53860.1	Remorin family protein	Gohir.A10G050300.1,Gohir.A10G050300.2,Gohir.A10G050400.1,Gohir.D10G051900.2,Gohir.D10G051900.1	129	21	13	8	8	6	161	56	84	8	37	4	73	64	46	27	18	0	99	16	23	3	13	0	160	96	13	32	17	16	9	16	4	13	8	8	6	10	4	6	7	242	78	30	81	83	83
AT1G66950.1	pleiotropic drug resistance 11	Gohir.A09G137700.1,Gohir.D05G116300.1,Gohir.D05G289900.1,Gohir.A05G115900.1,Gohir.D09G136900.1,Gohir.A05G395200.1	111	71	396	153	90	91	82	52	347	135	54	45	25	41	209	281	30	78	98	76	157	107	161	138	78	141	54	96	60	445	629	115	183	174	101	82	147	43	106	82	85	119	43	83	19	343	365
AT1G19020.1	CDP-diacylglycerol-glycerol-3-phosphate 3-phosphatidyltransferase	Gohir.D12G053500.1,Gohir.D12G053600.1,Gohir.D05G321600.1	2740	555	1483	1654	874	692	674	304	1327	341	681	937	466	247	1831	1047	502	379	442	160	574	137	744	306	2422	3057	636	915	115	855	2154	1441	2011	1644	1305	713	1297	610	805	696	576	630	718	180	427	1082	1390
AT1G06570.1	4-hydroxyphenylpyruvate dioxygenase	Gohir.D07G086000.1,Gohir.A07G080400.1	199	70	491	252	325	370	73	83	220	197	118	150	39	37	228	300	91	164	47	74	80	137	561	814	88	308	11	103	97	435	687	351	216	283	259	424	334	217	330	550	228	82	62	98	68	195	252
AT2G39890.1	proline transporter 1	Gohir.A10G228300.1	74	87	419	130	52	105	63	79	246	72	61	22	65	64	195	284	32	29	48	47	69	51	105	139	53	94	103	86	72	312	644	302	101	165	124	37	72	47	86	132	97	88	38	42	116	178	301
AT1G44790.1	ChaC-like family protein	Gohir.D06G044200.2,Gohir.A06G043400.1,Gohir.A06G043400.2,Gohir.D06G044200.1	920	364	991	612	810	475	487	452	651	599	640	651	278	363	789	759	557	440	487	326	416	309	468	438	905	934	284	295	515	710	1129	1134	480	597	759	657	1123	650	422	510	492	510	463	310	593	611	674
AT1G60170.1	pre-mRNA processing ribonucleoprotein binding region-containing protein	Gohir.D02G163400.1,Gohir.A03G140600.2,Gohir.A03G140600.1	951	484	1209	627	676	529	663	573	616	461	733	594	332	487	626	785	601	609	567	333	384	265	482	327	1083	819	549	487	416	1115	1514	998	514	473	894	449	925	656	472	492	623	604	722	433	712	559	676
AT2G37440.1	DNAse I-like superfamily protein	Gohir.D09G154500.1,Gohir.A09G158900.1,Gohir.A04G079600.1,Gohir.D04G118800.2,Gohir.D04G118800.1	88	40	146	39	36	34	4	45	27	97	15	41	1	32	41	131	4	56	17	15	42	83	155	199	65	111	17	31	73	172	234	32	49	43	24	54	28	23	40	33	26	6	2	49	40	28	28
AT1G26340.1	cytochrome B5 isoform A	Gohir.D13G083500.1,Gohir.D02G130600.1,Gohir.A03G105300.1	1132	408	779	570	606	480	229	253	318	504	237	290	128	250	438	824	210	228	503	352	236	422	249	300	1465	798	493	418	314	706	917	715	570	575	564	472	888	457	396	499	545	273	184	304	201	296	327
AT2G03800.1	D-aminoacyl-tRNA deacylase	Gohir.D02G131700.1,Gohir.A03G106500.1,Gohir.D11G037500.1,Gohir.D11G037500.2,Gohir.A11G034100.3,Gohir.A11G034100.2,Gohir.A11G034100.1	285	154	592	270	303	220	258	224	746	334	351	218	134	178	604	546	315	281	201	185	247	226	233	212	193	376	88	185	192	450	900	428	236	302	269	356	320	230	242	209	206	260	253	202	243	631	878
AT1G47420.1	succinate dehydrogenase 5	Gohir.A06G016900.1,Gohir.D06G015000.1	2245	1393	2735	1234	1944	1184	1132	1043	1023	1109	1098	881	946	983	1533	2163	1226	814	1156	597	787	562	969	631	2475	2014	1639	1463	1078	3024	2558	2623	1066	967	1668	1593	2991	1249	974	1307	1272	949	1314	784	1300	1133	950
AT4G13510.1	ammonium transporter 1%3B1	Gohir.D10G160900.1,Gohir.D10G160800.1,Gohir.D11G140500.1,Gohir.A11G134400.1,Gohir.A02G044000.1,Gohir.A10G106400.1,Gohir.D02G050000.1,Gohir.A10G106700.1	73	45	233	73	113	83	58	43	244	428	70	51	4	31	170	277	41	104	42	143	108	211	190	579	16	129	14	73	49	367	254	76	78	80	59	79	209	49	108	70	67	79	32	45	39	254	255
AT5G45620.1	Proteasome component (PCI) domain protein	Gohir.D03G176900.1,Gohir.D11G030700.2,Gohir.A08G152800.1	1308	684	1400	724	898	563	983	775	860	509	775	694	722	913	864	921	837	638	1167	747	502	398	532	510	1718	896	918	660	474	1399	1558	1243	641	632	900	754	1041	899	541	498	649	755	1211	585	964	675	1022
AT3G07560.1	peroxin 13	Gohir.A07G157900.1,Gohir.D11G151400.1,Gohir.A11G145000.1,Gohir.D11G153200.1	1756	1094	2517	1155	1631	1259	961	922	1128	1020	1343	1460	688	1137	1311	1622	1472	1541	1054	679	757	725	1625	1365	2198	1311	1235	1244	802	2509	2470	2571	973	859	1634	1202	1900	1790	1251	1142	1384	817	1103	604	1239	1133	1174
AT5G55200.1	Co-chaperone GrpE family protein	Gohir.A04G011900.1,Gohir.D11G288200.2,Gohir.D11G288200.1,Gohir.A01G084300.1,Gohir.D05G374700.1	1045	375	921	638	591	460	481	347	270	305	382	408	274	418	313	495	374	349	541	336	280	275	363	300	1393	695	480	326	317	731	1143	890	516	542	857	393	954	426	443	507	431	403	556	339	353	245	277
AT1G60710.1	NAD(P)-linked oxidoreductase superfamily protein	Gohir.A09G209400.1,Gohir.A09G209400.2,Gohir.D10G133500.1,Gohir.A13G104700.3,Gohir.A13G104700.2,Gohir.A13G104700.1,Gohir.D09G202800.1,Gohir.A11G252900.1,Gohir.D09G202700.1,Gohir.D09G202700.2,Gohir.A10G133300.1	1216	385	1100	817	1282	960	663	844	1178	1315	1163	1270	414	648	1083	1273	1054	1717	945	434	1331	1151	1996	2300	1274	1156	319	287	550	1292	896	1110	869	690	889	845	1717	1284	791	940	1150	567	756	668	1019	1357	1118
AT1G06150.1	basic helix loop helix (bHLH) DNA-binding superfamily protein	Gohir.A08G060300.1,Gohir.D08G069500.1,Gohir.A07G211500.2,Gohir.A07G211500.1,Gohir.A01G098700.1	238	66	155	100	62	60	91	105	133	98	110	72	15	39	101	145	36	56	82	127	84	114	89	89	150	322	42	61	94	218	176	72	110	104	87	62	80	45	56	58	65	113	66	119	91	110	142
AT5G18800.1	Cox19-like CHCH family protein	Gohir.D10G164800.1,Gohir.A09G232800.1	4327	2267	2385	1312	2724	1124	2211	1566	1019	1190	1480	1367	2610	2131	1368	1899	1813	1444	2484	1389	923	802	611	668	5696	2957	3318	2100	1383	2392	2270	2491	1195	1174	1566	1465	3826	2883	961	1122	1291	1561	2861	1074	2057	1035	1035
AT5G13450.1	delta subunit of Mt ATP synthase	Gohir.A12G094100.1	11350	6023	8031	4403	10363	4266	4759	4310	3138	3293	4194	3806	5310	6123	4278	5919	5990	3463	6616	3867	2487	1620	2012	1760	16016	6684	8655	5721	3692	7856	7228	9010	3493	3505	6211	5896	14014	11179	3129	4263	5406	3397	6121	2594	6026	3375	2925
AT1G32500.1	non-intrinsic ABC protein 6	Gohir.A08G158300.1,Gohir.D08G178600.1	421	156	308	192	354	209	220	214	204	230	206	186	125	198	343	314	234	214	173	253	110	139	142	178	447	394	135	203	131	323	258	344	220	158	200	317	456	291	221	189	217	224	215	180	247	193	211
AT3G57270.1	beta-1,3-glucanase 1	Gohir.A09G120300.1,Gohir.D09G116400.1	32	1	77	12	112	18	3	3	51	495	3	27	0	5	90	165	19	49	6	27	17	42	100	97	32	31	0	0	2	135	68	28	16	10	11	96	134	107	6	18	29	0	5	2	4	53	43
AT2G28570.1	hypothetical protein	Gohir.A07G093500.1,Gohir.D05G100100.1,Gohir.A05G100300.1	48	20	329	138	120	171	18	6	2083	692	26	48	0	0	1794	440	13	78	46	231	223	539	541	949	12	84	24	12	24	484	227	275	167	170	78	149	85	125	197	150	167	24	12	12	0	1242	2710
AT5G47320.1	ribosomal protein S19	Gohir.A03G217200.2,Gohir.A03G217200.1,Gohir.D02G238800.3,Gohir.D02G238800.2,Gohir.D02G238800.1	2698	1153	1193	906	982	743	960	733	418	524	565	585	566	691	420	603	606	505	1006	682	596	403	318	366	3887	1507	1809	1064	586	774	1571	1232	646	696	1374	618	1313	1014	481	861	887	658	1261	513	951	409	429
AT5G62150.1	peptidoglycan-binding LysM domain-containing protein	Gohir.A12G261800.1,Gohir.D12G262500.1	558	391	693	240	430	232	250	270	355	111	516	181	584	360	468	366	678	414	452	268	288	266	1037	508	620	496	460	448	264	456	372	1252	268	196	256	364	380	548	224	196	276	236	264	244	296	432	308
AT2G33150.1	peroxisomal 3-ketoacyl-CoA thiolase 3	Gohir.A07G155500.1,Gohir.A10G121400.1,Gohir.D11G142300.1,Gohir.D10G144700.1,Gohir.D07G161900.1	1604	1125	5210	2517	2704	1913	921	752	1460	1262	1326	1321	828	877	1951	3264	1109	1185	990	787	820	867	2251	2447	1763	1444	835	1193	1348	6206	6073	3352	2548	2052	2953	1699	4114	2296	1642	1844	2256	993	848	713	788	1490	1490
AT1G64480.1	calcineurin B-like protein 8	Gohir.D09G184600.2,Gohir.D09G184600.1,Gohir.A09G189900.1	192	57	35	20	7	8	19	38	19	25	14	19	20	109	17	39	4	30	0	6	5	4	7	6	237	145	57	81	34	41	21	41	12	26	22	4	17	0	6	6	12	10	27	28	47	20	16
AT1G47200.1	WPP domain protein 2	Gohir.D01G109000.1,Gohir.D05G210000.1,Gohir.A01G121500.1,Gohir.A05G206500.1	1025	706	2544	1181	815	644	751	887	757	771	664	454	836	681	974	1773	492	601	794	795	946	786	760	761	768	1281	515	835	769	2912	3354	1364	1209	1183	1151	795	1190	460	637	754	538	806	693	819	952	709	823
AT5G50850.1	Transketolase family protein	Gohir.A03G150900.1,Gohir.A03G150900.2,Gohir.D12G145300.2,Gohir.A01G021600.3,Gohir.A01G021600.2,Gohir.A01G021600.1,Gohir.D12G145300.1,Gohir.D12G145300.3,Gohir.D01G020000.1,Gohir.A12G140700.1,Gohir.A12G140700.2,Gohir.D02G173900.2,Gohir.D02G173900.3,Gohir.D02G173900.1	2667	1390	3079	1678	1835	1124	1207	1024	1674	1584	1242	1020	994	1210	1969	3130	1035	979	1597	984	1041	1051	897	1021	3090	2242	1256	1317	1596	3290	3866	2080	1741	1684	1607	1379	2568	1558	888	1336	1147	1232	1179	1115	930	1645	1740
AT5G05180.1	myosin heavy chain, striated protein	Gohir.D13G008600.1,Gohir.A13G008100.1,Gohir.D13G008700.1,Gohir.D13G008300.1	99	35	87	20	332	19	592	272	202	62	300	95	206	181	86	112	144	114	451	333	78	28	72	31	154	44	39	57	9	19	12	230	23	2	36	250	436	310	9	37	11	374	808	79	464	137	244
AT1G15120.1	Ubiquinol-cytochrome C reductase hinge protein	Gohir.A01G001400.1,Gohir.D03G062900.1,Gohir.A12G033300.1,Gohir.A02G111100.1,Gohir.D12G039500.1,Gohir.D01G001100.1,Gohir.D01G001100.2	41189	25186	35113	16146	26102	15869	18183	17867	7135	8024	9571	10077	17291	23020	9465	13209	14060	11105	18764	10777	7496	5485	3925	4232	57396	24981	42059	23230	10270	24284	28241	52815	9418	9266	29753	14342	39244	24720	13934	16873	16801	11266	25099	6268	29461	7272	6982
AT1G70730.3	Phosphoglucomutase/phosphomannomutase family protein	Gohir.D04G186700.2,Gohir.D01G142900.1,Gohir.A04G142200.1,Gohir.A01G145500.1	1343	686	906	488	897	416	600	534	784	550	882	585	365	528	889	804	710	542	545	424	484	344	379	326	1535	1151	685	688	688	946	1022	750	445	497	521	617	1241	831	329	500	421	587	611	534	531	664	834
AT3G59080.1	Eukaryotic aspartyl protease family protein	Gohir.D07G086100.1,Gohir.A07G080500.1	111	5	12	16	25	17	13	7	82	71	23	54	3	3	96	60	16	52	9	26	11	17	19	70	96	124	2	3	9	20	14	2	17	19	13	20	22	32	24	16	11	5	20	9	5	53	82
AT4G21215.1	transmembrane protein	Gohir.D06G151500.2,Gohir.D06G151500.1,Gohir.D10G015500.1,Gohir.A06G208100.2,Gohir.A06G208100.1,Gohir.D06G213000.1,Gohir.A06G145600.2,Gohir.A06G145600.1,Gohir.A10G015500.1	289	81	291	188	125	320	113	132	193	186	349	186	30	66	158	168	204	327	164	68	240	127	687	512	260	315	89	53	101	209	463	203	214	138	215	71	212	90	183	659	123	92	131	100	162	287	139
AT3G53740.2	Ribosomal protein L36e family protein	Gohir.D07G148400.1,Gohir.D08G110400.2,Gohir.D09G042300.2,Gohir.A08G098900.2,Gohir.A07G142500.1	6480	2646	2794	2341	2992	2443	2269	2205	1084	1501	1075	1537	1803	2583	1290	1467	1289	1316	3761	3011	980	1661	885	975	8934	4025	3771	2938	1229	1229	3130	4025	1429	1759	3837	1984	3692	3300	2380	2613	2334	1605	2933	1180	3230	996	1225
AT1G24260.1	K-box region and MADS-box transcription factor family protein	Gohir.1Z091300.1,Gohir.A03G124900.2,Gohir.D04G185300.1,Gohir.1Z091300.2	1998	1504	2118	684	2407	904	931	339	27	153	76	6	285	30	9	1419	5	0	0	0	0	0	1	0	2429	1566	1950	2126	438	1965	1233	3155	397	330	1325	2141	2988	2091	674	902	1138	919	943	123	553	15	12
AT4G35090.1	catalase 2	Gohir.D03G002600.1,Gohir.D01G090200.1,Gohir.A02G177300.1,Gohir.D05G182300.1,Gohir.A01G105000.1,Gohir.A05G179100.1	2614	1478	4968	2591	2839	2526	1039	1212	1961	1845	1269	1439	1076	1423	2720	3879	1366	1826	1219	1317	1725	2022	2671	3460	2562	2663	948	1538	1945	7218	4455	3234	2967	2380	2424	2493	3845	2180	2778	2586	2215	1028	1046	1252	1168	2103	1968
AT1G18270.1	ketose-bisphosphate aldolase class-II family protein	Gohir.D02G121800.1,Gohir.D02G121800.2,Gohir.A03G092900.1,Gohir.A03G092900.2,Gohir.A03G092900.3	129	63	220	81	210	77	69	79	198	163	77	93	42	99	221	176	95	90	103	89	146	91	129	108	115	143	47	53	91	257	238	166	93	77	74	260	214	156	55	95	80	81	57	120	38	181	212
AT5G41590.1	LURP-one-like protein (DUF567)	Gohir.A08G113800.1,Gohir.A11G023200.1,Gohir.D08G134300.1,Gohir.D11G022900.1,Gohir.D08G133200.1,Gohir.A02G104900.1,Gohir.D03G078900.1	7	28	224	52	194	82	2	11	32	57	20	1	14	6	82	122	16	3	34	9	37	19	15	39	14	0	41	29	14	298	93	282	72	24	58	65	381	138	45	76	126	4	0	6	16	45	31
AT5G25450.1	Cytochrome bd ubiquinol oxidase, 14kDa subunit	Gohir.D03G071300.2,Gohir.D03G071300.1,Gohir.D13G211500.1,Gohir.A02G112400.1,Gohir.A02G112400.2,Gohir.A13G206900.1	17311	10601	12978	5828	11100	5461	8093	7006	5186	4020	8870	7475	9000	9889	6652	7526	16542	7566	11648	5102	5515	3259	6104	3775	23656	10964	17256	9541	5005	11634	10252	17047	4752	4456	8273	6493	15761	11048	4936	5353	6095	5981	10203	3505	10506	5545	5132
AT5G42740.1	Sugar isomerase (SIS) family protein	Gohir.D01G104300.3,Gohir.D01G104300.2,Gohir.D01G104300.1,Gohir.A01G116000.1,Gohir.A01G116000.2	804	320	562	378	554	283	394	333	533	315	505	354	477	469	501	519	529	354	591	350	270	204	250	241	1045	562	341	267	352	537	568	581	402	332	398	388	688	588	235	249	366	394	394	290	375	526	556
AT3G55580.1	Regulator of chromosome condensation (RCC1) family protein	Gohir.D10G235100.2,Gohir.D10G235100.1,Gohir.D04G064700.1,Gohir.A10G222800.1,Gohir.A05G347700.1,Gohir.A10G222800.2	19	17	263	91	86	132	103	74	123	36	54	36	44	30	77	121	49	65	111	22	72	43	56	53	8	26	13	11	26	56	638	96	37	194	42	123	97	38	220	132	45	128	76	88	57	84	146
AT5G53120.3	spermidine synthase 3	Gohir.D12G251800.1	722	396	941	464	312	351	200	184	558	258	175	166	110	130	544	904	191	173	121	63	189	110	169	112	657	787	401	461	326	1153	1037	634	470	469	453	228	489	218	322	463	269	275	125	247	120	564	557
AT2G40095.1	Alpha/beta hydrolase related protein	Gohir.A10G235400.1,Gohir.D10G247800.1,Gohir.D13G016700.1,Gohir.D06G169300.2,Gohir.D06G169300.1,Gohir.D04G067600.1,Gohir.A13G015500.1,Gohir.A05G329600.1,Gohir.A06G164000.1,Gohir.A06G164000.2	675	278	297	206	297	221	318	275	415	227	628	398	174	216	362	224	419	406	419	239	269	187	495	326	786	559	281	363	190	288	352	254	178	229	212	224	391	276	258	242	161	331	302	186	358	473	342
AT1G73480.1	alpha/beta-Hydrolases superfamily protein	Gohir.D12G272100.1,Gohir.A09G173500.1,Gohir.A11G002100.1,Gohir.D09G169200.1,Gohir.D11G001700.1	76	44	356	146	148	105	197	109	148	106	271	111	187	111	140	284	166	92	102	27	66	43	49	51	108	42	37	30	65	302	495	272	83	161	195	109	192	143	95	115	105	176	215	92	125	127	180
AT3G10040.1	sequence-specific DNA binding transcription factor	Gohir.D09G138600.1,Gohir.D01G199500.1,Gohir.A01G210600.1,Gohir.A09G142500.1	176	44	120	72	74	72	105	66	741	70	142	50	39	29	417	205	65	57	93	50	99	39	89	46	153	197	17	62	54	93	162	105	65	93	59	110	58	51	90	67	59	142	67	57	73	574	963
AT1G28470.1	NAC domain containing protein 10	Gohir.A05G158500.1	97	33	175	70	140	61	65	78	280	59	64	35	9	26	214	173	50	28	68	56	51	64	65	18	48	145	18	25	57	202	154	168	104	61	44	130	122	167	95	43	44	39	91	70	86	203	383
AT5G44170.1	S-adenosyl-L-methionine-dependent methyltransferases superfamily protein	Gohir.A03G154400.1,Gohir.A03G154400.2,Gohir.D02G177300.1	588	232	334	226	268	190	217	264	293	234	261	272	168	173	302	387	271	275	165	129	288	177	225	259	465	709	204	202	291	367	337	297	234	230	214	332	325	145	184	204	181	217	217	209	318	304	302
AT2G40800.1	import inner membrane translocase subunit	Gohir.A10G177400.1,Gohir.D10G184000.1	452	220	358	177	206	148	310	202	167	195	122	99	256	176	215	272	135	100	318	255	131	150	138	180	495	407	254	211	196	433	322	319	184	174	171	158	294	166	143	164	139	293	326	153	249	153	168
AT5G47830.1	hypothetical protein	Gohir.A06G021000.1	743	407	766	372	401	269	461	492	229	197	508	390	436	499	276	390	632	437	477	229	335	272	196	162	817	669	480	422	318	541	802	955	242	238	635	235	533	434	264	281	262	274	647	136	848	242	201
AT4G12432.1		Gohir.A12G218800.1,Gohir.D12G221100.1	47	97	400	102	51	82	0	116	46	46	0	0	0	36	46	128	0	26	23	46	31	0	0	21	31	62	246	0	46	231	969	0	77	138	92	62	92	0	77	62	108	0	0	154	77	62	31
AT5G64570.1	beta-D-xylosidase 4	Gohir.A03G171800.1,Gohir.A04G112400.1,Gohir.D02G195100.1,Gohir.D02G195100.2,Gohir.D04G153400.1	255	93	31	18	13	12	18	9	19	16	3	11	19	12	10	89	1	5	40	80	24	60	15	23	295	213	86	123	72	12	56	24	24	16	13	16	11	12	10	13	12	22	13	11	5	18	20
AT5G01075.1	Glycosyl hydrolase family 35 protein	Gohir.A05G208400.1,Gohir.D05G211900.2,Gohir.D05G211900.1,Gohir.A06G023200.1,Gohir.D06G020400.1,Gohir.D06G020400.2	741	337	70	61	108	92	1834	282	1229	33	673	53	1010	560	778	111	315	4	730	431	598	47	338	18	571	909	508	387	116	84	55	71	25	105	54	192	42	91	50	121	104	2799	866	122	441	1791	863
AT1G14450.1	NADH dehydrogenase (ubiquinone)s	Gohir.D05G162700.1,Gohir.A05G160000.1	12980	8951	14048	5785	16226	6947	9929	8560	4757	4276	7202	6635	11853	10669	6391	8231	11786	6156	10837	5431	6339	3438	3204	3010	16027	9932	12563	9681	4610	10393	9187	22563	4007	4278	9071	9797	21078	17804	5878	7390	7573	6624	13234	3485	13634	5322	4264
AT1G32260.1	envelope glycoprotein	Gohir.D03G174100.1,Gohir.A08G154400.1,Gohir.D03G175500.1	614	292	616	336	244	205	309	263	429	330	279	179	359	319	361	442	199	224	553	339	315	271	171	248	710	518	254	313	310	621	826	402	302	363	343	227	282	223	160	227	227	295	323	177	348	385	457
AT1G16000.1	GAG1At protein	Gohir.A06G114500.1,Gohir.D06G119100.1	2598	1515	2263	1101	1371	963	1954	1469	494	561	965	955	1302	1719	606	911	1163	1208	1688	1213	480	520	465	371	3188	2007	2113	1769	663	1600	2019	3169	882	751	1669	800	1901	1413	913	956	1019	1106	2800	450	2488	513	462
AT5G19855.1	Chaperonin-like RbcX protein	Gohir.D05G072300.1,Gohir.D09G111000.1,Gohir.A05G069400.1,Gohir.A09G114300.1,Gohir.A09G114300.2	4	38	305	86	18	103	16	24	19	40	14	56	25	60	15	65	28	95	110	116	46	152	106	269	8	0	45	58	12	108	703	104	55	108	95	20	20	15	113	111	84	0	32	34	14	24	14
AT3G57870.1	sumo conjugation enzyme 1	Gohir.D08G171800.1,Gohir.D10G052500.4,Gohir.D08G171700.1,Gohir.A08G150600.1,Gohir.A12G073200.1,Gohir.D10G052500.5,Gohir.D10G052500.3,Gohir.D10G052500.2,Gohir.D10G052500.1,Gohir.D05G207900.1,Gohir.A11G195700.3,Gohir.A11G195700.2,Gohir.A11G195700.1,Gohir.D11G201700.1,Gohir.D11G201700.2,Gohir.D11G201700.3,Gohir.A05G204700.5,Gohir.A05G204700.4,Gohir.A05G204700.1,Gohir.A05G204700.3,Gohir.A05G204700.2	5429	3070	6539	3440	5385	3377	3982	3222	4162	4866	3956	3191	5142	4658	5141	7336	4420	3213	4400	2702	3374	3376	2986	3480	5450	5407	2517	3906	2786	7012	5740	6863	3624	2903	3800	4547	6042	5566	2976	3592	3563	3252	4709	2489	3952	4629	3918
AT3G61920.1	UvrABC system protein C	Gohir.D03G084400.1,Gohir.D11G105300.1,Gohir.D09G184400.1,Gohir.D08G045400.1,Gohir.A02G099300.1,Gohir.A11G100600.1,Gohir.A09G189700.1,Gohir.A08G034900.1	142	55	70	16	72	44	127	77	403	44	327	53	121	156	232	127	238	53	363	282	391	400	262	127	195	88	60	84	21	66	62	81	10	20	19	70	52	91	49	40	42	160	92	63	88	435	416
AT1G75800.1	Pathogenesis-related thaumatin superfamily protein	Gohir.A02G089000.1,Gohir.D06G006100.1,Gohir.D05G188900.1,Gohir.D03G009000.1,Gohir.1Z057000.1,Gohir.A06G003100.1,Gohir.A09G144500.1,Gohir.A05G186000.1,Gohir.D01G097300.2,Gohir.D04G108200.1,Gohir.A02G171100.1	1591	476	1474	1159	1278	841	321	167	2888	18829	445	537	106	229	1547	2295	433	929	424	640	1546	1345	1835	2256	1305	1873	304	525	600	1812	2011	601	1475	1064	936	1448	1571	813	1008	651	861	408	233	208	124	6326	1267
AT2G20390.1	cytochrome oxidase complex assembly protein	Gohir.A07G152300.1,Gohir.D07G158500.2,Gohir.D07G158500.1	1541	830	1623	862	1163	837	636	795	409	375	686	562	363	488	547	710	698	597	656	381	302	245	378	304	2079	1002	1139	868	482	1239	1478	2154	457	567	1562	683	1632	1175	760	798	953	513	759	296	1293	400	413
AT4G25740.1	RNA binding Plectin/S10 domain-containing protein	Gohir.D09G186000.1,Gohir.A09G040600.1,Gohir.D03G148000.1,Gohir.A08G114900.1,Gohir.D09G044200.1,Gohir.D08G135200.1,Gohir.A03G020700.1,Gohir.A09G191600.1	9940	4985	9687	5760	7628	6123	7133	6152	4586	5438	5024	6283	5649	6415	5077	6242	5715	5656	6022	6424	3627	5260	4241	4677	10262	9613	5754	5655	3545	7816	10125	11119	5125	5093	7061	6240	8693	7952	6187	5564	6615	6151	8112	4777	7523	4403	4935
AT1G33340.1	ENTH/ANTH/VHS superfamily protein	Gohir.1Z005000.1,Gohir.D05G250400.1,Gohir.A05G248800.1	39	2	72	14	124	58	43	10	71	65	118	90	35	5	121	100	91	62	21	12	6	9	32	76	32	44	4	0	3	38	64	113	25	6	9	77	183	112	47	101	26	29	55	13	6	69	97
AT1G24030.2	Protein kinase superfamily protein	Gohir.A03G141800.1,Gohir.D02G164900.1,Gohir.A04G134800.1,Gohir.D04G178000.1	335	114	107	84	73	68	166	97	68	65	179	96	47	84	67	66	120	74	92	51	96	62	74	34	442	227	121	129	93	71	134	116	81	61	106	55	96	67	69	62	76	68	262	76	116	55	60
AT5G25940.1	early nodulin-like protein	Gohir.1Z071200.2,Gohir.1Z071200.1,Gohir.D05G019100.1,Gohir.D05G019100.2,Gohir.A06G091100.1,Gohir.D06G055800.1,Gohir.A06G057500.1,Gohir.A05G018200.1,Gohir.D05G019000.1,Gohir.A05G018100.1,Gohir.D07G024700.1,Gohir.D06G090300.1,Gohir.D07G024500.1	5664	3471	6362	3098	3473	2297	3620	2544	7409	1491	4444	2507	2569	2874	3620	5691	3155	2493	3015	1208	2690	1163	1404	1000	7299	4027	5173	3441	1799	4050	7293	7740	2454	2035	4807	1987	4480	3953	1773	2283	2831	2575	4662	1355	3731	8891	8391
AT3G03890.1	FMN binding protein	Gohir.D11G246700.1,Gohir.D11G246700.2,Gohir.A11G235800.1	797	352	762	461	441	511	248	252	280	306	364	284	193	271	312	462	296	303	308	289	279	261	404	599	1040	553	324	399	335	736	821	730	443	343	596	343	610	370	385	646	502	242	254	194	309	284	271
AT3G60540.1	Preprotein translocase Sec, Sec61-beta subunit protein	Gohir.D07G211800.1,Gohir.D07G211800.2,Gohir.D08G158300.1	12807	8482	12902	5628	8848	6763	7780	6553	6088	5610	9023	9216	8361	9307	7228	7117	14298	8732	9385	4618	7501	7047	7976	5801	15248	10364	10955	10018	4471	9475	12985	16245	4191	4561	8132	7558	10233	8752	6358	6854	7075	6245	9313	4090	9015	7093	5911
AT2G33380.1	Caleosin-related family protein	Gohir.A09G059300.1,Gohir.A10G108700.1,Gohir.A10G108800.1,Gohir.D10G159100.1,Gohir.D09G055400.1,Gohir.A09G059400.1,Gohir.D10G159000.1,Gohir.A09G059200.2,Gohir.D09G058700.1,Gohir.D09G058600.1,Gohir.A09G059200.1,Gohir.A09G056200.1	1281	734	950	450	1245	269	382	792	571	531	162	366	233	1699	581	617	143	572	335	191	496	426	849	559	1419	1142	838	833	534	577	728	1546	332	320	701	770	1256	1709	222	326	259	304	458	733	849	566	592
AT2G32060.1	Ribosomal protein L7Ae/L30e/S12e/Gadd45 family protein	Gohir.D09G249100.1,Gohir.A08G251600.3,Gohir.A05G051700.1,Gohir.D08G273200.1,Gohir.A13G184600.1,Gohir.A08G251600.1,Gohir.A08G251600.2	8416	3773	4503	3301	3715	3446	3623	3404	2384	2840	2803	3258	4190	4679	2845	3250	3447	3244	4812	3944	2618	2510	1753	2173	10083	6748	5552	3662	2104	3406	4445	5659	2889	2527	4488	2695	4175	4275	3106	3256	3974	2965	4279	2240	4565	2166	2542
AT1G05205.1	hexokinase-1 protein	Gohir.D03G050100.1,Gohir.A02G139400.1	3680	2174	2563	1222	2109	1274	3245	2666	955	1137	1775	1492	2535	2568	1129	1593	1972	1315	2737	1080	1032	1034	515	494	4701	2658	3628	2121	773	1375	2302	4011	872	805	1989	1139	2625	2564	1096	1424	1304	2060	4428	871	4460	1074	937
AT3G47370.2	Ribosomal protein S10p/S20e family protein	Gohir.A11G007800.1,Gohir.A07G039000.2,Gohir.A09G178200.1	3617	1528	1796	1412	1683	1456	1635	1248	1034	1290	1222	1347	1544	1765	1163	1554	1820	1588	2705	1932	1154	1172	1219	1339	4748	2485	2129	1548	907	1248	2315	1826	1245	1252	1741	1137	2023	1888	1493	1452	1423	1470	1800	1188	1308	959	1104
AT4G33550.2	Bifunctional inhibitor/lipid-transfer protein/seed storage 2S albumin superfamily protein	Gohir.D07G126100.1,Gohir.A07G121800.1	26	37	184	34	39	33	33	32	68	62	29	7	5	0	49	258	11	13	52	46	59	52	39	35	8	42	14	31	64	118	156	278	21	67	14	68	33	18	43	21	36	29	36	25	38	64	64
AT1G49320.1	unknown seed protein like 1	Gohir.D13G047400.1,Gohir.D13G047400.2,Gohir.A13G048900.1,Gohir.D04G164100.1,Gohir.D10G192200.2,Gohir.D10G192200.1,Gohir.A03G212300.1,Gohir.A07G107400.1,Gohir.D07G111400.1,Gohir.D02G233700.1,Gohir.A10G185100.2,Gohir.A10G185100.1,Gohir.A08G065900.2,Gohir.A08G065900.1	213	183	887	379	1609	365	523	451	139	721	244	252	280	495	388	1193	130	355	586	404	434	740	240	409	244	181	162	239	145	1015	673	968	588	297	253	1357	1918	1549	330	448	317	546	496	516	381	172	110
AT3G46430.1	ATP synthase	Gohir.D03G128000.1,Gohir.A03G040000.2,Gohir.A05G097400.1,Gohir.A03G040000.1	39401	24407	29263	13429	29357	12043	19415	15482	9465	9130	12758	9361	20086	18669	13750	18330	16969	9353	24898	11404	8608	5860	4479	4101	53186	25615	40123	21333	11765	23882	23609	40299	9524	10069	20693	17170	40077	30826	10012	12469	13647	13735	25092	6890	24072	9563	9180
AT3G12290.1	Amino acid dehydrogenase family protein	Gohir.A12G010400.1,Gohir.A12G010400.2,Gohir.D12G010600.1,Gohir.D12G010600.2	501	206	470	285	384	292	347	223	405	456	409	303	182	273	449	512	300	357	301	309	263	264	291	299	511	490	154	219	246	497	514	399	334	286	235	348	437	366	289	250	337	403	289	272	173	448	380
AT5G03905.1	Iron-sulfur cluster biosynthesis family protein	Gohir.A01G138100.1,Gohir.D01G195700.1,Gohir.D01G127800.1,Gohir.A01G206300.1	2975	1653	2326	1229	1135	770	793	893	232	251	608	524	464	791	266	548	621	566	726	512	332	224	233	216	3964	1985	2393	1953	613	1475	2477	3027	679	754	2254	719	1852	833	699	916	696	528	1056	303	1482	260	181
AT2G28550.3	related to AP2.7	Gohir.A01G217700.1,Gohir.D05G100200.1,Gohir.D08G004000.2,Gohir.D01G206600.1,Gohir.D01G206600.2,Gohir.A05G100400.1,Gohir.A10G208000.1,Gohir.D08G008900.1,Gohir.D08G004000.1,Gohir.A03G035500.1	114	67	398	171	113	82	235	162	471	345	140	70	63	85	502	485	44	117	137	152	316	319	286	256	23	201	29	59	114	661	388	144	240	207	69	118	136	85	68	92	83	335	132	237	84	511	457
AT5G37670.1	HSP20-like chaperones superfamily protein	Gohir.D11G141800.1,Gohir.A11G135500.1	17	7	93	9	34	30	84	29	75	12	46	23	6	24	37	93	85	52	92	0	74	27	130	84	0	32	0	13	9	63	164	50	0	15	12	37	63	0	62	13	15	41	126	19	38	85	76
AT5G50210.1	quinolinate synthase	Gohir.D07G060300.1,Gohir.A07G056000.1	127	56	305	138	97	66	65	68	90	68	97	112	48	55	81	169	71	93	71	56	72	58	129	164	120	133	53	45	70	274	433	210	129	103	183	78	152	61	53	100	47	58	70	59	77	70	96
AT1G77380.1	amino acid permease 3	Gohir.A01G191600.1,Gohir.D05G239700.2,Gohir.D05G239700.1,Gohir.A05G237700.2,Gohir.A05G237700.1,Gohir.D01G179400.1,Gohir.A01G190400.1,Gohir.A02G109800.1	261	69	180	130	423	291	610	361	1763	796	1603	1156	350	332	1016	659	741	926	410	375	429	611	1151	1902	256	264	85	44	77	184	102	251	96	155	138	341	575	352	252	268	354	714	505	468	253	1654	1943
AT5G05370.1	Cytochrome b-c1 complex, subunit 8 protein	Gohir.A13G008200.1	12355	7545	11683	5703	7409	3393	4766	4925	1850	2200	2789	2211	3860	5448	2504	4584	3894	2260	5407	2563	1607	1274	802	922	16248	8462	12221	7607	2807	8028	11131	15890	3807	3855	9448	3697	12793	5738	2938	4297	2945	3069	6462	1552	8297	1848	1848
AT4G17310.1	hypothetical protein	Gohir.A08G169800.3,Gohir.A08G169800.5,Gohir.A08G169800.4,Gohir.A08G169800.7,Gohir.A08G169800.1,Gohir.A08G169800.2,Gohir.D08G188100.6,Gohir.D08G188100.7,Gohir.D08G188100.4,Gohir.D08G188100.3,Gohir.D08G188100.1	886	318	605	462	317	230	435	442	271	405	333	335	334	316	308	448	309	417	394	460	303	269	204	294	748	1024	317	268	369	483	638	694	439	457	488	228	374	351	211	229	250	597	272	422	462	307	237
AT2G40765.1	transmembrane protein	Gohir.A06G180100.1,Gohir.A13G007800.1,Gohir.D13G008000.1,Gohir.D06G187000.1	30167	20598	36926	16479	29782	12790	20017	21591	5658	6387	11320	10510	15534	17183	6633	10986	12259	10287	18118	7871	6399	4070	3184	3555	37577	22755	32087	20227	9480	24626	26352	59798	8702	9441	31291	16158	42979	30210	9449	16248	12673	12421	27611	5675	37504	5793	5331
AT4G35190.1	Putative lysine decarboxylase family protein	Gohir.A05G180600.1,Gohir.A01G001800.1,Gohir.A01G107400.1,Gohir.A01G172700.1,Gohir.D01G093800.1,Gohir.D01G001400.1,Gohir.D05G183600.1,Gohir.D01G163800.1	117	35	153	70	122	96	41	27	12	89	42	47	0	45	33	132	30	27	28	107	18	104	116	351	124	106	29	76	0	169	131	158	73	55	79	114	201	51	92	137	61	45	35	18	35	14	10
AT1G60010.1	D-ribose-binding periplasmic protein	Gohir.A05G318800.1,Gohir.D11G043900.1,Gohir.A03G142100.1,Gohir.A11G040700.1,Gohir.D02G165400.1,Gohir.D05G321000.1	3145	1591	1835	1124	1618	899	1065	1059	1771	1637	1679	1039	679	677	2961	3240	1506	747	682	1405	1501	1043	1159	830	2495	3790	1045	1930	1799	2278	1557	1669	1236	1170	965	1697	1521	1639	934	704	1057	1273	852	1043	1074	2116	1536
AT4G25630.1	fibrillarin 2	Gohir.A08G098400.1,Gohir.A11G011500.1,Gohir.D11G010700.1,Gohir.D08G110000.1,Gohir.A09G042300.1	2664	960	1545	1330	1282	1303	1281	1095	842	1000	1444	1618	1068	1361	1016	1249	1562	1541	1568	1033	751	887	1081	1019	3549	1778	1297	911	672	1283	1743	1610	1055	1069	1869	969	1393	1485	1307	1055	1547	1132	1426	896	1290	840	884
AT4G26410.1	chromosome-associated kinesin	Gohir.1Z020000.1,Gohir.D13G214900.1,Gohir.A13G211000.2,Gohir.A13G211000.1	873	410	851	502	516	367	521	451	410	415	319	228	381	321	496	692	243	295	577	394	268	371	224	216	966	780	478	382	369	766	1005	782	480	415	611	427	707	415	303	434	363	414	626	396	505	390	434
AT1G61560.1	Seven transmembrane MLO family protein	Gohir.D07G121300.2,Gohir.D05G077200.1,Gohir.D07G121300.1,Gohir.A07G116900.1	143	25	76	52	158	37	75	44	222	229	127	109	30	34	248	144	57	191	99	60	205	144	408	234	99	186	19	14	42	83	52	93	90	29	38	275	123	75	65	19	29	84	66	53	34	273	188
AT2G05620.1	proton gradient regulation 5	Gohir.A09G227900.1,Gohir.A01G027000.1,Gohir.D09G228900.1,Gohir.D10G159300.1,Gohir.A01G025800.1,Gohir.A10G108500.1	4086	4427	8608	2577	4903	5855	5811	10117	635	1272	5093	14945	18502	15127	865	1314	18760	17776	4782	9467	3704	23105	1611	8403	2846	5323	4798	4722	3762	6255	5189	14381	875	3264	3590	7950	5350	1408	5750	6448	5368	3575	8045	2671	17561	932	547
AT4G37760.1	squalene epoxidase 3	Gohir.A11G211700.1,Gohir.A02G149400.1,Gohir.D03G030900.1	68	83	341	100	20	56	83	114	118	46	19	18	66	131	71	108	2	10	133	169	75	129	35	33	37	98	42	146	62	280	637	106	74	176	51	13	36	12	59	70	40	99	66	191	36	101	137
AT4G31780.2	monogalactosyl diacylglycerol synthase 1	Gohir.A06G103900.2,Gohir.A06G103900.3,Gohir.A06G103900.1,Gohir.A07G033900.1,Gohir.D07G037400.1,Gohir.D06G104500.1	232	91	202	106	102	90	78	97	129	111	63	60	46	55	116	173	48	52	73	116	71	92	65	76	152	311	70	71	131	194	299	112	105	133	80	111	130	66	79	117	73	104	51	151	42	124	137
AT5G09500.1	Ribosomal protein S19 family protein	Gohir.A07G210100.1,Gohir.D09G225000.1,Gohir.A08G111100.1,Gohir.1Z014600.1,Gohir.D07G216100.1,Gohir.A02G118000.1,Gohir.D11G133700.1	3781	1793	3236	2066	2933	2282	2343	1885	2224	2653	2006	2519	2548	2706	2727	3037	1933	2011	3356	3000	2002	2449	1679	2004	4168	3392	1938	1876	1564	2625	3547	3534	2026	2070	2104	2515	3206	3073	2369	2072	2404	2348	2336	1789	1979	2036	2453
AT1G11940.1	Core-2/I-branching beta-1,6-N-acetylglucosaminyltransferase family protein	Gohir.D06G156600.1,Gohir.D06G156600.2,Gohir.A06G150400.1	133	62	344	159	102	74	97	100	324	187	106	69	38	51	296	323	42	79	66	63	139	91	138	93	77	187	54	41	90	370	499	162	208	180	87	86	140	81	49	92	80	96	97	135	64	310	382
AT3G26690.1	nudix hydrolase homolog 13	Gohir.A12G139900.1,Gohir.D04G141300.1,Gohir.D12G144400.1,Gohir.D12G144400.2	417	303	1212	559	1001	539	344	368	361	406	217	228	84	376	615	413	254	210	551	619	200	256	193	162	491	342	462	305	141	1641	1445	550	496	533	648	515	2007	479	537	472	609	267	420	344	390	304	432
AT1G49230.1	RING/U-box superfamily protein	Gohir.A05G388300.1,Gohir.A05G388200.1,Gohir.A05G388500.1,Gohir.A05G388400.1,Gohir.D04G028200.1,Gohir.D04G028400.1,Gohir.A10G083500.1,Gohir.D04G028000.1,Gohir.D10G105700.1,Gohir.D04G028500.1,Gohir.A05G388100.1,Gohir.D11G223100.1,Gohir.A05G388700.1,Gohir.D04G028600.1,Gohir.D04G028300.1	53	3	50	10	80	11	136	37	86	51	247	139	115	15	89	83	133	80	169	124	180	41	159	70	9	97	9	0	0	32	33	81	14	15	4	70	95	75	8	13	13	193	79	22	52	86	100
AT5G11600.1	hypothetical protein	Gohir.D08G271500.1,Gohir.D06G092700.1,Gohir.A06G093000.1,Gohir.A06G093000.4,Gohir.A06G093000.3,Gohir.A06G093000.2	1987	841	1427	1016	925	631	588	404	718	494	562	225	149	248	692	677	390	295	618	279	562	443	559	448	2361	1612	905	913	703	924	1912	1444	734	827	1488	662	1288	827	556	725	613	626	547	476	332	702	723
AT1G37130.1	nitrate reductase 2	Gohir.A02G074700.1,Gohir.D08G062600.1,Gohir.D02G081700.1,Gohir.A01G187900.1,Gohir.D01G181700.1	110	6	228	138	158	26	483	339	1298	499	686	457	78	162	817	462	223	456	338	346	684	830	1167	2402	96	122	7	7	6	425	159	100	329	62	22	319	109	46	33	43	2	521	443	448	227	1198	1509
AT5G25265.1	Hyp O-arabinosyltransferase-like protein	Gohir.D07G033900.1,Gohir.A07G030100.1	323	208	388	144	273	223	296	184	705	398	344	279	130	216	761	442	326	251	277	211	267	206	299	282	293	352	178	257	189	325	522	318	112	159	161	288	254	277	263	147	259	374	218	225	141	736	755
AT5G48230.2	acetoacetyl-CoA thiolase 2	Gohir.D11G155300.1,Gohir.A11G148500.2,Gohir.A11G148500.1	1407	842	1340	645	572	497	688	678	600	858	481	447	986	985	610	1148	479	542	1534	777	564	489	453	773	1388	1426	926	944	658	1352	1691	978	598	627	709	521	722	473	531	542	417	577	798	698	656	552	651
AT1G66180.1	Eukaryotic aspartyl protease family protein	Gohir.D08G049300.1,Gohir.A08G039100.1	208	688	3100	1114	2903	1835	622	617	958	831	845	1391	364	646	1042	2930	803	1862	1109	916	1581	1428	2197	2400	166	248	730	801	533	4506	2469	2325	1048	1048	1244	3466	3407	1836	2328	1588	1589	790	454	900	333	986	1021
AT3G13845.1	transmembrane protein	Gohir.D06G199100.1,Gohir.D05G137100.4,Gohir.D05G137100.3,Gohir.D05G137100.1,Gohir.A05G135100.2,Gohir.A05G135100.1,Gohir.D05G137100.2,Gohir.A06G190700.1	4985	2980	4949	2521	2583	1692	2254	2443	1351	1174	1985	1797	2064	3287	1713	2082	2635	2005	1912	1296	1306	821	815	641	5862	4107	4362	2923	1654	3462	4208	7177	1654	1807	4100	1823	3808	2116	1531	1877	1669	1646	2861	985	3900	1431	1207
AT2G21180.1	transmembrane protein	Gohir.D01G155600.1,Gohir.A12G039500.1,Gohir.D12G032900.1	278	240	1173	526	1035	476	893	517	529	248	2418	1326	634	518	578	732	2507	1130	1438	509	883	347	677	254	330	225	221	336	162	1023	748	1751	401	373	804	515	1274	1315	447	262	718	598	1187	253	780	629	445
AT3G57810.1	Cysteine proteinases superfamily protein	Gohir.A09G125400.3,Gohir.D09G122300.3,Gohir.D09G122300.2,Gohir.D09G122300.1,Gohir.D10G205600.1,Gohir.A09G125400.2,Gohir.A09G125400.1,Gohir.A10G198900.1	1129	317	872	757	506	468	447	216	493	319	787	624	235	266	467	531	650	723	375	258	254	214	619	556	1161	1094	261	406	281	601	984	1030	716	538	1017	395	665	458	296	788	317	411	480	196	234	442	561
AT4G02580.1	NADH-ubiquinone oxidoreductase 24 kDa subunit	Gohir.D08G055800.1,Gohir.A02G064600.1,Gohir.D08G101900.1,Gohir.D10G158000.1,Gohir.D07G214600.1,Gohir.D12G241200.1,Gohir.D12G241200.2,Gohir.A10G159900.2,Gohir.A10G159900.1,Gohir.A10G159900.3,Gohir.A12G213400.4,Gohir.A12G213400.2,Gohir.A12G213400.3,Gohir.A12G213400.1,Gohir.D05G290500.1,Gohir.D05G290500.3,Gohir.D05G290500.2,Gohir.D05G290500.4,Gohir.A07G208700.1,Gohir.D03G127200.2,Gohir.D03G127200.1,…	4030	2113	3000	1772	3268	1624	2400	1830	2220	1999	1502	1378	1837	2425	2359	2667	1522	1445	2522	1833	1417	1261	1046	855	5318	2735	2833	1845	1660	2948	2996	3059	1778	1812	1726	2506	4377	2924	1454	1628	1789	1967	2830	1869	1789	2336	2109
AT5G47220.1	ethylene responsive element binding factor 2	Gohir.A05G157600.1,Gohir.D06G134700.1,Gohir.A06G135100.1	60	14	67	13	108	41	59	16	107	164	81	45	8	16	118	131	62	40	33	30	74	79	84	173	62	57	12	12	18	55	24	121	12	15	12	55	170	100	50	34	39	54	63	12	20	113	119
AT4G13540.1	golgin family A protein	Gohir.D09G195200.1,Gohir.A09G201000.1,Gohir.A09G201000.2	1734	916	3589	2019	5343	1567	1747	1639	665	2102	295	256	477	1030	991	3349	109	455	779	525	183	216	38	27	1818	1650	840	1419	489	1890	2948	5929	1346	1209	3502	4054	7496	4479	1639	1696	1365	1665	1827	1102	2175	1089	405
AT5G15070.1	Phosphoglycerate mutase-like family protein	Gohir.A09G020400.4,Gohir.A09G020400.2,Gohir.A09G020400.3,Gohir.A09G020400.1,Gohir.D09G020000.2,Gohir.D04G050300.2,Gohir.D04G050300.1,Gohir.D09G020000.1,Gohir.A05G364500.1	223	81	216	121	75	50	25	26	97	47	23	14	3	11	79	117	17	20	40	100	57	67	80	55	133	313	48	71	124	271	315	62	192	110	60	60	129	37	46	53	50	29	20	38	12	83	111
AT3G05200.1	RING/U-box superfamily protein	Gohir.A13G173400.1,Gohir.D11G273600.1,Gohir.A11G263300.1,Gohir.A08G211900.1,Gohir.D13G179100.1,Gohir.D08G228700.1,Gohir.D11G273500.1	354	153	285	162	136	130	206	149	481	268	240	261	114	130	538	399	130	195	203	153	333	152	298	341	298	410	154	172	130	252	323	281	142	189	155	120	169	118	191	99	100	235	172	156	138	396	492
AT2G34670.2	benzoyl-CoA reductase subunit C, putative (DUF630 and DUF632)	Gohir.D01G116500.2,Gohir.D01G116500.3,Gohir.D01G116500.1,Gohir.A01G128200.1,Gohir.A03G216600.1,Gohir.A03G216600.2,Gohir.D02G238200.1,Gohir.A01G128200.2,Gohir.A01G128200.4,Gohir.A01G128200.3,Gohir.A01G128200.6,Gohir.A01G128200.5,Gohir.D02G238200.2,Gohir.A03G216600.3,Gohir.A03G216600.4	619	314	420	226	193	128	293	239	711	307	403	207	137	189	481	368	245	115	351	256	412	194	312	128	455	780	236	254	454	567	455	240	258	217	201	175	201	201	92	129	162	391	192	265	210	605	823
AT5G57240.1	OSBP(oxysterol binding protein)-related protein 4C	Gohir.A03G021400.1	101	10	41	26	15	11	25	2	110	10	6	3	24	8	75	64	3	0	16	17	34	15	57	13	50	151	17	4	10	31	41	50	43	14	22	14	19	13	11	13	10	31	19	3	0	89	130
AT1G73010.1	inorganic pyrophosphatase 1	Gohir.D10G062900.1	82	28	74	16	22	14	13	40	13	14	17	33	12	25	24	42	19	32	16	20	6	27	2	7	109	55	41	25	18	36	139	48	16	14	18	14	41	11	16	7	18	11	14	16	64	9	11
AT4G30010.1	ATP-dependent RNA helicase	Gohir.A13G208400.1,Gohir.D08G028100.1,Gohir.D13G212800.1,Gohir.A13G208500.1,Gohir.A13G208400.2,Gohir.A08G017500.1,Gohir.D13G212900.1	17494	11520	16361	7491	16157	6955	8766	8577	4274	5038	5652	5379	8599	10049	6229	8939	7367	5157	10715	5902	4392	3516	2598	2683	22969	12015	17190	11352	6017	14206	12921	21958	5842	5700	10932	9953	23073	15448	5252	7927	7685	6126	11404	4063	13089	4464	4162
AT1G06290.1	acyl-CoA oxidase 3	Gohir.A01G019900.1,Gohir.D12G144200.1,Gohir.D05G284800.1,Gohir.D01G018400.2,Gohir.D01G018500.1,Gohir.D01G018400.1,Gohir.A12G139700.1,Gohir.A01G019800.1,Gohir.D02G176600.1	386	273	827	366	553	476	236	172	547	320	332	234	108	166	632	531	283	215	192	241	303	326	699	646	366	402	239	264	317	1003	936	545	345	397	353	612	567	481	437	567	429	305	164	233	108	649	491
AT5G53970.1	Tyrosine transaminase family protein	Gohir.A13G147200.1,Gohir.D13G066700.3,Gohir.D13G066700.2,Gohir.D13G066700.1,Gohir.A13G055400.1	15	70	791	340	275	254	42	84	94	127	85	130	23	62	120	334	105	158	68	122	78	134	178	322	16	14	50	58	101	857	1164	350	340	307	372	168	425	234	112	497	152	33	48	80	85	72	118
AT5G03330.1	Cysteine proteinases superfamily protein	Gohir.D09G144100.1,Gohir.D09G144100.2,Gohir.D04G111400.1,Gohir.A04G072700.3,Gohir.A09G148300.2,Gohir.A09G148300.3,Gohir.A04G072700.4	336	113	391	253	229	139	112	150	385	229	156	105	88	144	312	333	92	112	184	78	175	150	206	108	237	435	101	99	137	341	708	123	246	302	210	196	308	182	111	149	158	112	111	198	102	391	364
AT5G59990.1	CCT motif family protein	Gohir.D05G099200.1,Gohir.D03G131400.1,Gohir.A03G036900.1,Gohir.D07G098900.1,Gohir.A07G094600.1,Gohir.A05G099300.1	378	94	269	227	775	187	234	264	178	305	465	428	139	195	434	557	307	280	103	30	135	88	90	120	316	438	56	87	142	231	123	452	253	172	255	636	695	992	119	202	239	312	150	261	265	162	164
AT5G64350.1	FK506-binding protein 12	Gohir.D02G199900.1,Gohir.A03G176100.1	7536	4867	9391	4631	12925	6317	7311	5753	5732	6389	6732	5025	8172	6219	8120	10858	8161	5642	6848	3672	4577	2917	2821	2629	7809	7262	4127	5510	4964	10179	7861	10134	4302	3662	5930	9983	15314	13477	4873	6053	8025	5334	9286	3837	7669	6449	5380
AT1G14140.1	Mitochondrial substrate carrier family protein	Gohir.A13G077800.1,Gohir.D13G077000.1	243	56	56	69	55	56	35	50	111	125	55	36	22	26	115	131	24	46	41	64	64	92	91	79	230	255	40	38	90	63	67	38	82	67	59	77	63	23	45	78	43	43	27	64	34	118	102
AT1G72020.1	TonB-dependent heme receptor A	Gohir.D09G112900.1,Gohir.A09G115700.1,Gohir.D05G251900.1,Gohir.A05G250100.1,Gohir.A05G250200.1,Gohir.D05G253600.1	23141	17350	26221	10464	14723	9372	12782	14756	3952	4844	8982	8350	11050	13659	5430	7411	11008	9505	10715	5996	5164	3954	3239	3293	28036	18243	27620	18089	6339	16872	21508	40283	5897	6259	19234	9430	20307	14429	7939	11267	8910	7782	17781	3716	25794	4235	3814
AT3G52090.1	DNA-directed RNA polymerase, RBP11-like protein	Gohir.1Z085400.1,Gohir.A08G054500.1,Gohir.D05G317100.1,Gohir.D08G064200.1	2677	1440	2411	1389	2693	1399	2608	2621	1834	1993	2610	2238	3246	3125	1970	2149	2946	2181	3043	2136	1717	1817	1448	1374	3040	2310	1727	1321	1273	2420	1709	3106	1326	1160	1682	2015	3183	2881	1061	1233	1902	2368	2845	1700	3540	2043	1689
AT3G60820.3	N-terminal nucleophile aminohydrolases (Ntn hydrolases) superfamily protein	Gohir.D08G042300.1,Gohir.D07G151700.1	1683	857	1290	779	1023	660	857	633	674	644	653	653	1269	1194	748	980	831	676	1167	896	568	668	425	511	2235	1130	1202	846	521	1458	1116	1296	735	622	982	645	1397	1029	607	682	691	722	991	538	727	662	681
AT1G73040.1	Mannose-binding lectin superfamily protein	Gohir.A10G062600.1,Gohir.D10G064300.1	180	65	304	165	440	225	301	128	272	234	1545	493	192	111	518	518	1046	252	55	22	60	128	120	260	130	230	42	26	126	116	483	313	90	118	289	203	556	563	204	234	236	192	409	92	163	234	339
AT2G23970.1	Class I glutamine amidotransferase-like superfamily protein	Gohir.A13G050100.1,Gohir.A04G116200.1,Gohir.D02G201600.1,Gohir.A03G177900.1,Gohir.D04G157800.1,Gohir.D13G048900.1,Gohir.D08G098500.1,Gohir.A08G087600.1,Gohir.A08G087600.2	365	324	772	275	329	349	306	289	334	138	160	100	201	299	305	321	80	61	368	285	183	247	212	176	382	345	369	397	204	593	1124	597	155	308	363	264	429	295	294	423	330	233	375	266	308	310	334
AT5G22875.2	transmembrane protein	Gohir.A09G064000.8,Gohir.A09G064000.2,Gohir.A09G064000.1,Gohir.A09G064000.6,Gohir.A09G064000.5,Gohir.D09G062900.5	689	336	511	299	472	395	430	404	316	333	395	487	257	558	301	439	331	417	385	267	232	196	252	222	711	667	289	474	244	407	452	674	274	207	415	274	600	541	378	363	444	504	356	281	526	319	281
AT5G56000.1	HEAT SHOCK PROTEIN 81.4	Gohir.A13G130500.1,Gohir.D13G133900.1,Gohir.A08G025400.1,Gohir.D08G035900.1,Gohir.A01G093900.1,Gohir.D08G036000.1,Gohir.D01G078400.1,Gohir.A08G025500.2,Gohir.A08G025500.1	5157	2335	4993	3362	2080	2799	4205	3292	3465	2767	4676	3831	3698	3179	2838	3212	4437	3588	5114	3485	4472	2754	5289	5160	5516	4796	2215	2333	2457	3351	9463	2166	3258	4186	2642	1949	2675	1620	3024	3015	2361	4580	3825	3851	2727	2822	4267
AT2G09990.1	Ribosomal protein S5 domain 2-like superfamily protein	Gohir.D01G007400.1,Gohir.D13G040500.1,Gohir.A01G007300.1,Gohir.A13G041800.1,Gohir.D02G208900.1	7381	3503	4562	3211	4253	3673	4903	3583	2555	2857	2996	3566	4284	4800	3114	3553	4077	3324	6113	4563	2309	2268	1858	1659	9079	5683	4984	3531	1993	2985	5003	5699	2601	2559	4469	3098	5050	4611	3393	3398	4226	3440	6365	2129	5033	2473	2803
AT1G32910.1	HXXXD-type acyl-transferase family protein	Gohir.A05G116200.1,Gohir.D05G117100.1	65	40	135	30	95	33	4	28	23	43	15	35	0	9	53	78	11	28	11	16	7	21	17	17	36	93	2	25	92	89	229	87	37	40	13	34	199	52	29	34	35	0	7	20	36	29	15
AT3G61440.1	cysteine synthase C1	Gohir.D11G094300.1,Gohir.D11G094200.1,Gohir.A11G089900.2,Gohir.A11G089900.1,Gohir.A13G171200.1	740	601	1433	588	430	590	785	505	472	868	331	491	365	486	536	1013	355	496	610	626	690	926	722	1110	699	778	504	730	570	1131	2503	667	721	539	502	327	634	327	508	871	392	785	781	575	432	471	456
AT1G75440.1	ubiquitin-conjugating enzyme 16	Gohir.A02G168100.1,Gohir.D03G011900.1,Gohir.A12G062000.1,Gohir.D12G061900.1	1340	722	1425	804	1125	857	809	698	1360	1139	1099	889	605	846	1365	1346	1138	777	1138	581	941	612	922	703	1434	1244	666	759	743	1684	1380	1210	930	722	764	1001	1360	1014	792	640	1139	827	790	784	610	1345	1366
AT5G42000.1	ORMDL family protein	Gohir.D08G124100.2,Gohir.A08G110800.1,Gohir.A05G360600.1,Gohir.D08G124100.1,Gohir.A12G238700.1,Gohir.D12G239800.1	2625	1582	2862	1491	1856	1560	1310	1029	1204	1443	1876	1563	1188	1823	1353	2067	1993	1477	1905	1196	1550	1258	1516	1863	3226	2023	1873	1674	1198	3097	3103	2385	1183	1110	2176	1180	2729	1661	1436	1524	1719	1188	1429	910	1147	1215	1175
AT5G16510.2	Alpha-1,4-glucan-protein synthase family protein	Gohir.D08G244500.1	344	143	297	178	244	151	245	151	284	221	285	159	303	234	305	430	244	179	220	169	158	155	145	87	464	224	143	122	164	404	320	168	212	158	164	136	313	283	164	146	142	261	229	127	175	293	295
AT5G41040.1	HXXXD-type acyl-transferase family protein	Gohir.A05G336400.1,Gohir.A03G054200.1,Gohir.A03G054200.2,Gohir.D03G112800.1,Gohir.D10G080900.1,Gohir.A10G070200.2,Gohir.A10G070200.1,Gohir.D04G074900.1	18	23	209	63	63	15	41	19	17	10	14	8	41	20	6	45	1	3	23	69	11	19	5	7	23	12	27	27	12	150	394	85	17	77	98	24	154	13	6	22	18	35	44	17	19	21	17
AT5G60900.1	receptor-like protein kinase 1	Gohir.A11G278600.1,Gohir.A05G387700.1,Gohir.D04G030100.1,Gohir.D11G289300.1,Gohir.A05G386800.1,Gohir.A01G095400.1,Gohir.A11G278500.1,Gohir.A06G011200.1,Gohir.1Z062900.1,Gohir.D06G008500.1,Gohir.D04G029800.1,Gohir.D05G069900.1,Gohir.D04G028800.1,Gohir.A05G067100.1,Gohir.D05G209600.1,Gohir.D04G029500.1,Gohir.D02G071100.1,Gohir.D08G087500.1,Gohir.D04G030200.1,Gohir.D01G079600.1,Gohir.A05G386600.1,Go…	201	100	309	147	200	177	243	140	594	868	275	322	222	135	553	581	222	305	301	410	315	403	372	833	246	149	121	86	97	441	276	208	169	140	134	205	196	203	157	164	210	276	196	173	95	606	580
AT5G20180.1	Ribosomal protein L36	Gohir.A08G063100.1,Gohir.A05G325000.1,Gohir.1Z050100.1,Gohir.A09G245600.1,Gohir.D06G054400.1	1363	737	1709	968	1067	653	524	538	570	550	873	478	602	582	782	1157	956	559	653	340	585	296	372	374	1287	1439	533	915	763	1729	1752	1646	924	947	1034	676	1775	749	657	685	616	547	501	460	616	543	589
AT5G33300.1	chromosome-associated kinesin-like protein	Gohir.A06G032300.2,Gohir.D06G031500.1,Gohir.A06G032300.1	192	62	149	89	88	59	113	52	76	67	68	47	25	52	85	117	57	47	123	75	68	51	87	74	206	177	50	65	70	116	176	157	73	88	104	65	118	82	47	66	64	99	125	54	49	67	84
AT3G09890.1	Ankyrin repeat family protein	Gohir.A01G214100.1,Gohir.A01G212300.1,Gohir.D01G201000.1	466	249	778	417	482	287	276	282	442	382	331	182	139	210	506	713	194	197	313	243	295	199	252	352	406	525	199	280	269	818	925	589	448	309	495	370	667	408	291	318	253	276	274	283	278	399	464
AT1G59530.1	basic leucine-zipper 4	Gohir.D05G215100.1,Gohir.A05G211800.1	65	14	42	4	29	11	259	74	40	14	525	286	79	77	37	25	480	240	56	5	21	10	26	6	57	73	19	6	18	47	31	50	0	0	13	25	44	19	0	19	15	145	372	54	94	19	50
AT5G24120.1	sigma factor E	Gohir.A12G251600.1,Gohir.D12G252400.1	8	11	165	45	54	55	31	43	46	19	30	20	3	30	57	89	72	66	105	29	59	61	106	104	6	8	20	7	6	133	297	64	27	70	38	69	82	11	56	83	27	26	35	64	21	27	57
AT1G09540.1	myb domain protein 61	Gohir.A07G132100.1,Gohir.A11G105600.1,Gohir.D12G122900.1,Gohir.D07G136400.1,Gohir.A08G121900.1,Gohir.D08G143300.1	204	90	228	114	107	110	169	108	246	137	255	145	162	63	287	230	167	144	262	116	472	325	408	294	146	260	63	63	143	283	262	140	113	116	114	98	144	77	100	95	136	198	137	98	115	264	236
AT2G36620.1	ribosomal protein L24	Gohir.D09G138900.1,Gohir.A11G322500.1,Gohir.D01G199700.1,Gohir.A09G142700.1,Gohir.A09G180100.1,Gohir.D11G341600.1	14928	6852	9834	7255	8676	7187	7621	6278	5956	6486	4878	5234	4391	6095	6997	7861	4540	4907	10158	6750	4577	6145	3889	4672	18028	11825	8683	7418	4456	7205	10854	11440	5639	5495	10631	6775	10899	8356	6639	7067	7854	7117	8123	4824	7729	5605	6375
AT5G13830.1	FtsJ-like methyltransferase family protein	Gohir.D04G064000.1,Gohir.A05G348500.1	121	39	176	88	286	79	48	42	63	90	24	48	8	51	114	172	28	47	45	44	35	57	79	75	92	149	48	27	42	131	166	229	72	74	117	197	359	303	61	18	157	61	33	30	52	63	62
AT5G67590.1	NADH-ubiquinone oxidoreductase-like protein	Gohir.A05G210600.1,Gohir.A05G210600.2,Gohir.D11G052200.1,Gohir.A11G048600.1,Gohir.D05G213900.1	3702	2233	2967	1538	2423	1378	2042	1416	1288	1501	1416	1116	1395	1710	1625	2503	1823	1202	2015	1248	1111	1129	767	827	4093	3310	2403	2633	1662	3011	2674	3215	1375	1256	1983	1737	3333	2197	1202	1591	1341	1543	2539	1045	1786	1405	1228
AT4G30480.2	Tetratricopeptide repeat (TPR)-like superfamily protein	Gohir.D05G008000.2,Gohir.D05G008000.1,Gohir.D04G087100.1,Gohir.1Z046500.1,Gohir.A05G007100.1,Gohir.1Z051800.1	496	245	584	330	297	211	367	350	385	276	402	288	238	270	348	443	389	319	480	258	353	301	395	330	474	515	295	213	229	512	883	358	267	319	402	260	426	204	198	267	167	344	388	314	384	370	403
AT5G05365.1	Heavy metal transport/detoxification superfamily protein	Gohir.A13G013500.1,Gohir.D13G014600.1	2172	1922	6519	3009	9969	6074	4144	3019	3590	3438	5229	4319	3259	2886	5591	4745	4686	3390	3529	1990	3875	1495	1333	1266	2564	1779	2179	1700	1885	3885	4050	11621	2207	2121	4700	5935	14558	9414	5686	7943	4593	3136	5150	1343	4693	3335	3828
AT4G29130.1	hexokinase 1	Gohir.A13G196400.2,Gohir.A13G196400.1,Gohir.D06G066000.1,Gohir.A06G067400.2,Gohir.A06G067400.1,Gohir.D13G201600.1	1876	754	1888	1358	991	715	485	554	850	934	694	565	338	471	1209	1879	511	512	495	466	609	632	631	567	1385	2365	503	738	1023	2203	2267	1193	1719	1268	1088	851	1351	771	636	776	732	569	400	756	351	877	868
AT2G25310.1	ER membrane protein complex subunit-like protein (DUF2012)	Gohir.A07G029500.1,Gohir.A06G099200.1,Gohir.A06G099200.2,Gohir.D07G033500.1,Gohir.D06G101400.1	1402	768	1684	956	981	627	1155	972	1308	1070	934	818	1033	1157	1352	1634	805	836	1348	986	820	930	689	767	1585	1219	757	781	768	1719	2035	1299	1016	850	1002	677	1460	806	532	670	681	1169	1139	941	1002	1266	1406
AT1G51090.1	Heavy metal transport/detoxification superfamily protein	Gohir.A06G156500.1	191	395	1364	453	851	475	426	629	1135	754	1234	894	239	339	1313	1027	842	874	339	122	975	365	964	377	76	305	125	262	797	1037	2189	865	441	454	463	1063	851	638	441	502	483	503	348	833	425	1089	1132
AT4G35290.1	glutamate receptor 2	Gohir.D13G057200.1,Gohir.A12G013100.1,Gohir.A12G013100.2,Gohir.A13G064900.1	286	88	78	78	71	52	98	113	224	137	96	66	65	65	175	133	56	61	45	75	75	73	67	51	172	399	63	63	140	107	72	56	96	87	50	100	57	54	46	57	53	131	64	138	86	284	182
AT1G77610.1	EamA-like transporter family protein	Gohir.D02G080500.1,Gohir.D05G237000.1,Gohir.A02G073200.1,Gohir.A05G234700.1	902	350	400	354	377	370	431	323	489	400	327	229	294	296	411	503	255	231	480	414	290	269	332	298	1023	779	344	350	357	352	505	342	335	399	328	330	444	357	319	379	412	503	355	374	270	524	462
AT3G22560.1	Acyl-CoA N-acyltransferases (NAT) superfamily protein	Gohir.D09G213300.1,Gohir.D13G108800.1,Gohir.D09G208900.1	63	15	109	41	90	73	17	65	65	92	152	136	16	32	87	111	129	84	65	18	108	65	93	121	29	96	10	10	26	127	139	63	41	55	26	79	110	82	45	98	74	28	5	8	122	76	48
AT1G61870.1	pentatricopeptide repeat 336	Gohir.A09G069200.1,Gohir.A10G013900.2,Gohir.A10G013900.1,Gohir.D13G025600.1,Gohir.A13G026800.1,Gohir.D09G069100.1,Gohir.D10G013900.1	611	224	225	213	243	184	340	353	204	194	260	244	337	401	190	221	313	240	430	220	143	157	209	206	771	447	268	208	197	171	216	291	197	162	279	238	253	241	169	202	182	330	346	238	464	182	208
AT5G67400.1	root hair specific 19	Gohir.A02G153100.1,Gohir.D03G027300.1	12	3	90	13	211	15	182	158	532	369	214	76	125	215	565	263	121	116	93	21	148	87	51	121	17	5	5	0	3	55	54	161	17	17	5	144	294	194	14	22	9	181	181	131	185	622	509
AT2G16760.1	Calcium-dependent phosphotriesterase superfamily protein	Gohir.D08G140400.1,Gohir.D11G114000.1,Gohir.A08G119500.1,Gohir.A11G109300.1,Gohir.D11G113900.1,Gohir.A11G109400.1	523	203	198	169	167	115	345	150	377	253	209	61	278	190	286	285	152	87	384	221	215	222	230	374	549	495	186	251	173	209	181	203	154	162	194	171	177	154	116	121	105	425	264	172	124	486	340
AT1G71730.1	hypothetical protein	Gohir.D06G116100.2,Gohir.D06G116100.1,Gohir.A06G111900.1,Gohir.A06G111900.3,Gohir.A06G111900.2	1029	532	732	438	1020	481	667	477	305	260	805	651	495	648	388	503	938	616	658	512	388	270	380	339	1397	660	817	465	312	648	851	697	397	273	642	427	1620	1013	404	474	565	522	810	273	680	284	317
AT2G46390.1	succinate dehydrogenase subunit	Gohir.D11G100600.1,Gohir.A11G095700.1	17749	11729	13299	6087	15527	6031	11070	8452	4110	4031	7120	5440	10244	12039	5268	7132	7752	4933	12429	6384	5421	3589	3196	3310	25383	10114	19977	10125	5085	10011	9657	20228	3943	4183	10137	7600	21863	17120	5086	5486	7520	7498	14640	3520	13383	4309	3943
AT1G14060.1	GCK domain-containing protein	Gohir.A11G287900.1,Gohir.D11G305600.1,Gohir.A11G287300.1,Gohir.D11G305800.1	676	244	637	469	235	140	230	139	209	289	166	229	167	152	253	510	148	155	266	129	138	151	126	221	582	769	180	264	289	676	802	433	526	435	445	96	427	183	129	130	159	257	200	204	70	188	243
AT4G26780.1	Co-chaperone GrpE family protein	Gohir.D01G070700.1,Gohir.A11G278100.1	217	98	173	84	71	62	80	76	55	57	84	70	64	98	59	88	56	58	91	56	42	43	50	55	320	113	139	69	87	152	147	220	94	61	95	56	82	74	47	66	73	74	86	66	84	42	71
AT2G05840.1	20S proteasome subunit PAA2	Gohir.A06G077500.1,Gohir.D06G076500.1,Gohir.1Z088600.1,Gohir.A13G189800.1	4111	2123	2793	1808	2240	1404	1928	1590	1515	1474	1581	1439	1619	1713	1696	2133	1431	1369	2882	1882	1586	1302	916	1240	5095	3124	2419	2375	1576	2426	3138	2815	1879	1478	2067	1663	3144	1916	1237	1678	1298	1550	2302	1167	2010	1440	1527
AT3G15290.1	3-hydroxyacyl-CoA dehydrogenase family protein	Gohir.D01G048800.1	226	77	209	131	430	147	581	370	690	863	723	575	401	347	851	776	533	704	505	367	537	789	812	877	155	296	58	89	84	262	115	251	172	129	92	391	389	509	152	156	133	584	577	374	365	838	593
AT2G42140.1	VQ motif-containing protein	Gohir.A04G055700.1,Gohir.A01G191400.1,Gohir.D01G178500.1,Gohir.D04G081500.1	77	15	54	18	162	20	0	8	0	6	4	0	0	11	4	8	0	0	16	21	7	4	2	9	95	57	33	6	6	0	0	161	0	9	44	143	163	181	6	12	42	0	0	6	9	0	0
AT2G33040.1	gamma subunit of Mt ATP synthase	Gohir.D07G073200.1,Gohir.A12G182500.1,Gohir.A12G182500.2,Gohir.A07G068700.1,Gohir.A03G070000.1,Gohir.D12G185600.1,Gohir.D03G096600.1,Gohir.D03G096600.2	4488	2588	4385	2481	4038	1978	2353	1976	1896	2094	1931	1745	2176	2418	2375	3330	2186	1641	2907	2172	1487	1424	1454	1518	5357	3615	2847	2422	2496	4656	4323	4177	2449	2243	2748	3097	5485	3532	1620	2096	2218	2051	2649	1773	2179	1806	1876
AT1G12230.1	Aldolase superfamily protein	Gohir.A09G195500.1,Gohir.A03G010000.1,Gohir.D03G160700.2,Gohir.D03G160700.1,Gohir.D03G160700.3,Gohir.D09G190100.1	1675	677	1007	826	823	491	793	570	612	516	512	343	848	796	667	822	538	383	851	837	590	564	411	331	2185	1161	654	745	633	1244	981	797	1054	830	598	746	953	770	433	451	588	791	793	591	549	699	525
AT1G02310.1	Glycosyl hydrolase superfamily protein	Gohir.D11G111200.1,Gohir.D11G111200.2	72	3	17	6	11	4	40	7	243	6	48	12	16	2	107	21	26	14	10	4	9	1	13	1	110	34	4	2	2	7	17	28	4	5	9	8	6	18	6	3	3	41	38	2	12	165	338
AT5G08040.1	mitochondrial import receptor subunit TOM5-like protein	Gohir.A07G068100.1,Gohir.D03G096800.1,Gohir.A03G070400.1	21347	11470	11425	7394	8990	7142	14115	13284	3408	4483	10866	12384	14643	14842	3774	4738	13420	12309	11197	5038	4813	3249	3276	3223	29544	13150	19120	11250	4040	6564	8720	18990	4126	4016	14040	4884	11238	10846	7130	7372	6926	8601	19628	3431	23136	3934	3246
AT5G04800.3	Ribosomal S17 family protein	Gohir.A07G223000.1	2913	1297	1066	958	1369	1036	1560	1182	510	691	1098	1062	1615	1799	622	783	1365	1238	2017	1510	621	675	493	550	3959	1866	2178	1134	578	656	1234	1309	763	713	1397	938	1616	1553	1009	866	1234	1194	1925	616	1747	444	613
AT1G17530.1	translocase of inner mitochondrial membrane 23	Gohir.A05G136900.1,Gohir.D05G138900.1	149	78	281	128	162	159	119	116	217	186	118	110	56	40	224	278	106	75	43	109	107	137	161	209	60	236	42	48	145	248	278	317	143	148	93	213	158	116	182	141	153	185	51	185	46	190	245
AT4G22310.1	Uncharacterized protein family (UPF0041)	Gohir.D06G159200.1,Gohir.D06G159200.2,Gohir.D10G009500.2,Gohir.D10G009500.1,Gohir.A06G152800.1,Gohir.A10G009800.1	6832	4319	6387	3274	5118	2821	3738	3296	2874	2902	2698	1690	2814	2827	3404	4375	2672	2106	4503	2609	2351	2594	1608	2296	7402	6259	4501	5420	3036	5824	5473	7867	2902	2597	4325	3657	7451	4248	2405	3054	3001	3148	4325	2099	4491	3208	2606
AT4G30490.1	AFG1-like ATPase family protein	Gohir.D08G098200.1,Gohir.A08G092600.2,Gohir.A08G092600.3,Gohir.A08G092600.1	112	58	276	124	120	108	45	84	71	101	48	37	24	28	106	180	9	48	47	71	90	109	130	117	58	166	20	62	93	327	379	121	130	140	103	112	154	94	108	118	100	55	33	87	80	67	52
AT1G65520.1	delta(3), delta(2)-enoyl CoA isomerase 1	Gohir.A05G301200.1,Gohir.A05G301200.2,Gohir.D05G300900.1	191	84	145	68	171	115	111	151	133	172	162	216	66	170	107	165	125	172	96	88	121	79	110	145	155	227	80	104	68	128	125	181	86	63	53	127	197	190	110	138	97	89	132	153	148	130	131
AT2G24020.2	Putative BCR, YbaB family COG0718	Gohir.A05G053000.1,Gohir.A07G027300.1,Gohir.D05G054600.1,Gohir.1Z092000.1,Gohir.D05G055500.1	3449	1348	1939	1724	1958	1679	956	1032	2366	1275	1190	1254	727	1228	2085	1321	959	1134	1637	2325	1412	1308	1561	1459	3548	3348	1710	1360	974	1581	2497	1739	1558	1415	2199	1486	2355	2033	1489	1570	1978	889	1021	1018	1042	3031	2224
AT2G20585.1	nuclear fusion defective 6	Gohir.D02G177900.1,Gohir.A03G154900.1	1079	533	819	522	739	469	1094	687	424	487	1103	951	1263	1119	533	642	1388	808	990	741	346	393	388	320	1496	661	943	395	262	498	761	1200	365	346	854	593	834	790	449	390	568	662	1526	292	1081	483	459
AT3G44590.1	60S acidic ribosomal protein family	Gohir.A04G064900.1,Gohir.A08G004300.2,Gohir.D09G136600.1,Gohir.D01G197100.1,Gohir.D08G014500.1,Gohir.A08G004300.1,Gohir.D07G112400.1,Gohir.D04G102300.1,Gohir.A01G207700.1	10196	5016	6924	4849	6574	5518	6459	5303	3373	4202	6753	9651	6160	7655	4092	4798	11173	9073	7973	6281	3516	3577	4585	3622	12201	8190	6503	5645	2901	4931	6977	8868	3954	3767	6827	5196	7222	7304	5183	4698	6672	5384	7533	3723	6882	3653	3416
AT5G24520.2	Transducin/WD40 repeat-like superfamily protein	Gohir.D04G000300.1,Gohir.A05G415900.1	346	144	217	140	109	105	158	116	229	153	166	116	180	202	208	200	221	105	241	128	141	90	172	241	378	312	140	172	122	226	277	148	162	132	126	64	104	159	94	138	81	177	138	87	143	206	232
AT1G35830.1	VQ motif-containing protein	Gohir.A12G048100.1,Gohir.A06G036500.1,Gohir.D06G037300.1,Gohir.D01G114600.1,Gohir.A01G127900.1,Gohir.D12G046900.1,Gohir.A06G036500.2,Gohir.A12G048200.1	270	140	410	212	262	218	364	200	968	730	587	322	152	149	782	518	243	397	235	125	383	275	447	744	165	373	124	117	181	432	397	401	252	235	147	323	290	171	309	163	185	523	202	250	146	958	953
AT3G19930.1	sugar transporter 4	Gohir.A03G059700.1,Gohir.D03G106300.1	608	250	456	325	239	198	179	206	150	372	166	275	176	212	148	355	175	228	170	134	95	123	174	227	726	490	305	238	207	675	381	312	345	239	393	178	264	274	178	108	307	162	195	202	209	152	131
AT2G30330.1	GCN5L1 family protein	Gohir.A03G024200.1,Gohir.D03G144300.1	591	259	485	323	451	309	236	287	460	371	318	354	192	253	479	504	400	298	265	215	326	285	355	386	403	779	197	288	291	518	491	447	286	312	371	424	441	489	258	291	377	250	221	308	264	562	400
AT4G20150.1	excitatory amino acid transporter	Gohir.A12G050600.1,Gohir.D12G049000.1,Gohir.D12G048900.1,Gohir.A12G050700.1	11467	7963	10124	4525	8309	4660	8678	7971	3501	3772	4386	3866	6047	8358	4661	6277	5180	3963	8765	5132	2940	3244	2259	2156	14956	7976	12084	7934	3874	7193	8454	14723	3355	3241	6979	4634	10466	9827	4065	4675	5242	6262	11092	3785	12156	3571	3665
AT1G29260.1	peroxin 7	Gohir.A10G036800.1,Gohir.D10G037400.1	232	141	445	210	213	111	271	169	185	211	168	128	206	168	245	350	170	109	212	142	165	149	124	134	233	230	153	132	137	409	451	474	157	142	330	169	298	170	107	89	135	219	322	141	195	172	214
AT5G64660.1	CYS, MET, PRO, and GLY protein 2	Gohir.D11G234400.1,Gohir.A11G225800.1,Gohir.D11G060000.1,Gohir.A11G055900.1	147	72	214	96	106	68	231	174	173	158	171	113	210	118	165	277	159	110	177	67	119	96	116	136	134	158	91	93	31	169	287	185	89	88	112	88	166	66	45	99	61	241	219	128	218	136	177
AT4G26270.1	phosphofructokinase 3	Gohir.D07G024200.1,Gohir.1Z071600.2,Gohir.1Z071600.1,Gohir.D06G090200.1,Gohir.D13G200400.2,Gohir.D13G200400.1,Gohir.A13G194700.1,Gohir.D06G090000.2,Gohir.D06G090000.1,Gohir.D06G089900.1,Gohir.A06G091000.1,Gohir.D06G067800.1,Gohir.A02G116800.1,Gohir.A05G027100.1,Gohir.D05G029000.1,Gohir.A06G069100.1,Gohir.D06G090100.1	2796	1151	610	788	265	218	456	793	656	351	438	282	401	806	494	559	382	341	496	227	333	188	457	373	2733	2855	1029	1096	1327	505	967	359	766	852	749	194	381	219	224	244	183	406	503	896	686	540	766
AT3G04400.1	Ribosomal protein L14p/L23e family protein	Gohir.A07G151300.1,Gohir.D10G158900.2,Gohir.D10G158900.1,Gohir.A07G197300.1,Gohir.D07G157700.1,Gohir.D02G048000.1,Gohir.A10G108900.1	13318	6608	6895	5106	6551	5507	7342	6916	2503	3302	3571	4389	7823	8336	2838	3557	4063	4112	8920	6992	2961	3117	1776	1999	18761	7871	11664	5847	2314	3714	6275	10697	3285	3391	8643	3674	8162	7818	5167	5429	5924	5275	9407	2583	11248	2387	2659
AT3G52300.1	ATP synthase D chain	Gohir.D01G117900.1,Gohir.A03G114800.1,Gohir.D11G323000.1,Gohir.D05G358200.1,Gohir.D09G241600.1,Gohir.D09G241600.2,Gohir.A01G133300.1,Gohir.A02G116200.1,Gohir.A13G068200.1,Gohir.D07G023600.1,Gohir.D02G144300.1,Gohir.A13G114200.1,Gohir.A02G156900.1,Gohir.D01G038200.1,Gohir.D10G134800.1,Gohir.D09G169900.1,Gohir.D01G098200.1,Gohir.A05G345000.1,Gohir.D13G141400.1,Gohir.1Z025000.1	18482	11565	14627	7652	12052	5607	7241	6374	3213	2995	5484	4046	4811	6039	4378	5825	5948	3273	8513	3915	3358	2031	2610	1586	24411	12551	18818	10870	5006	11957	12417	19510	5048	4637	13271	6644	19074	10439	5020	6140	5662	4901	9575	2616	10128	3234	3246
AT4G08390.1	stromal ascorbate peroxidase	Gohir.D05G238400.2,Gohir.D05G238400.3,Gohir.D05G238400.1,Gohir.A05G236200.1,Gohir.D05G238400.4	1093	602	1248	719	925	715	756	562	745	806	697	774	516	595	947	1183	665	632	659	587	466	500	539	677	1069	1115	579	534	693	1389	1302	1053	738	671	750	783	1104	887	660	647	839	740	771	587	537	713	750
AT1G14630.1	XRI1-like protein	Gohir.A04G143300.1,Gohir.D04G186600.1,Gohir.A01G144600.1	87	138	433	123	1380	160	75	159	72	173	122	451	41	192	108	266	216	477	208	137	70	60	61	49	84	90	184	145	88	216	45	1039	152	60	158	1034	1953	1155	111	156	211	94	54	99	217	99	61
AT5G38410.1	Ribulose bisphosphate carboxylase (small chain) family protein	Gohir.A03G022400.1,Gohir.D03G146300.1	250	124	263	133	256	152	438	118	277	50	720	340	262	208	205	95	971	250	437	79	428	91	299	138	324	175	170	94	107	152	227	410	110	104	184	194	351	225	105	172	178	314	561	68	167	269	316
AT5G46080.1	Protein kinase superfamily protein	Gohir.1Z059900.1,Gohir.A05G158600.1,Gohir.D05G161200.1,Gohir.D05G161300.1	13	2	69	4	24	6	14	6	22	15	3	5	0	2	26	48	0	10	11	12	10	6	7	16	14	12	2	5	0	46	67	94	5	6	2	22	31	18	0	6	12	14	13	5	6	21	23
AT2G29540.1	RNApolymerase 14 kDa subunit	Gohir.A06G113000.1,Gohir.D11G224100.1,Gohir.D09G041300.1,Gohir.D04G155200.1,Gohir.A12G147900.1,Gohir.D04G005500.1,Gohir.D07G180600.1,Gohir.A08G112100.1,Gohir.D03G119900.1,Gohir.D03G119900.3,Gohir.D03G119900.2,Gohir.A03G047300.2,Gohir.D07G154600.1,Gohir.A03G047300.1,Gohir.D07G184100.1	2822	1490	1459	962	1545	1040	1613	1602	443	599	1357	1175	1617	1460	466	533	1752	1268	1222	697	623	542	364	308	3834	1808	2292	1500	680	719	974	2683	680	564	1646	943	2182	1511	986	1188	944	1049	2175	369	2831	469	419
AT2G35795.1	Chaperone DnaJ-domain superfamily protein	Gohir.D04G083300.1,Gohir.A05G344900.1,Gohir.A01G216700.1,Gohir.D01G205500.1	1559	794	1076	700	547	573	675	687	397	371	619	575	807	696	439	558	699	667	887	628	430	413	379	414	2080	1035	1133	828	419	977	1290	963	489	513	1098	387	940	314	585	603	528	457	891	379	994	369	445
AT3G56070.2	rotamase cyclophilin 2	Gohir.D13G107100.1,Gohir.A13G103900.1	1189	545	1118	758	955	705	455	503	568	712	541	728	630	646	727	959	757	827	780	599	473	475	382	474	1412	965	693	548	394	1203	1204	949	644	643	986	528	1284	1054	532	647	935	448	462	518	486	585	589
AT1G61770.1	Chaperone DnaJ-domain superfamily protein	Gohir.A10G015300.1,Gohir.D10G015300.1	661	277	364	279	315	316	272	274	245	251	225	195	152	232	217	284	195	151	358	189	119	164	142	144	877	443	332	322	177	235	426	432	220	218	401	276	358	311	351	261	335	266	276	186	361	214	286
AT1G53035.1	transmembrane protein	Gohir.A06G127000.1,Gohir.D01G050100.1,Gohir.A12G138400.1,Gohir.D06G131900.1,Gohir.D12G142700.1,Gohir.A01G063700.1,Gohir.A10G026100.1,Gohir.D05G355600.1,Gohir.D05G164300.1,Gohir.A05G161500.1,Gohir.A03G156000.1,Gohir.A04G030500.1,Gohir.D05G337900.1,Gohir.D02G179100.1	1778	977	1087	653	1910	1014	1756	1067	908	765	1799	933	1290	1383	1039	837	1368	1045	1840	914	1080	913	1461	728	2392	1159	1243	902	782	444	624	2194	462	462	1032	1521	1576	2636	1022	792	1230	1385	2120	733	1394	1096	853
AT4G00530.1	UvrABC system protein A	Gohir.A08G130900.1,Gohir.D08G152400.1	2274	1244	1122	696	1454	974	1366	1444	622	754	1175	1363	1659	1471	712	789	1174	1196	1344	838	1010	570	673	644	3212	1334	2095	1079	558	902	870	1593	393	495	1200	673	1568	2120	819	953	1149	1099	1632	768	2120	622	616
AT4G24820.2	26S proteasome regulatory subunit Rpn7	Gohir.D09G245900.1,Gohir.A12G188100.1,Gohir.D03G103700.1	1286	598	720	531	625	455	568	450	344	271	500	420	457	533	358	436	440	398	721	564	225	226	336	319	1700	870	774	601	419	684	764	710	484	442	667	463	724	688	419	452	494	480	653	348	549	297	363
AT1G13440.1	glyceraldehyde-3-phosphate dehydrogenase C2	Gohir.D11G069200.1,Gohir.A03G129200.3,Gohir.A11G035400.1,Gohir.D11G039000.1,Gohir.A07G226000.1,Gohir.A11G064900.1,Gohir.D07G233200.1,Gohir.D09G033900.1,Gohir.D09G033900.2,Gohir.A03G129200.1	14692	8049	9151	5843	10228	6319	7463	6048	5888	5702	9244	8863	7992	10056	6866	8992	11005	9076	8043	3869	4675	3353	3637	3372	19793	9586	10332	7731	6084	9244	8941	9264	5114	5135	7282	6062	13711	10910	5059	6390	7511	6376	8542	4766	7324	6075	5849
AT2G33220.1	GRIM-19 protein	Gohir.D10G146200.1,Gohir.D10G146300.1,Gohir.A10G120200.1,Gohir.A10G120100.1	2617	1819	3623	1794	2818	1512	1675	1547	1883	1885	1790	1482	1553	1561	2462	3595	1689	1509	1877	1449	1591	1783	1624	1505	2108	3125	1380	2241	1838	3945	3494	3430	1882	1718	1783	2853	3621	1981	1321	1604	1612	1575	1773	1547	1546	1994	1935
AT1G58380.1	Ribosomal protein S5 family protein	Gohir.D11G036100.1,Gohir.A09G113800.1,Gohir.A11G032800.1,Gohir.D09G110400.1	3481	1703	2972	2036	2560	2290	2022	1789	1594	2012	1328	1610	1704	1714	1913	2493	1458	1706	2147	1797	1529	1678	1662	2018	3558	3403	1869	1933	1307	2701	3235	2983	1806	1875	2427	2452	2938	2291	2311	2124	2436	1880	2163	1496	2080	1425	1808
AT5G08530.1	51 kDa subunit of complex I	Gohir.A07G097600.1,Gohir.A07G097600.2,Gohir.D12G152000.2,Gohir.D12G152000.1,Gohir.D07G101900.1,Gohir.A12G147700.1,Gohir.D07G101900.2	1890	1063	1668	980	1620	982	976	841	872	846	898	797	971	1096	1144	1550	1024	760	1362	1038	639	612	665	601	2324	1454	1261	1056	873	1850	1724	1428	919	954	1067	1327	2156	1377	851	965	1129	966	985	815	864	843	872
AT1G43170.1	ribosomal protein 1	Gohir.D05G272800.1,Gohir.D01G175000.1	963	364	707	573	553	503	451	409	625	554	353	361	468	459	597	740	288	405	901	780	391	488	395	432	1268	657	414	362	315	698	940	485	572	594	555	478	711	470	438	489	583	460	441	457	359	529	708
AT3G13790.1	Glycosyl hydrolases family 32 protein	Gohir.A13G187300.1,Gohir.A06G086600.2,Gohir.D06G086100.1,Gohir.D03G056100.1,Gohir.A02G115000.1,Gohir.D10G060700.1,Gohir.A06G086700.1,Gohir.A10G059000.1,Gohir.A06G086600.1,Gohir.D06G086200.1,Gohir.D10G060600.1	213	167	514	218	241	133	53	118	102	819	60	87	43	136	120	372	51	126	124	240	103	203	156	634	251	173	168	167	168	630	723	190	249	204	207	176	389	154	126	102	166	72	29	132	102	115	90
AT2G47810.1	nuclear factor Y, subunit B5	Gohir.A08G117300.1,Gohir.D11G121200.1,Gohir.D08G138100.1,Gohir.A10G163100.1,Gohir.D02G054000.1,Gohir.D11G276200.1,Gohir.D10G169600.1,Gohir.A02G048700.1,Gohir.A11G265900.1,Gohir.A11G116000.1	100	20	54	29	33	30	39	69	38	26	138	82	49	73	52	83	165	94	57	60	56	23	54	27	127	72	30	23	6	53	67	41	18	35	36	14	35	49	23	47	18	57	19	37	98	39	36
AT5G08680.1	ATP synthase alpha/beta family protein	Gohir.D04G138700.1,Gohir.A01G140800.1,Gohir.A04G099300.1,Gohir.A04G099400.1,Gohir.D04G138800.1,Gohir.D01G131700.1	3482	2235	4999	2700	3425	2007	1910	1814	3563	3259	1628	1168	1639	1678	4465	6019	1465	1187	2382	1829	1747	1703	1421	1751	2901	4061	1406	1977	3323	6680	5256	3060	3123	2873	2104	3441	4335	2498	1806	2216	2004	2142	1678	2228	1395	3202	3742
AT3G11530.1	Vacuolar protein sorting 55 (VPS55) family protein	Gohir.D09G133400.2,Gohir.D09G133400.1	928	446	572	393	551	430	550	394	332	394	543	430	436	660	397	511	718	501	475	440	276	342	353	359	1087	768	444	469	424	578	497	642	428	469	283	251	566	836	420	457	412	469	630	384	404	347	323
AT1G52280.1	RAB GTPase homolog G3D	Gohir.A10G081000.1,Gohir.A02G120500.1,Gohir.D10G070400.2,Gohir.D10G070400.1,Gohir.A09G082500.1,Gohir.D03G066200.1,Gohir.D09G082400.1,Gohir.D09G082400.2	1310	690	918	577	513	448	446	485	331	454	440	626	433	655	402	719	436	668	736	704	501	685	508	463	1590	1028	784	792	493	993	1051	711	562	486	679	411	617	511	392	485	468	326	564	404	564	333	323
AT1G58330.1	transcription factor-like protein	Gohir.D04G131300.1,Gohir.A04G092100.1,Gohir.D05G218400.1,Gohir.A05G215100.1	79	16	44	15	25	12	27	27	35	12	18	11	61	20	38	31	5	15	34	29	15	15	11	21	72	84	8	22	19	63	43	30	33	9	4	18	53	4	14	9	16	33	19	24	29	22	39
AT5G52180.1	transmembrane protein 161AB protein	Gohir.D12G260500.1,Gohir.A08G100500.1,Gohir.A12G259700.1	446	162	121	130	98	93	133	156	80	76	139	89	111	165	73	69	58	98	147	155	47	90	80	60	625	267	260	150	77	137	91	136	123	117	150	65	117	115	99	82	100	158	106	130	181	72	79
AT4G22840.1	Sodium Bile acid symporter family	Gohir.D12G225100.1,Gohir.A12G222600.1	148	46	99	58	70	41	111	52	120	77	86	61	113	72	92	109	68	79	82	67	74	52	57	58	155	141	32	49	57	113	89	94	67	64	41	48	74	90	25	41	56	125	95	55	48	122	112
AT3G04840.1	Ribosomal protein S3Ae	Gohir.A09G218300.1	528	321	770	401	482	368	171	230	545	511	188	308	165	275	647	782	228	279	348	336	199	340	413	456	417	638	258	317	388	871	1046	392	442	458	304	554	517	375	342	329	433	258	83	363	96	475	588
AT2G21160.1	Translocon-associated protein (TRAP), alpha subunit	Gohir.A03G203300.1,Gohir.D04G165000.1,Gohir.A04G123000.1,Gohir.D02G224600.1	3491	1610	1989	1572	1641	1193	2131	1486	1662	1712	1335	1386	2020	1984	1543	2133	1476	1476	2668	2053	1199	1290	1016	1206	4655	2326	1969	1737	1124	1904	2467	1596	1733	1567	1416	1198	2063	1662	1108	1170	1304	2023	2238	1431	1540	1611	1817
AT3G22950.2	ADP-ribosylation factor C1	Gohir.D09G223000.1	505	268	578	328	339	191	323	195	256	245	262	205	209	312	257	430	337	300	461	234	211	172	167	256	585	424	270	286	249	641	722	372	258	338	388	267	523	227	156	251	166	206	440	196	194	220	284
AT3G14450.1	CTC-interacting domain 9	Gohir.D01G029200.1,Gohir.A11G291200.1,Gohir.D11G301400.1,Gohir.D10G109000.1,Gohir.D10G109000.2,Gohir.A04G047000.2,Gohir.A04G047000.1,Gohir.A01G041600.1,Gohir.A01G041600.3,Gohir.D05G333200.1,Gohir.A01G041600.2	785	348	483	357	558	289	461	419	397	449	352	262	373	358	400	487	219	279	390	309	251	285	209	171	865	703	348	262	433	409	690	350	351	383	341	389	695	587	216	345	308	490	432	336	497	416	385
AT4G08460.1	hypothetical protein (DUF1644)	Gohir.D06G042100.1,Gohir.D05G270100.1	199	108	226	101	133	119	103	110	173	120	97	73	78	124	158	208	100	81	141	116	55	103	113	142	215	183	91	114	119	285	239	153	102	94	107	99	169	130	107	137	112	155	49	138	81	171	196
AT5G01350.1	UvrABC system C protein	Gohir.A04G092400.1,Gohir.A04G092400.2,Gohir.D04G131700.1	11808	7212	11166	6269	8841	6050	7379	8607	2781	2496	7360	6655	7666	8560	3036	4110	9224	6233	6772	2604	2904	1741	2633	1855	16072	7543	11586	7207	2843	5414	9714	18371	3450	3400	11957	4765	12622	9136	5464	6493	6193	4479	10278	2171	15042	2793	2850
AT5G04800.2	Ribosomal S17 family protein	Gohir.D09G028500.1,Gohir.D10G086600.1	1452	878	2032	1132	1644	1340	1115	1296	926	1144	776	713	953	762	1247	1505	747	1028	802	808	757	1080	904	1297	767	2137	701	939	995	1598	2161	2336	1095	1017	1286	2102	1489	1341	1445	1198	1377	1193	1036	1021	1571	892	1037
AT3G08590.2	Phosphoglycerate mutase, 2,3-bisphosphoglycerate-independent	Gohir.D02G010600.1,Gohir.A02G010300.1	794	392	595	385	231	252	334	288	352	347	535	378	369	348	373	542	430	333	465	301	250	219	240	361	912	675	424	324	430	533	820	431	348	444	364	162	268	263	259	275	222	289	379	298	278	266	445
AT4G13520.1	small acidic protein 1	Gohir.D11G199000.1,Gohir.D09G064700.1,Gohir.A02G044300.1,Gohir.D01G140700.1,Gohir.D03G098800.1,Gohir.D08G046000.1,Gohir.D04G064600.1,Gohir.D02G050200.1,Gohir.D07G173600.1,Gohir.D02G123800.1,Gohir.D08G110800.1,Gohir.D12G087200.1	9907	6176	9805	5394	11497	6592	10594	9391	3355	3335	8437	7659	9108	8379	4361	4554	9150	7271	9570	4309	6617	3705	4484	3124	12799	7013	9502	5748	3275	8076	6548	14795	4789	3406	7988	6891	13420	14181	6267	5699	7804	6513	14670	2694	16078	3771	3101
AT2G43640.2	Signal recognition particle, SRP9/SRP14 subunit	Gohir.A02G091400.1,Gohir.D02G109200.1	2931	1368	1074	951	1071	880	1499	1124	760	459	1556	1064	1153	1521	567	588	1725	1079	1853	976	690	493	1017	844	4137	1725	2152	1379	575	788	1162	1272	800	694	1360	572	1417	1223	850	941	850	1356	1642	583	1664	796	724
AT3G60210.1	GroES-like family protein	Gohir.A08G140700.1,Gohir.D07G176200.1,Gohir.D08G161700.1	6012	3168	4176	2798	3131	2353	2997	3208	1143	1520	1727	2380	3113	4026	1075	1514	2029	2396	4204	4736	1791	1942	1027	1299	8077	3945	5305	2992	1207	2882	5128	4518	2430	2003	3964	2143	4213	3036	2181	2464	2413	2284	3708	1743	4670	1192	1079
AT2G37060.1	nuclear factor Y, subunit B8	Gohir.A10G207900.1,Gohir.A05G298700.1,Gohir.D05G298400.4,Gohir.D05G298400.5,Gohir.D05G298400.1,Gohir.D05G298400.2	1344	714	886	560	868	486	1284	790	744	480	1658	1120	953	857	751	831	1654	777	921	505	792	357	632	413	1531	1157	826	757	558	868	967	822	503	491	684	782	881	941	445	456	559	953	1613	481	1097	691	760
AT1G47840.1	hexokinase 3	Gohir.D06G000300.1,Gohir.D06G000300.2,Gohir.A06G004500.1	83	21	129	63	93	51	58	90	70	49	63	36	36	51	56	71	35	33	75	49	47	57	32	31	59	105	17	23	22	85	248	55	54	83	51	76	125	78	45	85	23	76	38	97	83	59	69
AT5G14030.3	translocon-associated protein beta (TRAPB) family protein	Gohir.A07G230900.3,Gohir.D07G238100.4,Gohir.A05G334800.2,Gohir.D04G073700.1,Gohir.D04G073700.2	1175	453	1036	810	684	658	481	629	385	496	537	666	424	790	427	617	554	541	640	430	341	385	462	527	1624	725	630	409	320	756	1386	966	652	672	1105	583	685	785	572	663	740	519	442	455	802	422	387
AT3G19990.1	E3 ubiquitin-protein ligase	Gohir.D13G059200.1,Gohir.A13G062700.1,Gohir.D13G059100.1	25	37	314	122	508	231	50	67	86	320	162	233	56	70	120	236	198	365	144	51	183	140	415	623	16	31	43	28	41	360	131	452	124	82	160	450	735	337	200	315	176	28	71	40	93	91	93
AT1G34030.1	Ribosomal protein S13/S18 family	Gohir.D02G068300.1,Gohir.A02G062700.1	3404	1412	2348	1941	2036	1474	1616	1412	1116	1673	1275	1715	2284	1831	1311	1976	1368	1528	2795	2596	1394	1792	1225	1749	3861	2945	1905	1179	1154	2066	3192	1785	1974	1846	2003	1740	2507	1861	1450	1342	1629	1689	1542	1362	1461	1029	1246
AT4G31300.1	N-terminal nucleophile aminohydrolases (Ntn hydrolases) superfamily protein	Gohir.A13G181700.1	1654	900	1447	889	824	526	985	668	462	422	504	508	1068	1024	464	839	489	444	1166	968	283	332	274	292	2342	965	1437	840	422	1367	1672	1301	722	733	1211	402	1249	822	425	500	653	762	1207	407	929	418	490
AT3G01910.1	sulfite oxidase	Gohir.D09G036700.1,Gohir.D07G235000.4,Gohir.D07G235000.3,Gohir.D07G235000.2,Gohir.D07G235000.1,Gohir.A09G035500.3,Gohir.A09G035500.1,Gohir.A09G035500.2,Gohir.A07G227900.2,Gohir.A07G227900.1	427	309	759	350	528	392	348	306	584	369	438	349	191	379	650	613	406	404	416	286	326	287	404	370	383	468	328	274	323	703	873	701	347	317	386	500	702	380	404	408	363	387	307	270	340	558	588
AT3G27650.1	LOB domain-containing protein 25	Gohir.A09G028900.1,Gohir.A05G356100.1,Gohir.D04G057100.1,Gohir.D04G057100.2,Gohir.D09G028400.1	220	97	78	38	95	27	32	459	47	255	66	120	35	211	55	176	62	143	6	4	10	13	27	2	133	307	51	113	126	119	30	85	23	61	30	160	74	50	13	33	35	33	30	516	402	40	51
AT5G56940.1	Ribosomal protein S16 family protein	Gohir.A05G030500.1,Gohir.D10G066300.1,Gohir.D05G031900.2,Gohir.D05G031900.1,Gohir.A10G064800.1,Gohir.A10G064800.2	1726	953	1378	839	1241	811	931	859	869	967	958	880	963	915	1014	1204	920	1061	1085	988	559	805	828	1001	1898	1554	970	852	1039	1305	1419	1409	800	839	878	1137	1433	1154	695	941	794	869	990	751	967	881	902
AT5G09600.3	succinate dehydrogenase 3-1	Gohir.D10G141100.1	1750	1098	1744	925	1815	921	1247	970	886	782	1207	1073	1307	1449	1269	1303	1581	1122	1338	1079	704	553	825	615	2182	1318	1437	1076	781	2126	1703	1403	847	853	1074	1313	2449	1683	779	851	1134	1112	1382	751	1189	883	896
AT3G24820.1	BSD domain-containing protein	Gohir.A11G137600.2,Gohir.A11G137600.1,Gohir.D11G144000.2,Gohir.D11G144000.1	403	178	165	117	149	131	217	128	188	192	151	92	86	174	167	199	79	129	172	108	156	93	77	110	490	316	150	206	179	199	171	125	128	128	94	132	176	140	85	181	125	112	321	120	135	204	186
AT1G27970.1	nuclear transport factor 2B	Gohir.A05G310500.1,Gohir.D02G147700.1,Gohir.A01G154200.1,Gohir.A01G154200.2,Gohir.A01G154200.3,Gohir.A01G154200.4,Gohir.A01G154200.5,Gohir.A01G163900.1,Gohir.A01G163900.2,Gohir.D05G311300.1,Gohir.A03G124500.1,Gohir.D01G146300.1	10544	5671	8707	5675	4913	3824	6715	5398	3828	4263	7106	5481	6363	7099	4573	6269	7086	5490	6886	4512	3569	3478	2987	3730	13248	7838	7623	5464	3925	6415	10079	9631	5295	4882	6843	3619	6415	4707	3481	3767	4225	5430	7997	3560	7234	3907	3990
AT1G80460.1	Actin-like ATPase superfamily protein	Gohir.D06G120000.1,Gohir.A06G115200.1	706	336	382	267	420	373	482	324	573	442	619	414	276	355	455	499	542	536	371	363	396	254	495	528	923	489	398	366	245	387	358	403	289	261	252	338	412	510	313	428	378	477	486	320	327	540	601
ATMG00510.1	NADH dehydrogenase subunit 7	Gohir.1Z051400.1	200	68	70	51	21	142	148	200	21	19	389	662	810	720	19	30	1434	620	200	81	81	32	49	58	288	112	98	63	42	28	91	91	35	77	42	0	63	0	147	105	175	70	225	140	260	28	14
AT5G53620.1	RNA polymerase II degradation factor	Gohir.D12G247700.3,Gohir.D12G247700.2,Gohir.D12G247700.1,Gohir.D12G247700.4,Gohir.A12G247000.4,Gohir.A12G247000.2,Gohir.A09G186400.2,Gohir.D08G115200.2	70	36	151	54	55	41	42	25	89	60	36	24	53	21	81	83	26	38	54	44	48	38	53	44	49	91	30	24	55	143	259	50	60	64	38	53	77	34	55	32	37	44	40	38	12	79	96
AT5G59613.1	ATP synthase	Gohir.A05G097300.1,Gohir.D05G097500.1	5163	2790	3644	2384	4527	2457	2577	2195	2000	2445	2012	1781	2133	3019	2539	3384	1962	1483	4948	2024	2010	1982	1279	1200	6724	3600	3867	2628	1876	2876	3876	4181	2295	2029	2828	2581	5648	5353	2391	2257	2724	2019	3133	1571	2819	2295	1828
AT5G07920.1	diacylglycerol kinase1	Gohir.A07G069200.2,Gohir.D07G073600.1,Gohir.A12G181300.1,Gohir.A07G069200.1,Gohir.D12G184100.1	119	102	377	151	120	116	169	147	214	146	192	141	69	120	213	343	139	177	155	124	128	116	186	141	102	135	98	115	95	229	705	197	143	156	153	107	119	133	120	98	126	162	175	174	118	164	245
AT1G70600.1	Ribosomal protein L18e/L15 superfamily protein	Gohir.D09G024400.1,Gohir.D04G179700.1,Gohir.D02G159000.1,Gohir.A04G136600.1,Gohir.A03G135500.1,Gohir.A09G025100.1,Gohir.A01G159500.1,Gohir.D01G150700.1	5785	3174	7118	4432	4393	3788	4291	3829	5032	5968	2989	2949	4221	3357	5865	8085	3149	3641	4035	4002	4251	5251	3695	4663	3899	7668	2363	3811	3347	6750	8744	5859	4152	4476	4664	5340	4828	3011	4186	3559	3620	4360	4217	3971	3681	4852	5390
AT1G64160.1	Disease resistance-responsive (dirigent-like protein) family protein	Gohir.D12G235000.1,Gohir.A12G232400.1,Gohir.D03G080500.1,Gohir.A02G103500.1	0	0	94	15	91	7	18	0	12	88	0	0	9	0	3	100	0	0	41	12	6	21	8	69	0	0	0	0	0	79	82	119	0	10	35	91	117	63	5	16	0	16	19	0	0	28	4
AT2G39460.2	ribosomal protein L23AA	Gohir.A10G213000.1	1409	471	564	658	704	636	679	636	405	561	529	663	1195	936	419	538	841	750	1152	767	422	464	405	423	1951	866	549	491	374	417	669	606	551	583	840	426	834	851	569	626	714	680	677	603	669	463	354
AT2G19310.1	HSP20-like chaperones superfamily protein	Gohir.A10G085400.1,Gohir.D10G103500.1	211	164	475	202	427	270	1443	908	392	344	664	503	1700	1088	399	512	758	632	1279	455	668	290	266	140	211	211	162	123	206	571	562	292	177	192	237	485	385	409	263	351	195	1040	1845	537	1277	409	400
AT1G14620.1	decoy	Gohir.D04G091100.1,Gohir.D08G149400.1,Gohir.A08G128100.2,Gohir.A08G128100.1,Gohir.A04G053400.4,Gohir.A04G053400.3,Gohir.A04G053400.2,Gohir.A04G053400.1	2306	1169	1244	895	1256	854	1014	986	634	707	872	722	836	1131	753	888	825	800	1438	1035	599	563	524	442	2933	1678	1620	1059	826	1053	1194	1487	707	691	1287	809	1538	1418	748	816	995	920	1105	645	1324	659	591
AT2G41050.1	PQ-loop repeat family protein / transmembrane family protein	Gohir.D09G115100.2,Gohir.D09G115100.1,Gohir.A09G118200.2,Gohir.A09G118200.1	110	33	75	36	64	25	81	68	103	58	98	34	88	41	80	76	149	81	83	53	104	35	78	37	128	91	39	17	43	75	50	100	38	40	29	63	71	56	18	35	22	99	63	65	69	97	102
AT1G16720.1	high chlorophyll fluorescence phenotype 173	Gohir.D05G117700.2,Gohir.D05G117700.3,Gohir.A05G116800.1,Gohir.D05G117700.1	30	45	256	84	158	129	55	76	84	66	61	46	13	53	107	168	50	47	96	67	90	100	139	117	35	25	31	35	69	326	311	131	66	104	83	139	219	115	126	172	87	54	55	86	65	85	75
AT5G14290.1	Mitochondrial ribosomal protein L37	Gohir.D04G079400.2,Gohir.D04G079400.1	534	209	190	180	218	180	234	258	105	168	183	143	114	178	142	190	183	152	319	114	158	83	108	121	698	369	215	225	188	135	231	203	172	138	231	157	240	258	182	163	194	246	222	138	378	108	111
AT3G05560.2	Ribosomal L22e protein family	Gohir.D08G085800.1,Gohir.D12G134000.1,Gohir.A11G114400.1,Gohir.A08G076300.1	8696	4028	5726	4491	6407	5815	5280	4504	3616	4640	3629	4827	5791	5723	4226	5238	5224	4143	7377	5615	4100	4846	3543	3828	10160	7229	4805	4302	2978	4207	6389	6579	3695	3877	5902	5040	7201	6979	5259	5011	7175	4630	5928	3778	5229	3498	3752
AT3G58750.1	citrate synthase 2	Gohir.A11G059700.1,Gohir.D11G063800.1	837	696	1497	649	945	534	485	537	797	615	713	666	540	565	983	1255	670	612	504	355	525	369	581	638	811	862	527	702	861	1868	1414	1210	680	632	634	825	1259	751	501	568	532	515	453	523	549	760	848
AT3G54000.1	TIP41-like protein	Gohir.D11G347100.1,Gohir.D09G157200.2,Gohir.A06G165300.1,Gohir.D09G157200.1,Gohir.D06G170700.1,Gohir.D04G126000.1,Gohir.A11G328200.1,Gohir.A11G328200.2,Gohir.A09G161600.1,Gohir.A04G086100.1	585	356	590	301	519	232	590	426	1358	627	670	394	194	232	1175	1293	397	344	396	628	484	284	789	409	227	940	225	406	437	585	500	685	347	314	247	635	409	511	214	143	338	742	435	482	365	1464	1373
AT5G17310.2	UDP-glucose pyrophosphorylase 2	Gohir.A08G038600.1,Gohir.D04G053800.1,Gohir.A11G169600.1,Gohir.A11G169600.2,Gohir.D11G175800.1,Gohir.D11G175800.2,Gohir.D13G140500.1,Gohir.D11G184600.1	3916	2225	3185	1952	3616	1737	2092	1642	1882	1784	2640	2085	1404	2204	2089	2835	2414	1919	2336	1410	1493	1218	1179	1065	4983	2845	2302	1934	2442	3402	3444	2708	1810	1757	2289	2166	5355	3330	1233	1705	2271	1838	2343	1834	1448	1787	1911
AT1G15220.1	cytochrome c biogenesis protein family	Gohir.D05G131700.1,Gohir.A05G132200.3,Gohir.A10G081800.1,Gohir.A10G081800.2,Gohir.A05G132200.2	961	434	540	417	612	394	572	388	371	427	414	529	270	604	484	530	385	502	408	331	205	333	247	347	1261	659	487	490	324	654	377	589	408	366	477	407	760	671	341	366	477	430	712	308	468	391	363
AT5G42850.2	Thioredoxin superfamily protein	Gohir.A09G099700.1,Gohir.D09G099100.1	3266	2260	3538	1742	4089	1583	2265	2240	796	1082	2208	2185	1738	2458	1176	1688	2969	2294	2110	1215	1047	644	768	844	4360	2170	3603	2070	1107	2690	2737	5187	1300	794	3134	2043	5533	4690	1433	1487	1827	1273	3256	756	3723	807	803
AT5G42050.1	DCD (Development and Cell Death) domain protein	Gohir.A12G238000.1,Gohir.A12G238000.2,Gohir.A08G112200.1,Gohir.D12G239100.2,Gohir.D12G239100.1,Gohir.D08G125100.1	969	946	5052	2594	2068	2331	1001	1208	3870	2421	2151	2925	772	905	4267	4241	1482	2697	1769	987	1603	1542	3536	3262	834	1102	617	972	1247	4740	7347	3067	2682	2681	2416	1544	2711	1950	2829	1728	2437	970	1029	1408	1006	2681	4541
AT5G16370.1	acyl activating enzyme 5	Gohir.A09G203700.1,Gohir.A13G093200.1,Gohir.D09G197600.1,Gohir.A10G122400.1	509	211	679	455	470	419	225	261	322	412	248	186	133	212	483	747	180	235	118	95	138	139	307	385	380	636	123	215	294	942	580	514	565	384	416	606	499	306	484	420	353	263	185	278	241	337	337
AT3G05600.1	alpha/beta-Hydrolases superfamily protein	Gohir.D13G222600.1,Gohir.A13G218900.1,Gohir.A13G219700.1,Gohir.D13G223500.1,Gohir.D13G223400.1,Gohir.D11G279600.1,Gohir.A11G269400.1,Gohir.A13G219900.1	4599	1843	2354	2252	1835	1129	1172	561	1122	910	1513	881	843	731	1406	2016	1582	1097	1075	612	498	458	543	429	5844	3353	1730	2011	1788	2101	2463	2501	2023	1737	2997	1052	2957	1494	753	1425	1214	917	1423	387	732	1286	1067
AT4G27960.2	ubiquitin conjugating enzyme 9	Gohir.D12G253200.1,Gohir.A12G252300.1	2602	1654	2344	1249	1982	1227	1394	962	1927	1893	1852	2057	1105	1423	2034	2310	1650	2078	2269	1063	1183	1085	1087	1563	3089	2113	1696	2060	1206	2463	2725	1845	1077	1194	1475	1260	2717	1970	1263	1149	1268	1289	1498	1033	890	1678	2230
AT5G49700.1	Putative AT-hook DNA-binding family protein	Gohir.1Z083100.1,Gohir.A05G071100.1,Gohir.D06G032000.1,Gohir.D05G074000.1,Gohir.D05G222900.1,Gohir.D07G123900.1,Gohir.A07G119700.1,Gohir.A02G078700.1,Gohir.A13G219000.1,Gohir.D02G085900.1,Gohir.A05G220300.1,Gohir.D13G222700.1,Gohir.D05G223100.1	86	50	296	137	202	210	102	87	203	155	108	68	95	96	180	236	82	64	135	139	183	394	510	826	52	117	33	73	44	480	276	136	194	105	116	230	226	152	279	164	187	150	47	84	85	211	212
AT3G61370.1	pre-mRNA-splicing factor CWC22-like protein (DUF3245)	Gohir.A02G020500.1,Gohir.D02G024500.1	929	478	563	370	363	320	366	192	317	235	361	293	148	348	310	348	258	276	449	270	221	252	237	204	1196	661	648	479	307	476	803	410	357	262	492	202	585	304	380	232	350	331	400	179	205	318	328
AT5G13780.1	Acyl-CoA N-acyltransferases (NAT) superfamily protein	Gohir.D11G141700.1,Gohir.A11G135400.1	2478	1262	1552	1098	1562	1001	1537	1089	713	854	949	882	1406	1481	849	1141	1139	891	1814	1406	647	757	830	994	2935	2019	1571	1451	763	1505	1399	1751	1061	885	1347	1059	2081	1546	964	941	1098	1157	1915	652	1525	678	751
AT1G71780.1	WD repeat protein	Gohir.A05G247100.1,Gohir.D05G248600.1	1736	1135	1933	1010	1399	822	793	719	807	635	1115	938	717	1055	1019	1413	1387	1035	1067	481	704	446	766	798	1917	1553	1206	1333	868	2157	2019	1625	891	770	1370	979	2045	1175	758	830	880	717	867	690	747	785	802
AT5G50800.1	Nodulin MtN3 family protein	Gohir.A12G192300.1,Gohir.D12G194400.1	2	15	143	31	335	34	52	22	1	4	14	17	41	14	9	13	8	4	0	0	0	0	0	0	0	3	28	0	16	0	16	413	9	17	67	75	290	642	7	16	79	17	86	0	43	0	0
AT5G11770.1	NADH-ubiquinone oxidoreductase 20 kDa subunit	Gohir.D06G088300.1,Gohir.A06G088400.1,Gohir.1Z072900.1,Gohir.D07G022800.1	2142	1417	2985	1601	2213	1463	1664	1545	1343	1324	1392	1124	2061	1665	1771	2310	1603	1136	1685	958	955	898	1101	1243	2034	2248	1451	1390	1409	3406	2503	3049	1317	1342	2146	2105	2679	1856	1327	1606	1456	1388	1939	1136	1953	1326	1326
AT1G68680.1	SH3/FCH domain protein	Gohir.D06G056500.1,Gohir.D06G056500.3,Gohir.A06G058200.2,Gohir.A06G058200.1,Gohir.D06G056500.2	730	372	884	551	678	429	309	331	431	488	295	425	244	295	421	494	372	506	341	302	292	306	360	340	635	824	255	391	471	694	1088	870	618	570	464	685	828	520	519	425	345	270	348	298	363	433	395
AT3G12620.2	Protein phosphatase 2C family protein	Gohir.A10G208400.1,Gohir.A10G208400.2,Gohir.A04G077500.1,Gohir.A05G343400.1,Gohir.D06G173900.1,Gohir.D10G216700.2,Gohir.D10G216700.1,Gohir.A09G160300.1,Gohir.D04G116700.1,Gohir.D04G081700.1	326	120	343	239	181	171	83	136	125	141	93	101	70	134	120	230	68	99	61	81	78	97	103	98	303	346	83	134	143	368	532	127	275	273	165	143	278	125	183	190	137	99	64	177	92	137	123
AT5G47890.1	NADH-ubiquinone oxidoreductase B8 subunit	Gohir.A09G105300.1,Gohir.D09G102100.1,Gohir.D13G224500.2,Gohir.A13G220500.1,Gohir.D13G224500.1,Gohir.D09G102100.3,Gohir.D09G102100.2	8634	5228	5913	3423	6134	3122	4807	4435	2272	2523	3694	4053	5512	6104	2979	3738	5617	3687	6471	4008	2443	1772	2133	1849	11354	5913	8036	4358	3290	5148	5065	7524	2643	2943	4681	3595	7703	7105	2821	2772	3774	3565	6048	2798	6069	2379	2107
AT4G25890.1	60S acidic ribosomal protein family	Gohir.A05G003400.1,Gohir.D05G003800.1	13004	8770	14101	7392	9906	8419	11543	11567	3512	3916	5247	5381	5613	6941	4727	5323	6534	5399	5134	4915	2957	3915	2368	3258	11724	14283	11015	10868	4427	6717	11596	23988	4453	5192	12532	7178	12313	10226	8355	10539	6363	7544	15540	4159	18974	3721	3502
AT5G65430.1	general regulatory factor 8	Gohir.A05G218300.1,Gohir.A05G221000.1,Gohir.D05G223800.1,Gohir.A02G077400.1,Gohir.D02G084700.1	2410	1670	3249	1673	3834	2236	2138	1473	2920	2090	3424	3703	1861	2262	3766	3396	4567	3868	2758	1891	2701	1759	3738	3583	2556	2264	1718	1962	1334	3584	2833	3329	1654	1592	1770	3565	4367	3574	2460	1874	2373	2102	2171	1379	1565	3048	2986
AT2G04630.1	RNA polymerase Rpb6	Gohir.D08G112900.1,Gohir.A08G082700.1	823	419	742	478	826	502	291	334	589	535	376	426	308	401	638	780	342	562	540	299	387	412	344	242	987	658	369	422	465	699	797	729	470	385	579	536	1147	794	388	496	622	277	304	308	360	622	579
AT1G68010.1	hydroxypyruvate reductase	Gohir.A01G169100.1,Gohir.D01G160100.1	20	25	229	84	275	247	22	74	59	67	45	70	14	129	67	110	108	163	243	293	168	428	105	228	12	27	29	32	15	320	251	118	75	101	76	288	433	102	277	347	116	12	32	95	52	67	49
AT2G16800.1	high-affinity nickel-transport family protein	Gohir.1Z019500.1,Gohir.D01G159800.1,Gohir.A01G169000.1,Gohir.D01G160000.1	535	284	692	411	275	212	343	301	349	324	367	341	297	311	349	358	343	358	359	357	162	173	283	292	606	462	288	272	292	616	1111	349	349	452	433	219	368	239	226	194	215	292	393	279	323	307	394
AT1G67300.1	Major facilitator superfamily protein	Gohir.D05G025900.2,Gohir.D05G025900.1,Gohir.A05G024400.2,Gohir.A05G024400.1,Gohir.D13G201800.1,Gohir.D13G201800.2,Gohir.A13G196500.2,Gohir.A13G196500.1,Gohir.A13G196500.3,Gohir.A13G196500.4,Gohir.A10G140800.1	354	328	1345	650	477	480	327	332	488	392	431	395	198	328	472	825	260	385	320	192	250	213	376	310	380	327	316	300	371	907	2105	1023	574	540	837	381	554	497	390	544	502	288	362	254	407	416	537
AT2G17280.1	Phosphoglycerate mutase family protein	Gohir.D05G219400.3,Gohir.D05G219400.6,Gohir.A05G216300.2,Gohir.A05G216300.1	195	106	239	114	112	46	94	123	159	234	57	46	35	61	174	287	43	36	93	96	63	59	58	56	227	162	87	165	67	277	343	96	135	77	131	81	155	99	40	55	44	65	122	87	158	170	160
AT2G46170.1	Reticulon family protein	Gohir.D12G234600.1,Gohir.D08G148900.1,Gohir.D03G079500.1,Gohir.D07G145700.1,Gohir.A07G140400.1,Gohir.A07G140400.2,Gohir.A08G127500.1,Gohir.D08G148900.2,Gohir.A02G104200.1	6932	4641	7588	4027	4241	3749	8108	6196	6919	3564	6144	4849	7279	7573	5776	6023	6726	5266	8855	5172	4465	3538	2908	2448	8267	5596	6091	5156	2677	6913	9364	6484	3129	3611	5342	3205	5488	4030	3521	3918	3807	6615	9597	4044	8344	6013	8192
AT5G51460.2	Haloacid dehalogenase-like hydrolase (HAD) superfamily protein	Gohir.A03G058500.2,Gohir.A03G058500.1,Gohir.D12G201700.1,Gohir.D12G201700.2,Gohir.D03G107600.1,Gohir.D03G107600.2,Gohir.A12G199000.1	76	23	69	24	44	22	28	32	87	80	30	17	24	36	50	39	11	24	64	69	42	127	50	112	77	74	25	25	18	52	131	25	13	29	32	35	69	29	13	30	26	17	36	24	40	76	94
AT3G09280.1	transmembrane protein	Gohir.A03G162600.1,Gohir.A09G152500.1,Gohir.D02G185700.1,Gohir.A04G106700.1,Gohir.D09G148200.1	50	8	55	15	21	6	124	59	262	52	94	5	68	19	241	76	41	18	229	54	77	57	32	29	50	48	14	8	0	26	139	0	14	24	7	0	34	30	0	18	0	134	111	7	109	185	289
AT5G20200.1	nucleoporin-like protein	Gohir.D05G016600.1,Gohir.A05G015500.1,Gohir.A06G055000.1,Gohir.D06G054000.1	247	79	189	143	111	112	71	77	124	109	84	85	28	51	125	173	63	85	76	61	62	63	135	111	245	247	47	69	119	224	235	107	177	120	131	129	116	88	109	93	137	81	60	94	57	116	134
AT2G40260.1	Homeodomain-like superfamily protein	Gohir.D01G136600.1,Gohir.D06G155000.1,Gohir.A05G308400.2,Gohir.A01G144100.2,Gohir.A01G144100.1	36	13	107	33	155	40	17	40	7	71	20	35	9	25	15	81	25	35	2	21	1	3	7	5	36	35	3	22	14	88	134	100	31	36	34	113	240	113	23	55	41	20	13	44	35	9	5
AT5G03850.1	Nucleic acid-binding, OB-fold-like protein	Gohir.D01G123400.2,Gohir.D01G123400.1,Gohir.A01G136300.3,Gohir.A01G136300.2,Gohir.A01G136300.1	34295	18446	18429	13200	18439	15451	20466	18730	5216	7232	12798	15501	28262	26800	5893	7394	18481	16102	23636	14997	10830	7372	4795	4842	48086	20502	33662	15639	6039	8816	15804	30667	7945	8290	23364	11867	21475	21976	14627	13702	18024	12878	28054	6353	31106	4871	5844
AT3G59540.1	Ribosomal L38e protein family	Gohir.A02G093600.1,Gohir.D09G205900.1,Gohir.D02G111500.1,Gohir.D02G011500.1,Gohir.A05G348100.1,Gohir.1Z010900.1,Gohir.D08G205200.1,Gohir.A02G010900.1,Gohir.D04G100400.1	37390	22860	23855	13912	18827	15725	23229	23504	8232	8639	14185	15129	26356	28164	9653	9936	17790	13236	31034	20025	12092	8834	5659	6122	50300	24475	40422	20948	7209	12806	18908	39852	8847	8824	24066	12408	21879	22197	15380	16597	15201	15881	30574	7343	39661	8243	8485
AT1G64110.2	P-loop containing nucleoside triphosphate hydrolases superfamily protein	Gohir.D09G185700.1,Gohir.A02G104100.2,Gohir.A09G191200.1,Gohir.D03G079600.1	0	1	83	9	88	4	22	13	84	73	16	2	10	9	116	188	8	5	29	6	20	14	23	18	0	0	0	1	2	117	81	50	6	12	12	98	124	44	4	2	6	29	14	11	13	70	78
AT5G24510.1	60S acidic ribosomal protein family	Gohir.A07G133900.2,Gohir.A07G133900.1,Gohir.D08G045500.1,Gohir.A11G100900.1,Gohir.D11G105500.1,Gohir.A08G035000.1,Gohir.D12G120000.2,Gohir.D12G120000.1,Gohir.A09G186600.1,Gohir.D09G181500.1,Gohir.A12G116500.1,Gohir.D07G138600.1,Gohir.A09G186600.2	21706	11378	15699	11072	15818	12209	15117	12750	8876	10174	11342	13376	16525	16830	9497	11104	14174	13408	16231	14732	6509	10496	6882	6705	23723	19686	14767	11789	7581	12191	15116	19789	10179	9197	13843	12646	17890	16917	11796	11307	13525	12114	18118	8271	17226	9314	8801
AT4G33090.1	aminopeptidase M1	Gohir.D07G021000.1,Gohir.A05G137100.1,Gohir.A07G021300.1,Gohir.A13G187800.1,Gohir.D13G194700.1,Gohir.D07G021100.1,Gohir.A05G137100.2,Gohir.A05G137200.1,Gohir.D05G139100.1,Gohir.D05G139100.2	837	518	1067	587	805	578	640	564	1314	648	961	636	712	704	1105	917	659	624	724	461	846	573	954	597	945	726	562	544	448	1115	1134	949	559	511	691	577	1059	780	527	488	718	607	670	495	631	1091	1476
AT5G50810.1	translocase inner membrane subunit 8	Gohir.A12G192500.1,Gohir.D12G194600.1	9675	5585	5113	3268	3904	3056	3950	4692	948	1524	2394	3005	4691	5079	1271	1748	3986	3446	4763	2860	1493	1127	898	917	13150	6200	8775	6031	1950	2538	3488	9313	1969	1612	6225	2494	5500	3719	2712	3531	2925	2619	5281	1282	8101	1013	950
AT5G37600.1	hypothetical protein	Gohir.A04G107500.1,Gohir.A07G175800.1,Gohir.D04G146900.1,Gohir.D11G174800.1,Gohir.D04G147400.1,Gohir.D13G062100.1,Gohir.A13G059900.1,Gohir.A13G059900.2,Gohir.D07G182900.1,Gohir.A11G168500.1,Gohir.A07G175800.3,Gohir.A07G175800.2	1973	1279	3062	1709	2021	2317	5832	2616	7902	4590	9972	5397	4148	2624	7492	5397	6750	4949	7028	3732	6957	4006	4675	5836	2053	1889	1380	1242	1218	3079	3198	2911	1631	1888	1608	1635	2408	2021	1915	2673	2362	6057	5604	2180	3050	7847	8577
AT3G54420.1	homolog of carrot EP3-3 chitinase	Gohir.D09G206800.1,Gohir.D10G124400.1,Gohir.A09G213100.1,Gohir.A09G212900.1,Gohir.A10G142100.1,Gohir.A09G212800.1,Gohir.A10G142500.1,Gohir.D09G206500.1,Gohir.A10G142400.1,Gohir.D09G206400.1,Gohir.D09G206700.1,Gohir.D10G124200.1	426	738	5532	2808	3532	3932	370	621	2618	13504	99	1269	436	834	3017	11625	221	1875	1030	1043	1387	1737	635	5208	443	405	807	957	451	9103	4216	3276	4004	2022	2393	2086	6325	2186	3705	3885	4202	275	459	704	532	2994	2676
AT1G80360.1	Pyridoxal phosphate (PLP)-dependent transferases superfamily protein	Gohir.D05G127800.2,Gohir.D05G127800.1,Gohir.A05G126900.2,Gohir.A05G126900.3,Gohir.A05G126900.1	188	200	958	450	455	262	228	166	512	366	237	183	71	144	506	693	149	216	240	218	195	173	257	363	206	169	136	221	242	1120	1237	516	620	352	378	342	557	464	209	328	248	218	238	186	144	433	568
AT1G49245.1	Prefoldin chaperone subunit family protein	Gohir.A13G081900.1,Gohir.D13G100200.1	1398	762	837	544	736	526	709	515	338	396	427	447	592	752	417	522	404	391	810	296	431	352	389	431	1987	807	1226	705	356	654	585	1270	285	413	934	457	1143	609	463	489	628	444	972	229	800	445	285
AT5G65720.1	nitrogen fixation S (NIFS)-like 1	Gohir.A05G255700.1,Gohir.D12G078300.1,Gohir.A12G081500.1,Gohir.D05G257400.1	437	310	801	396	312	302	426	461	253	285	582	372	449	389	297	497	526	407	426	208	281	158	401	380	508	365	329	288	313	633	1117	652	309	398	483	272	422	241	302	319	285	397	453	383	538	222	292
AT3G47370.3	Ribosomal protein S10p/S20e family protein	Gohir.D09G045800.2,Gohir.D11G006900.1,Gohir.D11G012000.1,Gohir.A09G044500.1,Gohir.A09G044500.3,Gohir.A09G044500.2,Gohir.A09G044500.4,Gohir.D09G173800.1	5507	2698	2826	2282	2349	2324	2949	2378	1287	1696	1911	2273	2852	3106	1434	1965	2284	2332	4095	3199	1323	1627	1386	1743	7582	3430	4107	2677	1311	2119	3262	3097	2030	1789	3025	1692	3311	2045	2308	2133	2534	2303	3593	1174	3579	1273	1414
AT4G25030.1	Serine/Threonine-kinase	Gohir.A13G024700.1,Gohir.A05G297500.1,Gohir.D13G023600.1,Gohir.D05G297400.2	812	387	739	508	398	369	336	298	480	444	241	187	169	248	460	633	175	194	420	261	291	259	310	431	700	921	345	483	335	722	853	641	575	490	458	363	577	253	402	391	316	357	313	299	296	467	489
AT3G13310.1	Chaperone DnaJ-domain superfamily protein	Gohir.A04G002500.1,Gohir.D05G386900.1	59	79	435	179	190	143	156	131	102	130	132	132	102	278	167	495	142	269	237	170	245	206	195	186	12	105	102	84	51	663	322	319	206	164	167	162	271	135	123	191	114	167	143	156	105	93	96
AT3G23250.1	myb domain protein 15	Gohir.D02G184500.1,Gohir.A04G106500.1,Gohir.D04G146500.1,Gohir.A07G148600.1,Gohir.D10G157100.1,Gohir.A03G161200.1,Gohir.A10G111800.1	255	39	209	201	303	150	63	125	118	301	49	84	34	114	151	287	30	73	41	54	19	65	43	144	261	247	59	42	17	162	268	196	207	162	235	329	270	309	172	109	167	10	112	133	114	124	99
AT3G45650.1	nitrate excretion transporter1	Gohir.A05G100800.1,Gohir.D05G100600.1,Gohir.A05G100900.1,Gohir.D05G100700.1,Gohir.D07G119800.1,Gohir.A07G115500.1	69	14	35	9	64	8	132	206	89	192	88	217	73	218	160	226	79	164	49	38	42	40	22	29	63	74	15	18	10	27	17	63	12	10	5	88	50	52	6	9	10	119	140	258	153	102	73
AT4G30820.2	cyclin-dependent kinase-activating kinase assembly factor-related / CDK-activating kinase assembly factor-like protein	Gohir.A12G083500.1	220	61	73	76	98	71	67	55	105	109	72	84	56	41	118	126	115	67	77	64	72	74	74	60	177	263	42	84	56	93	100	26	70	91	67	98	137	60	74	67	72	49	84	81	28	98	109
AT2G46230.1	PIN domain-like family protein	Gohir.D13G138800.2,Gohir.A11G093300.1,Gohir.D11G098300.1	540	206	557	416	381	314	381	279	308	307	383	354	564	336	346	430	402	346	451	323	229	264	356	319	669	411	268	171	181	511	752	407	441	313	494	302	522	319	261	330	350	295	465	259	298	269	343
AT5G13320.1	Auxin-responsive GH3 family protein	Gohir.A08G184800.1	61	2	23	9	21	8	23	4	56	42	13	4	5	8	42	38	9	12	19	6	21	19	23	33	75	46	3	0	2	23	30	16	11	9	7	18	17	27	11	3	10	20	26	8	0	62	57
AT1G66240.1	homolog of anti-oxidant 1	Gohir.A01G129800.1,Gohir.A05G398400.1,Gohir.A10G198300.1,Gohir.D01G119100.1,Gohir.D04G017600.1,Gohir.D10G205400.1	19140	14249	28084	14220	21285	14095	22473	25332	6684	12816	37915	35294	14006	23454	9590	17209	35221	42303	17587	9465	18246	17364	12848	17081	23121	15156	23414	12721	6609	18013	20087	46152	8030	8026	26601	10835	30810	22208	11956	17103	13228	17596	27348	8676	41985	7612	6160
AT1G13000.1	transmembrane protein, putative (DUF707)	Gohir.A03G134500.1	147	63	172	90	63	95	150	30	219	101	134	54	32	26	141	118	63	64	51	110	77	37	167	86	92	202	0	97	92	216	248	51	115	115	41	51	87	51	133	92	60	299	0	46	14	248	198
AT1G52140.1	Avr9/Cf-9 rapidly elicited protein	Gohir.A10G066400.1,Gohir.D10G067800.1,Gohir.D07G008600.1,Gohir.D03G058700.1,Gohir.D10G068900.1,Gohir.D05G133300.1,Gohir.A02G118100.1,Gohir.A05G128800.1,Gohir.A07G008200.1	701	227	691	574	627	357	451	455	513	575	563	320	405	290	593	1155	265	245	300	308	264	293	321	464	518	881	183	219	278	537	885	649	677	521	524	551	1003	323	274	462	336	464	434	447	459	519	465
AT5G62270.2	ribosomal protein L20	Gohir.D02G024800.1,Gohir.A02G020800.2,Gohir.A02G020800.1	269	109	295	192	167	118	134	145	138	147	151	124	103	202	135	194	90	113	187	155	88	79	113	138	307	230	118	91	116	234	434	216	181	174	219	149	231	122	101	129	125	148	118	139	149	140	133
AT4G35360.1	pantothenate kinase	Gohir.A13G064300.1,Gohir.A13G064300.2,Gohir.D13G057500.1,Gohir.D13G057500.2	575	341	558	304	463	264	272	228	334	294	331	308	183	268	362	423	298	285	345	270	190	176	210	206	641	507	284	318	421	630	620	424	298	351	265	404	648	339	201	271	320	298	244	247	207	307	317
AT2G27020.1	20S proteasome alpha subunit G1	Gohir.A05G072200.2,Gohir.A05G072200.1,Gohir.D09G105600.1,Gohir.D05G075000.1,Gohir.A09G108000.1,Gohir.A09G107300.1,Gohir.D09G104000.1,Gohir.D09G104000.2	2155	1270	2261	1360	1363	838	1522	1137	1479	1441	1206	991	1399	1148	1723	2293	1035	960	1998	1267	1231	942	816	965	2302	2003	1396	1356	1058	2318	2586	1878	1361	1123	1596	1065	1808	1217	711	922	879	1409	1630	925	1347	1390	1500
AT1G63970.1	isoprenoid F	Gohir.D03G078300.1,Gohir.A02G105500.1,Gohir.D08G134600.1,Gohir.A08G114400.1	917	518	1179	710	890	741	589	580	471	833	454	608	466	648	630	809	494	708	821	605	627	675	467	989	894	939	555	574	425	1251	1058	1229	742	561	827	777	1008	883	682	786	755	524	651	430	727	519	431
AT4G09580.1	SNARE associated Golgi protein family	Gohir.A02G060200.1,Gohir.D02G065700.1	603	305	423	276	276	209	436	358	249	190	272	225	291	392	222	313	171	232	523	308	124	133	165	163	726	479	381	339	194	438	517	314	261	229	339	212	386	230	214	203	209	371	500	232	483	209	299
AT5G39600.1	39S ribosomal protein	Gohir.D05G218100.1,Gohir.D05G218100.2,Gohir.A05G214800.1	427	282	807	426	682	415	324	470	423	598	325	409	289	384	613	724	473	399	505	429	295	318	293	479	294	560	256	248	344	777	655	989	422	438	417	479	805	762	337	392	517	322	325	323	616	405	428
AT5G51830.1	pfkB-like carbohydrate kinase family protein	Gohir.D12G263000.2,Gohir.A12G262300.1,Gohir.A09G179300.1,Gohir.D01G083200.1,Gohir.D09G174600.1,Gohir.D11G228000.1,Gohir.D12G263000.1	517	189	287	259	220	229	89	116	125	235	77	101	113	73	192	334	83	109	112	110	107	124	162	205	338	694	101	220	247	343	342	177	297	260	219	169	249	243	225	247	214	83	91	142	87	116	126
AT5G13440.1	Ubiquinol-cytochrome C reductase iron-sulfur subunit	Gohir.D06G136200.1,Gohir.D11G068000.1,Gohir.D07G174100.1,Gohir.A11G063700.1	4085	2491	4012	2379	3346	2025	2025	1927	1708	1741	2026	2070	2420	2850	2117	3024	2576	1982	2297	1579	1243	1102	1683	1646	4745	3425	3042	2543	1889	4723	3743	3566	2115	2113	2909	2298	4861	2882	1609	2225	2243	1791	2259	1599	2253	1675	1735
AT5G49690.1	UDP-Glycosyltransferase superfamily protein	Gohir.A13G018000.1,Gohir.D13G018900.1,Gohir.D05G033000.1,Gohir.A13G017800.1,Gohir.A05G031600.1,Gohir.A05G031500.1,Gohir.A06G031400.1,Gohir.D06G030600.1,Gohir.D05G032900.1,Gohir.A13G017900.1	6	29	430	196	80	81	24	27	81	137	10	22	10	25	74	133	6	17	74	39	51	52	37	150	7	4	23	42	18	481	603	203	181	190	217	68	164	10	84	97	56	34	14	52	0	50	116
AT5G13970.1	midasin-like protein	Gohir.D07G239900.1,Gohir.A07G232700.1	313	129	167	123	104	121	183	117	156	91	172	108	58	79	134	154	130	116	161	104	101	53	93	77	360	265	150	127	108	139	188	174	112	117	142	89	147	75	94	141	128	192	172	98	134	150	176
AT3G52590.1	ubiquitin extension protein 1	Gohir.A11G319100.1,Gohir.A11G016100.1,Gohir.A11G318800.1,Gohir.A11G318800.2,Gohir.A09G140900.1,Gohir.A11G318800.3,Gohir.A09G140600.1,Gohir.D11G338300.1,Gohir.D09G133900.1,Gohir.D11G338400.1,Gohir.D09G134000.2,Gohir.D09G134000.1,Gohir.D11G013000.1	15649	7487	8432	7089	7063	5742	7249	6359	4629	6248	5421	5802	6213	7123	5316	7465	5432	5166	9952	7499	5482	6001	4184	4347	19627	11667	10819	7213	4428	5692	10079	9523	6452	5526	9287	4759	9699	6727	5447	6056	5720	6194	8301	4554	8160	4321	4949
AT1G18040.1	cyclin-dependent kinase D1%3B3	Gohir.D09G052200.6,Gohir.D09G052200.4,Gohir.D09G052200.5,Gohir.D09G052200.2,Gohir.D09G052200.3,Gohir.D09G052200.1,Gohir.A09G051100.2,Gohir.D09G171600.1,Gohir.A09G051100.6,Gohir.A09G051100.5,Gohir.A09G051100.4,Gohir.A09G051100.3,Gohir.A09G051100.1,Gohir.A09G174500.1,Gohir.A09G174500.2	273	120	427	266	186	147	146	130	302	198	152	117	163	115	247	395	95	107	158	148	198	133	190	146	218	326	71	114	175	430	667	185	330	245	220	194	256	106	123	148	170	179	110	174	83	230	383
AT1G61140.1	SNF2 domain-containing protein / helicase domain-containing protein / zinc finger protein-like protein	Gohir.D05G165800.1,Gohir.A05G163000.1,Gohir.D06G129400.1	90	45	177	78	80	64	83	74	453	122	121	74	43	59	293	180	88	79	73	70	74	60	93	88	65	114	26	36	70	183	209	139	84	87	63	78	85	77	74	71	49	75	90	76	72	312	580
AT5G13420.1	Aldolase-type TIM barrel family protein	Gohir.D04G140900.1,Gohir.A04G101700.1	2560	1381	2581	1704	2615	2115	2440	1677	1210	1484	1967	1879	2416	2244	1650	2144	2280	1833	2385	1120	1557	1358	2386	2353	3126	1994	1742	1358	1042	2244	2224	3273	1315	1276	2521	2168	3090	2587	2059	1879	2407	1891	2988	1201	2151	1304	1122
AT3G07090.1	PPPDE putative thiol peptidase family protein	Gohir.A08G194200.1,Gohir.D11G143700.1,Gohir.A11G137300.2,Gohir.A11G137300.1,Gohir.D08G212000.1	1861	1188	1599	876	739	826	1385	1067	782	601	945	810	729	948	769	718	789	803	1441	826	892	589	1011	898	2441	1279	1477	1224	862	829	2684	1282	611	822	1196	498	1025	692	856	855	768	821	1948	644	1488	743	839
AT1G62640.2	3-ketoacyl-acyl carrier protein synthase III	Gohir.D09G190200.1,Gohir.A09G195600.1,Gohir.D09G190200.2,Gohir.D11G025800.1,Gohir.A11G026500.1	260	123	372	222	170	87	134	117	227	162	125	69	166	90	193	258	85	76	166	213	111	125	79	96	194	323	119	81	173	351	603	163	243	260	162	165	231	113	90	104	69	159	105	175	57	213	226
AT5G05780.1	RP non-ATPase subunit 8A	Gohir.D01G215800.1,Gohir.A01G226100.1	4894	2628	3374	2360	2332	1590	2961	2375	978	929	2096	1655	2260	2535	1088	1585	1922	1444	2703	1950	769	605	919	1064	7018	2770	4196	2381	1305	2958	3358	3806	1871	1655	3555	1356	3405	2235	1367	1672	1732	2196	3724	1230	3519	852	1008
AT3G52990.1	Pyruvate kinase family protein	Gohir.D01G199300.1,Gohir.A10G199200.1,Gohir.D01G199400.2,Gohir.D01G199400.1,Gohir.D10G207300.1,Gohir.D10G207300.3,Gohir.D10G207300.2,Gohir.D10G207300.4,Gohir.A04G066900.1,Gohir.A01G210400.1,Gohir.D09G138500.2,Gohir.D09G138500.3,Gohir.D09G138500.1,Gohir.A09G142400.1,Gohir.A09G142400.2,Gohir.A01G210500.1	2445	1359	1566	1043	1250	859	1239	1010	3842	1360	1344	1092	1067	1283	2365	1893	1043	1143	1494	1087	989	833	884	1067	2763	2123	1458	1213	1408	1706	1905	1088	1035	1117	976	976	1680	1092	786	942	851	1250	1225	1135	881	3241	4610
AT5G47650.1	nudix hydrolase homolog 2	Gohir.D06G217500.5,Gohir.A11G148600.1,Gohir.A11G148600.2,Gohir.A11G148600.4,Gohir.A11G148600.6,Gohir.A11G148600.7,Gohir.D07G198800.1,Gohir.A06G157000.1,Gohir.D06G217500.7,Gohir.D06G217500.1,Gohir.D06G217500.3,Gohir.D06G217500.2,Gohir.D06G217500.4,Gohir.D06G217500.6,Gohir.D11G155500.2,Gohir.D06G163300.1,Gohir.A11G148600.3,Gohir.A11G148600.5,Gohir.A06G204000.3,Gohir.A06G204000.2,Gohir.A06G204000.1	343	137	278	202	187	150	134	83	91	348	83	109	43	98	127	224	68	79	105	139	96	202	121	333	359	326	125	140	147	237	359	237	223	164	222	173	264	125	185	140	124	137	126	122	43	108	68
AT5G66940.1	Dof-type zinc finger DNA-binding family protein	Gohir.D05G165000.1	41	6	56	14	79	24	172	74	170	33	202	82	85	105	165	69	228	100	137	32	119	41	93	21	49	32	5	9	4	57	66	44	15	15	11	65	105	66	16	41	16	191	153	53	94	170	153
AT2G35612.1	copper amine oxidase family protein	Gohir.D08G169600.1,Gohir.A08G148500.1	97	16	0	4	18	11	496	195	189	53	178	11	352	139	21	30	31	30	19	14	10	3	0	4	144	48	37	0	11	0	0	0	11	0	0	21	0	32	11	11	11	389	603	69	320	144	299
AT4G40042.1	Microsomal signal peptidase 12 kDa subunit (SPC12)	Gohir.A12G148600.1,Gohir.A01G155400.1,Gohir.D01G154700.1,Gohir.D12G152500.1	5196	2875	2805	1960	3235	2229	3281	2438	1529	1880	2158	2278	3763	3799	1820	2256	2993	2684	4973	2727	1576	1474	1311	1241	7054	3336	4515	2629	1481	2149	2832	3435	1631	1547	2701	2156	3943	3607	1949	2032	2703	2198	4363	1523	3353	1692	1499
AT4G20980.4	Eukaryotic translation initiation factor 3 subunit 7 (eIF-3)	Gohir.D10G027200.1,Gohir.A10G026600.1,Gohir.A06G128300.1	531	225	367	283	269	239	297	321	266	262	262	210	285	311	265	352	254	240	366	339	201	198	181	228	596	464	309	191	176	373	402	326	253	243	354	234	336	236	279	213	223	276	318	261	381	214	302
AT2G25080.1	glutathione peroxidase 1	Gohir.A07G033400.1,Gohir.D07G037000.1	1177	676	1040	636	978	632	579	530	258	307	531	689	542	711	312	440	521	513	597	444	276	402	329	358	1642	711	1095	707	228	767	921	1430	536	433	940	515	1365	1056	660	644	593	494	663	285	774	274	234
AT1G51980.1	Insulinase (Peptidase family M16) protein	Gohir.A08G244000.1,Gohir.A06G068900.1,Gohir.A13G194800.1,Gohir.D13G200500.1,Gohir.D08G264900.1,Gohir.D06G198300.2,Gohir.D06G198300.1,Gohir.A06G189900.2,Gohir.A06G189900.1	2682	1454	2149	1451	1601	1141	1638	1524	1048	1103	1318	1183	1332	1466	1144	1504	1238	1023	1637	1100	753	620	897	902	3151	2208	1689	1221	1455	1975	2290	2182	1299	1307	1748	1304	2151	1349	1038	1261	1122	1472	1799	1159	1887	1005	1048
AT1G14360.1	UDP-galactose transporter 3	Gohir.A13G072400.1,Gohir.D13G072500.1	872	333	255	315	241	221	353	285	324	636	272	209	253	418	276	435	220	270	489	547	205	305	232	482	1031	713	371	352	276	310	339	116	388	277	280	240	279	203	220	268	174	342	364	281	288	312	354
AT3G13580.3	Ribosomal protein L30/L7 family protein	Gohir.A07G118600.1,Gohir.D09G105000.9,Gohir.D09G105000.8,Gohir.D09G105000.6	1801	805	971	846	920	1017	902	626	680	715	754	973	857	905	706	838	820	843	1449	946	603	745	787	777	2568	1034	1107	714	594	772	1155	987	742	725	1071	645	1137	978	955	908	1188	810	994	655	596	599	758
AT5G11010.3	Pre-mRNA cleavage complex II protein family	Gohir.D12G177100.1	99	16	42	31	32	28	26	27	25	20	35	17	13	19	28	28	18	17	46	28	27	19	28	16	115	83	22	10	15	39	45	42	25	28	39	33	20	42	15	42	28	35	17	13	40	25	22
AT4G23740.1	Leucine-rich repeat protein kinase family protein	Gohir.A12G255200.1,Gohir.D12G253900.4,Gohir.D12G253900.1,Gohir.D12G253900.2,Gohir.D12G253900.3,Gohir.A12G252600.1,Gohir.D03G081200.1,Gohir.A02G102800.1	333	184	360	200	619	211	638	559	504	595	382	345	333	386	662	762	235	281	349	210	340	169	142	67	265	400	126	182	242	344	310	425	239	180	181	795	517	545	174	255	202	673	600	584	534	520	448
AT2G36290.1	alpha/beta-Hydrolases superfamily protein	Gohir.A04G063400.2,Gohir.A01G138300.1,Gohir.D04G100600.1	632	362	845	501	319	290	235	301	354	404	292	274	244	317	371	630	228	308	306	275	275	321	427	643	569	694	286	381	417	806	1262	466	577	501	424	256	464	237	280	327	264	253	215	389	211	322	373
AT1G09690.1	Translation protein SH3-like family protein	Gohir.D09G125200.1,Gohir.A01G198300.1,Gohir.A09G129300.1,Gohir.A09G129200.1,Gohir.D01G188500.1	13962	7381	7441	5651	7626	6468	8741	6629	4019	4786	6460	8413	8708	10705	4711	5582	8973	7996	11110	8203	4191	4316	4558	3750	19339	8584	11037	7349	3757	5656	8110	8557	4293	4307	8355	5683	8291	8907	6566	5253	7584	7088	10392	4355	8902	3955	4338
AT5G10860.1	Cystathionine beta-synthase (CBS) family protein	Gohir.D13G128900.1,Gohir.A13G125200.1	5542	3521	3364	1880	4872	2659	3660	3722	2269	2365	3513	2872	2910	3898	2944	2599	4704	2909	3664	2380	2447	1596	1926	1441	6908	4174	4823	3585	2155	2824	2178	5090	1433	1421	2785	4357	4876	5382	2891	2354	2732	2815	4505	1801	5641	2670	2123
AT5G20090.1	Uncharacterized protein family (UPF0041)	Gohir.A09G246300.1,Gohir.D09G246900.1,Gohir.D11G068900.1,Gohir.A11G064600.1	7805	4783	5245	3150	3723	2856	2870	2513	1622	1682	2438	2367	4088	4563	1976	2663	3475	2361	4133	2613	1340	1455	2168	2557	10571	5038	7617	4331	2400	4315	4774	6646	2399	2493	4556	2003	5097	4069	2117	3642	2811	2344	3395	1340	3684	1679	1522
AT3G22840.1	Chlorophyll A-B binding family protein	Gohir.D09G221500.1,Gohir.D09G221400.1,Gohir.A09G219200.1,Gohir.A09G219300.1	387	417	1222	527	156	254	364	229	266	171	154	136	196	264	498	552	137	430	170	160	93	255	421	838	318	455	268	585	401	1430	1644	591	367	621	594	115	254	100	229	350	183	234	492	174	283	194	342
AT1G09780.1	Phosphoglycerate mutase, 2,3-bisphosphoglycerate-independent	Gohir.D02G108700.1,Gohir.A02G092100.1,Gohir.D10G125400.1	1266	668	888	609	528	397	739	582	804	625	504	331	746	476	675	976	408	385	796	422	418	349	318	452	1226	1305	636	666	701	813	1063	790	568	646	612	459	706	417	369	475	347	720	756	507	656	698	917
AT1G78955.1	camelliol C synthase 1	Gohir.D06G190300.3,Gohir.D06G190300.2,Gohir.D06G190300.1,Gohir.D06G190600.1,Gohir.A10G041100.1,Gohir.D10G041900.1,Gohir.D06G190400.1,Gohir.D06G190400.2	1078	456	200	286	124	315	533	174	501	262	308	143	174	150	332	323	180	140	179	89	234	276	222	198	1026	1129	316	486	564	171	205	225	187	451	225	125	106	142	317	323	303	769	295	124	220	593	368
AT3G20970.1	NFU domain protein 4	Gohir.D05G288800.1,Gohir.A05G287600.1	328	184	441	247	355	187	249	262	407	352	332	263	186	273	474	667	290	296	288	246	243	192	256	234	261	393	135	164	252	512	509	302	311	219	211	267	501	297	165	169	225	240	256	275	247	408	405
AT5G57620.1	myb domain protein 36	Gohir.A06G069700.1,Gohir.A08G200200.1,Gohir.D05G106800.1,Gohir.A05G106700.1,Gohir.A09G146000.1,Gohir.A13G211800.1,Gohir.D13G215900.1,Gohir.D05G006600.1,Gohir.A13G232700.1,Gohir.A06G027000.2,Gohir.A06G027000.1,Gohir.A05G005900.1,Gohir.D09G141800.1,Gohir.D08G217400.1,Gohir.D13G238400.1,Gohir.D06G068400.1	25	15	73	6	59	12	82	51	226	47	51	17	50	29	156	134	44	14	176	38	142	73	232	65	26	21	22	20	2	43	44	132	4	10	5	55	68	59	13	8	13	74	86	25	71	215	224
AT5G08180.2	Ribosomal protein L7Ae/L30e/S12e/Gadd45 family protein	Gohir.A03G073300.1,Gohir.A12G185000.1,Gohir.A07G057500.1	2140	1163	1362	939	1094	831	1163	891	468	582	803	769	921	1179	644	868	849	726	1323	687	491	434	486	510	3048	1231	1989	883	618	1009	1536	1541	680	656	1482	673	1279	1329	793	640	1061	883	1440	785	996	447	442
AT1G61570.1	translocase of the inner mitochondrial membrane 13	Gohir.D12G243500.1,Gohir.A12G242400.1	8263	4327	4073	3182	3649	3184	4349	4209	1238	1576	3339	3554	5460	5682	1527	1993	4318	3238	4940	3094	1403	1232	1538	1320	11852	4674	8027	3364	1589	2027	4099	6093	1923	1825	5797	1545	5041	4362	3124	2679	3748	2576	6121	1562	6855	1321	1183
AT5G57815.1	Cytochrome c oxidase, subunit Vib family protein	Gohir.D08G097600.1,Gohir.A08G093300.1,Gohir.1Z036900.2,Gohir.D04G086500.1	8072	5350	7933	4404	6947	3276	4504	4798	3160	3102	3586	3397	5827	6005	3891	4869	6249	3272	7156	4498	2739	2175	1554	1783	9429	6714	6757	5984	3308	6836	6825	10136	3752	3256	6204	4407	9786	6649	2862	3288	3676	3320	5686	2243	7353	3348	3079
AT2G47510.1	fumarase 1	Gohir.D07G130500.1,Gohir.D07G130500.2,Gohir.A07G126400.1	926	443	874	620	413	300	405	332	300	366	266	179	267	353	363	615	199	221	482	334	188	220	198	282	975	877	467	374	488	967	1025	629	606	585	667	343	629	268	250	366	284	354	454	358	305	284	310
AT5G04800.1	Ribosomal S17 family protein	Gohir.A05G356000.1,Gohir.D04G057200.1	2619	1295	1881	1421	1353	1033	1391	1240	872	1095	1095	1180	1453	1575	1076	1708	1159	1096	1324	1259	784	856	805	864	2853	2384	1569	1444	872	1756	2284	1603	1506	1303	1456	1263	1804	994	1131	969	1000	1372	1410	1085	1394	832	910
AT3G14290.1	20S proteasome alpha subunit E2	Gohir.A06G143600.1,Gohir.D09G075400.2,Gohir.D09G075400.1,Gohir.D06G148600.2,Gohir.D06G148600.1,Gohir.A09G075700.2,Gohir.A09G075700.1,Gohir.D10G051800.3,Gohir.D10G051800.2,Gohir.D10G051800.1	3898	2258	2668	1724	2582	1610	2755	2106	1527	1504	1786	1672	2234	2729	1841	2192	2074	1490	3005	1892	1460	1197	1031	1015	5276	2516	3286	2182	1307	2635	2557	2812	1458	1271	2444	1607	3442	2696	1408	1484	1942	2088	3420	1170	3042	1407	1616
AT1G79210.2	N-terminal nucleophile aminohydrolases (Ntn hydrolases) superfamily protein	Gohir.A05G145700.1,Gohir.D10G045800.1	1928	1153	1999	1214	1340	831	1191	942	648	643	828	678	932	1197	647	883	799	651	1474	1018	497	581	460	434	2321	1533	1435	1337	687	1884	1935	2179	1169	958	1515	897	1783	1338	679	1012	802	1010	1370	577	1307	606	641
AT1G17880.1	basic transcription factor 3	Gohir.D10G054300.1,Gohir.A11G256600.3,Gohir.D11G266400.1,Gohir.D08G248300.2,Gohir.A08G228000.1,Gohir.A10G052500.1,Gohir.D08G248300.1,Gohir.A11G256600.2,Gohir.A11G256600.1	7999	3496	4985	4420	4862	4382	4040	3801	3623	4787	3629	4532	4614	5173	4125	5331	4471	4598	6018	5460	3495	4274	3459	3497	9659	6336	3517	3503	3468	4555	5986	4413	4789	4061	4410	3689	6162	4736	3989	4016	5142	4105	3973	3762	3836	3813	3680
AT1G76200.1	NADH dehydrogenase ubiquinone 1 beta subcomplex subunit	Gohir.A01G107600.3,Gohir.D05G183800.1,Gohir.D01G094000.1,Gohir.A01G107600.2,Gohir.A05G180800.1,Gohir.A01G107600.4,Gohir.A01G107600.1	18298	11917	15483	8746	16078	8919	12452	12872	6330	7650	9839	9714	14150	14373	8800	10871	18343	11053	12680	6812	8054	7648	5412	4847	21893	14700	16779	12522	6450	11315	10670	24464	6179	6193	13864	10293	19158	18785	8050	8814	9892	9022	15879	5443	20299	7885	5386
AT1G19140.1	ubiquinone biosynthesis COQ9-like protein	Gohir.A06G078200.1,Gohir.D08G267200.1,Gohir.D06G077200.2,Gohir.D06G077200.1,Gohir.A08G246100.1	502	280	496	293	303	233	275	262	421	334	227	230	182	202	446	549	247	188	242	117	169	157	224	265	489	512	282	230	329	641	455	392	304	249	323	285	367	257	256	254	191	226	323	283	239	397	429
AT5G28830.1	calcium-binding EF hand family protein	Gohir.D13G107900.2,Gohir.D13G107900.1,Gohir.A13G104500.1	248	233	461	163	292	137	252	233	359	391	292	309	183	326	372	503	306	325	308	223	179	204	159	336	265	231	301	191	206	583	470	329	150	133	206	241	398	237	114	117	181	244	260	227	238	295	407
AT1G07400.1	HSP20-like chaperones superfamily protein	Gohir.D10G240200.1,Gohir.D03G131300.1,Gohir.A05G091700.1,Gohir.D05G092600.1,Gohir.D08G012500.1,Gohir.D07G106200.1,Gohir.A07G101900.1,Gohir.A07G094700.1,Gohir.D12G139500.1,Gohir.D07G099000.1,Gohir.A02G085900.1,Gohir.D02G062200.1,Gohir.A12G135500.1,Gohir.A03G037000.1,Gohir.A08G001800.1,Gohir.D05G092500.1,Gohir.A08G032000.1,Gohir.A12G135400.1,Gohir.A10G227200.1,Gohir.A04G045900.1	608	556	1241	539	733	653	1506	1362	343	334	628	673	1030	1273	320	701	1078	765	3456	936	795	625	496	438	781	431	879	469	319	694	1924	1112	370	482	762	763	720	717	861	627	469	732	2275	493	2225	412	344
AT1G65930.1	cytosolic NADP+-dependent isocitrate dehydrogenase	Gohir.D11G168700.1,Gohir.A11G169500.1,Gohir.D01G195300.1,Gohir.A08G092400.1,Gohir.D12G059400.1,Gohir.D11G175700.1	3092	1577	2105	1572	1676	1219	2609	1249	3361	1644	2385	1273	1861	1610	2415	2551	1690	1209	2200	1669	1517	977	1217	1217	4074	2109	1866	1563	1302	2270	2155	1888	1698	1382	1636	1165	2076	1789	837	1510	1309	3138	2077	1116	1380	3525	3500
AT5G04250.1	Cysteine proteinases superfamily protein	Gohir.A13G231800.1,Gohir.A03G031700.6,Gohir.A03G031700.3,Gohir.D03G136600.2,Gohir.A05G411900.2,Gohir.A05G411900.1,Gohir.A05G294700.1,Gohir.A05G294700.2	162	68	152	86	106	80	77	67	110	92	117	56	43	39	96	109	93	93	63	68	52	44	90	35	178	145	66	73	66	185	131	139	110	58	93	109	138	70	88	77	75	56	96	85	49	121	94
AT3G12260.1	LYR family of Fe/S cluster biogenesis protein	Gohir.A10G188200.1,Gohir.A10G188000.1,Gohir.D10G195900.1,Gohir.D03G123000.1	4502	3021	3531	1869	3549	1841	3442	2370	1573	1665	2480	2341	4133	4276	2073	2752	3661	2356	4471	2759	1776	1506	1358	1174	6419	2582	4386	2902	1776	3342	3451	3800	1591	1488	2529	1743	5016	3888	1411	1919	2193	2470	4413	1571	3167	1578	1578
AT2G05310.1	transmembrane protein	Gohir.D07G198200.1,Gohir.D07G198200.2,Gohir.A07G191900.1	414	339	1373	719	2297	883	321	511	224	525	638	1007	227	612	327	308	474	1269	1046	1869	303	917	546	708	510	316	442	247	328	807	1063	2248	492	362	1303	1497	3203	2191	872	591	1188	156	484	202	819	305	175
AT5G40810.1	Cytochrome C1 family	Gohir.A10G160000.2,Gohir.A10G160000.1,Gohir.D09G034900.1,Gohir.A09G084800.1,Gohir.A09G033900.2,Gohir.A09G033900.1,Gohir.D09G084700.1,Gohir.D09G084700.2,Gohir.D10G084800.1	2519	1518	2858	1744	2475	1554	1311	1267	1365	1589	1048	1086	1155	1301	1887	2548	1160	1100	1606	1430	1043	1064	1357	1171	2431	2604	1572	1413	1567	3131	2814	2628	1760	1526	1947	2171	3235	2018	1375	1719	1568	1321	1296	1197	1334	1311	1413
AT2G15910.2	CSL zinc finger domain-containing protein	Gohir.D12G042200.1	2562	1247	1200	1024	884	941	912	1256	716	865	1418	1508	1384	1670	818	1116	2012	1545	1612	1056	1118	838	886	937	3194	1929	1571	1159	1012	976	1582	1041	871	776	1424	624	1276	753	994	888	941	941	882	841	1671	718	729
AT5G53330.1	Ubiquitin-associated/translation elongation factor EF1B protein	Gohir.D11G014000.1,Gohir.A11G013800.1,Gohir.A09G183300.1,Gohir.D09G178000.1	855	484	1008	622	772	535	664	730	694	668	764	555	562	632	754	1022	559	655	607	388	643	571	778	995	749	959	426	472	554	1009	1050	967	563	522	781	697	755	863	470	577	559	636	692	665	794	764	640
AT1G48030.1	mitochondrial lipoamide dehydrogenase 1	Gohir.D02G061700.1	1171	667	1289	807	762	377	284	247	281	334	275	227	341	355	417	828	371	260	436	388	263	203	185	247	1349	993	726	638	638	1417	1446	1004	709	752	961	536	1278	472	301	468	362	288	280	226	268	248	295
AT2G27730.1	copper ion binding protein	Gohir.D09G095900.1,Gohir.D05G082900.1,Gohir.A08G005600.2,Gohir.A08G005600.3,Gohir.A08G005600.1,Gohir.A09G096200.1,Gohir.D08G015900.1,Gohir.A05G080000.1,Gohir.A05G080000.2	14830	10647	14970	7640	17191	8439	11589	9656	5057	5695	7035	6261	9522	11363	7293	10218	9240	6219	14462	6427	6532	4440	3797	2772	19110	10550	14453	11405	6081	11370	11762	21778	5055	5367	12495	10637	22542	18394	6714	8673	9928	7539	15638	4683	14626	5788	4619
AT3G61200.1	Thioesterase superfamily protein	Gohir.D11G090600.1,Gohir.A11G086400.1,Gohir.D08G151100.1,Gohir.A08G129700.1	1857	1169	1387	790	983	766	1077	918	766	814	991	971	851	1219	933	1078	927	1023	976	644	742	610	759	776	2181	1532	1281	1332	894	1587	1267	1307	728	628	1015	812	894	1242	671	748	880	812	1341	594	1241	829	699
AT3G59310.1	solute carrier family 35 protein (DUF914)	Gohir.A02G014200.2,Gohir.A02G014200.3,Gohir.A02G014200.1,Gohir.A04G064100.4,Gohir.A04G064100.1,Gohir.A04G064100.3,Gohir.D04G101500.1,Gohir.D10G131600.1,Gohir.D10G131600.2,Gohir.D02G015900.3,Gohir.D02G015900.2,Gohir.A10G135000.1	266	249	712	315	275	253	154	180	222	257	235	262	88	133	275	517	177	210	188	174	128	137	148	139	309	221	209	212	325	608	1096	434	266	263	416	159	386	282	183	290	287	126	180	160	197	225	218
AT4G11120.1	translation elongation factor Ts (EF-Ts)	Gohir.A07G162400.2,Gohir.A07G162400.1,Gohir.D07G169000.2,Gohir.D07G169000.1	391	211	426	254	290	207	320	236	186	222	271	267	223	229	228	335	292	237	303	208	162	176	168	169	528	252	264	170	199	448	440	390	254	196	314	172	434	265	191	191	239	235	403	211	260	191	184
AT3G08040.2	MATE efflux family protein	Gohir.A08G028100.1,Gohir.A08G144400.1,Gohir.D08G038900.1,Gohir.D08G165400.1	6	0	79	14	1	0	59	7	99	19	32	3	11	4	4	28	3	0	4	2	1	0	0	0	3	8	0	0	0	122	100	16	14	17	13	0	1	3	0	0	1	75	42	3	11	76	112
AT5G11630.1	hypothetical protein	Gohir.A05G046400.4,Gohir.A05G046400.5,Gohir.A05G046400.3,Gohir.A05G046400.1,Gohir.D05G048100.6,Gohir.D05G048100.4,Gohir.D05G048100.2,Gohir.D05G048100.1,Gohir.D05G048100.3,Gohir.D08G270600.1,Gohir.A08G249800.1,Gohir.D08G270600.2	1281	473	473	570	549	382	679	559	350	446	450	657	988	880	333	475	518	544	1132	1011	322	478	329	351	1508	1053	697	340	385	501	354	567	506	592	612	375	674	598	324	455	369	460	894	394	723	329	385
AT2G39510.1	nodulin MtN21 /EamA-like transporter family protein	Gohir.A05G300800.1,Gohir.A05G300800.2,Gohir.A06G177100.1,Gohir.D04G062000.1,Gohir.D05G300500.1,Gohir.A05G350600.2,Gohir.A05G350600.1	1	0	79	11	13	13	4	6	13	14	229	66	0	3	8	35	60	149	10	2	8	7	58	29	0	2	0	0	0	42	174	22	11	8	16	12	28	0	0	37	0	8	0	0	11	5	17
AT1G30110.1	nudix hydrolase homolog 25	Gohir.D04G187200.1,Gohir.A04G141700.1	245	83	302	216	497	135	334	401	248	290	390	336	145	255	349	469	259	355	181	119	117	121	140	70	176	314	83	108	58	311	226	370	322	134	191	491	581	418	126	133	146	405	262	319	481	249	249
AT2G23690.1	HTH-type transcriptional regulator	Gohir.D04G174200.1,Gohir.D11G194400.1,Gohir.D12G067600.1,Gohir.D12G067700.1,Gohir.A02G161800.1,Gohir.D03G018600.1,Gohir.A11G187900.1,Gohir.A12G067100.1,Gohir.A04G129100.1,Gohir.A12G067200.1	612	327	320	210	587	275	239	238	299	300	258	333	168	361	427	639	390	297	529	330	408	433	226	271	721	500	506	269	205	291	299	371	170	207	254	730	580	445	301	272	253	212	260	207	262	384	276
AT3G10090.1	Nucleic acid-binding, OB-fold-like protein	Gohir.A02G004700.1,Gohir.A09G131100.1,Gohir.D09G127000.1,Gohir.D02G005000.1	19874	12285	11256	6910	8092	7672	11494	11256	3838	4336	10918	13490	17330	16747	4883	4935	18481	12542	13634	8096	6865	5109	4752	4657	26197	13548	22177	11085	3593	6197	10456	17114	4199	4397	12134	5051	10668	8557	7358	8219	7438	7980	15008	4143	18368	3884	4119
AT5G14105.1	hypothetical protein	Gohir.A07G229900.1,Gohir.D04G075800.1,Gohir.D07G237100.1	5050	3324	3974	2214	3547	2411	3469	3631	815	712	3019	3005	3946	3888	830	976	4001	3035	2472	1379	1810	648	1144	733	6622	3476	5847	3001	1125	1897	2984	7040	1275	1348	4017	2215	4850	3575	2668	2568	1997	1939	4996	782	6478	784	792
AT4G34590.1	G-box binding factor 6	Gohir.D04G166600.1,Gohir.A06G007200.1	4662	2604	1428	1124	1629	1217	5548	2702	2877	1098	4675	1514	1899	1750	2323	2119	3281	1249	3295	719	3389	840	1435	503	6037	3286	4128	2516	1168	1487	710	2086	857	676	1838	1002	2376	1509	1393	1123	1135	4088	7007	1030	4373	3018	2964
AT3G19550.1	glutamate racemase	Gohir.D13G044400.1,Gohir.A13G045400.1,Gohir.A01G008400.1	947	286	1102	943	140	246	5044	3105	1415	1402	17335	10383	3920	3011	582	1826	10084	6267	931	770	174	43	314	468	1023	868	276	127	457	972	1516	818	288	697	1844	242	67	112	216	308	213	3909	6178	1740	4467	1084	1790
AT2G36070.1	translocase inner membrane subunit 44-2	Gohir.D08G208600.1,Gohir.A08G190100.1	285	98	210	170	103	90	89	70	119	99	92	70	44	56	107	128	59	74	95	76	73	124	100	87	310	260	83	103	110	189	320	121	178	173	160	64	156	91	101	111	57	109	69	74	64	104	131
AT1G74170.1	receptor like protein 13	Gohir.D05G010100.1,Gohir.A02G021400.1,Gohir.D02G025800.1,Gohir.A13G202200.1,Gohir.A05G009400.1,Gohir.A10G217000.1,Gohir.D02G026000.1,Gohir.D02G027500.1,Gohir.D02G026500.1,Gohir.D06G194500.1,Gohir.D02G027900.1,Gohir.A08G041900.1,Gohir.D02G026400.1,Gohir.D06G051000.1,Gohir.D02G026300.1,Gohir.D02G026700.1	910	469	715	498	773	559	757	796	598	1283	808	770	403	678	641	747	610	778	529	329	540	825	504	612	994	826	482	570	359	508	676	958	451	393	653	498	953	867	563	463	650	695	816	445	1140	675	570
AT3G16050.1	pyridoxine biosynthesis 1.2	Gohir.D05G130200.1,Gohir.D10G070900.1,Gohir.A10G080400.1,Gohir.A05G130800.1	316	180	494	283	209	183	321	361	320	279	237	263	211	285	344	435	185	207	362	229	225	216	157	142	259	372	191	157	193	438	698	344	270	296	285	249	247	130	171	171	207	285	356	352	367	267	378
AT5G15640.1	Mitochondrial substrate carrier family protein	Gohir.D09G066600.2,Gohir.D09G066600.1,Gohir.A08G051800.1,Gohir.D08G061500.1,Gohir.D08G061500.2,Gohir.D08G061500.3,Gohir.A08G051800.2,Gohir.A09G067000.1	263	145	322	179	191	122	90	117	147	153	121	103	59	130	145	202	90	113	177	181	97	93	116	113	324	201	185	143	109	215	460	290	163	179	195	107	281	183	95	124	147	99	79	132	100	138	139
AT1G04270.1	cytosolic ribosomal protein S15	Gohir.D02G042300.1,Gohir.A09G223000.1,Gohir.A02G035600.1,Gohir.A10G114000.1,Gohir.D10G152300.1	6855	3596	5423	3966	5154	4321	4779	4130	4046	4285	4708	5170	7254	5850	4669	5004	6121	5005	7629	5687	3701	3907	3354	3738	8135	5572	4317	3798	2674	5001	6112	5155	3976	3642	4281	3925	5839	5697	3923	3997	5045	4376	5181	2999	5258	3819	4359
AT1G49770.1	basic helix-loop-helix (bHLH) DNA-binding superfamily protein	Gohir.A13G041500.1,Gohir.D01G110400.1,Gohir.1Z090300.1,Gohir.A13G041500.2,Gohir.D13G040200.2,Gohir.D13G040200.1	8	0	102	30	400	29	0	3	14	7	17	2	0	1	35	29	8	0	13	5	8	4	4	9	0	14	0	0	0	123	63	121	36	5	49	165	982	55	3	35	50	0	0	5	0	13	21
AT3G44735.2	PHYTOSULFOKINE 3 PRECURSOR	Gohir.A01G209200.1,Gohir.A07G107300.1,Gohir.A09G093200.1,Gohir.D09G093000.2,Gohir.A01G209100.1,Gohir.D01G198200.1	1981	4073	10441	3579	17973	7890	11728	15070	1468	2119	9013	11396	11061	15310	1443	2938	9825	10333	7936	4150	7450	1413	4702	2347	2281	1680	7606	3128	1485	5693	4879	20751	1278	1869	7590	12653	29435	11831	5522	12142	6004	7996	15459	4024	26114	1654	1257
AT5G46800.1	Mitochondrial substrate carrier family protein	Gohir.D11G029000.1,Gohir.D12G211100.1,Gohir.A12G208500.2,Gohir.A12G208500.1,Gohir.A11G030400.2,Gohir.A11G030400.1,Gohir.A03G001300.1	287	206	373	165	255	162	246	263	323	262	235	190	135	239	350	452	160	282	311	210	259	210	233	253	230	342	130	245	245	344	429	345	180	178	139	233	342	191	117	250	119	252	238	285	238	300	334
AT4G34670.1	Ribosomal protein S3Ae	Gohir.D10G150500.1,Gohir.A09G218400.1,Gohir.A02G033900.2,Gohir.A02G033900.1,Gohir.A09G056900.1,Gohir.D09G056100.1,Gohir.D02G040600.1,Gohir.D02G040500.1,Gohir.D02G040500.2,Gohir.A09G218200.1	9534	4663	6301	5113	5122	5079	5261	4608	4351	4983	3713	4531	4605	5157	4797	5788	3765	3992	7569	6178	3118	4357	3676	3893	11738	7323	6075	4232	3686	5626	8092	5185	4521	4714	6105	4124	6054	5185	4547	4770	5920	4704	5815	4548	4664	4124	4621
AT4G00585.1	transmembrane protein	Gohir.D07G149400.1,Gohir.D08G151200.1,Gohir.A07G143600.1,Gohir.A08G129800.1,Gohir.A08G129800.2	7972	5980	7755	3742	7877	4195	5318	4270	3410	3885	4307	4011	6174	7075	4728	6040	6491	4578	6908	3822	3348	3195	2263	2021	9665	6276	7310	6780	3849	7016	6294	9955	3171	2958	5097	5512	9668	8450	3552	4269	4765	3452	7183	2618	5920	3810	3215
AT2G44520.1	cytochrome c oxidase 10	Gohir.D09G195500.1,Gohir.A09G201600.1	224	119	235	128	136	129	134	118	179	148	160	120	121	133	173	202	145	134	141	162	102	118	131	164	253	194	106	80	172	263	217	224	128	125	133	135	155	117	127	131	130	128	140	126	110	179	177
AT1G64520.1	regulatory particle non-ATPase 12A	Gohir.D08G243800.1,Gohir.A08G223500.1	1322	735	1178	779	973	715	1159	703	887	747	926	748	1276	1406	937	1237	1031	834	1396	965	952	576	694	758	1578	1064	838	774	591	1329	1331	874	795	740	801	845	1141	933	700	717	727	893	1424	653	752	762	1001
AT3G57520.1	seed imbibition 2	Gohir.D01G121100.1,Gohir.D01G121100.2,Gohir.D03G102100.1,Gohir.A03G075400.1,Gohir.A01G132000.1,Gohir.D05G180200.1,Gohir.A05G176800.1,Gohir.D12G189300.1,Gohir.D12G189300.2,Gohir.A12G186300.1	205	427	1852	813	919	874	568	537	769	642	874	834	587	607	1031	1348	978	1117	886	678	949	763	1531	1202	176	232	323	480	480	1768	2580	1213	627	955	855	943	977	838	907	890	827	609	526	557	512	805	750
AT5G39740.1	ribosomal protein L5 B	Gohir.D08G058500.1,Gohir.D07G168400.1,Gohir.A07G161400.1	8005	3839	4829	4101	4769	4141	5300	3562	3461	4102	3172	3979	4374	4676	3661	4389	3417	3439	5905	4662	2303	3093	2400	2951	10224	5785	4855	3732	2932	4305	5727	4454	3392	3846	5064	3440	5380	5489	3738	3480	5203	4506	6093	3427	3695	3331	3681
AT3G09770.1	RING/U-box superfamily protein	Gohir.D04G113500.1,Gohir.A04G074700.1,Gohir.D09G146100.1,Gohir.A09G150400.1,Gohir.D11G343700.1	1040	676	1779	1039	1072	644	755	541	909	690	783	525	387	535	936	1455	544	519	747	503	780	595	676	689	910	1166	699	620	708	1691	2308	1338	1009	960	1148	987	1373	854	624	667	640	786	721	571	507	777	977
AT4G01940.1	NFU domain protein 1	Gohir.D12G126700.1,Gohir.A12G123100.1	451	282	536	294	485	323	294	303	187	229	346	355	112	333	224	323	248	316	297	280	189	226	312	319	529	373	246	326	273	478	505	626	258	282	341	396	625	436	349	351	270	263	325	244	360	188	192
AT1G08390.1	recQ-mediated instability-like protein	Gohir.A13G223500.1,Gohir.D13G228300.1	232	90	139	103	137	122	332	130	85	109	74	132	260	227	92	142	144	138	219	221	58	74	62	105	320	143	140	94	37	157	120	140	97	133	80	70	254	87	80	100	187	216	447	96	163	80	70
AT5G11810.1	rhomboid family protein	Gohir.D05G044300.3,Gohir.D05G044300.1,Gohir.D05G044300.2,Gohir.D05G044300.4,Gohir.A05G042600.1,Gohir.A05G042600.2	883	484	624	416	797	425	567	537	326	268	639	486	712	677	387	465	664	430	391	272	166	101	136	129	1220	545	636	449	367	493	554	824	307	314	628	504	1053	834	321	442	512	434	699	286	788	318	316
AT1G72330.1	alanine aminotransferase 2	Gohir.A05G141500.2,Gohir.D05G143800.1,Gohir.A05G141500.1,Gohir.D10G051700.1,Gohir.A10G047500.1	552	384	831	439	591	393	386	310	1038	661	515	439	229	353	899	939	517	387	455	360	394	386	607	616	529	575	300	362	487	1054	857	582	574	421	321	473	826	476	388	419	374	480	290	373	243	1000	1169
AT3G10230.1	lycopene cyclase	Gohir.D13G002500.1,Gohir.A09G096800.1,Gohir.D09G096600.1,Gohir.A13G002600.1	602	322	670	432	311	231	154	254	157	220	172	232	132	273	174	362	195	223	137	230	84	175	180	237	609	593	309	337	318	723	969	316	487	401	405	249	416	265	223	257	213	129	178	242	264	143	167
AT4G14147.1	binding protein	Gohir.A02G020900.1,Gohir.D02G024900.1,Gohir.D02G024900.2	669	385	484	295	414	250	336	395	178	174	257	224	292	370	192	223	298	236	267	215	187	143	126	145	818	520	499	441	216	358	441	652	213	200	472	327	585	330	231	252	267	215	457	146	644	203	146
AT4G09830.1	nuclear receptor family 2 group C protein	Gohir.A05G246200.2,Gohir.D03G047400.1,Gohir.D11G227200.1,Gohir.D11G227200.2,Gohir.A02G136600.1,Gohir.A02G136700.1,Gohir.A05G246200.1,Gohir.D05G247700.1,Gohir.D02G068400.1,Gohir.A02G062800.1,Gohir.D03G047300.1	1267	849	1663	938	1111	828	1157	889	1665	1022	1408	923	629	892	1622	1807	1227	1093	1204	746	1100	1003	1472	1256	1193	1341	799	891	853	1618	2217	1158	907	920	987	957	1289	1088	746	862	876	1283	1028	859	916	1565	1781
AT5G27920.1	F-box family protein	Gohir.A11G269800.1,Gohir.D11G280000.1,Gohir.D11G280000.2	56	10	125	65	60	50	46	55	89	106	41	23	19	44	102	143	21	26	23	41	32	51	102	103	27	85	3	7	18	153	129	92	66	64	63	89	54	37	64	34	50	55	36	80	30	84	102
AT4G17090.1	chloroplast beta-amylase	Gohir.A11G029500.1,Gohir.D12G214500.1,Gohir.D12G214500.2,Gohir.A12G212000.1,Gohir.D11G028000.1	32	29	242	104	93	68	13	14	87	46	46	107	5	11	84	52	74	49	50	114	38	72	169	272	31	30	16	28	42	397	240	89	101	57	154	63	120	95	107	27	71	7	18	9	17	69	100
AT4G19006.1	Proteasome component (PCI) domain protein	Gohir.D08G173700.1,Gohir.A11G301100.3,Gohir.A11G301100.1,Gohir.A08G152800.2,Gohir.D11G030700.1,Gohir.A11G028500.1	1343	847	1259	737	817	861	933	1230	963	938	837	769	684	1125	976	1015	906	732	957	946	639	667	603	675	1276	1408	1016	914	608	1226	1055	1498	609	730	872	724	984	743	932	774	880	770	1092	930	1530	876	974
AT3G13460.2	evolutionarily conserved C-terminal region 2	Gohir.A11G259000.1	200	74	215	147	110	118	95	86	145	162	75	79	53	58	147	188	50	65	102	101	89	96	163	165	174	225	43	80	98	268	264	114	202	141	99	102	162	65	144	100	110	110	79	126	45	112	185
AT5G20180.2	Ribosomal protein L36	Gohir.A12G228500.1,Gohir.A08G124500.1,Gohir.A03G082500.1,Gohir.A06G055500.1,Gohir.A12G089200.1,Gohir.A12G024900.1,Gohir.A10G150000.1,Gohir.D08G128200.1,Gohir.D03G075200.1	239	159	516	274	172	132	104	60	91	161	89	117	265	133	141	481	98	147	85	184	121	106	86	173	244	234	170	170	138	515	648	386	221	225	377	120	372	23	110	152	133	60	147	46	74	74	106
AT4G18100.1	Ribosomal protein L32e	Gohir.A07G091000.1,Gohir.A07G091000.2,Gohir.A11G141400.1,Gohir.D11G147700.1,Gohir.D05G153700.1,Gohir.D09G079100.2,Gohir.D09G079100.1,Gohir.D10G038500.3,Gohir.D10G038500.2,Gohir.D10G038500.1,Gohir.D07G095800.1,Gohir.A09G078600.1,Gohir.A09G078600.3,Gohir.A09G078600.2,Gohir.D07G160400.1,Gohir.D07G095600.1,Gohir.D07G095700.1,Gohir.A10G037500.1,Gohir.A05G151300.1,Gohir.A07G091100.1,Gohir.A07G090900.1	30941	17099	18007	13380	17354	15147	16539	15674	7441	9942	10674	12996	16984	19708	8956	11062	12315	12179	22256	14862	9380	8991	6942	6945	43139	18736	28281	15077	7941	10348	17296	26377	9259	9645	21232	11573	21004	19483	14315	14116	17008	12398	20673	8554	22790	7441	7705
AT1G18850.1	hypothetical protein	Gohir.D11G032900.1	414	166	127	134	136	108	179	138	57	60	154	122	125	159	55	71	178	161	179	137	84	58	89	56	615	213	313	129	56	101	179	102	109	98	194	77	201	129	118	106	100	122	235	72	204	40	69
AT5G15750.1	Alpha-L RNA-binding motif/Ribosomal protein S4 family protein	Gohir.A05G003100.1,Gohir.D05G003500.1	923	394	775	628	637	467	426	366	281	350	561	603	423	668	300	490	565	483	685	526	272	401	440	304	1343	502	571	395	217	469	1135	721	445	514	926	379	1036	495	393	445	565	510	341	355	377	238	278
AT1G48420.1	D-cysteine desulfhydrase	Gohir.A11G001600.1,Gohir.D06G220200.1,Gohir.D06G220200.3,Gohir.D11G001200.1,Gohir.D06G220200.2	345	205	665	388	578	335	172	174	388	380	269	314	118	159	372	488	237	316	236	222	324	327	343	343	314	374	154	191	268	700	837	455	455	343	365	444	890	401	280	358	366	206	135	202	145	408	338
AT3G07770.1	HEAT SHOCK PROTEIN 89.1	Gohir.D07G196900.1,Gohir.A07G190600.1,Gohir.D02G132200.2	436	147	295	272	167	198	255	203	187	184	281	241	170	208	212	224	259	259	284	113	185	114	205	189	568	302	207	98	135	259	358	268	266	229	320	122	240	138	185	187	222	203	305	184	220	168	215
AT5G17560.1	BolA-like family protein	Gohir.A13G158700.1,Gohir.D13G163800.1	659	363	603	388	446	255	250	263	258	265	244	271	287	361	228	391	143	291	602	589	172	305	213	385	854	463	353	405	331	485	763	560	367	416	381	384	666	289	202	323	240	294	205	355	171	242	264
AT5G12040.1	Nitrilase/cyanide hydratase and apolipoprotein N-acyltransferase family protein	Gohir.D07G020300.1,Gohir.A05G039600.1,Gohir.D05G041100.1,Gohir.D05G041100.2,Gohir.A07G020600.1	774	427	1014	653	661	428	486	399	433	472	652	585	431	438	508	793	626	580	472	436	415	328	379	350	842	704	393	382	508	1185	1142	713	630	630	698	398	1012	571	356	411	517	450	518	416	379	479	388
AT4G33985.1	membrane insertase, putative (DUF1685)	Gohir.D03G023400.1,Gohir.A03G188800.1,Gohir.A10G092500.1,Gohir.D12G069300.1,Gohir.A02G157400.1,Gohir.A13G040800.1,Gohir.D11G198900.1,Gohir.D11G198900.3,Gohir.D11G198900.2,Gohir.D13G039500.1,Gohir.A12G071000.1,Gohir.D13G039500.2,Gohir.D10G096500.1,Gohir.A11G192200.1,Gohir.A10G091800.1,Gohir.D02G209500.1	1284	654	1568	1091	698	869	629	658	1822	1294	1124	859	273	373	1427	1549	810	921	1162	815	3694	2512	3118	2418	387	2177	429	837	693	1805	1944	954	1325	1040	910	877	708	509	903	986	722	766	487	880	429	1852	2009
AT1G15750.2	Transducin family protein / WD-40 repeat family protein	Gohir.D08G243400.2,Gohir.D05G122800.2,Gohir.A05G121900.1	113	36	51	29	52	15	84	57	114	70	79	62	70	49	101	94	50	56	49	41	92	63	104	84	83	143	31	36	41	76	48	28	37	29	20	46	67	44	9	17	18	120	48	79	35	101	117
AT2G31140.1	Peptidase S24/S26A/S26B/S26C family protein	Gohir.D07G155200.2,Gohir.D07G155200.3,Gohir.D07G155200.1,Gohir.A07G213400.2,Gohir.A07G148900.1,Gohir.D07G219600.2,Gohir.D07G219600.1,Gohir.A07G213400.1	2987	1726	1631	1123	1743	1088	1496	1305	875	885	1139	1116	992	1345	1010	1171	1217	853	1539	945	667	598	635	615	3952	2020	2189	1787	1202	1468	1460	1968	1004	923	1442	1181	2303	1747	895	1043	1327	1119	1870	752	1855	846	841
AT2G32190.1	cysteine-rich/transmembrane domain A-like protein	Gohir.A03G178900.1,Gohir.A07G081200.1,Gohir.D02G202600.1	187	263	1207	571	994	731	139	237	2019	828	649	1097	180	162	2079	849	253	761	165	375	238	691	1264	2747	52	321	276	193	319	822	1476	1324	688	711	315	1068	971	942	252	1718	222	124	154	247	224	1229	2453
AT4G21090.1	MITOCHONDRIAL FERREDOXIN 2	Gohir.D05G037100.1,Gohir.D06G078600.1,Gohir.D07G240300.1	216	100	229	141	155	135	111	116	189	149	149	146	106	140	201	192	127	134	134	107	96	83	118	129	197	232	48	112	137	232	337	117	110	189	124	142	186	137	134	112	158	95	126	143	89	176	200
AT2G20420.1	ATP citrate lyase (ACL) family protein	Gohir.A10G123800.1,Gohir.D07G157000.1,Gohir.D07G156900.1,Gohir.D07G156900.2,Gohir.A07G150600.1,Gohir.A07G150500.1	1981	1119	1377	945	1133	555	846	656	689	666	643	541	805	772	788	1186	805	638	924	720	593	403	345	370	2553	1405	1207	1082	1068	1548	1452	1131	950	931	956	728	1779	896	423	644	599	806	884	541	769	660	681
AT5G48540.1	receptor-like protein kinase-related family protein	Gohir.D07G203500.1,Gohir.A06G121500.1,Gohir.D06G125700.1,Gohir.A07G197100.1,Gohir.A11G122100.1,Gohir.D11G127300.1	135	45	59	39	142	103	245	145	141	251	144	279	163	252	150	124	108	315	444	355	176	311	287	245	188	81	56	57	20	29	36	112	33	39	44	113	102	207	121	87	101	199	289	89	200	179	137
AT5G51760.1	Protein phosphatase 2C family protein	Gohir.A12G263100.1,Gohir.A12G263100.2,Gohir.D12G263600.1,Gohir.D12G263600.2	87	123	420	157	107	88	124	61	306	70	281	102	89	37	234	329	178	120	107	20	109	57	66	45	82	90	88	93	187	238	772	251	100	204	168	65	159	95	81	94	88	127	120	62	60	267	364
AT2G45060.1	alanine-tRNA ligase	Gohir.D07G153500.1,Gohir.A07G147400.1	562	336	581	343	350	224	280	276	365	328	217	178	136	167	365	500	216	199	327	247	219	217	175	274	530	593	293	292	424	637	687	417	336	363	328	338	480	233	185	265	221	262	296	328	222	359	377
AT2G31725.1	FAM136A-like protein (DUF842)	Gohir.D09G212300.1,Gohir.D09G207900.1	1387	731	735	562	417	329	465	488	246	287	316	415	430	493	274	380	542	297	600	458	158	145	200	207	2039	735	1191	685	317	504	794	907	332	332	1022	270	610	371	320	326	341	373	555	255	720	211	255
AT5G63400.1	adenylate kinase 1	Gohir.D09G247000.1,Gohir.D07G056800.1,Gohir.A09G246400.1,Gohir.A07G052300.1,Gohir.D01G154500.1,Gohir.A01G155600.1	1334	789	1032	657	708	449	758	725	607	593	448	414	756	674	557	818	319	344	1232	911	418	593	281	389	1464	1200	937	776	655	1093	1189	812	569	726	677	567	912	646	392	535	420	693	821	533	914	578	640
AT4G31300.3	N-terminal nucleophile aminohydrolases (Ntn hydrolases) superfamily protein	Gohir.A05G066200.1,Gohir.D05G068600.1,Gohir.D05G068600.2,Gohir.D13G185700.1	2534	1483	2042	1351	1771	1135	1876	1232	1063	1007	1168	1114	2095	2133	1138	1536	1469	1134	2243	1678	740	860	760	701	3225	1841	1938	1488	1020	1949	2230	1948	1234	1118	1700	1305	2097	1911	878	999	1528	1745	2004	863	1600	1128	980
AT2G40660.1	Nucleic acid-binding, OB-fold-like protein	Gohir.D10G187100.1	567	282	603	415	384	262	235	215	275	324	215	200	85	155	329	438	141	188	238	220	201	236	220	265	641	493	226	315	304	667	672	471	441	364	441	316	472	363	266	221	298	234	236	236	193	249	280
AT1G03260.1	SNARE associated Golgi protein family	Gohir.A11G121600.1,Gohir.D11G126800.1,Gohir.A11G121600.3,Gohir.A11G121600.2	26	3	54	10	8	1	7	4	21	15	3	1	0	0	49	98	6	0	3	2	11	4	14	2	13	39	0	3	7	91	59	10	22	9	0	3	17	3	0	0	3	7	6	7	0	19	21
AT4G37030.1	membrane protein	Gohir.A11G191200.2,Gohir.A11G191200.1,Gohir.D11G198000.1,Gohir.D11G198000.2	94	28	107	61	80	81	32	22	99	76	103	61	7	27	78	87	94	98	49	27	145	99	231	155	103	85	32	22	30	144	90	87	86	33	64	76	81	84	87	64	94	60	4	24	20	128	75
AT3G53180.1	nodulin/glutamine synthase-like protein	Gohir.D01G129800.1,Gohir.D06G163100.1,Gohir.A04G069800.1,Gohir.D03G082900.2,Gohir.D03G082900.1,Gohir.D04G108400.1	136	43	65	46	62	60	74	65	145	112	55	38	63	59	93	91	28	41	69	56	69	67	73	52	164	106	27	26	79	63	92	39	49	59	29	96	68	21	51	66	59	73	73	72	55	158	116
AT1G77000.2	RNI-like superfamily protein	Gohir.A02G068700.1,Gohir.A02G109500.1	136	75	135	58	128	72	135	69	147	74	171	103	126	111	144	156	106	100	83	86	63	50	90	64	134	136	80	76	69	154	123	128	42	44	88	101	141	142	78	56	84	110	158	50	87	140	142
AT5G65380.1	MATE efflux family protein	Gohir.A05G222500.1,Gohir.A10G087500.1,Gohir.A06G032700.1,Gohir.1Z052400.1,Gohir.D10G100700.1,Gohir.D11G218300.1,Gohir.1Z070200.1,Gohir.D05G225200.1,Gohir.D06G033600.2,Gohir.D06G033600.1,Gohir.A11G203900.2,Gohir.A11G203900.1	436	253	330	191	170	234	88	69	281	103	80	62	50	65	133	294	52	78	126	131	76	86	161	188	483	388	181	325	258	301	424	262	185	214	172	146	200	163	189	303	211	91	82	82	54	222	311
AT5G55190.1	RAN GTPase 3	Gohir.D06G056400.1,Gohir.D08G260300.1,Gohir.A08G239700.1,Gohir.A06G058000.1,Gohir.A06G058100.1,Gohir.D06G056300.1	20684	10808	18660	13876	10884	8971	16647	11362	6697	7795	17022	12993	13464	14731	7887	12623	13618	12481	15476	9790	6896	5544	5054	4979	28738	12627	16088	9423	6915	13218	23457	19306	11491	9998	20140	6648	15794	10205	7487	8730	10695	10998	22295	6720	16001	6458	7236
AT2G26290.1	root-specific kinase 1	Gohir.A06G080300.1,Gohir.D06G079800.1,Gohir.D07G018800.1	145	33	35	43	31	37	100	15	71	19	55	3	26	31	40	30	15	8	23	6	59	10	34	9	168	122	23	43	32	21	13	69	71	35	24	46	27	20	40	31	41	111	87	6	24	107	39
AT3G50440.1	methylesterase	Gohir.A11G045400.1,Gohir.D11G049100.1,Gohir.D11G049000.1,Gohir.A12G026600.2,Gohir.A12G026600.1,Gohir.D11G195800.1,Gohir.A11G045500.1,Gohir.D11G048900.1,Gohir.A12G026700.1,Gohir.D12G090300.1	412	326	1120	600	1318	851	835	756	557	950	544	1036	504	938	684	952	481	1191	849	891	733	1076	1449	2502	518	302	337	387	251	1076	1279	1005	518	607	677	926	1396	1633	640	1211	707	673	993	611	897	692	491
AT5G49210.2	stress response NST1-like protein	Gohir.A10G126200.1	445	216	460	316	294	184	270	273	240	210	166	152	221	173	288	374	151	100	293	215	234	167	137	198	455	434	236	178	234	443	467	470	330	236	383	236	398	248	207	171	173	224	316	275	270	222	253
AT1G01060.1	Homeodomain-like superfamily protein	Gohir.A12G117500.5,Gohir.A12G117500.3,Gohir.A12G117500.1,Gohir.D11G106400.1,Gohir.A11G101800.2	93	40	222	121	168	245	192	139	131	56	78	40	66	89	118	129	95	121	327	90	282	161	120	76	76	110	41	76	4	210	346	112	110	181	70	205	218	82	333	316	87	296	87	191	86	136	107
AT1G65720.1	transmembrane protein	Gohir.D08G048300.1,Gohir.A08G038100.1,Gohir.A12G053100.1,Gohir.D12G051600.1	2351	3473	10489	4566	9502	5169	3774	4250	4393	5323	3731	4421	3501	4499	5716	9518	3296	5143	3523	3750	3986	4701	4279	4837	1509	3191	2275	4169	3972	14561	7621	9284	5119	3811	4767	8455	11582	8470	4751	4416	6341	3987	3559	4122	4376	4659	4330
AT3G22110.1	20S proteasome alpha subunit C1	Gohir.D11G063100.1,Gohir.A11G058900.1	3367	2030	3441	2216	2494	1735	3126	2276	1340	1430	2286	2239	3747	4060	1805	2508	2820	1937	3761	2275	1440	1112	1044	1018	4488	2246	2839	2141	1112	3870	3152	3300	1934	1467	3249	1565	3368	2549	1477	1699	2027	2472	3780	1465	3087	1331	1297
AT5G50930.1	Histone superfamily protein	Gohir.D07G051200.1,Gohir.1Z050000.1,Gohir.A07G046900.1	49	31	91	20	123	46	216	180	47	90	165	160	126	155	34	97	213	119	198	144	85	86	143	177	67	30	23	56	12	51	64	160	9	6	45	117	143	109	45	73	22	120	311	52	308	64	31
AT5G09590.1	mitochondrial HSO70 2	Gohir.A12G017400.1,Gohir.D11G214600.1,Gohir.A11G208900.1,Gohir.A12G017300.1,Gohir.A10G066800.1,Gohir.D12G018100.1,Gohir.A11G208900.2,Gohir.D12G018000.1	1223	535	1240	978	669	590	579	522	699	634	635	614	371	436	733	985	480	530	571	502	523	376	745	655	1243	1200	442	482	680	1284	1674	763	1043	959	934	503	979	526	532	584	654	652	503	640	402	571	831
AT2G34250.2	SecY protein transport family protein	Gohir.D01G040500.2,Gohir.D01G040500.1,Gohir.A05G153100.1,Gohir.A05G153100.2,Gohir.D06G206600.1,Gohir.D05G155700.1,Gohir.A06G199300.1	2780	1491	1704	1294	1263	1194	1643	1287	1332	1352	1147	1187	1572	1891	1236	1589	1137	1187	2203	1854	1110	1169	1268	1399	3524	2035	1897	1515	1060	1758	2158	1197	1312	1311	1257	1032	1603	1154	1042	1315	1222	1739	1546	1312	1258	1229	1503
AT2G37250.1	adenosine kinase	Gohir.D10G216300.1,Gohir.1Z086000.2,Gohir.1Z086000.1,Gohir.A10G179100.1,Gohir.A10G179100.2,Gohir.D10G185600.1	1299	603	1505	1125	742	377	334	389	436	444	225	224	266	299	507	1133	192	194	357	304	166	167	202	230	1325	1272	606	577	625	1907	1497	1112	1347	925	1104	573	1156	498	260	440	430	294	372	348	427	358	474
AT5G02500.1	heat shock cognate protein 70-1	Gohir.A11G326300.1,Gohir.D10G225500.1,Gohir.D01G212600.2,Gohir.D06G173000.1,Gohir.D01G212600.1,Gohir.A05G096700.1,Gohir.A01G223300.1,Gohir.D09G152500.1,Gohir.D05G096900.1,Gohir.A03G041100.1,Gohir.D03G127000.1,Gohir.D11G345200.1,Gohir.A09G157200.1	5216	2860	3802	2780	1035	2688	3820	4240	3353	3174	6028	5700	2497	2964	2293	2936	4268	5929	3563	2459	4170	4184	11543	9713	4647	5778	2424	3181	2975	2092	7478	1836	2293	3724	2322	1260	866	981	3015	2933	2114	4733	2903	5862	2614	2733	4157
AT3G57320.1	threonine-tRNA ligase 2	Gohir.D09G117400.1,Gohir.D09G117400.2,Gohir.A09G121300.1	1271	789	640	377	689	488	503	583	262	286	515	595	346	540	278	310	557	555	506	299	323	358	395	256	1699	842	1291	724	351	457	434	1029	282	290	560	465	964	640	469	495	499	407	598	229	937	278	247
AT3G49010.1	breast basic conserved 1	Gohir.D07G087700.2,Gohir.A07G165100.1,Gohir.A08G051000.1,Gohir.D07G177000.1,Gohir.A11G155200.1	5188	2435	2516	2379	2756	2890	2483	2208	2072	2640	1836	2226	2339	2793	2206	2930	2017	2009	3603	2909	1786	2346	1618	1690	6527	3847	3192	2344	1770	2070	3024	2454	2070	2131	2935	2367	3289	2612	2488	2436	3747	2306	2658	1909	2506	1972	2182
AT2G19450.1	membrane bound O-acyl transferase (MBOAT) family protein	Gohir.A07G012600.1,Gohir.D07G012400.1	39	21	134	51	92	42	38	37	47	33	61	32	20	7	57	67	40	36	40	26	17	13	41	29	45	32	13	21	27	93	225	85	43	51	59	57	116	102	43	31	53	44	31	41	33	38	47
AT5G03330.2	Cysteine proteinases superfamily protein	Gohir.D09G144100.3,Gohir.A04G072700.2,Gohir.A04G072700.1,Gohir.A09G148300.1	176	75	216	135	128	88	66	77	182	117	67	39	55	78	163	191	61	56	87	55	74	50	86	48	145	205	75	95	55	217	325	107	145	156	106	109	195	79	98	70	96	101	29	106	46	168	186
AT2G37410.2	translocase inner membrane subunit 17-2	Gohir.D06G090800.1,Gohir.A13G186900.1,Gohir.A06G091500.1,Gohir.D13G193700.1	1233	928	1879	996	1082	914	787	852	900	778	1291	1225	626	847	1087	1397	1249	1320	761	678	741	780	1162	1051	932	1531	652	1197	935	1684	2261	1690	862	985	1142	996	1326	926	909	845	988	769	803	751	952	901	937
AT5G51040.1	succinate dehydrogenase assembly factor	Gohir.D07G050600.1,Gohir.A07G046300.1,Gohir.D11G042100.1	1205	769	2761	1694	1875	1093	943	913	1419	1172	1192	1238	871	1028	1799	2596	1425	1338	1070	616	1053	855	1094	783	1202	1207	688	907	712	4012	2637	1632	1865	1554	1664	1221	2816	1588	886	1171	1223	1105	780	1084	741	1536	1349
AT5G54960.1	pyruvate decarboxylase-2	Gohir.A13G015600.1,Gohir.D05G159000.1,Gohir.A05G156200.1	116	122	317	114	91	103	99	111	866	163	124	71	88	49	584	346	82	92	97	64	139	73	111	122	105	126	96	141	132	259	542	152	115	122	104	75	91	105	86	123	101	97	100	93	127	778	1030
AT3G15660.2	glutaredoxin 4	Gohir.D10G074800.2,Gohir.D10G074800.1,Gohir.A10G076500.1	1977	1099	1311	937	1305	1040	936	707	621	633	863	947	832	1091	704	889	778	903	1265	957	635	622	636	593	2728	1225	1659	1043	595	1041	1385	1507	759	738	1313	823	2003	1087	875	865	1380	785	1085	607	806	636	598
AT1G23750.1	Nucleic acid-binding, OB-fold-like protein	Gohir.A12G142800.1,Gohir.D02G162500.1,Gohir.D02G162500.2,Gohir.A05G314700.2,Gohir.A05G314700.1,Gohir.D05G315900.1,Gohir.A03G139700.1,Gohir.D12G147600.1	9565	6919	9592	5124	8590	6099	9586	8420	3775	4189	8612	8286	7839	10896	4762	5489	10332	7573	10000	6965	3857	3201	4466	3225	12723	6404	10499	6562	3698	7839	8513	12425	3759	3711	7900	5370	10378	10022	5490	5337	7469	6615	12552	4193	12645	3772	3744
AT5G67300.1	myb domain protein r1	Gohir.D06G014200.1,Gohir.A05G206200.1,Gohir.D05G209500.1	105	24	66	47	170	36	43	39	72	93	43	106	29	27	116	291	68	127	103	44	46	25	38	52	94	116	24	35	13	80	52	67	55	52	33	176	160	171	46	40	25	37	46	53	24	64	74
AT4G22380.1	Ribosomal protein L7Ae/L30e/S12e/Gadd45 family protein	Gohir.A06G056600.1,Gohir.D06G055000.1	2270	1267	2241	1543	1868	1261	2269	1732	1288	1382	2322	2107	2282	1929	1563	1744	2875	2011	2325	1520	1193	864	1127	961	2964	1575	1762	1133	905	1839	2014	2870	1505	1091	2031	1126	2516	1962	1024	1316	1445	2158	2379	1207	2256	1278	1400
AT3G48030.1	hypoxia-responsive family protein / zinc finger (C3HC4-type RING finger) family protein	Gohir.A12G275900.1,Gohir.D12G276600.1	9766	7288	9363	4749	7714	4398	5171	5309	1984	2233	5296	4845	4686	5953	2535	3898	7077	4947	4657	2312	4008	1831	1933	1557	12612	6918	11094	8271	2500	5700	7100	15288	2682	2976	8589	3877	11900	7365	3677	4735	4783	3059	7283	1406	9212	2153	1988
AT1G18200.1	Rab GTPase-like A1I protein	Gohir.D11G003100.1,Gohir.A11G003600.1,Gohir.D12G269200.1,Gohir.A12G268800.1	791	326	385	381	417	291	381	347	182	95	547	334	260	316	176	216	660	335	265	82	223	115	253	115	1054	528	436	390	152	295	315	546	265	190	689	290	445	518	323	248	301	331	429	139	552	189	163
AT1G79390.1	centrosomal protein	Gohir.1Z027600.1,Gohir.D01G133900.1,Gohir.A04G138000.1,Gohir.A02G014000.1	1331	734	1317	904	1282	894	768	671	795	1008	612	631	523	581	1036	1344	832	639	1053	687	989	1069	735	800	1348	1312	748	808	646	1319	1182	1452	894	898	919	1017	1657	1172	858	916	909	684	851	559	779	875	750
AT5G20090.2	Uncharacterized protein family (UPF0041)	Gohir.D13G181600.1,Gohir.A07G052600.1,Gohir.D07G057000.1,Gohir.D07G057000.2	4213	2601	3035	1948	2544	1775	2507	2233	932	1023	1734	1590	2124	2908	1144	1480	1879	1551	2411	1637	1070	1094	920	1009	5621	2804	4005	2451	1349	2528	2686	3889	1421	1276	3149	1672	3196	2763	1804	1766	1753	1583	3430	1060	3404	975	919
AT5G26030.1	ferrochelatase 1	Gohir.D06G088500.1,Gohir.D08G269600.1,Gohir.D08G269600.2,Gohir.D02G127900.1	226	81	156	124	99	96	120	106	225	148	133	51	43	59	173	146	72	82	113	70	119	121	182	136	164	287	58	55	131	139	199	133	139	138	97	101	92	104	103	90	96	165	74	106	106	242	206
AT3G02360.2	6-phosphogluconate dehydrogenase family protein	Gohir.D08G061800.3,Gohir.A07G178100.1,Gohir.A08G052200.1	607	364	554	334	491	371	622	420	447	431	460	332	684	699	427	491	411	352	1059	597	371	277	328	420	785	429	560	322	210	523	579	561	260	357	385	450	621	400	337	372	402	539	705	342	496	423	465
AT3G49390.1	CTC-interacting domain 10	Gohir.1Z022300.1,Gohir.D13G242300.1,Gohir.A08G104300.2,Gohir.A08G104300.3,Gohir.A08G104300.1,Gohir.A11G016300.3,Gohir.A11G016300.2	204	102	298	179	188	121	152	104	266	233	231	188	136	137	256	241	178	168	148	98	163	153	169	148	184	223	83	96	128	312	343	239	215	176	145	162	264	138	149	94	120	170	132	152	56	280	257
AT3G45160.1	Putative membrane lipoprotein	Gohir.A13G231100.1,Gohir.D05G105100.1,Gohir.D03G136400.1,Gohir.D05G105100.2,Gohir.A03G031900.1,Gohir.D13G236700.1,Gohir.D13G236800.1	6	0	52	0	26	0	623	2021	97	328	1173	216	423	2419	175	185	263	253	88	74	20	116	256	191	0	11	0	0	0	88	22	44	0	0	0	43	22	14	0	0	0	464	781	336	3704	136	85
AT3G45740.1	hydrolase family protein / HAD-superfamily protein	Gohir.D05G298500.1,Gohir.D08G009000.2,Gohir.D08G009000.1,Gohir.D08G004100.1,Gohir.A05G298800.1	27	6	72	20	17	7	41	23	46	36	42	15	1	18	59	54	4	23	26	25	31	21	27	20	32	20	2	4	10	94	80	40	8	28	24	18	23	9	8	7	5	56	26	25	18	47	39
AT1G70190.2	ribosomal protein L7/L12 domain-containing protein	Gohir.A03G217800.1,Gohir.D02G239800.1	581	304	404	283	309	169	270	240	157	147	286	292	240	290	176	261	263	237	412	257	152	104	112	146	784	378	414	318	180	480	318	414	238	194	416	186	430	312	124	208	174	284	256	170	310	146	154
AT2G29530.1	Tim10/DDP family zinc finger protein	Gohir.D05G092200.1,Gohir.D03G120000.2,Gohir.D03G120000.3	775	362	426	362	398	391	271	412	269	299	650	631	695	419	297	325	1055	653	637	333	383	266	479	278	1037	513	575	315	197	197	383	699	315	248	524	197	518	479	423	400	349	214	327	231	592	282	299
AT5G17760.1	P-loop containing nucleoside triphosphate hydrolases superfamily protein	Gohir.A02G167100.1,Gohir.D03G012900.1,Gohir.A02G167200.1,Gohir.D03G012800.1	399	224	262	158	112	167	155	78	338	96	213	89	88	65	287	249	122	65	119	48	212	47	179	71	265	533	222	245	203	283	358	147	144	134	197	81	125	130	174	153	175	180	127	76	78	283	406
AT1G21720.1	proteasome beta subunit C1	Gohir.D02G079400.1,Gohir.A06G046300.1,Gohir.A02G072200.1,Gohir.D05G271000.1,Gohir.D05G271000.2,Gohir.A05G269100.1,Gohir.D06G046700.1,Gohir.A05G269100.4,Gohir.A05G269100.2,Gohir.A05G269100.3	4071	2524	3611	2307	2623	1829	2830	2195	2084	1956	2000	1975	2852	3163	2342	2939	2650	2179	3686	2637	2064	1846	1358	1765	4791	3346	3047	2581	1945	3654	3768	3414	2238	2047	2639	2099	3418	2348	1604	2042	1844	2256	3402	1592	2795	2099	2114
AT1G68238.1	transmembrane protein	Gohir.D12G146500.1	48	9	177	97	78	78	42	59	76	129	104	186	25	32	48	94	124	179	73	24	31	67	60	106	48	48	28	0	0	200	138	193	97	90	103	55	138	41	83	62	90	0	83	34	83	83	103
AT3G08970.1	DNAJ heat shock N-terminal domain-containing protein	Gohir.D04G132900.1,Gohir.A09G166500.1,Gohir.D09G162100.1,Gohir.A04G093600.1,Gohir.A04G093600.3,Gohir.A04G093600.2	40	30	117	33	22	36	23	29	59	48	31	14	21	22	40	67	19	25	45	31	36	24	49	60	38	39	24	45	21	70	225	55	27	34	39	10	32	25	29	40	38	32	13	37	18	50	73
AT1G74270.1	Ribosomal protein L35Ae family protein	Gohir.A01G224400.1,Gohir.D13G018000.2,Gohir.D06G170600.1,Gohir.D06G170600.2,Gohir.D01G213700.1	7209	3733	3321	2912	2891	2361	4048	4058	1319	1860	2038	2289	4139	4363	1485	1954	2000	2917	4315	3247	1404	1464	854	790	10645	3772	6637	3261	1301	1637	3506	4820	1677	1837	5224	1530	3853	3291	2111	2465	2506	2649	5444	1674	6441	1285	1432
AT3G18760.1	Translation elongation factor EF1B/ribosomal protein S6 family protein	Gohir.D05G282200.1,Gohir.A05G280400.2,Gohir.A05G280400.1	893	458	781	568	584	525	421	272	290	370	284	359	301	379	328	397	287	266	520	491	202	280	329	231	1221	564	710	445	218	543	1212	588	490	436	779	358	878	516	505	481	588	334	508	203	340	269	319
AT5G26030.2	ferrochelatase 1	Gohir.A08G248700.1,Gohir.D01G144000.1,Gohir.D04G064100.2,Gohir.D04G064100.1,Gohir.D04G064100.3	155	70	164	96	79	90	148	80	382	161	119	68	49	67	278	213	41	81	91	74	154	129	170	135	90	217	52	55	103	179	205	107	115	114	59	107	90	38	92	98	79	139	157	113	46	395	375
AT5G57440.1	Haloacid dehalogenase-like hydrolase (HAD) superfamily protein	Gohir.D05G005600.1,Gohir.A05G004700.2,Gohir.A05G004700.1	1104	682	924	569	879	393	834	688	433	454	542	421	713	713	544	706	560	492	821	569	369	265	194	241	1369	838	800	753	494	751	864	1156	569	525	614	607	1281	748	301	453	425	702	964	405	969	425	460
AT4G09460.1	myb domain protein 6	Gohir.A11G161600.1,Gohir.A05G273400.1,Gohir.A13G120500.1,Gohir.D11G168000.1,Gohir.D13G124600.1	536	241	542	407	522	450	272	177	527	371	433	370	113	180	571	446	494	402	226	247	391	386	811	656	341	728	185	286	255	539	598	489	371	368	481	498	647	422	453	452	442	271	270	249	103	566	573
AT2G31490.1	neuronal acetylcholine receptor subunit alpha-5	Gohir.D03G138800.1,Gohir.A03G029700.1	15716	11738	13249	6620	13539	8077	13116	11478	4449	4685	7907	5946	13897	13946	5633	6866	9960	5988	16029	7285	5991	4902	3490	2609	21095	10337	19109	11691	4414	9649	9039	21059	4947	4140	10772	6730	17368	16519	6701	7888	9642	9046	17185	4358	18597	5073	4154
AT3G60820.1	N-terminal nucleophile aminohydrolases (Ntn hydrolases) superfamily protein	Gohir.A07G145500.1,Gohir.A08G031200.1,Gohir.A08G031200.2	2257	1452	1776	1073	1476	904	1574	1083	748	699	926	944	1710	1592	782	1077	978	962	1830	1194	693	585	474	476	3192	1320	2210	1437	710	1665	1776	1887	882	837	1499	898	1954	1575	800	932	982	1059	2088	614	1552	703	756
AT4G34700.1	LYR family of Fe/S cluster biogenesis protein	Gohir.A03G199300.1,Gohir.A13G090800.1,Gohir.A12G041100.1,Gohir.D12G031300.1,Gohir.D02G220600.1	3582	2606	3618	1938	3950	2357	3099	2586	2652	3098	2827	3101	2550	3200	3326	4127	3521	2696	3842	2417	2315	1997	1897	1865	3613	3549	2620	2485	2713	4003	3254	3595	2150	1771	1895	2801	4842	4208	1991	2495	2584	2694	3501	2204	2965	2976	2591
AT2G18040.1	peptidylprolyl cis/trans isomerase, NIMA-interacting 1	Gohir.A11G041500.1,Gohir.D10G090300.1,Gohir.A10G097900.1,Gohir.D11G044800.1	1412	1037	2018	1109	963	986	815	1069	1052	931	1729	1839	928	1091	1220	1569	1767	1582	802	679	934	1065	1755	1619	1086	1737	1093	1046	973	2053	2141	1860	917	948	1461	871	1176	843	1056	938	963	753	875	961	1176	1102	1060
AT3G55090.1	ABC-2 type transporter family protein	Gohir.A12G270100.1,Gohir.A05G352500.1,Gohir.D04G080800.1,Gohir.D04G060400.1,Gohir.A05G342900.1,Gohir.D04G060300.1	49	5	27	7	38	5	92	11	132	11	65	4	31	17	63	78	33	1	42	4	38	4	46	3	47	49	7	2	6	22	15	42	11	7	4	40	35	39	5	4	6	145	38	1	20	157	130
AT1G77400.1	extensin-like protein	Gohir.D05G239400.1,Gohir.A06G046800.1,Gohir.A05G237300.1	9	21	89	5	53	17	42	30	35	242	51	67	60	40	32	362	7	52	21	40	51	74	29	100	0	17	15	30	18	118	77	74	7	0	8	45	61	52	14	13	22	28	53	41	18	42	27
AT3G51610.1	ATP-dependent helicase/deoxyribonuclease subunit B	Gohir.D10G116900.1,Gohir.A10G149900.2,Gohir.A10G149900.1	1737	938	1049	799	981	580	1155	851	569	615	712	536	751	889	601	711	611	630	1181	546	453	375	334	381	2394	1079	1356	921	537	774	1075	1299	687	682	1030	712	1402	829	508	580	652	764	1545	444	1256	560	594
AT5G03415.1	Transcription factor DP	Gohir.A09G146400.1,Gohir.A09G146400.2,Gohir.D09G142100.1,Gohir.D01G202300.1,Gohir.D01G202300.2,Gohir.D01G202300.3,Gohir.D09G142100.2,Gohir.D09G142100.4,Gohir.A01G213600.1,Gohir.A01G213600.2,Gohir.D09G142100.3,Gohir.D09G142100.5,Gohir.D01G202300.4	650	254	235	273	192	233	370	262	687	332	436	267	192	204	516	433	313	222	270	285	493	334	494	347	168	1129	79	252	431	293	260	150	358	324	138	301	141	134	246	240	214	514	225	373	148	703	650
AT3G49940.1	LOB domain-containing protein 38	Gohir.D11G206900.1,Gohir.A03G183600.2,Gohir.A03G183600.1,Gohir.D02G202900.1,Gohir.D02G205200.1,Gohir.A11G216500.1	390	208	696	447	1015	871	585	326	593	373	508	353	382	367	581	599	321	197	459	526	371	589	609	677	365	414	247	232	144	484	835	771	569	399	369	1043	1214	790	1146	968	495	502	667	302	347	666	633
AT2G39770.1	Glucose-1-phosphate adenylyltransferase family protein	Gohir.D04G123800.1,Gohir.D04G064800.1,Gohir.D10G235400.2,Gohir.A10G223100.2	171	68	65	46	133	71	107	72	89	88	79	65	48	61	84	95	75	59	93	50	47	44	65	64	221	121	74	51	78	51	75	70	42	47	50	139	157	105	76	64	72	121	93	46	97	105	82
AT2G35040.1	AICARFT/IMPCHase bienzyme family protein	Gohir.D01G111800.1,Gohir.A01G124000.2,Gohir.A01G124000.1,Gohir.A12G048600.1,Gohir.D12G047400.1	316	126	201	167	142	122	167	123	144	158	127	87	140	127	143	182	67	89	222	109	118	110	106	113	361	269	129	107	143	168	270	164	198	134	168	109	184	134	125	114	124	171	160	138	104	151	138
AT1G55900.1	Haloacid dehalogenase-like hydrolase (HAD) superfamily protein	Gohir.D01G075800.1,Gohir.A01G090500.1,Gohir.D05G382400.1,Gohir.A08G024800.1,Gohir.A08G024800.2,Gohir.D08G035300.1,Gohir.A04G006600.1,Gohir.D05G382700.1	531	208	267	264	192	169	185	167	240	237	169	153	72	149	222	253	112	128	216	192	144	180	167	179	654	403	202	197	226	283	332	186	300	227	259	131	273	172	135	190	179	170	197	157	172	226	244
AT3G47370.1	Ribosomal protein S10p/S20e family protein	Gohir.D09G045800.1,Gohir.A07G039000.1,Gohir.D07G043200.1	9207	4888	5972	4745	8053	6875	6144	5840	4742	4556	8456	11467	9925	11152	5620	5245	13047	10020	8731	6967	3142	3944	5415	5271	11176	7235	5690	4620	4355	5566	6735	5612	4314	4562	5357	5468	8761	9928	6622	5430	8573	5626	6660	5358	6320	4725	4763
AT1G72810.1	Pyridoxal-5'-phosphate-dependent enzyme family protein	Gohir.A10G057100.1	203	76	80	68	99	57	132	111	69	67	116	90	181	183	60	84	138	72	210	105	35	56	38	51	262	143	147	29	53	56	71	114	66	74	65	81	120	97	60	67	44	110	154	63	159	56	80
AT4G31580.2	serine/arginine-rich 22	Gohir.D05G065800.3,Gohir.D06G106800.3,Gohir.D06G106800.2,Gohir.A06G104700.2,Gohir.A06G104700.4,Gohir.1Z045800.1,Gohir.A05G063200.3,Gohir.A05G063200.2,Gohir.D02G163600.1,Gohir.A13G178600.1	1105	689	1589	991	918	1047	1096	879	961	778	1178	1143	686	902	1026	1152	1046	1068	968	594	690	728	904	727	1089	1121	711	647	708	1260	1715	1791	835	880	1258	685	996	1073	1133	869	1140	957	1235	668	1089	979	987
AT5G04080.1	cysteine-rich TM module stress tolerance protein	Gohir.D11G209200.1,Gohir.D10G189100.1,Gohir.A11G214200.1,Gohir.A10G182400.1	1536	1459	3018	1406	6574	4834	2612	1986	1667	1537	6665	3266	1790	1542	1522	1987	6290	3387	808	673	585	439	702	533	1593	1475	1681	2179	516	1081	1274	6699	888	595	2734	4677	9325	5721	3874	7873	2753	2500	2722	659	3312	1695	1710
AT4G17510.1	ubiquitin C-terminal hydrolase 3	Gohir.D08G185500.1,Gohir.A12G214200.1,Gohir.A08G166700.2,Gohir.A08G166700.1,Gohir.D12G216800.1	1054	649	974	607	966	576	897	894	441	408	907	791	650	789	455	681	852	801	960	454	533	383	545	506	1354	751	807	688	450	765	982	1175	477	366	976	565	1333	1000	446	632	651	743	1049	424	1361	443	426
AT3G62190.1	Chaperone DnaJ-domain superfamily protein	Gohir.A12G120600.1,Gohir.D12G124400.1,Gohir.D07G135600.1,Gohir.A07G131300.2,Gohir.A07G131300.1	336	194	438	263	347	319	292	312	375	260	321	382	119	181	246	351	411	288	191	174	257	240	319	268	276	395	190	164	229	529	369	416	263	232	295	368	361	310	359	294	305	178	403	323	300	413	331
AT3G49470.1	nascent polypeptide-associated complex subunit alpha-like protein 2	Gohir.D12G246700.1,Gohir.D09G048800.1,Gohir.D08G117000.1,Gohir.A12G246100.1,Gohir.A08G105700.1,Gohir.A08G105500.1	1120	530	1413	1049	963	824	631	764	1258	1336	715	817	716	691	1399	1617	648	871	837	945	824	1227	963	947	688	1550	324	494	771	1337	2015	889	1205	1131	813	840	1180	871	738	790	944	762	499	990	535	1249	1338
AT5G26340.1	Major facilitator superfamily protein	Gohir.D09G216900.1,Gohir.A09G214400.1	16	18	91	14	75	29	40	6	175	178	56	32	18	21	203	100	69	43	24	39	60	117	168	612	20	11	14	24	16	87	30	154	9	15	18	53	74	98	26	33	29	63	17	7	4	211	170
AT3G11530.2	Vacuolar protein sorting 55 (VPS55) family protein	Gohir.A09G141300.1	1051	547	541	432	663	539	604	669	396	408	648	765	807	812	469	492	788	653	834	647	369	391	413	391	1265	836	715	525	400	642	562	420	461	440	396	477	784	727	489	376	752	545	663	537	800	404	400
AT4G14615.1	sporulation-specific protein	Gohir.D10G147800.1,Gohir.A02G035000.1,Gohir.A10G118900.1,Gohir.A10G118900.2,Gohir.D02G041800.1	7041	5319	10935	6109	19587	11250	7754	7978	3571	5061	10598	12242	6321	9281	5891	6246	14745	10595	6851	4265	4076	3559	4499	4234	8855	5225	7852	5652	2456	7967	5343	19496	4722	3144	10462	13430	18818	26512	12591	8534	12625	4981	10526	3208	12746	4277	3208
AT3G23490.1	cyanase	Gohir.A09G228200.1,Gohir.D09G229300.1,Gohir.A02G041400.1	3157	2261	2905	1569	2971	1568	1528	1425	1057	1026	1317	1203	1340	1779	1396	1394	1474	1240	3081	1605	1609	1196	1083	1387	4313	2000	3387	2365	1032	2286	2197	4233	1074	1052	2581	1779	4608	2528	1318	1704	1680	1135	1920	625	2224	1042	1013
AT5G05140.1	Transcription elongation factor (TFIIS) family protein	Gohir.A11G306400.1,Gohir.D11G321900.1	251	113	296	200	179	161	163	123	582	231	226	142	44	67	463	314	109	134	123	103	170	155	220	161	227	275	82	131	126	250	441	198	220	180	200	178	203	154	157	137	191	240	86	166	79	560	611
AT3G59650.1	mitochondrial ribosomal protein L51/S25/CI-B8 family protein	Gohir.D08G078000.7,Gohir.D08G078000.6,Gohir.D08G078000.5,Gohir.D08G078000.4,Gohir.D08G078000.3,Gohir.D08G078000.1,Gohir.D04G047600.1,Gohir.D08G220700.1,Gohir.D02G135200.2,Gohir.D02G135200.1,Gohir.A05G367700.1,Gohir.A05G367700.2,Gohir.D08G078000.2,Gohir.D10G075200.1,Gohir.D10G123800.1,Gohir.A10G143100.1,Gohir.D10G123800.2	4801	2860	2686	1885	2634	1987	3295	2964	1338	1465	2368	2285	2602	2583	1471	1801	2250	1881	3264	2278	2025	1838	1193	1120	6227	3373	4332	2619	1630	1873	2546	3638	1532	1487	2638	1933	2950	3023	1890	2004	2067	2302	4283	1667	4255	1358	1328
AT5G41700.4	ubiquitin conjugating enzyme 8	Gohir.D05G388000.1	44	8	47	14	71	6	77	15	18	20	33	37	122	55	18	16	47	57	9	0	22	5	18	4	76	12	24	0	0	24	53	65	24	18	0	59	29	124	6	12	0	47	106	0	29	24	12
AT5G43960.1	Nuclear transport factor 2 (NTF2) family protein with RNA binding (RRM-RBD-RNP motifs) domain-containing protein	Gohir.D10G159900.1,Gohir.A07G152200.1,Gohir.A02G043200.1,Gohir.A10G107400.4,Gohir.A10G107400.5,Gohir.A10G107400.6,Gohir.A10G107400.1,Gohir.A10G107400.2,Gohir.A10G107400.3,Gohir.D11G139500.1,Gohir.D02G048900.2,Gohir.D02G048900.1,Gohir.A11G133400.1,Gohir.D07G158400.1	710	367	635	456	434	408	402	366	413	390	322	261	277	351	378	481	214	288	475	428	304	358	364	341	733	685	369	328	405	533	748	627	474	448	448	451	570	283	414	384	423	357	442	367	361	399	430
AT3G04600.1	Nucleotidylyl transferase superfamily protein	Gohir.D09G101200.1	171	63	117	85	82	82	72	98	77	79	98	84	86	79	73	84	73	92	120	91	97	88	74	84	166	176	72	55	62	111	155	84	113	80	63	62	109	74	70	117	60	76	68	87	109	72	79
AT5G01650.2	Tautomerase/MIF superfamily protein	Gohir.D01G219900.1	7395	4420	5443	3752	7357	4194	5789	4445	2810	2842	6689	4939	8021	7144	3519	4307	8516	5628	7557	3249	3349	1484	2106	1357	9103	5686	5821	4366	3073	4983	3948	7398	2946	2617	5693	4834	9017	8221	3417	3794	5372	4284	7293	2265	6624	3578	2434
AT2G31810.1	ACT domain-containing small subunit of acetolactate synthase protein	Gohir.A10G147000.1,Gohir.A02G006900.1,Gohir.D02G006500.1,Gohir.D02G006500.2,Gohir.D09G213100.1,Gohir.D09G213100.2	782	321	258	308	444	603	610	239	1292	407	963	400	325	448	945	339	657	332	353	443	514	353	773	496	924	639	327	332	304	197	158	419	278	272	375	416	481	437	590	479	741	851	369	252	225	1606	1031
AT3G20420.1	RNAse THREE-like protein 2	Gohir.D05G373200.2,Gohir.A08G024000.1,Gohir.D08G034400.1,Gohir.D05G373200.1,Gohir.A04G012700.2,Gohir.A04G012700.1	530	328	691	417	535	344	432	340	394	421	790	484	382	309	510	673	747	457	315	135	326	171	295	284	582	476	316	275	390	772	603	694	427	382	443	465	624	516	293	333	404	502	361	303	374	414	383
AT1G47670.1	Transmembrane amino acid transporter family protein	Gohir.A03G206900.1,Gohir.D02G228300.1,Gohir.A05G199200.1,Gohir.D06G013400.1,Gohir.D01G163400.2,Gohir.D01G163400.1,Gohir.A06G015300.1,Gohir.A01G172400.1,Gohir.D05G202000.1	135	44	12	14	18	16	177	155	322	78	123	34	127	137	189	92	75	20	120	156	76	101	36	60	112	154	55	44	33	20	9	6	12	26	8	19	10	24	15	19	15	182	168	142	166	265	404
AT2G36310.1	uridine-ribohydrolase 1	Gohir.D09G136200.1,Gohir.D09G031100.1,Gohir.A09G138400.1,Gohir.A04G064200.1,Gohir.D04G101600.2,Gohir.D04G101600.1	277	245	478	202	339	259	176	197	157	182	107	87	188	183	168	257	75	106	288	247	84	139	171	243	300	253	217	279	238	473	491	470	198	195	213	254	452	310	202	335	239	169	181	142	250	149	161
AT4G32930.1	hypothetical protein	Gohir.D05G045900.1,Gohir.D05G045900.2,Gohir.A06G090500.1,Gohir.D06G089500.1,Gohir.A05G044300.1	2960	2205	3465	1870	2813	1909	2238	1856	1362	1406	2677	1848	1820	2393	1781	2575	2756	1745	2106	1327	1138	780	1025	930	3742	2176	3231	2177	1208	2590	3060	4742	1292	1280	3036	1692	3636	3111	1748	1708	2269	1618	2855	1006	2703	1429	1345
AT3G07910.1	reactive oxygen species modulator-like protein	Gohir.D10G191200.1,Gohir.D13G004600.1,Gohir.A10G183900.1,Gohir.A13G004900.1	3981	2233	2596	1941	2165	1483	2543	1758	1046	1136	1335	1420	2049	1750	1257	1768	1683	1328	1885	1305	845	1221	690	825	5044	2916	3136	2260	1303	1909	2467	3412	1302	1344	3178	1275	3040	2180	1484	1489	1476	1713	3372	1130	2385	1116	1022
AT3G16910.1	acyl-activating enzyme 7	Gohir.A10G170500.1,Gohir.A09G065000.1,Gohir.D02G058100.1,Gohir.D02G058000.1,Gohir.A02G053300.1,Gohir.D10G177600.1,Gohir.A02G053400.1,Gohir.A02G053200.1,Gohir.D09G064000.1	167	156	400	171	425	262	166	151	369	251	291	210	78	108	346	429	208	235	166	146	246	230	963	786	92	239	79	159	228	466	375	361	163	201	147	593	336	346	342	242	204	210	119	179	123	364	397
AT1G77350.2	keratinocyte-associated-like protein	Gohir.D05G239800.1	2011	1261	1377	872	1297	1119	1785	1662	430	474	1072	1001	1229	1756	513	596	1084	1210	1357	843	436	453	437	558	2695	1327	2142	1215	426	879	755	2497	684	508	1424	879	1626	1387	1050	1237	1069	1170	2400	550	2774	479	411
AT5G22120.1	coiled-coil protein	Gohir.D09G098800.2,Gohir.D09G098800.1,Gohir.A09G099400.1	63	42	190	84	154	70	66	64	122	99	71	53	6	48	156	183	56	48	57	56	86	74	86	72	55	70	37	31	58	122	237	211	76	99	77	126	155	181	62	69	78	84	46	63	63	111	129
AT2G46540.1	fiber	Gohir.D11G102600.1,Gohir.D12G116700.1,Gohir.A12G113200.1,Gohir.A12G113200.2,Gohir.A11G097900.1	36740	27609	34281	17826	27910	17796	24558	27628	5736	5979	15799	13967	21447	24650	6860	9215	21530	14234	22128	11410	11130	5562	6135	5278	48107	25371	44172	29477	9176	17662	24600	60581	9775	9588	34117	16030	38711	28989	17481	20163	15744	15849	33265	6496	48757	6548	5263
AT5G18110.1	Putative cap-binding protein	Gohir.D13G102900.1,Gohir.A13G099500.1	1178	644	1030	734	957	864	871	786	1041	817	1034	883	1091	973	1128	1351	988	787	1042	578	721	613	904	609	1369	985	668	657	607	1056	1178	857	683	666	853	744	1187	941	781	839	972	787	954	776	796	951	1121
AT4G10050.1	esterase/lipase/thioesterase family protein	Gohir.D05G255500.1,Gohir.A05G253500.1	291	165	360	216	251	184	157	128	239	176	230	185	82	168	257	315	251	198	158	125	167	121	162	181	360	221	165	137	194	343	463	273	209	204	234	180	319	254	159	207	188	167	146	168	87	221	233
AT1G22920.1	COP9 signalosome 5A	Gohir.D05G067400.1,Gohir.D05G067400.2,Gohir.A05G064800.2,Gohir.A05G064800.1	753	443	789	509	634	502	575	413	644	593	729	645	523	574	712	869	821	624	685	444	622	442	578	590	754	751	424	455	450	611	1060	694	521	512	494	516	826	559	455	495	556	517	632	438	386	585	676
AT4G37530.1	Peroxidase superfamily protein	Gohir.D10G098100.1,Gohir.A10G090000.1,Gohir.D12G073500.1	125	41	9	9	35	13	72	53	54	24	41	14	29	37	37	33	41	22	37	35	26	21	8	8	149	99	25	22	74	12	0	16	8	9	11	33	24	47	4	10	24	89	54	36	70	55	60
AT1G32210.1	Defender against death (DAD family) protein	Gohir.D03G176200.1,Gohir.D12G208400.1,Gohir.A12G206100.1,Gohir.D03G174700.1	6193	4053	4604	2837	4682	3246	6646	5505	2044	2762	4258	3796	6247	6384	2110	2466	4562	4010	5472	3680	1559	1853	1238	1428	8176	4210	6222	4115	1825	3310	3398	7107	2264	2107	4139	3309	5226	5514	2925	3460	3352	4601	8690	1902	9107	2064	1969
AT1G08800.2	myosin-binding protein (Protein of unknown function, DUF593)	Gohir.D08G055900.2,Gohir.A11G250100.2,Gohir.A11G250100.1	55	35	110	35	44	49	45	34	174	50	86	43	22	21	103	59	68	52	85	22	73	29	88	40	53	56	43	32	30	95	164	70	29	29	46	27	47	58	46	59	43	43	46	42	25	128	211
AT4G39200.1	Ribosomal protein S25 family protein	Gohir.1Z019000.1,Gohir.D12G029200.1,Gohir.D04G166900.1,Gohir.A01G004400.1,Gohir.A04G124800.1,Gohir.A03G195900.1,Gohir.A13G033400.1,Gohir.D02G217000.1,Gohir.D12G029200.3,Gohir.D01G004400.1,Gohir.D13G031300.1	33918	20204	23278	16462	18970	16574	19040	16945	7657	8915	13581	18156	21494	22013	9207	11134	19610	16884	24402	14919	11706	8822	8268	7536	45239	22594	34805	17640	8169	13477	21596	34759	9777	10896	28710	11898	22915	22101	15176	15924	18618	13149	24926	7754	26130	7523	8066
AT5G01850.1	Protein kinase superfamily protein	Gohir.D09G210000.1,Gohir.A02G003900.1,Gohir.D02G004300.1,Gohir.D02G004300.3,Gohir.D02G004300.2,Gohir.D09G214400.1	255	142	368	222	365	268	207	154	565	313	391	289	86	146	511	399	240	329	176	103	198	174	306	190	232	276	120	104	203	363	433	308	206	237	222	298	392	405	279	250	273	228	184	159	146	526	612
AT3G24570.1	Peroxisomal membrane 22 kDa (Mpv17/PMP22) family protein	Gohir.A05G023800.1,Gohir.D05G025300.1,Gohir.D06G061900.4,Gohir.D06G061900.2,Gohir.D06G061900.3,Gohir.A06G063200.1,Gohir.A06G063200.2,Gohir.A06G063200.3,Gohir.A06G063200.4,Gohir.A06G063200.5,Gohir.A08G250900.1,Gohir.D06G061900.1,Gohir.D08G272400.1	509	341	357	179	342	152	479	519	285	183	394	230	366	450	221	262	456	266	402	255	94	113	106	79	702	312	540	334	154	290	259	521	169	118	249	248	387	390	97	168	191	412	543	167	868	304	272
AT2G47480.1	DUF3511 domain protein, putative (DUF3511)	Gohir.A01G030600.1,Gohir.A09G064300.1,Gohir.A12G126900.1,Gohir.A01G034200.1,Gohir.D12G130300.1,Gohir.D09G063200.1	111	33	127	84	115	89	173	79	129	58	141	124	63	106	117	91	77	66	128	77	84	72	118	93	93	128	36	40	22	70	136	174	72	74	108	75	108	162	56	21	189	144	202	39	116	149	127
AT1G42480.1	TLR4 regulator/MIR-interacting MSAP protein	Gohir.A01G103400.1,Gohir.D01G088700.1,Gohir.A01G103400.2	710	341	199	207	276	187	425	306	175	223	181	121	402	490	183	213	216	194	644	461	204	174	106	113	974	444	567	260	197	120	252	226	174	172	275	238	356	235	152	218	191	280	569	214	397	172	187
AT5G47570.1	NADH dehydrogenase ubiquinone 1 beta subcomplex subunit	Gohir.D08G190100.4,Gohir.A12G219800.1,Gohir.A08G171800.1,Gohir.D08G190100.5,Gohir.D08G190100.3,Gohir.D08G190100.2,Gohir.D08G190100.1,Gohir.D12G221900.1	4518	2962	3305	2029	3659	2291	3109	2431	2199	2571	2177	2006	3864	4138	2916	3676	3134	2162	4242	2664	2112	2086	1531	1412	5507	3526	3692	3069	2124	3153	2754	4006	1837	1899	2349	2706	4669	3601	1850	2124	2897	2513	3703	1831	3030	2478	2060
AT3G06610.1	DNA-binding enhancer protein-like protein	Gohir.A01G034600.1,Gohir.A01G031000.1,Gohir.A02G054900.1,Gohir.D02G059900.1,Gohir.D02G059900.2	4715	2706	2245	1733	2231	2087	2326	2201	1148	1570	2300	2011	1870	2297	1451	1743	2695	1955	2589	1428	1319	1230	1323	1239	6338	3092	3958	2500	1659	1437	2379	2918	1233	1271	2692	1554	2713	2426	1963	1800	2501	1717	2934	1167	3234	1229	1121
AT2G39725.1	LYR family of Fe/S cluster biogenesis protein	Gohir.D13G119000.1	188	201	329	96	183	100	147	301	37	47	143	112	109	138	32	56	203	121	207	102	31	28	84	53	188	188	333	231	39	106	164	718	96	106	87	82	227	241	63	120	116	140	154	43	559	39	34
AT1G25260.1	Ribosomal protein L10 family protein	Gohir.A01G176900.1,Gohir.D01G167700.1	1560	769	1047	873	692	665	831	658	411	401	706	608	675	681	383	553	647	521	959	637	278	347	381	273	2261	857	1321	669	317	597	1260	1286	640	544	1436	384	1056	636	677	702	616	610	1050	382	933	364	487
AT1G55170.1	DNA double-strand break repair protein	Gohir.D10G062000.2,Gohir.A02G115500.1,Gohir.D10G062000.1,Gohir.D03G056500.1,Gohir.D02G149800.1,Gohir.A10G060900.1	652	447	693	383	451	276	458	355	459	402	635	527	220	445	438	590	546	494	541	353	394	258	451	395	770	532	376	401	562	687	793	599	416	351	379	272	700	382	293	234	299	490	426	337	371	410	515
AT3G43110.1	transmembrane protein	Gohir.D06G078500.1	67	26	94	42	92	69	9	50	16	23	16	17	9	16	19	24	18	31	17	9	23	11	27	12	65	68	16	37	26	82	105	96	42	44	40	91	138	47	98	54	54	12	5	56	44	14	14
AT1G78300.1	general regulatory factor 2	Gohir.A13G068900.1,Gohir.A01G010800.1,Gohir.A05G266100.1,Gohir.A06G034200.1,Gohir.D02G198800.1,Gohir.D13G053100.1,Gohir.A01G132500.2,Gohir.A01G132500.1,Gohir.A03G175200.1,Gohir.A04G114500.1,Gohir.D04G155900.1,Gohir.D05G226900.1,Gohir.A05G224400.1,Gohir.D01G115300.1	8294	6034	10192	5830	7467	5271	7046	6723	5919	5251	5174	3948	8278	7009	6462	8095	5692	4642	9022	7666	5270	5211	4802	5904	9100	7481	7589	5893	4618	10751	9681	10143	5227	5095	7169	6686	9187	6522	4983	5254	5574	6366	7722	4889	8551	5530	6358
AT1G02660.1	alpha/beta-Hydrolases superfamily protein	Gohir.D11G115500.2,Gohir.D11G115500.1,Gohir.D08G139600.1,Gohir.A11G110400.1,Gohir.D10G193100.1,Gohir.A08G118900.1	80	40	185	95	40	44	98	20	97	47	84	42	22	50	84	76	95	35	38	78	36	21	63	56	56	104	40	44	36	137	355	62	99	114	71	32	57	34	26	80	27	148	47	17	22	114	87
AT2G39120.1	Ubiquitin carboxyl-terminal hydrolase family protein	Gohir.A05G412000.2,Gohir.A05G412000.1,Gohir.D04G004000.4,Gohir.D04G004000.1,Gohir.D04G004000.2,Gohir.D04G004000.3	118	55	136	73	91	56	51	46	54	43	57	41	36	42	51	70	69	65	44	47	30	37	42	44	132	103	51	47	66	117	197	92	90	45	83	58	118	95	38	73	58	58	43	38	53	62	51
AT1G29850.2	double-stranded DNA-binding family protein	Gohir.A10G038300.1,Gohir.D10G039300.1	6236	4208	6784	4149	6370	3928	4306	3429	4760	4219	7610	6628	4767	5196	6611	7967	10513	6124	5202	2644	3900	2744	4078	3386	7877	4593	4537	4691	3396	8165	6197	5989	3990	3596	4863	3849	8908	6354	3190	3165	5428	3632	4979	2976	3881	4996	4821
AT3G56290.1	potassium transporter	Gohir.D04G011900.1,Gohir.A05G403900.1	11	21	148	46	10	44	41	39	18	24	11	13	35	28	22	36	10	94	49	86	48	134	16	69	0	20	43	15	5	135	248	60	55	53	30	0	30	0	30	80	23	30	50	41	36	18	20
AT3G54640.1	tryptophan synthase alpha chain	Gohir.D08G206600.2,Gohir.D08G206600.1,Gohir.A08G188200.2,Gohir.A08G188200.1	641	395	467	284	411	254	421	302	241	279	252	320	317	491	253	365	331	255	523	498	237	229	246	259	810	471	528	347	311	434	486	480	262	316	272	279	494	459	262	254	248	312	529	281	321	247	216
AT1G09794.1	Cox19 family protein (CHCH motif)	Gohir.A04G130200.1,Gohir.D04G175400.1	726	416	413	283	560	356	474	428	152	148	640	481	296	381	144	177	863	560	282	127	181	76	207	120	979	473	620	465	163	188	490	563	171	155	523	212	719	751	318	441	310	441	506	146	710	204	155
AT2G24170.1	Endomembrane protein 70 protein family	Gohir.A06G097700.1,Gohir.D05G055900.1,Gohir.A13G183900.1,Gohir.D13G190000.1,Gohir.D06G098400.1,Gohir.A05G055200.1	74	21	57	28	29	28	46	25	65	49	43	25	33	25	48	63	20	18	68	51	39	38	45	61	56	92	26	19	21	50	73	45	30	26	26	38	25	24	28	37	22	40	51	22	26	69	62
AT3G52770.1	binding protein	Gohir.D04G100900.1,Gohir.D12G091400.1,Gohir.D12G091400.2,Gohir.A04G063800.1,Gohir.A09G138700.3,Gohir.A09G138700.2,Gohir.A09G138700.1,Gohir.A04G063900.1	174	119	307	156	594	290	492	231	213	103	312	243	384	253	162	248	304	68	98	90	120	72	90	69	193	153	231	53	74	130	89	701	64	83	321	702	369	711	379	315	175	494	489	195	264	265	157
AT3G15534.1	hypothetical protein	Gohir.D10G230400.1,Gohir.A01G015600.1,Gohir.D05G360500.1	290	148	62	44	110	52	82	59	37	94	145	205	161	59	37	118	115	129	82	41	37	28	39	22	238	341	378	67	0	30	15	141	44	59	30	169	59	103	52	81	22	74	89	74	44	37	36
AT2G39990.1	eukaryotic translation initiation factor 2	Gohir.D13G017500.1,Gohir.A10G233100.1,Gohir.D10G245400.1,Gohir.A13G016400.1,Gohir.A13G016400.2	806	436	640	463	602	609	621	581	585	554	437	531	570	529	640	724	363	457	559	533	511	529	451	458	804	805	443	449	417	574	832	515	450	449	490	684	695	428	553	559	712	485	755	503	656	550	643
AT4G15940.1	Fumarylacetoacetate (FAA) hydrolase family	Gohir.A01G029200.2,Gohir.A01G029200.1	628	398	358	204	386	244	343	278	195	210	331	265	303	441	246	288	472	230	396	255	206	212	262	238	844	411	679	326	188	256	345	474	157	190	264	273	489	396	214	224	294	233	453	190	366	222	174
AT4G02920.2	hypothetical protein	Gohir.A11G120100.2,Gohir.D11G124800.1,Gohir.D12G005800.1	353	375	1162	569	1189	884	472	561	682	592	774	691	169	518	829	1047	704	713	528	356	455	513	805	602	335	370	295	378	452	1213	1440	832	522	557	630	1251	1312	1002	875	914	863	500	443	675	447	726	645
AT3G26340.1	N-terminal nucleophile aminohydrolases (Ntn hydrolases) superfamily protein	Gohir.D01G155200.1,Gohir.D01G155200.2,Gohir.D01G155200.3,Gohir.A01G160500.1,Gohir.A04G138900.1,Gohir.A01G160500.2,Gohir.D04G181800.1	2588	1654	2315	1481	1755	1182	2186	1430	1307	1324	1673	1254	1986	1835	1459	1974	1643	1356	2634	1713	1299	1184	1032	1054	3073	2101	2012	1689	1257	2304	2485	2155	1384	1308	1751	1300	2269	1694	1022	1295	1227	1725	2645	1035	1824	1236	1362
AT1G09070.1	soybean gene regulated by cold-2	Gohir.D11G309700.1,Gohir.D11G276800.1,Gohir.D09G240700.1,Gohir.A09G239900.1,Gohir.A11G295000.1,Gohir.D11G309800.1,Gohir.A11G266500.1,Gohir.D12G010000.1	750	312	570	507	744	448	634	344	528	517	1315	1211	367	400	618	568	881	1055	379	293	346	360	716	747	812	685	362	323	253	525	510	675	569	401	551	543	679	1007	535	375	434	520	743	246	439	522	571
AT5G27700.1	Ribosomal protein S21e	Gohir.D11G309600.2,Gohir.D11G309600.1,Gohir.D11G277500.1,Gohir.D11G277500.2,Gohir.D13G180000.1,Gohir.A11G294900.1,Gohir.A11G267500.1,Gohir.A11G267500.2,Gohir.A13G174300.1,Gohir.A13G108900.1,Gohir.D13G111800.1	35661	21068	22063	16255	22225	19908	24510	24821	8944	10587	18091	20702	28027	30441	10518	11604	26956	19516	28171	17958	12239	10983	10338	8221	49414	21904	37463	18506	7232	11340	16935	37917	11203	10484	27078	14406	25037	27234	20028	17470	22228	16538	32479	9616	40022	9443	8954
AT5G64410.1	oligopeptide transporter 4	Gohir.A05G217300.1,Gohir.A03G178700.1,Gohir.D02G202400.2,Gohir.D02G202400.1,Gohir.A05G217400.1,Gohir.D05G220100.1,Gohir.D05G220000.1	33	23	111	35	71	34	46	62	53	217	30	48	43	55	70	195	43	46	30	81	40	85	40	155	27	37	17	26	28	200	88	44	53	24	31	86	72	54	47	29	26	66	25	74	49	51	53
AT5G48020.1	2-oxoglutarate (2OG) and Fe(II)-dependent oxygenase superfamily protein	Gohir.A08G026900.1,Gohir.D08G037300.1,Gohir.D08G037700.1,Gohir.D08G037700.2	558	308	301	213	338	173	268	220	188	154	218	171	232	295	183	245	187	176	354	325	140	100	108	138	711	403	414	290	221	372	225	304	227	145	268	174	504	336	122	231	165	217	318	192	247	166	198
AT1G13990.1	plant/protein	Gohir.D04G191000.1,Gohir.A04G146600.1	64	72	290	122	130	113	55	30	103	80	91	108	11	27	106	167	74	80	61	47	68	90	119	186	61	65	55	103	59	236	442	191	109	103	154	92	163	134	81	174	84	70	38	44	14	99	123
AT4G01720.1	WRKY family transcription factor	Gohir.D07G135800.1,Gohir.A07G131500.1	88	16	28	24	20	15	82	8	185	54	86	37	23	14	102	76	40	58	11	8	49	23	79	100	79	95	15	14	18	19	24	41	28	30	14	19	15	25	17	6	23	148	16	5	9	208	188
AT1G68760.1	nudix hydrolase 1	Gohir.A13G071200.1,Gohir.D13G069200.1	863	724	1891	1026	1504	935	954	1071	1162	1954	811	773	850	1022	1382	1901	881	758	1450	564	1634	1593	1651	1800	326	1400	535	778	858	2323	2040	1310	1277	877	923	1739	1822	951	1104	830	870	926	981	1307	834	1452	979
AT2G01410.1	NHL domain-containing protein	Gohir.A01G152600.1,Gohir.D01G145500.1	206	153	311	147	248	145	151	172	220	193	205	157	50	86	249	276	152	164	129	108	131	134	225	193	110	301	113	147	199	304	358	273	155	161	125	304	203	238	163	118	155	145	156	167	176	222	226
AT3G02090.1	Insulinase (Peptidase family M16) protein	Gohir.1Z038800.1,Gohir.D11G076300.1,Gohir.D09G009500.1,Gohir.A05G371500.1,Gohir.A09G010400.1,Gohir.A11G072200.1,Gohir.D04G044200.1	1957	1079	1524	1143	926	797	880	731	837	821	699	509	823	717	933	1302	749	571	1152	758	599	523	586	689	2324	1587	1287	904	1048	1576	1622	1375	1085	996	1348	824	1278	675	744	839	809	823	934	663	798	749	890
AT4G26700.2	fimbrin 1	Gohir.D11G287900.1,Gohir.A01G085400.1,Gohir.D01G071800.4,Gohir.D01G071800.2,Gohir.D01G071800.1,Gohir.A11G277800.1	189	96	408	256	127	84	111	120	322	167	143	128	39	65	231	331	85	113	99	127	115	98	103	93	169	208	52	71	164	455	555	217	307	241	220	122	123	136	77	81	90	144	77	158	80	244	378
AT5G41670.1	6-phosphogluconate dehydrogenase family protein	Gohir.A12G231700.1	808	414	828	612	539	336	994	716	635	524	866	726	675	846	608	606	601	876	1002	694	506	581	602	669	1019	597	529	422	292	948	700	835	616	509	712	542	705	371	281	414	313	919	1068	521	911	707	685
AT1G02100.1	Leucine carboxyl methyltransferase	Gohir.A08G029400.1,Gohir.A09G116600.2	64	30	95	38	32	35	44	35	53	39	27	43	47	38	53	65	22	34	53	42	55	51	57	49	62	65	30	27	32	103	79	104	55	35	24	27	44	25	33	29	44	56	32	36	34	53	50
AT1G23280.1	MAK16 protein-like protein	Gohir.A12G199400.1,Gohir.D12G202200.1	575	225	290	301	206	223	312	262	197	205	232	249	134	238	193	207	165	202	312	173	150	179	292	242	825	324	274	254	149	260	370	240	273	196	436	138	266	213	217	222	229	334	289	190	332	175	225
AT4G15000.1	Ribosomal L27e protein family	Gohir.A08G051400.1,Gohir.A05G385900.1,Gohir.D11G163400.1,Gohir.A07G184200.1,Gohir.A07G081300.1,Gohir.D07G086900.1,Gohir.D07G191000.1,Gohir.D07G087000.1,Gohir.A11G156300.1,Gohir.D04G023100.1,Gohir.D08G061200.1	9416	5550	8084	5773	7268	6082	6837	5498	6117	6829	5222	6421	7053	6713	7455	8622	6400	6032	9723	6770	5718	5799	4637	4916	10043	8781	6571	5817	4260	6908	8480	8867	5463	5250	6608	6461	8472	6875	5537	5774	6932	6130	7537	4623	6368	5896	6621
AT4G12340.1	copper ion binding protein	Gohir.A03G013800.2,Gohir.A03G013800.1,Gohir.D12G222800.1,Gohir.D03G159700.1,Gohir.A12G220500.1	959	624	916	558	596	459	594	489	357	382	335	396	382	505	428	660	329	238	781	515	283	342	268	259	1316	598	849	644	381	803	1086	860	409	425	844	423	894	468	466	458	452	550	637	403	574	353	378
AT3G62560.1	Ras-related small GTP-binding family protein	Gohir.D02G058300.1,Gohir.A02G053600.1	291	172	544	335	323	262	388	236	322	225	515	353	140	157	296	306	549	359	261	122	337	299	447	246	242	339	154	234	127	535	689	407	347	263	394	225	476	270	188	362	237	443	333	190	282	340	319
AT4G15680.1	Thioredoxin superfamily protein	Gohir.1Z068300.1,Gohir.A10G161400.1	234	234	1562	897	2768	2633	382	414	50	170	130	127	465	630	211	238	276	79	82	96	22	46	110	221	273	195	405	255	41	82	432	4173	218	350	2123	1150	3341	3814	2009	3064	2827	250	514	205	623	55	73
AT4G17570.3	GATA transcription factor 26	Gohir.A03G004700.1,Gohir.A08G165200.1,Gohir.D12G216100.1,Gohir.A09G197000.2,Gohir.A09G197000.1,Gohir.A12G213500.1,Gohir.D08G183900.1,Gohir.D03G167800.1	239	154	411	233	270	237	254	224	510	386	382	258	77	137	434	475	213	202	232	149	293	249	380	252	152	321	116	140	203	428	540	267	258	220	220	241	317	251	198	262	252	340	163	220	224	514	498
AT5G48760.1	Ribosomal protein L13 family protein	Gohir.A10G123400.1,Gohir.A07G156500.1,Gohir.D02G032900.1,Gohir.D07G162800.1,Gohir.D08G057400.1	1792	902	1155	977	1106	1010	1129	967	848	1027	1109	1199	1110	1102	1013	1194	1157	1148	1481	1086	930	1010	1001	974	2075	1506	1136	884	684	872	1390	1203	838	767	1323	891	1273	1154	1039	964	1025	973	1284	737	1194	770	982
AT4G23850.1	AMP-dependent synthetase and ligase family protein	Gohir.A11G025100.1,Gohir.D11G024600.1,Gohir.A02G101300.1,Gohir.D11G024600.2,Gohir.D03G083000.1	1209	531	787	731	453	417	549	327	1694	486	702	360	348	305	1029	730	398	400	448	299	491	362	585	842	1318	1099	376	632	585	893	1018	449	808	808	577	378	571	411	367	506	377	683	412	326	325	1492	1757
AT2G22850.1	basic leucine-zipper 6	Gohir.A12G080000.1	17	0	43	4	3	3	125	56	701	57	1248	318	98	51	505	92	1319	260	853	0	1694	5	1170	2	18	15	0	0	0	25	83	20	5	8	0	0	5	5	5	0	5	123	126	30	81	684	679
AT1G68040.1	S-adenosyl-L-methionine-dependent methyltransferases superfamily protein	Gohir.D13G026100.1,Gohir.A13G027200.1,Gohir.A13G027300.1,Gohir.D13G026000.1	60	14	20	3	27	4	53	62	43	66	205	72	61	75	56	157	94	25	0	4	0	1	0	0	50	69	18	12	13	9	24	28	4	3	2	41	12	28	4	7	2	68	37	69	55	28	66
AT5G02610.1	Ribosomal L29 family protein	Gohir.A05G299600.1,Gohir.D05G299200.1,Gohir.D08G005300.1,Gohir.D10G218600.1,Gohir.D13G097600.1,Gohir.D08G010400.1,Gohir.D03G130600.1,Gohir.A03G037800.1,Gohir.A10G210300.1	11511	5974	7869	6589	8639	7658	7591	7239	6739	8234	6590	7752	7375	7911	7547	8807	7923	6908	10134	7301	4846	7456	5782	6204	13815	9202	7467	5788	4669	5818	9054	8737	5989	6066	7710	7112	9441	9364	7179	6800	8997	6791	8386	6281	8193	6821	7005
AT3G45230.1	hydroxyproline-rich glycoprotein family protein	Gohir.D08G214800.1,Gohir.D03G134100.1,Gohir.A03G034200.1,Gohir.D05G102200.1,Gohir.A05G102500.1,Gohir.A08G197600.1	701	403	208	153	270	132	584	619	148	198	129	123	339	331	159	354	83	102	453	452	162	318	68	89	594	807	351	578	280	65	191	366	150	175	135	335	249	226	138	150	106	488	677	381	853	148	134
AT3G63150.1	MIRO-related GTP-ase 2	Gohir.A08G067700.2,Gohir.A08G067700.1,Gohir.D08G076200.3,Gohir.D08G076200.2,Gohir.D08G076200.1	163	81	169	100	143	114	136	140	160	133	110	95	106	146	159	149	101	116	134	96	138	93	128	112	177	149	75	76	92	169	177	163	106	93	101	109	186	135	102	120	119	130	142	139	141	166	154
AT2G34050.1	ATP synthase F1 complex assembly factor	Gohir.D05G160000.1,Gohir.A05G157100.1,Gohir.D01G045600.2,Gohir.D01G045600.3,Gohir.D01G045600.1	358	152	140	137	103	96	123	108	66	95	83	138	100	138	76	92	49	134	167	144	47	49	61	56	504	210	255	142	60	82	140	198	152	83	176	77	132	98	105	70	114	93	152	90	124	78	60
AT1G80510.1	Transmembrane amino acid transporter family protein	Gohir.A02G112800.2,Gohir.A02G123200.2,Gohir.A02G123200.1,Gohir.A02G112800.4,Gohir.A02G112800.1,Gohir.A02G112800.3	265	121	153	116	113	92	145	123	152	125	139	140	121	142	120	145	130	142	206	142	129	96	98	92	355	174	143	135	86	126	218	117	96	113	138	95	146	98	93	105	78	137	153	136	110	144	156
AT4G32720.2	La protein 1	Gohir.D05G049600.1,Gohir.A05G048100.1,Gohir.D10G119600.1	770	329	567	506	490	391	474	339	390	338	364	331	214	277	405	497	249	332	431	326	278	307	315	300	979	560	331	353	302	552	726	420	489	416	616	324	610	537	394	371	407	482	464	295	381	330	454
AT3G15355.1	ubiquitin-conjugating enzyme 25	Gohir.A01G063900.1,Gohir.D02G179500.4,Gohir.D02G179500.1,Gohir.D02G179500.2,Gohir.D02G179500.3,Gohir.D01G050300.1,Gohir.D01G050300.2,Gohir.D11G297600.1,Gohir.D11G297600.2,Gohir.A03G156400.2,Gohir.A03G156400.1,Gohir.A11G284700.2,Gohir.1Z057500.1	971	470	713	591	729	639	550	510	1039	650	884	608	328	534	971	767	798	651	533	377	478	316	696	545	1157	782	457	457	493	718	848	570	609	584	582	667	791	732	650	568	700	542	556	530	489	932	1120
AT4G18593.1	dual specificity protein phosphatase-like protein	Gohir.D11G322300.1,Gohir.A06G200400.1,Gohir.A11G306800.1,Gohir.D06G207700.1	825	625	984	518	631	479	570	520	320	258	575	597	304	461	335	462	656	488	403	240	349	173	301	213	951	697	871	716	289	743	844	1365	356	305	893	404	799	687	491	363	586	356	783	230	808	309	343
AT3G54850.1	plant U-box 14	Gohir.A10G203400.1,Gohir.D10G211500.1	475	224	242	208	275	205	244	193	235	190	222	278	132	189	247	260	200	319	165	132	158	137	250	328	557	392	210	219	245	230	311	185	169	212	242	260	277	290	204	196	213	266	221	203	182	240	257
AT5G27395.2	Mitochondrial inner membrane translocase complex, subunit Tim44-related protein	Gohir.A08G212400.2,Gohir.A08G212400.1,Gohir.D08G229400.2,Gohir.D08G229400.1	254	90	145	135	81	49	105	83	66	96	112	105	40	87	81	124	88	80	110	71	62	47	71	41	323	185	87	73	108	115	197	123	155	117	135	55	111	77	31	64	54	99	110	66	99	64	63
AT1G03870.1	FASCICLIN-like arabinoogalactan 9	Gohir.A12G139600.1,Gohir.D12G144100.1	19	10	56	4	109	10	12	6	51	17	83	9	12	4	16	30	22	0	158	361	88	141	11	6	19	19	14	12	6	17	26	124	6	6	0	109	126	94	18	0	12	17	7	0	10	45	62
AT4G16720.1	Ribosomal protein L23/L15e family protein	Gohir.A07G042200.1,Gohir.A11G039900.1,Gohir.D12G218400.1,Gohir.D12G218400.2,Gohir.D10G136300.1,Gohir.D10G105200.1,Gohir.D11G043200.1,Gohir.A11G027100.1,Gohir.D04G092100.1,Gohir.D07G046500.1,Gohir.D11G026300.1,Gohir.A12G215800.1	11004	5566	7211	6267	6804	6732	6418	4810	4993	5819	5145	6536	5999	7031	6154	7287	5958	6034	9124	6905	4297	5489	5252	5278	13324	8679	6750	5663	4288	6101	8234	7301	5623	5626	7553	5341	7705	7371	6233	6024	7940	5443	7387	4549	5066	4847	5377
AT1G10840.1	translation initiation factor 3 subunit H1	Gohir.A09G209800.1,Gohir.D05G327500.1,Gohir.D09G203200.1	1355	674	705	634	653	600	639	562	369	384	678	788	737	747	364	415	621	764	947	783	301	319	457	461	1942	766	921	641	461	565	908	642	547	570	788	461	900	600	567	498	736	548	729	412	711	338	397
AT2G35615.1	Eukaryotic aspartyl protease family protein	Gohir.A12G200100.1,Gohir.D12G202800.1	4	0	54	3	28	1	3	4	46	5	2	5	6	0	24	84	0	3	57	23	10	1	0	1	6	2	0	0	0	50	80	30	2	2	6	10	17	57	0	0	2	5	0	5	3	42	64
AT5G20080.1	FAD/NAD(P)-binding oxidoreductase	Gohir.D06G055600.1,Gohir.A06G057300.1	994	649	717	432	784	380	766	603	483	571	470	375	517	645	599	647	441	357	818	394	319	300	278	378	1142	845	781	539	626	536	628	987	336	399	562	577	981	795	342	379	420	642	889	387	818	483	439
AT1G07030.1	Mitochondrial substrate carrier family protein	Gohir.D03G142600.1,Gohir.A09G167300.1,Gohir.D09G163200.1	33	64	327	136	111	154	39	46	71	115	198	136	17	25	134	273	161	94	33	46	70	126	184	460	30	36	29	67	97	199	625	156	95	172	143	109	158	66	137	169	155	56	21	78	13	64	71
[truncated: 15,774 more rows]
[truncated: 118 more columns]
