# Supplementary material for: Nectar biosynthesis is conserved among floral and extrafloral nectaries
Source: Plant Physiol. 2021 Jan 28;185(4):1595–616. doi: 10.1093/plphys/kiab018 (PMC8133665; doi:10.1093/plphys/kiab018)
Supplement: kiab018_Supplementary_Data [file kiab018_supplementary_data.zip › pp.01245.2020-s04.xlsx]

## Sheet: FL_spatial_only_DEG
A.thaliana.ID	pre/sec.log2.fc	post/sec.log2.fc	Description	Tx.JGI.Cotton.gene.IDs	FL.pre.mean	FL.pre.C.mean	FL.sec.mean	FL.sec.C.mean	FL.post.mean	FL.post.C.mean	B.pre.mean	B.pre.C.mean	B.sec.mean	B.sec.C.mean	B.post.mean	B.post.C.mean	C.pre.mean	C.pre.C.mean	C.sec.mean	C.sec.C.mean	C.post.mean	C.post.C.mean	FO.pre.mean	FO.pre.C.mean	FO.sec.mean	FO.sec.C.mean	FO.post.mean	FO.post.C.mean	DE..FL.pre.vs.FL.pre.C	DE..FL.pre.vs.FL.pre.C.Up.or.Down	DE..FL.pre.vs.FL.pre.C.nominal.p.value	DE..FL.sec.vs.FL.sec.C	DE..FL.sec.vs.FL.sec.C.Up.or.Down	DE..FL.sec.vs.FL.sec.C.nominal.p.value	DE..FL.post.vs.FL.post.C	DE..FL.post.vs.FL.post.C.Up.or.Down	DE..FL.post.vs.FL.post.C.nominal.p.value	DE..B.pre.vs.B.pre.C	DE..B.pre.vs.B.pre.C.Up.or.Down	DE..B.pre.vs.B.pre.C.nominal.p.value	DE..B.sec.vs.B.sec.C	DE..B.sec.vs.B.sec.C.Up.or.Down	DE..B.sec.vs.B.sec.C.nominal.p.value	DE..B.post.vs.B.post.C	DE..B.post.vs.B.post.C.Up.or.Down	DE..B.post.vs.B.post.C.nominal.p.value	DE..C.pre.vs.C.pre.C	DE..C.pre.vs.C.pre.C.Up.or.Down	DE..C.pre.vs.C.pre.C.nominal.p.value
AT3G53420.2	-1.98824	-1.21987	plasma membrane intrinsic protein 2A	Gohir.D09G145700.1,Gohir.A09G149800.1	3172	100	12585	667	5403	731	1003	835	497	731	109	36	804	1261	1120	4616	338	110	568	236	189	442	46	68	Y	Up	1.27e-05	Y	Up	7.24e-05	N	Up	0.0142541	N	Up	0.715171	N	Down	0.152002	N	Up	0.099253	N	Down	0.198876
AT1G75520.1	0.527114	0.989574	SHI-related sequence 5	Gohir.A03G080500.1,Gohir.D05G192000.1,Gohir.A06G006400.1,Gohir.D01G099600.1,Gohir.A05G188900.1,Gohir.1Z024100.2,Gohir.1Z024100.1,Gohir.D06G002300.1	1601	30	1111	27	2206	23	1493	832	1689	868	1311	1088	759	710	1504	2022	836	697	956	41	539	44	507	29	Y	Up	0	Y	Up	0.000742164	Y	Up	0	N	Up	0.150472	Y	Up	9.06e-09	N	Up	0.523317	N	Up	0.807851
AT3G54340.1	0.726206	0.164083	K-box region and MADS-box transcription factor family protein	Gohir.A12G061800.1,Gohir.A12G061800.2,Gohir.D12G061700.1,Gohir.D12G061700.2,Gohir.D03G011100.2,Gohir.D03G011100.1,Gohir.D05G259300.1,Gohir.A05G257900.1,Gohir.A02G168900.1,Gohir.A02G168900.2	4230	172	2557	176	2865	160	2002	1180	1251	1043	7666	4993	1254	1597	1686	3635	9683	3887	104	22	163	30	259	152	Y	Up	1.85e-07	Y	Up	1.11e-16	Y	Up	0	N	Up	0.19009	N	Up	0.186527	N	Up	0.108873	N	Down	0.459316
AT1G19790.2	-0.332244	1.36178	SHI-related sequence 7	Gohir.D02G097000.1	641	6	807	9	2074	9	419	484	390	893	465	513	302	479	424	1767	516	612	294	9	189	3	105	3	Y	Up	0	Y	Up	6.57e-05	Y	Up	0	N	Down	0.729766	Y	Down	1.92e-11	N	Down	0.797774	N	Down	0.219686
AT2G18980.1	-0.342912	-2.439	Peroxidase superfamily protein	Gohir.D08G093200.1,Gohir.A08G083500.1	1133	1	1437	102	265	14	0	0	2	42	0	0	0	1	8	544	0	0	1	3	0	2	0	1	Y	Up	0	N	Up	0.0139425	N	Up	0.0141754	N	Equal	1	N	Down	0.0318997	N	Equal	1	N	Down	1
AT1G75250.1	1.60602	-1.37819	RAD-like 6	Gohir.D04G167100.1,Gohir.D01G004600.1,Gohir.D11G046900.1,Gohir.D11G046900.2,Gohir.D11G108400.1,Gohir.D11G108400.2,Gohir.D11G108800.1,Gohir.A05G259400.1,Gohir.A11G183500.1,Gohir.D11G046900.3,Gohir.D11G190000.1,Gohir.A01G115100.1,Gohir.A06G009900.1,Gohir.A10G095400.1,Gohir.A01G004800.1,Gohir.D05G261100.1,Gohir.A11G043400.1,Gohir.A05G193100.1,Gohir.D05G196300.1,Gohir.A08G121300.1,Gohir.A11G104000.1,…	24435	1579	8027	1391	3088	1392	17024	6555	2246	4609	7857	5307	9094	6860	2908	10843	8518	5309	2283	1600	840	1158	616	431	Y	Up	0.00234954	Y	Up	0.00523455	N	Up	0.0399999	N	Up	0.0172261	Y	Down	0.000880875	N	Up	0.105284	N	Up	0.409772
AT5G20240.1	1.03876	-0.0107531	K-box region and MADS-box transcription factor family protein	Gohir.D02G078000.1,Gohir.D01G179500.1,Gohir.A02G070800.1,Gohir.A01G190300.1	830	24	404	2	401	11	9	7	1	22	0	11	0	0	4	547	30	3	0	0	0	0	0	0	Y	Up	6.98e-06	Y	Up	0	Y	Up	0	N	Up	0.891408	N	Down	0.102243	N	Down	0.00165427	N	Equal	1
AT5G52390.1	-2.07289	-0.853964	PAR1 protein	Gohir.A12G257100.1,Gohir.D12G258400.1	357	29	1502	61	831	100	1183	1237	2004	19488	217	280	425	380	833	8835	33	437	96	121	1163	2184	293	501	Y	Up	0.000186839	Y	Up	1.84e-06	Y	Up	0.000124103	N	Down	0.911029	Y	Down	0.000539202	N	Down	0.728315	N	Up	0.752169
AT1G15950.1	-0.566893	-2.68979	cinnamoyl coa reductase 1	Gohir.A05G119800.1,Gohir.A05G119800.3,Gohir.A05G119800.2,Gohir.D05G120800.2,Gohir.D05G120800.3,Gohir.D05G120800.1	4874	94	7220	1013	1119	178	189	178	485	387	292	142	222	95	427	2789	248	143	355	250	574	518	534	798	Y	Up	0	N	Up	0.0323731	N	Up	0.118797	N	Up	0.896058	N	Up	0.553937	N	Up	0.0161113	N	Up	0.231805
AT2G40390.1	-0.562936	-1.5818	neuronal PAS domain protein	Gohir.D06G166200.1	616	5	910	56	304	44	22	10	15	144	25	19	6	0	227	907	49	17	1	11	6	12	33	132	Y	Up	0	Y	Up	7.76e-07	N	Up	0.0126586	N	Up	0.442008	Y	Down	5.62e-07	N	Up	0.715473	N	Up	0.075007
AT5G53486.4	-1.29503	-1.12563	transmembrane protein	Gohir.A03G051600.1,Gohir.D03G115600.1	2111	20	5180	713	2374	189	6415	16003	299	1248	2738	8848	7167	17763	416	1572	1731	7767	374	362	140	575	110	189	Y	Up	1.06e-11	Y	Up	0.000385473	Y	Up	5.81e-06	N	Down	0.411883	Y	Down	0	N	Down	0.24796	Y	Down	0.000296469
AT5G47530.1	0.829014	-4.94996	Auxin-responsive family protein	Gohir.D06G161000.1,Gohir.A06G205000.1,Gohir.A06G154300.1,Gohir.D06G216500.1	604	3	340	24	11	2	23	6	129	8	80	15	16	10	33	105	77	6	31	8	26	7	2	5	Y	Up	2.74e-07	N	Up	0.0685587	N	Up	0.119967	N	Up	0.177778	Y	Up	1.47e-05	N	Up	0.128062	N	Up	0.710475
AT3G49760.1	0.180644	-1.72021	basic leucine-zipper 5	Gohir.D12G076600.1,Gohir.D11G052500.1,Gohir.A12G078400.1,Gohir.A09G054200.1,Gohir.D03G030500.1,Gohir.A02G149900.1,Gohir.A11G048900.1,Gohir.D09G053300.1,Gohir.D12G076700.1	10740	583	9476	1906	2876	474	1397	431	4867	386	4402	904	799	316	3305	1831	4794	976	2729	245	3192	155	2758	312	Y	Up	1.78e-07	N	Up	0.0109339	N	Up	0.147185	N	Up	0.00481778	Y	Up	0	Y	Up	6.6e-10	N	Up	0.0828031
AT3G49780.1	1.66142	0.021137	phytosulfokine 4 precursor	Gohir.D05G214800.1,Gohir.A02G150100.1,Gohir.A12G078300.1,Gohir.1Z046400.1,Gohir.A12G018600.1,Gohir.D02G090700.1,Gohir.D12G161400.1,Gohir.A05G211500.1,Gohir.A11G212500.1,Gohir.1Z063000.1,Gohir.A06G025000.1,Gohir.D11G210700.1,Gohir.D12G076500.1,Gohir.D06G022100.1,Gohir.A03G107800.1,Gohir.D03G030200.1	48224	3367	15245	4786	15470	6684	15421	11120	3724	7593	5427	10947	18489	15779	8777	14719	11664	10707	13764	3802	10712	4327	6802	6697	Y	Up	2.66e-05	N	Up	0.0564347	Y	Up	0.00545053	N	Up	0.620173	Y	Down	1.09e-10	N	Down	0.0213221	N	Up	0.519959
AT5G54510.1	-1.52275	-2.13132	Auxin-responsive GH3 family protein	Gohir.D02G185600.1,Gohir.D01G058700.1,Gohir.A03G162400.1,Gohir.D02G185800.1,Gohir.A01G071700.1,Gohir.D01G058600.1,Gohir.A01G071800.1	308	25	885	46	202	62	163	238	257	227	244	110	98	166	387	992	192	99	184	97	405	77	635	189	Y	Up	1.74e-08	Y	Up	5.98e-05	Y	Up	0.00572213	N	Down	0.394522	N	Up	0.501788	N	Up	0.0108205	N	Down	0.178587
AT5G12380.1	1.71363	-0.909717	annexin 8	Gohir.A13G165000.1,Gohir.A10G183000.1,Gohir.A10G183000.2,Gohir.D13G167900.1,Gohir.D10G189700.1,Gohir.D05G076100.1,Gohir.D10G189800.1,Gohir.D10G189800.2,Gohir.D10G189600.2,Gohir.D10G189600.1,Gohir.A05G073200.1,Gohir.D10G189400.1,Gohir.D10G189500.1,Gohir.D10G189500.2,Gohir.A10G182800.1	3352	306	1022	217	544	197	4858	1651	10923	330	10438	687	2765	1562	5126	885	6831	321	4034	434	5702	166	4189	56	Y	Up	5.76e-06	Y	Up	4.71e-07	Y	Up	0.0020276	N	Up	0.0150028	Y	Up	0	Y	Up	1.75e-10	N	Up	0.20865
AT5G41761.1	3.2368	-1.24621	hypothetical protein	Gohir.A08G033700.1,Gohir.D12G235800.1,Gohir.D08G044300.1,Gohir.A12G234700.1	46626	3193	4946	3936	2085	6444	1008	783	321	705	693	2038	756	1736	223	1813	871	3369	3101	3109	856	2316	1032	1832	Y	Up	0.00241434	N	Up	0.5492	Y	Down	0.000127636	N	Up	0.534903	Y	Down	0.0299279	N	Down	0.0362075	N	Down	0.0494905
AT5G15290.1	-0.795069	0.259867	Uncharacterized protein family (UPF0497)	Gohir.A12G164300.1,Gohir.A05G368100.1,Gohir.D04G047300.1	219	0	380	0	455	0	0	0	0	0	0	0	0	0	0	61	0	0	0	0	0	0	28	0	Y	Up	0	Y	Up	0	Y	Up	0.000848637	N	Equal	1	N	Equal	1	N	Equal	1	N	Equal	1
AT2G47160.1	1.30796	-0.682873	HCO3- transporter family	Gohir.D11G000600.1,Gohir.D11G000600.2,Gohir.D02G062400.1,Gohir.A11G001000.1,Gohir.A12G122300.1,Gohir.A02G086200.1,Gohir.D11G000600.3,Gohir.D12G126000.1	2981	187	1204	342	750	142	241	331	320	923	292	185	92	118	1010	2973	196	303	323	172	661	119	606	179	Y	Up	0.00536269	N	Up	0.013998	Y	Up	1.33e-05	N	Down	0.562776	Y	Down	0	N	Up	0.233085	N	Down	0.574526
AT3G45970.1	-1.26388	-0.0268067	expansin-like A1	Gohir.A01G172600.1,Gohir.A03G208300.1,Gohir.A04G124900.1,Gohir.D02G229800.1,Gohir.D04G169500.1,Gohir.D01G163700.1	1131	117	2716	405	2666	609	218	165	1394	1028	616	1170	124	250	1820	2098	604	1009	467	338	464	458	578	608	Y	Up	3.58e-06	Y	Up	4.75e-10	Y	Up	1.83e-05	N	Up	0.571544	N	Up	0.310057	N	Down	0.321648	N	Down	0.0551225
AT5G66985.1	-1.61382	-1.23195	hypothetical protein	Gohir.D10G094300.1,Gohir.D11G048700.1,Gohir.A11G045200.1,Gohir.A10G093800.1	264	38	808	49	344	80	275	93	7298	258	1008	65	322	146	3583	704	194	141	1083	67	1068	56	32	45	Y	Up	0.00256846	Y	Up	0.000158933	Y	Up	5.93e-09	N	Up	0.151749	Y	Up	0	N	Up	0.0312982	N	Up	0.0810742
AT4G34210.1	1.70678	-1.16834	SKP1-like 11	Gohir.D02G086600.1,Gohir.A12G037000.2,Gohir.A12G037000.1	741	40	227	32	101	54	368	99	369	96	380	177	146	97	298	155	514	94	262	158	275	45	95	88	Y	Up	4.28e-11	N	Up	0.0374327	N	Up	0.0367592	N	Up	0.182257	Y	Up	2.22e-16	N	Up	0.00740816	N	Up	0.539145
AT1G72490.1	0.875838	-2.10947	hypothetical protein	Gohir.D05G141700.1,Gohir.A05G139500.1,Gohir.A10G055600.1,Gohir.A06G077900.1,Gohir.D10G057500.1,Gohir.D06G076900.1	2637	150	1437	426	333	53	51	48	199	44	37	4	45	20	181	457	7	7	138	8	59	5	16	0	Y	Up	1.78e-13	N	Up	0.00738629	N	Up	0.0954165	N	Up	0.891063	Y	Up	0	N	Up	0.00426513	N	Up	0.227118
AT2G39710.1	-0.803501	-0.517785	Eukaryotic aspartyl protease family protein	Gohir.D06G172200.1,Gohir.A06G166700.1,Gohir.A10G221100.1,Gohir.D10G233300.1	589	27	1028	152	718	76	111	95	228	144	314	203	100	107	380	681	482	323	74	20	124	18	115	48	Y	Up	5.2e-13	Y	Up	1.46e-05	Y	Up	3.99e-07	N	Up	0.757066	N	Up	0.0644132	N	Up	0.127999	N	Down	0.874699
AT4G26260.1	0.878968	0.129656	myo-inositol oxygenase 4	Gohir.A06G069600.1,Gohir.D06G068200.2,Gohir.D06G068200.1	1017	34	553	140	605	135	102	19	60	12	41	52	36	18	33	153	129	19	164	266	38	16	32	42	Y	Up	5.55e-16	Y	Up	1.09e-05	N	Up	0.101734	N	Up	0.0136365	N	Up	4.79e-09	N	Down	0.670303	N	Up	0.445003
AT2G39705.1	-0.641579	1.18058	ROTUNDIFOLIA like 8	Gohir.D04G063900.1,Gohir.A13G018500.1,Gohir.D10G233100.1,Gohir.D13G019500.1,Gohir.A05G348600.1,Gohir.A10G220900.1	2257	381	3521	500	7981	1186	1403	2335	424	532	535	834	1709	2418	920	1518	482	1017	337	149	221	36	140	116	Y	Up	1.53e-06	N	Up	0.116881	Y	Up	9.53e-07	N	Down	0.51697	N	Down	0.0998576	N	Down	0.462377	N	Down	0.177735
AT4G17980.1	-2.82249	-3.68498	NAC domain containing protein 71	Gohir.D11G028700.1,Gohir.D03G170300.1,Gohir.A11G030100.1,Gohir.D12G212200.1,Gohir.A12G209500.1,Gohir.A03G002000.1,Gohir.D08G178500.1	420	30	2971	459	231	83	509	187	1394	245	876	596	355	173	1102	1074	1274	708	1827	50	2650	172	1645	303	Y	Up	8.02e-10	N	Up	0.0363248	N	Up	0.241536	N	Up	0.0214157	Y	Up	8.06e-09	N	Up	0.135987	N	Up	0.0301515
AT2G28760.3	-2.03136	-1.8831	UDP-XYL synthase 6	Gohir.D05G097300.1,Gohir.A10G216100.1,Gohir.D10G225100.3,Gohir.D10G225100.1,Gohir.A10G216100.2,Gohir.A05G097200.1	6791	678	27761	5165	7526	1188	575	516	839	915	636	570	392	614	1096	7964	488	560	707	827	649	879	540	544	Y	Up	6.47e-10	Y	Up	0.00160698	N	Up	0.0816598	N	Up	0.79599	N	Down	0.745714	N	Up	0.676873	N	Down	0.165456
AT1G48910.1	-0.764951	-0.284491	Flavin-containing monooxygenase family protein	Gohir.A08G072200.1,Gohir.A08G072200.2,Gohir.A11G056900.1,Gohir.D08G137000.1,Gohir.D08G080400.1,Gohir.D11G061000.1,Gohir.A08G116100.1	582	44	989	159	812	202	412	244	164	236	316	382	271	210	205	880	259	412	473	309	513	494	311	380	Y	Up	3.51e-10	Y	Up	5.08e-09	Y	Up	0.00168002	N	Up	0.224418	Y	Down	0.0110344	N	Down	0.490195	N	Up	0.452426
AT5G65590.1	1.12237	-0.263981	Dof-type zinc finger DNA-binding family protein	Gohir.A12G085700.1,Gohir.A12G069200.1,Gohir.A10G093400.1,Gohir.D12G083900.1,Gohir.D03G035200.1,Gohir.1Z043700.1,Gohir.D12G090000.1,Gohir.A02G145500.1,Gohir.A12G079600.1	1328	152	610	118	508	196	409	336	161	213	185	188	323	306	192	587	99	108	220	295	119	166	185	127	Y	Up	1.67e-08	Y	Up	2.3e-07	N	Up	0.00669377	N	Up	0.646343	N	Down	0.0528663	N	Down	0.957528	N	Up	0.870102
AT2G16750.1	0.281487	-2.59674	kinase with adenine nucleotide alpha hydrolases-like domain-containing protein	Gohir.D01G159400.2,Gohir.D01G159400.1,Gohir.A01G168400.1	897	65	738	152	122	47	127	57	449	56	141	28	30	43	350	197	105	34	157	18	214	38	99	27	Y	Up	6.17e-11	N	Up	0.018451	N	Up	0.169873	N	Up	0.120962	Y	Up	0	Y	Up	0.000877628	N	Down	0.677778
AT5G38710.1	1.11136	-0.481869	Methylenetetrahydrofolate reductase family protein	Gohir.A07G176300.1,Gohir.D11G174200.1,Gohir.D11G174200.2,Gohir.D11G174200.3,Gohir.D07G183400.1,Gohir.D08G046100.1,Gohir.A11G167900.1,Gohir.A08G035400.1	700	51	324	55	232	28	79	45	75	109	22	23	45	38	53	117	11	33	121	285	85	47	141	213	Y	Up	1.56e-10	Y	Up	0.00434443	N	Up	0.0420189	N	Up	0.324446	N	Down	0.450113	N	Down	0.979171	N	Up	0.772449
AT1G68150.1	1.68557	0.0473057	WRKY DNA-binding protein 9	Gohir.A12G033100.1,Gohir.D12G039700.1,Gohir.D01G167100.1,Gohir.A01G176300.1	386	7	120	7	124	7	359	32	1143	18	236	14	103	74	540	216	96	8	106	18	300	17	284	15	Y	Up	2.27e-09	Y	Up	0.000189302	Y	Up	1.07e-11	N	Up	0.0861522	Y	Up	0	Y	Up	0.000984748	N	Up	0.629364
AT5G65890.1	1.38401	0.0101958	ACT domain repeat 1	Gohir.D03G030100.1,Gohir.A11G212700.1,Gohir.D11G210500.1	368	3	141	12	142	9	14	18	30	81	10	2	7	17	84	352	10	13	8	1	8	5	11	9	Y	Up	7.93e-05	Y	Up	7.09e-10	Y	Up	7.38e-14	N	Down	0.818981	Y	Down	0.000313826	N	Up	0.137023	N	Down	0.444513
AT4G22590.1	-1.26861	-1.83569	Haloacid dehalogenase-like hydrolase (HAD) superfamily protein	Gohir.A12G218700.1,Gohir.A03G009900.1,Gohir.A03G009900.2,Gohir.D12G221000.1,Gohir.D03G160800.1,Gohir.D03G160800.2	1163	157	2802	512	785	156	21	22	99	48	15	8	3	33	82	452	13	16	213	50	73	34	34	17	Y	Up	1.59e-07	N	Up	0.00760875	N	Up	0.211836	N	Down	0.976592	Y	Up	0.0165335	N	Up	0.375974	N	Down	0.0169264
AT5G46590.1	0.233327	0.216282	NAC domain containing protein 96	Gohir.A08G158200.2,Gohir.A08G158200.1	596	63	507	67	589	62	940	223	1706	381	1576	479	339	298	2163	1027	1188	413	526	27	550	49	724	60	Y	Up	2.57e-08	Y	Up	8.3e-10	Y	Up	4.54e-09	N	Up	0.00505175	Y	Up	1.91e-13	Y	Up	4.39e-06	N	Up	0.69055
AT5G55980.1	1.22489	-1.09025	serine-rich protein-like protein	Gohir.D06G060000.1,Gohir.D13G134200.2,Gohir.A06G061700.1,Gohir.D13G134200.1,Gohir.A13G130900.2,Gohir.A13G130900.1,Gohir.A01G093700.1,Gohir.D01G078200.1	2120	140	907	362	426	114	242	67	131	47	378	146	203	62	143	257	787	52	143	51	119	17	57	11	Y	Up	2.59e-12	Y	Up	0.00205807	N	Up	0.250895	N	Up	0.149094	Y	Up	1.19e-07	Y	Up	0.0010201	N	Up	0.378704
AT3G05858.1	1.22115	0.261585	hypothetical protein	Gohir.D02G065400.1,Gohir.A13G177800.1,Gohir.A09G242300.1,Gohir.D13G184400.1,Gohir.A02G059800.1,Gohir.A13G113800.1,Gohir.D09G243000.1,Gohir.D13G116800.1	387	8	166	18	199	44	1821	1932	235	575	1818	1068	828	1431	182	782	936	802	184	77	76	22	4	11	Y	Up	7.77e-16	Y	Up	1.27e-08	N	Up	0.0259479	N	Down	0.902235	Y	Down	1.19e-11	N	Up	0.369165	N	Down	0.0415554
AT2G28200.1	1.16203	-0.808313	C2H2-type zinc finger family protein	Gohir.D07G108900.1,Gohir.A05G086800.1,Gohir.A09G088600.1,Gohir.D09G088300.1,Gohir.D05G088100.1,Gohir.A07G104900.1	1685	145	753	261	430	143	130	45	245	53	203	62	44	71	188	324	99	57	71	66	99	38	211	187	Y	Up	2.14e-10	N	Up	0.00781299	Y	Up	0.00265168	N	Up	0.0492429	Y	Up	4.69e-08	Y	Up	0.00195384	N	Down	0.496618
AT5G08350.1	0.898568	-1.9685	GRAM domain-containing protein / ABA-responsive protein-like protein	Gohir.A03G166800.1,Gohir.A03G166700.1,Gohir.A03G166900.1,Gohir.D02G190000.1,Gohir.A03G166600.1,Gohir.D02G189600.1,Gohir.A03G166500.1,Gohir.D02G189700.1,Gohir.A12G132400.1,Gohir.A10G092700.1,Gohir.A03G166300.1,Gohir.D02G189900.1,Gohir.D02G189800.1	2787	336	1495	440	382	197	388	251	778	117	887	502	239	192	341	240	980	364	1498	575	1136	359	1078	696	Y	Up	2.65e-06	N	Up	0.081982	N	Up	0.458563	N	Up	0.412151	Y	Up	2.08e-09	N	Up	0.02758	N	Up	0.661701
AT5G13080.1	1.58448	-0.217357	WRKY DNA-binding protein 75	Gohir.D07G237200.1,Gohir.D10G079300.1,Gohir.A05G337000.1,Gohir.D07G054400.1,Gohir.A03G124300.1,Gohir.A07G230000.1,Gohir.D04G075600.1,Gohir.A09G036600.1,Gohir.A07G050100.1,Gohir.A01G154000.1,Gohir.D01G100400.1,Gohir.D02G146700.1,Gohir.A10G071700.1,Gohir.D09G037900.1	3002	469	1001	298	861	791	2064	906	3057	640	2125	387	1188	689	2091	468	1414	507	1472	347	1110	249	1143	748	Y	Up	0.00376572	Y	Up	6.57e-05	N	Up	0.881833	N	Up	0.147863	Y	Up	0	Y	Up	1.06e-10	N	Up	0.213821
AT4G25434.1	-1.15402	-2.35263	nudix hydrolase homolog 10	Gohir.A13G132900.1,Gohir.D13G136200.1,Gohir.D01G061800.1,Gohir.A07G192400.1,Gohir.D11G155500.1,Gohir.A01G091600.1	1003	249	2232	367	437	256	118	106	151	185	246	261	59	179	141	469	407	283	76	122	75	105	118	219	Y	Up	0.000438803	N	Up	0.0273744	N	Up	0.316166	N	Up	0.827895	N	Down	0.358469	N	Down	0.83634	N	Down	0.0090808
AT1G67030.1	-1.02897	-0.844963	zinc finger protein 6	Gohir.A08G041100.1,Gohir.D07G213400.1,Gohir.D08G051200.1,Gohir.A11G111400.1,Gohir.D11G116700.1,Gohir.A07G207400.1,Gohir.D07G131400.1	419	59	855	139	476	251	375	206	172	306	188	159	257	286	211	1113	132	112	192	43	135	88	147	133	Y	Up	0.000170706	Y	Up	0.00125483	N	Up	0.107858	N	Up	0.172962	Y	Down	6.25e-05	N	Up	0.609148	N	Down	0.847216
AT1G74660.1	1.13372	-0.324525	mini zinc finger 1	Gohir.D04G049100.1,Gohir.A05G365900.1,Gohir.D12G042800.1,Gohir.D11G034400.1	305	0	139	20	111	4	137	97	190	40	173	21	163	47	196	543	128	19	217	6	165	10	35	0	Y	Up	0	N	Up	0.0118811	Y	Up	2.32e-05	N	Up	0.666854	Y	Up	0	N	Up	0.0029023	N	Up	0.0355364
AT4G05020.1	0.507094	-2.75188	NAD(P)H dehydrogenase B2	Gohir.A06G123600.1,Gohir.A10G021100.1,Gohir.D06G128400.1,Gohir.D10G021900.1	1704	205	1199	358	178	73	99	71	250	109	122	80	90	88	206	367	118	75	114	51	93	68	79	95	Y	Up	0.000134648	N	Up	0.16748	N	Up	0.183186	N	Up	0.517766	Y	Up	0.00594978	N	Up	0.223014	N	Up	0.951554
AT4G10613.1	0.812373	-1.32193	RNA-directed DNA polymerase (reverse transcriptase)-related family protein	Gohir.D11G037600.1	360	22	205	27	82	13	123	28	388	35	315	75	31	74	219	182	377	75	101	10	87	22	47	1	Y	Up	0.00401978	N	Up	0.00839822	Y	Up	0.00201186	N	Up	0.00901385	Y	Up	1.11e-16	Y	Up	0.000690465	N	Down	0.187543
AT4G11650.1	-0.108992	-0.748952	osmotin 34	Gohir.D11G307900.1,Gohir.A12G226200.1,Gohir.A03G014900.1,Gohir.D12G228600.1,Gohir.D12G228700.1,Gohir.A12G226100.1,Gohir.A12G226400.1,Gohir.A12G226300.1,Gohir.D11G307700.1,Gohir.D12G228800.1,Gohir.D03G152800.1	2727	157	2941	1045	1750	1568	3205	658	6879	41206	916	392	3903	2359	4843	9632	1167	2461	881	843	3873	10158	3986	15672	Y	Up	0.00172284	N	Up	0.0336859	N	Up	0.592684	N	Up	0.000357825	Y	Down	0.000267698	Y	Up	0.00118375	N	Up	0.41278
AT1G16030.1	-0.180297	-1.20868	heat shock protein 70B	Gohir.A13G234100.1,Gohir.D03G161100.1,Gohir.A12G109800.1,Gohir.D13G239700.1	308	16	349	56	151	54	95	212	162	150	525	521	45	93	206	263	476	537	169	18	195	31	396	188	Y	Up	4.96e-08	N	Up	0.0142206	Y	Up	0.0013833	N	Down	0.193708	N	Up	0.6766	N	Up	0.978755	N	Down	0.154344
AT5G66170.3	-0.437625	-1.65538	sulfurtransferase 18	Gohir.D11G045700.2,Gohir.D11G045700.1,Gohir.A11G042200.1,Gohir.A11G042200.2	34348	1634	46520	16921	14768	5487	1091	1373	1740	1789	2532	2217	750	1499	2910	12363	4739	1932	3432	1041	1809	971	2914	1452	Y	Up	1.84e-09	Y	Up	0.00503621	N	Up	0.284958	N	Down	0.700786	N	Down	0.924249	N	Up	0.588511	N	Down	0.153183
AT1G23820.1	0.688496	-1.32751	spermidine synthase	Gohir.D07G065100.1,Gohir.A07G060400.1,Gohir.D02G163500.1,Gohir.A03G140700.2,Gohir.A03G140700.1	15863	1567	9843	4373	3922	1769	3733	1739	2617	1855	3765	2067	3439	2206	3683	4772	4257	2311	3158	1495	1268	787	1516	985	Y	Up	7.35e-05	N	Up	0.0144351	N	Up	0.177303	N	Up	0.0572615	Y	Up	0.00303834	N	Up	0.0666009	N	Up	0.382909
AT5G23370.1	0.0671721	-1.64609	GRAM domain-containing protein / ABA-responsive protein-like protein	Gohir.A13G062000.1,Gohir.D13G059900.1,Gohir.D12G136000.1,Gohir.D13G059800.1,Gohir.A13G062100.1	1187	214	1133	253	362	156	169	125	622	83	521	244	92	118	307	280	469	180	728	237	521	112	636	208	Y	Up	5.84e-05	Y	Up	0.00132634	N	Up	0.330893	N	Up	0.528454	Y	Up	0	N	Up	0.0499768	N	Down	0.565124
AT1G03020.1	0.350148	1.45619	Thioredoxin superfamily protein	Gohir.A08G117000.1,Gohir.A12G009200.1,Gohir.D12G009100.1,Gohir.D12G009000.1	413	22	324	75	889	322	434	200	198	555	522	686	258	358	647	550	896	465	66	39	140	162	89	93	Y	Up	0.00121394	Y	Up	0.00427809	N	Up	0.0182943	N	Up	0.24593	Y	Down	0.00162036	N	Down	0.548251	N	Down	0.497818
AT1G43910.1	-1.19866	-1.5688	P-loop containing nucleoside triphosphate hydrolases superfamily protein	Gohir.D11G230400.1,Gohir.D11G188300.1,Gohir.D11G188200.1,Gohir.A11G181600.1,Gohir.A11G181700.1,Gohir.D12G061800.1,Gohir.A12G061900.1	464	76	1065	209	359	191	130	146	914	462	155	98	59	63	818	748	154	107	193	85	250	126	157	170	Y	Up	6.66e-06	Y	Up	0.00122332	N	Up	0.14553	N	Down	0.800588	Y	Up	1.08e-05	N	Up	0.274731	N	Down	0.874533
AT1G34060.1	1.20997	-0.334001	Pyridoxal phosphate (PLP)-dependent transferases superfamily protein	Gohir.D01G110600.1,Gohir.A07G034700.1,Gohir.A07G154100.1,Gohir.D07G160500.1,Gohir.A01G122800.1	347	20	150	22	119	27	57	29	63	105	85	216	27	37	84	157	146	282	44	36	87	110	198	393	Y	Up	1.47e-10	N	Up	0.0120567	Y	Up	4.29e-06	N	Up	0.302278	Y	Down	0.0204879	N	Down	0.00336016	N	Down	0.641576
AT4G33467.2	0.0198996	-1.152	hypothetical protein	Gohir.D04G022800.1,Gohir.A05G385600.1	365	57	360	40	162	20	340	101	404	22	893	84	286	193	316	248	1072	34	406	20	959	27	486	21	Y	Up	0.000148041	Y	Up	0.00318734	Y	Up	0.000429504	N	Up	0.0289064	Y	Up	0	Y	Up	3.5e-09	N	Up	0.66596
AT1G01490.1	-0.214619	-0.750262	Heavy metal transport/detoxification superfamily protein	Gohir.A03G021100.1,Gohir.A12G107200.1,Gohir.D08G134800.1,Gohir.A08G114600.1,Gohir.A07G140100.1,Gohir.A07G140100.2,Gohir.D07G145300.1,Gohir.D03G147700.1	1409	423	1635	255	972	239	1456	799	1734	376	1657	742	456	429	1528	827	1712	803	987	91	1132	215	1012	336	Y	Up	0.00109494	Y	Up	1.72e-05	Y	Up	0.000507936	N	Up	0.139873	Y	Up	0	Y	Up	0.00152537	N	Up	0.907866
AT5G24030.1	-0.400407	0.0592204	SLAC1 homologue 3	Gohir.D11G013500.1,Gohir.A02G044200.1,Gohir.D02G050100.1,Gohir.A08G097000.2,Gohir.A08G097000.1,Gohir.A11G013300.1,Gohir.D08G108900.4,Gohir.D08G108900.2,Gohir.D08G108900.3,Gohir.D08G108900.1,Gohir.A11G013200.1	669	33	883	277	920	135	59	93	483	185	109	141	43	128	338	374	104	136	120	55	200	57	212	186	Y	Up	7.94e-13	N	Up	0.0148887	N	Up	0.0945844	N	Down	0.376258	Y	Up	0.00364538	N	Down	0.482959	N	Down	0.020098
AT3G14440.1	-1.5218	-3.03445	nine-cis-epoxycarotenoid dioxygenase 3	Gohir.D08G253900.1,Gohir.D13G156600.1,Gohir.A08G090500.1,Gohir.D01G028600.1,Gohir.A08G233700.1,Gohir.A01G041300.1	428	50	1229	291	150	152	59	45	65	148	204	249	34	48	175	1089	123	172	18	27	11	36	31	48	Y	Up	1.95e-07	N	Up	0.0376833	N	Down	0.967227	N	Up	0.634126	N	Down	0.0580958	N	Down	0.584925	N	Down	0.561514
AT1G72230.1	-0.767456	-3.61265	Cupredoxin superfamily protein	Gohir.A05G265800.1,Gohir.A05G223300.1,Gohir.A06G033100.1,Gohir.D06G033900.1,Gohir.D05G226000.1,Gohir.D06G034000.1,Gohir.D05G267900.1,Gohir.A06G033000.1	309	74	526	61	43	36	119	108	231	35	512	111	123	71	28	170	6	64	119	226	278	622	38	140	Y	Up	0.000521352	N	Up	0.176341	N	Up	0.653728	N	Up	0.922183	Y	Up	0.000307202	N	Up	0.184377	N	Up	0.307053
AT5G49620.1	0.957565	0.04798	myb domain protein 78	Gohir.A10G175500.1,Gohir.D10G182100.1,Gohir.A02G056100.1,Gohir.A09G241500.1,Gohir.A09G066800.1,Gohir.D02G061300.1,Gohir.D09G242200.1,Gohir.D09G066400.1	402	43	207	37	214	65	299	56	451	112	210	12	183	103	347	204	136	25	83	62	172	62	370	248	Y	Up	1.13e-07	Y	Up	0.000340977	Y	Up	7.48e-06	N	Up	0.0630514	Y	Up	2.81e-07	Y	Up	5.12e-13	N	Up	0.224678
AT5G03380.1	-0.573098	-0.0884311	Heavy metal transport/detoxification superfamily protein	Gohir.D09G142200.2,Gohir.A09G146500.1,Gohir.D09G142200.1,Gohir.A04G072100.1,Gohir.D04G110600.1	814	85	1211	368	1139	268	182	136	550	305	199	111	79	94	376	614	150	280	413	350	681	399	832	729	Y	Up	1.23e-08	Y	Up	6.76e-05	Y	Up	0.000984556	N	Up	0.524617	Y	Up	0.000169729	N	Up	0.129472	N	Down	0.704278
AT3G14690.1	-2.07044	-1.80529	cytochrome P450, family 72, subfamily A, polypeptide 15	Gohir.A05G033100.1,Gohir.A01G044500.1,Gohir.A01G044300.1,Gohir.A01G044600.1,Gohir.D01G035100.2,Gohir.D01G035100.1,Gohir.A08G233600.1,Gohir.D01G035300.1,Gohir.A02G022100.1,Gohir.A02G023000.1,Gohir.D01G035500.1,Gohir.D08G253800.1,Gohir.A01G044400.1,Gohir.D05G034600.1,Gohir.D01G035400.3,Gohir.D01G035400.2,Gohir.D01G035400.1	1244	308	5225	1313	1495	595	323	226	2218	810	949	376	121	204	2255	2243	1113	448	713	417	995	736	1103	1512	Y	Up	0.000170699	Y	Up	0.00155762	N	Up	0.246792	N	Up	0.421359	Y	Up	1.67e-06	Y	Up	0.000448286	N	Down	0.260423
AT1G36940.1	1.28739	0.887106	myotubularin-like protein	Gohir.A05G231800.1,Gohir.D05G234100.1	227	10	93	2	172	0	182	230	91	110	269	336	126	148	95	149	420	299	142	30	113	30	88	10	Y	Up	2.83e-10	Y	Up	0.0054609	Y	Up	0	N	Down	0.606116	N	Down	0.267906	N	Down	0.49435	N	Down	0.68694
AT5G63090.1	0.45799	0.845352	Lateral organ boundaries (LOB) domain family protein	Gohir.A11G066400.1,Gohir.A05G254300.1	250	18	182	25	327	23	28	124	14	118	6	53	85	189	28	233	34	95	3	0	5	0	6	0	Y	Up	1.34e-05	Y	Up	8.9e-08	Y	Up	9.66e-15	N	Down	0.02842	Y	Down	0	N	Down	0.000212173	N	Down	0.0450077
AT2G39210.1	-0.641594	-1.8134	Major facilitator superfamily protein	Gohir.A09G145000.1,Gohir.D09G140800.1,Gohir.A10G201100.1,Gohir.A05G292600.1,Gohir.D09G140900.1,Gohir.D05G293500.1,Gohir.D10G208900.1	766	112	1195	344	340	224	68	97	114	378	50	98	90	87	284	624	85	155	104	86	160	164	415	721	Y	Up	8.71e-07	N	Up	0.0234717	N	Up	0.151219	N	Down	0.58133	Y	Down	0.0172777	N	Down	0.0838908	N	Up	0.940474
AT4G10850.1	0.790547	1.1304	Nodulin MtN3 family protein	Gohir.D08G124800.1,Gohir.D04G054500.1,Gohir.A05G359700.1,Gohir.A02G095800.1,Gohir.D12G239500.1,Gohir.A12G238400.1,Gohir.D03G087600.1,Gohir.A08G111700.1	960	236	555	101	1215	51	584	499	244	384	808	438	521	438	398	922	601	179	312	9	652	17	699	24	Y	Up	0.000189331	N	Up	0.0340738	Y	Up	0	N	Up	0.705113	N	Down	0.0597823	N	Up	0.059578	N	Up	0.554322
AT1G43670.1	-0.0252189	-0.344235	Inositol monophosphatase family protein	Gohir.D04G170800.1,Gohir.A04G125800.1,Gohir.A02G113400.2,Gohir.A02G065400.1,Gohir.A02G113400.1,Gohir.1Z061600.1,Gohir.D02G071200.1	1361	292	1385	393	1091	500	452	486	523	737	891	740	245	532	834	1521	794	837	431	591	335	566	504	327	Y	Up	3.5e-05	Y	Up	2.43e-05	N	Up	0.00694912	N	Down	0.856476	Y	Down	0.00479425	N	Up	0.46513	N	Down	0.0125557
AT1G70780.1	0.37561	-0.946318	hypothetical protein	Gohir.A12G151000.1,Gohir.D04G187000.1,Gohir.D01G143600.1,Gohir.D12G154800.1,Gohir.A01G150300.1	1540	315	1187	371	616	318	1193	794	1993	786	1926	555	672	500	1190	1992	754	439	581	386	479	503	498	528	Y	Up	1.9e-05	Y	Up	9.57e-05	Y	Up	0.00290061	N	Up	0.317841	Y	Up	9.39e-10	Y	Up	1.4e-06	N	Up	0.299912
AT3G63240.1	-1.64111	-2.57399	DNAse I-like superfamily protein	Gohir.D12G003400.1,Gohir.D11G130000.1,Gohir.A12G003700.1,Gohir.D08G073700.1,Gohir.A08G065200.1	84	2	262	23	44	5	13	9	10	13	2	1	8	2	8	96	2	1	12	18	6	6	1	2	Y	Up	5.88e-07	N	Up	0.0144357	N	Up	0.0445406	N	Up	0.735695	N	Down	0.543403	N	Up	1	N	Up	0.343927
AT3G48950.1	-0.865458	-1.74543	Pectin lyase-like superfamily protein	Gohir.A12G254200.1,Gohir.A12G254200.2,Gohir.D11G011500.1,Gohir.D11G011500.2,Gohir.D12G256500.1,Gohir.A11G012300.1	219	16	399	86	119	14	6	5	5	56	8	7	21	7	10	314	2	12	8	4	2	2	1	1	Y	Up	1.29e-06	Y	Up	0.00133832	N	Up	0.0317509	N	Up	0.898603	Y	Down	0.00958715	N	Up	0.96141	N	Up	0.28752
AT5G47760.1	0.469039	-0.720459	2-phosphoglycolate phosphatase 2	Gohir.D06G218400.1,Gohir.A06G203300.1	1243	255	898	278	545	166	252	300	572	384	661	473	217	242	600	637	574	556	289	222	228	177	250	211	Y	Up	2.22e-05	Y	Up	0.000102542	N	Up	0.00804004	N	Down	0.687322	Y	Up	0.00147155	N	Up	0.202549	N	Down	0.74236
AT1G63270.1	1.42043	-1.02615	non-intrinsic ABC protein 10	Gohir.A06G004300.1,Gohir.A10G034700.1,Gohir.D10G035400.1,Gohir.D06G096900.1	447	53	167	49	82	29	278	93	400	87	359	110	146	53	242	93	299	66	206	148	224	141	104	56	Y	Up	2.29e-07	N	Up	0.0381829	N	Up	0.00211052	N	Up	0.0195337	Y	Up	0	Y	Up	8.16e-05	N	Up	0.232274
AT4G36470.1	0.780583	-1.63733	S-adenosyl-L-methionine-dependent methyltransferases superfamily protein	Gohir.A12G063200.1,Gohir.A10G096300.1,Gohir.D11G180600.1,Gohir.D12G063000.1,Gohir.D10G091800.1	2843	379	1655	828	532	483	217	214	80	313	171	168	160	129	265	997	159	103	67	20	20	10	66	100	Y	Up	6.25e-08	N	Up	0.223326	N	Up	0.814351	N	Up	0.975151	Y	Down	4.02e-10	N	Up	0.92829	N	Up	0.664997
AT3G44326.1	-1.38134	-1.85578	F-box family protein	Gohir.A02G095300.1,Gohir.D03G088200.1	157	7	409	85	113	24	24	0	70	13	20	0	10	9	39	197	4	0	17	6	15	2	29	3	Y	Up	0.000187424	N	Up	0.0317169	N	Up	0.139658	N	Up	0.000556087	N	Up	2.85e-10	N	Up	4.93e-05	N	Up	0.90675
AT5G12330.4	-0.112414	-0.172715	Lateral root primordium (LRP) protein-like protein	Gohir.A09G110000.1,Gohir.A05G071300.1,Gohir.D08G020200.1,Gohir.A07G120100.1,Gohir.D07G124300.1,Gohir.A08G010100.2,Gohir.A08G010100.1,Gohir.D10G192700.2,Gohir.A10G185500.1,Gohir.D05G074200.1,Gohir.D10G192700.1,Gohir.D09G106400.1	1197	315	1294	346	1148	273	1485	1256	2417	1519	1473	832	780	858	2386	2436	970	880	563	93	776	132	617	120	Y	Up	0.000668425	Y	Up	1.14e-05	Y	Up	1.01e-10	N	Up	0.691675	Y	Up	3.84e-05	N	Up	0.0234007	N	Down	0.724269
AT5G06720.1	1.25322	-1.17834	peroxidase 2	Gohir.A09G128500.1,Gohir.A06G102500.1,Gohir.A11G201500.1,Gohir.D09G124500.1,Gohir.D08G249300.1,Gohir.D11G221700.1,Gohir.A07G227100.1,Gohir.A08G229000.1,Gohir.D06G111800.1,Gohir.D05G249200.1	205	5	86	10	38	5	26	13	28	22	29	15	0	5	9	144	14	8	81	74	26	63	15	23	Y	Up	6.81e-11	Y	Up	9.34e-07	N	Up	4.53e-05	N	Up	0.415785	N	Up	0.446891	N	Up	0.287985	N	Down	0.129715
AT5G14500.1	-0.524354	-0.860005	aldose 1-epimerase family protein	Gohir.D04G057900.2,Gohir.A05G355300.1,Gohir.D04G057900.1	1426	369	2051	584	1130	485	524	469	1602	587	1756	991	455	525	1441	1129	1938	1208	424	183	488	106	527	113	Y	Up	0.000249023	N	Up	0.00796802	N	Up	0.0254479	N	Up	0.790577	Y	Up	1.74e-08	N	Up	0.022486	N	Down	0.624146
AT3G48000.1	-0.307047	0.606576	aldehyde dehydrogenase 2B4	Gohir.D02G163300.1,Gohir.D02G163300.2,Gohir.A12G142400.1,Gohir.A12G142400.2,Gohir.D12G273900.1,Gohir.D07G226200.1,Gohir.A07G219300.1,Gohir.A12G273200.1,Gohir.D12G147300.1	1910	500	2363	690	3598	728	1149	717	1130	971	1643	1389	788	733	1571	1643	1586	1453	871	701	963	1023	1538	1919	Y	Up	0.000250596	Y	Up	3.02e-05	Y	Up	0.00155813	N	Up	0.248009	N	Up	0.188879	N	Up	0.500057	N	Up	0.790211
AT5G65170.1	-1.53957	-0.997806	VQ motif-containing protein	Gohir.D11G222400.1,Gohir.D11G162700.1,Gohir.D10G103300.1,Gohir.A11G200700.1,Gohir.A11G155800.1	226	31	657	159	329	204	70	63	571	422	284	181	8	34	802	592	208	190	67	81	129	133	320	455	Y	Up	0.00204245	Y	Up	4.75e-06	N	Up	0.125307	N	Up	0.868023	N	Up	0.181542	N	Up	0.13718	N	Down	0.0749958
AT4G30460.1	-1.3227	-0.536688	glycine-rich protein	Gohir.D04G086600.1,Gohir.A08G093100.1,Gohir.A08G093200.1,Gohir.D08G098000.1,Gohir.D08G097700.1,Gohir.D08G097800.1	1498	251	3747	1229	2583	1022	1903	1418	1186	2584	565	789	1520	1270	3092	5987	297	1236	610	829	441	1105	350	235	Y	Up	1.84e-06	Y	Up	0.000132676	Y	Up	0.00105538	N	Up	0.464295	Y	Down	8.11e-12	N	Down	0.262019	N	Up	0.695728
AT2G24580.1	-3.16748	-0.34603	FAD-dependent oxidoreductase family protein	Gohir.A06G104800.1,Gohir.D06G107000.1	131	30	1177	288	926	157	111	89	356	273	139	146	38	65	679	797	94	174	197	194	144	81	329	173	Y	Up	0.00206828	N	Up	0.0132805	Y	Up	5.53e-06	N	Up	0.656115	N	Up	0.089264	N	Down	0.871452	N	Down	0.337786
AT1G52560.1	0.294447	0.891688	HSP20-like chaperones superfamily protein	Gohir.D05G127000.1,Gohir.A05G126100.1	195	10	159	25	295	27	177	50	115	62	281	71	51	61	157	115	258	63	274	16	81	18	85	17	Y	Up	4.56e-09	N	Up	0.0143725	Y	Up	4.61e-10	N	Up	0.0133328	Y	Up	0.0324735	Y	Up	1.52e-05	N	Down	0.8362
AT2G42430.1	1.46496	-1.44931	lateral organ boundaries-domain 16	Gohir.D08G069800.1,Gohir.A08G060600.1,Gohir.A11G129300.1,Gohir.D11G135000.1,Gohir.A07G211200.1,Gohir.D07G217200.1,Gohir.D08G207500.1	196	1	71	9	26	9	0	6	3	6	4	0	10	22	4	62	0	0	13	7	2	10	3	6	Y	Up	7.77e-16	N	Up	0.000133899	N	Up	0.179778	N	Down	0.0858863	N	Down	0.196649	N	Up	0.0858863	N	Down	0.419547
AT2G22170.1	-0.198708	-0.21378	Lipase/lipooxygenase, PLAT/LH2 family protein	Gohir.D03G036700.1,Gohir.D11G222800.1,Gohir.A02G143900.1,Gohir.A11G200200.1,Gohir.A12G093600.1	8756	1795	10049	3779	8665	2483	6165	3752	1655	3492	3165	2439	3691	4625	2472	5835	3518	3446	2999	871	1164	404	216	129	Y	Up	1.17e-05	Y	Up	0.000754851	Y	Up	0.00149483	N	Up	0.231755	Y	Down	0.00172143	N	Up	0.611694	N	Down	0.45612
AT5G05600.1	0.75269	0.655665	2-oxoglutarate (2OG) and Fe(II)-dependent oxygenase superfamily protein	Gohir.A05G329900.1,Gohir.A09G165600.1,Gohir.D10G249000.1,Gohir.D04G067900.1	246	16	146	32	230	17	25	37	217	88	61	24	19	10	181	168	43	33	8	21	20	8	36	8	Y	Up	6.44e-09	Y	Up	3.32e-05	Y	Up	3.74e-13	N	Down	0.572402	Y	Up	2.82e-08	N	Up	0.0703668	N	Up	0.618366
AT5G24800.1	0.347923	-1.08941	basic leucine zipper 9	Gohir.D06G109500.1,Gohir.A06G107300.1	826	165	649	210	305	119	434	162	822	126	877	130	365	166	660	616	660	86	252	62	318	56	341	92	Y	Up	2.47e-05	Y	Up	0.00104919	Y	Up	0.000639247	N	Up	0.0893995	Y	Up	0	Y	Up	1.81e-11	N	Up	0.0178617
AT1G29300.1	-1.93959	-1.13115	intracellular protein transporter, putative (DUF641)	Gohir.A06G199400.1,Gohir.A10G034400.1,Gohir.D10G035100.1,Gohir.D05G155800.1,Gohir.A05G153200.1,Gohir.D06G206700.1	189	41	725	172	331	118	398	137	224	157	126	58	215	157	310	594	105	68	337	97	242	39	86	20	Y	Up	0.000446137	Y	Up	0.000254335	Y	Up	2.06e-05	N	Up	0.0174361	N	Up	0.0417185	N	Up	0.0295274	N	Up	0.382375
AT2G33710.2	0.370563	-1.24664	Integrase-type DNA-binding superfamily protein	Gohir.A06G111100.1,Gohir.D06G115000.1	181	4	140	26	59	21	6	0	47	19	29	4	1	6	44	86	7	0	7	8	10	11	66	31	Y	Up	8.57e-12	N	Up	0.0177662	N	Up	0.0235236	N	Up	0.0840046	N	Up	0.0116742	N	Up	0.0055826	N	Down	0.474868
AT3G48990.1	-0.605475	-2.08746	AMP-dependent synthetase and ligase family protein	Gohir.D08G199900.1,Gohir.D08G199900.2,Gohir.A08G181200.1	1676	211	2550	1031	600	274	175	65	1786	364	441	249	91	45	1354	953	247	186	675	72	866	175	532	715	Y	Up	4.02e-08	N	Up	0.0896122	N	Up	0.300735	N	Up	0.0473171	Y	Up	8.76e-08	N	Up	0.0435661	N	Up	0.26014
AT5G19875.1	1.59233	1.05749	transmembrane protein	Gohir.A01G163500.1,Gohir.A13G213900.1,Gohir.A08G012000.1,Gohir.D08G022500.1,Gohir.D13G217700.1	3338	901	1107	410	2304	596	6562	2756	1832	362	10325	3556	5390	3701	1357	772	13490	3065	3169	565	2474	291	2629	306	Y	Up	0.00129952	N	Up	0.198912	N	Up	0.00896612	N	Up	0.0850781	Y	Up	0	N	Up	0.0131493	N	Up	0.13443
AT4G01470.1	-0.0628409	0.263034	tonoplast intrinsic protein 1%3B3	Gohir.A13G229000.2,Gohir.A03G038500.1,Gohir.D13G234600.1,Gohir.D05G098100.1,Gohir.D10G222700.1,Gohir.A05G098000.1,Gohir.A13G229000.1,Gohir.A10G213600.1,Gohir.D03G129900.1	292	78	305	40	366	28	1323	711	1738	220	312	379	563	288	1318	406	582	500	1019	559	321	409	39	74	Y	Up	0.00147943	Y	Up	1.48e-07	Y	Up	5.23e-12	N	Up	0.132272	Y	Up	0	N	Down	0.763302	N	Up	0.0269924
AT1G23380.1	0.448322	0.515091	homeobox protein knotted-1-like 6	Gohir.A13G112100.1,Gohir.D12G276300.1,Gohir.D13G115100.1,Gohir.D05G315000.1,Gohir.A03G137400.1,Gohir.D02G160400.1,Gohir.A08G205600.1,Gohir.A12G275600.1,Gohir.A05G313500.1,Gohir.D08G222600.1,Gohir.A11G273500.1	760	185	557	159	796	160	826	825	835	616	1180	811	550	595	1014	985	994	765	477	24	612	33	583	42	Y	Up	0.00020654	Y	Up	5.56e-05	Y	Up	3.09e-12	N	Up	0.994061	Y	Up	0.0114357	N	Up	0.139152	N	Down	0.776493
AT1G59590.1	2.35845	0.521953	ZCF37	Gohir.D13G101800.1,Gohir.D06G021300.1,Gohir.D02G088600.1,Gohir.A02G080900.1,Gohir.A06G024200.1,Gohir.A13G096700.1	600	85	117	71	168	116	155	58	202	65	92	27	23	70	168	82	150	54	316	50	342	46	509	126	Y	Up	0.00532104	N	Up	0.20479	N	Up	0.226759	N	Up	0.0551236	Y	Up	9.82e-08	N	Up	0.00292291	N	Down	0.11864
AT4G26340.1	0.883186	0.208587	F-box/RNI-like/FBD-like domains-containing protein	Gohir.A13G139700.1,Gohir.D09G210500.1,Gohir.D09G214900.1	249	19	135	34	156	41	38	53	79	120	74	51	23	41	174	258	53	37	19	15	33	47	33	18	Y	Up	1.86e-08	Y	Up	0.0025242	Y	Up	2.93e-06	N	Down	0.682316	Y	Down	0.0242362	N	Up	0.348851	N	Down	0.401467
AT5G22580.1	1.87568	0.989313	Stress responsive A/B Barrel Domain-containing protein	Gohir.D05G086300.1,Gohir.D08G014100.1,Gohir.A05G083300.1	1989	600	542	133	1076	546	19948	34018	1310	2132	3758	3934	15959	22665	588	1625	2095	3143	15056	8153	2557	1808	304	268	Y	Up	0.00101493	N	Up	0.268138	N	Up	0.0976957	N	Down	0.592373	Y	Down	0.00179627	N	Down	0.948493	N	Down	0.154934
AT3G54110.1	0.0803565	-0.0419214	plant uncoupling mitochondrial protein 1	Gohir.A04G087600.1,Gohir.D04G128000.1,Gohir.D04G128000.2	1329	353	1257	410	1221	277	407	382	350	303	330	301	218	376	323	670	286	240	509	202	201	98	104	128	Y	Up	0.00274916	Y	Up	0.000163976	N	Up	0.018436	N	Up	0.894003	N	Up	0.274974	N	Up	0.754406	N	Down	0.0934616
AT3G43210.1	1.03016	-2.69032	ATP binding microtubule motor family protein	Gohir.D13G196100.2,Gohir.D13G196100.1,Gohir.A13G189100.2,Gohir.A13G189100.1	145	2	71	1	11	1	33	13	277	15	176	19	4	2	163	27	162	7	83	23	295	2	66	0	Y	Up	1.52e-05	Y	Up	0.00192956	N	Up	0.0773181	N	Up	0.217254	Y	Up	0	Y	Up	0.000320932	N	Up	0.791977
AT3G27810.1	1.52905	-1.62241	myb domain protein 21	Gohir.D09G026800.1,Gohir.A12G141900.2,Gohir.D12G146800.1	3492	1023	1210	449	393	307	132	515	26	311	6	62	125	461	51	201	2	54	1	0	0	0	0	0	Y	Up	0.000676045	N	Up	0.141263	N	Up	0.7207	N	Down	0.0606192	Y	Down	0	Y	Down	0.00123237	N	Down	0.399472
AT2G01140.1	-0.090823	-0.712357	Aldolase superfamily protein	Gohir.A05G317700.1,Gohir.D05G319600.1	4894	1450	5212	1793	3181	1199	1643	1439	1711	1468	1377	838	1922	1718	1967	4126	1456	930	1515	541	1050	495	950	775	Y	Up	0.000723874	Y	Up	0.000237077	N	Up	0.0257839	N	Up	0.740824	N	Up	0.176428	N	Up	0.0927524	N	Up	0.687111
AT2G45220.1	0.213707	0.45391	Plant invertase/pectin methylesterase inhibitor superfamily	Gohir.A01G145300.1,Gohir.D11G084500.1,Gohir.A03G058100.1,Gohir.D03G108000.1,Gohir.D01G142700.1,Gohir.A11G079800.1,Gohir.D01G142800.1,Gohir.A01G145400.1	138	11	119	6	163	19	73	8	675	47	75	16	22	15	404	119	38	11	43	7	145	81	168	169	Y	Up	1.26e-06	N	Up	0.0077561	Y	Up	1.43e-06	N	Up	0.122428	Y	Up	0	N	Up	0.00441193	N	Up	0.776194
AT3G43190.1	0.451457	-0.733117	sucrose synthase 4	Gohir.D05G037500.1,Gohir.A07G017100.1,Gohir.D06G078800.1,Gohir.D06G078800.3,Gohir.D06G078800.2,Gohir.A13G189200.1,Gohir.D13G196200.1,Gohir.A13G189200.2,Gohir.D07G016900.1,Gohir.A06G079600.1,Gohir.D06G079200.1,Gohir.D06G079200.2,Gohir.A05G036000.1,Gohir.A05G036000.3,Gohir.A05G036000.2	11433	2762	8361	3664	5030	5643	4598	4940	6162	4357	5327	2045	4465	5308	6601	7786	4811	1495	6603	2374	7068	1221	2895	796	Y	Up	7.73e-05	N	Up	0.0322052	N	Down	0.599025	N	Down	0.855466	Y	Up	0.0015502	Y	Up	0.000110768	N	Down	0.488747
AT2G35950.1	1.22005	1.2059	embryo sac development arrest 12	Gohir.D01G191700.1,Gohir.A01G201800.1	205	14	88	16	203	3	30	39	2	17	1	4	7	6	24	78	6	5	74	0	16	0	6	0	Y	Up	2.08e-08	N	Up	0.0530943	Y	Up	0	N	Down	0.762499	N	Down	0.000324594	N	Down	0.490917	N	Up	0.911686
AT4G23010.3	0.252981	-1.3523	UDP-galactose transporter 2	Gohir.A12G103400.1,Gohir.A08G129100.1,Gohir.D08G150300.1,Gohir.D12G106900.1,Gohir.A08G057100.2,Gohir.A08G057100.1,Gohir.A08G057100.8,Gohir.A03G062100.4,Gohir.D09G187400.1,Gohir.A03G062100.11	1144	158	960	476	376	168	168	124	137	194	100	100	80	121	170	371	123	81	196	173	163	154	151	114	Y	Up	1.74e-05	N	Up	0.0251425	N	Up	0.0884379	N	Up	0.529042	Y	Down	0.0210459	N	Equal	0.961502	N	Down	0.35993
AT1G51680.1	0.271322	-1.86211	4-coumarate:CoA ligase 1	Gohir.A05G142500.1,Gohir.D10G050200.1,Gohir.A10G049500.1,Gohir.D05G144800.1	2479	131	2054	1315	565	147	91	81	123	228	136	85	47	60	111	695	25	59	277	124	203	139	86	293	Y	Up	6.69e-14	N	Up	0.284537	N	Up	0.150909	N	Up	0.822746	N	Down	0.291629	N	Up	0.16543	N	Down	0.681882
AT3G63440.1	-0.472936	-2.24345	cytokinin oxidase/dehydrogenase 6	Gohir.D10G254400.1,Gohir.A10G242400.1,Gohir.D13G013800.1,Gohir.A13G012600.1,Gohir.D04G071800.1	116	4	161	22	34	28	49	10	96	16	80	33	6	6	30	64	45	7	97	16	99	26	59	46	Y	Up	1.91e-09	Y	Up	0.00268379	N	Up	0.842509	N	Up	0.0384793	Y	Up	9.02e-07	N	Up	0.0335455	N	Equal	0.938493
AT3G09020.1	1.73321	1.79391	alpha 1,4-glycosyltransferase family protein	Gohir.D04G129600.1,Gohir.A04G089400.1,Gohir.A04G089300.1	1024	337	308	48	1068	86	782	1077	145	590	255	603	516	950	233	476	297	653	55	52	51	99	110	149	Y	Up	0.00273772	N	Up	0.106166	Y	Up	6.56e-10	N	Down	0.433294	Y	Down	0	N	Down	0.0406107	N	Down	0.0824522
AT3G56210.1	1.43772	-0.852067	ARM repeat superfamily protein	Gohir.D04G071200.1,Gohir.A05G332500.2	577	115	213	92	118	90	98	114	96	93	92	55	96	102	96	141	117	75	104	90	147	90	46	69	Y	Up	3.51e-05	N	Up	0.0316063	N	Up	0.37646	N	Down	0.770136	N	Up	0.860689	N	Up	0.176286	N	Down	0.883068
AT3G54200.1	2.34066	0.966614	Late embryogenesis abundant (LEA) hydroxyproline-rich glycoprotein family	Gohir.D06G119300.1,Gohir.D09G069400.1,Gohir.A02G092000.1,Gohir.A09G069500.1,Gohir.D02G108800.1	775	163	153	98	299	96	1448	488	776	112	1677	219	1124	478	490	126	1297	160	637	99	623	96	703	87	Y	Up	0.0025293	N	Up	0.516573	Y	Up	4.93e-06	N	Up	0.00913197	Y	Up	0.000574574	Y	Up	2.55e-05	N	Up	0.146843
AT4G19230.1	-1.22239	-1.39232	cytochrome P450, family 707, subfamily A, polypeptide 1	Gohir.A12G201300.1,Gohir.D12G204100.1,Gohir.D08G169900.1,Gohir.A08G148900.1	126	30	294	53	112	23	32	16	2242	200	97	129	7	19	1312	389	32	121	46	118	80	53	146	211	Y	Up	0.00258094	N	Up	0.0191544	Y	Up	0.00153543	N	Up	0.337859	Y	Up	6.12e-13	N	Down	0.453773	N	Down	0.377328
AT1G73320.1	0.81681	-1.27151	S-adenosyl-L-methionine-dependent methyltransferases superfamily protein	Gohir.D12G086700.1,Gohir.D08G180900.1,Gohir.A08G160600.1	842	182	478	219	198	155	179	146	175	182	263	198	156	118	209	307	174	151	191	174	125	235	179	214	Y	Up	5.49e-05	N	Up	0.048029	N	Up	0.463405	N	Up	0.661938	N	Down	0.785251	N	Up	0.318695	N	Up	0.492156
AT2G18250.1	1.35858	0.0740006	4-phosphopantetheine adenylyltransferase	Gohir.A09G170800.1,Gohir.A09G170800.2,Gohir.D12G064000.1,Gohir.D09G166500.6,Gohir.A12G064100.1,Gohir.D12G064000.5,Gohir.D12G064000.4,Gohir.D12G064000.3,Gohir.D12G064000.2,Gohir.D09G166500.1,Gohir.D09G166500.3,Gohir.D09G166500.2,Gohir.D09G166500.5,Gohir.D09G166500.4,Gohir.D09G166500.7	877	197	342	169	360	274	213	205	263	278	227	161	216	232	235	411	260	194	219	178	274	348	403	289	Y	Up	7.5e-05	N	Up	0.0230056	N	Up	0.230519	N	Up	0.927818	N	Down	0.700601	N	Up	0.257466	N	Down	0.852382
AT3G51060.1	0.775568	1.15078	Lateral root primordium (LRP) protein-like protein	Gohir.D11G186400.4,Gohir.A02G168600.2,Gohir.A02G168600.1,Gohir.D11G186400.1,Gohir.A03G197800.1,Gohir.A11G178800.1,Gohir.A11G178800.2,Gohir.D02G219100.1,Gohir.D02G209800.1,Gohir.D11G186400.3,Gohir.D11G186400.5,Gohir.D03G011400.1,Gohir.D11G186400.2	303	61	177	45	393	48	950	504	1174	407	1080	576	359	391	835	444	748	611	482	31	572	41	582	46	Y	Up	0.00012156	Y	Up	8.98e-05	Y	Up	5.55e-16	N	Up	0.125523	Y	Up	1.88e-12	N	Up	0.0146203	N	Down	0.78832
AT1G30080.1	1.30535	-0.703018	Glycosyl hydrolase superfamily protein	Gohir.D05G150700.1,Gohir.A05G148200.1,Gohir.A10G041300.1	173	9	70	13	43	9	8	7	20	6	3	4	4	4	15	26	13	0	32	35	21	16	36	44	Y	Up	5.74e-09	N	Up	0.000136095	N	Up	0.0986015	N	Up	0.864037	N	Up	0.00362686	N	Down	0.854302	N	Equal	1
AT4G08150.1	0.257899	-0.159478	homeobox knotted-like protein	Gohir.D05G216500.1,Gohir.D02G087500.1,Gohir.D06G024500.1,Gohir.A06G027200.1,Gohir.A02G079600.1,Gohir.A05G213100.1	617	98	516	241	462	94	2494	1173	1633	799	2214	621	1663	1310	2212	1599	1487	570	75	5	85	2	110	2	Y	Up	2.99e-06	N	Up	0.0117376	Y	Up	4.7e-11	N	Up	0.0620472	Y	Up	9e-10	Y	Up	7.09e-07	N	Up	0.363347
AT3G50610.1	0.160465	-0.736966	DNA-directed RNA polymerase II subunit RPB1-like protein	Gohir.D03G020900.1,Gohir.A02G159600.1	95	0	85	0	51	0	521	328	127	125	805	153	83	57	219	474	388	100	23	0	14	2	2	0	Y	Up	3.57e-13	Y	Up	4.1e-07	N	Up	1.42e-05	N	Up	0.275584	N	Up	0.928914	Y	Up	0.000267494	N	Up	0.573558
AT2G23620.1	-1.51618	0.413628	methyl esterase 1	Gohir.D11G195700.1,Gohir.A11G189100.1	179	48	512	137	682	132	113	454	99	1121	207	1309	157	596	476	902	468	1798	171	108	42	114	41	70	Y	Up	0.00308894	Y	Up	0.00243433	Y	Up	3.82e-06	N	Down	0.00517069	Y	Down	2.07e-06	N	Down	0.0304442	Y	Down	0.000512678
AT1G79550.1	-0.357052	-1.05345	phosphoglycerate kinase	Gohir.A08G142800.1,Gohir.A01G097400.1	3027	1047	3877	1385	1868	1115	1747	1292	2937	1372	1947	1508	1839	1606	2517	3087	2038	2017	1959	1083	1206	1086	1194	1073	Y	Up	0.00326707	N	Up	0.00706969	N	Up	0.0836675	N	Up	0.452155	Y	Up	1.7e-05	N	Up	0.301602	N	Up	0.602803
AT2G25620.1	0.067338	-1.49895	DNA-binding protein phosphatase 1	Gohir.A05G009800.4,Gohir.D06G050000.1,Gohir.A06G050900.1,Gohir.A05G009800.3,Gohir.A05G009800.2,Gohir.A05G009800.1,Gohir.A05G012000.1,Gohir.D05G010500.2,Gohir.D05G010500.1,Gohir.D05G013000.1	921	196	879	391	311	236	210	214	305	245	128	119	140	198	272	470	110	140	295	317	265	202	206	223	Y	Up	4.54e-05	N	Up	0.0285056	N	Up	0.459858	N	Down	0.966459	N	Up	0.121123	N	Up	0.856533	N	Down	0.456278
AT2G02870.3	1.15557	-0.727474	Galactose oxidase/kelch repeat superfamily protein	Gohir.D13G073200.2,Gohir.D13G073200.3,Gohir.A13G073100.3,Gohir.A05G305200.1	450	70	202	102	122	156	43	43	104	145	91	67	29	52	99	135	45	87	45	64	62	76	150	214	Y	Up	6.71e-05	N	Up	0.0373373	N	Down	0.563135	N	Equal	0.985192	N	Down	0.178551	N	Up	0.413463	N	Down	0.331174
AT2G27430.1	-1.17291	-1.64584	ARM repeat superfamily protein	Gohir.D06G136900.1,Gohir.1Z044300.1,Gohir.D05G158600.1,Gohir.A05G155900.1,Gohir.A06G130900.1	161	38	363	90	116	21	73	40	27	54	9	1	31	46	26	215	1	4	29	39	5	6	15	42	Y	Up	0.00153082	Y	Up	0.000745853	Y	Up	0.000510813	N	Up	0.301591	N	Down	0.183248	N	Up	0.0776238	N	Down	0.516733
AT5G57490.1	0.882278	-0.708537	voltage dependent anion channel 4	Gohir.A08G085200.1,Gohir.D08G094500.1	1235	323	670	315	410	183	319	268	253	262	224	219	313	355	303	455	134	231	557	409	158	205	145	248	Y	Up	0.00260204	N	Up	0.0112224	N	Up	0.0735627	N	Up	0.688692	N	Down	0.801511	N	Up	0.95644	N	Down	0.741679
AT5G63090.4	-0.466176	0.246794	Lateral organ boundaries (LOB) domain family protein	Gohir.D05G255900.1,Gohir.D11G070600.1	97	2	134	20	159	12	13	51	0	33	2	20	9	68	6	105	5	36	0	0	0	0	0	0	Y	Up	0.000217127	Y	Up	0.000490043	Y	Up	5.41e-12	N	Down	0.0529807	N	Down	3.55e-15	N	Down	0.0262704	N	Down	0.00491182
AT3G53620.1	-0.388804	-1.19571	pyrophosphorylase 4	Gohir.A04G079900.2,Gohir.A04G079900.3,Gohir.A04G079900.1,Gohir.A09G158600.1,Gohir.D04G119200.2,Gohir.D03G097500.1,Gohir.D09G154000.1,Gohir.A09G158600.2,Gohir.D04G119200.1,Gohir.A12G063800.1	6382	2277	8356	3135	3648	1849	2811	2234	2646	1685	3430	2859	3207	2520	2228	3936	4410	2896	2230	1296	1625	1434	1550	1248	Y	Up	0.00399372	N	Up	0.00726425	N	Up	0.0619561	N	Up	0.563994	Y	Up	5.76e-05	N	Up	0.463652	N	Up	0.34264
AT4G15960.1	-0.118359	-0.796036	alpha/beta-Hydrolases superfamily protein	Gohir.A09G108900.1,Gohir.D09G104800.1,Gohir.D09G104600.1,Gohir.D13G223600.1,Gohir.A09G109000.1,Gohir.A13G219600.1,Gohir.D13G224000.1	1462	427	1587	644	914	442	119	113	165	712	86	67	74	85	279	626	71	107	327	172	89	201	87	401	Y	Up	0.00083087	N	Up	0.0285151	N	Up	0.0163916	N	Up	0.93679	Y	Down	3.04e-09	N	Up	0.518347	N	Down	0.827771
AT2G32240.1	-0.395876	-1.07369	early endosome antigen	Gohir.D11G163300.1,Gohir.A11G156200.1,Gohir.D07G087100.1,Gohir.A07G081500.1,Gohir.A07G081500.2	1099	385	1446	510	687	420	755	576	662	490	635	425	342	442	697	935	563	452	339	112	245	176	389	412	Y	Up	0.0045392	Y	Up	0.000407197	N	Up	0.023679	N	Up	0.510876	N	Up	0.0421485	N	Up	0.127278	N	Down	0.401154
AT5G39410.1	1.2718	-0.861126	Saccharopine dehydrogenase	Gohir.A05G369500.1,Gohir.D04G045800.1	693	141	287	166	158	111	335	81	262	148	192	114	164	162	247	320	159	98	159	91	114	72	165	143	Y	Up	3.41e-05	N	Up	0.0802376	N	Up	0.182364	N	Up	0.00757619	Y	Up	0.000111688	N	Up	0.102816	N	Up	0.978114
AT4G14040.1	0.179149	-1.12041	selenium-binding protein 2	Gohir.D02G021600.1,Gohir.1Z006800.1,Gohir.D02G021500.1,Gohir.A02G018300.1	608	162	537	210	247	151	181	127	1453	198	1314	240	96	95	1130	616	661	200	80	59	260	156	431	470	Y	Up	0.000591915	N	Up	0.0105681	N	Up	0.0431052	N	Up	0.452631	Y	Up	0	Y	Up	2.62e-09	N	Up	0.981055
AT1G70670.1	0.33664	-0.998198	Caleosin-related family protein	Gohir.A01G147800.1,Gohir.D01G140900.1,Gohir.A12G151600.1,Gohir.A04G142400.1,Gohir.D04G185700.2,Gohir.D12G155200.1,Gohir.D04G185700.1	4041	1139	3200	1567	1602	713	1224	1076	686	732	1088	895	632	994	881	1565	914	711	1180	1109	665	722	331	207	Y	Up	0.00383203	N	Up	0.0145298	N	Up	0.0952569	N	Up	0.748399	N	Down	0.665911	N	Up	0.463824	N	Down	0.100927
AT5G26110.1	-0.444201	-1.29861	Protein kinase superfamily protein	Gohir.A12G003600.1,Gohir.D12G003300.1	857	283	1166	438	474	339	205	282	324	374	291	427	275	343	356	699	367	478	386	450	245	364	331	391	Y	Up	0.00300567	N	Up	0.0885705	N	Up	0.31808	N	Down	0.469772	N	Down	0.27848	N	Down	0.165315	N	Down	0.488703
AT3G29670.1	1.56294	-0.552541	HXXXD-type acyl-transferase family protein	Gohir.A11G073100.1,Gohir.D11G077400.1	130	3	44	3	30	3	47	9	41	4	13	3	26	5	37	38	19	10	2	3	10	4	13	2	Y	Up	2.97e-10	N	Up	1.2e-06	N	Up	4.31e-05	N	Up	0.0354564	N	Up	1.21e-10	N	Up	0.126721	N	Up	0.112122
AT1G09155.1	0.152476	-1.25267	phloem protein 2-B15	Gohir.D11G280200.1,Gohir.D11G280300.1,Gohir.A11G270100.1,Gohir.A13G110500.2,Gohir.A11G270200.1,Gohir.A13G110500.1,Gohir.D13G113100.2,Gohir.D13G113100.1	339	74	305	114	128	63	79	31	280	100	148	90	26	27	144	142	123	104	58	40	86	100	171	201	Y	Up	0.000214307	N	Up	0.0795391	N	Up	0.313978	N	Up	0.392864	Y	Up	2.6e-11	N	Up	0.12449	N	Down	0.959786
AT3G48560.1	0.562844	-0.901662	chlorsulfuron/imidazolinone resistant 1	Gohir.D10G128000.1,Gohir.A02G012300.1,Gohir.D02G013100.1,Gohir.A10G138800.1,Gohir.D02G013000.1	712	145	482	256	258	301	238	217	408	373	296	280	203	142	380	507	233	286	364	216	442	276	577	543	Y	Up	3.57e-05	N	Up	0.0355268	N	Down	0.504161	N	Up	0.835311	N	Up	0.475394	N	Up	0.846549	N	Up	0.33098
AT2G35840.2	0.389232	-1.23287	Sucrose-6F-phosphate phosphohydrolase family protein	Gohir.D04G093100.1	905	273	691	287	294	143	199	187	197	179	269	175	95	137	213	387	281	211	169	149	153	114	149	134	Y	Up	0.00132533	Y	Up	0.00339822	N	Up	0.0459762	N	Up	0.895875	N	Up	0.520309	N	Up	0.145792	N	Down	0.372657
AT5G04740.1	-0.0202665	-0.915722	ACT domain-containing protein	Gohir.A13G010000.1,Gohir.D13G010900.1	1131	405	1147	423	608	232	642	511	475	477	558	381	425	524	606	816	596	523	481	250	323	192	106	108	Y	Up	0.00544054	Y	Up	0.000747804	N	Up	0.00946687	N	Up	0.636733	N	Down	0.96887	N	Up	0.29068	N	Down	0.478013
AT5G04760.1	0.193098	0.311743	Duplicated homeodomain-like superfamily protein	Gohir.D05G079400.1,Gohir.A05G076600.1,Gohir.D09G096400.1,Gohir.D09G100700.1,Gohir.A09G104000.1	455	79	398	193	494	290	80	55	240	202	288	366	34	101	273	252	296	389	83	69	130	90	264	255	Y	Up	0.0010484	N	Up	0.0289398	N	Up	0.0176057	N	Up	0.516154	N	Up	0.235296	N	Down	0.507191	N	Down	0.0347508
AT4G13040.3	1.28287	-0.762249	Integrase-type DNA-binding superfamily protein	Gohir.A07G198800.1,Gohir.A07G198800.2,Gohir.D07G164400.1,Gohir.D07G164400.2,Gohir.D07G205300.2,Gohir.D07G205300.1,Gohir.A07G093100.1,Gohir.A11G139600.1	747	135	307	216	181	224	252	190	685	281	314	166	155	152	541	326	267	170	213	122	307	185	285	219	Y	Up	9.13e-06	N	Up	0.345248	N	Down	0.382893	N	Up	0.530791	Y	Up	2.69e-12	N	Up	0.0276846	N	Up	0.983417
AT5G14740.1	-1.17106	-1.25804	carbonic anhydrase 2	Gohir.D05G315700.1,Gohir.D12G274500.1	564	174	1270	482	531	281	195	100	288	209	340	221	39	110	342	679	454	247	273	44	304	107	289	281	Y	Up	0.00214368	Y	Up	0.00219125	N	Up	0.258766	N	Up	0.159862	Y	Up	0.0224538	N	Up	0.12824	N	Down	0.0377475
AT4G26210.2	0.354496	-0.570216	Mitochondrial ATP synthase subunit G protein	Gohir.A05G028600.2,Gohir.D07G010200.2,Gohir.D05G030200.2,Gohir.D05G030200.1,Gohir.A07G009900.1	7280	2640	5694	2378	3835	1818	2002	1493	1940	2185	1888	1815	1898	2721	2668	3973	2290	1830	2347	1302	1211	1422	984	1169	Y	Up	0.00534244	Y	Up	0.0024328	N	Up	0.0438349	N	Up	0.464425	N	Down	0.287625	N	Up	0.898534	N	Down	0.160577
AT3G14280.1	-0.811634	0.366449	LL-diaminopimelate aminotransferase	Gohir.A06G143500.1,Gohir.D09G075300.1,Gohir.D06G148800.1,Gohir.D06G148800.2,Gohir.A09G075600.1	2116	688	3714	1546	4788	1696	639	1443	229	500	1303	1173	508	1166	445	1151	895	1408	188	54	123	95	226	112	Y	Up	0.00201617	Y	Up	0.00277616	Y	Up	0.00029835	N	Down	0.398819	Y	Down	3.57e-09	N	Up	0.828152	N	Down	0.00285439
AT2G42910.1	0.540568	0.31853	Phosphoribosyltransferase family protein	Gohir.D04G036400.1,Gohir.A05G379100.1	1360	349	935	500	1166	480	733	699	414	580	833	745	704	805	588	988	790	720	595	307	281	220	303	261	Y	Up	0.000234746	N	Up	0.0332475	Y	Up	0.00464506	N	Up	0.907834	Y	Down	0.00712977	N	Up	0.663184	N	Down	0.627681
AT5G60200.1	-0.0655883	-2.16993	TARGET OF MONOPTEROS 6	Gohir.A06G125700.1,Gohir.D06G130200.1	86	3	90	7	20	6	90	41	40	26	49	13	76	15	38	52	59	86	23	16	21	53	19	21	Y	Up	0.000288137	N	Up	0.0169635	N	Up	0.0482968	N	Up	0.163109	N	Up	0.0884417	N	Up	0.00982382	N	Up	0.0161972
AT1G70410.2	-0.589792	-0.446232	beta carbonic anhydrase 4	Gohir.A03G139400.1	497	152	748	286	549	368	170	246	120	208	86	103	143	210	214	397	135	147	186	327	74	202	144	203	Y	Up	0.00218807	Y	Up	0.00134631	N	Up	0.274761	N	Down	0.414638	Y	Down	0.000424334	N	Down	0.615051	N	Down	0.290959
AT4G20980.3	0.489147	-1.46815	Eukaryotic translation initiation factor 3 subunit 7 (eIF-3)	Gohir.A05G161200.1	233	24	166	77	60	38	50	50	58	50	65	37	54	56	52	106	53	57	58	24	31	19	47	40	Y	Up	6.39e-07	N	Up	0.0220885	N	Up	0.177468	N	Equal	1	N	Up	0.48255	N	Up	0.191155	N	Down	0.955478
AT4G22600.1	1.64	0.938599	transcription factor	Gohir.A03G009800.1,Gohir.D03G160900.1	187	1	60	39	115	6	13	2	1	3	0	0	8	0	3	14	2	0	10	5	1	0	0	1	Y	Up	4.44e-16	N	Up	0.443024	N	Up	0.0582709	N	Up	0.282576	N	Down	1	N	Equal	1	N	Up	0.0444618
AT3G61850.4	0.392631	-0.239512	Dof-type zinc finger DNA-binding family protein	Gohir.A09G188900.1,Gohir.D07G141500.1,Gohir.A08G101900.2,Gohir.A08G101900.3,Gohir.A08G101900.1,Gohir.D09G183800.2,Gohir.D09G183800.1,Gohir.A07G136300.1,Gohir.D08G114000.1	575	194	438	157	371	213	797	671	1124	585	1162	571	469	444	975	819	820	584	605	254	502	307	646	419	Y	Up	0.00448358	Y	Up	0.00091036	N	Up	0.0167026	N	Up	0.670565	Y	Up	4.18e-08	N	Up	0.00575884	N	Up	0.862707
AT2G14170.1	0.618781	0.83639	aldehyde dehydrogenase 6B2	Gohir.D10G099600.1,Gohir.D10G099600.2,Gohir.A03G178200.1,Gohir.D02G201900.1,Gohir.D02G201800.1,Gohir.A03G178100.1,Gohir.A10G088300.1,Gohir.A10G088300.2	1597	405	1040	610	1857	722	515	445	897	692	906	662	504	645	1069	1086	993	673	516	377	534	364	697	661	Y	Up	0.000198891	N	Up	0.0662768	Y	Up	7.41e-06	N	Up	0.730512	N	Up	0.0289911	N	Up	0.21833	N	Down	0.397327
AT5G15190.1	0.0774788	0.85901	hypothetical protein	Gohir.A05G365100.1,Gohir.A07G205100.1,Gohir.D07G211200.1,Gohir.D04G049700.1	153	10	145	54	263	47	78	93	34	33	901	1021	34	185	39	136	995	778	44	0	51	3	48	18	Y	Up	8.79e-08	N	Up	0.092317	N	Up	0.0466035	N	Down	0.840558	N	Up	0.972606	N	Down	0.823885	N	Down	0.022095
AT1G79900.1	-0.881737	-0.791135	Mitochondrial substrate carrier family protein	Gohir.D10G071000.1,Gohir.D10G071000.2,Gohir.D09G082200.1,Gohir.A09G082400.1,Gohir.A10G080300.1	108	5	199	63	115	47	5	10	17	37	7	0	8	2	54	156	27	11	17	29	16	14	105	134	Y	Up	2.77e-07	Y	Up	0.000776682	Y	Up	0.00275206	N	Down	0.483535	N	Down	0.276382	N	Up	0.015063	N	Up	0.477656
AT1G59740.1	-0.566815	0.716736	Major facilitator superfamily protein	Gohir.A06G144500.1,Gohir.D05G202400.1,Gohir.A11G275800.1,Gohir.A10G158200.1,Gohir.D10G083900.1,Gohir.D06G139900.1,Gohir.D11G286200.1	320	93	474	178	779	229	155	176	268	161	412	217	103	178	205	329	273	163	338	77	530	96	426	134	Y	Up	0.00242417	N	Up	0.0169939	Y	Up	4.64e-08	N	Down	0.789225	Y	Up	0.000401373	N	Up	0.0210678	N	Down	0.160192
AT5G04770.1	0.968749	-0.152003	cationic amino acid transporter 6	Gohir.A08G163000.1,Gohir.D08G182900.1,Gohir.A11G029100.1,Gohir.D12G215100.1,Gohir.A12G212600.1,Gohir.D11G027600.1	137	6	70	22	63	11	57	53	139	70	191	41	31	22	145	176	94	18	33	22	44	12	37	5	Y	Up	1.21e-08	N	Up	0.019824	N	Up	2.12e-05	N	Up	0.929933	Y	Up	0.000115477	Y	Up	1.18e-05	N	Up	0.652172
AT2G41250.1	1.16741	0.368296	Haloacid dehalogenase-like hydrolase (HAD) superfamily protein	Gohir.A11G307800.1,Gohir.A11G307800.2,Gohir.D11G323200.2,Gohir.D11G323200.1	1004	242	447	305	577	417	344	208	471	123	588	277	138	230	400	258	423	533	386	159	388	420	511	393	Y	Up	0.000147478	N	Up	0.231423	N	Up	0.137491	N	Up	0.250887	Y	Up	0	N	Up	0.0223314	N	Down	0.154847
AT1G10070.2	-0.148099	-0.0608122	branched-chain amino acid transaminase 2	Gohir.D05G266000.1,Gohir.D05G216300.1,Gohir.A05G212900.1,Gohir.A05G263700.2,Gohir.A05G263700.3,Gohir.A05G263700.1,Gohir.A01G180000.4	481	144	533	221	511	481	67	40	274	125	276	116	31	58	382	268	192	119	67	38	141	37	284	462	Y	Up	0.00203175	Y	Up	0.00374771	N	Up	0.850682	N	Up	0.360351	Y	Up	0.000203234	N	Up	0.0102659	N	Down	0.308061
AT1G56020.1	1.39559	-0.232446	serine/arginine repetitive matrix-like protein	Gohir.A13G153200.1,Gohir.D13G157800.1,Gohir.D01G024700.1,Gohir.A01G037400.1,Gohir.A08G232800.1	884	202	336	254	286	200	458	166	813	125	330	115	135	125	673	319	170	82	191	172	289	106	309	201	Y	Up	9.22e-05	N	Up	0.364221	N	Up	0.130622	N	Up	0.247812	Y	Up	0	N	Up	0.0601986	N	Up	0.857199
AT3G12580.1	0.606322	-2.71942	heat shock protein 70	Gohir.A10G216600.1,Gohir.A06G177000.1	3028	802	1989	1256	302	689	1356	1126	1112	974	1598	1744	1048	1181	837	1040	1288	1607	1372	951	1111	1005	1998	3023	Y	Up	0.000248587	N	Up	0.450707	Y	Down	0.005458	N	Up	0.644851	N	Up	0.547869	N	Down	0.723626	N	Down	0.65322
AT1G09380.1	1.0156	-0.131245	nodulin MtN21 /EamA-like transporter family protein	Gohir.A13G176900.1,Gohir.D13G183400.1	93	0	46	1	42	1	2	0	10	3	5	1	2	0	7	53	0	0	1	1	0	0	2	0	Y	Up	5.83e-13	N	Up	5.18e-07	N	Up	3.1e-07	N	Up	1	N	Up	0.0369769	N	Up	0.272443	N	Up	1
AT3G24130.1	3.1592	0.263034	Pectin lyase-like superfamily protein	Gohir.A12G123600.1,Gohir.A13G176000.1,Gohir.D13G182300.1,Gohir.A09G205000.1,Gohir.D09G198700.1	134	2	15	4	18	3	14	4	2	2	3	0	0	5	1	7	4	3	2	5	2	2	5	2	Y	Up	0.00086546	N	Up	0.0618144	N	Up	0.00922725	N	Up	0.311498	N	Equal	0.862305	N	Up	1	N	Down	0.103804
AT4G13620.1	2.38333	0.76184	Integrase-type DNA-binding superfamily protein	Gohir.A10G125000.1,Gohir.A09G205300.1,Gohir.D09G199000.1,Gohir.D10G141500.1	120	4	23	0	39	3	11	14	15	16	13	12	4	23	28	44	30	7	32	14	37	6	26	15	Y	Up	0.000343389	N	Up	5.79e-07	N	Up	0.000385284	N	Down	0.704658	N	Down	0.737808	N	Up	0.973481	N	Down	0.0957003
AT5G11880.1	0.698253	1.34012	Pyridoxal-dependent decarboxylase family protein	Gohir.D13G031100.1,Gohir.A11G254700.1,Gohir.A12G043000.1,Gohir.A13G033200.1,Gohir.D12G029400.1	1483	347	914	628	2314	1085	327	564	344	1116	141	496	220	814	479	1248	111	423	440	464	222	389	251	463	Y	Up	8.75e-05	N	Up	0.198759	N	Up	0.0716004	N	Down	0.199592	Y	Down	3.54e-12	Y	Down	1.12e-05	N	Down	0.0223607
AT1G66140.1	-0.365549	-0.0858362	zinc finger protein 4	Gohir.D07G175900.1,Gohir.A12G021200.1,Gohir.D12G021500.1,Gohir.A07G169500.1,Gohir.A13G029400.1,Gohir.1Z045600.1,Gohir.D13G027700.1	215	55	277	101	261	106	394	296	342	236	585	317	223	310	511	287	436	314	1057	680	479	462	710	483	Y	Up	0.00145469	Y	Up	0.00157515	Y	Up	0.000324949	N	Up	0.500482	Y	Up	0.00702912	N	Up	0.0223716	N	Down	0.341252
AT3G23150.1	1.5186	0.424498	Signal transduction histidine kinase, hybrid-type, ethylene sensor	Gohir.A09G224400.1,Gohir.D09G226200.2,Gohir.D09G226200.1,Gohir.D02G043500.1	871	211	304	252	408	321	136	104	307	328	136	76	74	137	374	426	138	124	195	171	281	185	420	367	Y	Up	0.000172845	N	Up	0.539478	N	Up	0.392029	N	Up	0.683372	N	Down	0.637507	N	Up	0.0878753	N	Down	0.150182
AT2G26490.1	-0.574074	-1.21997	Transducin/WD40 repeat-like superfamily protein	Gohir.D05G201000.1,Gohir.A10G143000.1,Gohir.A04G129500.1,Gohir.D02G235700.1,Gohir.D06G011300.1,Gohir.D02G093200.1,Gohir.A05G198100.1,Gohir.A03G123800.1,Gohir.D04G174600.1,Gohir.A06G013700.1,Gohir.A05G260800.1,Gohir.A03G214200.1,Gohir.A09G014100.1,Gohir.D05G263000.1	133	23	198	68	85	40	249	174	215	72	155	58	83	73	145	291	29	26	201	46	100	50	75	111	Y	Up	0.000247914	N	Up	0.00771653	N	Up	0.0627929	N	Up	0.496393	Y	Up	0.000605465	N	Up	0.114703	N	Up	0.84339
AT2G47180.1	1.63408	0.615857	galactinol synthase 1	Gohir.A11G107800.1,Gohir.D11G112500.1,Gohir.A07G130000.1,Gohir.D07G134200.1	239	57	77	28	118	25	295	338	126	224	88	232	213	247	121	176	53	178	409	196	112	165	36	46	Y	Up	0.000700293	N	Up	0.0666308	Y	Up	1.34e-06	N	Down	0.754939	Y	Down	0.000144691	N	Down	0.0300314	N	Down	0.651117
AT3G18420.1	0.22053	-0.50002	Protein prenylyltransferase superfamily protein	Gohir.D01G137800.1,Gohir.D01G138000.1	903	245	775	448	548	310	324	273	167	290	272	309	238	303	253	463	226	341	349	262	182	125	151	251	Y	Up	0.000503955	N	Up	0.0623797	N	Up	0.108282	N	Up	0.69012	Y	Down	0.000329879	N	Down	0.668038	N	Down	0.46011
AT5G64250.2	-1.13065	-0.152796	Aldolase-type TIM barrel family protein	Gohir.A12G015600.1,Gohir.A04G114200.1,Gohir.D04G155600.1,Gohir.D12G015900.1	1477	419	3234	1631	2909	1078	377	326	765	871	757	653	191	294	929	1750	641	577	435	107	684	347	581	983	Y	Up	0.000608071	N	Up	0.0171516	N	Up	0.0711808	N	Up	0.735887	N	Down	0.306766	N	Up	0.572241	N	Down	0.199803
AT1G49960.1	0.402632	-1.5174	Xanthine/uracil permease family protein	Gohir.A12G019400.1,Gohir.A03G181800.1,Gohir.D02G203500.1,Gohir.D12G019600.1	193	49	146	50	51	29	137	61	58	52	34	15	147	76	58	125	24	21	203	119	45	38	16	9	Y	Up	0.00157831	N	Up	0.0476298	N	Up	0.12055	N	Up	0.113996	N	Up	0.635802	N	Up	0.139798	N	Up	0.12222
AT5G13490.2	0.659688	-0.329635	ADP/ATP carrier 2	Gohir.A05G068600.1,Gohir.D08G063500.2,Gohir.D08G063500.1,Gohir.D08G038700.2,Gohir.A08G053800.1,Gohir.D08G038600.1,Gohir.A07G124800.1,Gohir.D05G071600.1,Gohir.A08G144900.1,Gohir.D07G129200.1	6597	2396	4176	2454	3323	1545	2340	2055	1781	2396	1566	1529	2261	2651	2100	3204	1453	1821	3208	2928	1221	1615	1049	1384	Y	Up	0.00464484	N	Up	0.0625449	Y	Up	0.000389446	N	Up	0.745739	Y	Down	0.00806381	N	Up	0.924035	N	Down	0.648493
AT5G65160.1	1.08215	-0.460841	tetratricopeptide repeat (TPR)-containing protein	Gohir.A06G036600.1,Gohir.D11G056200.1,Gohir.A11G052800.1,Gohir.D11G222500.1,Gohir.D10G103100.1,Gohir.A10G085500.1,Gohir.D12G095800.1,Gohir.D06G037400.1	271	31	128	97	93	29	82	25	52	13	18	8	39	25	46	69	16	3	21	25	18	19	27	10	Y	Up	0.000135175	N	Up	0.430168	N	Up	0.0888341	N	Up	0.199493	N	Up	5.38e-05	N	Up	0.301674	N	Up	0.485716
AT3G19508.1	0.223049	0.175021	complex 1 protein, LYR family protein	Gohir.D13G043400.1,Gohir.A13G044300.1	733	204	628	364	709	476	466	404	292	347	360	417	511	460	407	435	637	537	510	339	381	265	304	225	Y	Up	0.000731277	N	Up	0.191008	N	Up	0.0648741	N	Up	0.732897	N	Down	0.205022	N	Down	0.718847	N	Up	0.724178
AT1G68540.1	-0.641546	-1.46664	NAD(P)-binding Rossmann-fold superfamily protein	Gohir.A01G198000.1,Gohir.D01G188300.1,Gohir.D12G049800.1	225	39	351	172	127	75	0	4	6	32	9	8	0	11	18	160	10	22	4	0	5	4	5	3	Y	Up	0.00431567	N	Up	0.0293564	N	Up	0.423148	N	Down	1	N	Down	1.57e-05	N	Up	0.928835	N	Down	0.0134823
AT5G64820.1	0.40439	-1.76553	transmembrane protein	Gohir.A02G135700.1,Gohir.D11G231800.1	180	30	136	62	40	11	0	28	24	15	10	2	10	0	17	64	6	0	5	0	2	3	0	0	Y	Up	9.85e-05	N	Up	0.197571	N	Up	0.0368383	N	Down	0.0361623	N	Up	0.175011	N	Up	0.108096	N	Up	0.0513633
AT3G27280.1	1.45678	-0.219966	prohibitin 4	Gohir.A10G160400.1	1087	296	396	336	340	263	269	259	172	355	151	203	315	301	269	488	157	225	299	212	155	197	166	255	Y	Up	0.000475466	N	Up	0.584103	N	Up	0.256897	N	Up	0.934719	Y	Down	2.67e-07	N	Down	0.334284	N	Up	0.883849
AT5G18840.1	-1.27257	-1.63883	Major facilitator superfamily protein	Gohir.D10G152900.1,Gohir.D10G164400.2,Gohir.D10G152900.2,Gohir.D08G054300.1,Gohir.A10G104300.1,Gohir.A08G044600.1,Gohir.D10G164400.1,Gohir.A02G045100.1,Gohir.D02G051100.1	1231	275	2974	1631	955	578	597	608	699	509	539	454	157	366	511	962	346	259	467	451	401	363	669	484	Y	Up	5.84e-05	N	Up	0.141163	N	Up	0.243753	N	Down	0.964726	Y	Up	0.00963375	N	Up	0.512427	N	Down	0.0722255
AT3G57610.1	0.100227	-1.19611	adenylosuccinate synthase	Gohir.A01G211300.1,Gohir.D01G200100.1	447	134	417	218	182	128	146	152	141	176	126	113	155	135	163	247	159	131	151	143	116	102	98	118	Y	Up	0.00202486	N	Up	0.0329249	N	Up	0.299401	N	Down	0.920651	N	Down	0.167067	N	Up	0.742033	N	Up	0.785415
AT4G25225.1	0.867951	-0.0362202	transmembrane protein	Gohir.D12G201300.1,Gohir.D03G107300.1,Gohir.A03G058800.1,Gohir.A12G198600.1	1325	428	726	482	708	526	691	791	366	337	724	670	710	683	356	524	629	613	834	435	283	370	416	311	Y	Up	0.00215861	N	Up	0.163812	N	Up	0.230894	N	Down	0.839643	N	Up	0.534387	N	Up	0.814188	N	Up	0.926941
AT5G14460.1	1.64082	-0.058103	Pseudouridine synthase family protein	Gohir.A05G354600.1,Gohir.D04G058500.1	237	40	76	55	73	40	32	46	45	48	44	41	46	33	46	71	30	37	41	78	27	50	27	47	Y	Up	3.99e-05	N	Up	0.393025	N	Up	0.0665726	N	Down	0.585783	N	Down	0.805624	N	Up	0.88843	N	Up	0.593548
AT2G16900.1	0.929033	-0.321928	phospholipase-like protein (PEARLI 4) family protein	Gohir.D12G035500.2,Gohir.D12G035500.3,Gohir.D12G035500.1,Gohir.D12G035500.4,Gohir.A12G036900.1	476	138	250	154	200	206	237	108	1047	258	445	248	66	125	722	359	282	187	205	67	334	176	542	350	Y	Up	0.00145291	N	Up	0.122567	N	Down	0.902163	N	Up	0.0957931	Y	Up	0	N	Up	0.0344953	N	Down	0.149387
AT5G04500.1	0.496676	0.468387	glycosyltransferase family protein 47	Gohir.D05G291600.1,Gohir.A05G290400.1	103	18	73	13	101	14	26	27	13	8	11	1	39	25	12	54	7	2	41	57	21	30	18	2	Y	Up	0.00313419	N	Up	0.0285318	Y	Up	1.95e-08	N	Down	0.938567	N	Up	0.389419	N	Up	0.0343897	N	Up	0.512117
AT4G36020.1	1.05209	0.220876	cold shock domain protein 1	Gohir.A12G059100.1,Gohir.D12G059500.1,Gohir.D11G182000.1,Gohir.D06G043100.1,Gohir.D05G235200.1,Gohir.A11G174600.1,Gohir.A05G232800.1	1128	386	544	362	634	350	405	416	603	447	627	575	293	349	727	614	722	655	443	474	461	385	539	495	Y	Up	0.00372986	N	Up	0.170879	N	Up	0.00681987	N	Down	0.94471	Y	Up	0.0325701	N	Up	0.732987	N	Down	0.57575
AT5G07050.1	-1.1745	-1.74481	nodulin MtN21 /EamA-like transporter family protein	Gohir.D05G284900.1,Gohir.D13G003900.1,Gohir.D04G000700.1,Gohir.A11G032200.1,Gohir.D05G300500.2,Gohir.A05G415400.1,Gohir.A08G107800.1,Gohir.A13G004100.1,Gohir.A05G284000.1	245	64	553	270	165	95	168	194	173	150	243	127	154	146	288	376	230	75	113	132	124	145	368	500	Y	Up	0.00137746	N	Up	0.0451608	N	Up	0.309217	N	Down	0.764693	N	Up	0.459661	N	Up	0.0352977	N	Up	0.888628
AT5G40990.1	0.85427	-0.746426	GDSL lipase 1	Gohir.D05G048700.1,Gohir.D01G010800.1,Gohir.A05G046900.1,Gohir.D05G143100.2,Gohir.D05G048700.2,Gohir.A05G140800.1,Gohir.A05G140900.1,Gohir.D05G143100.1	461	88	255	209	152	146	299	200	281	472	202	194	179	212	169	185	202	181	316	381	250	363	401	950	Y	Up	3.16e-05	N	Up	0.519746	N	Up	0.890312	N	Up	0.367028	N	Down	0.280504	N	Up	0.91164	N	Down	0.787255
AT5G50780.1	1.2338	0.654503	Histidine kinase-, DNA gyrase B-, and HSP90-like ATPase family protein	Gohir.D12G145700.1,Gohir.A12G140900.2,Gohir.A12G140900.1	127	23	54	14	85	8	72	78	32	38	25	16	8	38	46	46	30	21	43	37	29	19	16	3	Y	Up	0.000454607	N	Up	0.113987	N	Up	0.00842215	N	Down	0.929301	N	Down	0.601587	N	Up	0.412326	N	Down	0.113018
AT2G39795.1	0.559454	-0.596385	Mitochondrial glycoprotein family protein	Gohir.A05G347400.1,Gohir.A10G223300.1,Gohir.D10G235700.1	2803	881	1902	1363	1258	786	938	727	586	798	834	1114	746	957	764	1193	939	1037	1102	767	422	486	512	615	Y	Up	0.00167926	N	Up	0.244752	N	Up	0.163138	N	Up	0.532363	Y	Down	0.010476	N	Down	0.252506	N	Down	0.486634
AT4G21865.1	-0.0315931	-0.231099	hypothetical protein	Gohir.A07G152000.1,Gohir.A02G043000.1,Gohir.D07G158200.1,Gohir.D02G048700.1	271	64	277	155	236	91	163	143	252	275	145	218	44	73	304	369	87	243	83	89	162	160	227	250	Y	Up	0.000555305	N	Up	0.0643624	Y	Up	0.000197236	N	Up	0.779999	N	Down	0.535356	N	Down	0.181982	N	Down	0.326917
AT4G33925.1	1.39623	-0.878212	zinc finger SWIM domain protein	Gohir.A03G184200.1,Gohir.D02G205700.1	1016	253	386	389	210	147	65	55	33	55	43	18	33	64	52	85	44	37	110	53	22	45	47	20	Y	Up	0.000857102	N	Down	0.983906	N	Up	0.538224	N	Up	0.835264	N	Down	0.0390547	N	Up	0.117079	N	Down	0.239407
AT1G56050.1	1.72964	-0.749192	GTP-binding protein-like protein	Gohir.A04G052100.1,Gohir.D05G330100.1,Gohir.A04G051000.1	262	51	79	67	47	28	28	59	25	42	21	30	17	34	22	44	17	44	74	199	26	47	29	67	Y	Up	0.000734875	N	Up	0.697009	N	Up	0.224072	N	Down	0.265761	N	Down	0.0489229	N	Down	0.482469	N	Down	0.373309
AT1G26740.1	0.36065	-0.691636	Ribosomal L32p protein family	Gohir.A07G047800.1,Gohir.D07G052100.1	1180	372	919	618	569	433	442	410	424	556	420	360	325	294	474	809	405	398	534	397	456	340	344	470	Y	Up	0.00177191	N	Up	0.208115	N	Up	0.364104	N	Up	0.85864	N	Down	0.0300075	N	Up	0.57569	N	Up	0.747592
AT1G12600.1	0.350876	-0.986273	UDP-N-acetylglucosamine (UAA) transporter family	Gohir.A03G062100.12,Gohir.D10G220400.1,Gohir.A09G193200.1,Gohir.A10G212300.1,Gohir.A08G057100.6,Gohir.A08G057100.4,Gohir.A08G057100.5,Gohir.A08G057100.3,Gohir.A08G057100.7,Gohir.A03G062100.13,Gohir.A03G062100.1,Gohir.A03G062100.7,Gohir.A03G062100.6,Gohir.A03G062100.5,Gohir.A03G062100.3,Gohir.A03G062100.2,Gohir.A03G062100.9,Gohir.A03G062100.8,Gohir.D03G105100.1,Gohir.A03G062100.10,Gohir.A10G110300…	667	150	523	392	264	186	204	164	173	273	124	134	86	172	189	316	90	143	335	278	200	276	197	276	Y	Up	0.000101135	N	Up	0.458077	N	Up	0.383604	N	Up	0.629161	Y	Down	0.00235726	N	Down	0.817348	N	Down	0.083435
AT4G39730.1	0.496899	0.254158	Lipase/lipooxygenase, PLAT/LH2 family protein	Gohir.D12G096200.1,Gohir.A12G197500.1,Gohir.D12G200000.1	3106	838	2201	1768	2625	1076	1493	1415	333	687	772	832	1088	2035	643	1276	1266	1077	686	149	328	136	276	82	Y	Up	0.000300748	N	Up	0.554149	Y	Up	0.00154568	N	Up	0.89228	Y	Down	0.00189353	N	Down	0.872038	N	Down	0.0172507
AT5G59520.1	0.188204	-1.34577	ZRT/IRT-like protein 2	Gohir.A05G093800.1,Gohir.D05G094300.1,Gohir.D05G094300.2	139	34	122	47	48	23	505	375	239	184	1013	1080	174	243	155	116	1377	1962	326	163	673	700	1304	1563	Y	Up	0.0026391	N	Up	0.0456623	N	Up	0.0565438	N	Up	0.621949	N	Up	0.516228	N	Down	0.800074	N	Down	0.566067
AT3G07130.1	0.628441	-0.275634	purple acid phosphatase 15	Gohir.D09G199100.3,Gohir.D09G199100.2,Gohir.D09G199100.1,Gohir.A09G205400.1,Gohir.A09G205400.2,Gohir.D11G145100.4,Gohir.D11G145100.2,Gohir.D11G145100.1,Gohir.A11G138900.1,Gohir.D11G145100.6,Gohir.D11G145100.5,Gohir.D11G145100.3	320	89	207	126	171	85	166	148	295	153	252	114	97	84	271	219	234	156	193	108	229	106	208	135	Y	Up	0.00167862	N	Up	0.120789	N	Up	0.00857251	N	Up	0.805275	Y	Up	5.85e-06	N	Up	0.00906414	N	Up	0.74117
AT1G16060.1	1.62449	-0.287282	ARIA-interacting double AP2 domain protein	Gohir.D04G088000.1,Gohir.D05G118100.1,Gohir.A05G007800.1	222	53	72	45	59	81	239	75	892	82	253	37	85	73	518	132	119	24	68	24	152	25	154	6	Y	Up	0.00531225	N	Up	0.216144	N	Down	0.310904	N	Up	0.276762	Y	Up	0	Y	Up	0.000110314	N	Up	0.752331
AT4G32605.1	1.47681	-0.0790716	Mitochondrial glycoprotein family protein	Gohir.A03G069600.1,Gohir.A03G069600.2,Gohir.D03G096100.2,Gohir.D03G096100.1	835	262	300	263	284	237	284	253	154	178	354	280	273	337	188	218	568	355	349	275	153	180	246	267	Y	Up	0.00196374	N	Up	0.663736	N	Up	0.429737	N	Up	0.798608	N	Down	0.359105	N	Up	0.39712	N	Down	0.516502
AT5G03510.1	1	-0.63743	C2H2-type zinc finger family protein	Gohir.D01G201100.1,Gohir.D09G140600.1,Gohir.A01G214200.1,Gohir.A04G070400.1,Gohir.A09G144800.1,Gohir.D04G108900.1	140	28	70	32	45	25	95	53	297	27	132	32	46	19	227	113	79	30	120	24	69	18	116	11	Y	Up	0.000925461	N	Up	0.0480629	N	Up	0.11089	N	Up	0.311368	Y	Up	1.11e-16	Y	Up	0.000225261	N	Up	0.205758
AT3G53200.1	1.24286	-2.09954	myb domain protein 27	Gohir.D04G109500.1,Gohir.A04G070800.1	71	1	30	3	7	0	232	43	549	13	443	51	84	55	212	53	281	16	132	4	281	5	422	2	Y	Up	0.000516766	N	Up	0.000337149	N	Up	0.00328761	N	Up	0.161022	Y	Up	1.1e-13	Y	Up	6.69e-12	N	Up	0.611049
AT3G50930.1	1.70044	-2.58496	cytochrome BC1 synthesi	Gohir.D01G148800.1,Gohir.A02G170100.4,Gohir.A02G170100.2,Gohir.A02G170100.3,Gohir.A12G043100.1,Gohir.D10G078500.1,Gohir.D02G217300.1,Gohir.D12G029300.1	78	4	24	1	4	3	71	7	181	9	87	3	21	8	172	56	46	1	21	8	74	6	70	15	Y	Up	1.28e-06	N	Up	0.000120123	N	Up	0.640592	N	Up	0.0575842	Y	Up	2.73e-11	N	Up	3.34e-10	N	Up	0.304442
AT1G10280.1	1.70328	-0.285402	Core-2/I-branching beta-1,6-N-acetylglucosaminyltransferase family protein	Gohir.D07G087200.1	127	24	39	16	32	23	65	57	41	30	33	27	41	53	34	57	14	56	32	26	16	15	20	22	Y	Up	0.000621162	N	Up	0.0564424	N	Up	0.460509	N	Up	0.853435	N	Up	0.262023	N	Up	0.679636	N	Down	0.666748
AT1G19020.1	0.885657	-0.762813	CDP-diacylglycerol-glycerol-3-phosphate 3-phosphatidyltransferase	Gohir.D12G053500.1,Gohir.D12G053600.1,Gohir.D05G321600.1	2740	555	1483	1654	874	692	674	304	1327	341	681	937	466	247	1831	1047	502	379	442	160	574	137	744	306	Y	Up	1.31e-05	N	Down	0.704594	N	Up	0.417313	N	Up	0.0600399	Y	Up	5.66e-12	N	Down	0.210544	N	Up	0.108953
AT1G60710.1	0.14464	0.220893	NAD(P)-linked oxidoreductase superfamily protein	Gohir.A09G209400.1,Gohir.A09G209400.2,Gohir.D10G133500.1,Gohir.A13G104700.3,Gohir.A13G104700.2,Gohir.A13G104700.1,Gohir.D09G202800.1,Gohir.A11G252900.1,Gohir.D09G202700.1,Gohir.D09G202700.2,Gohir.A10G133300.1	1216	385	1100	817	1282	960	663	844	1178	1315	1163	1270	414	648	1083	1273	1054	1717	945	434	1331	1151	1996	2300	Y	Up	0.00184936	N	Up	0.302991	N	Up	0.235275	N	Down	0.553466	N	Down	0.39818	N	Down	0.724834	N	Down	0.120434
AT4G21215.1	-0.00994966	-1.21909	transmembrane protein	Gohir.D06G151500.2,Gohir.D06G151500.1,Gohir.D10G015500.1,Gohir.A06G208100.2,Gohir.A06G208100.1,Gohir.D06G213000.1,Gohir.A06G145600.2,Gohir.A06G145600.1,Gohir.A10G015500.1	289	81	291	188	125	320	113	132	193	186	349	186	30	66	158	168	204	327	164	68	240	127	687	512	Y	Up	0.00199926	N	Up	0.245409	N	Down	0.234923	N	Down	0.742161	N	Up	0.903639	N	Up	0.22599	N	Down	0.175792
AT3G10040.1	0.552541	-0.697437	sequence-specific DNA binding transcription factor	Gohir.D09G138600.1,Gohir.D01G199500.1,Gohir.A01G210600.1,Gohir.A09G142500.1	176	44	120	72	74	72	105	66	741	70	142	50	39	29	417	205	65	57	93	50	99	39	89	46	Y	Up	0.001996	N	Up	0.144714	N	Up	0.963255	N	Up	0.369178	Y	Up	1.36e-13	N	Up	0.00346404	N	Up	0.655042
AT1G75800.1	0.110197	-0.205849	Pathogenesis-related thaumatin superfamily protein	Gohir.A02G089000.1,Gohir.D06G006100.1,Gohir.D05G188900.1,Gohir.D03G009000.1,Gohir.1Z057000.1,Gohir.A06G003100.1,Gohir.A09G144500.1,Gohir.A05G186000.1,Gohir.D01G097300.2,Gohir.D04G108200.1,Gohir.A02G171100.1	1591	476	1474	1159	1278	841	321	167	2888	18829	445	537	106	229	1547	2295	433	929	424	640	1546	1345	1835	2256	Y	Up	0.00100828	N	Up	0.499034	N	Up	0.0850518	N	Up	0.141724	Y	Down	0.000983542	N	Down	0.473352	N	Down	0.0392701
AT1G77380.1	0.536053	1.23266	amino acid permease 3	Gohir.A01G191600.1,Gohir.D05G239700.2,Gohir.D05G239700.1,Gohir.A05G237700.2,Gohir.A05G237700.1,Gohir.D01G179400.1,Gohir.A01G190400.1,Gohir.A02G109800.1	261	69	180	130	423	291	610	361	1763	796	1603	1156	350	332	1016	659	741	926	410	375	429	611	1151	1902	Y	Up	0.00140086	N	Up	0.318773	N	Up	0.108675	N	Up	0.212592	Y	Up	7.8e-12	N	Up	0.190687	N	Up	0.904836
AT1G61560.1	0.911944	1.05585	Seven transmembrane MLO family protein	Gohir.D07G121300.2,Gohir.D05G077200.1,Gohir.D07G121300.1,Gohir.A07G116900.1	143	25	76	52	158	37	75	44	222	229	127	109	30	34	248	144	57	191	99	60	205	144	408	234	Y	Up	0.00029386	N	Up	0.318142	N	Up	0.0301633	N	Up	0.345967	N	Down	0.83624	N	Up	0.787696	N	Down	0.853886
AT1G37130.1	-1.05153	-0.529109	nitrate reductase 2	Gohir.A02G074700.1,Gohir.D08G062600.1,Gohir.D02G081700.1,Gohir.A01G187900.1,Gohir.D01G181700.1	110	6	228	138	158	26	483	339	1298	499	686	457	78	162	817	462	223	456	338	346	684	830	1167	2402	Y	Up	6.96e-07	N	Up	0.508734	N	Up	0.0613541	N	Up	0.401365	Y	Up	6.47e-13	N	Up	0.499495	N	Down	0.0771695
AT3G57810.1	0.372645	-0.785191	Cysteine proteinases superfamily protein	Gohir.A09G125400.3,Gohir.D09G122300.3,Gohir.D09G122300.2,Gohir.D09G122300.1,Gohir.D10G205600.1,Gohir.A09G125400.2,Gohir.A09G125400.1,Gohir.A10G198900.1	1129	317	872	757	506	468	447	216	493	319	787	624	235	266	467	531	650	723	375	258	254	214	619	556	Y	Up	0.000609008	N	Up	0.626877	N	Up	0.828526	N	Up	0.0943977	Y	Up	0.00265477	N	Up	0.480127	N	Down	0.741206
AT1G02310.1	2.08246	-0.628031	Glycosyl hydrolase superfamily protein	Gohir.D11G111200.1,Gohir.D11G111200.2	72	3	17	6	11	4	40	7	243	6	48	12	16	2	107	21	26	14	10	4	9	1	13	1	Y	Up	0.00141196	N	Up	0.106581	N	Up	0.190481	N	Up	0.0373063	Y	Up	8.04e-13	N	Up	0.0241249	N	Up	0.119678
AT2G47810.1	0.888969	-0.710493	nuclear factor Y, subunit B5	Gohir.A08G117300.1,Gohir.D11G121200.1,Gohir.D08G138100.1,Gohir.A10G163100.1,Gohir.D02G054000.1,Gohir.D11G276200.1,Gohir.D10G169600.1,Gohir.A02G048700.1,Gohir.A11G265900.1,Gohir.A11G116000.1	100	20	54	29	33	30	39	69	38	26	138	82	49	73	52	83	165	94	57	60	56	23	54	27	Y	Up	0.00155623	N	Up	0.155162	N	Up	0.805533	N	Down	0.402587	N	Up	0.178926	N	Up	0.251778	N	Down	0.553978
AT3G23250.1	0.286994	0.535815	myb domain protein 15	Gohir.D02G184500.1,Gohir.A04G106500.1,Gohir.D04G146500.1,Gohir.A07G148600.1,Gohir.D10G157100.1,Gohir.A03G161200.1,Gohir.A10G111800.1	255	39	209	201	303	150	63	125	118	301	49	84	34	114	151	287	30	73	41	54	19	65	43	144	Y	Up	1.7e-05	N	Up	0.909011	Y	Up	0.0031795	N	Down	0.214854	Y	Down	2.99e-10	N	Down	0.236698	N	Down	0.0143718
AT4G30820.2	1.59154	0.424885	cyclin-dependent kinase-activating kinase assembly factor-related / CDK-activating kinase assembly factor-like protein	Gohir.A12G083500.1	220	61	73	76	98	71	67	55	105	109	72	84	56	41	118	126	115	67	77	64	72	74	74	60	Y	Up	0.00246457	N	Down	0.911229	N	Up	0.258264	N	Up	0.727599	N	Down	0.801992	N	Down	0.699056	N	Up	0.585241
AT1G52140.1	0.0207287	-0.14022	Avr9/Cf-9 rapidly elicited protein	Gohir.A10G066400.1,Gohir.D10G067800.1,Gohir.D07G008600.1,Gohir.D03G058700.1,Gohir.D10G068900.1,Gohir.D05G133300.1,Gohir.A02G118100.1,Gohir.A05G128800.1,Gohir.A07G008200.1	701	227	691	574	627	357	451	455	513	575	563	320	405	290	593	1155	265	245	300	308	264	293	321	464	Y	Up	0.0028487	N	Up	0.528146	N	Up	0.187115	N	Down	0.983183	N	Down	0.354024	N	Up	0.0888398	N	Up	0.284315
AT5G11010.3	1.23704	-0.392317	Pre-mRNA cleavage complex II protein family	Gohir.D12G177100.1	99	16	42	31	32	28	26	27	25	20	35	17	13	19	28	28	18	17	46	28	27	19	28	16	Y	Up	0.000440287	N	Up	0.464765	N	Up	0.780893	N	Down	0.979508	N	Up	0.482169	N	Up	0.183841	N	Down	0.680482
AT5G67300.1	0.669851	1.365	myb domain protein r1	Gohir.D06G014200.1,Gohir.A05G206200.1,Gohir.D05G209500.1	105	24	66	47	170	36	43	39	72	93	43	106	29	27	116	291	68	127	103	44	46	25	38	52	Y	Up	0.00307017	N	Up	0.360139	Y	Up	1.58e-07	N	Up	0.907156	N	Down	0.162561	N	Down	0.0174625	N	Up	0.947227
AT5G65660.1	-0.00574208	-0.0172953	hydroxyproline-rich glycoprotein family protein	Gohir.A05G216000.1,Gohir.A11G209300.1,Gohir.D11G214000.1,Gohir.D05G219100.1,Gohir.D12G079500.1,Gohir.A11G049700.1,Gohir.A12G082100.1,Gohir.D11G053200.1,Gohir.A06G029700.1,Gohir.D06G028800.1	1003	329	1007	969	995	972	571	825	677	1145	731	801	456	997	829	1321	443	707	666	934	707	1399	981	1423	Y	Up	0.00282705	N	Up	0.895887	N	Up	0.914932	N	Down	0.36946	Y	Down	8.45e-06	N	Down	0.722236	N	Down	0.00555012
AT3G18040.1	-2.79404	-1.8899	MAP kinase 9	Gohir.A11G003900.1,Gohir.D11G003400.1,Gohir.A08G105300.1,Gohir.A12G268500.1,Gohir.D12G268900.1	140	504	971	337	262	245	174	149	212	153	144	250	188	126	181	356	155	163	355	300	182	134	158	134	Y	Down	0.0016978	N	Up	0.0698684	N	Up	0.777888	N	Up	0.743461	Y	Up	0.0302962	N	Down	0.0659152	N	Up	0.29407
AT1G12110.1	0.656926	0.941583	nitrate transporter 1.1	Gohir.A03G009100.1,Gohir.A03G009000.1,Gohir.A08G171200.1,Gohir.D03G161700.1,Gohir.A03G009200.1,Gohir.A12G219400.1,Gohir.A12G219400.2,Gohir.A12G219400.3,Gohir.D03G161800.1,Gohir.D08G189500.1,Gohir.A12G219400.4	298	48	189	319	363	534	42	43	55	124	106	241	21	70	43	129	137	310	252	251	370	315	480	522	Y	Up	0.000133183	N	Down	0.355946	N	Down	0.0826734	N	Down	0.970023	Y	Down	2.17e-05	N	Down	0.00763377	N	Down	0.167331
AT5G01370.1	1	-0.25634	ALC-interacting protein 1	Gohir.A09G165800.2,Gohir.A09G165800.1,Gohir.D09G161400.1	86	17	43	72	36	54	18	10	79	50	21	38	8	6	107	67	15	50	21	25	17	18	20	23	Y	Up	0.00297017	N	Down	0.201915	N	Down	0.330131	N	Up	0.560549	N	Up	0.031593	N	Down	0.267807	N	Up	0.889748
AT1G62710.1	0.0376143	-1.20436	beta vacuolar processing enzyme	Gohir.A08G172700.1,Gohir.A12G217900.1,Gohir.D12G220400.1,Gohir.D08G191300.1	272	52	265	390	115	143	94	109	96	119	247	262	125	108	166	302	182	247	86	49	113	163	279	335	Y	Up	9.91e-05	N	Down	0.205734	N	Down	0.39261	N	Down	0.790564	N	Down	0.201891	N	Down	0.826073	N	Up	0.71826
AT3G53235.1	0.439043	0.207096	hypothetical protein	Gohir.D01G203200.1,Gohir.A01G214700.1	202	31	149	282	172	177	188	233	20	66	476	496	59	201	51	75	241	413	36	39	192	83	54	142	Y	Up	2.64e-05	N	Down	0.419853	N	Down	0.924045	N	Down	0.73562	N	Down	3.73e-05	N	Down	0.910694	N	Down	0.11125
AT4G12410.1	1.67029	-0.608421	SAUR-like auxin-responsive protein family	Gohir.A12G218000.1,Gohir.D12G220500.1	296	86	93	291	61	118	9	8	5	12	6	0	0	16	19	52	5	6	5	11	3	6	10	18	Y	Up	0.00243668	Y	Down	0.000427193	N	Down	0.0292757	N	Up	1	N	Down	0.108069	N	Up	0.0644927	N	Down	0.0381156
AT5G16840.2	-3.88264	0.810844	binding partner of acd11 1	Gohir.A03G153600.1,Gohir.D02G176500.1	8	94	118	89	207	264	66	41	71	83	120	111	42	55	98	117	91	89	118	107	28	35	80	145	Y	Down	3.52e-05	N	Up	0.727374	N	Down	0.293836	N	Up	0.400186	N	Down	0.420603	N	Up	0.815159	N	Down	0.655361
AT2G06520.1	-3.39041	1.58041	photosystem II subunit X	Gohir.A13G191900.1,Gohir.D13G197200.1,Gohir.A05G032800.1,Gohir.A13G191700.1,Gohir.1Z075900.1,Gohir.D13G197300.1,Gohir.D13G197100.1,Gohir.A13G191800.1,Gohir.D05G034200.1	504	4225	5285	3860	15805	10091	4348	6571	2024	3506	2978	4870	3932	11857	2249	1432	2461	5097	18574	36004	6250	18377	2491	4677	Y	Down	0.00473238	N	Up	0.718693	N	Up	0.026232	N	Down	0.533233	Y	Down	0.00515667	N	Down	0.0925649	N	Down	0.0106108
AT4G28640.1	-2.89601	-0.963611	indole-3-acetic acid inducible 11	Gohir.D08G210100.1,Gohir.A08G190700.1,Gohir.D06G053100.1,Gohir.A11G133700.1,Gohir.D11G139700.1	142	731	1057	1030	542	1218	548	570	318	328	724	682	341	555	200	327	555	514	786	488	620	666	922	636	Y	Down	8.3e-05	N	Up	0.957737	Y	Down	0.000147151	N	Down	0.924328	N	Down	0.816119	N	Up	0.820717	N	Down	0.207737
AT1G21680.1	-2.73001	1.10677	DPP6 N-terminal domain-like protein	Gohir.A02G071800.1,Gohir.D02G079100.1	52	238	345	385	743	831	335	287	311	410	560	476	258	364	405	338	415	640	417	347	550	671	1054	1164	Y	Down	0.000677455	N	Down	0.84274	N	Down	0.675809	N	Up	0.717676	N	Down	0.0818005	N	Up	0.532512	N	Down	0.283983
AT1G77500.1	-1.36773	1.39917	DUF630 family protein, putative (DUF630 and DUF632)	Gohir.D03G005900.1	31	126	80	92	211	113	151	101	82	116	94	74	98	87	129	141	74	54	104	91	70	25	38	11	Y	Down	0.00448417	N	Down	0.815894	N	Up	0.0265944	N	Up	0.408395	N	Down	0.0546617	N	Up	0.517527	N	Up	0.802028
AT4G15560.1	-1.40858	1.10599	Deoxyxylulose-5-phosphate synthase	Gohir.A12G085500.1,Gohir.1Z038100.1,Gohir.D10G165100.1,Gohir.D08G033100.1,Gohir.D08G033300.1,Gohir.D12G083600.2,Gohir.A08G022500.1,Gohir.D12G083600.1,Gohir.A08G022600.1,Gohir.A08G022100.1	84	326	223	197	480	295	252	543	319	544	282	406	119	446	306	213	168	453	467	850	456	498	495	477	Y	Down	0.00150398	N	Up	0.720369	N	Up	0.0309446	N	Down	0.128673	Y	Down	0.000519297	N	Down	0.186894	N	Down	0.0842841
AT4G34120.1	-1.11548	0.29956	Cystathionine beta-synthase (CBS) family protein	Gohir.A03G187600.1,Gohir.D02G208400.1	66	224	143	152	176	297	125	124	227	184	109	94	116	148	206	138	109	118	243	275	219	255	283	628	Y	Down	0.00550294	N	Down	0.856088	N	Down	0.188041	N	Up	0.980177	N	Up	0.364519	N	Up	0.667431	N	Down	0.538791
AT3G22300.1	-0.934905	1.12738	ribosomal protein S10	Gohir.D04G097100.1	34	151	65	56	142	115	187	88	16	16	504	592	481	346	18	18	413	830	248	251	148	53	136	115	Y	Down	0.00208358	N	Up	0.791513	N	Up	0.592215	N	Up	0.361841	N	Equal	0.954781	N	Down	0.701823	N	Up	0.557319
AT1G03130.1	-2.86764	1.12021	photosystem I subunit D-2	Gohir.A02G031200.1,Gohir.A08G066200.1,Gohir.D08G074900.1,Gohir.D12G004300.1,Gohir.A12G004600.1,Gohir.D02G038100.1,Gohir.A02G031400.1	231	1252	1686	1769	3665	2691	958	1729	1535	2816	1214	2165	643	1739	1635	1236	1064	2934	3569	7929	4237	8957	3014	5705	Y	Down	3.8e-05	N	Down	0.897844	N	Up	0.181236	N	Down	0.144844	Y	Down	2.67e-07	N	Down	0.0199753	Y	Down	0.000245595
AT2G22250.3	-1.4245	0.327575	aspartate aminotransferase	Gohir.A13G028300.1,Gohir.A13G028200.1,Gohir.D13G027000.1	19	89	51	83	64	114	157	113	94	163	82	64	162	156	89	99	56	88	138	134	80	120	60	92	Y	Down	0.00370282	N	Down	0.227944	N	Down	0.0485209	N	Up	0.493518	Y	Down	0.00104619	N	Up	0.519343	N	Up	0.906625
AT2G29050.1	-2	0.0588937	RHOMBOID-like 1	Gohir.D05G095400.1,Gohir.A09G155400.1,Gohir.D09G150900.1,Gohir.D09G150900.2,Gohir.A05G095000.1,Gohir.A03G043100.1,Gohir.D03G124200.1,Gohir.A12G259900.1	18	87	72	120	75	113	67	63	167	113	79	69	65	69	137	105	60	63	55	94	94	121	128	139	Y	Down	0.0052617	N	Down	0.145813	N	Down	0.157386	N	Up	0.911505	Y	Up	0.0140159	N	Up	0.673048	N	Down	0.928547
AT1G03600.1	-4.6893	1.50447	photosystem II family protein	Gohir.A01G015900.1,Gohir.A12G137300.1,Gohir.D12G141300.1,Gohir.D01G015900.1	5	94	129	186	366	401	126	238	215	211	199	261	128	206	151	83	122	197	635	1636	578	1510	383	631	Y	Down	3.67e-06	N	Down	0.403509	N	Down	0.762533	N	Down	0.171969	N	Up	0.935958	N	Down	0.351349	N	Down	0.198942
AT2G14960.1	-4.22707	-2.29418	Auxin-responsive GH3 family protein	Gohir.D02G206800.1,Gohir.D11G051500.1,Gohir.D11G204500.1,Gohir.A13G044500.1,Gohir.D12G021100.1,Gohir.D13G043600.1,Gohir.A03G185300.1,Gohir.A11G219100.1,Gohir.A12G020800.1,Gohir.A11G047900.1	11	172	206	243	42	140	64	33	61	56	38	42	37	29	34	100	16	33	110	121	90	93	70	186	Y	Down	1.04e-07	N	Down	0.682821	Y	Down	0.000227375	N	Up	0.281343	N	Up	0.731782	N	Down	0.900121	N	Up	0.704504
AT1G78430.1	-1.5025	0.234465	ROP interactive partner 2	Gohir.D01G029700.1,Gohir.D05G335900.3,Gohir.D05G335900.1,Gohir.D05G335900.2,Gohir.D01G029700.2	6	67	17	37	20	31	104	98	34	66	24	15	40	71	39	61	28	15	167	105	30	26	11	10	Y	Down	0.000391191	N	Down	0.107731	N	Down	0.318721	N	Up	0.914508	N	Down	0.00470977	N	Up	0.476684	N	Down	0.297713
AT2G21350.1	-1.38904	0.522421	RNA-binding CRS1 / YhbY (CRM) domain protein	Gohir.A12G041400.1,Gohir.D12G030800.1	42	156	110	162	158	129	161	220	94	187	158	184	97	101	131	150	110	182	208	505	92	176	125	204	Y	Down	0.00504294	N	Down	0.240702	N	Up	0.433185	N	Down	0.495112	Y	Down	2.24e-05	N	Down	0.623735	N	Down	0.913803
ATCG00300.1	-2.4361	0.595379	YCF9	Gohir.1Z070000.1,Gohir.A12G076900.1,Gohir.A13G022400.1,Gohir.A01G164800.1,Gohir.D01G030800.1,Gohir.1Z006600.1,Gohir.D08G126100.1,Gohir.A05G086100.1	17	128	92	120	139	328	209	180	11	14	122	556	177	409	3	6	275	755	555	971	190	335	119	84	Y	Down	0.000601927	N	Down	0.662976	Y	Down	0.000347127	N	Up	0.742492	N	Down	0.828903	N	Down	0.126377	N	Down	0.0230806
AT3G11170.1	1	-0.584963	fatty acid desaturase 7	Gohir.A09G089800.3,Gohir.A09G089800.2,Gohir.A09G089800.1,Gohir.D01G216500.2,Gohir.D09G089900.1,Gohir.D09G089900.3,Gohir.D09G089900.2,Gohir.D09G089900.4	12	87	6	13	4	6	9	5	5	6	6	2	7	2	3	12	0	0	34	47	12	19	4	13	Y	Down	0.000512539	N	Down	0.341438	N	Down	0.58063	N	Up	0.672144	N	Down	0.835206	N	Up	0.401629	N	Up	0.408776
AT5G65700.1	-1.12338	1.21901	Leucine-rich receptor-like protein kinase family protein	Gohir.A02G147600.1,Gohir.A12G081700.1,Gohir.D12G043200.1,Gohir.D03G032800.1,Gohir.D03G032800.2,Gohir.D12G078600.1,Gohir.A12G044000.1,Gohir.A03G215400.1,Gohir.A02G147500.1	56	200	122	177	284	290	337	395	226	392	135	141	168	206	268	587	75	107	270	552	406	575	464	542	Y	Down	0.00416922	N	Down	0.259833	N	Down	0.949311	N	Down	0.77447	Y	Down	4.88e-05	N	Down	0.868584	N	Down	0.5492
AT1G28220.1	-0.987722	0.714598	purine permease 3	Gohir.A05G222300.1,Gohir.D03G003400.1,Gohir.D01G116000.1,Gohir.A10G059900.1,Gohir.A05G222400.1,Gohir.D01G116100.1,Gohir.A02G176500.1,Gohir.D05G225000.1,Gohir.D04G156200.1	59	202	117	172	192	259	328	362	262	495	693	563	236	435	271	334	467	664	309	294	356	456	756	717	Y	Down	0.00551337	N	Down	0.240119	N	Down	0.194278	N	Down	0.817523	Y	Down	1.26e-06	N	Up	0.430362	N	Down	0.0550039
AT1G55670.1	-2.32193	1.24774	photosystem I subunit G	Gohir.A13G128600.1,Gohir.A04G001100.1,Gohir.D13G132000.1,Gohir.D05G388500.1	237	1197	1185	1322	2814	2604	920	1506	1080	2032	1294	1758	995	2219	1204	966	1218	2562	4240	13986	3657	10675	2551	4252	Y	Down	7.27e-05	N	Down	0.750005	N	Up	0.713769	N	Down	0.224051	Y	Down	7.51e-06	N	Down	0.218303	N	Down	0.181538
AT5G07030.1	-1.12832	0.834863	Eukaryotic aspartyl protease family protein	Gohir.A10G185800.1,Gohir.D04G015800.1,Gohir.A05G400100.1,Gohir.D10G193000.2,Gohir.D10G193000.1	258	1074	564	430	1006	336	3524	4537	596	1763	238	355	2913	3554	715	2175	142	327	1136	1785	140	309	9	21	Y	Down	0.000413304	N	Up	0.537336	Y	Up	0.000202194	N	Down	0.523622	Y	Down	3.52e-07	N	Down	0.356839	N	Down	0.452573
AT2G32990.1	-0.847997	1.80735	glycosyl hydrolase 9B8	Gohir.A07G083300.1,Gohir.A11G153300.1,Gohir.D11G160000.1,Gohir.D07G089500.1,Gohir.A01G083400.1,Gohir.D01G069900.1	10	84	18	39	63	53	143	216	39	119	31	31	54	158	22	126	5	44	144	123	39	114	2	14	Y	Down	0.000297762	N	Down	0.286828	N	Up	0.59755	N	Down	0.368537	Y	Down	2.75e-08	N	Equal	0.983048	N	Down	0.0136903
AT5G35790.1	-1.04182	0.625604	glucose-6-phosphate dehydrogenase 1	Gohir.D11G156300.1,Gohir.A11G149300.1	17	79	35	86	54	81	56	83	41	74	33	74	18	51	43	43	7	82	126	291	69	150	90	157	Y	Down	0.00518333	N	Down	0.0200973	N	Down	0.268351	N	Down	0.464698	N	Down	0.0156346	N	Down	0.0552976	N	Down	0.128471
AT3G24550.1	-0.337035	0.807355	proline extensin-like receptor kinase 1	Gohir.A06G063100.1,Gohir.D06G061800.1,Gohir.A08G241400.1,Gohir.D08G262100.1,Gohir.A05G023500.1,Gohir.D05G025000.2,Gohir.D05G025000.1	38	143	48	82	84	93	95	119	157	190	77	63	40	81	149	174	34	58	102	147	76	127	61	96	Y	Down	0.00421346	N	Down	0.173141	N	Down	0.740154	N	Down	0.682445	N	Down	0.228222	N	Up	0.590689	N	Down	0.182666
AT5G55950.1	-0.289507	0.447459	Nucleotide/sugar transporter family protein	Gohir.A04G005600.1,Gohir.D05G384100.1	9	72	11	41	15	32	38	32	17	25	5	3	14	8	11	36	0	2	29	49	13	25	4	2	Y	Down	0.0019226	N	Down	0.00965164	N	Down	0.107142	N	Up	0.812045	N	Down	0.244735	N	Up	0.721555	N	Up	0.662483
AT3G50560.1	-1.53605	-0.610053	NAD(P)-binding Rossmann-fold superfamily protein	Gohir.D11G196900.1,Gohir.A10G092400.1,Gohir.A11G190200.1,Gohir.D10G095800.1	10	90	29	57	19	71	99	168	55	131	121	155	38	109	36	79	49	185	120	243	146	326	85	101	Y	Down	0.000849683	N	Down	0.117836	N	Down	0.00034771	N	Down	0.264846	Y	Down	4.3e-06	N	Down	0.439704	N	Down	0.0364943
AT1G69420.1	0	-0.222392	DHHC-type zinc finger family protein	Gohir.A04G146300.1,Gohir.D04G190700.1	21	102	21	52	18	45	69	71	66	56	24	16	59	51	47	71	10	22	110	208	54	73	20	19	Y	Down	0.00276095	N	Down	0.0414547	N	Down	0.0203963	N	Down	0.968666	N	Up	0.403998	N	Up	0.489986	N	Up	0.796375
AT3G23760.1	-1.08809	1.10889	transferring glycosyl group transferase	Gohir.A05G006000.1,Gohir.D02G175600.2,Gohir.D02G175600.1,Gohir.A03G152600.1,Gohir.A03G152600.2,Gohir.D12G196600.1,Gohir.A03G152600.3,Gohir.D05G006800.1	135	494	287	340	619	419	481	762	427	673	396	490	311	664	539	436	256	600	806	1235	431	553	272	343	Y	Down	0.00171455	N	Down	0.57869	N	Up	0.13652	N	Down	0.424934	Y	Down	0.00127754	N	Down	0.427399	N	Down	0.0107154
AT2G29550.1	-1.16993	1.42999	tubulin beta-7 chain	Gohir.A07G118400.1	16	108	36	64	97	94	22	75	54	105	55	64	0	60	54	73	3	10	34	77	43	119	63	41	Y	Down	0.00174152	N	Down	0.183766	N	Up	0.947792	N	Down	0.18327	Y	Down	0.000628391	N	Down	0.685839	Y	Down	1.96e-05
AT1G04090.1	-1.12553	0.115477	vacuolar sorting-associated protein (DUF946)	Gohir.D08G056400.1,Gohir.A08G045900.1,Gohir.A11G133500.1,Gohir.D11G139600.1	11	80	24	62	26	39	50	40	28	30	49	27	53	63	22	37	31	29	62	57	37	35	23	11	Y	Down	0.00076918	N	Down	0.0274632	N	Down	0.263643	N	Up	0.744678	N	Down	0.745789	N	Up	0.214777	N	Down	0.719689
AT3G09032.1	-2.28011	0.270089	josephin-like protein	Gohir.A01G225900.1,Gohir.A09G163800.1,Gohir.D09G159300.1,Gohir.D01G215600.1	7	88	34	65	41	72	218	91	87	52	246	119	73	170	60	48	268	209	274	168	113	81	146	164	Y	Down	0.00165986	N	Down	0.560557	N	Down	0.151181	N	Up	0.118133	N	Up	0.0111042	N	Up	0.0196401	N	Down	0.0381034
AT5G01880.1	-1.55943	-0.949374	RING/U-box superfamily protein	Gohir.A10G150400.1	76	301	224	318	116	312	76	137	80	173	124	194	77	127	150	166	127	238	123	139	122	127	135	75	Y	Down	0.00158581	N	Down	0.249644	Y	Down	4.72e-05	N	Down	0.243817	Y	Down	0.000123786	N	Down	0.155505	N	Down	0.245791
AT5G12360.1	-0.584963	2.41504	hypothetical protein	Gohir.A02G091800.1,Gohir.A10G141700.1,Gohir.D10G124800.1,Gohir.D10G124800.2,Gohir.D02G108900.1	4	76	6	22	32	32	333	115	22	25	2	15	169	98	12	35	11	17	497	335	30	43	11	19	Y	Down	5.26e-06	N	Down	0.0470608	N	Equal	0.958246	N	Up	0.286361	N	Down	0.753105	N	Down	0.0439278	N	Up	0.299781
AT4G12730.1	0.796467	2.57225	FASCICLIN-like arabinogalactan 2	Gohir.A11G148700.1,Gohir.D07G198700.1,Gohir.D11G155600.1,Gohir.A07G192300.1	33	149	19	26	113	55	167	166	177	204	80	124	79	123	95	101	49	88	587	1400	342	495	250	217	Y	Down	0.00175643	N	Down	0.616121	N	Up	0.287108	N	Up	0.989699	N	Down	0.320876	N	Down	0.203555	N	Down	0.316896
AT5G57410.3	0.253757	0.387023	Afadin/alpha-actinin-binding protein	Gohir.A08G084200.8,Gohir.A08G084200.1	62	217	52	71	68	85	146	172	82	81	95	86	100	129	57	69	60	59	185	250	126	155	96	104	Y	Down	0.00505208	N	Down	0.408492	N	Down	0.459781	N	Down	0.72656	N	Up	0.948648	N	Up	0.779263	N	Down	0.590568
AT1G79910.1	-1.82103	-0.973033	Regulator of Vps4 activity in the MVB pathway protein	Gohir.D09G082600.2,Gohir.D09G082600.1,Gohir.A09G082700.1,Gohir.A05G130500.1,Gohir.D05G129400.1,Gohir.D05G129900.1,Gohir.D03G063500.2,Gohir.D03G063500.1	15	135	53	72	27	64	42	34	52	26	13	19	26	47	50	48	4	17	31	29	24	26	9	24	Y	Down	2.94e-05	N	Down	0.4001	N	Down	0.0130868	N	Up	0.775744	N	Up	0.0390971	N	Down	0.528424	N	Down	0.357558
AT3G08920.1	-1.45943	2.89812	Rhodanese/Cell cycle control phosphatase superfamily protein	Gohir.D09G161000.1,Gohir.A09G165400.1	4	74	11	37	82	61	52	122	21	51	35	64	13	71	20	19	30	70	113	354	52	109	35	43	Y	Down	0.000322538	N	Down	0.0155671	N	Up	0.648543	N	Down	0.422213	N	Down	0.000661998	N	Down	0.201027	N	Down	0.0206218
AT1G54570.1	-2	-0.415037	Esterase/lipase/thioesterase family protein	Gohir.D02G211400.2,Gohir.D02G211400.1,Gohir.A08G213800.1,Gohir.A03G190500.1	16	80	64	151	48	88	31	92	54	121	39	54	14	32	57	80	25	52	88	113	133	141	80	95	Y	Down	0.00338202	N	Down	0.0247995	N	Down	0.0481284	N	Down	0.0606344	Y	Down	2.54e-05	N	Down	0.593633	N	Down	0.274796
AT3G03550.1	0	0.514573	RING/U-box superfamily protein	Gohir.D12G210400.1,Gohir.D11G029800.1,Gohir.A12G207900.1	35	135	35	80	50	103	151	93	175	131	193	78	130	123	134	136	206	97	262	96	229	36	110	38	Y	Down	0.0050998	N	Down	0.0263585	N	Down	0.0151935	N	Up	0.329525	N	Up	0.0826737	N	Up	0.0053639	N	Up	0.900651
AT1G35420.1	-1.74543	1.40551	alpha/beta-Hydrolases superfamily protein	Gohir.A13G119000.1	17	103	57	120	151	163	115	138	96	203	118	213	76	137	117	85	126	208	123	231	178	252	154	197	Y	Down	0.00234436	N	Down	0.0357748	N	Down	0.77358	N	Down	0.713384	Y	Down	0.000165817	N	Down	0.106974	N	Down	0.171775
AT4G25780.1	-1.73697	0.378512	CAP (Cysteine-rich secretory proteins, Antigen 5, and Pathogenesis-related 1 protein) superfamily protein	Gohir.A08G086400.1,Gohir.D08G095500.1	3	88	10	22	13	32	967	828	11	23	18	0	571	447	4	136	0	3	308	67	3	7	0	3	Y	Down	3.1e-07	N	Down	0.381235	N	Down	0.302324	N	Up	0.85808	N	Down	0.0582038	N	Up	0.00652564	N	Up	0.535056
AT2G36690.1	-1.83825	1.22064	2-oxoglutarate (2OG) and Fe(II)-dependent oxygenase superfamily protein	Gohir.D05G225300.1,Gohir.D09G139700.1,Gohir.A13G069400.1,Gohir.A13G069300.1,Gohir.A02G043700.1,Gohir.D13G052700.1,Gohir.A05G222600.1,Gohir.A04G068700.1,Gohir.D04G107300.1,Gohir.D13G052800.1,Gohir.D03G070000.2,Gohir.D03G070000.1,Gohir.D13G052900.1,Gohir.A09G143600.1,Gohir.D13G050000.1,Gohir.A13G051600.1	66	258	236	392	550	693	223	384	178	433	116	146	238	287	266	230	100	228	456	819	393	1167	370	489	Y	Down	0.0019281	N	Down	0.0973244	N	Down	0.279318	N	Down	0.212957	Y	Down	8.99e-11	N	Down	0.472622	N	Down	0.565412
AT1G34370.1	-1.21978	0.280569	C2H2 and C2HC zinc fingers superfamily protein	Gohir.D09G114000.5,Gohir.D09G114000.4,Gohir.D09G114000.1,Gohir.D09G114000.3,Gohir.A02G060700.1	158	581	368	494	447	794	247	301	312	430	487	778	158	277	359	419	410	804	395	402	269	316	920	714	Y	Down	0.00150432	N	Down	0.321067	N	Down	0.00766524	N	Down	0.645454	Y	Down	0.0137926	N	Down	0.142173	N	Down	0.102766
AT2G01590.1	-1.29546	0.332575	chlororespiratory reduction 3	Gohir.D01G143200.1,Gohir.1Z015700.1,Gohir.1Z015700.2,Gohir.1Z067600.1	22	121	54	110	68	117	47	105	72	231	76	107	36	124	98	91	43	126	137	554	87	314	94	208	Y	Down	0.000826061	N	Down	0.0467717	N	Down	0.0525734	N	Down	0.13497	Y	Down	1.62e-11	N	Down	0.330596	N	Down	0.0103902
AT1G64450.1	-0.495957	1.26303	Glycine-rich protein family	Gohir.D03G083900.1,Gohir.D12G238600.1,Gohir.A12G237400.1,Gohir.A02G099800.1	39	169	55	97	132	113	290	237	147	146	101	120	218	215	130	192	67	106	292	287	122	161	94	110	Y	Down	0.00173831	N	Down	0.153232	N	Up	0.544632	N	Up	0.64834	N	Up	0.897388	N	Down	0.621994	N	Up	0.967114
AT3G47620.1	-1.67807	1.2854	TEOSINTE BRANCHED, cycloidea and PCF (TCP) 14	Gohir.A12G176600.1,Gohir.D07G068700.1,Gohir.A07G063900.1,Gohir.D11G034000.1,Gohir.D12G179300.1	10	86	32	83	78	125	100	184	82	136	71	129	58	66	74	102	20	113	141	309	139	278	172	229	Y	Down	0.000166775	N	Down	0.0123645	N	Down	0.0841938	N	Down	0.199645	Y	Down	0.00330474	N	Down	0.206098	N	Down	0.786585
AT5G63810.1	1.75002	2.03242	beta-galactosidase 10	Gohir.D12G001300.2,Gohir.D12G001300.1,Gohir.A12G001500.1	37	146	11	35	45	31	62	105	52	95	26	41	33	77	39	45	17	39	261	256	129	193	23	21	Y	Down	0.0040969	N	Down	0.0226563	N	Up	0.37291	N	Down	0.314273	Y	Down	0.00250285	N	Down	0.360964	N	Down	0.130253
AT3G52525.1	0.5025	1.45943	ovate family protein 6	Gohir.A13G222200.1,Gohir.D01G126800.1,Gohir.1Z084100.1,Gohir.D09G097400.1	17	87	12	58	33	62	82	178	34	46	13	11	64	268	37	37	5	29	111	119	67	54	22	11	Y	Down	0.00305895	N	Down	0.000479297	N	Down	0.0793253	N	Down	0.112743	N	Down	0.224605	N	Up	0.857743	Y	Down	0.000252207
AT1G66880.1	-0.0430687	1.12199	Protein kinase superfamily protein	Gohir.D12G053400.1,Gohir.D13G142400.1,Gohir.D13G142400.2,Gohir.A11G165500.2,Gohir.A11G165500.1,Gohir.A12G054600.1,Gohir.D11G171500.2,Gohir.D09G050400.1,Gohir.A09G049100.1,Gohir.D11G170900.1	33	145	34	73	74	141	139	93	85	145	198	230	82	103	63	66	332	415	100	82	136	95	142	176	Y	Down	0.0018376	N	Down	0.0547778	N	Down	0.0896946	N	Up	0.425841	Y	Down	0.00162044	N	Down	0.703253	N	Down	0.622282
AT1G15760.1	-1.48239	0.250323	Sterile alpha motif (SAM) domain-containing protein	Gohir.A05G121800.1,Gohir.1Z052700.1,Gohir.A02G113100.1	34	135	95	203	113	166	81	155	88	371	89	151	46	71	100	240	35	170	150	143	93	134	76	125	Y	Down	0.00470992	N	Down	0.0620018	N	Down	0.223833	N	Down	0.185795	Y	Down	3.72e-06	N	Down	0.111963	N	Down	0.548446
AT4G29660.1	-0.455883	0.0984297	embryo defective 2752	Gohir.A02G019200.1,Gohir.A02G019200.2,Gohir.D02G022500.1,Gohir.D02G022500.2	444	1373	609	735	652	946	499	582	492	548	530	430	272	447	591	576	372	464	699	472	588	857	513	470	Y	Down	0.00393882	N	Down	0.518466	N	Down	0.147438	N	Down	0.714848	N	Down	0.385376	N	Up	0.430897	N	Down	0.316082
AT1G62960.1	-1.45943	0.736966	ACC synthase 10	Gohir.D08G193900.1,Gohir.D12G225400.1,Gohir.A08G176600.1,Gohir.A12G222800.1	36	139	99	213	165	260	101	127	103	184	76	97	99	99	125	179	46	120	149	271	132	249	188	328	Y	Down	0.00419207	N	Down	0.0199911	N	Down	0.0545959	N	Down	0.648685	Y	Down	0.000382092	N	Down	0.472094	N	Equal	0.975386
AT3G01220.1	-0.169925	1.85244	homeobox protein 20	Gohir.A05G364800.1,Gohir.A07G215100.1,Gohir.D04G050000.1,Gohir.D09G018800.1	16	90	18	68	65	137	105	247	51	118	127	108	42	137	38	39	75	106	317	308	228	406	270	289	Y	Down	0.00173372	N	Down	0.0014905	N	Down	0.00874692	N	Down	0.0646126	Y	Down	2.15e-05	N	Up	0.707791	N	Down	0.00991846
AT1G80130.1	-3.49107	1.45972	Tetratricopeptide repeat (TPR)-like superfamily protein	Gohir.D05G127200.1,Gohir.A05G126300.1,Gohir.A06G114700.1	41	254	461	809	1268	1558	273	249	696	709	646	429	113	299	806	452	537	429	311	211	549	506	1024	500	Y	Down	6.93e-05	N	Down	0.306619	N	Down	0.407234	N	Up	0.905434	N	Down	0.924936	N	Up	0.119679	N	Down	0.0491086
AT5G13800.1	-0.793549	0.182203	pheophytinase	Gohir.A08G141100.1	30	122	52	130	59	171	104	112	70	107	101	193	58	100	67	63	98	228	78	142	61	120	179	334	Y	Down	0.00490444	N	Down	0.00922055	N	Down	0.072958	N	Down	0.889351	Y	Down	0.0211101	N	Down	0.0438056	N	Down	0.256046
AT5G64080.1	-0.900672	-0.120159	Bifunctional inhibitor/lipid-transfer protein/seed storage 2S albumin superfamily protein	Gohir.D12G014900.3,Gohir.D12G014900.1,Gohir.D04G153900.1,Gohir.A05G229300.1,Gohir.A12G014300.1,Gohir.D05G231600.2,Gohir.A04G112700.1,Gohir.D12G014900.2,Gohir.D12G014900.4,Gohir.A06G038100.1,Gohir.A03G172500.1,Gohir.D02G195700.1,Gohir.1Z058500.1	248	854	463	620	426	874	2271	2080	999	850	1194	546	2332	1900	700	1126	687	495	1901	2040	701	1137	264	255	Y	Down	0.00190214	N	Down	0.379202	Y	Down	0.00085516	N	Up	0.82498	N	Up	0.164271	N	Up	0.00245818	N	Up	0.518063
AT1G72310.1	-0.543142	0.685127	RING/U-box superfamily protein	Gohir.D10G051200.1,Gohir.A05G141900.1,Gohir.1Z083500.1,Gohir.D05G144200.1,Gohir.A10G048000.1,Gohir.A07G014100.1,Gohir.D06G148400.1,Gohir.D10G051000.1	35	149	51	112	82	123	151	131	73	125	95	83	196	110	90	146	60	69	125	184	77	110	66	72	Y	Down	0.00209701	N	Down	0.0260008	N	Down	0.149582	N	Up	0.774793	Y	Down	0.00426945	N	Up	0.777336	N	Up	0.135578
AT4G27810.1	-0.417051	-0.0935119	hypothetical protein	Gohir.A12G113100.1,Gohir.A03G051900.1,Gohir.D11G102500.1,Gohir.A11G097800.1,Gohir.D03G115200.1,Gohir.D12G250000.1,Gohir.D12G116600.1,Gohir.A07G136800.1,Gohir.A12G249200.1	358	1126	478	593	448	925	703	991	675	945	633	507	361	851	815	697	436	559	779	798	568	337	440	242	Y	Down	0.00353331	N	Down	0.480019	N	Down	0.0131246	N	Down	0.520809	Y	Down	0.00493894	N	Up	0.39706	N	Down	0.00296333
AT2G31880.1	-2.45943	0.736966	Leucine-rich repeat protein kinase family protein	Gohir.A12G186500.1,Gohir.D03G102500.2,Gohir.D03G102500.1,Gohir.A03G063800.1,Gohir.D12G189500.1	12	96	66	151	110	269	44	89	302	1163	62	263	48	106	292	235	40	204	172	386	172	415	202	1054	Y	Down	0.000134087	N	Down	0.0173623	N	Down	0.0392065	N	Down	0.196231	Y	Down	2.24e-05	Y	Down	7.18e-06	N	Down	0.105858
AT4G07960.1	-0.929611	0.378512	Cellulose-synthase-like C12	Gohir.D05G215600.1,Gohir.A05G218000.1,Gohir.A05G263500.1,Gohir.A06G026500.1,Gohir.A05G212400.1,Gohir.D05G265800.1,Gohir.A02G080100.1,Gohir.D06G023800.1,Gohir.D06G023800.2,Gohir.D02G087900.1	42	175	80	158	104	148	159	164	294	325	72	89	108	116	375	321	27	96	205	367	184	189	77	84	Y	Down	0.00186239	N	Down	0.0416988	N	Down	0.273133	N	Down	0.965174	N	Down	0.617503	N	Down	0.553245	N	Down	0.864237
AT1G79720.1	-0.841302	-0.338802	Eukaryotic aspartyl protease family protein	Gohir.D05G118300.1,Gohir.A05G117400.1	24	176	43	50	34	55	387	395	59	64	66	38	268	344	24	72	26	27	224	271	30	57	13	28	Y	Down	0.00276296	N	Down	0.754203	N	Down	0.166948	N	Down	0.959126	N	Down	0.645128	N	Up	0.217261	N	Down	0.432478
AT2G27920.1	-0.125531	1.41504	serine carboxypeptidase-like 51	Gohir.D09G087300.1,Gohir.A09G087500.1	11	91	12	51	32	47	13	18	12	26	13	21	3	13	6	7	1	23	70	122	27	74	18	31	Y	Down	0.00024203	N	Down	0.00164834	N	Down	0.257381	N	Down	0.715429	N	Down	0.0336394	N	Down	0.480277	N	Down	0.334493
AT3G62110.1	0.304855	1.30485	Pectin lyase-like superfamily protein	Gohir.A12G119800.1,Gohir.A12G119800.3,Gohir.A12G119800.2,Gohir.D12G123400.2,Gohir.D12G123400.1,Gohir.D08G143000.2,Gohir.D08G143000.1,Gohir.A08G121600.4,Gohir.A08G121600.3,Gohir.A08G121600.2,Gohir.A08G121600.1	21	116	17	56	42	54	113	141	67	99	53	61	48	103	39	62	49	53	152	287	76	121	38	35	Y	Down	0.000868545	N	Down	0.0223842	N	Down	0.51293	N	Down	0.690326	N	Down	0.0421031	N	Down	0.740842	N	Down	0.119199
AT3G50170.1	0	0.862496	transmembrane protein, putative (DUF247)	Gohir.D11G324100.1,Gohir.A03G217700.1,Gohir.D11G324300.1,Gohir.D11G324400.1,Gohir.D08G119200.1,Gohir.A09G052800.1,Gohir.D13G002400.1,Gohir.1Z069700.1,Gohir.A09G052600.1,Gohir.D11G323900.1,Gohir.D04G100500.1,Gohir.A11G309000.1,Gohir.A11G308500.1,Gohir.A04G033500.1,Gohir.A04G063500.1	22	129	22	55	40	87	136	100	99	94	75	59	91	111	85	37	109	63	210	165	121	62	114	60	Y	Down	0.000454108	N	Down	0.0234788	N	Down	0.00999541	N	Up	0.525582	N	Up	0.698875	N	Up	0.587428	N	Down	0.650073
AT1G03440.1	0.584963	0.169925	Leucine-rich repeat (LRR) family protein	Gohir.A08G184500.1,Gohir.D08G079300.1,Gohir.A08G071200.1,Gohir.D12G006800.1,Gohir.A12G007400.1	12	94	8	43	9	55	45	41	21	22	12	15	34	29	11	36	7	5	70	129	25	61	7	22	Y	Down	0.000241092	N	Down	0.00107678	N	Down	0.000111581	N	Up	0.865075	N	Down	0.922603	N	Down	0.743885	N	Up	0.839489
AT2G37390.2	-1.20163	0	Chloroplast-targeted copper chaperone protein	Gohir.D01G208300.1,Gohir.D04G118000.1,Gohir.A03G037900.2	10	100	23	63	23	61	35	28	25	28	90	59	57	39	20	32	31	42	85	79	14	35	32	56	Y	Down	4.65e-05	N	Down	0.0389002	N	Down	0.00564846	N	Up	0.748687	N	Down	0.731964	N	Up	0.258068	N	Up	0.508778
AT3G62860.1	-2.96347	-0.641546	alpha/beta-Hydrolases superfamily protein	Gohir.D08G085700.1,Gohir.A11G114500.2,Gohir.A11G114500.1,Gohir.A08G076200.1,Gohir.D11G119600.1	5	97	39	88	25	65	135	44	77	47	61	59	107	69	43	43	34	55	111	61	51	71	55	62	Y	Down	1.34e-06	N	Down	0.0296283	N	Down	0.00745668	N	Up	0.0729639	N	Up	0.024642	N	Up	0.955824	N	Up	0.519673
AT3G44610.1	-0.125531	1.14296	Protein kinase superfamily protein	Gohir.A07G108400.1,Gohir.D04G019600.1,Gohir.A05G395400.1,Gohir.A09G094500.1,Gohir.D07G112200.1,Gohir.D09G094200.1	22	107	24	82	53	97	75	114	59	89	17	21	26	94	43	84	6	16	48	141	29	96	32	70	Y	Down	0.00214201	Y	Down	0.00224707	N	Down	0.0436076	N	Down	0.608042	N	Down	0.03632	N	Down	0.776028	N	Down	0.0188893
AT4G33355.1	-3.52356	0.0310269	Bifunctional inhibitor/lipid-transfer protein/seed storage 2S albumin superfamily protein	Gohir.A08G058800.1,Gohir.A11G075900.1,Gohir.D13G241000.1,Gohir.A07G075600.1,Gohir.A07G138100.1,Gohir.D11G080400.1,Gohir.D07G080100.1,Gohir.D08G068000.1	4	119	46	78	47	95	151	40	630	2987	51	21	58	29	404	277	7	10	162	73	277	830	224	1900	Y	Down	3.75e-08	N	Down	0.346957	N	Down	0.206829	N	Up	0.0127092	N	Down	0.131597	N	Up	0.058757	N	Up	0.461641
AT1G74850.1	-0.647698	0.489805	plastid transcriptionally active 2	Gohir.A12G276600.1,Gohir.D12G277600.1	30	135	47	116	66	125	55	103	42	105	56	85	39	78	50	58	51	90	55	126	43	56	42	60	Y	Down	0.00226636	N	Down	0.0132389	N	Down	0.0234046	N	Down	0.242227	Y	Down	0.000163291	N	Down	0.292461	N	Down	0.199713
AT4G24972.1	-1.32193	0.263034	tapetum determinant 1	Gohir.A12G191900.1,Gohir.D11G040600.1,Gohir.D11G040600.2,Gohir.D12G194100.1	8	89	20	66	24	76	14	7	114	53	191	65	24	17	53	40	63	34	25	29	50	98	107	105	Y	Down	4.27e-05	N	Down	0.00465264	N	Down	0.000611401	N	Up	0.484308	Y	Up	7.24e-05	Y	Up	0.00148156	N	Up	0.745553
AT1G68910.1	0.0780025	1.13386	WPP domain-interacting protein 2	Gohir.D13G086700.1,Gohir.D13G086700.3,Gohir.D13G086700.2,Gohir.A13G091300.1	38	168	36	79	79	90	154	158	79	98	90	104	31	109	66	58	79	101	122	168	78	70	89	103	Y	Down	0.00155051	N	Down	0.0437852	N	Down	0.670235	N	Down	0.950827	N	Down	0.226899	N	Down	0.678379	N	Down	0.0134857
AT2G28305.1	-2.40682	-0.425149	Putative lysine decarboxylase family protein	Gohir.A03G032300.1,Gohir.A05G104400.1,Gohir.D05G104200.1	99	791	525	554	391	507	141	247	440	326	422	550	78	212	837	726	842	471	77	178	89	126	111	136	Y	Down	1.48e-06	N	Down	0.877041	N	Down	0.238875	N	Down	0.222343	N	Up	0.138547	N	Down	0.314393	N	Down	0.145885
AT3G53470.1	-2.152	0.913288	2,3-bisphosphoglycerate-independent phosphoglycerate mutase	Gohir.D04G116100.1,Gohir.A04G077000.1	27	208	120	186	226	247	242	324	55	159	222	242	112	323	94	82	177	209	252	294	242	148	159	89	Y	Down	2.39e-05	N	Down	0.410745	N	Down	0.779163	N	Down	0.762252	Y	Down	5.49e-09	N	Down	0.858249	N	Down	0.00275632
AT3G21240.1	-2.32193	1.16993	4-coumarate:CoA ligase 2	Gohir.D05G006000.1,Gohir.A05G005100.1	4	85	20	64	45	131	12	52	14	76	2	11	34	48	20	34	2	27	104	184	45	118	24	73	Y	Down	1.69e-06	N	Down	0.00680028	Y	Down	0.000231182	N	Down	0.0408105	N	Down	1.3e-10	N	Down	0.0985945	N	Down	0.573589
AT1G21350.3	-0.378512	2.13245	Thioredoxin superfamily protein	Gohir.D05G243400.1,Gohir.A05G242100.1	10	89	13	58	57	92	2	32	39	40	16	52	6	9	29	17	16	37	53	187	32	117	30	60	Y	Down	0.000211967	N	Down	0.00113167	N	Down	0.42319	N	Down	0.00463913	N	Down	0.864956	N	Down	0.0202169	N	Down	0.73858
AT2G27740.1	0.432959	0.39689	RAB6-interacting golgin (DUF662)	Gohir.D09G093700.1,Gohir.A07G108100.1,Gohir.D07G111900.1,Gohir.A09G094100.1	81	280	60	104	79	80	167	214	110	81	97	22	177	185	78	77	27	22	183	260	169	253	13	13	Y	Down	0.00375195	N	Down	0.142386	N	Down	0.954131	N	Down	0.585907	N	Up	0.157008	N	Up	0.0279939	N	Down	0.890878
AT5G50860.1	-1.18442	-0.286304	Protein kinase superfamily protein	Gohir.A03G054700.1,Gohir.D09G248300.1,Gohir.A07G048000.1,Gohir.A09G247600.1,Gohir.D06G135000.1,Gohir.D06G135000.2,Gohir.D03G112100.1,Gohir.D03G112100.2,Gohir.1Z039100.1,Gohir.D07G052300.1	22	100	50	147	41	126	68	116	109	230	31	73	66	73	116	104	15	89	140	223	98	154	77	152	Y	Down	0.00391624	Y	Down	0.00238667	Y	Down	0.000222502	N	Down	0.475104	Y	Down	1.39e-06	N	Down	0.105753	N	Down	0.795126
AT5G40720.1	-0.743225	0.652077	C3H4 type zinc finger protein (DUF23)	Gohir.A09G032600.1,Gohir.D09G032600.1	46	186	77	164	121	139	153	144	158	121	313	204	52	73	154	150	169	178	91	48	129	45	175	142	Y	Down	0.00231614	N	Down	0.0251455	N	Down	0.567244	N	Up	0.897791	N	Up	0.107291	N	Up	0.133302	N	Down	0.517592
AT5G64330.1	-0.237039	0.165059	Phototropic-responsive NPH3 family protein	Gohir.A01G098300.1,Gohir.D13G051200.1,Gohir.D02G199600.1,Gohir.D01G082900.1,Gohir.A13G070500.1,Gohir.A03G175800.1	28	131	33	94	37	82	53	73	45	65	31	26	13	39	45	46	26	37	59	86	120	164	92	141	Y	Down	0.00452579	N	Down	0.00756857	N	Down	0.0160263	N	Down	0.673477	N	Down	0.109018	N	Up	0.80615	N	Down	0.167918
AT3G52440.1	-0.628031	0.234465	Dof-type zinc finger DNA-binding family protein	Gohir.A09G133600.1,Gohir.D02G071800.1,Gohir.D01G190900.1,Gohir.A02G066000.1,Gohir.D09G129800.1,Gohir.A01G201000.1	11	130	17	29	20	63	18	24	19	27	16	9	23	27	23	35	7	35	33	17	20	13	17	0	Y	Down	0.000192742	N	Down	0.284172	N	Down	0.00213762	N	Down	0.781427	N	Down	0.257074	N	Up	0.496387	N	Down	0.832496
AT4G18210.1	-1.50901	1.34514	purine permease 10	Gohir.A05G150400.1,Gohir.D09G192600.1,Gohir.A06G136200.1,Gohir.D06G141300.1,Gohir.A09G198000.1,Gohir.D05G152900.1	13	133	37	71	94	143	84	109	64	229	52	78	59	159	62	104	72	123	196	193	155	194	429	527	Y	Down	1.44e-05	N	Down	0.0924935	N	Down	0.118481	N	Down	0.629266	Y	Down	5.72e-05	N	Down	0.289387	N	Down	0.0214313
AT5G05580.1	0.0144271	0.634838	fatty acid desaturase 8	Gohir.D04G131100.1,Gohir.A01G015200.1,Gohir.D10G249300.1,Gohir.A04G091900.1,Gohir.D07G108400.1,Gohir.D01G216500.1,Gohir.A01G226700.1,Gohir.A10G237600.1	201	632	199	284	309	347	260	258	247	216	94	153	119	315	232	145	142	249	480	986	156	418	143	195	Y	Down	0.00457118	N	Down	0.251918	N	Down	0.78016	N	Up	0.985968	N	Up	0.335938	N	Down	0.145191	N	Down	0.0315285
AT1G12910.1	-0.353179	0.449656	Transducin/WD40 repeat-like superfamily protein	Gohir.A03G095400.1,Gohir.D10G140100.1,Gohir.D02G113700.1,Gohir.D04G084500.1,Gohir.A04G059200.1	137	462	175	276	239	322	335	233	267	340	217	165	250	205	298	390	119	203	232	244	164	240	223	271	Y	Down	0.00307719	N	Down	0.141232	N	Down	0.18933	N	Up	0.406173	N	Down	0.0709709	N	Up	0.364535	N	Up	0.56193
AT4G33070.1	-0.36257	0.589812	Thiamine pyrophosphate dependent pyruvate decarboxylase family protein	Gohir.A09G166600.1,Gohir.A09G166600.2,Gohir.A09G166700.1,Gohir.D09G162200.1,Gohir.D09G162300.2,Gohir.D09G162300.1	77	267	99	195	149	192	252	184	178	165	377	237	200	209	213	216	371	212	263	220	207	162	124	106	Y	Down	0.00420934	N	Down	0.0364536	N	Down	0.292037	N	Up	0.483796	N	Up	0.659119	N	Up	0.0956887	N	Down	0.885287
AT2G42570.1	-0.0443941	0.347923	TRICHOME BIREFRINGENCE-LIKE 39	Gohir.D10G112100.1,Gohir.A10G154000.1	32	181	33	55	42	39	42	60	35	123	13	3	57	37	21	86	10	6	56	104	35	56	12	83	Y	Down	0.000947204	N	Down	0.262166	N	Up	0.854764	N	Down	0.588675	Y	Down	2.87e-05	N	Up	0.151271	N	Up	0.502451
AT4G37080.3	1.85798	2.85798	ternary complex factor MIP1 leucine-zipper protein (Protein of unknown function, DUF547)	Gohir.A11G190400.1,Gohir.D06G014400.1,Gohir.D12G088500.2,Gohir.D12G088500.3	29	118	8	61	58	92	69	114	54	85	78	123	58	118	43	30	114	97	116	102	79	81	117	54	Y	Down	0.00422455	N	Down	2.16e-05	N	Down	0.22294	N	Down	0.332385	Y	Down	0.0248998	N	Down	0.199008	N	Down	0.120095
AT5G66675.1	-2.52356	0.632943	transmembrane protein, putative (DUF677)	Gohir.A02G163300.1	12	95	69	174	107	108	56	145	167	224	116	227	0	90	226	144	84	137	48	129	39	63	104	92	Y	Down	0.000261564	N	Down	0.0475737	N	Down	0.966531	N	Down	0.472107	N	Down	0.0540073	N	Down	0.128908	Y	Down	1.15e-10
ATCG00070.1	-0.027745	0	photosystem II reaction center protein K precursor	Gohir.D01G032000.1,Gohir.A09G101800.1,Gohir.A07G085900.1,Gohir.D04G083600.1,Gohir.D09G042200.1,Gohir.A09G102800.1,Gohir.D05G302200.1,Gohir.A11G180100.1,Gohir.D03G053300.1	103	343	105	187	105	307	316	422	6	20	295	414	355	1095	11	9	301	922	983	2111	230	307	133	97	Y	Down	0.00431792	N	Down	0.126127	N	Down	0.00769133	N	Down	0.752882	N	Down	0.0589458	N	Down	0.294148	N	Down	0.0382952
AT5G18460.1	0.192645	1.51457	carboxyl-terminal peptidase (DUF239)	Gohir.A11G244400.1,Gohir.D11G254400.1,Gohir.A13G162100.1,Gohir.D13G171900.1	8	83	7	53	20	38	14	30	10	26	4	4	8	28	11	28	7	8	54	108	14	21	3	3	Y	Down	0.000107727	N	Down	0.000234698	N	Down	0.103643	N	Down	0.347361	N	Down	0.0173332	N	Equal	0.946459	N	Down	0.175063
AT2G24540.1	-1.98185	0.196065	Galactose oxidase/kelch repeat superfamily protein	Gohir.A05G064100.1,Gohir.A05G064100.2,Gohir.D05G066700.1,Gohir.D05G066700.2	40	171	158	341	181	325	72	86	182	222	246	375	69	90	316	378	133	304	206	141	210	237	328	369	Y	Down	0.00188358	N	Down	0.0617225	N	Down	0.0127852	N	Down	0.746909	N	Down	0.370422	N	Down	0.130464	N	Down	0.584364
AT5G03670.1	-0.862496	0.432959	histone-lysine N-methyltransferase SETD1B-like protein	Gohir.A01G138700.1,Gohir.D01G128400.1,Gohir.D09G137200.1,Gohir.A09G136100.1,Gohir.A01G208100.1,Gohir.D01G197500.1	11	85	20	85	27	96	85	126	25	24	19	19	49	72	17	34	11	4	129	109	35	55	19	15	Y	Down	0.00035367	Y	Down	0.000611951	Y	Down	7.38e-05	N	Down	0.441192	N	Up	0.929235	N	Equal	0.976837	N	Down	0.462377
AT2G24395.1	-0.807355	3.05063	chaperone protein dnaJ-like protein	Gohir.A06G107400.1,Gohir.D06G109700.1	4	73	7	56	58	73	62	163	41	104	23	51	110	118	32	47	0	70	130	216	59	234	77	71	Y	Down	3.48e-05	N	Down	3.15e-05	N	Down	0.508456	N	Down	0.0711529	Y	Down	2.22e-05	N	Down	0.141238	N	Down	0.85476
AT1G33170.1	2.5025	1.58496	S-adenosyl-L-methionine-dependent methyltransferases superfamily protein	Gohir.D03G089000.4,Gohir.D03G089000.2,Gohir.D03G089000.3,Gohir.D03G089000.1	17	104	3	44	9	27	63	92	38	37	19	7	37	82	20	30	13	9	45	138	17	39	10	12	Y	Down	0.00079195	N	Down	6.78e-06	N	Down	0.0377954	N	Down	0.473227	N	Up	0.944213	N	Up	0.175928	N	Down	0.133847
AT4G22190.1	-0.697073	0.0267173	serine/arginine repetitive matrix-like protein	Gohir.A06G151400.1,Gohir.A05G173300.1,Gohir.D06G157600.1,Gohir.D05G176300.1	66	338	107	127	109	94	123	245	120	178	95	89	55	110	146	211	56	153	121	122	140	145	166	119	Y	Down	0.000180065	N	Down	0.602364	N	Up	0.59966	N	Down	0.172459	Y	Down	0.012458	N	Up	0.887742	N	Down	0.133728
AT4G24510.1	-3	0.392317	HXXXD-type acyl-transferase family protein	Gohir.D01G113800.1,Gohir.A01G126200.1	4	98	32	84	42	157	9	19	10	13	3	12	4	28	8	21	15	22	43	32	16	16	67	40	Y	Down	0.000207903	N	Down	0.0146459	Y	Down	4.79e-06	N	Down	0.445105	N	Down	0.412987	N	Down	0.201139	N	Down	0.0459613
AT2G46225.2	-2.32193	1.1375	ABI-1-like 1	Gohir.A05G024200.1,Gohir.D03G089400.1	5	112	25	58	55	28	465	279	68	110	67	24	282	240	49	197	48	15	164	117	40	69	28	31	Y	Down	4.52e-07	N	Down	0.0457605	N	Up	0.314493	N	Up	0.518105	Y	Down	0.0101861	N	Up	0.0215514	N	Up	0.645877
AT3G15030.1	1	1.32193	TCP family transcription factor 4	Gohir.D13G152900.1,Gohir.A13G148300.2,Gohir.D05G345000.2,Gohir.D13G152900.3,Gohir.D13G152900.2	4	78	2	43	5	26	16	17	6	14	3	8	7	21	8	7	7	10	22	42	12	33	9	24	Y	Down	1.25e-05	N	Down	0.000161407	N	Down	0.00228393	N	Down	0.91743	N	Down	0.0636629	N	Down	0.397589	N	Down	0.279866
AT3G18930.1	-0.678072	0.321928	RING/U-box superfamily protein	Gohir.A05G142000.1,Gohir.D01G172500.1,Gohir.A01G181400.1	20	89	32	128	40	114	25	46	49	81	26	58	0	10	53	47	10	67	20	37	42	42	77	78	Y	Down	0.00536596	Y	Down	0.00107694	Y	Down	0.000985621	N	Down	0.361103	N	Down	0.0181668	N	Down	0.0789249	N	Down	0.0219486
AT3G60390.1	1.11548	2.28951	homeobox-leucine zipper protein 3	Gohir.D11G080800.1,Gohir.A11G076600.1,Gohir.A12G096400.1,Gohir.A11G076500.1,Gohir.A11G076300.1,Gohir.D11G081000.2,Gohir.D11G081000.1,Gohir.D12G099200.1	39	144	18	84	88	110	414	168	121	60	122	147	109	169	100	67	87	90	141	163	62	50	92	56	Y	Down	0.00532804	Y	Down	0.000159194	N	Down	0.621624	N	Up	0.0392644	Y	Up	0.000352293	N	Down	0.598939	N	Down	0.491177
AT5G46690.1	0.321928	1.90689	beta HLH protein 71	Gohir.D12G210300.1,Gohir.A12G207800.1	10	99	8	49	30	33	151	195	45	112	24	29	138	216	18	136	7	11	10	28	4	1	0	0	Y	Down	5.28e-05	N	Down	0.000301024	N	Down	0.810678	N	Down	0.583952	Y	Down	0.00914485	N	Down	0.85556	N	Down	0.250443
AT3G46850.1	-1.66985	0.652077	Subtilase family protein	Gohir.D10G238000.1,Gohir.D10G237900.1,Gohir.A10G224800.1,Gohir.1Z034200.1,Gohir.A10G225000.1,Gohir.A10G224700.1,Gohir.D08G009300.1,Gohir.A10G224900.1,Gohir.A06G165700.1,Gohir.A06G165700.2	11	92	35	115	55	107	137	171	183	826	46	106	162	272	246	158	67	149	180	274	247	373	119	492	Y	Down	0.000213446	Y	Down	0.00136715	N	Down	0.0243291	N	Down	0.637984	Y	Down	0	N	Down	0.0283025	N	Down	0.13551
AT1G03470.2	0.137504	0.925999	Kinase interacting (KIP1-like) family protein	Gohir.A04G100900.1,Gohir.A08G072600.1,Gohir.D08G080600.1,Gohir.D11G122800.1	11	112	10	43	19	48	122	64	29	58	12	25	62	106	20	48	8	25	169	223	25	89	29	53	Y	Down	2.06e-05	N	Down	0.0124786	N	Down	0.0203957	N	Up	0.257803	N	Down	0.00469997	N	Down	0.293068	N	Down	0.246401
AT4G01150.1	-1.11237	1.07181	CURVATURE THYLAKOID 1A-like protein	Gohir.D11G098700.1,Gohir.D07G145100.1,Gohir.A11G093700.1,Gohir.A08G126300.1,Gohir.D08G147800.1,Gohir.A07G140000.1	358	1385	774	1113	1627	1610	696	1369	916	1542	767	963	791	1512	898	713	378	1089	3042	9032	2134	6645	1049	1753	Y	Down	0.000655984	N	Down	0.212074	N	Up	0.960897	N	Down	0.0980865	Y	Down	0.000771345	N	Down	0.370301	N	Down	0.0160938
AT3G53810.1	0.695145	0.0671142	Concanavalin A-like lectin protein kinase family protein	Gohir.A09G154100.1,Gohir.A04G093100.1,Gohir.D02G026200.1,Gohir.D04G122800.1,Gohir.A13G226700.1,Gohir.A04G084000.1,Gohir.D02G194800.1	34	130	21	98	22	122	19	35	50	347	15	34	27	61	48	71	7	30	35	81	57	146	60	170	Y	Down	0.00481328	Y	Down	0.000164044	Y	Down	1.04e-07	N	Down	0.442125	Y	Down	1.86e-06	N	Down	0.155119	N	Down	0.17388
AT3G09050.1	-2.14505	1.45372	8-amino-7-oxononanoate synthase	Gohir.D01G215200.1,Gohir.A01G225500.1	26	194	115	216	315	296	104	178	86	219	101	220	53	135	115	80	40	181	190	253	183	265	245	266	Y	Down	3.1e-05	N	Down	0.351346	N	Up	0.784976	N	Down	0.545346	Y	Down	5.54e-05	N	Down	0.0372972	N	Down	0.0398975
AT2G23840.1	-1.47705	0.232363	HNH endonuclease	Gohir.A11G258200.1,Gohir.D13G109500.1,Gohir.A13G105500.1,Gohir.D11G268200.2,Gohir.D11G268200.3,Gohir.A11G258200.2,Gohir.A11G258200.3,Gohir.D11G268200.1	37	165	103	245	121	223	84	101	114	185	89	107	59	142	118	93	58	111	153	267	116	188	127	200	Y	Down	0.00161251	N	Down	0.00711464	N	Down	0.0141722	N	Down	0.69456	Y	Down	0.00257751	N	Down	0.576579	N	Down	0.0463438
AT3G24060.1	1.43296	1.58496	Plant self-incompatibility protein S1 family	Gohir.A09G053300.1,Gohir.A10G120900.1,Gohir.D08G120000.1,Gohir.D09G196100.1,Gohir.D10G145400.1,Gohir.D05G318200.1,Gohir.D08G119900.1,Gohir.A09G202100.1,Gohir.A09G053500.1	27	168	10	25	30	15	63	109	15	16	122	69	26	106	15	16	85	29	530	416	163	179	36	12	Y	Down	0.000201387	N	Down	0.282876	N	Up	0.347856	N	Down	0.312219	N	Down	0.963967	N	Up	0.148499	N	Down	0.102793
AT5G10695.1	-2.19555	1.07667	methionyl-tRNA synthetase	Gohir.D05G066600.1,Gohir.D05G066400.1,Gohir.A05G063800.1,Gohir.A05G064000.1	62	397	284	460	599	490	2319	1096	937	449	1926	1912	1647	1200	1149	591	1620	1253	1782	591	505	433	671	698	Y	Down	0.00478465	N	Down	0.109381	N	Up	0.354569	N	Up	0.187376	Y	Up	0.00177658	N	Up	0.979841	N	Up	0.38645
AT1G10350.1	-0.565063	0.645992	DNAJ heat shock family protein	Gohir.D02G169200.1,Gohir.A03G145800.1	73	263	108	240	169	188	222	318	300	248	239	254	276	243	285	219	198	312	186	260	187	291	263	275	Y	Down	0.00327178	N	Down	0.0125772	N	Down	0.712998	N	Down	0.410386	N	Up	0.163709	N	Down	0.839927	N	Up	0.735439
AT5G40150.1	0.329308	1.29956	Peroxidase superfamily protein	Gohir.D07G225000.1,Gohir.A07G217900.1	49	212	39	93	96	95	312	261	84	142	167	168	162	233	100	175	72	106	559	486	381	237	48	31	Y	Down	0.00486095	N	Down	0.0190097	N	Up	0.966814	N	Up	0.678949	Y	Down	0.0126603	N	Down	0.985816	N	Down	0.307894
AT2G40200.1	-1.71747	1.50941	basic helix-loop-helix (bHLH) DNA-binding superfamily protein	Gohir.D10G251600.1,Gohir.A10G239700.1,Gohir.A05G330900.1,Gohir.D04G069500.1	149	696	490	799	1395	1286	731	1140	363	768	742	1241	360	1314	534	488	860	1261	843	447	621	740	910	519	Y	Down	0.00396341	N	Down	0.451951	N	Up	0.694141	N	Down	0.274411	Y	Down	1.9e-08	N	Down	0.0425435	Y	Down	6e-06
AT1G23740.1	-0.223583	1.36969	Oxidoreductase, zinc-binding dehydrogenase family protein	Gohir.D02G162400.1,Gohir.A09G026300.1,Gohir.A07G220000.2,Gohir.A07G220000.1,Gohir.D07G227000.1,Gohir.A03G139500.1,Gohir.D04G054800.1,Gohir.A05G359400.1,Gohir.D07G226700.1,Gohir.A09G026300.2,Gohir.D09G025700.1,Gohir.D09G025700.2	173	542	202	393	522	555	994	920	773	973	1419	1027	622	875	732	554	796	1116	993	1305	1608	1885	1219	1180	Y	Down	0.00461018	N	Down	0.0630257	N	Down	0.768282	N	Up	0.850552	N	Down	0.0994134	N	Up	0.19634	N	Down	0.220821
AT1G30570.1	1.09311	1.95109	hercules receptor kinase 2	Gohir.D05G111700.1,Gohir.A05G111300.1	32	144	15	77	58	73	82	98	54	81	31	52	72	71	43	54	20	55	110	164	80	117	45	37	Y	Down	0.00197817	N	Down	0.000184734	N	Down	0.465311	N	Down	0.739069	N	Down	0.0410461	N	Down	0.272234	N	Up	0.977207
AT1G80920.1	-1.67644	1.04711	Chaperone DnaJ-domain superfamily protein	Gohir.A05G118100.1,Gohir.D05G119000.1,Gohir.A05G118300.1	443	1645	1416	2537	2926	4568	899	848	1462	2282	1664	2525	293	1082	1694	1266	1281	2149	928	2209	1578	3089	3667	4541	Y	Down	0.00174932	N	Down	0.10771	N	Down	0.0287143	N	Up	0.884786	Y	Down	0.0192553	N	Down	0.258249	N	Down	0.00335785
AT4G03100.1	0	1.66742	Rho GTPase activating protein with PAK-box/P21-Rho-binding domain-containing protein	Gohir.A08G115900.1,Gohir.A11G118600.1,Gohir.D08G079800.1,Gohir.D08G136700.1,Gohir.A08G071600.1,Gohir.D11G123500.2,Gohir.D11G123500.1	17	140	17	53	54	55	158	197	56	134	46	110	134	160	52	90	48	133	247	460	75	52	30	13	Y	Down	5.68e-05	N	Down	0.018733	N	Down	0.939971	N	Down	0.622202	Y	Down	2.64e-06	N	Down	0.0238204	N	Down	0.652823
AT2G40620.1	0.456378	0.931287	Basic-leucine zipper (bZIP) transcription factor family protein	Gohir.A10G179600.2,Gohir.A10G179600.1,Gohir.D05G280100.1,Gohir.D06G186400.1,Gohir.D04G012200.1,Gohir.A06G179400.2,Gohir.A06G179400.3,Gohir.A06G179400.1,Gohir.D10G186300.1,Gohir.A05G403400.1	59	214	43	129	82	112	157	176	97	116	66	55	72	182	88	98	34	70	185	315	74	127	57	70	Y	Down	0.00347751	Y	Down	0.00270873	N	Down	0.292477	N	Down	0.81037	N	Down	0.343388	N	Up	0.639586	N	Down	0.0227821
AT2G45720.1	-2.14684	0.600393	ARM repeat superfamily protein	Gohir.A11G085100.4,Gohir.A11G085100.1,Gohir.A12G103900.1	7	102	31	102	47	117	38	68	40	57	49	40	28	46	48	65	27	28	71	103	36	79	75	131	Y	Down	7.74e-06	Y	Down	0.00179141	Y	Down	0.001658	N	Down	0.342826	N	Down	0.135022	N	Up	0.647854	N	Down	0.431836
AT1G04360.1	-1.16993	1.35364	RING/U-box superfamily protein	Gohir.D10G209800.1,Gohir.D10G209800.2,Gohir.D11G135800.1,Gohir.A09G226300.1,Gohir.D07G013800.1	4	99	9	50	23	43	51	33	32	61	25	26	18	42	31	32	27	35	76	106	48	36	24	37	Y	Down	5.43e-06	N	Down	0.000419815	N	Down	0.0970561	N	Up	0.490342	N	Down	0.00577527	N	Down	0.953672	N	Down	0.303765
AT1G21830.1	-0.578621	-0.656623	hypothetical protein	Gohir.A02G073100.1,Gohir.D05G237300.1,Gohir.D01G180600.1,Gohir.D05G237300.2,Gohir.A01G188900.1,Gohir.D02G080400.1,Gohir.A05G235000.1,Gohir.D05G270600.1	152	623	227	333	144	371	218	247	160	291	244	223	92	305	200	330	204	236	300	617	276	375	305	254	Y	Down	0.000607125	N	Down	0.206367	Y	Down	7.92e-05	N	Down	0.786446	Y	Down	3.46e-05	N	Up	0.763168	Y	Down	0.000920778
AT3G45050.3	-0.825971	1.56009	transmembrane protein	Gohir.A05G106300.1,Gohir.D05G106300.1	22	156	39	100	115	130	89	96	86	130	82	106	106	101	112	85	52	122	261	333	106	175	112	162	Y	Down	9.26e-05	N	Down	0.0523151	N	Down	0.689868	N	Down	0.882887	N	Down	0.0706025	N	Down	0.648663	N	Up	0.925007
AT2G30500.2	2.11548	0	Kinase interacting (KIP1-like) family protein	Gohir.A03G151700.1,Gohir.A13G008100.2,Gohir.D02G174800.1,Gohir.D03G139900.1,Gohir.A03G028700.1	26	155	6	37	6	22	34	25	7	8	6	8	3	21	5	9	4	6	2	33	8	22	4	2	Y	Down	0.000279467	N	Down	0.000551451	N	Down	0.0210492	N	Up	0.69867	N	Down	0.73861	N	Down	0.726617	N	Down	0.100588
AT1G69523.1	0.13493	0.415037	S-adenosyl-L-methionine-dependent methyltransferases superfamily protein	Gohir.D13G076400.1,Gohir.D13G076400.2,Gohir.A13G076700.1,Gohir.A13G076700.2	56	207	51	153	68	176	29	133	94	167	194	193	44	127	96	90	115	317	152	291	315	485	298	346	Y	Down	0.00342103	Y	Down	0.00170994	Y	Down	0.000410568	N	Down	0.0807018	Y	Down	0.0315874	N	Up	0.981611	N	Down	0.0578301
AT5G16200.1	-0.910733	0.278301	50S ribosomal protein-like protein	Gohir.D11G171400.1,Gohir.A11G165400.1	25	154	47	129	57	112	117	144	173	143	132	124	100	91	148	108	53	117	46	111	91	115	152	162	Y	Down	0.000234368	Y	Down	0.00489601	N	Down	0.0181369	N	Down	0.673142	N	Up	0.266792	N	Up	0.860244	N	Up	0.858698
AT1G67900.2	0.469485	1.10692	Phototropic-responsive NPH3 family protein	Gohir.D01G151400.1	18	108	13	84	28	75	30	60	31	60	61	78	36	73	24	37	48	89	133	139	90	101	99	95	Y	Down	0.000681741	N	Down	1.32e-05	N	Down	0.00326888	N	Down	0.314038	N	Down	0.0047148	N	Down	0.530664	N	Down	0.203966
AT5G19120.1	-0.962767	1.19382	Eukaryotic aspartyl protease family protein	Gohir.A01G152500.1,Gohir.D05G318600.1	157	545	306	616	700	902	380	415	303	329	337	613	359	653	397	253	354	470	469	820	199	213	239	201	Y	Down	0.00382326	N	Down	0.0735608	N	Down	0.229993	N	Down	0.83075	N	Down	0.533691	N	Down	0.0253345	N	Down	0.0787411
AT2G47900.1	-1.18641	-0.237039	tubby like protein 3	Gohir.D10G166300.1,Gohir.A05G356500.2,Gohir.A02G046200.1,Gohir.A05G356500.1	29	128	66	210	56	117	54	57	66	104	61	111	36	65	82	78	48	88	76	178	80	146	135	128	Y	Down	0.00257963	Y	Down	0.000630393	N	Down	0.0211248	N	Down	0.937921	Y	Down	0.0127577	N	Down	0.0992792	N	Down	0.28186
AT4G35920.2	1.09622	1.25054	PLAC8 family protein	Gohir.A11G173100.1,Gohir.D11G180100.1,Gohir.D03G007100.1	62	229	29	101	69	89	172	174	63	93	30	56	108	109	61	98	40	33	176	274	77	99	27	41	Y	Down	0.00291316	Y	Down	0.00132905	N	Down	0.377873	N	Down	0.970028	N	Down	0.047324	N	Down	0.190192	N	Down	0.988379
AT4G02810.1	-3.04439	-0.186413	FANTASTIC four-like protein (DUF3049)	Gohir.A12G005200.1,Gohir.D12G004700.1,Gohir.A08G067600.1	4	141	33	68	29	92	150	98	19	40	45	25	80	63	10	42	10	35	996	141	567	19	193	5	Y	Down	8.71e-09	N	Down	0.0662381	Y	Down	0.000390099	N	Up	0.381435	N	Down	0.0118512	N	Up	0.204487	N	Up	0.59789
AT3G28180.1	2.13245	1.34395	Cellulose-synthase-like C4	Gohir.A09G024900.1,Gohir.D09G024200.2,Gohir.D09G024200.1	57	220	13	64	33	63	24	82	34	113	41	88	18	56	26	46	20	54	149	410	199	286	109	85	Y	Down	0.00247455	Y	Down	0.00570842	N	Down	0.0668626	N	Down	0.0461821	Y	Down	1.18e-08	N	Down	0.0538593	N	Down	0.0799436
AT1G11340.1	-1.32193	1.26303	G-type lectin S-receptor-like Serine/Threonine-kinase	Gohir.A06G122100.2,Gohir.A06G122100.1,Gohir.D06G126300.1	2	79	5	63	12	57	14	16	16	17	11	12	3	32	13	10	7	21	45	40	34	35	40	14	Y	Down	7.55e-05	N	Down	6.8e-07	N	Down	0.000106421	N	Down	0.915105	N	Down	0.783806	N	Down	0.881627	N	Down	0.021781
AT4G27950.1	0.415037	-0.125531	cytokinin response factor 4	Gohir.D11G099500.1,Gohir.D12G253300.1,Gohir.A09G183600.1,Gohir.A11G094500.1,Gohir.D09G178300.1,Gohir.A12G252200.2,Gohir.A12G252200.1	32	175	24	78	22	65	33	50	50	54	24	40	52	47	46	49	40	27	45	53	21	31	19	52	Y	Down	0.000287934	Y	Down	0.00528967	N	Down	0.00452437	N	Down	0.556634	N	Down	0.773486	N	Down	0.335612	N	Up	0.901984
AT1G61050.1	1.17834	2.14439	alpha 1,4-glycosyltransferase family protein	Gohir.D06G130500.1,Gohir.A06G125400.1,Gohir.A10G023700.1,Gohir.D10G024400.1	43	180	19	87	84	105	164	189	57	139	120	177	113	168	42	34	68	167	161	212	118	181	211	219	Y	Down	0.00204199	Y	Down	0.000296706	N	Down	0.43206	N	Down	0.743622	Y	Down	0.000530529	N	Down	0.287239	N	Down	0.338208
AT5G50100.1	-0.38272	0.0414199	Putative thiol-disulfide oxidoreductase DCC	Gohir.D03G150700.1,Gohir.A03G017300.1	79	409	103	130	106	241	174	111	95	73	175	116	173	145	106	68	179	119	251	144	80	75	88	24	Y	Down	0.00280284	N	Down	0.498257	Y	Down	0.00220648	N	Up	0.346088	N	Up	0.182969	N	Up	0.203721	N	Up	0.686959
AT3G44200.1	-0.337035	0.643856	serine/threonine-protein kinase NEK5	Gohir.A13G222000.1,Gohir.A09G098500.1,Gohir.A09G098500.2,Gohir.D13G226400.1,Gohir.A07G112900.2,Gohir.A07G112900.1,Gohir.D05G081200.2,Gohir.D13G226000.1,Gohir.D07G116400.1,Gohir.A05G078300.1,Gohir.A13G222100.1,Gohir.A13G222100.2,Gohir.D05G081200.1,Gohir.D09G097900.1	38	192	48	130	75	103	73	119	99	178	38	39	38	91	101	105	14	33	154	197	119	96	39	51	Y	Down	0.0020472	N	Down	0.0423892	N	Down	0.444197	N	Down	0.3279	Y	Down	0.0265039	N	Down	0.94145	N	Down	0.33873
AT2G16630.1	0	-0.289507	Pollen Ole e 1 allergen and extensin family protein	Gohir.D01G156200.1,Gohir.A01G164300.1	11	128	11	49	9	68	71	21	33	73	3	5	52	36	15	45	1	14	71	61	14	15	11	4	Y	Down	0.000201733	N	Down	0.0399144	N	Down	5.89e-07	N	Up	0.0579715	N	Down	0.0571935	N	Down	0.675021	N	Up	0.594837
AT1G69690.1	-1.1375	1.58496	TCP family transcription factor	Gohir.D13G073900.1,Gohir.A13G073800.1,Gohir.A12G165700.1,Gohir.D12G168800.1,Gohir.A13G073700.1,Gohir.D13G073800.1	5	78	11	86	33	126	52	139	109	183	66	95	51	59	73	119	24	70	499	865	459	813	773	853	Y	Down	1.32e-05	Y	Down	0.000125139	Y	Down	1.66e-05	N	Down	0.0559292	Y	Down	0.00150931	N	Down	0.378571	N	Down	0.797103
AT3G50660.1	-0.447459	-0.447459	Cytochrome P450 superfamily protein	Gohir.A11G147100.1,Gohir.A11G184700.1,Gohir.D11G153800.1,Gohir.D11G191100.1	11	96	15	91	11	58	38	54	18	66	12	15	9	26	18	47	5	22	27	144	26	104	28	83	Y	Down	0.000115194	Y	Down	1.94e-05	N	Down	4.83e-05	N	Down	0.539149	N	Down	6.16e-07	N	Down	0.676805	N	Down	0.246054
AT5G50770.1	-2.22239	-1	hydroxysteroid dehydrogenase 6	Gohir.D07G053800.1,Gohir.D07G053700.1,Gohir.A07G049500.1,Gohir.A07G049400.1	3	130	14	37	7	27	10	56	2	7	2	0	26	77	2	28	0	0	40	66	7	8	3	1	Y	Down	2.32e-06	N	Down	0.0428933	N	Down	0.0344364	N	Down	0.0186999	N	Down	0.0786542	N	Up	1	N	Down	0.0560877
AT4G25980.1	0.169925	1.32193	peroxidase superfamily protein	Gohir.A01G177300.1,Gohir.A05G274100.1,Gohir.A11G240700.1,Gohir.D01G168300.1,Gohir.A02G125200.1	9	110	8	57	20	63	19	44	36	59	29	18	28	85	28	43	0	40	42	105	45	66	14	13	Y	Down	0.00461292	N	Down	0.00011382	N	Down	0.00198675	N	Down	0.229817	N	Down	0.0487387	N	Up	0.500078	N	Down	0.0448585
AT1G09250.1	0.211024	-0.167945	basic helix-loop-helix (bHLH) DNA-binding superfamily protein	Gohir.A13G176100.1,Gohir.D13G115600.1,Gohir.D11G284400.1,Gohir.D08G222300.1,Gohir.A08G205200.1,Gohir.A13G112700.1,Gohir.A11G274200.1,Gohir.D13G182500.1	316	1043	273	431	243	536	265	785	249	256	146	183	337	605	236	385	117	165	359	725	246	480	172	291	Y	Down	0.00254907	N	Down	0.150546	Y	Down	0.000431622	N	Down	0.0106327	N	Down	0.813284	N	Down	0.476425	N	Down	0.0494749
AT2G45600.1	0.192645	0	alpha/beta-Hydrolases superfamily protein	Gohir.D11G087300.1,Gohir.A11G083200.1	8	111	7	52	7	54	20	51	17	46	3	27	13	51	12	21	3	37	33	49	22	28	13	19	Y	Down	7.85e-05	N	Down	9.38e-05	N	Down	4.24e-06	N	Down	0.170872	N	Down	0.00035738	N	Down	0.00396675	N	Down	0.0610286
AT5G15410.1	-2.36257	-1.41504	Cyclic nucleotide-regulated ion channel family protein	Gohir.A09G012000.1,Gohir.D09G010900.2,Gohir.D09G010900.1	70	372	360	741	135	607	56	148	87	211	29	42	45	90	157	291	21	51	185	300	281	593	404	651	Y	Down	0.000128875	N	Down	0.0702445	Y	Down	2.62e-09	N	Down	0.154049	Y	Down	4.76e-08	N	Down	0.423303	N	Down	0.175924
AT3G03770.1	1.70044	1.11548	Leucine-rich repeat protein kinase family protein	Gohir.D11G242300.1,Gohir.D06G178300.1,Gohir.A11G231000.2,Gohir.A11G231000.1	39	179	12	69	26	34	72	63	81	47	41	21	49	55	68	69	31	26	70	107	30	30	16	17	Y	Down	0.00423089	N	Down	7.08e-05	N	Down	0.57723	N	Up	0.806759	Y	Up	0.0119956	N	Up	0.189498	N	Down	0.816854
AT3G20015.1	-0.514573	0.678072	Eukaryotic aspartyl protease family protein	Gohir.D13G059400.1,Gohir.D12G136300.1,Gohir.1Z031900.1,Gohir.D04G149400.1,Gohir.A13G062500.1	7	136	10	34	16	51	67	99	25	50	68	90	46	63	25	51	63	64	98	177	28	54	25	30	Y	Down	0.000117248	N	Down	0.0359602	N	Down	0.0104769	N	Down	0.455078	N	Down	0.00747251	N	Down	0.446762	N	Down	0.570976
AT2G48070.1	-1.69188	2.22239	resistance to phytophthora 1	Gohir.D08G078400.1	13	136	42	123	196	203	55	144	93	182	118	203	50	155	115	77	93	211	189	480	128	282	134	215	Y	Down	1.43e-05	Y	Down	0.00474029	N	Down	0.922836	N	Down	0.0624963	Y	Down	0.00523101	N	Down	0.0847034	N	Down	0.0108066
AT1G01200.1	1.05889	2.07325	RAB GTPase homolog A3	Gohir.A07G135700.1,Gohir.D11G103500.2,Gohir.A11G099000.2,Gohir.D11G103500.1,Gohir.D07G140700.1,Gohir.D07G140700.2,Gohir.A11G099000.1	50	224	24	80	101	76	547	462	105	126	112	108	534	632	78	98	86	111	451	382	114	193	20	20	Y	Down	0.00153756	Y	Down	0.00452167	N	Up	0.525515	N	Up	0.68543	N	Down	0.268785	N	Up	0.943337	N	Down	0.55896
AT2G14095.1	-0.6734	1.15512	hypothetical protein	Gohir.D05G225700.1,Gohir.A05G223100.1,Gohir.A05G223000.1,Gohir.D02G084100.1,Gohir.D05G225800.1,Gohir.A02G076900.1,Gohir.D02G199400.1	116	376	185	459	412	513	235	297	263	558	162	228	64	263	215	173	45	332	366	434	358	536	385	549	Y	Down	0.00474725	Y	Down	0.00326423	N	Down	0.520581	N	Down	0.602019	Y	Down	7.45e-09	N	Down	0.259507	N	Down	0.0194362
AT5G20790.1	-3.8413	-0.178337	transmembrane protein	Gohir.D07G016500.1,Gohir.A06G079100.1,Gohir.D05G036900.1,Gohir.A07G016700.1,Gohir.A05G035400.1	3	115	43	126	38	179	74	52	9	20	16	19	23	60	16	25	4	49	50	49	24	28	13	35	Y	Down	6.21e-07	Y	Down	0.00277137	Y	Down	0.0022699	N	Up	0.663152	N	Down	0.128846	N	Down	0.746278	N	Down	0.140841
AT2G30570.1	-2.7567	1.54828	photosystem II reaction center W	Gohir.A11G248900.1,Gohir.D11G133100.1,Gohir.A11G127700.1,Gohir.D07G215500.1,Gohir.A07G209400.1,Gohir.D08G206800.1,Gohir.A08G188400.1	501	4530	3386	4725	9903	9646	3576	6811	1861	3756	3792	6583	3925	8399	2015	1852	3781	6652	10087	23499	5731	16799	3493	5670	Y	Down	1.31e-07	N	Down	0.642617	N	Up	0.896053	N	Down	0.273871	Y	Down	1.46e-07	N	Down	0.0235863	N	Down	0.0111028
AT5G04885.1	-0.0995357	0.874469	Glycosyl hydrolase family protein	Gohir.D05G286800.1,Gohir.A05G285700.1,Gohir.A05G076800.1	28	176	30	97	55	94	132	178	68	120	66	66	133	259	59	85	35	91	211	196	81	100	16	20	Y	Down	0.000134555	Y	Down	0.00418193	N	Down	0.0876326	N	Down	0.550491	Y	Down	0.00198692	N	Equal	0.974163	N	Down	0.0627586
AT3G26590.1	-0.643856	1.23879	MATE efflux family protein	Gohir.A03G135800.1,Gohir.D02G159100.1,Gohir.D02G159200.1,Gohir.D02G159100.2,Gohir.A03G135900.1	32	174	50	156	118	226	82	138	939	202	212	69	43	83	450	100	100	72	149	238	184	120	157	80	Y	Down	0.000362149	Y	Down	0.0011387	N	Down	0.00909133	N	Down	0.339459	Y	Up	0	N	Up	0.0246791	N	Down	0.21468
AT3G53400.1	-0.634351	0.90195	peptide upstream protein	Gohir.A01G215400.1,Gohir.D13G024000.1,Gohir.D01G204000.1,Gohir.A13G025400.1	201	919	312	450	583	989	537	671	752	757	1271	1950	135	474	586	403	798	1002	1130	564	468	257	279	114	Y	Down	0.000198813	N	Down	0.33706	N	Down	0.29554	N	Down	0.587321	N	Down	0.977181	N	Down	0.471845	N	Down	0.0169492
AT5G43020.1	0.652077	1.65208	Leucine-rich repeat protein kinase family protein	Gohir.D01G109600.1,Gohir.A01G122200.1,Gohir.D05G208200.1,Gohir.A05G204900.1	11	140	7	43	22	42	154	215	40	71	20	19	97	118	28	49	18	10	112	175	51	56	10	19	Y	Down	2.79e-06	N	Down	0.00371398	N	Down	0.121995	N	Down	0.477553	N	Down	0.0086959	N	Up	0.942541	N	Down	0.627051
AT3G26760.1	0.275634	1.24393	NAD(P)-binding Rossmann-fold superfamily protein	Gohir.D07G239400.1,Gohir.A07G232200.1	23	201	19	40	45	87	57	112	30	40	36	42	20	121	24	54	31	28	26	62	9	42	10	36	Y	Down	1.06e-05	N	Down	0.112644	N	Down	0.0340604	N	Down	0.198684	N	Down	0.271102	N	Down	0.774376	Y	Down	0.000900533
AT1G67510.1	0.341037	0.415037	Leucine-rich repeat protein kinase family protein	Gohir.D02G150800.1,Gohir.A12G148300.1,Gohir.D12G152300.1,Gohir.A03G127400.1,Gohir.A11G114900.1	19	146	15	76	20	73	59	64	26	29	31	24	47	49	24	24	13	10	67	89	28	36	16	20	Y	Down	5.22e-05	Y	Down	0.000116843	N	Down	0.000310238	N	Down	0.873773	N	Down	0.70692	N	Up	0.596077	N	Down	0.951327
AT5G58260.1	-1.58496	1.03953	oxidoreductases, acting on NADH or NADPH, quinone or similar compound as acceptor	Gohir.A13G016100.1,Gohir.D13G017200.1	6	138	18	60	37	126	19	113	42	160	21	80	0	68	34	32	7	92	119	451	116	467	128	208	Y	Down	1.07e-07	N	Down	0.0120266	Y	Down	0.00225207	N	Down	0.0027026	Y	Down	0.00102197	N	Down	0.0354714	Y	Down	1.99e-06
AT4G19120.2	2.45943	2.16993	S-adenosyl-L-methionine-dependent methyltransferases superfamily protein	Gohir.A12G202900.1,Gohir.D08G171300.2,Gohir.A08G150200.4,Gohir.D12G205600.3,Gohir.A08G150200.3,Gohir.A12G202900.2	22	134	4	69	18	51	17	53	49	95	8	13	9	32	33	81	6	18	37	57	32	45	8	7	Y	Down	0.000396741	Y	Down	0.00202243	N	Down	0.00734085	N	Down	0.0932279	N	Down	0.000969755	N	Down	0.573396	N	Down	0.210817
AT3G62630.1	0.193681	0.612339	stress response NST1-like protein (DUF1645)	Gohir.A11G272200.1,Gohir.A11G111000.1,Gohir.A13G111800.1,Gohir.D13G181200.1,Gohir.D13G114700.1,Gohir.A13G175300.1,Gohir.D11G282400.1,Gohir.D11G116200.1,Gohir.D08G223400.1,Gohir.A08G206700.1	199	630	174	409	266	526	562	706	190	358	318	376	282	568	213	344	190	425	384	466	223	428	196	199	Y	Down	0.00407737	Y	Down	0.00572994	Y	Down	0.00237759	N	Down	0.577438	Y	Down	4.83e-06	N	Down	0.525724	N	Down	0.0275833
AT3G45140.1	0.874469	0.222392	lipoxygenase 2	Gohir.A05G067300.1,Gohir.D05G070100.1	11	94	6	88	7	129	27	32	41	22	18	11	10	28	26	12	12	11	97	201	76	160	43	101	Y	Down	0.000107941	Y	Down	9.46e-06	Y	Down	1.57e-14	N	Down	0.829088	N	Up	0.0250483	N	Up	0.434383	N	Down	0.227788
AT4G22290.1	-1.37551	1.16323	Ubiquitin-specific protease family C19-related protein	Gohir.A06G152400.1,Gohir.A06G152400.2,Gohir.D06G158700.2,Gohir.D12G118000.1,Gohir.D12G118000.2,Gohir.D05G176600.1,Gohir.D10G009700.1,Gohir.A12G114700.1,Gohir.D06G158700.1,Gohir.A05G173600.1,Gohir.A10G010000.1	37	250	96	212	215	245	378	372	184	273	247	287	234	371	200	266	195	262	337	346	260	369	161	129	Y	Down	4.03e-05	N	Down	0.0163888	N	Down	0.576272	N	Up	0.964898	Y	Down	0.0125842	N	Down	0.582322	N	Down	0.149926
AT3G08510.1	-1.32193	1.24442	phospholipase C 2	Gohir.A05G329800.2,Gohir.D06G169800.1,Gohir.D10G248200.1,Gohir.A05G088100.2	26	138	65	223	154	311	96	122	110	139	208	192	68	134	110	86	139	190	190	237	240	310	464	471	Y	Down	0.000745339	Y	Down	0.000258482	Y	Down	0.00325882	N	Down	0.62446	N	Down	0.169805	N	Up	0.783692	N	Down	0.122244
AT1G52330.1	-0.495957	-0.289507	Late embryogenesis abundant (LEA) hydroxyproline-rich glycoprotein family	Gohir.A06G188500.1,Gohir.A05G130400.1,Gohir.D05G129800.1,Gohir.D06G197000.1	39	199	55	171	45	185	130	206	45	137	40	38	222	210	88	111	26	49	138	166	65	156	35	66	Y	Down	0.00206765	Y	Down	0.00105833	Y	Down	4.81e-07	N	Down	0.312445	Y	Down	3.9e-09	N	Up	0.942414	N	Up	0.868932
AT3G43270.1	0.86755	0.356935	Plant invertase/pectin methylesterase inhibitor superfamily	Gohir.A07G017800.1,Gohir.D07G017600.2,Gohir.D07G017600.1	104	400	57	133	73	123	57	107	29	109	20	61	99	145	76	118	26	84	99	155	73	71	15	14	Y	Down	0.00146813	N	Down	0.0156264	N	Down	0.0580195	N	Down	0.23655	Y	Down	1.79e-09	N	Down	0.0276026	N	Down	0.359704
AT1G33110.1	-2	0.367371	MATE efflux family protein	Gohir.A08G221200.1,Gohir.A11G233800.1,Gohir.D13G102000.1,Gohir.A13G096900.1,Gohir.D08G237800.1,Gohir.A08G221000.3,Gohir.D11G238000.1,Gohir.D08G237700.2,Gohir.D08G237700.1,Gohir.A08G221000.1,Gohir.A08G221000.2	25	215	100	234	129	265	85	75	105	218	28	114	60	105	101	181	23	154	232	269	119	170	166	166	Y	Down	8.32e-06	N	Down	0.00866257	Y	Down	0.00330336	N	Up	0.801949	Y	Down	3.54e-06	Y	Down	0.000532003	N	Down	0.223152
AT2G12400.1	-0.423938	0.839692	plasma membrane fusion protein	Gohir.D08G102200.1,Gohir.A02G123300.1,Gohir.D06G050600.1,Gohir.A10G072500.1,Gohir.A08G091700.2,Gohir.A02G112900.1,Gohir.A08G091700.3,Gohir.A08G091700.1,Gohir.D10G078600.1	202	664	271	637	485	519	408	524	333	417	335	367	357	797	328	310	279	292	424	485	331	388	245	163	Y	Down	0.00320667	Y	Down	0.00441241	N	Down	0.746253	N	Down	0.551347	N	Down	0.0853506	N	Down	0.734215	N	Down	0.00578126
AT4G27560.1	0	0.741467	UDP-Glycosyltransferase superfamily protein	Gohir.A01G059600.1,Gohir.A01G059700.1,Gohir.D01G045800.1,Gohir.D01G045900.1,Gohir.D01G046100.1	64	233	64	225	107	235	149	106	128	165	172	286	88	147	118	102	151	233	283	321	172	231	261	239	Y	Down	0.00321172	Y	Down	0.000173114	Y	Down	0.00171948	N	Up	0.482608	N	Down	0.114712	N	Down	0.0812925	N	Down	0.215063
AT3G24140.1	-1.37851	0	basic helix-loop-helix (bHLH) DNA-binding superfamily protein	Gohir.A10G123300.1,Gohir.D10G142500.1,Gohir.D10G142500.2	5	96	13	93	13	108	10	8	7	21	0	16	0	10	7	30	1	3	26	57	5	23	10	20	Y	Down	2.62e-06	Y	Down	4.01e-06	Y	Down	1.63e-09	N	Up	0.804272	N	Down	0.00485968	N	Down	0.000206236	N	Down	0.024269
AT5G24890.1	-0.534877	1.13107	stress response NST1-like protein	Gohir.A05G063600.1,Gohir.D05G066200.1,Gohir.D01G004200.1,Gohir.A01G004200.1	127	480	184	429	403	563	149	211	130	207	275	536	31	152	183	138	205	420	154	139	205	260	529	300	Y	Down	0.00470915	N	Down	0.0608941	N	Down	0.12439	N	Down	0.44657	Y	Down	0.00244699	N	Down	0.0394247	N	Down	0.0148906
AT3G16520.3	-0.716207	1.07229	UDP-glucosyl transferase 88A1	Gohir.D04G045500.1,Gohir.A07G220200.1,Gohir.A12G252900.1,Gohir.A07G220300.1,Gohir.D07G226900.1,Gohir.A12G252800.1,Gohir.D03G079400.1,Gohir.D09G177700.1,Gohir.A05G369800.1,Gohir.A07G220100.1,Gohir.A02G104400.1	154	712	253	436	532	511	411	587	490	692	469	624	241	390	587	647	345	655	499	377	757	499	943	531	Y	Down	0.000188086	N	Down	0.0739912	N	Up	0.852743	N	Down	0.45959	Y	Down	0.00480768	N	Down	0.273226	N	Down	0.166117
AT5G19290.1	-0.492205	0.636625	alpha/beta-Hydrolases superfamily protein	Gohir.A05G412500.1,Gohir.D04G003500.1	91	376	128	310	199	395	219	279	394	429	166	235	126	207	334	316	98	323	162	285	173	238	220	253	Y	Down	0.00285027	Y	Down	0.00513423	Y	Down	0.00293307	N	Down	0.590301	N	Down	0.498686	N	Down	0.246263	N	Down	0.179315
AT5G23750.2	-1.13076	-0.548268	Remorin family protein	Gohir.D08G110900.1,Gohir.D12G229200.1,Gohir.A09G180900.1,Gohir.D09G175700.1,Gohir.A12G226800.1	195	651	427	1029	292	986	553	619	326	348	545	301	417	406	318	376	277	513	936	737	769	1123	1466	1365	Y	Down	0.00347389	Y	Down	0.00295829	Y	Down	3.36e-06	N	Down	0.784945	N	Down	0.734198	N	Up	0.0462636	N	Up	0.924518
AT1G63300.1	1.32193	1.43296	Myosin heavy chain-related protein	Gohir.A03G015600.1,Gohir.A12G226900.1,Gohir.A08G180400.1,Gohir.D03G152300.1,Gohir.A09G143900.1,Gohir.D08G199200.1	25	184	10	49	27	52	123	166	53	73	28	43	65	93	37	55	14	20	131	249	42	106	18	17	Y	Down	3.39e-05	N	Down	0.0018764	N	Down	0.0705066	N	Down	0.529641	N	Down	0.0870589	N	Down	0.360642	N	Down	0.415474
AT2G17120.1	1.75291	1.56704	lysm domain GPI-anchored protein 2 precursor	Gohir.D01G165200.2,Gohir.D12G038600.1,Gohir.A01G173800.1,Gohir.A12G033900.2,Gohir.A12G033900.1,Gohir.D01G165200.1	91	300	27	139	80	132	294	234	532	380	154	235	177	239	426	172	125	319	342	264	146	150	156	251	Y	Down	0.00530581	Y	Down	1.43e-05	N	Down	0.0680797	N	Up	0.600149	N	Up	0.0340519	N	Down	0.165987	N	Down	0.390181
AT1G63690.1	0.415037	0.184257	SIGNAL PEPTIDE PEPTIDASE-LIKE 2	Gohir.D03G151000.1,Gohir.A12G230200.3,Gohir.A12G230200.1,Gohir.A12G230200.4,Gohir.A12G230200.2,Gohir.A03G016900.1,Gohir.D12G231300.1	460	1446	345	692	392	589	520	575	324	471	339	421	330	585	316	392	328	347	604	543	390	343	232	168	Y	Down	0.00338281	N	Down	0.0190274	N	Down	0.0640315	N	Down	0.805285	Y	Down	0.00417934	N	Down	0.425492	N	Down	0.0560698
AT1G65880.1	0.652077	1.58496	benzoyloxyglucosinolate 1	Gohir.D08G048600.1,Gohir.A08G038400.1,Gohir.D11G177100.1	11	107	7	85	21	74	35	172	43	253	56	284	26	152	29	57	49	361	26	40	48	76	108	227	Y	Down	4.61e-05	Y	Down	4.27e-06	N	Down	0.0106328	N	Down	0.00258273	Y	Down	0	Y	Down	6.52e-07	N	Down	0.0526759
AT1G19310.1	-0.723323	0.878513	RING/U-box superfamily protein	Gohir.A06G012300.1,Gohir.A06G012300.2,Gohir.D06G009700.1,Gohir.A01G117400.1,Gohir.D01G105700.1,Gohir.D01G105700.2	255	1055	421	767	774	1394	453	733	587	587	528	556	101	579	616	579	495	682	392	638	384	864	617	612	Y	Down	0.000409619	N	Down	0.0416518	Y	Down	0.00512984	N	Down	0.248512	N	Equal	0.992595	N	Down	0.845776	Y	Down	1.63e-07
AT5G08260.1	-1.09954	1.04731	serine carboxypeptidase-like 35	Gohir.D04G147800.1,Gohir.A04G108000.1	14	101	30	156	62	243	69	271	72	208	13	13	80	184	53	96	6	28	211	547	167	416	115	452	Y	Down	0.000339626	Y	Down	5.57e-05	Y	Down	1.83e-07	N	Down	0.194292	Y	Down	1.17e-10	N	Equal	0.972239	N	Down	0.0385016
AT2G44500.1	1.19265	2.28011	O-fucosyltransferase family protein	Gohir.A08G053400.1,Gohir.D08G167200.1,Gohir.D08G062900.1,Gohir.A08G146300.1,Gohir.A08G146300.2	16	143	7	62	34	97	26	73	61	92	17	37	21	50	62	41	6	38	46	368	34	39	35	73	Y	Down	1.7e-05	N	Down	2.81e-05	Y	Down	0.000743169	N	Down	0.0977113	N	Down	0.0421348	N	Down	0.144359	N	Down	0.209539
AT1G66480.1	-0.771731	1.41761	plastid movement impaired 2	Gohir.A07G076700.1,Gohir.D07G081500.1	82	353	140	349	374	445	91	138	77	196	239	267	56	195	107	172	212	215	79	128	111	202	335	427	Y	Down	0.000734563	N	Down	0.154034	N	Down	0.49155	N	Down	0.394166	Y	Down	6.49e-08	N	Down	0.691688	N	Down	0.00302251
AT5G60710.1	-0.202105	0.477322	Zinc finger (C3HC4-type RING finger) family protein	Gohir.A08G199200.1,Gohir.A08G199200.2,Gohir.A05G104900.1,Gohir.D08G216600.1,Gohir.D05G104700.2,Gohir.D05G104700.4,Gohir.D05G104700.3,Gohir.D05G104700.1	133	510	153	358	213	398	190	380	253	419	144	247	144	274	286	370	100	211	236	365	236	299	315	364	Y	Down	0.00113155	N	Down	0.00638213	N	Down	0.00667935	N	Down	0.114744	Y	Down	0.000146217	N	Down	0.20889	N	Down	0.0663617
AT3G26040.1	1.43063	0.968291	HXXXD-type acyl-transferase family protein	Gohir.D01G092500.1,Gohir.A04G054100.1,Gohir.A01G106100.1,Gohir.D08G000300.1,Gohir.A05G179500.1,Gohir.D04G005400.1,Gohir.A03G175700.1,Gohir.D04G005300.1,Gohir.A01G106000.1,Gohir.D11G279200.1,Gohir.A08G158600.1,Gohir.A11G269000.1,Gohir.D05G182700.1,Gohir.D10G210200.1,Gohir.D02G199500.1,Gohir.A05G409900.1,Gohir.A10G201900.1,Gohir.D04G094300.1,Gohir.D01G092600.1,Gohir.A03G181000.1,Gohir.A04G054000.1	62	272	23	95	45	104	50	63	30	67	17	14	20	76	39	42	20	26	318	289	81	58	159	100	Y	Down	0.00211899	Y	Down	0.000482163	Y	Down	0.00528526	N	Down	0.662593	N	Down	0.00092247	N	Up	0.771751	N	Down	0.0657895
AT4G18910.1	-0.658963	0.736966	NOD26-like intrinsic protein 1%3B2	Gohir.A10G033400.1,Gohir.A06G198700.1,Gohir.D10G034100.1,Gohir.A06G128000.1,Gohir.A06G128000.2,Gohir.A06G128000.3,Gohir.D06G139300.1	19	189	30	88	50	130	46	44	43	65	35	29	87	67	36	48	50	29	138	99	47	59	79	84	Y	Down	0.00500248	N	Down	0.00773886	Y	Down	0.00104166	N	Up	0.956646	N	Down	0.0671192	N	Up	0.769514	N	Up	0.565649
AT1G19835.1	-1.09686	0.852155	filament-like protein (DUF869)	Gohir.D06G001000.1,Gohir.D05G190700.2,Gohir.A06G005200.1,Gohir.D01G098800.1,Gohir.A05G187700.1,Gohir.D01G098800.2,Gohir.A01G111900.1	36	195	77	244	139	190	207	264	220	261	128	114	152	199	271	306	78	100	201	264	227	134	102	42	Y	Down	0.000312351	Y	Down	0.000551843	N	Down	0.251897	N	Down	0.599568	N	Down	0.30163	N	Up	0.705224	N	Down	0.465086
AT1G05850.1	-0.156374	1.38002	Chitinase family protein	Gohir.A10G004700.1,Gohir.D10G004700.1	725	2673	808	1365	2103	2232	1822	2552	1998	2858	1697	1463	1540	2268	1971	2036	1215	1559	2975	3531	3189	5014	1694	1508	Y	Down	0.000869413	N	Down	0.0703501	N	Down	0.849452	N	Down	0.503485	N	Down	0.0682366	N	Up	0.548802	N	Down	0.134685
AT4G16410.1	-3.10692	1.8147	transmembrane protein	Gohir.A06G155600.1,Gohir.D06G162000.1	13	212	112	262	394	537	147	250	126	300	141	313	247	296	186	133	116	270	451	1261	238	516	396	453	Y	Down	0.000105972	N	Down	0.0875066	N	Down	0.156668	N	Down	0.449915	Y	Down	0.000243364	N	Down	0.0070084	N	Down	0.657149
AT4G14270.1	-1.54514	0.947931	polyadenylate-binding protein interacting protein	Gohir.A05G332200.1	551	2377	1608	3295	3102	4655	1138	1879	2222	3055	2575	2148	818	1738	2655	2192	2341	2166	1234	1976	2002	3100	2658	1960	Y	Down	0.000232289	N	Down	0.0843637	N	Down	0.0458535	N	Down	0.213468	N	Down	0.0615619	N	Up	0.459948	N	Down	0.0618179
AT2G18300.2	1.9622	1.33184	basic helix-loop-helix (bHLH) DNA-binding superfamily protein	Gohir.A12G064500.2,Gohir.D12G112500.1,Gohir.A12G064500.3,Gohir.A12G064500.1,Gohir.A12G064500.4,Gohir.D12G064300.2,Gohir.D12G064300.1	113	421	29	99	73	182	202	215	48	124	104	106	115	129	46	41	86	107	193	242	152	197	131	141	Y	Down	0.00164681	Y	Down	0.00168469	Y	Down	0.000490462	N	Down	0.893783	Y	Down	6.75e-07	N	Down	0.962873	N	Down	0.757377
AT2G28100.1	0.567041	0.434937	alpha-L-fucosidase 1	Gohir.D08G217500.1,Gohir.A12G263200.1,Gohir.D12G263700.1,Gohir.A08G200300.1	80	320	54	180	73	125	245	202	117	114	114	97	116	107	103	161	47	69	117	103	46	40	42	48	Y	Down	0.00126728	Y	Down	0.000512319	N	Down	0.0515514	N	Up	0.65815	N	Up	0.891818	N	Up	0.616643	N	Up	0.852748
AT2G46940.1	-1.56658	0.589067	fold protein	Gohir.A11G105700.1,Gohir.D12G122800.1,Gohir.D07G136500.1,Gohir.1Z006000.1,Gohir.A07G132300.1,Gohir.A12G119000.1,Gohir.D11G110600.1	79	314	234	649	352	969	265	353	129	249	410	664	124	330	182	206	379	477	317	307	265	353	516	423	Y	Down	0.00142514	N	Down	0.00833182	Y	Down	3.19e-06	N	Down	0.504739	Y	Down	1.15e-05	N	Down	0.110889	N	Down	0.00523031
AT1G69080.1	3.03562	0.263034	Adenine nucleotide alpha hydrolases-like superfamily protein	Gohir.D13G084500.1,Gohir.A13G085700.1,Gohir.D05G307100.1,Gohir.A05G306800.2,Gohir.A05G306800.1	41	206	5	70	6	44	98	105	33	44	37	33	26	40	27	49	12	7	78	120	20	99	2	4	Y	Down	0.000507826	N	Down	1.25e-07	N	Down	3.43e-05	N	Down	0.882791	N	Down	0.299867	N	Up	0.795297	N	Down	0.502208
AT1G21010.1	-4	-1.67807	poly polymerase	Gohir.A01G101400.1,Gohir.D01G086500.1	4	75	64	258	20	191	8	18	257	63	85	76	0	2	216	79	17	63	21	23	55	44	102	246	Y	Down	0.000521073	N	Down	0.0381065	Y	Down	1.65e-06	N	Down	0.414032	Y	Up	1.17e-05	N	Up	0.859352	N	Down	1
AT2G38010.1	-0.0347654	0.874469	Neutral/alkaline non-lysosomal ceramidase	Gohir.A01G224700.3,Gohir.A01G224700.2,Gohir.A01G224700.1,Gohir.D05G184100.1,Gohir.A05G181100.1,Gohir.D01G214300.1	41	253	42	119	77	140	189	155	150	136	131	101	85	113	143	110	104	120	140	156	129	137	119	110	Y	Down	7.2e-05	Y	Down	0.0038862	N	Down	0.0310987	N	Up	0.662927	N	Up	0.539323	N	Up	0.441327	N	Down	0.503985
ATCG00710.1	-0.652077	0.606658	photosystem II reaction center protein H	Gohir.D02G147200.1,Gohir.A05G326800.1,Gohir.D09G103600.1,Gohir.D08G128600.1,Gohir.A03G082900.1,Gohir.A05G286600.1,Gohir.A13G110000.1,Gohir.D03G075600.1,Gohir.A02G100500.1,Gohir.1Z076900.1,Gohir.A12G228900.1,Gohir.1Z077500.1,Gohir.A03G093700.1,Gohir.A12G171200.1,Gohir.A09G043800.1,Gohir.A05G325400.1,Gohir.A09G103100.1,Gohir.A10G059800.1	28	222	44	122	67	287	76	313	19	37	358	622	475	405	23	12	264	750	517	1063	237	521	184	147	Y	Down	0.000968206	N	Down	0.0261857	N	Down	0.0195019	N	Down	0.117067	N	Down	0.0180619	N	Down	0.181082	N	Up	0.725908
AT1G24520.1	0.485427	1.67807	homolog of Brassica campestris pollen protein 1	Gohir.A03G131800.1,Gohir.D02G155800.1	14	117	10	105	32	124	202	315	26	57	25	25	160	264	16	38	4	39	86	113	97	71	60	45	Y	Down	7.52e-05	Y	Down	1.83e-07	N	Down	0.00751963	N	Down	0.317209	N	Down	0.0165992	N	Equal	0.981697	N	Down	0.30422
AT2G47240.1	-0.443607	1.04182	AMP-dependent synthetase and ligase family protein	Gohir.D07G133900.1,Gohir.D07G133900.2,Gohir.A07G129500.2,Gohir.A07G129500.3,Gohir.A07G129500.4	25	161	34	152	70	211	293	133	355	167	239	100	88	125	212	83	163	143	163	85	231	108	179	74	Y	Down	0.00305433	Y	Down	3.99e-05	Y	Down	3.13e-05	N	Up	0.117129	Y	Up	0.000101305	N	Up	0.102143	N	Down	0.411121
AT1G59710.1	0.0962153	1.16439	actin cross-linking protein (DUF569)	Gohir.A04G097400.1,Gohir.A01G141500.1	62	344	58	128	130	247	159	172	169	225	140	489	179	299	180	134	192	254	252	327	83	194	98	165	Y	Down	0.00068707	N	Down	0.0260836	N	Down	0.00909887	N	Down	0.870596	N	Down	0.0527037	Y	Down	1.37e-05	N	Down	0.130243
AT3G55420.1	0.520832	1.68589	hypothetical protein	Gohir.D13G019900.1,Gohir.D10G228400.1,Gohir.A10G218800.1,Gohir.A13G019300.1	33	197	23	109	74	154	313	282	154	94	338	230	219	160	119	106	185	132	632	442	497	282	207	87	Y	Down	0.00014855	Y	Down	8.53e-05	Y	Down	0.00600397	N	Up	0.809559	Y	Up	0.00333101	N	Up	0.210907	N	Up	0.432944
AT1G53730.1	-0.103623	1.33614	STRUBBELIG-receptor family 6	Gohir.A10G049900.1,Gohir.A05G142300.1,Gohir.D06G148100.1,Gohir.D05G144600.1,Gohir.A06G142200.1,Gohir.D05G144600.2,Gohir.D10G050500.1	94	354	101	314	255	389	329	439	348	430	197	194	171	280	362	344	134	230	308	406	317	332	226	203	Y	Down	0.00174192	Y	Down	0.00231765	N	Down	0.120136	N	Down	0.571531	N	Down	0.0978073	N	Up	1	N	Down	0.149824
AT4G34950.1	-1.07241	-0.205675	Major facilitator superfamily protein	Gohir.D02G225700.1,Gohir.A03G204400.1,Gohir.A03G204400.2,Gohir.D01G157600.1,Gohir.A02G171300.1,Gohir.A01G166400.1,Gohir.D03G008800.1	68	340	143	371	124	241	265	358	301	305	88	147	266	326	266	183	92	180	462	401	195	214	144	156	Y	Down	0.000199808	Y	Down	0.00358723	N	Down	0.00692952	N	Down	0.489361	N	Down	0.960976	N	Down	0.118607	N	Down	0.52008
AT5G67350.1	-0.565597	0.940294	hypothetical protein	Gohir.D03G026900.1,Gohir.A11G217700.1,Gohir.D10G097800.1,Gohir.D11G205800.1,Gohir.A10G090300.1,Gohir.A12G074500.1,Gohir.A02G153500.1,Gohir.D12G072700.1	25	193	37	130	71	132	147	140	125	83	198	100	133	92	91	108	208	63	172	191	136	195	122	94	Y	Down	0.000213666	Y	Down	0.000982571	N	Down	0.0244265	N	Up	0.876494	Y	Up	0.0181043	N	Up	0.0873023	N	Up	0.372197
AT3G22810.1	0.367732	1.5536	auxin canalization protein (DUF828)	Gohir.D09G221000.1,Gohir.D02G040800.2,Gohir.D02G040800.1,Gohir.A02G034000.1,Gohir.A09G218700.1	40	237	31	110	91	229	133	136	84	119	253	222	92	117	95	149	89	189	115	133	192	400	507	617	Y	Down	0.000858759	Y	Down	0.000826939	Y	Down	0.00031609	N	Down	0.968928	N	Down	0.0592478	N	Up	0.723387	N	Down	0.580886
AT4G33740.2	0.222392	0.845025	myb-like protein X	Gohir.A02G079400.1,Gohir.D06G024900.1	63	316	54	152	97	196	150	256	61	133	80	75	111	319	56	87	84	109	371	182	186	208	86	45	Y	Down	0.000255516	Y	Down	0.0031828	N	Down	0.00617191	N	Down	0.238128	Y	Down	0.0172343	N	Up	0.843666	N	Down	0.00284653
AT5G14920.1	-2.77259	3.06583	Gibberellin-regulated family protein	Gohir.A09G024700.1,Gohir.D04G052900.1,Gohir.A05G361400.1,Gohir.D07G225300.1,Gohir.A09G170300.2,Gohir.A09G170300.1,Gohir.D09G024000.1,Gohir.A07G218200.1,Gohir.D09G166000.1	96	1447	656	685	5493	2060	2894	2247	1679	6201	335	467	3318	3768	1139	1326	1462	283	5995	4316	2739	2666	702	568	Y	Down	0.000194612	N	Down	0.959786	N	Up	0.1027	N	Up	0.524833	Y	Down	1.42e-05	N	Down	0.226115	N	Down	0.732836
AT5G23100.1	-1	1.47393	MIZU-KUSSEI-like protein (Protein of unknown function, DUF617)	Gohir.A12G185300.1,Gohir.D11G038500.1,Gohir.D12G188200.1,Gohir.A11G035000.1	9	108	18	125	50	103	149	208	60	79	72	115	146	120	41	108	50	55	110	135	46	82	57	66	Y	Down	8.28e-06	Y	Down	1.29e-06	N	Down	0.0313729	N	Down	0.464635	N	Down	0.158505	N	Down	0.210565	N	Up	0.625799
AT4G12320.1	-0.0943274	-0.0943274	cytochrome P450, family 706, subfamily A, polypeptide 6	Gohir.A05G067700.1,Gohir.A03G012400.1,Gohir.D03G157400.1,Gohir.A03G012200.1,Gohir.D03G157700.1,Gohir.A03G012300.1,Gohir.D03G157100.1,Gohir.D03G157300.2,Gohir.A12G264800.1,Gohir.D03G157200.1,Gohir.D11G007100.1,Gohir.D05G070700.2,Gohir.D05G070700.1,Gohir.D03G157000.1,Gohir.D03G157300.1,Gohir.D08G192000.1	74	297	79	268	74	357	73	183	37	217	82	179	68	177	40	77	75	182	259	300	109	201	216	485	Y	Down	0.00133723	Y	Down	0.000170005	Y	Down	3.41e-10	N	Down	0.060179	Y	Down	8.53e-12	N	Down	0.0172965	N	Down	0.0189609
AT5G05810.1	-0.0703893	0.131245	RING/U-box superfamily protein	Gohir.D05G144300.1,Gohir.D13G212200.1,Gohir.A13G207700.1	20	142	21	129	23	147	40	27	62	106	44	44	7	20	73	79	68	44	34	30	54	52	124	65	Y	Down	0.00332259	Y	Down	3.44e-06	Y	Down	2.37e-09	N	Up	0.539921	Y	Down	0.0254174	N	Equal	0.979373	N	Down	0.415002
AT4G13840.1	-1.89812	0.832273	HXXXD-type acyl-transferase family protein	Gohir.D05G325600.1,Gohir.A05G322900.1	11	131	41	169	73	317	16	60	20	108	16	152	19	110	31	74	22	189	80	109	63	132	108	105	Y	Down	0.00038666	Y	Down	9.71e-05	Y	Down	1.63e-05	N	Down	0.212203	Y	Down	3.99e-07	Y	Down	2.2e-08	N	Down	0.0182251
AT1G56220.3	-1.37077	1.57446	Dormancy/auxin associated family protein	Gohir.D11G309100.1,Gohir.A13G174700.2,Gohir.A13G174700.3,Gohir.D13G180500.3,Gohir.A11G294400.2,Gohir.D11G278700.2,Gohir.D11G278700.3,Gohir.D13G180500.2,Gohir.A11G294400.1,Gohir.A11G268700.1	906	4564	2343	4165	6978	11320	10543	14811	4164	7492	8065	12311	6494	11138	4740	3952	5917	10692	7815	9366	14829	32106	57596	41285	Y	Down	5.01e-05	N	Down	0.314159	N	Down	0.0167623	N	Down	0.388821	Y	Down	6.39e-07	N	Down	0.0800844	N	Down	0.0303112
AT5G22460.2	0	1.22471	alpha/beta-Hydrolases superfamily protein	Gohir.D07G113600.1,Gohir.D07G113600.2	178	582	178	522	416	707	264	400	268	516	205	295	190	394	313	261	191	377	218	166	161	310	252	243	Y	Down	0.00360895	Y	Down	0.000472889	N	Down	0.0144601	N	Down	0.335538	Y	Down	5.37e-07	N	Down	0.20575	N	Down	0.128459
AT5G33340.1	0.754888	1.58496	Eukaryotic aspartyl protease family protein	Gohir.D05G330800.1,Gohir.D13G127100.1,Gohir.A13G123100.1,Gohir.A13G123200.1	27	124	16	154	48	132	80	176	87	290	219	277	178	196	78	94	121	449	75	86	64	275	23	118	Y	Down	0.00237711	Y	Down	1.35e-08	Y	Down	0.000497416	N	Down	0.107714	Y	Down	4.28e-08	N	Down	0.4318	N	Down	0.792222
AT2G47910.1	0.63743	2.45943	chlororespiratory reduction 6	Gohir.A05G012200.1,Gohir.D05G013300.1	28	169	18	117	99	150	61	119	46	91	143	150	23	152	38	52	182	194	229	477	194	209	155	126	Y	Down	0.000769824	Y	Down	2.89e-06	N	Down	0.41722	N	Down	0.354197	Y	Down	0.00101819	N	Down	0.931594	Y	Down	0.000128549
AT1G31350.1	-0.137504	-0.459432	KAR-UP F-box 1	Gohir.A11G224600.1,Gohir.A11G056500.1,Gohir.D11G236000.1,Gohir.A11G224500.1,Gohir.D11G060700.1	10	129	11	91	8	52	13	33	8	26	12	14	8	12	11	17	0	5	14	78	11	44	36	91	Y	Down	0.0020785	N	Down	0.0137748	N	Down	1.63e-05	N	Down	0.252829	N	Down	0.00209356	N	Down	0.725009	N	Down	0.677868
AT5G62070.1	1.09516	1.42321	IQ-domain 23	Gohir.D13G176100.1,Gohir.D08G112800.1,Gohir.D08G112800.2,Gohir.A13G170600.1	47	188	22	160	59	135	39	56	47	74	30	48	12	56	58	51	35	33	62	85	35	71	81	103	Y	Down	0.00264207	Y	Down	1.5e-07	Y	Down	0.00340878	N	Down	0.551712	N	Down	0.025533	N	Down	0.279919	N	Down	0.026243
AT1G27210.1	0.934905	1.61298	ARM repeat superfamily protein	Gohir.A03G144400.1,Gohir.A05G319800.2,Gohir.A05G319800.1,Gohir.A05G319800.3,Gohir.D05G322100.1,Gohir.D02G167500.1	65	295	34	134	104	215	146	281	74	141	58	104	107	161	71	73	35	61	145	219	112	141	39	56	Y	Down	0.00504896	Y	Down	0.000148212	Y	Down	0.00378189	N	Down	0.151056	Y	Down	0.000258394	N	Down	0.112642	N	Down	0.301557
AT5G48940.1	0	1.58496	Leucine-rich repeat transmembrane protein kinase family protein	Gohir.D02G072000.1,Gohir.D07G161200.1,Gohir.A02G066100.1	8	106	8	104	24	121	21	101	18	101	21	62	11	83	18	19	12	42	84	208	62	108	62	77	Y	Down	7.52e-06	Y	Down	3.19e-09	Y	Down	4.02e-07	N	Down	0.0205958	Y	Down	6.08e-06	N	Down	0.022453	Y	Down	0.00100026
AT3G06470.1	-0.192645	0.906891	GNS1/SUR4 membrane protein family	Gohir.D01G000500.1,Gohir.D12G040100.1,Gohir.A01G000900.1,Gohir.D01G000600.1,Gohir.A01G000800.1,Gohir.D01G168800.1,Gohir.A12G032400.1,Gohir.A01G178000.1	7	162	8	46	15	59	35	52	22	37	7	26	59	47	20	21	9	9	106	274	26	62	23	20	Y	Down	3.49e-05	N	Down	0.00077539	N	Down	0.0189868	N	Down	0.522362	N	Down	0.163456	N	Down	0.201825	N	Up	0.753948
AT5G55050.1	-2.41504	-0.29956	GDSL-like Lipase/Acylhydrolase superfamily protein	Gohir.D01G068200.1,Gohir.D01G163000.1,Gohir.A01G172000.1,Gohir.D13G141900.1,Gohir.A04G014000.1,Gohir.A13G137400.1,Gohir.D05G372300.1,Gohir.A01G081100.1	12	110	64	262	52	132	22	34	29	81	15	24	28	10	19	26	11	30	43	72	42	107	51	123	Y	Down	7.66e-05	Y	Down	0.00065717	Y	Down	0.00142898	N	Down	0.530571	N	Down	1.28e-05	N	Down	0.441293	N	Up	0.256136
AT4G31590.1	1.70044	2.1964	Cellulose-synthase-like C5	Gohir.D06G106600.1,Gohir.D05G065700.1,Gohir.1Z045900.1,Gohir.A05G063100.1,Gohir.D07G038500.1	39	196	12	110	55	115	170	250	148	133	88	93	137	197	92	85	49	83	338	331	229	169	64	31	Y	Down	0.000433191	Y	Down	0.000549661	N	Down	0.0160011	N	Down	0.398405	N	Up	0.488005	N	Down	0.859599	N	Down	0.331359
AT2G15320.1	-0.623437	0.89503	Leucine-rich repeat (LRR) family protein	Gohir.A05G208500.1,Gohir.D13G041800.1,Gohir.A13G043300.1,Gohir.A01G007800.1	37	179	57	243	106	257	92	234	80	175	35	57	82	145	96	145	16	53	133	185	143	197	69	116	Y	Down	0.000825335	Y	Down	0.000150119	Y	Down	0.000375872	N	Down	0.106404	Y	Down	0.00318698	N	Down	0.246197	N	Down	0.173837
AT1G47890.1	-0.662965	0.049753	receptor like protein 7	Gohir.A11G252400.1,Gohir.D05G380700.1,Gohir.A04G007300.1,Gohir.D02G021100.1,Gohir.D02G021000.1,Gohir.D05G382500.1,Gohir.A01G226500.1,Gohir.D01G218100.1,Gohir.D05G381300.1,Gohir.D01G218000.1,Gohir.D11G262200.1,Gohir.D04G133300.1,Gohir.A04G094000.1,Gohir.A02G019900.1,Gohir.A04G007200.1,Gohir.D05G381100.1,Gohir.D02G020900.1,Gohir.D04G133100.1,Gohir.D05G380200.1,Gohir.D01G216100.1,Gohir.D02G023300.1,…	36	250	57	170	59	185	108	130	184	576	64	126	76	114	178	157	56	152	171	285	132	198	122	276	Y	Down	1.79e-05	Y	Down	0.00173272	Y	Down	2.13e-05	N	Down	0.691064	Y	Down	5.42e-07	N	Down	0.058315	N	Down	0.358752
AT3G06868.1	-0.686842	0	vitellogenin-like protein	Gohir.D10G171500.1,Gohir.A11G051100.1,Gohir.A10G165400.1,Gohir.D11G054500.1	41	264	66	194	66	274	147	226	114	281	109	147	99	192	45	81	129	138	122	147	68	49	193	225	Y	Down	4.51e-05	Y	Down	0.00140771	Y	Down	0.00104282	N	Down	0.346161	N	Down	0.0492121	N	Down	0.35069	N	Down	0.144379
AT5G06710.1	-1.11189	1.03194	homeobox leucine zipper protein	Gohir.A04G057100.1,Gohir.D01G125300.1,Gohir.A09G128700.2,Gohir.A09G128700.3,Gohir.A09G128700.1,Gohir.A01G136700.1,Gohir.D04G089800.1,Gohir.D09G124700.2,Gohir.D09G124700.1	31	197	67	237	137	322	46	121	44	74	19	34	27	40	48	116	30	52	64	159	67	126	64	68	Y	Down	9.38e-05	Y	Down	0.000147419	Y	Down	0.00033124	N	Down	0.0697396	N	Down	0.0206637	N	Down	0.322076	N	Down	0.54974
AT2G46820.1	-3.60039	1.11784	photosystem I P subunit	Gohir.A11G101600.1,Gohir.D11G106100.1	31	503	376	766	816	774	253	655	662	1667	295	768	39	497	905	679	112	1002	1119	4133	1287	4671	807	1542	Y	Down	0.000285749	N	Down	0.18618	N	Up	0.802538	N	Down	0.0262765	Y	Down	0.000108246	N	Down	0.028876	Y	Down	5.7e-12
AT3G55370.1	-0.807355	1.45317	OBF-binding protein 3	Gohir.D13G020100.1,Gohir.A08G000200.1,Gohir.D08G011200.1,Gohir.A13G019500.1,Gohir.A05G096400.1	24	182	42	167	115	286	126	123	61	121	112	172	74	130	55	103	54	117	78	111	40	53	74	72	Y	Down	2.05e-05	Y	Down	0.00220954	Y	Down	0.000196663	N	Up	0.953456	Y	Down	0.000231169	N	Down	0.166799	N	Down	0.1924
AT5G14210.1	0.570316	0.813587	Leucine-rich repeat protein kinase family protein	Gohir.D07G056600.1,Gohir.A07G052100.1,Gohir.A07G052100.2,Gohir.A07G052100.3,Gohir.D12G191100.2,Gohir.D12G191100.1,Gohir.A12G188500.1,Gohir.A07G226600.1,Gohir.D04G078500.1,Gohir.A05G340000.1,Gohir.A12G188500.2,Gohir.D07G233800.1	49	231	33	162	58	164	100	192	86	145	80	68	55	164	68	62	68	102	144	298	107	169	74	68	Y	Down	0.000555382	Y	Down	9.58e-06	Y	Down	0.000147673	N	Down	0.166268	Y	Down	0.00200872	N	Up	0.65651	N	Down	0.0114944
AT2G38300.1	-0.180572	-0.917538	myb-like HTH transcriptional regulator family protein	Gohir.D01G218700.2,Gohir.A05G154400.2,Gohir.A05G154400.1,Gohir.A06G131500.1,Gohir.A10G238900.1,Gohir.D10G250800.1,Gohir.A04G094600.1,Gohir.A04G094600.2,Gohir.D05G108100.1,Gohir.D05G157300.1,Gohir.D01G218700.1,Gohir.D06G137400.1,Gohir.A05G107900.1,Gohir.A10G036400.2,Gohir.A10G036400.1,Gohir.A01G228800.1,Gohir.D04G134100.1,Gohir.D04G134100.2,Gohir.D08G219200.1,Gohir.D10G037100.2,Gohir.D10G037100.3,…	15	147	17	111	9	105	14	14	24	35	2	47	22	26	26	45	1	25	24	47	34	73	36	64	Y	Down	6.54e-06	Y	Down	2.58e-06	Y	Down	7.16e-12	N	Equal	1	N	Down	0.106372	N	Down	8.67e-06	N	Down	0.877429
AT5G63180.1	-0.481869	0.830075	Pectin lyase-like superfamily protein	Gohir.A09G031200.1,Gohir.A07G224900.1,Gohir.D07G059000.1,Gohir.D09G031400.1,Gohir.A07G054700.1,Gohir.D07G232100.1,Gohir.A03G131700.1	58	414	81	137	144	117	355	1373	101	451	53	36	199	714	52	678	5	29	130	291	46	172	44	45	Y	Down	1.35e-05	N	Down	0.382366	N	Up	0.670623	N	Down	0.0486285	Y	Down	5.89e-08	N	Up	0.398382	Y	Down	3.03e-05
AT1G12480.1	0.241008	-0.459432	C4-dicarboxylate transporter/malic acid transport protein	Gohir.D08G194000.1,Gohir.A08G176700.1,Gohir.A08G175300.2,Gohir.A08G175300.1	13	161	11	77	8	98	2	12	6	13	1	8	3	9	5	24	4	10	9	25	7	30	13	18	Y	Down	0.000234815	N	Down	1.44e-05	Y	Down	7.93e-11	N	Down	0.163003	N	Down	0.101482	N	Down	0.194408	N	Down	0.492034
AT4G18570.1	1	1.34792	Tetratricopeptide repeat (TPR)-like superfamily protein	Gohir.A09G074100.2,Gohir.A09G074100.1,Gohir.D09G073800.1,Gohir.A06G125600.1,Gohir.D10G032000.1,Gohir.D10G032000.2,Gohir.D06G136000.1,Gohir.A10G031200.1	22	173	11	91	28	90	88	179	40	170	19	52	49	111	43	86	10	43	83	200	25	60	13	18	Y	Down	2.88e-05	Y	Down	2.59e-06	N	Down	0.000532628	N	Down	0.170121	Y	Down	1.68e-07	N	Down	0.0480749	N	Down	0.0904901
AT1G74160.1	1.11189	0.505235	LONGIFOLIA protein	Gohir.D09G244300.2,Gohir.D09G244300.1,Gohir.A11G060900.1,Gohir.A05G372700.1,Gohir.D04G042900.1,Gohir.A09G243600.1,Gohir.A07G067800.1,Gohir.D07G072400.1	67	310	31	132	44	105	58	146	83	130	36	76	22	70	70	86	13	44	97	295	122	198	49	72	Y	Down	0.00283129	Y	Down	0.000109542	Y	Down	0.00545158	N	Down	0.207175	Y	Down	0.0139336	N	Down	0.0823591	N	Down	0.0662476
AT2G41430.4	-1.50696	1.30818	dehydration-induced protein (ERD15)	Gohir.D13G002800.4,Gohir.D13G002800.3,Gohir.D04G070900.1	475	2163	1350	3038	3343	4487	1565	1477	1352	1828	2669	2355	579	1586	1817	1332	1928	2211	1043	1709	1465	2135	2396	1452	Y	Down	0.000148794	N	Down	0.0848942	N	Down	0.215844	N	Up	0.885895	N	Down	0.161182	N	Up	0.609839	N	Down	0.00499776
AT4G02600.1	0.119147	1.26542	Seven transmembrane MLO family protein	Gohir.D13G164900.1,Gohir.A02G060600.1,Gohir.A13G159700.1,Gohir.A13G159700.3,Gohir.A13G159700.2	164	609	151	439	363	595	209	426	349	598	291	367	129	309	383	314	196	414	200	336	213	263	320	239	Y	Down	0.00135192	Y	Down	0.000594101	N	Down	0.0596775	N	Down	0.101447	Y	Down	2.04e-05	N	Down	0.400956	N	Down	0.0125783
ATCG00220.1	-0.485427	1.82491	photosystem II reaction center protein M	Gohir.D08G127300.1,Gohir.D01G031100.1,Gohir.A05G085900.1,Gohir.D11G160800.1,Gohir.D09G039500.1,Gohir.D06G106400.1,Gohir.D01G029600.1,Gohir.A06G134700.1,Gohir.A13G022200.1,Gohir.A06G105000.1	50	259	70	252	248	307	517	672	15	18	230	656	181	1082	0	0	92	893	906	1717	150	353	152	126	Y	Down	0.000288365	N	Down	0.0409263	N	Down	0.771654	N	Down	0.802702	N	Down	0.540998	N	Down	0.0746754	Y	Down	4.81e-08
AT2G45210.1	-1.55254	0.844349	SAUR-like auxin-responsive protein family	Gohir.A12G101100.1,Gohir.D12G104000.1	15	149	44	194	79	321	13	50	79	224	127	232	0	5	51	42	102	521	44	60	240	492	1432	1945	Y	Down	0.00124403	Y	Down	2.18e-05	Y	Down	1.55e-05	N	Down	0.0660988	Y	Down	0.00947258	N	Down	0.0718574	N	Down	0.129715
AT3G17120.2	2.55459	2.70044	transmembrane protein	Gohir.A09G066300.1,Gohir.D09G065500.1,Gohir.A01G031500.1,Gohir.A01G035100.1	47	275	8	57	52	87	52	148	27	57	51	61	19	176	14	27	34	42	217	311	52	173	5	17	Y	Down	9.39e-05	N	Down	0.0175341	N	Down	0.309519	N	Down	0.106079	N	Down	0.0045018	N	Down	0.705829	N	Down	0.00207978
AT4G37080.2	2.23704	2.36257	ternary complex factor MIP1 leucine-zipper protein (Protein of unknown function, DUF547)	Gohir.D11G197200.1,Gohir.D12G088500.1	33	191	7	100	36	108	75	54	62	59	58	89	25	48	25	43	21	60	23	89	18	33	20	13	Y	Down	0.000221522	Y	Down	2.14e-05	Y	Down	0.00112938	N	Up	0.565509	N	Up	0.85461	N	Down	0.253424	N	Down	0.424482
AT3G58120.1	2.45943	1.80735	Basic-leucine zipper (bZIP) transcription factor family protein	Gohir.A13G148000.1,Gohir.D01G045300.1,Gohir.D13G152600.1,Gohir.D11G306300.1,Gohir.A11G286800.1,Gohir.1Z000100.1,Gohir.A01G059300.1	11	181	2	35	7	25	64	60	26	32	12	18	28	14	11	22	8	22	48	349	30	72	4	2	Y	Down	1.07e-07	N	Down	0.000340254	N	Down	0.0238986	N	Up	0.9576	N	Down	0.465018	N	Down	0.507146	N	Up	0.595367
AT5G42110.1	-0.44862	1.35475	hypothetical protein	Gohir.A09G187800.1,Gohir.D09G182600.1	414	2107	565	816	1445	2161	1653	3400	494	1209	273	836	1124	3190	262	685	455	1296	1266	1469	1357	2769	516	427	Y	Down	0.00174069	N	Down	0.598362	N	Down	0.0508007	N	Down	0.0726811	Y	Down	0.0130165	Y	Down	9.05e-05	Y	Down	0.000397986
AT2G35130.1	-0.662965	-0.440573	Tetratricopeptide repeat (TPR)-like superfamily protein	Gohir.A10G044500.1,Gohir.D10G045700.1	12	131	19	138	14	102	25	88	18	82	14	51	12	71	14	25	3	90	66	286	50	141	69	87	Y	Down	1.01e-05	Y	Down	3.15e-07	Y	Down	3.41e-08	N	Down	0.0343064	Y	Down	0.000306444	N	Down	0.0135914	N	Down	0.00819141
AT2G26110.1	0.538096	1.31797	bromodomain protein (DUF761)	Gohir.A07G022100.1,Gohir.A06G087500.1,Gohir.D07G022000.1,Gohir.D06G086900.1,Gohir.D13G199100.1	106	460	73	227	182	343	294	374	98	230	140	217	104	308	120	188	122	149	187	338	175	305	113	136	Y	Down	0.000477256	Y	Down	0.000681114	N	Down	0.0116206	N	Down	0.577993	Y	Down	0.000164192	N	Down	0.152233	N	Down	0.00236762
AT5G62220.1	0.185032	0.528176	glycosyltransferase 18	Gohir.D11G007700.1,Gohir.A04G037100.1,Gohir.A11G008500.1,Gohir.A12G263500.1,Gohir.D05G346600.1	108	429	95	326	137	310	142	197	145	206	104	133	99	98	176	164	67	129	154	114	254	159	159	152	Y	Down	0.00101215	Y	Down	0.000129436	Y	Down	0.000660952	N	Down	0.475807	N	Down	0.101782	N	Down	0.474842	N	Up	0.981435
AT5G48460.1	1.20645	1	Actin binding Calponin homology (CH) domain-containing protein	Gohir.A11G142600.2,Gohir.A11G142600.1,Gohir.D11G148900.1,Gohir.D07G167300.1,Gohir.A07G159100.1	30	225	13	79	26	134	96	104	24	26	23	67	46	111	16	15	26	43	155	238	45	99	32	43	Y	Down	0.000733149	Y	Down	0.000373976	Y	Down	0.000120029	N	Down	0.889463	N	Down	0.692555	N	Down	0.016756	N	Down	0.0724128
AT4G02100.1	1.40288	1.00483	Heat shock protein DnaJ with tetratricopeptide repeat-containing protein	Gohir.A07G127700.1,Gohir.A08G119100.1,Gohir.D07G132100.1,Gohir.D12G129600.1,Gohir.A11G110100.1,Gohir.A12G126100.1,Gohir.D08G139800.2,Gohir.D08G139800.1,Gohir.D11G115300.1	394	1294	149	423	299	603	223	301	121	260	78	117	158	238	172	340	74	100	212	582	129	144	91	147	Y	Down	0.00247807	Y	Down	0.000826741	Y	Down	0.00150788	N	Down	0.499731	Y	Down	5.96e-07	N	Down	0.242374	N	Down	0.236037
AT2G40480.1	0.526069	0.847997	WEB family protein (DUF827)	Gohir.A06G176200.1,Gohir.D10G187800.1,Gohir.A10G181000.1,Gohir.D04G013400.1,Gohir.A05G402200.1,Gohir.D06G185800.1	36	202	25	154	45	150	451	368	163	267	217	264	152	177	116	246	98	200	250	323	134	241	72	79	Y	Down	0.000198096	Y	Down	7.01e-07	Y	Down	2.16e-05	N	Up	0.625677	Y	Down	0.000752933	N	Down	0.496126	N	Down	0.653881
AT3G15840.1	-1.12501	1.09115	post-illumination chlorophyll fluorescence increase	Gohir.D06G192200.1,Gohir.D06G192200.2,Gohir.A06G185600.2,Gohir.A06G185600.1	116	444	253	786	539	654	165	274	150	489	273	582	97	375	181	152	271	803	326	938	530	1562	518	998	Y	Down	0.00133957	N	Down	0.00732626	N	Down	0.369677	N	Down	0.261048	Y	Down	3.71e-05	N	Down	0.00523666	Y	Down	0.000128391
AT3G52610.1	-0.198546	-0.152003	GATA zinc finger protein	Gohir.D09G134300.1,Gohir.A04G065100.1,Gohir.A09G140100.1,Gohir.A09G140200.1,Gohir.D04G098600.1,Gohir.D09G134400.1	61	355	70	203	63	227	97	138	56	133	36	58	92	135	87	154	50	88	102	175	80	58	102	61	Y	Down	6.43e-05	Y	Down	0.0014046	Y	Down	1.14e-06	N	Down	0.481584	Y	Down	3.73e-06	N	Down	0.267558	N	Down	0.367864
AT3G29030.1	0.963704	1.19265	expansin A5	Gohir.D10G111400.1,Gohir.A10G154600.1,Gohir.A09G014500.1,Gohir.D07G212000.1,Gohir.A07G205900.1,Gohir.D09G013100.2,Gohir.D09G013100.1,Gohir.D10G111400.2	314	1209	161	330	368	374	1465	2288	311	1079	245	772	620	2368	518	775	174	972	7283	6138	2895	5316	120	57	Y	Down	0.000721478	N	Down	0.191466	N	Down	0.973487	N	Down	0.266666	Y	Down	3.06e-08	N	Down	0.0227066	Y	Down	2.46e-06
AT4G12300.1	-0.519374	0.315202	cytochrome P450, family 706, subfamily A, polypeptide 4	Gohir.A10G214500.1,Gohir.A12G264700.1,Gohir.D12G264800.1,Gohir.D12G264900.1,Gohir.A11G008000.1,Gohir.A04G019000.1,Gohir.A12G220600.1,Gohir.D10G223200.1,Gohir.D05G366800.1,Gohir.A04G018800.2,Gohir.A04G018800.1,Gohir.D12G264700.1,Gohir.D12G222900.1,Gohir.D12G265000.1,Gohir.A12G264600.1,Gohir.A11G008100.1,Gohir.D11G007200.1	60	272	86	331	107	301	76	163	93	319	57	101	68	173	78	149	47	186	399	477	286	635	348	805	Y	Down	0.00362396	Y	Down	2.86e-05	Y	Down	3.06e-05	N	Down	0.374229	Y	Down	5.53e-10	N	Down	0.128681	N	Down	0.0265289
AT5G47550.1	-0.4327	0.697049	Cystatin/monellin superfamily protein	Gohir.A06G154000.1,Gohir.A06G154100.1,Gohir.A06G153800.1,Gohir.A06G153900.1,Gohir.D06G160600.1,Gohir.A01G231300.1,Gohir.D06G160700.1,Gohir.D01G221400.1,Gohir.D06G160800.1	1238	4464	1671	4046	2709	3637	1973	1828	1842	1617	1537	2860	1800	2473	1846	1815	1581	2252	3018	2048	1901	2232	1672	1482	Y	Down	0.000970066	Y	Down	0.00571101	N	Down	0.147802	N	Up	0.848884	N	Up	0.380688	N	Down	0.0121899	N	Down	0.21536
AT1G80160.2	0.83399	-0.0641303	Lactoylglutathione lyase / glyoxalase I family protein	Gohir.D02G236600.2,Gohir.A03G215100.8,Gohir.A03G215100.2,Gohir.A03G215100.1,Gohir.A03G215100.7,Gohir.A03G215100.6	41	243	23	127	22	194	56	102	35	113	2	17	29	121	27	54	0	53	209	190	13	159	6	9	Y	Down	0.00447035	Y	Down	8.52e-06	Y	Down	4.44e-13	N	Down	0.270037	Y	Down	0.0108806	N	Down	0.130149	N	Down	0.00464001
AT5G03760.1	1.44057	1.47805	Nucleotide-diphospho-sugar transferases superfamily protein	Gohir.A01G210100.1,Gohir.D05G290600.1,Gohir.D10G206500.1,Gohir.D01G199000.1,Gohir.A01G209700.1,Gohir.A05G289200.1	38	258	14	78	39	71	130	264	78	107	45	47	73	184	44	41	29	21	133	235	69	102	11	15	Y	Down	3.64e-05	N	Down	0.00674454	N	Down	0.0883659	N	Down	0.119781	N	Down	0.131744	N	Down	0.951072	N	Down	0.0242559
AT4G17970.1	1.22239	0.415037	aluminum-activated, malate transporter 12	Gohir.D08G076700.1,Gohir.D08G178300.1,Gohir.A08G158000.1,Gohir.A11G122200.1,Gohir.D11G127400.1,Gohir.A08G068300.1,Gohir.D12G212100.1,Gohir.A12G209400.1	14	126	6	119	8	97	17	22	64	28	10	11	18	8	40	41	3	7	19	18	25	53	22	45	Y	Down	2.35e-05	Y	Down	3.77e-11	Y	Down	1.34e-10	N	Down	0.797751	N	Up	0.000325946	N	Down	0.843594	N	Up	0.538778
AT4G37650.1	0.836501	0.514573	GRAS family transcription factor	Gohir.1Z022600.1,Gohir.A10G139700.1,Gohir.A10G139600.1,Gohir.A11G214900.1,Gohir.D11G208500.1,Gohir.D12G075600.1,Gohir.D03G028800.1,Gohir.D10G127300.1,Gohir.A02G151600.1,Gohir.D10G127100.1,Gohir.A12G077400.1	25	190	14	110	20	97	133	83	80	85	73	54	37	60	56	101	26	25	151	305	114	249	261	225	Y	Down	3.57e-05	Y	Down	6.16e-07	Y	Down	2.31e-06	N	Up	0.342724	N	Down	0.684866	N	Up	0.438002	N	Down	0.421611
AT1G71970.1	-0.0565835	0.253757	hypothetical protein	Gohir.A05G275300.1,Gohir.D09G113300.1,Gohir.D05G277400.1,Gohir.A09G116200.1	25	221	26	114	31	156	176	229	45	76	29	41	194	156	21	49	4	24	252	170	54	119	14	25	Y	Down	6.34e-06	Y	Down	0.000149983	Y	Down	6.8e-08	N	Down	0.564335	N	Down	0.0123219	N	Down	0.646125	N	Up	0.626136
AT3G15095.1	0.183446	1.38414	Serine/Threonine-kinase pakA-like protein	Gohir.D08G032400.1,Gohir.A08G021600.1,Gohir.A01G060200.1,Gohir.D01G046700.1,Gohir.A13G147400.1	67	322	59	230	154	322	161	276	96	193	172	157	72	148	99	123	65	116	170	327	180	250	264	260	Y	Down	0.000327547	Y	Down	6.71e-05	Y	Down	0.0019676	N	Down	0.235168	Y	Down	1.26e-05	N	Up	0.802492	N	Down	0.0865663
AT3G53950.1	2.02106	2.12199	glyoxal oxidase-related protein	Gohir.A01G221100.1,Gohir.D01G210000.1,Gohir.A09G152800.1,Gohir.D09G148600.1	69	302	17	137	74	156	109	112	55	92	47	42	50	94	50	65	46	35	117	186	55	117	75	103	Y	Down	0.00072069	Y	Down	1.3e-07	N	Down	0.00638512	N	Down	0.963431	Y	Down	0.00796756	N	Up	0.773984	N	Down	0.188904
AT5G07010.1	-1.1861	0.676923	sulfotransferase 2A	Gohir.D04G109200.1,Gohir.A02G130600.1,Gohir.D05G284700.1,Gohir.A01G052600.1,Gohir.A13G177000.1,Gohir.D05G284600.2,Gohir.A05G399100.1,Gohir.D11G241000.1,Gohir.A02G130300.1,Gohir.A11G229000.1,Gohir.D04G016800.1,Gohir.A11G228800.1,Gohir.D11G241100.1,Gohir.A05G283700.1,Gohir.D11G243300.1,Gohir.A11G228900.1,Gohir.D11G240900.1,Gohir.D03G041800.1,Gohir.D03G041200.1,Gohir.D13G183500.1,Gohir.D10G197200.1,…	138	885	314	619	502	577	1833	1272	405	712	521	456	1044	1203	433	605	393	412	1382	816	480	254	371	423	Y	Down	8.98e-06	N	Down	0.023392	N	Down	0.52406	N	Up	0.512686	Y	Down	5.33e-06	N	Up	0.60828	N	Down	0.590899
AT2G42220.1	-1.04731	0.878694	Rhodanese/Cell cycle control phosphatase superfamily protein	Gohir.D01G178100.1,Gohir.A01G191900.1,Gohir.D06G176000.1	45	383	93	209	171	276	97	261	117	224	85	97	133	243	99	88	55	115	387	980	257	547	117	174	Y	Down	2.81e-06	N	Down	0.0138529	N	Down	0.104592	N	Down	0.0344762	Y	Down	2.61e-05	N	Down	0.711089	N	Down	0.212641
AT5G06730.1	-1.26394	0.958448	Peroxidase superfamily protein	Gohir.D08G088600.1,Gohir.A08G079100.1,Gohir.A08G078900.1	132	595	317	906	616	1612	120	167	629	2519	49	109	150	309	714	795	135	281	2078	1979	1387	1366	512	2390	Y	Down	0.000294212	Y	Down	0.00129053	Y	Down	0.000164886	N	Down	0.487107	Y	Down	1.72e-12	N	Down	0.0850562	N	Down	0.172263
AT3G25030.1	0.471306	0.710493	RING/U-box superfamily protein	Gohir.D07G207000.1,Gohir.A11G138800.1,Gohir.A07G200700.1	61	251	44	251	72	204	72	71	58	73	19	32	39	75	64	77	17	29	58	94	43	64	52	59	Y	Down	0.00139593	Y	Down	4.96e-07	Y	Down	7.74e-05	N	Up	0.958788	N	Down	0.245443	N	Down	0.287064	N	Down	0.225459
AT5G50180.1	1.84549	-0.0931094	Protein kinase superfamily protein	Gohir.A05G355100.1,Gohir.D03G109500.1,Gohir.D04G058100.1,Gohir.D04G058100.2	115	461	32	167	30	125	76	133	30	58	36	85	33	150	30	48	43	45	91	163	59	96	76	49	Y	Down	0.000897282	Y	Down	6.22e-06	Y	Down	5.37e-06	N	Down	0.271228	N	Down	0.00555969	N	Down	0.0321783	Y	Down	0.0011031
AT5G45950.1	-0.584963	0.415037	GDSL-like Lipase/Acylhydrolase superfamily protein	Gohir.A05G157300.1	6	163	9	76	12	87	223	86	5	33	9	1	273	110	2	54	0	6	317	401	12	37	4	6	Y	Down	0.000546887	Y	Down	0.00470574	N	Down	1.26e-07	N	Up	0.24514	N	Down	1.07e-06	N	Up	0.0863606	N	Up	0.288856
AT4G37450.1	0.232923	1.0983	arabinogalactan protein 18	Gohir.A12G067800.1,Gohir.A11G218200.1,Gohir.A03G184600.1,Gohir.A12G068100.1,Gohir.D12G072600.1,Gohir.D02G206100.1,Gohir.D13G044100.1,Gohir.D12G072500.1,Gohir.A13G044900.1	275	984	234	719	501	559	1145	1328	913	854	425	200	712	735	700	980	168	151	1555	2745	1161	2887	170	346	Y	Down	0.00140924	Y	Down	0.000510245	N	Down	0.802414	N	Down	0.71413	N	Up	0.665218	N	Up	0.0253878	N	Down	0.907743
AT5G59190.1	-1.77761	1.1964	subtilase family protein	Gohir.A05G092200.1,Gohir.D06G171000.1,Gohir.D06G171000.3,Gohir.D06G171000.2,Gohir.A08G177700.1,Gohir.D08G196100.1	7	106	24	182	55	120	113	209	93	489	20	63	144	287	137	107	21	97	169	327	215	319	59	451	Y	Down	5.18e-06	Y	Down	0.00024679	N	Down	0.00973978	N	Down	0.190862	Y	Down	0	N	Down	0.0158861	N	Down	0.0486325
AT1G08250.1	0.629632	0.557482	arogenate dehydratase 6	Gohir.D09G093100.1,Gohir.A08G003600.1,Gohir.A09G093300.1,Gohir.D08G013900.1	82	347	53	250	78	306	233	379	180	255	92	78	61	168	125	172	39	103	175	259	192	297	123	178	Y	Down	0.000763508	Y	Down	0.00109831	Y	Down	2.39e-07	N	Down	0.445143	Y	Down	0.0152036	N	Up	0.76398	N	Down	0.0283383
AT4G30845.1	-3.16993	2.18763	DNA-directed RNA polymerase subunit beta	Gohir.A04G040700.1,Gohir.D05G342500.1,Gohir.A04G040700.2	8	263	72	171	328	295	177	328	90	282	55	92	156	291	141	100	41	164	395	644	137	342	154	221	Y	Down	1.05e-07	N	Down	0.225104	N	Up	0.669778	N	Down	0.506	Y	Down	2.37e-11	N	Down	0.254608	N	Down	0.2121
AT1G80640.1	2.49476	1.18442	Protein kinase superfamily protein	Gohir.D06G190100.1,Gohir.D05G121900.1,Gohir.A05G120900.1,Gohir.A06G183400.1	62	271	11	144	25	87	57	85	58	65	32	116	40	97	37	31	60	41	90	182	54	59	37	33	Y	Down	0.000761545	Y	Down	4.12e-10	N	Down	0.00833668	N	Down	0.469665	N	Down	0.657757	N	Down	0.0163044	N	Down	0.0798947
AT1G58440.1	-0.211309	0.353476	FAD/NAD(P)-binding oxidoreductase family protein	Gohir.D04G172800.1,Gohir.D01G111900.1,Gohir.D05G215700.1,Gohir.D05G215700.2,Gohir.D04G172900.1,Gohir.D06G024000.1,Gohir.D04G172700.1,Gohir.A06G026700.1,Gohir.D02G234400.1,Gohir.A04G128100.1,Gohir.A03G212900.1,Gohir.D04G172700.2,Gohir.A04G128200.1,Gohir.A01G124100.1,Gohir.A05G212500.1,Gohir.A04G128500.1,Gohir.A04G128400.2,Gohir.A04G128400.1	336	1038	389	1324	497	979	494	724	561	803	675	1026	249	821	521	520	450	1336	525	673	414	605	772	593	Y	Down	0.00411836	Y	Down	4.36e-05	Y	Down	0.00152362	N	Down	0.420452	Y	Down	0.00432626	N	Down	0.0999495	N	Down	0.00989266
AT3G62660.1	-0.748461	1.77761	galacturonosyltransferase-like 7	Gohir.A12G127900.1,Gohir.A11G112100.1,Gohir.A11G112100.2,Gohir.A11G112100.3,Gohir.D07G131000.1,Gohir.A11G112100.4,Gohir.D11G117200.1,Gohir.A07G126900.1,Gohir.D12G131600.1	25	215	42	186	144	171	81	181	98	176	57	59	22	102	97	134	10	44	171	465	111	224	72	84	Y	Down	8.06e-06	Y	Down	2.22e-05	N	Down	0.600002	N	Down	0.100993	Y	Down	0.000368025	N	Down	0.876822	N	Down	0.00406887
AT2G47930.1	0.678072	2.34104	arabinogalactan protein 26	Gohir.A11G118000.1,Gohir.D08G080500.1,Gohir.A08G072500.1	24	215	15	102	76	54	354	462	98	181	70	41	168	372	73	112	27	36	127	438	157	72	35	7	Y	Down	0.000133666	Y	Down	3.65e-06	N	Up	0.420496	N	Down	0.574938	Y	Down	0.000164875	N	Up	0.292413	N	Down	0.116298
AT1G56220.1	-1.03303	1.27764	Dormancy/auxin associated family protein	Gohir.A13G174700.1,Gohir.D11G278700.1,Gohir.D13G180500.1,Gohir.A11G268700.3	4966	19315	10162	26341	24637	41306	15064	24130	8832	15516	15620	25838	10418	23301	12652	9172	16367	23786	10290	12586	19908	44227	56797	45495	Y	Down	0.000478037	N	Down	0.110115	N	Down	0.068759	N	Down	0.232884	Y	Down	1.83e-06	N	Down	0.0371108	Y	Down	0.00125111
AT5G10870.1	1.46713	1.4361	chorismate mutase 2	Gohir.D06G103700.1,Gohir.A06G101700.1,Gohir.D05G061600.1	47	232	17	161	46	102	154	171	89	178	88	92	124	133	52	93	31	83	264	192	122	189	81	127	Y	Down	0.000485743	Y	Down	4.78e-09	N	Down	0.00823602	N	Down	0.827045	Y	Down	2.94e-05	N	Down	0.8927	N	Down	0.860668
AT3G52500.1	0.249028	1.01042	Eukaryotic aspartyl protease family protein	Gohir.A05G078700.1,Gohir.D01G192100.1,Gohir.D05G081500.1,Gohir.D09G132000.1,Gohir.A01G202200.1,Gohir.A09G135400.1	82	484	69	172	139	205	337	410	223	281	127	141	259	318	165	201	64	81	359	516	122	201	59	108	Y	Down	3.81e-05	N	Down	0.028454	N	Down	0.124768	N	Down	0.651322	N	Down	0.102301	N	Down	0.745985	N	Down	0.523573
AT4G14030.2	-0.0766213	0.711875	selenium-binding protein 1	Gohir.A10G128900.1,Gohir.A02G018400.1,Gohir.A02G018500.1,Gohir.D10G137200.1	55	266	58	276	95	329	72	137	128	181	97	63	37	91	116	97	31	104	109	115	181	275	252	277	Y	Down	0.00408139	Y	Down	3.14e-06	Y	Down	1.85e-05	N	Down	0.24574	Y	Down	0.0261295	N	Up	0.357804	N	Down	0.148087
AT4G00400.1	0.772048	1.04372	glycerol-3-phosphate acyltransferase 8	Gohir.A11G089400.1,Gohir.D11G093700.1	111	437	65	297	134	362	225	213	182	199	186	97	303	346	172	120	183	162	349	382	206	133	188	119	Y	Down	0.00106576	Y	Down	1.19e-05	Y	Down	2.98e-05	N	Up	0.902817	N	Down	0.540255	N	Up	0.0455516	N	Down	0.671521
AT5G55560.1	-0.196692	0.108934	Protein kinase superfamily protein	Gohir.D13G139300.1,Gohir.D13G139300.2,Gohir.D01G073100.1,Gohir.D01G073100.2,Gohir.A01G086900.2,Gohir.A01G086900.1,Gohir.A11G150300.1,Gohir.D11G156800.2,Gohir.D11G156800.3,Gohir.D11G156800.1	89	487	102	295	110	462	58	137	72	222	59	148	37	106	60	217	47	112	103	215	100	275	130	440	Y	Down	7.4e-05	Y	Down	0.000989655	Y	Down	2.13e-09	N	Down	0.0962549	Y	Down	1.6e-05	N	Down	0.00888096	N	Down	0.0373139
AT4G30440.1	-0.461134	1.49929	UDP-D-glucuronate 4-epimerase 1	Gohir.A08G235900.1,Gohir.1Z087900.1,Gohir.D04G086700.1,Gohir.D08G256300.1	231	710	318	1158	899	592	566	647	1345	1491	454	941	281	446	1724	1200	246	781	683	1217	583	487	544	439	Y	Down	0.00493202	Y	Down	0.000706975	N	Up	0.168735	N	Down	0.747773	N	Down	0.534262	N	Down	0.0051281	N	Down	0.149446
AT2G42870.1	1.79647	2.25987	phy rapidly regulated 1	Gohir.D11G064600.1,Gohir.A11G060500.1	66	386	19	75	91	97	325	533	26	109	28	135	175	361	14	61	10	63	174	285	17	49	0	0	Y	Down	5.39e-05	N	Down	0.021828	N	Down	0.905502	N	Down	0.241785	Y	Down	1.37e-09	N	Down	0.279566	N	Down	0.029023
AT5G24910.1	-0.037802	1.72322	cytochrome P450, family 714, subfamily A, polypeptide 1	Gohir.A05G405000.3,Gohir.D05G097600.1,Gohir.D04G010600.1,Gohir.A05G097500.1,Gohir.A05G405000.2,Gohir.A05G405000.1,Gohir.A05G405000.4,Gohir.D04G020000.1,Gohir.D05G065900.1,Gohir.D12G101500.1,Gohir.A07G181500.1,Gohir.A05G063300.1,Gohir.D07G187900.1,Gohir.D10G205700.1,Gohir.A05G395000.1,Gohir.A12G098300.1	113	418	116	480	383	795	419	430	478	869	363	510	346	407	389	405	306	537	250	349	234	267	263	262	Y	Down	0.00176626	Y	Down	6.78e-06	Y	Down	0.000708741	N	Down	0.946414	Y	Down	9.43e-07	N	Down	0.205959	N	Down	0.594974
AT4G27360.1	0.703108	1.42722	Dynein light chain type 1 family protein	Gohir.D05G362200.1,Gohir.D10G022100.1,Gohir.A01G069100.1,Gohir.D01G056600.1,Gohir.A10G021300.1	744	2206	457	1641	1229	1766	769	1124	961	2654	971	2636	315	1746	1142	1236	652	3201	866	1039	890	2396	1057	1705	Y	Down	0.00496571	Y	Down	1.75e-05	N	Down	0.448289	N	Down	0.35071	Y	Down	0	Y	Down	7.27e-05	N	Down	0.00186043
AT3G45070.1	1.66626	0.120294	P-loop containing nucleoside triphosphate hydrolases superfamily protein	Gohir.D11G008100.1,Gohir.D01G042300.1,Gohir.A06G169900.1,Gohir.A13G088000.1,Gohir.D06G177600.1,Gohir.D13G085100.1	73	377	23	119	25	152	138	72	68	36	215	65	122	123	26	42	108	27	506	598	540	546	169	110	Y	Down	0.000196876	Y	Down	0.00143349	Y	Down	3.21e-06	N	Up	0.182562	N	Up	0.0043458	Y	Up	0.00162585	N	Down	0.978629
AT5G16360.1	0.146289	0.488682	NC domain-containing protein-like protein	Gohir.A08G216700.1,Gohir.A08G216400.1,Gohir.A08G216500.1,Gohir.D08G233600.1,Gohir.D08G233500.1,Gohir.D08G232800.1,Gohir.D08G232900.1	280	988	253	837	355	988	2554	2364	1149	1671	6993	3921	1266	2411	1388	1067	3961	1523	1268	1220	690	703	811	1032	Y	Down	0.00238897	N	Down	0.0653366	Y	Down	0.000622532	N	Up	0.845447	Y	Down	0.0010086	N	Up	0.121055	N	Down	0.0135572
AT5G12250.1	0.235995	0.56052	beta-6 tubulin	Gohir.A07G118300.1,Gohir.A09G175800.1,Gohir.D09G170500.1,Gohir.D11G321700.1,Gohir.D11G321700.2,Gohir.D07G122700.1,Gohir.A08G182500.1,Gohir.A11G306300.1,Gohir.A03G016200.2,Gohir.A03G016200.1,Gohir.D03G151700.1,Gohir.D08G201000.1	444	1907	377	794	556	634	1208	1456	1002	1015	1185	879	775	947	739	720	880	949	3106	4904	4468	5843	2878	3450	Y	Down	0.00177515	N	Down	0.0120801	N	Down	0.602641	N	Down	0.643353	N	Down	0.911106	N	Up	0.236565	N	Down	0.58905
AT5G50150.1	0.847997	1.27501	NEP-interacting protein, putative (DUF239)	Gohir.D10G153600.4,Gohir.D10G153600.1,Gohir.D10G153600.2,Gohir.D10G153600.3,Gohir.D12G273400.1,Gohir.A11G000600.2,Gohir.A11G000600.1,Gohir.A10G113700.1,Gohir.D11G000200.1,Gohir.A12G272700.1	90	383	50	249	121	287	273	424	164	244	104	177	177	285	161	182	77	87	291	653	195	383	77	98	Y	Down	0.000686991	Y	Down	2.8e-06	Y	Down	0.000373639	N	Down	0.30193	Y	Down	0.00782995	N	Down	0.0956419	N	Down	0.163763
AT5G23280.1	-1.24448	0.758027	TCP family transcription factor	Gohir.A12G133100.1,Gohir.D12G136600.1,Gohir.A01G175500.1,Gohir.A03G165900.1,Gohir.D13G060500.1,Gohir.A13G061400.1,Gohir.D02G189100.1	287	1615	680	1540	1150	2165	1615	2346	764	1778	1024	1500	1503	2186	1070	1337	736	1471	1561	2743	749	1748	930	1284	Y	Down	2.26e-05	N	Down	0.00633148	Y	Down	0.00230238	N	Down	0.350521	Y	Down	4.34e-13	N	Down	0.126164	N	Down	0.148715
AT5G41810.2	0.415037	-0.584963	Avr9/Cf-9 rapidly elicited protein	Gohir.D03G082400.1,Gohir.D12G236200.1	16	178	12	113	8	95	0	12	6	11	0	12	0	2	6	16	8	40	4	29	20	41	32	75	Y	Down	0.00490451	Y	Down	7.01e-06	Y	Down	0.000140636	N	Down	0.012034	N	Down	0.466272	N	Down	0.00244545	N	Down	1
AT3G15570.1	-3.27302	1.46395	Phototropic-responsive NPH3 family protein	Gohir.A10G077900.1,Gohir.D10G073700.1	3	167	29	138	80	131	210	105	28	39	9	8	99	131	25	64	1	9	145	271	28	37	5	25	Y	Down	1.82e-10	Y	Down	2.69e-05	N	Down	0.118441	N	Up	0.21814	N	Down	0.213603	N	Up	0.854965	N	Down	0.589459
AT3G19320.1	0.121991	0.287577	Leucine-rich repeat (LRR) family protein	Gohir.A01G122000.1,Gohir.D01G109400.1,Gohir.A03G187300.1,Gohir.D02G208100.1	74	485	68	159	83	187	530	452	205	269	120	69	474	338	215	243	59	44	899	962	292	419	45	39	Y	Down	1.5e-05	N	Down	0.0134336	Y	Down	0.00213033	N	Up	0.705235	N	Down	0.0597478	N	Up	0.125629	N	Up	0.26144
AT1G67910.2	-0.0403577	0.442143	hypothetical protein	Gohir.D08G261700.1,Gohir.A03G134800.1,Gohir.D02G158400.1,Gohir.A08G241000.1	141	634	145	456	197	571	281	223	152	143	650	483	46	163	168	180	578	310	181	142	176	150	353	252	Y	Down	0.00491219	Y	Down	0.00024745	Y	Down	0.000459277	N	Up	0.596465	N	Up	0.69974	N	Up	0.388195	N	Down	0.146727
AT1G76070.1	-1.37851	1.25376	hypothetical protein	Gohir.D05G185800.1,Gohir.A12G058500.1,Gohir.D05G257500.1,Gohir.D12G058500.1,Gohir.A05G255800.1,Gohir.A05G182800.1,Gohir.A02G174600.1	5	195	13	71	31	93	51	83	22	29	62	102	84	107	21	15	62	74	142	151	92	147	167	194	Y	Down	0.00194162	N	Down	0.0078916	Y	Down	0.000994049	N	Down	0.641547	N	Down	0.351157	N	Down	0.23799	N	Down	0.690311
AT1G58100.1	0.283393	0.661198	TCP family transcription factor	Gohir.D04G175200.1,Gohir.D01G173300.1,Gohir.A04G130000.1,Gohir.A01G182200.2,Gohir.A01G182200.1	157	689	129	410	204	379	237	364	188	276	190	283	158	279	171	190	174	227	168	226	153	170	255	279	Y	Down	0.000317035	Y	Down	0.000231657	N	Down	0.00749578	N	Down	0.438609	Y	Down	0.00792547	N	Down	0.174371	N	Down	0.15425
AT3G21710.2	-4.16993	0.63743	transmembrane protein	Gohir.D02G134300.1,Gohir.D02G134300.2,Gohir.D01G063800.2,Gohir.A12G156600.1	3	199	54	190	84	201	10	53	37	30	30	40	40	96	15	28	10	64	73	91	26	35	82	61	Y	Down	1.18e-06	Y	Down	0.000274238	Y	Down	0.00150274	N	Down	0.026809	N	Up	0.502831	N	Down	0.544	N	Down	0.0845883
AT1G30260.1	-3.87344	1.3427	galactosyltransferase family protein	Gohir.D05G149100.1,Gohir.A05G146600.1,Gohir.A10G043400.1,Gohir.A06G139600.1,Gohir.D10G044600.1	64	1118	938	2217	2379	4318	483	1326	362	1014	1181	2947	425	1949	398	325	1888	2106	1104	1563	2010	3122	5782	5580	Y	Down	9.36e-08	N	Down	0.233681	N	Down	0.0638257	N	Down	0.219723	Y	Down	1.82e-08	Y	Down	0.00025399	N	Down	0.00545767
AT3G19620.1	0.929611	1.96523	Glycosyl hydrolase family protein	Gohir.D04G160100.1,Gohir.A04G118400.1	80	462	42	132	164	158	122	183	77	70	110	82	142	149	55	94	71	70	7	29	7	12	3	2	Y	Down	5.07e-05	Y	Down	0.00166603	N	Up	0.925656	N	Down	0.385419	N	Up	0.705862	N	Up	0.608371	N	Down	0.900532
AT5G42690.2	0.819428	1.58496	transcription factor, putative (Protein of unknown function, DUF547)	Gohir.D05G203300.4,Gohir.D05G203300.1,Gohir.D05G203300.3,Gohir.A06G016200.1,Gohir.D05G203300.2	30	249	17	113	51	143	83	203	75	194	86	174	32	205	62	61	39	133	139	183	97	146	90	62	Y	Down	8.28e-06	Y	Down	2.2e-06	Y	Down	0.000326881	N	Down	0.0640673	Y	Down	1.23e-08	N	Down	0.0329798	N	Down	0.0154772
AT1G33055.1	-1.40481	1.84224	hypothetical protein	Gohir.D08G121300.1,Gohir.A08G108600.1,Gohir.A09G187300.1,Gohir.D03G088400.1,Gohir.D09G182100.1,Gohir.A02G095100.1	690	4112	1827	4047	6551	8894	1653	1953	1740	2640	5133	6491	1857	4118	2706	1326	7352	7137	1297	2196	3937	5132	5471	4113	Y	Down	1.01e-05	N	Down	0.210971	N	Down	0.478346	N	Down	0.700666	N	Down	0.236908	N	Down	0.33233	N	Down	0.048532
AT1G75500.1	-0.106915	-0.807355	Walls Are Thin 1	Gohir.A05G189000.1,Gohir.D01G101400.1	13	214	14	87	8	51	159	162	135	78	87	48	70	48	34	109	11	19	153	264	171	304	134	323	Y	Down	7.11e-05	Y	Down	1.98e-05	N	Down	3.98e-05	N	Down	0.962762	N	Up	0.0368532	N	Up	0.128608	N	Up	0.454506
AT5G18130.1	-1.15189	0.764554	transmembrane protein	Gohir.D11G246200.1,Gohir.A11G235300.1	662	3873	1471	3094	2499	5004	1063	1234	1126	1633	3192	3877	755	1693	1291	1017	3367	4487	2694	1032	2819	2305	7917	6443	Y	Down	9.17e-05	N	Down	0.116163	Y	Down	0.00069622	N	Down	0.711831	Y	Down	0.00563007	N	Down	0.424723	N	Down	0.0442267
AT4G36970.1	-0.623437	1.59337	Remorin family protein	Gohir.A12G071500.1,Gohir.D12G069600.1	37	282	57	232	172	299	121	229	91	229	81	145	118	177	117	144	54	106	91	186	95	154	72	99	Y	Down	0.000173403	Y	Down	3.65e-05	N	Down	0.0191545	N	Down	0.170008	Y	Down	2.45e-08	N	Down	0.090435	N	Down	0.292849
AT3G18050.1	1.38702	1.26919	GPI-anchored protein	Gohir.D09G052900.1,Gohir.A09G052100.1	102	417	39	247	94	190	294	577	114	221	64	95	240	429	83	166	38	57	511	871	193	388	54	57	Y	Down	0.000855482	Y	Down	0.000333529	N	Down	0.00621407	N	Down	0.168951	Y	Down	0.000191515	N	Down	0.297957	N	Down	0.0658943
AT4G32890.1	0.298179	1.39931	GATA transcription factor 9	Gohir.A05G296800.1,Gohir.D11G268100.1,Gohir.D06G197700.1,Gohir.D03G059000.1,Gohir.A10G066600.1,Gohir.D05G296700.1,Gohir.A11G258100.1,Gohir.A06G189300.1,Gohir.D10G213500.1,Gohir.D10G067900.1	241	993	196	614	517	638	400	925	494	1029	206	709	236	524	719	885	139	613	651	1206	484	711	365	532	Y	Down	0.000452111	Y	Down	0.000932916	N	Down	0.603154	N	Down	0.0434493	Y	Down	0.00308248	Y	Down	6.99e-06	N	Down	0.0148472
AT1G69850.1	1.11548	0.485427	nitrate transporter 1:2	Gohir.D05G202200.1,Gohir.1Z004600.1,Gohir.D05G202400.2,Gohir.A12G167100.1,Gohir.A05G199400.1,Gohir.D13G068800.1,Gohir.D12G170500.1,Gohir.D02G115000.1,Gohir.A02G030200.1,Gohir.A05G199300.1,Gohir.D05G202400.3,Gohir.A03G098100.1,Gohir.A13G052100.1	130	638	60	185	84	123	147	107	214	71	82	88	149	123	167	115	69	81	179	99	133	100	108	102	Y	Down	0.000121366	Y	Down	0.00102704	N	Down	0.186824	N	Up	0.508456	Y	Up	5.42e-10	N	Down	0.837208	N	Up	0.616919
AT1G67750.1	-1.24644	-0.633461	Pectate lyase family protein	Gohir.D12G190100.1,Gohir.D02G155700.1,Gohir.A01G157000.1,Gohir.A12G146400.1,Gohir.D12G151000.2,Gohir.D12G151000.1,Gohir.D01G153300.1,Gohir.A12G187100.1	51	599	121	168	78	172	618	1624	151	545	99	371	186	964	72	650	44	175	232	561	345	974	179	560	Y	Down	0.000609041	N	Down	0.535023	N	Down	0.0232908	N	Down	0.0406749	Y	Down	2.78e-07	N	Down	0.0568018	Y	Down	9.49e-05
AT5G42680.2	-2.00734	0.165851	MIZU-KUSSEI-like protein (Protein of unknown function, DUF617)	Gohir.A01G118300.1,Gohir.A01G118300.2,Gohir.A03G087700.1	49	478	197	525	221	764	538	690	237	244	275	586	295	657	142	114	253	579	973	962	998	1191	329	319	Y	Down	4.78e-07	Y	Down	0.00139135	Y	Down	2.04e-07	N	Down	0.547787	N	Down	0.813589	N	Down	0.00516208	N	Down	0.00751667
AT1G76880.1	-0.0628725	0.559098	Duplicated homeodomain-like superfamily protein	Gohir.A05G243100.1,Gohir.A07G019800.1,Gohir.A06G082400.1,Gohir.D05G244700.1,Gohir.D07G019600.1,Gohir.D07G019600.2,Gohir.A12G243800.2,Gohir.A12G243800.1,Gohir.D05G244600.1,Gohir.D06G083400.1,Gohir.A01G197900.1,Gohir.A05G243200.1,Gohir.D12G244800.1,Gohir.D12G244800.3,Gohir.D12G244800.2	449	1646	469	1510	691	1145	380	737	409	727	437	679	202	417	495	617	245	667	449	719	668	750	1132	1019	Y	Down	0.000990263	Y	Down	8.1e-05	N	Down	0.0170132	N	Down	0.140779	Y	Down	3.64e-06	N	Down	0.231742	N	Down	0.0232272
AT3G24520.1	-0.466568	0.049753	heat shock transcription factor C1	Gohir.A08G241300.1,Gohir.D06G060900.1,Gohir.D08G262000.1,Gohir.A05G023100.1,Gohir.A06G062600.1,Gohir.D05G024600.1	165	607	228	872	236	730	328	278	230	337	351	419	132	253	245	282	228	374	244	521	255	351	530	344	Y	Down	0.00141384	Y	Down	1.06e-05	Y	Down	0.000809521	N	Up	0.719933	Y	Down	0.021639	N	Down	0.515919	N	Down	0.19083
AT3G23820.1	-0.398607	1.06584	UDP-D-glucuronate 4-epimerase 6	Gohir.A02G019300.1,Gohir.A10G127600.1,Gohir.D10G138400.1,Gohir.D02G022600.1	861	3828	1135	2804	2376	3219	1549	3055	1564	3253	875	1023	453	1423	1814	2737	400	1075	1055	1959	1412	2919	1207	1499	Y	Down	0.00170389	Y	Down	0.00182912	N	Down	0.136179	N	Down	0.39289	Y	Down	8.51e-05	N	Down	0.65414	N	Down	0.0983509
AT4G33790.1	-2.074	-0.635428	Jojoba acyl CoA reductase-related male sterility protein	Gohir.D07G112800.1,Gohir.D08G014800.1,Gohir.A08G004500.2,Gohir.A08G004500.1,Gohir.A09G092900.1,Gohir.A07G109100.1	76	504	320	991	206	377	101	141	300	94	647	300	117	224	223	118	1070	376	398	366	472	37	226	19	Y	Down	0.000807147	Y	Down	0.000822945	N	Down	0.00926486	N	Down	0.585641	Y	Up	4.01e-14	N	Up	0.0234826	N	Down	0.103457
AT1G47960.1	-5.47168	1.58902	cell wall / vacuolar inhibitor of fructosidase 1	Gohir.A10G174100.1,Gohir.D10G180600.1,Gohir.D10G180700.1,Gohir.A05G275500.1,Gohir.D05G277600.1	48	1388	2130	5853	6408	6130	1468	902	483	1459	4115	3192	580	674	1068	1221	1424	2580	2399	2760	2910	4031	4414	4077	Y	Down	7.45e-13	N	Down	0.107414	N	Up	0.874581	N	Up	0.324894	Y	Down	6.56e-08	N	Up	0.296431	N	Down	0.596204
AT3G62830.1	0.732896	0.536753	NAD(P)-binding Rossmann-fold superfamily protein	Gohir.D08G085500.1,Gohir.D12G134200.1,Gohir.A02G050000.1,Gohir.D02G055100.1	118	557	71	275	103	299	154	289	153	272	98	124	190	340	116	131	97	94	319	330	130	221	107	206	Y	Down	0.000211918	Y	Down	4.47e-05	Y	Down	1.9e-05	N	Down	0.164169	Y	Down	6.9e-05	N	Down	0.4842	N	Down	0.0787726
AT3G03910.1	1.71621	0.893085	glutamate dehydrogenase 3	Gohir.A08G213100.1,Gohir.D08G230200.2,Gohir.D08G230200.1	46	295	14	121	26	140	74	125	60	101	79	34	65	132	30	64	13	26	115	261	75	120	98	296	Y	Down	4.76e-05	Y	Down	1.34e-07	Y	Down	0.00288806	N	Down	0.352744	N	Down	0.10609	N	Up	0.110773	N	Down	0.105572
AT1G67590.1	1.11103	-0.120294	Remorin family protein	Gohir.A05G311200.1,Gohir.A05G311200.2,Gohir.D05G312000.3,Gohir.D05G312000.1,Gohir.D05G312000.2,Gohir.A01G155800.1	54	330	25	148	23	90	26	87	34	62	16	37	13	50	37	63	4	36	147	199	73	127	63	43	Y	Down	5.09e-05	Y	Down	2.26e-06	Y	Down	5.8e-05	N	Down	0.305396	N	Down	0.0373419	N	Down	0.178545	N	Down	0.0500554
AT2G38430.1	-0.535596	-0.421138	hypothetical protein	Gohir.A11G241200.2,Gohir.A11G241200.1,Gohir.D11G250600.2,Gohir.D11G250600.1,Gohir.A11G241200.3,Gohir.A11G241200.4	218	1275	316	684	236	481	407	406	402	343	474	345	139	344	426	377	268	285	258	231	219	259	280	291	Y	Down	1.84e-05	N	Down	0.00966243	Y	Down	0.00168668	N	Up	0.99768	N	Up	0.298851	N	Up	0.237238	N	Down	0.00811447
AT5G20150.1	0.68281	1.12711	SPX domain-containing protein 1	Gohir.D05G017300.1,Gohir.A05G016300.1	61	291	38	256	83	199	397	217	170	258	839	569	101	222	102	168	1049	944	497	77	279	54	420	115	Y	Down	0.00065878	N	Down	0.00728601	N	Down	0.0941073	N	Up	0.165427	N	Down	0.43375	N	Up	0.133906	N	Down	0.0379146
AT3G18710.1	-1.80735	0.514573	plant U-box 29	Gohir.D02G071500.1,Gohir.A02G065600.1,Gohir.D02G071400.1	4	86	14	198	20	99	9	15	157	148	16	156	7	5	256	109	5	75	16	56	7	28	19	129	Y	Down	0.00382431	Y	Down	2.04e-05	Y	Down	9.81e-06	N	Down	0.606189	N	Up	0.866255	Y	Down	3.73e-06	N	Up	0.909124
AT3G10910.1	0.420612	0.259306	RING/U-box superfamily protein	Gohir.D02G004100.1,Gohir.A10G204600.1,Gohir.D10G212600.1,Gohir.A10G179700.1,Gohir.A02G003700.1,Gohir.D10G186400.1,Gohir.D10G115900.1	1210	4550	904	2556	1082	3106	589	1144	572	1260	614	1332	448	1175	752	790	576	1378	1191	1279	1438	1933	2335	1938	Y	Down	0.000692613	Y	Down	0.000376391	Y	Down	4.59e-07	N	Down	0.105366	Y	Down	8.74e-09	N	Down	0.00249265	N	Down	0.00260934
AT1G12240.1	-1.94877	-1.30895	Glycosyl hydrolases family 32 protein	Gohir.D03G107700.1,Gohir.A03G058400.1,Gohir.A09G195400.1,Gohir.A12G199100.2,Gohir.A12G218600.1,Gohir.A12G199100.1,Gohir.A12G199100.3,Gohir.D12G220900.2,Gohir.D12G220900.1,Gohir.D08G190700.1,Gohir.D09G190000.1,Gohir.D12G201800.1	43	733	166	173	67	144	62	83	49	28	11	6	43	57	30	48	14	23	226	180	87	106	11	49	Y	Down	8.54e-10	N	Down	0.962	N	Down	0.0650715	N	Down	0.585436	N	Up	0.0303278	N	Up	0.568457	N	Down	0.651462
AT5G13720.1	-1.1078	1.57143	Uncharacterized protein family (UPF0114)	Gohir.D13G161700.1,Gohir.D13G161700.2,Gohir.A13G156900.1	116	456	250	964	743	957	83	413	174	781	183	637	180	408	303	328	194	1050	221	612	274	870	614	1191	Y	Down	0.00107647	Y	Down	0.00137991	N	Down	0.264527	N	Down	0.208582	Y	Down	0	Y	Down	7.38e-06	N	Down	0.097399
AT1G68560.1	1.72379	1.43134	alpha-xylosidase 1	Gohir.A11G320100.1,Gohir.D11G339200.1,Gohir.D12G170900.1,Gohir.D13G067000.1,Gohir.D13G001600.1	109	532	33	158	89	157	369	484	110	226	62	87	344	416	99	157	37	88	776	949	161	190	66	67	Y	Down	0.000171257	Y	Down	2.08e-05	N	Down	0.0339719	N	Down	0.514209	Y	Down	2.87e-06	N	Down	0.359184	N	Down	0.530592
AT1G12330.1	-0.163499	-0.588186	cyclin-dependent kinase-like protein	Gohir.D12G223500.1,Gohir.D08G192300.1,Gohir.D08G192700.1,Gohir.A08G174000.1,Gohir.A08G173600.1,Gohir.A12G221200.1	200	954	224	662	149	606	110	166	121	148	104	109	100	200	115	153	120	155	292	662	143	149	118	116	Y	Down	0.00119018	Y	Down	0.000346645	Y	Down	1.76e-09	N	Down	0.398417	N	Down	0.198171	N	Down	0.890475	N	Down	0.0714969
AT1G25440.1	-1.33985	1.17585	B-box type zinc finger protein with CCT domain-containing protein	Gohir.A08G094500.1,Gohir.D09G048500.1,Gohir.A01G185300.1,Gohir.D01G176000.1,Gohir.A09G047500.1,Gohir.D08G105900.1	32	211	81	389	183	354	39	122	113	309	181	447	66	163	128	121	123	444	212	761	181	696	487	1162	Y	Down	0.000277684	Y	Down	1.37e-06	N	Down	0.126761	N	Down	0.0367313	Y	Down	1.02e-10	Y	Down	0.00139012	N	Down	0.0952637
AT3G15030.2	-0.63743	0.777608	TCP family transcription factor 4	Gohir.A13G148300.1,Gohir.D05G345000.1	18	234	28	147	48	143	47	58	39	55	29	26	17	24	61	44	16	34	62	186	51	84	33	71	Y	Down	2.92e-07	Y	Down	7.32e-06	Y	Down	0.000145266	N	Down	0.708288	N	Down	0.125101	N	Up	0.8375	N	Down	0.70773
AT1G29670.1	0.767827	1.61073	GDSL-like Lipase/Acylhydrolase superfamily protein	Gohir.A05G272200.1,Gohir.D05G274400.1,Gohir.D05G154900.1,Gohir.A06G198500.1,Gohir.A05G152400.1,Gohir.D06G205900.1	126	662	74	228	226	447	430	209	413	534	118	283	448	483	281	259	106	424	520	642	189	218	184	168	Y	Down	0.000875085	Y	Down	0.00141094	N	Down	0.0177445	N	Up	0.0970019	N	Down	0.11844	N	Down	0.00361711	N	Down	0.85281
AT4G30400.1	0	1.11548	RING/U-box superfamily protein	Gohir.D08G255700.1,Gohir.A08G087300.1,Gohir.A08G235300.1	6	142	6	128	13	124	35	48	27	63	8	24	27	42	22	39	8	34	79	132	59	133	41	68	Y	Down	1.72e-07	Y	Down	1.69e-11	Y	Down	3.35e-11	N	Down	0.6021	N	Down	0.000466174	N	Down	0.0846914	N	Down	0.503615
AT3G04730.1	0.857696	0.980032	indoleacetic acid-induced protein 16	Gohir.A11G248200.1,Gohir.D11G258600.2,Gohir.D08G261100.1,Gohir.D13G175300.1,Gohir.A13G169900.1,Gohir.A13G169900.2,Gohir.D11G258600.1,Gohir.A05G127100.1,Gohir.D05G128000.1,Gohir.A08G240500.1	4746	14334	2619	10259	5166	10644	8091	9435	2839	4682	6198	6120	4329	8641	2675	3477	4775	5444	7931	6482	5859	6256	8184	6202	Y	Down	0.00383332	Y	Down	5.62e-05	Y	Down	0.000387055	N	Down	0.696422	Y	Down	3.61e-05	N	Up	0.958025	N	Down	0.00850582
AT1G75030.1	1.80735	3	thaumatin-like protein 3	Gohir.A03G117200.1,Gohir.D05G262300.1,Gohir.D02G093800.1	7	212	2	52	16	29	180	98	15	21	7	13	122	166	13	18	3	17	108	90	37	134	10	14	Y	Down	7.57e-10	N	Down	6.5e-07	N	Down	0.327681	N	Up	0.210379	N	Down	0.368964	N	Down	0.605282	N	Down	0.614105
AT4G34160.1	0.106915	1.31451	CYCLIN D3%3B1	Gohir.D13G041500.1,Gohir.D02G207700.2,Gohir.D02G207700.1,Gohir.A13G043000.1,Gohir.A03G186900.2,Gohir.A03G186900.1,Gohir.A04G119700.1,Gohir.D04G161300.1,Gohir.D02G090300.1,Gohir.A02G082300.1,Gohir.D01G109100.1	42	217	39	288	97	360	284	261	94	218	90	66	228	207	71	371	61	76	270	712	104	114	100	46	Y	Down	0.00034742	Y	Down	7.74e-09	Y	Down	1.21e-07	N	Up	0.839633	Y	Down	1.68e-07	N	Up	0.3815	N	Up	0.786025
AT5G52780.1	0.345135	1.26222	transmembrane protein, putative (DUF3464)	Gohir.D06G014000.1,Gohir.A06G015800.1,Gohir.D06G013800.2,Gohir.D06G013800.1	376	1777	296	720	710	1144	791	1438	330	1072	472	1273	298	1330	288	325	497	1301	2420	3945	1050	2811	889	1695	Y	Down	0.00011048	N	Down	0.0219007	N	Down	0.0235641	N	Down	0.399043	Y	Down	1.93e-08	Y	Down	0.000130314	Y	Down	3.84e-05
AT3G17950.1	0.540568	0.850424	transmembrane protein	Gohir.A09G073500.1,Gohir.D12G270100.1,Gohir.D05G162100.1,Gohir.D05G162100.2,Gohir.A05G159400.1,Gohir.D06G135900.1,Gohir.A12G269600.1,Gohir.D09G073200.1	96	535	66	248	119	244	263	280	123	201	131	104	247	203	130	233	103	145	272	447	83	148	75	84	Y	Down	5.5e-05	Y	Down	6.8e-05	Y	Down	0.00396578	N	Down	0.895721	Y	Down	0.00161792	N	Up	0.487569	N	Up	0.782134
AT3G61550.1	0.0458037	1.60039	RING/U-box superfamily protein	Gohir.D12G110100.1,Gohir.A08G127900.1,Gohir.D07G145500.1,Gohir.D08G149100.1,Gohir.D11G097600.1,Gohir.A12G106200.1,Gohir.A11G092800.1,Gohir.A07G140300.1,Gohir.A12G106700.1,Gohir.A12G106400.1	32	257	31	193	94	196	436	351	507	236	328	159	253	331	367	157	155	155	357	362	536	473	423	308	Y	Down	7.71e-06	Y	Down	3.17e-07	N	Down	0.0652423	N	Up	0.607899	Y	Up	5.98e-09	N	Up	0.0135538	N	Down	0.407385
AT5G19730.1	1.09954	-1.48543	Pectin lyase-like superfamily protein	Gohir.A07G008900.2,Gohir.A07G008900.1,Gohir.A12G122800.1,Gohir.D07G009200.1,Gohir.1Z056900.1,Gohir.D12G061300.1,Gohir.D12G061300.2,Gohir.A12G061200.1,Gohir.A06G067700.1,Gohir.D06G066300.1,Gohir.D12G126500.1	30	323	14	63	5	25	175	102	39	50	38	0	93	58	33	78	0	2	49	176	10	17	4	3	Y	Down	0.000210969	N	Down	0.00115025	N	Down	0.00609498	N	Up	0.263244	N	Down	0.25602	N	Up	7.88e-06	N	Up	0.35883
AT5G03960.1	0.912537	-0.0874628	IQ-domain 12	Gohir.A13G011300.4,Gohir.A13G011300.2,Gohir.A13G011300.3,Gohir.A13G011300.1,Gohir.D13G012000.2,Gohir.D13G012000.1,Gohir.D09G116200.1,Gohir.A09G120100.1	32	318	17	87	16	75	65	102	82	73	54	78	33	72	33	33	40	72	171	260	118	292	67	79	Y	Down	1.03e-06	Y	Down	0.000140645	N	Down	2.99e-05	N	Down	0.390852	N	Up	0.516065	N	Down	0.341256	N	Down	0.171241
AT2G37040.1	-1.49923	-0.534336	PHE ammonia lyase 1	Gohir.A11G324400.1,Gohir.D11G343500.1,Gohir.A09G148900.1,Gohir.A04G073300.1,Gohir.A01G214800.1,Gohir.A10G204700.1,Gohir.D10G212700.1,Gohir.A04G073400.1,Gohir.D09G144700.1,Gohir.D01G203300.1,Gohir.A09G150100.1	104	848	294	746	203	1011	515	519	423	489	393	171	368	372	183	514	264	164	1135	752	761	331	422	546	Y	Down	0.000537132	N	Down	0.0653634	Y	Down	1.54e-12	N	Down	0.979594	N	Down	0.421871	N	Up	0.00363643	N	Down	0.964915
AT1G44760.1	-1.39232	2.16993	Adenine nucleotide alpha hydrolases-like superfamily protein	Gohir.D06G044800.1,Gohir.D02G080600.1,Gohir.A06G043900.1,Gohir.A06G043900.2,Gohir.A02G073300.1	32	453	84	182	378	302	269	342	44	160	37	138	245	327	110	231	48	141	272	357	39	31	7	1	Y	Down	1.95e-08	N	Down	0.1515	N	Up	0.585448	N	Down	0.580246	Y	Down	1.62e-08	Y	Down	0.000417157	N	Down	0.373373
AT5G54630.1	0.440573	1.25873	zinc finger protein-like protein	Gohir.D01G060000.1,Gohir.D01G060000.2,Gohir.A01G073400.2,Gohir.A01G073400.3,Gohir.A01G073400.1	38	335	28	136	67	151	99	178	25	48	54	65	58	140	23	66	46	66	106	217	44	34	47	13	Y	Down	2.52e-06	Y	Down	2.38e-05	Y	Down	0.00294196	N	Down	0.218593	N	Down	0.0126329	N	Down	0.635769	N	Down	0.0443007
AT3G02100.1	0.503971	0.322484	UDP-Glycosyltransferase superfamily protein	Gohir.A11G072400.1,Gohir.D12G184300.1,Gohir.A05G372000.1,Gohir.A09G010000.1,Gohir.D12G184400.1,Gohir.D11G076500.1,Gohir.D11G076600.1,Gohir.D11G076700.1,Gohir.D11G076700.2,Gohir.A12G181500.1,Gohir.A12G181400.1,Gohir.D04G043800.1,Gohir.A11G130600.1,Gohir.D09G009100.1	736	3283	519	1291	649	2001	1384	943	2033	1055	931	1104	1394	1912	2322	739	2016	1604	1548	768	560	163	458	137	Y	Down	0.00250353	N	Down	0.0227706	Y	Down	0.000384301	N	Up	0.581082	Y	Up	1.01e-08	N	Down	0.497276	N	Down	0.225239
AT2G17710.1	0.0976108	0.978196	Big1	Gohir.D03G005500.1,Gohir.A02G174300.1	107	667	100	294	197	387	438	432	268	177	343	234	308	330	222	149	307	196	442	231	144	84	169	61	Y	Down	0.00154458	Y	Down	0.001326	Y	Down	0.0036916	N	Up	0.9789	N	Up	0.149959	N	Up	0.175996	N	Down	0.832451
AT5G56040.2	1.11548	1	Leucine-rich receptor-like protein kinase family protein	Gohir.A04G004600.1,Gohir.D01G078700.1,Gohir.D05G385300.1,Gohir.A01G094200.1,Gohir.A03G090300.1	26	255	12	124	24	116	26	89	44	60	20	31	3	23	36	42	8	18	53	160	52	100	34	43	Y	Down	0.00402284	Y	Down	1.18e-06	Y	Down	1.05e-06	N	Down	0.125594	N	Down	0.155694	N	Down	0.484413	N	Down	0.083516
AT5G54010.1	0.321928	2.08746	UDP-Glycosyltransferase superfamily protein	Gohir.A06G201100.1,Gohir.D01G046000.1,Gohir.A01G060600.1,Gohir.D06G209000.1,Gohir.D01G047100.1,Gohir.D11G146700.1	10	208	8	102	34	170	127	125	35	70	50	74	154	200	30	36	35	80	223	255	63	123	62	128	Y	Down	0.000190207	Y	Down	9.02e-09	Y	Down	2.18e-08	N	Up	0.980308	N	Down	0.00417347	N	Down	0.313541	N	Down	0.476926
AT4G01010.1	0.0365259	0.668794	cyclic nucleotide-gated channel 13	Gohir.A12G111900.1,Gohir.A12G111900.2	40	283	39	239	62	317	33	102	56	265	33	142	31	123	78	85	23	151	19	84	31	70	53	144	Y	Down	2.15e-05	Y	Down	2.12e-07	Y	Down	2.9e-10	N	Down	0.0467402	Y	Down	4.44e-16	Y	Down	0.000145732	N	Down	0.0417167
AT1G14870.1	-1.33065	0.853779	PLANT CADMIUM RESISTANCE 2	Gohir.A01G149700.1,Gohir.D02G142000.2,Gohir.A13G039800.1,Gohir.D01G142400.1,Gohir.D13G038500.1,Gohir.D05G376600.1,Gohir.D04G162200.1,Gohir.D01G141600.1,Gohir.A01G149400.1,Gohir.A02G159100.1,Gohir.D01G141800.1,Gohir.A03G118500.2,Gohir.A01G149300.1,Gohir.D01G141700.1,Gohir.A01G149500.1,Gohir.D01G142100.1,Gohir.D02G142000.3,Gohir.D02G142000.1,Gohir.A03G118500.4,Gohir.A03G118500.1,Gohir.A03G118500.3,…	99	558	249	901	450	1734	426	292	1636	6726	773	2407	431	717	1674	1095	1177	3084	1529	3341	1838	4921	2772	6190	Y	Down	0.00112425	Y	Down	5.27e-05	Y	Down	0.00234992	N	Up	0.375573	Y	Down	1.1e-09	Y	Down	7.68e-06	N	Down	0.154284
AT4G18390.1	-1.0126	-0.201634	TEOSINTE BRANCHED 1, cycloidea and PCF transcription factor 2	Gohir.D05G149800.1,Gohir.A05G147300.1,Gohir.A05G147300.3,Gohir.A05G147300.2	57	417	115	435	100	367	48	134	106	192	52	111	36	84	141	118	31	141	100	349	180	224	122	237	Y	Down	7.42e-06	Y	Down	2.77e-05	Y	Down	1.07e-07	N	Down	0.0495871	Y	Down	0.000226649	N	Down	0.0407728	N	Down	0.206171
AT2G40475.1	0.952694	1.0458	hypothetical protein	Gohir.D02G005400.1,Gohir.A05G402100.1,Gohir.A10G149200.1,Gohir.D10G117600.1	60	405	31	166	64	194	93	247	33	60	34	80	148	267	27	48	36	72	141	248	76	94	39	26	Y	Down	0.000593222	Y	Down	3.16e-06	Y	Down	3.34e-05	N	Down	0.0404537	N	Down	0.0128063	N	Down	0.176238	N	Down	0.202129
AT5G43750.1	-0.415037	2.2384	NAD(P)H dehydrogenase 18	Gohir.D10G147600.1	24	176	32	273	151	227	45	155	32	146	51	194	42	111	52	44	38	137	250	911	105	316	110	258	Y	Down	6.01e-05	Y	Down	7.17e-09	N	Down	0.214701	N	Down	0.227174	Y	Down	2.9e-08	Y	Down	8.67e-05	N	Down	0.0930594
AT5G43700.1	0.88316	0.495491	AUX/IAA transcriptional regulator family protein	Gohir.A11G248300.1,Gohir.A07G208900.1,Gohir.A08G062000.1,Gohir.A10G114300.1,Gohir.A02G035200.1,Gohir.A09G222300.1,Gohir.D09G224400.1,Gohir.D08G071000.2,Gohir.D02G042000.1,Gohir.A13G170000.1,Gohir.D13G175400.1,Gohir.D11G258700.1,Gohir.D10G152600.1,Gohir.D08G071000.1,Gohir.D07G214800.1	6022	19391	3265	13636	4603	13182	5196	6771	2413	4196	4124	4243	2855	8254	2716	2831	3949	3650	9423	9058	6204	9372	6587	6664	Y	Down	0.00550244	Y	Down	5.15e-06	Y	Down	3.2e-07	N	Down	0.502583	Y	Down	6.35e-07	N	Down	0.905617	N	Down	0.00279867
AT3G15030.3	-1.14684	-0.784271	TCP family transcription factor 4	Gohir.A04G037900.1,Gohir.D13G152900.4,Gohir.D05G345000.3	14	206	31	206	18	178	19	42	41	42	18	31	4	32	72	54	16	35	28	133	14	21	15	17	Y	Down	2.5e-07	Y	Down	5.56e-06	Y	Down	1.64e-13	N	Down	0.252848	N	Down	0.921468	N	Down	0.367397	N	Down	0.0323077
AT5G41410.1	-0.642448	-0.142019	POX (plant homeobox) family protein	Gohir.D03G148500.1,Gohir.D08G136100.2,Gohir.D08G136100.1,Gohir.A12G234500.1,Gohir.D12G232600.2,Gohir.D12G232600.3,Gohir.D12G232600.1,Gohir.A03G020200.1,Gohir.A08G115500.2,Gohir.A08G115500.1	41	284	64	340	58	279	95	120	61	135	53	106	74	93	88	98	63	109	158	214	250	425	668	1005	Y	Down	1.86e-05	Y	Down	4.91e-07	Y	Down	2.39e-09	N	Down	0.643535	Y	Down	1.09e-05	N	Down	0.0644505	N	Down	0.621548
AT5G48490.1	-1.12776	1.67195	Bifunctional inhibitor/lipid-transfer protein/seed storage 2S albumin superfamily protein	Gohir.A11G142400.1,Gohir.A07G159300.1,Gohir.A10G139400.1,Gohir.D10G127500.1,Gohir.D13G046900.1,Gohir.D11G148700.1,Gohir.A13G048500.1,Gohir.D07G167100.1,Gohir.A10G139300.1	54	671	118	191	376	234	6568	3988	659	678	562	130	5859	3367	132	3166	108	80	2965	1822	200	380	85	75	Y	Down	0.00303109	N	Down	0.317376	N	Up	0.27709	N	Up	0.208634	N	Down	0.912999	Y	Up	0.00216453	N	Up	0.027756
AT1G68130.1	-0.0565835	0.08092	indeterminate(ID)-domain 14	Gohir.A03G091000.1,Gohir.D09G169000.1,Gohir.A12G153500.1,Gohir.D12G156800.1,Gohir.A09G173300.1	50	347	52	271	55	307	133	247	78	206	66	176	174	205	99	88	17	87	289	341	244	305	258	206	Y	Down	1.68e-05	Y	Down	1.09e-06	Y	Down	6.16e-11	N	Down	0.176963	Y	Down	4.42e-09	N	Down	0.0747717	N	Down	0.649899
AT2G28790.1	-1.51457	1.20163	Pathogenesis-related thaumatin superfamily protein	Gohir.A03G040400.1,Gohir.D03G127600.1,Gohir.D05G097000.1,Gohir.A05G096900.1	28	415	80	226	184	462	2203	1552	145	218	143	94	3105	1932	84	176	80	78	3569	2409	250	636	166	138	Y	Down	0.00143845	N	Down	0.0970339	Y	Down	0.000428854	N	Up	0.609061	Y	Down	0.0217097	N	Up	0.213786	N	Up	0.145296
AT3G43720.1	0.378512	0.245756	Bifunctional inhibitor/lipid-transfer protein/seed storage 2S albumin superfamily protein	Gohir.A07G115300.1,Gohir.D13G225300.2,Gohir.D07G119500.1,Gohir.A13G221300.1,Gohir.D13G225300.1	91	525	70	305	83	346	209	162	964	189	109	101	139	155	604	196	44	83	199	304	158	168	89	77	Y	Down	4.12e-05	Y	Down	8.97e-06	Y	Down	2.14e-07	N	Up	0.560831	Y	Up	5.29e-07	N	Up	0.808444	N	Down	0.780548
AT2G19770.1	-0.584963	-1.58496	profilin 5	Gohir.D05G028500.1,Gohir.D03G057600.2,Gohir.D03G057600.1,Gohir.A02G116900.1,Gohir.A05G026600.1	4	213	6	82	2	95	52	95	54	49	4	110	12	41	33	21	12	14	1070	3129	839	3686	188	464	Y	Down	0.000419277	Y	Down	5.35e-07	Y	Down	2.74e-08	N	Down	0.329971	N	Up	0.701672	N	Down	0.00571659	N	Down	0.212229
AT1G77990.1	-0.415037	2.80735	STAS domain / Sulfate transporter family	Gohir.D05G231900.1,Gohir.D06G039800.1,Gohir.A05G229700.1	3	225	4	60	28	88	41	49	15	29	8	42	10	98	13	8	28	112	125	123	85	63	19	51	Y	Down	0.000884565	N	Down	4.58e-07	Y	Down	0.000536166	N	Down	0.831	N	Down	0.117698	N	Down	0.0338395	Y	Down	0.000153852
AT1G17840.1	0.422455	0.52937	white-brown complex-like protein	Gohir.D02G198300.1,Gohir.D07G063900.1,Gohir.D11G219600.1,Gohir.A03G175000.1,Gohir.A11G203700.1,Gohir.A07G060100.2,Gohir.D02G198500.1,Gohir.D07G064800.1,Gohir.D11G219900.2,Gohir.D11G219900.1,Gohir.D02G198400.1,Gohir.A11G203800.1,Gohir.A07G060100.1,Gohir.D02G119900.1,Gohir.A03G091500.1	130	624	97	454	140	516	158	213	555	301	87	169	129	230	368	248	81	260	434	342	311	256	397	232	Y	Down	0.000157585	Y	Down	1.58e-06	Y	Down	2.27e-08	N	Down	0.508013	Y	Up	3.23e-05	N	Down	0.048619	N	Down	0.109043
AT1G79770.1	1.29956	0.469485	CASP-like protein (DUF1677)	Gohir.A02G118300.1,Gohir.D03G058900.1	32	305	13	119	18	214	4	10	10	22	5	37	22	30	6	36	16	21	13	27	11	48	53	94	Y	Down	0.00378747	Y	Down	6.88e-05	Y	Down	1.26e-07	N	Down	0.578002	N	Down	0.116184	N	Down	0.00349785	N	Down	0.760702
AT1G53230.1	-0.36257	0.49304	TEOSINTE BRANCHED 1, cycloidea and PCF transcription factor 3	Gohir.A01G058800.1,Gohir.A01G058800.2,Gohir.D01G044900.1	21	217	27	218	38	241	50	66	49	61	45	33	23	27	79	39	15	22	37	242	73	114	86	148	Y	Down	2.32e-06	Y	Down	8.16e-09	Y	Down	3.39e-11	N	Down	0.626753	N	Down	0.332411	N	Up	0.469855	N	Down	0.804994
AT1G53160.1	0.584963	4.16993	squamosa promoter binding protein-like 4	Gohir.D13G151900.1	9	227	6	90	108	297	121	509	3	55	4	130	80	491	16	35	0	45	1	6	3	6	0	0	Y	Down	4.09e-05	Y	Down	0.00058603	Y	Down	0.00392327	N	Down	0.0641009	N	Down	2.55e-15	N	Down	0.0791547	Y	Down	0.00137154
AT2G46710.1	1.56884	1.70782	Rho GTPase activating protein with PAK-box/P21-Rho-binding domain-containing protein	Gohir.A11G099800.1,Gohir.A12G115200.1,Gohir.D12G118700.1,Gohir.D08G144800.1,Gohir.A08G123400.1,Gohir.D11G104400.1	89	512	30	184	98	167	193	249	85	99	86	135	157	260	57	71	44	86	278	437	189	205	289	149	Y	Down	4.43e-05	Y	Down	5.67e-07	N	Down	0.0403883	N	Down	0.569667	N	Down	0.390921	N	Down	0.184117	N	Down	0.151268
AT1G11120.2	-0.643856	-0.0588937	CTTNBP 2 amino-terminal-like protein	Gohir.A05G163300.1,Gohir.D13G065400.1,Gohir.A13G056500.1,Gohir.A13G056500.2,Gohir.D10G023500.1,Gohir.A10G022700.1,Gohir.D05G166300.1,Gohir.A05G163300.2,Gohir.D06G129300.1,Gohir.A06G124400.1	16	269	25	144	24	125	113	101	79	56	67	110	84	81	48	60	103	82	170	253	149	144	57	89	Y	Down	2.85e-08	N	Down	0.00645805	Y	Down	4.94e-05	N	Up	0.833969	N	Up	0.0821942	N	Down	0.166463	N	Up	0.932457
AT2G33850.1	0.00702043	1.78404	E6-like protein	Gohir.D05G162000.1,Gohir.A10G027800.1	206	1356	205	417	706	375	1758	1648	503	2069	385	444	1009	1170	316	2219	144	397	836	986	277	683	42	240	Y	Down	5.6e-06	N	Down	0.0272607	N	Up	0.151609	N	Up	0.871722	Y	Down	3.08e-12	N	Down	0.755758	N	Down	0.580494
AT5G62470.2	-0.642448	-0.678072	myb domain protein 96	Gohir.A05G365800.1,Gohir.D04G049200.1,Gohir.D07G211500.1,Gohir.D09G015200.1,Gohir.A09G016600.1,Gohir.D11G034300.1	41	458	64	194	40	164	113	91	1145	108	101	71	96	115	436	89	52	46	214	148	152	184	196	205	Y	Down	0.000520187	Y	Down	0.00123259	Y	Down	7.67e-07	N	Up	0.67304	Y	Up	7.37e-06	N	Up	0.552349	N	Down	0.714718
AT1G75710.1	-0.350497	1.27009	C2H2-like zinc finger protein	Gohir.A06G041800.1,Gohir.D01G098000.2,Gohir.D01G098000.1,Gohir.A05G186800.1,Gohir.D05G189700.1,Gohir.D06G031300.1,Gohir.A01G111400.1,Gohir.A05G232500.1,Gohir.D05G234900.1,Gohir.D06G042800.1	40	329	51	272	123	381	170	289	92	194	58	89	99	162	99	122	18	75	135	273	107	173	126	133	Y	Down	3.75e-06	Y	Down	1.98e-05	Y	Down	9.15e-05	N	Down	0.235261	Y	Down	5.34e-06	N	Down	0.250303	N	Down	0.240563
AT2G46870.1	-1	0.0473057	AP2/B3-like transcriptional factor family protein	Gohir.D12G121500.1,Gohir.D12G121500.2,Gohir.A08G108800.1,Gohir.A02G095200.1,Gohir.A07G133600.1,Gohir.D07G138000.1,Gohir.D12G243600.1,Gohir.D08G121500.1,Gohir.D03G088300.1,Gohir.A12G242600.1	15	195	30	242	31	204	56	107	94	170	48	147	6	122	66	61	9	147	151	191	134	76	148	76	Y	Down	3.71e-07	Y	Down	7.71e-08	Y	Down	5.71e-11	N	Down	0.40249	Y	Down	0.000372792	Y	Down	0.00152532	N	Down	0.00171113
AT1G55370.2	-3.22239	2.19265	NDH-dependent cyclic electron flow 5	Gohir.D11G268800.1,Gohir.A11G258700.1	3	260	28	128	128	143	26	143	34	136	32	202	31	113	32	27	47	229	169	614	49	204	111	173	Y	Down	6.02e-11	Y	Down	0.0010127	N	Down	0.83921	N	Down	0.178093	Y	Down	1.04e-07	Y	Down	2.61e-07	N	Down	0.00991168
AT2G21100.1	-1.67807	1.90689	Disease resistance-responsive (dirigent-like protein) family protein	Gohir.D02G225000.1,Gohir.D11G290200.1,Gohir.A03G203600.1,Gohir.A11G279900.1,Gohir.D11G290300.1	5	292	16	61	60	127	384	345	48	76	51	95	343	323	21	65	57	94	160	241	26	70	3	2	Y	Down	0.000467914	N	Down	0.132147	N	Down	0.0396353	N	Up	0.881207	N	Down	0.0218248	N	Down	0.484919	N	Up	0.855191
AT5G62680.1	-1.06971	-1.20436	Major facilitator superfamily protein	Gohir.D12G178000.1,Gohir.A02G030600.1,Gohir.A02G030500.1,Gohir.D03G091000.1,Gohir.A03G064700.1	101	524	212	929	92	579	69	110	109	343	47	87	33	108	154	247	41	186	154	266	203	271	223	526	Y	Down	9.39e-05	Y	Down	1.4e-06	Y	Down	2.63e-14	N	Down	0.341817	Y	Down	6.33e-15	N	Down	0.12059	N	Down	0.0222918
AT2G14820.1	-0.191141	-0.558873	Phototropic-responsive NPH3 family protein	Gohir.A11G216100.1,Gohir.A11G216100.3,Gohir.A11G216100.2,Gohir.D11G207300.3,Gohir.D11G207300.1,Gohir.A13G046100.1,Gohir.D13G045200.1,Gohir.D02G205100.1,Gohir.A03G183500.1,Gohir.D11G207300.2,Gohir.A02G152400.1,Gohir.D03G027800.1	120	587	137	658	93	435	206	191	207	217	218	206	50	119	189	361	116	172	370	420	344	357	301	283	Y	Down	0.000504341	Y	Down	6.23e-07	Y	Down	2.51e-10	N	Up	0.862117	N	Down	0.752846	N	Up	0.852874	N	Down	0.0695821
AT5G11790.1	1.08964	1.42884	N-MYC downregulated-like 2	Gohir.D05G044700.1,Gohir.A11G254800.3,Gohir.A05G043000.1	83	577	39	161	105	235	164	521	126	457	106	233	98	443	96	134	29	226	192	228	70	179	32	12	Y	Down	8e-06	N	Down	0.0207941	Y	Down	0.00191702	N	Down	0.00882497	Y	Down	5.78e-07	N	Down	0.296984	Y	Down	1.11e-05
AT3G14310.1	1.12455	1.76275	pectin methylesterase 3	Gohir.A05G037100.1,Gohir.A05G141700.1,Gohir.D10G051600.1,Gohir.D05G144000.1,Gohir.D05G038600.1,Gohir.A10G047600.1	266	1364	122	388	414	516	783	1293	601	1471	254	307	577	1210	614	529	215	297	932	1593	446	1020	110	278	Y	Down	6.1e-05	N	Down	0.0310459	N	Down	0.552584	N	Down	0.384203	Y	Down	3.86e-14	N	Down	0.498592	N	Down	0.00712626
AT4G35750.1	0.332983	1.84902	SEC14 cytosolic factor family protein / phosphoglyceride transfer family protein	Gohir.D03G004500.1,Gohir.A01G108600.1,Gohir.A01G108600.2,Gohir.D01G095400.1,Gohir.A02G175300.1,Gohir.D01G095000.1,Gohir.D12G058000.1	393	1438	312	1521	1124	1317	625	873	1033	1761	2453	3231	264	845	837	795	2176	3453	556	525	971	981	2093	1202	Y	Down	0.00226061	Y	Down	1.83e-07	N	Down	0.664412	N	Down	0.414602	Y	Down	0.0115339	N	Down	0.275178	Y	Down	0.000237976
AT5G54250.1	-1.46566	1.1973	cyclic nucleotide-gated cation channel 4	Gohir.A01G069000.1	21	162	58	419	133	446	98	246	63	380	36	182	73	148	137	140	26	238	90	204	93	157	101	191	Y	Down	5.56e-05	Y	Down	3.44e-09	Y	Down	5.61e-07	N	Down	0.093788	Y	Down	7.77e-16	N	Down	0.00564859	N	Down	0.0959236
AT5G03610.1	0.197939	1.23447	GDSL-like Lipase/Acylhydrolase superfamily protein	Gohir.A04G064400.1,Gohir.A01G207400.1,Gohir.D04G101800.1,Gohir.A09G171000.1,Gohir.D04G101800.2,Gohir.D12G091300.1,Gohir.A12G091400.1,Gohir.D01G196900.1,Gohir.D09G166700.1	39	378	34	183	80	242	161	232	107	109	126	67	171	289	78	70	45	91	217	363	85	167	61	118	Y	Down	0.000372969	Y	Down	2.98e-06	Y	Down	1.54e-05	N	Down	0.423941	N	Down	0.957469	N	Up	0.078659	N	Down	0.132442
AT1G04820.1	1.69922	2.55829	tubulin alpha-4 chain	Gohir.A12G081300.1,Gohir.A03G180700.1,Gohir.D08G000600.2,Gohir.D08G000600.1,Gohir.D12G078500.1	591	2519	182	723	1072	902	3320	3863	1459	2188	560	747	1961	3282	421	1481	193	520	3312	5569	1660	3280	196	431	Y	Down	0.000255645	N	Down	0.0256553	N	Up	0.700977	N	Down	0.702237	N	Down	0.0438322	N	Down	0.619269	N	Down	0.121415
AT3G26740.1	-2.08037	1.1314	CCR-like protein	Gohir.A04G100800.1,Gohir.A04G100800.2,Gohir.D11G067900.1,Gohir.D04G140100.1,Gohir.A11G063600.1	672	5723	2842	8054	6226	12082	919	3296	3441	10214	5561	13102	689	4596	5012	3178	5034	19406	6944	20124	14279	37283	26118	31265	Y	Down	0.00363525	N	Down	0.0226235	N	Down	0.118056	N	Down	0.00191811	Y	Down	9.28e-09	N	Down	0.0231165	N	Down	0.018705
AT1G21340.1	4.2854	2	Dof-type zinc finger DNA-binding family protein	Gohir.A05G242200.1,Gohir.D05G243500.1	39	371	2	71	8	108	56	48	58	52	40	45	29	55	37	25	43	36	15	55	28	32	7	9	Y	Down	1.38e-05	N	Down	2.18e-10	Y	Down	2.76e-12	N	Up	0.780922	N	Up	0.559926	N	Down	0.766225	N	Down	0.313262
AT5G47560.1	-1.926	-1.4235	tonoplast dicarboxylate transporter	Gohir.A06G153700.1,Gohir.D06G160500.1,Gohir.A10G008900.1,Gohir.D10G008600.1	60	765	228	631	85	280	71	93	79	122	42	66	41	75	60	101	15	49	205	398	151	220	174	357	Y	Down	1.36e-08	N	Down	0.024826	N	Down	0.0440829	N	Down	0.605889	Y	Down	0.0148991	N	Down	0.435388	N	Down	0.272992
AT4G39840.1	1.79837	1.48767	cell wall integrity/stress response component-like protein	Gohir.D03G036900.1,Gohir.A11G200900.1,Gohir.D11G222100.1,Gohir.A02G143600.1	160	764	46	318	129	334	179	305	112	209	135	208	150	319	110	133	108	251	357	370	188	213	125	121	Y	Down	0.00014745	Y	Down	1.42e-08	Y	Down	6.84e-05	N	Down	0.283528	Y	Down	0.0129877	N	Down	0.154096	N	Down	0.0300152
AT5G25220.1	-0.658102	0.415622	homeobox protein knotted-1-like 3	Gohir.D07G034100.4,Gohir.D07G034100.1,Gohir.A06G099900.2,Gohir.D05G059100.1,Gohir.D05G059100.2,Gohir.A05G057000.1,Gohir.A13G180600.1,Gohir.D06G102100.1,Gohir.A06G049900.1,Gohir.A06G099900.3,Gohir.A06G099900.1,Gohir.A06G099900.4,Gohir.D13G188500.1,Gohir.A07G030300.5,Gohir.A07G030300.2,Gohir.A07G030300.1	391	1770	617	2421	823	2015	520	1009	751	1768	816	1139	294	756	1115	1107	582	1369	506	862	594	937	1033	1651	Y	Down	0.000156921	Y	Down	4.26e-06	Y	Down	2.05e-05	N	Down	0.10643	Y	Down	1.82e-13	N	Down	0.188229	N	Down	0.0163039
ATCG00690.1	-1.56188	1.06817	photosystem II reaction center protein T	Gohir.1Z077300.1,Gohir.A03G083000.1,Gohir.D02G096800.1,Gohir.A03G074000.1,Gohir.A03G081800.1,Gohir.A02G100700.1,Gohir.A09G102000.1,Gohir.A06G115400.1,Gohir.D08G128700.1,Gohir.A12G258000.1,Gohir.1Z076700.1,Gohir.D11G238200.1,Gohir.D08G100000.1,Gohir.D03G075700.1,Gohir.A05G325500.1,Gohir.D08G130000.1,Gohir.A12G229000.1	21	364	62	245	130	454	190	327	27	41	304	1430	232	1109	13	20	305	1124	1185	2053	434	538	281	301	Y	Down	3.18e-05	N	Down	0.0205533	Y	Down	1.61e-05	N	Down	0.427295	N	Down	0.319523	N	Down	0.0466187	N	Down	0.00199974
AT5G58140.2	-0.459432	1.39855	phototropin 2	Gohir.D12G012400.1,Gohir.A12G012000.1	8	160	11	202	29	221	22	110	19	104	4	44	14	38	17	24	1	56	57	138	80	135	84	84	Y	Down	0.00243545	Y	Down	4.01e-06	Y	Down	2.09e-10	N	Down	0.197011	Y	Down	6.7e-07	N	Down	0.00197782	N	Down	0.194179
AT5G13400.1	0.736966	1.36923	Major facilitator superfamily protein	Gohir.D02G175700.1,Gohir.A03G152700.1,Gohir.A03G152700.3,Gohir.A03G152700.2	20	190	12	223	31	396	56	80	42	92	11	128	82	125	29	25	23	149	229	159	144	164	221	188	Y	Down	5.34e-06	Y	Down	9.49e-14	Y	Down	0	N	Down	0.526246	Y	Down	0.00183238	Y	Down	1.26e-08	N	Down	0.320105
AT2G38600.1	-0.938599	0.0614005	HAD superfamily, subfamily IIIB acid phosphatase	Gohir.A02G002200.2,Gohir.D10G113600.1,Gohir.A02G002200.1,Gohir.D02G002500.1,Gohir.D02G002500.2,Gohir.A10G152600.1	48	504	92	329	96	261	209	198	151	432	203	198	131	151	152	172	145	155	126	122	158	270	146	235	Y	Down	2.14e-07	Y	Down	7.59e-05	Y	Down	6.57e-05	N	Up	0.908782	Y	Down	4.02e-14	N	Up	0.93755	N	Down	0.723029
AT5G15350.1	0.155278	1.80172	early nodulin-like protein 17	Gohir.D11G075000.1,Gohir.D05G119400.1,Gohir.D11G075100.1,Gohir.A11G071100.1,Gohir.A05G118500.1	245	1563	220	567	767	565	1280	1580	543	1012	266	273	871	1276	410	904	171	338	1781	2434	531	1487	335	349	Y	Down	0.000204244	Y	Down	0.00518703	N	Up	0.340278	N	Down	0.600255	Y	Down	2.27e-07	N	Down	0.93532	N	Down	0.156192
AT5G54250.2	-1.03242	0.865699	cyclic nucleotide-gated cation channel 4	Gohir.D01G056500.1	22	129	45	433	82	356	71	160	31	191	20	59	126	125	79	88	27	98	100	169	89	121	61	90	Y	Down	0.00055784	Y	Down	1.19e-10	Y	Down	3.95e-09	N	Down	0.102318	Y	Down	4.35e-11	N	Down	0.0233179	N	Up	0.989469
AT4G18390.2	-0.783189	-0.428094	TEOSINTE BRANCHED 1, cycloidea and PCF transcription factor 2	Gohir.D05G149800.2,Gohir.D10G043400.1,Gohir.A10G042500.1,Gohir.A10G042600.1	43	370	74	395	55	304	105	147	111	179	95	85	44	104	152	138	56	164	80	384	132	232	108	252	Y	Down	2.45e-06	Y	Down	1.8e-06	Y	Down	5.73e-11	N	Down	0.602447	Y	Down	0.00267989	N	Up	0.781627	N	Down	0.244068
AT1G02260.1	-0.909235	-0.137504	Divalent ion symporter	Gohir.D11G010000.2,Gohir.D11G010300.1,Gohir.D11G010100.2,Gohir.D11G010100.1,Gohir.A11G010900.1,Gohir.A11G010900.2,Gohir.D11G010000.1,Gohir.A11G011200.1,Gohir.A11G011000.1	41	347	77	422	70	186	23	37	43	87	27	51	22	33	54	92	22	46	71	95	53	72	65	84	Y	Down	2.69e-06	Y	Down	2.15e-07	Y	Down	0.000273362	N	Down	0.512476	Y	Down	0.000791884	N	Down	0.176276	N	Down	0.564993
AT5G28000.1	0.118181	1.95079	Polyketide cyclase/dehydrase and lipid transport superfamily protein	Gohir.D04G148700.1,Gohir.A04G109400.1	178	898	164	771	634	1792	7188	6381	438	825	3987	3404	3581	4572	600	821	2135	1770	616	470	455	736	338	269	Y	Down	8.69e-05	N	Down	0.0705809	N	Down	0.0132249	N	Up	0.904654	Y	Down	0.000345419	N	Up	0.574222	N	Down	0.330814
AT1G06980.1	-0.234465	-0.112475	6,7-dimethyl-8-ribityllumazine synthase	Gohir.D05G121800.1,Gohir.A05G120800.1,Gohir.D05G003200.1,Gohir.A08G203400.1,Gohir.A03G025200.1,Gohir.A11G138300.1,Gohir.D11G144200.1	68	546	80	349	74	340	76	95	67	186	41	112	79	163	76	64	60	56	503	263	309	528	301	317	Y	Down	4.81e-06	Y	Down	4.93e-06	Y	Down	1.67e-09	N	Down	0.67583	Y	Down	0.00288847	N	Down	0.0088949	N	Down	0.0955936
AT1G06550.1	-1.03814	1.10288	ATP-dependent caseinolytic (Clp) protease/crotonase family protein	Gohir.D11G162900.1	56	514	115	484	247	522	635	356	233	188	59	66	427	267	116	300	26	92	555	233	195	99	48	23	Y	Down	0.00207002	Y	Down	9.96e-05	Y	Down	0.00378567	N	Up	0.169129	N	Up	0.494167	N	Down	0.884174	N	Up	0.271303
AT5G15310.1	0.523562	-0.0931094	myb domain protein 16	Gohir.D10G111200.1,Gohir.D04G191100.1,Gohir.A10G154700.1,Gohir.D04G047200.1,Gohir.A04G146700.1,Gohir.A04G146700.2,Gohir.A12G163800.1,Gohir.A05G368200.1	46	469	32	155	30	223	155	113	40	94	41	51	187	152	45	54	31	47	367	406	58	95	47	28	Y	Down	4.64e-07	Y	Down	1.47e-05	Y	Down	4.29e-12	N	Up	0.509619	Y	Down	4.21e-05	N	Down	0.6159	N	Up	0.591766
AT4G02320.1	1.44746	2.47131	Plant invertase/pectin methylesterase inhibitor superfamily	Gohir.D07G130000.1,Gohir.A11G113500.1,Gohir.D12G132600.1,Gohir.D11G118500.1,Gohir.A07G125900.1	30	366	11	113	61	134	190	380	36	129	8	18	262	364	33	202	8	24	274	254	36	54	2	1	Y	Down	1.18e-07	Y	Down	0.000205351	N	Down	0.0278629	N	Down	0.114042	Y	Down	1.91e-10	N	Down	0.245504	N	Down	0.295026
AT2G40100.1	-4.27302	-0.116514	light harvesting complex photosystem II	Gohir.D10G247500.1,Gohir.A06G164200.1,Gohir.A10G235100.1,Gohir.D06G169100.1	6	346	116	467	107	374	69	127	49	247	8	17	20	156	58	107	15	45	393	1167	172	1348	19	229	Y	Down	3.45e-05	Y	Down	4.75e-05	Y	Down	2.65e-07	N	Down	0.411346	Y	Down	1.67e-12	N	Down	0.295766	N	Down	0.00970814
AT4G25960.1	-0.334419	-1.39855	P-glycoprotein 2	Gohir.D03G173400.1,Gohir.D12G209800.1,Gohir.D03G173100.1,Gohir.D03G173100.2,Gohir.A12G207400.1	23	356	29	170	11	166	94	72	101	64	18	16	27	42	54	29	6	24	85	158	50	26	15	8	Y	Down	1.07e-08	Y	Down	8.49e-05	Y	Down	2.11e-15	N	Up	0.721459	Y	Up	0.019414	N	Up	0.928306	N	Down	0.501156
AT5G25390.2	0.251539	1.078	Integrase-type DNA-binding superfamily protein	Gohir.A06G007800.1,Gohir.A08G252500.1,Gohir.1Z038600.1,Gohir.D07G031800.1,Gohir.D08G274100.1,Gohir.D06G099900.1	75	677	63	213	133	229	507	206	183	120	270	125	760	477	137	83	237	115	811	433	277	256	217	96	Y	Down	0.00365168	N	Down	0.0175953	N	Down	0.0298997	N	Up	0.0375198	Y	Up	0.0072895	N	Up	0.0111786	N	Up	0.212065
AT1G64690.1	2.1375	1.33342	branchless trichome	Gohir.D09G183100.1,Gohir.A12G240800.1,Gohir.D12G242100.1	110	724	25	157	63	235	208	236	45	55	54	100	52	193	35	39	59	69	239	230	45	84	31	55	Y	Down	0.00432062	N	Down	0.087201	Y	Down	0.000188415	N	Down	0.843635	N	Down	0.375532	N	Down	0.252542	N	Down	0.0146545
AT2G32100.1	1.25376	1.46949	ovate family protein 16	Gohir.D11G128900.1,Gohir.A11G123700.1	31	304	13	202	36	130	5	67	3	31	0	32	3	45	4	11	3	23	38	88	77	144	66	43	Y	Down	1.31e-06	Y	Down	3.09e-09	Y	Down	2.1e-05	N	Down	0.0081941	N	Down	6.05e-05	N	Down	0.000797396	N	Down	0.00308532
AT1G60590.1	0.938599	1.32193	Pectin lyase-like superfamily protein	Gohir.D04G179000.1,Gohir.A03G138400.1,Gohir.D02G161400.1,Gohir.A04G135900.1,Gohir.A04G135900.2	23	367	12	107	30	47	337	702	90	302	51	26	310	363	38	671	16	18	87	149	18	26	11	7	Y	Down	0.00255455	Y	Down	0.00301896	N	Down	0.299553	N	Down	0.0813639	Y	Down	0.000577898	N	Up	0.158355	N	Down	0.622133
AT5G60210.1	1.94753	2.36257	ROP interactive partner 5	Gohir.D09G102400.1,Gohir.A09G105600.1	27	357	7	113	36	121	258	342	87	208	49	55	171	245	52	89	30	47	285	343	61	76	16	10	Y	Down	7.35e-08	Y	Down	1.14e-07	Y	Down	7.57e-05	N	Down	0.51427	Y	Down	7.79e-08	N	Down	0.749162	N	Down	0.306456
AT3G18490.1	-0.22191	1.17442	Eukaryotic aspartyl protease family protein	Gohir.A12G266000.1,Gohir.D09G173500.1,Gohir.A09G177900.1,Gohir.D12G266200.1	427	2367	498	1916	1124	2245	1725	2365	811	1527	1054	1152	1526	2281	908	1159	763	1249	1635	2353	890	1390	796	880	Y	Down	2.32e-05	Y	Down	6.05e-06	Y	Down	0.000861778	N	Down	0.429785	Y	Down	9.54e-06	N	Down	0.723271	N	Down	0.120672
AT5G14750.1	0.917538	1.46622	myb domain protein 66	Gohir.D08G187100.1,Gohir.A05G359100.1,Gohir.D04G009900.1,Gohir.D04G055100.1,Gohir.A11G001300.1,Gohir.A08G168600.1,Gohir.D11G000900.1,Gohir.D06G083300.1	255	1438	135	559	373	610	576	700	542	506	444	283	282	482	350	423	268	265	607	410	565	481	269	144	Y	Down	2.75e-05	Y	Down	6.1e-06	N	Down	0.0249472	N	Down	0.633621	N	Up	0.686454	N	Up	0.186998	N	Down	0.162786
AT4G28570.1	0.0473057	1.53605	Long-chain fatty alcohol dehydrogenase family protein	Gohir.1Z061000.1,Gohir.D07G156800.1,Gohir.A07G150400.1	31	336	30	268	87	233	43	61	29	68	33	124	43	55	60	65	46	136	137	242	82	100	87	74	Y	Down	4.21e-05	Y	Down	9.2e-10	Y	Down	0.000101078	N	Down	0.577518	N	Down	0.000643584	Y	Down	0.000538	N	Down	0.682691
AT5G14410.1	-2.14229	0.288057	hypothetical protein	Gohir.A09G030400.1,Gohir.D07G059700.1,Gohir.D09G030000.1,Gohir.A07G055400.1	41	807	181	503	221	905	588	514	55	142	29	290	718	671	51	107	40	302	1035	329	186	270	271	246	Y	Down	0.00361092	N	Down	0.147534	Y	Down	3.75e-10	N	Up	0.833881	Y	Down	6.5e-05	Y	Down	1.98e-06	N	Up	0.843176
AT1G52190.1	0.407175	0.563901	Major facilitator superfamily protein	Gohir.D08G271700.1,Gohir.A02G119800.1,Gohir.A05G247900.1,Gohir.A09G020500.1,Gohir.D03G066600.1,Gohir.D08G271800.1,Gohir.A08G250300.1,Gohir.D05G132000.1,Gohir.A08G250100.1,Gohir.D05G251300.1,Gohir.A05G131900.1	61	555	46	253	68	300	632	442	188	167	485	440	562	521	151	131	311	291	908	783	621	557	773	621	Y	Down	5.54e-07	Y	Down	8.02e-07	Y	Down	6.04e-09	N	Up	0.389401	N	Up	0.447419	N	Up	0.724734	N	Up	0.796627
AT1G66370.1	1.06413	0.471306	myb domain protein 113	Gohir.A11G241400.1,Gohir.D11G250700.1,Gohir.D07G082100.1,Gohir.D07G082200.1,Gohir.A07G077400.1,Gohir.A07G077600.1,Gohir.A07G077500.1,Gohir.A13G102300.1,Gohir.D13G105600.1	92	729	44	213	61	193	301	127	128	87	136	45	68	93	67	171	60	17	172	57	173	34	107	4	Y	Down	8.85e-06	Y	Down	7.15e-06	Y	Down	0.000609091	N	Up	0.0552872	Y	Up	0.0196896	Y	Up	0.00217938	N	Down	0.690604
AT1G76160.1	0.95109	1.8953	SKU5 similar 5	Gohir.D05G256600.1,Gohir.A05G181400.2,Gohir.A01G108200.1,Gohir.A01G108200.2,Gohir.A12G035200.1,Gohir.A05G181400.1,Gohir.D01G094600.1,Gohir.D12G176800.1,Gohir.D05G184400.1,Gohir.D12G037500.1,Gohir.D12G037500.2,Gohir.A01G172100.1,Gohir.A05G255000.1,Gohir.A12G174100.1,Gohir.D01G163100.1	145	1028	75	285	279	356	406	1053	381	735	84	243	660	1064	348	496	32	150	1251	1693	239	448	58	113	Y	Down	3.23e-06	Y	Down	5.88e-05	N	Down	0.538788	N	Down	0.0220468	Y	Down	3.56e-06	N	Down	0.16324	N	Down	0.0826069
AT2G28410.1	0	2.51457	transmembrane protein	Gohir.D08G215300.1,Gohir.A05G103100.1,Gohir.A03G033900.1,Gohir.D05G102800.1,Gohir.D03G134400.1,Gohir.A08G197900.1	21	404	21	134	120	134	547	611	154	96	146	71	662	511	75	100	81	28	197	959	69	508	7	19	Y	Down	9.05e-07	Y	Down	6.49e-06	N	Down	0.801082	N	Down	0.785922	N	Up	0.0782081	N	Up	0.267618	N	Up	0.493536
AT5G06530.2	1.58496	0.0962153	ABC-2 type transporter family protein	Gohir.1Z011800.1,Gohir.D03G071000.1,Gohir.D03G071000.3,Gohir.D03G071000.2,Gohir.D01G189700.1,Gohir.D01G189700.2,Gohir.D01G123100.1,Gohir.A09G132100.1	87	529	29	345	31	255	54	153	15	105	11	58	11	63	14	39	7	50	256	94	273	161	180	102	Y	Down	2.57e-05	Y	Down	0.000852691	Y	Down	3.87e-09	N	Down	0.313545	Y	Down	2.82e-12	N	Down	0.00113539	N	Down	0.00941026
AT5G13170.1	-5.2854	1.62749	senescence-associated gene 29	Gohir.D01G020100.1,Gohir.D02G173400.1,Gohir.D04G139700.1,Gohir.A04G100600.2,Gohir.A04G100600.1	2	102	78	610	241	248	9	7	11	9	3	4	0	8	12	49	2	19	144	14	107	60	65	53	Y	Down	0.00238148	Y	Down	0.000393519	N	Down	0.920075	N	Up	0.790689	N	Up	0.943685	N	Down	0.779542	N	Down	0.0444618
AT1G08810.1	0.664816	0.500429	myb domain protein 60	Gohir.A13G096200.1,Gohir.A13G160500.1,Gohir.D13G100700.1,Gohir.A11G226200.1,Gohir.D13G165700.1,Gohir.D11G239200.1	65	568	41	265	58	327	136	87	332	65	258	123	56	57	166	64	133	50	179	114	181	193	256	158	Y	Down	0.0015818	Y	Down	2.67e-07	Y	Down	3.79e-11	N	Up	0.361594	Y	Up	0.00124244	N	Up	0.0145629	N	Down	0.983472
AT3G60260.1	0.252665	-0.205584	ELMO/CED-12 family protein	Gohir.D08G067100.1,Gohir.D05G319900.1,Gohir.A08G029100.2,Gohir.A08G029100.1	305	1064	256	1848	222	796	349	354	534	407	360	330	124	304	365	356	202	249	577	564	767	796	433	239	Y	Down	0.00165918	Y	Down	1.65e-10	Y	Down	1.38e-08	N	Down	0.973514	Y	Up	0.0319389	N	Up	0.748807	N	Down	0.0263082
AT1G52827.1	-2.70992	0.0249824	cadmium tolerance 1	Gohir.D09G084100.1,Gohir.A09G084300.1	35	903	229	662	233	1422	86	303	301	324	50	476	316	517	255	202	220	449	617	223	471	372	202	187	Y	Down	6.41e-05	N	Down	0.179658	Y	Down	8.88e-16	N	Down	0.00757404	N	Down	0.601195	Y	Down	0.000824752	N	Down	0.521938
AT5G20740.1	-0.0962153	0.738657	Plant invertase/pectin methylesterase inhibitor superfamily protein	Gohir.D05G036800.1,Gohir.D07G016400.1,Gohir.A05G035300.1,Gohir.A07G016600.1	957	6074	1023	3347	1707	3709	2401	3835	522	1824	1251	1211	1936	3677	607	1377	850	1464	2067	3123	757	1480	71	67	Y	Down	5.03e-06	Y	Down	5.17e-05	Y	Down	0.000167818	N	Down	0.239822	Y	Down	2.76e-06	N	Up	0.898242	N	Down	0.0122334
AT3G27170.1	-1.97575	1.10604	chloride channel B	Gohir.A07G227500.1,Gohir.D04G077700.1,Gohir.D04G077700.2,Gohir.D07G234600.1,Gohir.A05G339200.1	15	222	59	483	127	362	94	167	125	203	142	264	48	122	112	106	94	237	98	260	130	306	234	358	Y	Down	1.39e-07	Y	Down	3.78e-10	Y	Down	1.31e-05	N	Down	0.226634	Y	Down	0.0307835	N	Down	0.217474	N	Down	0.0444339
AT1G05420.1	-1.41504	1.79008	ovate family protein 12	Gohir.A09G216300.1,Gohir.A08G065600.1,Gohir.D09G055700.1,Gohir.A09G056300.1,Gohir.D09G218700.1,Gohir.D08G074400.1	9	386	24	130	83	168	120	123	18	89	39	60	69	100	36	33	9	48	49	66	52	119	43	65	Y	Down	2.22e-12	Y	Down	1.2e-05	N	Down	0.0159301	N	Down	0.946002	Y	Down	3.12e-11	N	Down	0.51105	N	Down	0.469323
AT3G01500.3	0.280108	2.32193	carbonic anhydrase 1	Gohir.A09G026600.2,Gohir.A09G026600.3,Gohir.D07G227500.1,Gohir.A05G359000.1	17	322	14	185	70	575	7	46	7	22	0	29	0	104	5	7	9	35	198	1355	201	1578	86	302	Y	Down	6.72e-06	Y	Down	4.26e-09	Y	Down	8.99e-08	N	Down	0.0208424	N	Down	0.00350982	N	Down	1.25e-06	Y	Down	0.000116931
AT1G54070.1	-2.34792	2.0211	Dormancy/auxin associated family protein	Gohir.A05G138200.2,Gohir.A05G138200.1,Gohir.A09G075400.1,Gohir.D05G140400.1,Gohir.D09G075100.1	110	832	560	2681	2273	8030	589	1602	561	2195	1528	2457	504	2449	899	586	1605	2070	417	985	722	2123	3424	2838	Y	Down	0.00151175	N	Down	0.139475	N	Down	0.0111257	N	Down	0.0153448	Y	Down	6.32e-07	N	Down	0.0545862	Y	Down	0.000108499
AT4G15440.1	0.569565	0.766075	hydroperoxide lyase 1	Gohir.A11G154300.1,Gohir.D11G161100.1	233	1220	157	1024	267	829	152	611	165	614	77	218	87	396	240	240	52	303	271	508	286	419	293	415	Y	Down	5.2e-05	Y	Down	1.24e-07	Y	Down	3.43e-07	N	Down	0.0991049	Y	Down	1.98e-05	Y	Down	0.0012815	N	Down	0.00191214
AT2G14900.1	-1.68118	1.09747	Gibberellin-regulated family protein	Gohir.D03G026600.1,Gohir.D04G160800.1	29	702	93	277	199	568	605	361	27	68	26	19	774	474	34	189	5	16	1448	505	84	24	4	11	Y	Down	0.00123585	N	Down	0.0569509	N	Down	0.0348775	N	Up	0.553682	N	Down	0.000139749	N	Up	0.772654	N	Up	0.112664
AT2G30490.1	-0.577976	0.427242	cinnamate-4-hydroxylase	Gohir.D13G240900.1,Gohir.A10G178100.1,Gohir.D10G184600.1,Gohir.A13G235200.1,Gohir.A10G114200.1	138	1021	206	1056	277	1349	948	948	1322	889	373	186	1023	701	782	1067	159	234	934	1028	382	501	189	497	Y	Down	2.18e-06	Y	Down	0.000257961	Y	Down	9.41e-13	N	Equal	1	Y	Up	0.000622417	N	Up	0.0145722	N	Up	0.16747
AT1G30280.1	-1.09622	0.623233	Chaperone DnaJ-domain superfamily protein	Gohir.D06G203700.1,Gohir.A05G146400.1,Gohir.A06G196200.1,Gohir.D05G148800.1,Gohir.D05G148800.2	58	479	124	821	191	639	207	214	209	287	220	224	52	159	156	194	77	109	251	332	189	255	213	183	Y	Down	2.15e-06	Y	Down	2.36e-09	Y	Down	0.000881328	N	Down	0.936693	N	Down	0.0681237	N	Down	0.946837	N	Down	0.0107625
AT5G55730.2	1.09954	2.19907	FASCICLIN-like arabinogalactan 1	Gohir.D13G136300.1,Gohir.A13G133000.1,Gohir.A01G091400.1	105	845	49	320	225	404	804	1549	202	500	78	151	631	957	157	339	66	129	1062	1137	282	587	65	67	Y	Down	1.12e-06	Y	Down	0.000697911	N	Down	0.0979154	N	Down	0.107102	Y	Down	1.5e-05	N	Down	0.0661493	N	Down	0.131566
AT1G14220.1	-1.32193	0.847997	Ribonuclease T2 family protein	Gohir.D10G190300.1,Gohir.A06G174200.1,Gohir.A10G143500.1,Gohir.D12G167900.2,Gohir.A06G174500.1	4	352	10	119	18	292	0	35	4	25	0	7	0	11	2	3	0	0	5	13	3	38	3	6	Y	Down	3.24e-06	Y	Down	0.000999126	Y	Down	0	N	Down	4.72e-05	N	Down	0.00298897	N	Down	0.00925039	N	Down	0.0486851
AT4G16260.1	1.32193	1	Glycosyl hydrolase superfamily protein	Gohir.A09G065800.1,Gohir.D05G073200.1,Gohir.A05G070200.1,Gohir.A09G065700.1,Gohir.D09G064800.1,Gohir.D09G064900.1	5	293	2	145	4	120	0	18	137	540	3	15	0	19	50	43	2	29	117	590	1751	3128	1122	3375	Y	Down	1.76e-11	Y	Down	0	Y	Down	0.00513173	N	Down	0.00243343	Y	Down	0.0156527	N	Down	0.0568112	N	Down	0.00143991
AT3G60890.2	-2.53605	1.04891	binding protein	Gohir.D11G086200.1,Gohir.A12G222400.1,Gohir.D12G224900.1,Gohir.A03G010200.1,Gohir.D03G159600.1,Gohir.A11G081600.1	5	406	29	168	60	202	2249	2540	840	120	678	403	1360	1436	239	68	333	360	1851	1628	377	885	229	335	Y	Down	5.55e-15	Y	Down	0.000745138	Y	Down	5.26e-06	N	Down	0.873239	Y	Up	0	N	Up	0.206592	N	Down	0.837449
AT1G11545.1	2.77259	3.41504	xyloglucan endotransglucosylase/hydrolase 8	Gohir.D10G014900.1,Gohir.A06G145900.1,Gohir.D06G151900.1,Gohir.A10G014900.1	41	549	6	91	64	117	33	87	16	71	24	96	11	106	9	15	36	121	402	337	160	224	33	20	Y	Down	1.79e-08	Y	Down	1.14e-08	N	Down	0.0448527	N	Down	0.0880808	N	Down	6.37e-09	Y	Down	0.00111979	N	Down	0.0192773
AT5G16030.1	0.176878	2.40718	mental retardation GTPase activating protein	Gohir.A07G071400.2,Gohir.A07G071400.1,Gohir.A11G162400.1,Gohir.A07G071400.3,Gohir.D07G075900.1	26	402	23	251	122	276	344	466	45	141	62	117	94	318	31	82	38	65	220	345	38	65	20	15	Y	Down	0.00217949	Y	Down	8.1e-11	Y	Down	0.00167301	N	Down	0.470615	Y	Down	0.000129848	N	Down	0.304466	N	Down	0.0147687
AT1G18300.1	-0.268196	0.61891	nudix hydrolase homolog 4	Gohir.A03G092000.1,Gohir.D12G270800.1,Gohir.D02G120600.1,Gohir.A12G270400.1	93	465	112	987	172	569	132	218	413	503	155	907	112	274	671	339	84	589	255	472	180	288	217	200	Y	Down	0.00491176	Y	Down	3.01e-08	Y	Down	2.05e-07	N	Down	0.282424	N	Down	0.441329	Y	Down	2.57e-10	N	Down	0.0137085
AT2G28630.1	-0.222392	0.36257	3-ketoacyl-CoA synthase 12	Gohir.D05G098700.1,Gohir.A07G095200.1,Gohir.A05G098600.1,Gohir.D07G099600.1	12	412	14	133	18	180	23	17	13	39	1	25	18	31	14	17	7	23	178	170	35	42	13	16	Y	Down	8.44e-05	Y	Down	3.72e-08	Y	Down	7.01e-13	N	Up	0.713288	N	Down	0.000657518	N	Down	0.000401674	N	Down	0.486593
AT5G52900.1	-0.95109	0.0962153	membrane-associated kinase regulator	Gohir.A11G013400.1,Gohir.D08G148800.1,Gohir.D11G013600.1,Gohir.A08G127400.1,Gohir.D12G255000.1	15	241	29	403	31	429	33	43	29	48	49	99	33	68	15	19	94	62	31	127	51	148	48	375	Y	Down	4.95e-08	Y	Down	2.95e-08	Y	Down	1.24e-07	N	Down	0.683396	N	Down	0.0312237	N	Down	0.231584	N	Down	0.208244
AT2G18550.1	-0.817136	1.80177	homeobox protein 21	Gohir.A02G163800.1	21	198	37	527	129	889	5	11	5	64	1	53	0	15	9	7	2	8	8	7	3	9	7	56	Y	Down	0.000258597	Y	Down	2.02e-12	Y	Down	9.53e-05	N	Down	0.519734	N	Down	7.36e-08	N	Down	0.00241304	N	Down	0.00572193
AT5G41810.1	0.0931094	-0.0995357	Avr9/Cf-9 rapidly elicited protein	Gohir.A02G102000.1,Gohir.A12G235100.1,Gohir.D08G132000.1,Gohir.A02G101800.1,Gohir.A08G085100.1	48	554	45	360	42	345	46	35	79	65	14	69	44	76	88	85	94	77	46	95	51	127	129	244	Y	Down	0.00325138	Y	Down	1.61e-09	Y	Down	2.66e-15	N	Up	0.680697	N	Up	0.301945	N	Down	0.000628462	N	Down	0.402618
AT2G19810.1	-1.25972	1.2093	CCCH-type zinc finger family protein	Gohir.D08G270400.1,Gohir.A05G044600.1,Gohir.D05G046200.1,Gohir.A08G249600.1	218	1384	522	3017	1207	4245	651	998	491	1202	354	683	403	751	747	1014	260	656	601	1297	1261	2276	2587	2381	Y	Down	7.53e-06	Y	Down	6.61e-09	Y	Down	2.18e-09	N	Down	0.461169	Y	Down	7.42e-10	N	Down	0.13465	N	Down	0.053908
AT2G35760.1	0.273018	1.40145	Uncharacterized protein family (UPF0497)	Gohir.D10G008200.1,Gohir.A10G008400.2,Gohir.A10G008400.1,Gohir.A06G155300.1,Gohir.D06G161700.1	145	1237	120	626	317	823	1026	841	158	279	401	511	738	1021	196	264	272	418	701	862	158	237	156	157	Y	Down	0.00283169	Y	Down	0.00573835	Y	Down	6.31e-05	N	Up	0.773319	Y	Down	0.000105635	N	Down	0.368518	N	Down	0.297027
AT2G28580.1	0.296982	1.52893	transmembrane protein, putative (DUF247)	Gohir.A13G159400.1,Gohir.A13G159500.1,Gohir.D13G164300.1,Gohir.D13G164700.1,Gohir.D13G164400.1	43	497	35	361	101	914	81	221	39	275	7	172	52	464	28	46	20	179	238	302	167	293	448	574	Y	Down	3.9e-06	Y	Down	2.61e-07	Y	Down	0	N	Down	0.0379848	Y	Down	0	Y	Down	1e-13	Y	Down	1.43e-09
AT3G21090.1	-0.169925	0.577309	ABC-2 type transporter family protein	Gohir.A05G069900.1,Gohir.D05G072800.1	56	605	63	475	94	555	47	114	67	184	24	239	45	162	68	128	29	299	160	271	127	170	243	248	Y	Down	1.94e-05	Y	Down	9.87e-10	Y	Down	2.08e-13	N	Down	0.101921	Y	Down	6.37e-06	Y	Down	1.83e-10	N	Down	0.0344695
AT4G24140.1	2.07039	1.37851	alpha/beta-Hydrolases superfamily protein	Gohir.A12G240500.1,Gohir.D12G241800.1,Gohir.A09G188300.1,Gohir.D09G183200.1	21	398	5	191	13	152	21	119	7	66	2	2	21	71	4	22	0	4	53	94	46	58	1	3	Y	Down	1.13e-05	Y	Down	2.89e-05	Y	Down	1.01e-13	N	Down	0.00321481	N	Down	1.05e-08	N	Equal	1	N	Down	0.0464466
AT2G42840.1	0.719892	0.612977	protodermal factor 1	Gohir.A05G378400.2,Gohir.A05G378400.3,Gohir.A05G378400.1,Gohir.D04G037100.2,Gohir.D04G037100.1,Gohir.D04G037100.4,Gohir.D04G037100.3	28	554	17	146	26	86	254	369	8	46	2	11	591	897	5	313	0	3	2071	4607	35	84	6	4	Y	Down	0.00153738	N	Down	0.0182692	Y	Down	0.000319703	N	Down	0.390732	N	Down	1.1e-06	N	Down	0.105726	N	Down	0.24776
AT3G29780.1	-0.81738	1.16462	ralf-like 27	Gohir.A07G079700.1,Gohir.A07G079600.1,Gohir.A07G079500.1,Gohir.D07G085000.1,Gohir.D07G084900.1,Gohir.D07G084800.1	2561	16840	4513	23906	10117	38429	5762	10875	3580	10962	9839	20249	4056	12756	3726	2674	9706	17805	8538	7403	11030	12407	12272	13414	Y	Down	0.000576125	N	Down	0.101441	Y	Down	1.24e-06	N	Down	0.33326	Y	Down	0	N	Down	0.00297326	N	Down	0.0127878
AT1G04220.1	-1.14439	-0.182864	3-ketoacyl-CoA synthase 2	Gohir.A09G057100.1,Gohir.D09G056300.1,Gohir.A10G118600.1,Gohir.D09G223500.1,Gohir.D10G148000.1,Gohir.A09G221400.1,Gohir.A09G057100.2	19	377	42	442	37	330	71	51	463	281	79	193	35	49	365	134	36	170	88	183	92	75	152	111	Y	Down	1.8e-05	Y	Down	6.64e-09	Y	Down	3.69e-08	N	Up	0.544935	Y	Up	0.000141897	N	Down	0.0559033	N	Down	0.609314
AT1G29500.1	-1.08135	0.468648	SAUR-like auxin-responsive protein family	Gohir.D02G228900.1,Gohir.D02G229400.1,Gohir.A03G207400.1,Gohir.A03G207300.1,Gohir.A03G207800.1,Gohir.D04G113800.1,Gohir.A03G208100.1,Gohir.D02G228400.1,Gohir.A03G207000.1,Gohir.A03G207700.1,Gohir.A03G207100.1,Gohir.D02G228500.1,Gohir.A03G207600.1,Gohir.A01G172500.1,Gohir.D01G163600.1,Gohir.D02G228700.1,Gohir.D02G229500.1,Gohir.D02G229000.1,Gohir.D02G229200.1,Gohir.A03G208000.1,Gohir.D02G228600.1	181	2438	383	1254	530	2167	912	1111	219	205	611	1760	276	1837	105	113	494	1072	3366	2218	2625	2117	1204	875	Y	Down	0.00454725	N	Down	0.0481661	Y	Down	9.64e-09	N	Down	0.687669	N	Up	0.656541	Y	Down	3.65e-05	N	Down	0.00311523
AT5G64690.1	1.29278	1.60881	neurofilament triplet H protein-like protein	Gohir.D03G048700.1,Gohir.A02G138000.1	49	556	20	321	61	234	142	152	50	38	88	92	198	214	41	79	88	90	346	248	210	141	197	137	Y	Down	5.78e-05	Y	Down	1.8e-06	Y	Down	4.32e-07	N	Down	0.905208	N	Up	0.253852	N	Down	0.932036	N	Down	0.861954
AT2G38170.1	-1.29654	0.671655	cation exchanger 1	Gohir.A04G090000.2,Gohir.A04G090000.1,Gohir.D09G160600.1,Gohir.A09G164900.1	344	1894	845	5530	1346	7362	1601	2268	839	2486	619	2154	1246	3211	1484	1259	723	3391	2302	4148	2077	3103	1332	1722	Y	Down	0.000132495	Y	Down	5.49e-10	Y	Down	1.78e-15	N	Down	0.425351	Y	Down	1.53e-05	Y	Down	1.16e-06	Y	Down	0.000284507
AT2G04570.1	-1.79701	-0.70955	GDSL-like Lipase/Acylhydrolase superfamily protein	Gohir.D07G194700.1,Gohir.A11G152100.1,Gohir.A07G188000.2,Gohir.A07G187900.1	40	1125	139	407	85	494	487	361	232	244	167	58	564	412	83	86	122	127	847	461	500	218	163	63	Y	Down	3.98e-05	N	Down	0.0374231	Y	Down	1.05e-12	N	Up	0.480943	N	Down	0.736659	Y	Up	0.00213553	N	Up	0.336314
AT4G22880.1	-1.24286	1.30968	leucoanthocyanidin dioxygenase	Gohir.A08G176400.1	30	507	71	574	176	597	483	442	68	172	4	32	637	601	16	329	0	53	794	461	83	62	7	18	Y	Down	2.26e-08	Y	Down	0.000160441	Y	Down	1.05e-07	N	Up	0.832786	N	Down	0.213829	N	Down	0.19257	N	Up	0.929776
AT4G19170.1	1.45943	2.12928	nine-cis-epoxycarotenoid dioxygenase 4	Gohir.A06G086200.1,Gohir.A12G202200.1,Gohir.D12G204900.1	22	325	8	349	35	165	15	94	10	74	9	82	4	55	7	15	21	152	31	84	104	396	92	266	Y	Down	5.17e-06	Y	Down	0	Y	Down	1.53e-07	N	Down	0.0950173	Y	Down	0.000626527	Y	Down	8.92e-06	N	Down	0.00702368
AT1G12570.1	1.24286	0.450661	Glucose-methanol-choline (GMC) oxidoreductase family protein	Gohir.D12G227300.1,Gohir.A08G178100.1,Gohir.A08G178100.3,Gohir.A12G224500.1,Gohir.D08G196500.1,Gohir.D08G196500.2,Gohir.A08G178100.4,Gohir.A08G178100.2	71	790	30	307	41	318	550	258	1059	146	551	64	326	313	468	62	302	63	375	325	285	150	155	45	Y	Down	4.46e-07	Y	Down	1.22e-06	Y	Down	2.11e-14	N	Up	0.10085	Y	Up	0	Y	Up	6.06e-06	N	Up	0.905649
AT1G01250.1	-0.61891	1.48063	Integrase-type DNA-binding superfamily protein	Gohir.D11G102300.1,Gohir.A12G112900.1,Gohir.A11G097600.1,Gohir.D12G116400.1	28	665	43	270	120	649	44	192	32	83	5	65	84	390	39	53	0	90	269	274	31	113	20	28	Y	Down	0.003163	Y	Down	0.000123703	Y	Down	7.79e-13	N	Down	0.00366944	N	Down	2.12e-05	N	Down	1.12e-05	N	Down	0.00213059
AT1G21460.1	1.41773	1.31762	Nodulin MtN3 family protein	Gohir.D03G069900.2,Gohir.D03G069900.1,Gohir.D02G073500.1,Gohir.A02G067400.1,Gohir.A02G125400.2,Gohir.A02G125400.1	358	2532	134	977	334	1302	236	393	294	255	23	80	153	339	364	173	20	100	172	250	224	238	251	106	Y	Down	0.000711822	Y	Down	3.52e-10	Y	Down	5.36e-10	N	Down	0.606623	N	Up	0.372613	N	Down	0.0888801	N	Down	0.162991
AT5G23940.1	-1.45519	0.829014	HXXXD-type acyl-transferase family protein	Gohir.A09G042100.1,Gohir.A08G098500.1,Gohir.D11G010500.1,Gohir.A11G011400.1,Gohir.D08G110100.3,Gohir.D08G110100.2,Gohir.D08G110100.1	31	815	85	404	151	498	439	232	56	128	32	56	465	294	38	103	16	52	638	423	99	70	40	26	Y	Down	0.000457995	Y	Down	4.93e-06	Y	Down	3.12e-07	N	Up	0.138417	Y	Down	0.000704435	N	Down	0.212809	N	Up	0.188043
AT1G17140.1	0.0721498	0.823122	interactor of constitutive active rops 1	Gohir.A01G041900.1,Gohir.D05G335900.4	41	756	39	255	69	200	135	207	39	143	19	100	88	175	27	65	11	118	220	302	85	125	25	39	Y	Down	1.86e-07	Y	Down	6.94e-08	Y	Down	6.66e-05	N	Down	0.361123	Y	Down	1.24e-09	Y	Down	0.000778441	N	Down	0.084116
AT3G50760.1	2.15754	1.58496	galacturonosyltransferase-like 2	Gohir.D01G105800.1,Gohir.D11G193600.2,Gohir.D11G193600.1,Gohir.D03G017600.1,Gohir.D12G066700.1,Gohir.A02G162700.1,Gohir.A01G117500.1,Gohir.A11G187100.1,Gohir.A12G066300.1	58	759	13	205	39	252	105	315	47	135	24	34	140	250	27	52	16	33	262	363	163	344	44	71	Y	Down	1.05e-08	Y	Down	2.77e-12	Y	Down	1.4e-11	N	Down	0.0167887	Y	Down	3.94e-08	N	Down	0.601616	N	Down	0.103716
AT1G10370.1	0.904161	0.448731	Glutathione S-transferase family protein	Gohir.A04G097000.1,Gohir.D04G136900.1,Gohir.A11G195400.1,Gohir.D11G232100.1	990	6539	529	3456	722	4241	2557	1265	540	1974	176	654	2698	3070	529	901	238	1090	3424	2764	1174	2631	778	1327	Y	Down	0.00484007	Y	Down	7.06e-10	Y	Down	2.22e-16	N	Up	0.0812979	Y	Down	1.11e-15	Y	Down	0.00197209	N	Down	0.755054
AT5G66590.1	-0.511899	1.1426	CAP (Cysteine-rich secretory proteins, Antigen 5, and Pathogenesis-related 1 protein) superfamily protein	Gohir.D11G194200.1,Gohir.A02G161900.1,Gohir.A11G187600.1,Gohir.D03G018500.1	54	1130	77	253	170	386	887	1577	65	238	104	96	1207	1586	40	99	104	102	600	461	58	127	9	2	Y	Down	4.21e-11	N	Down	0.0515481	N	Down	0.163525	N	Down	0.156261	Y	Down	1.76e-06	N	Up	0.903602	N	Down	0.300347
AT3G48460.1	-0.137504	1.58496	GDSL-like Lipase/Acylhydrolase superfamily protein	Gohir.D01G153700.1,Gohir.A03G130700.1,Gohir.A01G156700.1,Gohir.A12G187800.1,Gohir.D08G252800.1,Gohir.D02G154400.1,Gohir.A08G232600.1,Gohir.D12G190700.1	10	464	11	234	33	318	127	129	55	165	20	20	178	158	45	47	14	49	271	279	80	125	51	39	Y	Down	1.72e-09	Y	Down	3.98e-06	Y	Down	1.11e-16	N	Down	0.987063	Y	Down	1.78e-08	N	Equal	0.978187	N	Up	0.771553
AT4G39330.1	0.272685	1.16885	cinnamyl alcohol dehydrogenase 9	Gohir.D05G187200.1,Gohir.D03G048300.1,Gohir.A02G137700.2,Gohir.A02G137700.1,Gohir.A05G184400.1	180	1897	149	876	335	728	1052	651	522	579	538	308	1173	980	459	415	414	376	1831	1243	504	531	340	492	Y	Down	7.23e-05	Y	Down	1.55e-08	Y	Down	0.000403977	N	Up	0.241571	N	Down	0.40624	N	Up	0.0396672	N	Up	0.604546
AT1G03120.1	-0.428561	1.36746	responsive to abscisic acid 28	Gohir.A11G123900.1,Gohir.D11G129200.1,Gohir.D11G129100.1,Gohir.A11G124000.1	292	1637	393	3547	1014	3269	471	335	101	319	1102	940	449	704	170	137	1279	700	176	97	59	58	325	385	Y	Down	2.45e-05	Y	Down	4.08e-05	Y	Down	0.00423178	N	Up	0.420803	Y	Down	1.96e-09	N	Up	0.566496	N	Down	0.259837
AT2G26580.2	0.509014	1.14505	plant-specific transcription factor YABBY family protein	Gohir.A01G053900.1,Gohir.A06G054900.1,Gohir.D05G340700.2,Gohir.D05G016500.1,Gohir.A04G042500.1,Gohir.D05G334100.2	74	954	52	470	115	635	2836	1098	315	235	1630	977	3007	1921	903	120	2286	560	8150	6611	3476	3193	2132	1181	Y	Down	1.01e-08	Y	Down	4.61e-11	Y	Down	5.84e-13	N	Up	0.019581	N	Up	0.220042	N	Up	0.0412597	N	Up	0.220756
AT5G18020.1	1.94228	0.736966	SAUR-like auxin-responsive protein family	Gohir.D02G222100.1,Gohir.A03G201100.1	196	1373	51	876	85	585	20	100	4	27	5	106	39	200	7	9	0	52	525	715	387	365	84	146	Y	Down	0.00155178	Y	Down	5.14e-05	Y	Down	1.07e-12	N	Down	0.120897	N	Down	5.94e-06	Y	Down	0.000421182	N	Down	0.0130048
AT1G49430.1	0.874469	1.35364	long-chain acyl-CoA synthetase 2	Gohir.D01G172600.1,Gohir.A01G181500.1	33	628	18	303	46	336	107	146	54	227	5	30	80	145	48	56	6	43	240	268	100	134	40	48	Y	Down	4.09e-10	Y	Down	1.8e-09	Y	Down	8.36e-14	N	Down	0.52675	Y	Down	6.82e-10	N	Down	0.0140748	N	Down	0.195789
AT4G28530.1	-4.58496	1.44478	NAC domain containing protein 74	Gohir.D08G208900.1,Gohir.A07G213700.1,Gohir.D11G137500.1,Gohir.A07G149600.1,Gohir.D07G155900.1,Gohir.A08G190400.1,Gohir.D07G219900.1	3	297	72	806	196	324	75	110	57	60	272	302	21	86	28	48	195	310	142	55	170	164	226	158	Y	Down	1.09e-10	Y	Down	2.84e-13	N	Down	0.0318078	N	Down	0.451622	N	Down	0.851528	N	Down	0.709293	N	Down	0.0559398
AT1G17200.1	1.3826	1.01205	Uncharacterized protein family (UPF0497)	Gohir.D01G028100.1,Gohir.D01G028100.2,Gohir.A01G040500.1	777	6087	298	2000	601	3027	1914	1321	654	626	684	748	2735	2660	592	445	855	850	2289	2020	614	482	624	290	Y	Down	0.000734227	Y	Down	2.71e-07	Y	Down	6.84e-14	N	Up	0.355451	N	Up	0.864697	N	Down	0.733664	N	Up	0.943359
AT5G06270.1	0.294183	-1.22239	hypothetical protein	Gohir.A13G009600.1,Gohir.D13G010400.1,Gohir.D13G010500.1,Gohir.D01G126900.1,Gohir.D13G010300.1,Gohir.A09G137100.1,Gohir.A05G299300.1,Gohir.D09G132400.1,Gohir.A08G006900.1,Gohir.A09G097500.1	103	1563	84	339	36	654	634	255	483	68	454	133	762	582	278	52	435	70	611	1364	333	128	215	69	Y	Down	0.000242252	Y	Down	0.00190591	Y	Down	0	N	Up	0.0518918	Y	Up	0	Y	Up	2.1e-05	N	Up	0.571697
AT1G68530.1	-0.728872	-0.0061002	3-ketoacyl-CoA synthase 6	Gohir.D01G175900.1,Gohir.D09G044900.1,Gohir.A03G146400.1,Gohir.D02G169600.1,Gohir.D11G008000.1,Gohir.D06G080500.1,Gohir.D09G044800.1,Gohir.A01G185400.1,Gohir.A11G008700.1,Gohir.A09G043400.1	143	1703	237	1582	236	1539	175	246	175	365	182	858	267	597	190	309	185	1145	754	572	276	333	451	464	Y	Down	0.000391085	Y	Down	6.39e-09	Y	Down	1.11e-16	N	Down	0.453126	Y	Down	0.000633826	Y	Down	1.95e-08	N	Down	0.0451592
AT2G01505.1	-0.925999	0.14439	CLAVATA3/ESR-RELATED 16	Gohir.A03G120200.1	10	618	19	198	21	220	54	63	4	11	5	8	2	95	9	17	0	3	114	363	11	18	0	2	Y	Down	0.00143469	Y	Down	0.000563115	Y	Down	4e-15	N	Down	0.878104	N	Down	0.103976	N	Down	0.759001	N	Down	0.00309399
AT5G06860.1	0.970456	1.35279	polygalacturonase inhibiting protein 1	Gohir.A09G126200.1	145	1363	74	918	189	692	133	173	105	445	11	187	168	206	109	236	19	175	188	141	173	323	271	580	Y	Down	1.7e-07	Y	Down	2.41e-14	Y	Down	2.69e-06	N	Down	0.687367	Y	Down	0	Y	Down	2.31e-12	N	Down	0.569963
AT3G08030.1	-0.222392	1.8413	DNA-directed RNA polymerase subunit beta (Protein of unknown function, DUF642)	Gohir.A08G143200.1,Gohir.D08G164200.1	72	1416	84	409	301	944	831	1166	169	426	136	206	835	1024	115	371	77	186	1789	2499	901	2236	253	791	Y	Down	5.75e-11	Y	Down	0.000409465	Y	Down	0.000312842	N	Down	0.403012	Y	Down	2.44e-11	N	Down	0.332989	N	Down	0.489925
AT4G38840.1	-0.389358	0.503058	SAUR-like auxin-responsive protein family	Gohir.A03G200800.1,Gohir.A03G201000.1,Gohir.A13G098100.1,Gohir.D02G221500.1,Gohir.D02G222500.1,Gohir.D02G221600.1,Gohir.1Z054000.1,Gohir.A03G200200.1,Gohir.A03G201300.1,Gohir.A03G200400.1,Gohir.D02G221400.1,Gohir.A03G200300.1,Gohir.A03G201500.1,Gohir.D13G094000.1,Gohir.A03G200100.1,Gohir.A03G201400.1,Gohir.D02G221900.1,Gohir.D02G222200.1,Gohir.D02G223000.1,Gohir.D02G222300.1,Gohir.D02G221800.1,Go…	1162	13133	1522	7939	2157	8852	1215	2754	182	504	493	1746	667	4891	136	310	396	1553	4498	6997	4231	5791	1000	2749	Y	Down	0.00491852	N	Down	0.0181483	Y	Down	1.74e-11	N	Down	0.0424053	Y	Down	1.81e-13	N	Down	0.00344539	Y	Down	0.000464984
AT5G15780.1	-1.09516	0.553936	Pollen Ole e 1 allergen and extensin family protein	Gohir.D11G166000.1,Gohir.A07G179300.1,Gohir.D07G186200.1,Gohir.D07G186300.1,Gohir.A11G159900.1,Gohir.A07G179500.1	22	719	47	490	69	377	1423	2079	274	569	78	16	462	634	132	1048	6	8	255	1395	73	201	16	21	Y	Down	9.45e-13	Y	Down	0.00499891	Y	Down	2.22e-10	N	Down	0.345054	Y	Down	0.000626629	N	Up	0.0201411	N	Down	0.276606
AT2G46640.2	0.169925	2.12928	NAD-dependent protein deacetylase HST1-like protein	Gohir.A12G114200.1,Gohir.D08G145100.1,Gohir.A08G124000.1,Gohir.A11G099400.1,Gohir.D11G103900.1	9	615	8	205	35	311	118	127	6	17	13	55	26	136	2	11	6	17	282	343	82	201	32	36	Y	Down	0.000126772	Y	Down	8.54e-06	Y	Down	9.43e-05	N	Down	0.92373	N	Down	0.00715762	N	Down	0.031503	N	Down	0.0111822
AT5G04820.1	0.893085	2.28011	ovate family protein 13	Gohir.D11G336800.1,Gohir.D07G115500.1,Gohir.D06G177300.1,Gohir.A06G169700.1,Gohir.A01G202700.1,Gohir.D01G192700.1,Gohir.A07G112000.1	26	807	14	223	68	469	134	168	14	52	51	130	138	312	15	42	24	102	266	423	78	97	82	58	Y	Down	0.000538584	Y	Down	2.74e-05	Y	Down	1.2e-14	N	Down	0.631347	N	Down	1.64e-06	N	Down	0.00961471	N	Down	0.100427
AT4G12520.1	0.68281	1.57225	Bifunctional inhibitor/lipid-transfer protein/seed storage 2S albumin superfamily protein	Gohir.A11G025800.1,Gohir.D10G197600.1,Gohir.D12G221700.1,Gohir.D08G189900.1,Gohir.D08G190000.1,Gohir.A12G219500.1	61	1107	38	433	113	485	2623	2045	261	209	498	114	2576	1476	183	626	747	145	678	635	190	378	36	30	Y	Down	0.000285499	Y	Down	0.0012614	N	Down	0.00887639	N	Up	0.532281	N	Up	0.116967	Y	Up	9.65e-05	N	Up	0.031323
AT3G49260.1	-1.55254	0.295456	IQ-domain 21	Gohir.D12G250400.1,Gohir.D12G250400.3,Gohir.D08G107000.1,Gohir.A12G249600.3,Gohir.A12G249600.1	15	854	44	370	54	375	63	261	154	67	59	38	38	71	122	90	36	40	105	425	98	137	57	30	Y	Down	5.99e-11	Y	Down	0.000719947	Y	Down	6.25e-14	N	Down	0.14026	Y	Up	2.59e-06	N	Up	0.520921	N	Down	0.332141
AT5G05690.1	-1.95109	0.869939	Cytochrome P450 superfamily protein	Gohir.A10G235200.1,Gohir.D06G169200.1,Gohir.A06G164100.1,Gohir.D10G247600.1	15	744	58	602	106	523	48	99	84	109	62	186	18	83	79	87	42	132	147	332	131	791	292	1025	Y	Down	1.59e-14	Y	Down	1.8e-12	Y	Down	2.77e-11	N	Down	0.183271	N	Down	0.147031	N	Down	0.00268966	N	Down	0.166809
AT2G27385.1	0.74856	1.90772	Pollen Ole e 1 allergen and extensin family protein	Gohir.D05G082600.1,Gohir.A05G079700.2,Gohir.A05G079700.1	583	7093	347	1773	1302	2545	20192	5218	5135	389	12375	1392	28516	20399	3623	599	14201	1314	9278	8966	4836	772	7950	142	Y	Down	0.00377677	Y	Down	0.000659543	Y	Down	0.00232555	N	Up	0.000900539	Y	Up	8.92e-06	Y	Up	3.44e-15	N	Up	0.538122
AT5G67390.1	-0.29956	-0.830075	glycosyltransferase-like protein	Gohir.D11G206500.3,Gohir.D03G027200.1,Gohir.A02G153200.1	26	873	32	404	18	428	102	335	71	136	53	57	86	217	20	27	9	83	119	263	42	157	22	60	Y	Down	0.000182597	Y	Down	0.0022862	Y	Down	3.28e-12	N	Down	0.00986297	Y	Down	0.00024925	N	Down	0.926339	N	Down	0.186757
AT2G38110.1	0.31034	-0.500898	glycerol-3-phosphate acyltransferase 6	Gohir.D11G072200.1,Gohir.D13G099200.1,Gohir.A09G164000.1,Gohir.D04G129300.1,Gohir.D04G129300.2,Gohir.A11G068800.1,Gohir.A04G089100.1,Gohir.D09G159500.1,Gohir.A10G129900.1,Gohir.D10G136500.1	93	1781	75	492	53	534	228	202	59	142	21	10	223	267	24	88	3	13	775	681	130	198	26	31	Y	Down	0.000127411	Y	Down	0.0013028	Y	Down	0	N	Up	0.778124	Y	Down	1.35e-06	N	Up	0.279959	N	Down	0.692383
AT1G30360.1	-0.31034	0.813988	Early-responsive to dehydration stress protein (ERD4)	Gohir.D06G144700.1,Gohir.D05G148300.1,Gohir.A05G145900.1,Gohir.A05G146000.1,Gohir.A06G141300.1	50	830	62	978	109	1051	162	545	58	440	49	262	189	581	80	161	53	253	452	1208	267	756	458	569	Y	Down	6.96e-10	Y	Down	2.22e-16	Y	Down	8.42e-09	N	Down	0.028312	Y	Down	1.03e-06	Y	Down	0.00120718	N	Down	0.00725275
AT1G02205.2	0.0418202	0.425607	Fatty acid hydroxylase superfamily	Gohir.D07G113700.1,Gohir.D06G164100.1,Gohir.A06G157900.1,Gohir.A07G109900.1,Gohir.A06G157800.1,Gohir.D04G072300.1,Gohir.A06G158200.1,Gohir.A06G158200.2,Gohir.1Z004900.1,Gohir.A05G333900.1	105	1380	102	1398	137	1534	2771	917	3018	302	4035	452	1726	1090	1358	203	2328	443	3290	872	1335	289	505	339	Y	Down	2.13e-08	Y	Down	2.7e-11	Y	Down	0	N	Up	0.00685181	Y	Up	0	Y	Up	1.19e-09	N	Up	0.146812
AT5G14700.1	-0.939627	0.850734	NAD(P)-binding Rossmann-fold superfamily protein	Gohir.A07G073200.1,Gohir.D07G077800.1,Gohir.D09G026500.1,Gohir.A09G026800.1,Gohir.D04G055400.1,Gohir.A05G358700.3,Gohir.A05G358700.2,Gohir.A05G358700.1,Gohir.A05G358700.4	61	1733	117	782	211	851	547	552	213	404	53	203	247	518	191	268	53	236	613	508	164	255	136	131	Y	Down	0.000879929	Y	Down	0.000207898	Y	Down	1.95e-09	N	Down	0.982512	Y	Down	0.00689489	N	Down	0.0646561	N	Down	0.0162774
AT3G01140.1	0.672835	-0.938599	myb domain protein 106	Gohir.A13G077900.1,Gohir.A12G163900.1,Gohir.A13G078000.1,Gohir.D12G166800.1,Gohir.D13G077300.1,Gohir.D13G077200.1,Gohir.D13G077100.1,Gohir.A13G084900.1	110	1682	69	880	36	924	188	328	16	121	11	64	46	519	14	59	5	68	494	453	159	162	27	49	Y	Down	6.3e-05	Y	Down	3.63e-10	Y	Down	0	N	Down	0.374188	Y	Down	0.03202	N	Down	0.000529957	Y	Down	1.87e-11
AT1G61720.1	-0.0608822	1.28815	NAD(P)-binding Rossmann-fold superfamily protein	Gohir.D05G170300.2,Gohir.D05G170300.3,Gohir.A05G167300.1,Gohir.D05G170300.1,Gohir.A05G167300.3,Gohir.A05G167300.2	232	2665	242	2812	591	3388	2676	2679	826	2211	185	623	3947	2894	374	2416	115	798	1625	1426	485	585	347	499	Y	Down	1.22e-08	Y	Down	1.54e-06	Y	Down	8.88e-16	N	Down	0.998124	N	Down	0.0576912	N	Down	0.0705781	N	Up	0.316473
AT3G04290.1	3	3.85798	Li-tolerant lipase 1	Gohir.A08G217900.1,Gohir.A08G217900.2,Gohir.D08G234900.1	16	948	2	123	29	124	98	91	8	60	0	0	88	202	4	49	0	0	491	853	21	65	4	1	Y	Down	3.05e-05	Y	Down	0.000461117	Y	Down	2.5e-06	N	Up	0.885326	N	Down	4.03e-11	N	Equal	1	N	Down	0.260628
AT5G04660.1	1.05247	0.945552	cytochrome P450, family 77, subfamily A, polypeptide 4	Gohir.D10G204800.1,Gohir.A10G197700.1,Gohir.D12G091200.1,Gohir.A12G078100.1	56	1301	27	452	52	570	493	358	657	159	172	50	525	432	313	86	89	64	747	188	322	188	138	61	Y	Down	1.62e-05	Y	Down	1.67e-10	Y	Down	2.55e-12	N	Up	0.450184	Y	Up	3.7e-06	Y	Up	0.000326649	N	Up	0.514017
AT5G02540.1	1.54432	1.16993	NAD(P)-binding Rossmann-fold superfamily protein	Gohir.A04G081100.1,Gohir.A04G081100.3,Gohir.D04G119900.1,Gohir.D04G119900.2,Gohir.D09G153100.1,Gohir.A09G157800.1	35	915	12	474	27	504	187	148	26	73	8	19	154	226	19	22	1	25	294	322	57	104	22	42	Y	Down	5.5e-10	Y	Down	1.23e-13	Y	Down	0	N	Up	0.613421	Y	Down	0.00439014	N	Down	0.222989	N	Down	0.274056
AT5G13930.1	-0.851901	0.839617	Chalcone and stilbene synthase family protein	Gohir.A09G000100.1,Gohir.D05G317000.1,Gohir.1Z009700.1,Gohir.D09G000400.1,Gohir.A09G000500.1,Gohir.A02G024200.1,Gohir.D05G241500.1,Gohir.D02G031600.1,Gohir.A05G240300.1,Gohir.D10G144400.1,Gohir.D10G144300.1,Gohir.A10G121700.1,Gohir.A09G000100.2,Gohir.D05G242700.1,Gohir.A05G241400.1,Gohir.1Z030900.2,Gohir.1Z030900.1,Gohir.D05G242800.1,Gohir.A10G121800.1	287	5004	518	4543	927	5100	4110	3664	870	2011	219	461	7099	3612	260	3548	97	820	3788	3152	1047	909	254	271	Y	Down	5.29e-09	Y	Down	2.84e-06	Y	Down	2e-15	N	Up	0.77076	N	Down	0.117771	N	Down	0.276895	N	Up	0.0179347
AT3G51240.1	-1.82597	0.889856	flavanone 3-hydroxylase	Gohir.A12G059400.1,Gohir.D11G182800.1,Gohir.A11G175300.1,Gohir.D12G059800.1	165	4968	585	4203	1084	5754	2438	2293	385	1107	59	509	3793	2891	154	1810	38	868	2452	1541	455	538	59	159	Y	Down	1.17e-09	Y	Down	2.73e-06	Y	Down	6e-15	N	Up	0.876701	N	Down	0.0767033	N	Down	0.111914	N	Up	0.285062
AT4G22880.2	-1.50901	1.3604	leucoanthocyanidin dioxygenase	Gohir.D08G195100.1,Gohir.D12G226100.1,Gohir.A12G223500.1	26	1124	74	987	190	1159	756	635	92	269	9	108	1507	836	19	547	1	158	676	500	88	64	6	17	Y	Down	2.56e-12	Y	Down	3.75e-05	Y	Down	1.89e-15	N	Up	0.670124	N	Down	0.142424	N	Down	0.0971113	N	Up	0.236
AT4G29020.2	-2.73272	0.563525	glycine-rich protein	Gohir.D07G160700.1,Gohir.A07G154500.1	17	1534	113	970	167	1488	1198	604	1999	67	1348	38	860	419	1128	106	1094	49	1048	3588	201	86	26	17	Y	Down	0.000501251	Y	Down	1.34e-05	Y	Down	1.11e-16	N	Up	0.255995	Y	Up	0	Y	Up	1.63e-11	N	Up	0.0458534
AT5G48810.1	-1.93161	1.29323	cytochrome B5 isoform D	Gohir.D05G211200.1,Gohir.A01G148300.1,Gohir.D02G089400.1	189	6635	721	5394	1767	6583	4975	4028	1005	2810	161	775	4662	3847	299	4211	60	1126	2897	1840	526	769	76	78	Y	Down	2.53e-06	Y	Down	4.96e-05	Y	Down	3.66e-06	N	Up	0.593365	N	Down	0.050159	N	Down	0.139962	N	Up	0.444073
AT3G62820.1	-0.50696	0.245112	Plant invertase/pectin methylesterase inhibitor superfamily protein	Gohir.D12G134300.1,Gohir.A12G130500.1	19	1369	27	356	32	629	74	139	11	41	13	85	46	130	8	40	14	37	65	485	36	129	20	36	Y	Down	2.26e-05	Y	Down	7.03e-10	Y	Down	0	N	Down	0.21111	N	Down	0.00170427	Y	Down	4.57e-05	N	Down	0.249055
AT5G42800.1	-0.0552824	1.40415	dihydroflavonol 4-reductase	Gohir.A06G008700.1,Gohir.D06G004300.1,Gohir.D05G195700.1,Gohir.D05G195700.3,Gohir.D05G195700.2,Gohir.A05G192500.2,Gohir.A05G192500.4,Gohir.D07G144000.2,Gohir.D07G144000.1,Gohir.A05G192500.1,Gohir.A05G192500.3,Gohir.A07G138900.1	384	6724	399	4463	1056	4562	2573	2102	762	1876	319	645	2543	2483	322	1732	249	894	3803	2212	677	736	375	405	Y	Down	2.35e-05	Y	Down	1.57e-14	Y	Down	2.84e-09	N	Up	0.612262	Y	Down	0.0278755	N	Down	0.228241	N	Up	0.931046
AT2G45970.1	0	1.11548	cytochrome P450, family 86, subfamily A, polypeptide 8	Gohir.A08G183500.1,Gohir.A08G131600.1,Gohir.A12G230300.1,Gohir.A11G089600.1,Gohir.D08G153100.1,Gohir.D08G202200.1,Gohir.D11G093900.1,Gohir.D12G231400.1	18	1212	18	464	39	568	288	275	32	225	6	6	227	261	25	62	2	3	480	454	74	138	11	23	Y	Down	3.4e-06	Y	Down	7.9e-05	Y	Down	1.52e-10	N	Up	0.915681	Y	Down	2.81e-09	N	Equal	1	N	Down	0.701157
AT3G52720.1	1.30485	1.59436	alpha carbonic anhydrase 1	Gohir.D04G099300.1,Gohir.D04G099200.1	126	2885	51	845	154	1330	220	896	17	421	141	324	115	1566	46	86	120	415	1079	1590	224	747	19	20	Y	Down	0.00388011	Y	Down	2.46e-05	Y	Down	3.17e-09	N	Down	0.00113899	Y	Down	0	N	Down	0.117122	Y	Down	0.00102407
AT5G37474.1	-0.485427	2.19265	Putative membrane lipoprotein	Gohir.A02G097200.1	5	1260	7	221	32	391	59	105	7	17	7	19	60	41	14	15	49	7	106	311	13	72	7	7	Y	Down	0.000330971	Y	Down	2.73e-10	Y	Down	1.54e-11	N	Down	0.562424	N	Down	0.133488	N	Down	0.501353	N	Up	0.766518
AT1G17860.1	0.412883	0.793549	Kunitz family trypsin and protease inhibitor protein	Gohir.D10G223700.1,Gohir.A09G051800.1,Gohir.D10G224000.1,Gohir.A10G214900.1,Gohir.A05G392000.1,Gohir.1Z000600.1,Gohir.D04G025100.1,Gohir.D04G025000.1,Gohir.A05G392100.1,Gohir.D09G052700.1,Gohir.A10G215000.1,Gohir.D10G223900.1,Gohir.D10G223600.1,Gohir.D10G223800.1,Gohir.D10G223500.1	1338	31035	1005	5523	1742	8382	253	711	135	1144	49	46	317	1002	217	771	54	88	235	613	339	1620	362	2000	Y	Down	0.000876725	N	Down	0.0140174	Y	Down	0.00572226	N	Down	0.0156441	Y	Down	0.00269628	N	Up	0.896777	Y	Down	7.13e-05
AT2G45180.1	1.77761	2.89308	Bifunctional inhibitor/lipid-transfer protein/seed storage 2S albumin superfamily protein	Gohir.D13G189100.1,Gohir.D10G196600.1,Gohir.A10G188700.1,Gohir.A13G005200.1,Gohir.A10G188900.1,Gohir.A11G025600.1,Gohir.A07G029100.1,Gohir.A13G005300.1,Gohir.D07G033100.1,Gohir.D10G196500.1,Gohir.A13G181300.1,Gohir.D11G025300.1,Gohir.D12G097100.1,Gohir.A10G188800.1,Gohir.A08G171700.1,Gohir.D10G196700.1,Gohir.D10G196800.1	24	1653	7	326	52	212	226	264	54	115	8	0	384	671	29	47	13	5	2096	4186	1034	2835	210	1720	Y	Down	0.000395671	Y	Down	0.00046817	N	Down	0.0110377	N	Down	0.720796	Y	Down	8.13e-05	N	Up	0.0569012	N	Down	0.49687
AT2G03440.1	-0.519636	1.54914	nodulin-related protein 1	Gohir.D02G128200.1,Gohir.A03G103000.1	512	8237	734	13035	2148	13252	2679	14631	1072	8785	3102	17364	2259	11931	1955	2709	4097	16400	3471	5153	2293	3965	3589	2834	Y	Down	1.86e-10	Y	Down	3.01e-08	Y	Down	4.01e-05	N	Down	0.072999	Y	Down	1.22e-15	Y	Down	3.56e-06	Y	Down	1.98e-10
AT3G08770.1	1.50121	1.57533	lipid transfer protein 6	Gohir.D09G214700.1,Gohir.D09G210300.1	2978	51791	1052	15147	3135	23191	17490	12588	609	715	174	637	21253	18490	568	2151	74	353	19105	13681	669	1785	31	23	Y	Down	0.000659542	Y	Down	0.000201303	Y	Down	0	N	Up	0.615483	N	Down	0.402767	N	Down	0.155014	N	Up	0.628047
AT2G02990.1	-0.375509	0.965784	ribonuclease 1	Gohir.D12G167900.1,Gohir.A12G164800.1,Gohir.D06G184500.1,Gohir.D13G075400.1,Gohir.A13G075200.1	148	7774	192	2947	375	6574	32	363	217	345	106	125	41	208	103	59	155	214	64	334	253	391	140	60	Y	Down	1.77e-05	Y	Down	0.000368613	Y	Down	0	N	Down	0.108918	N	Down	0.0333097	N	Down	0.615463	N	Down	0.324758
AT1G24020.2	1.10935	1.08546	MLP-like protein 423	Gohir.A02G052300.1,Gohir.A02G052100.1,Gohir.D02G057000.1,Gohir.D02G057100.1,Gohir.D02G057500.1,Gohir.A02G053000.1,Gohir.D01G130000.1,Gohir.A02G052600.1,Gohir.A02G051800.1,Gohir.A02G052400.1	548	19880	254	5585	539	8449	1768	3644	58	1247	24	428	2537	6610	51	335	105	583	2319	3762	353	963	304	877	Y	Down	0.000135933	Y	Down	3.45e-05	Y	Down	3.19e-13	N	Down	0.297321	Y	Down	0	N	Down	0.031587	N	Down	0.0029408
AT5G33370.1	0.187627	1.30581	GDSL-like Lipase/Acylhydrolase superfamily protein	Gohir.A08G218000.1,Gohir.A02G175600.1,Gohir.A13G162200.1,Gohir.D11G253000.1,Gohir.A13G103400.1,Gohir.D12G037400.1,Gohir.D13G106400.1,Gohir.A11G243300.1,Gohir.A13G103200.1,Gohir.D08G235200.1,Gohir.D08G235000.1,Gohir.D11G178100.1,Gohir.A11G171200.1,Gohir.A11G243400.1,Gohir.D13G106300.1,Gohir.A12G035300.1	41	5160	36	1030	89	827	1665	1615	61	715	31	36	3423	3324	67	198	13	36	5601	5456	286	450	12	10	Y	Down	1.29e-06	Y	Down	0.00288064	Y	Down	9.1e-06	N	Up	0.939847	Y	Down	1.26e-10	N	Down	0.774485	N	Up	0.937575
AT2G20870.1	0.553936	0.131912	cell wall protein precursor	Gohir.A12G137200.1,Gohir.D12G141100.1,Gohir.D02G181700.1,Gohir.A03G158500.1,Gohir.D12G141200.1	138	210605	94	22905	103	28735	15344	16075	108	94	213	205	29421	34199	102	125	212	163	28035	26834	400	2590	88	33	Y	Down	1.24e-06	Y	Down	1.47e-06	Y	Down	9.85e-14	N	Down	0.960351	N	Up	0.420889	N	Up	0.901264	N	Down	0.838167
AT4G10380.1	-0.863816	1.1507	NOD26-like intrinsic protein 5%3B1	Gohir.D08G118100.2,Gohir.D08G118100.1,Gohir.A08G107100.1	1038	99	1889	226	4194	589	1789	2828	2609	3527	4973	4085	905	1487	3477	3800	2797	3738	581	135	798	552	1096	517	N	Up	0.00591175	Y	Up	0.000798427	Y	Up	9.71e-12	N	Down	0.410175	Y	Down	0.0307604	N	Up	0.417135	N	Down	0.165395
AT4G37870.1	-2.98489	-2.66564	phosphoenolpyruvate carboxykinase 1	Gohir.A02G146900.1,Gohir.A02G146900.2,Gohir.D12G079000.1,Gohir.A12G082000.2,Gohir.A12G082000.1,Gohir.D03G033600.1,Gohir.D03G033600.2,Gohir.D12G079000.2,Gohir.D11G213400.1,Gohir.A11G209600.1	432	392	3420	424	539	300	283	261	692	581	257	130	320	216	546	2150	126	129	545	487	815	769	669	627	N	Up	0.801123	Y	Up	0.00162	N	Up	0.0102048	N	Up	0.853091	N	Up	0.153546	N	Up	0.218458	N	Up	0.23032
AT1G02800.1	-0.755228	-2.558	cellulase 2	Gohir.A02G098500.1	157	28	265	10	45	10	4	4	6	113	1	0	0	8	3	773	0	1	3	21	3	12	4	2	N	Up	0.0125192	Y	Up	0.000212563	N	Up	0.00214411	N	Equal	1	Y	Down	0.00426086	N	Up	1	N	Down	0.0556619
AT4G37560.1	-1.64882	-1.11243	Acetamidase/Formamidase family protein	Gohir.A11G216400.1,Gohir.A11G216400.2,Gohir.A11G216400.3,Gohir.D11G207000.1,Gohir.D11G207000.2	302	62	947	206	438	178	137	196	458	503	402	230	47	89	650	1156	332	258	149	182	408	367	514	437	N	Up	0.0470098	Y	Up	0.000839492	Y	Up	0.000596108	N	Down	0.44271	N	Down	0.456593	N	Up	0.0457538	N	Down	0.210964
AT5G02230.2	-2.04513	-0.764548	Haloacid dehalogenase-like hydrolase (HAD) superfamily protein	Gohir.A01G222000.1,Gohir.A11G327300.1,Gohir.D04G121800.1,Gohir.D11G346200.1	708	255	2922	668	1720	696	1215	562	1430	543	561	467	557	730	2093	2185	542	641	1992	607	2736	685	1349	742	N	Up	0.0164083	Y	Up	0.00170572	N	Up	0.188214	N	Up	0.0609042	Y	Up	2.54e-05	N	Up	0.514434	N	Down	0.340002
AT1G30650.1	-0.108934	-0.0602605	WRKY DNA-binding protein 14	Gohir.A05G112200.2,Gohir.A05G112200.1,Gohir.D10G005800.1,Gohir.A10G005800.1,Gohir.A10G005800.2,Gohir.D05G112600.1	204	16	220	32	211	21	104	169	141	201	112	103	87	79	231	375	108	130	30	20	25	7	21	6	N	Up	0.0323915	Y	Up	0.000116053	Y	Up	8.68e-09	N	Down	0.455721	Y	Down	0.0199614	N	Up	0.812377	N	Up	0.82858
AT3G60160.1	-1.72904	-1.59694	multidrug resistance-associated protein 9	Gohir.D10G254700.1,Gohir.A10G242700.1	73	7	242	26	80	9	125	54	237	54	124	28	46	36	228	169	90	24	104	21	139	25	56	23	N	Up	7.97e-05	Y	Up	9.36e-05	N	Up	0.0496502	N	Up	0.108433	Y	Up	5.8e-09	Y	Up	0.000150412	N	Up	0.697966
AT1G30820.1	-1.96801	-2.40858	CTP synthase family protein	Gohir.A12G051300.1,Gohir.D12G049500.1	114	70	446	45	84	40	915	273	4601	189	2193	733	339	195	2705	463	2148	826	2031	305	3378	193	3095	154	N	Up	0.272724	Y	Up	0.00352176	N	Up	0.226267	N	Up	0.00453633	Y	Up	0	Y	Up	1.64e-05	N	Up	0.184139
AT1G11790.2	0.810884	-0.851298	arogenate dehydratase 1	Gohir.D06G154600.1,Gohir.A06G148600.1	307	40	175	55	97	30	66	57	176	64	67	23	22	29	112	128	30	17	35	70	75	66	63	31	N	Up	0.0156063	Y	Up	0.000819179	N	Up	0.0130721	N	Up	0.839604	Y	Up	4.77e-09	N	Up	0.0613265	N	Down	0.727988
AT5G43830.1	0.301809	-0.227652	aluminum induced protein with YGL and LRDR motifs	Gohir.A10G117800.2,Gohir.A09G057000.1,Gohir.D01G022100.1,Gohir.D09G056200.1,Gohir.A01G024100.1	5928	1552	4809	2020	4107	1365	2154	1303	1552	1469	2470	1867	1813	2360	1880	3844	2963	2226	3269	1263	1672	824	1205	883	N	Up	0.00983997	Y	Up	0.00260781	Y	Up	0.00205991	N	Up	0.211162	N	Up	0.631114	N	Up	0.411014	N	Down	0.305727
AT1G22170.1	0.584157	-1.25004	Phosphoglycerate mutase family protein	Gohir.A06G037800.2,Gohir.A06G037800.1,Gohir.D06G039300.4,Gohir.D06G039300.7,Gohir.D06G039300.5,Gohir.D06G039300.1,Gohir.D06G039300.3,Gohir.D06G039300.2,Gohir.D06G039300.6,Gohir.A05G228800.1,Gohir.A05G228800.2,Gohir.D05G231200.1	895	260	597	193	251	158	447	267	312	192	316	182	317	252	292	371	286	171	457	237	228	142	151	93	N	Up	0.00745077	Y	Up	0.000495979	N	Up	0.0941772	N	Up	0.230943	Y	Up	0.000570658	N	Up	0.0546425	N	Up	0.481085
AT5G15948.1	-1.32536	-0.181294		Gohir.D02G133300.1	1595	555	3997	1373	3525	1452	1525	741	3236	2339	1722	1366	97	389	3521	4256	609	994	881	487	1908	1167	2252	1777	N	Up	0.249287	Y	Up	0.00024002	Y	Up	2.94e-05	N	Up	0.188727	N	Up	0.0346953	N	Up	0.581676	Y	Down	7.25e-05
AT1G05160.1	-0.968116	-2.35453	cytochrome P450, family 88, subfamily A, polypeptide 3	Gohir.D06G163800.2,Gohir.D06G163800.1,Gohir.A06G157500.1,Gohir.D13G012600.1,Gohir.A13G011700.1,Gohir.A09G198700.1	366	187	716	152	140	126	238	161	264	153	225	106	182	196	227	602	226	87	183	243	294	171	310	112	N	Up	0.0875461	Y	Up	0.00420118	N	Up	0.678388	N	Up	0.388727	Y	Up	0.00197912	N	Up	0.0152785	N	Down	0.874134
AT3G05550.1	-1.4055	-1.37644	Hypoxia-responsive family protein	Gohir.D11G278300.1,Gohir.A10G181600.1,Gohir.A11G268400.1,Gohir.A13G174600.1,Gohir.D10G188700.1,Gohir.D05G282000.1,Gohir.D13G180400.1	3736	2387	9897	2643	3812	2345	2048	1748	2612	1198	1679	1272	1612	1553	2165	3912	1625	1078	2495	810	916	717	475	636	N	Up	0.311356	Y	Up	0.00399394	N	Up	0.222691	N	Up	0.829805	Y	Up	7.24e-12	N	Up	0.477338	N	Up	0.888877
AT1G10740.3	0.341037	0.371094	alpha/beta-Hydrolases superfamily protein	Gohir.D01G151100.1,Gohir.A01G159200.1	95	1	75	1	97	2	9	9	5	20	1	5	0	3	7	86	0	0	0	0	0	1	0	0	N	Up	0.00565619	Y	Up	3.51e-07	Y	Up	3.76e-05	N	Equal	1	N	Down	0.0197957	N	Down	0.199824	N	Down	1
AT4G10040.1	0.584366	-1.23954	cytochrome c-2	Gohir.A05G253400.1,Gohir.D13G119600.1,Gohir.A04G134100.1,Gohir.D05G255400.1,Gohir.A13G116600.1,Gohir.D04G177300.2,Gohir.D04G177300.1	8458	2947	5641	2347	2389	1102	1713	1531	1041	1025	1540	1144	1660	1860	1113	2224	1415	1305	2248	1087	715	478	456	516	N	Up	0.0244203	Y	Up	0.00233431	N	Up	0.0899497	N	Up	0.856653	N	Up	0.907132	N	Up	0.234992	N	Down	0.659139
AT4G12440.2	-1.62982	-1.41177	adenine phosphoribosyl transferase 4	Gohir.D12G221400.1,Gohir.A12G219100.1	190	128	588	107	221	31	86	104	167	228	134	71	42	111	413	1019	73	65	139	166	42	62	47	42	N	Up	0.524977	Y	Up	5.65e-05	Y	Up	0.00064113	N	Down	0.710234	N	Down	0.0708435	N	Up	0.0782967	N	Down	0.0680479
AT2G31160.1	0.307647	0.31263	LIGHT-DEPENDENT SHORT HYPOCOTYLS-like protein (DUF640)	Gohir.D07G155400.1,Gohir.A07G213600.1,Gohir.A10G111400.2,Gohir.A10G111400.1,Gohir.D08G208800.1,Gohir.A07G149300.1,Gohir.D11G137200.1,Gohir.A08G190300.1,Gohir.D10G156500.1,Gohir.D07G219800.1,Gohir.D02G045700.1	578	166	467	171	580	212	530	1023	432	886	318	424	402	661	510	884	217	616	297	82	309	116	547	196	N	Up	0.181295	Y	Up	0.00355871	N	Up	0.0121229	N	Down	0.299794	Y	Down	3.67e-08	N	Down	0.429669	N	Down	0.087606
AT3G08580.2	0.573662	-0.520081	ADP/ATP carrier 1	Gohir.A08G027900.1	2734	954	1837	744	1281	527	571	443	554	740	524	362	698	650	775	1437	574	403	761	447	266	260	279	312	N	Up	0.0104039	Y	Up	0.00195282	N	Up	0.0339953	N	Up	0.543997	Y	Down	0.0172574	N	Up	0.181177	N	Up	0.85961
AT3G63280.2	-0.423211	0.307182	NIMA-related kinase 4	Gohir.A12G003200.1,Gohir.A08G064700.1	88	8	118	12	146	11	19	90	145	192	24	27	14	47	256	126	22	53	20	13	31	35	19	5	N	Up	0.071764	Y	Up	3.32e-06	Y	Up	2.79e-13	N	Down	0.0561294	N	Down	0.298476	N	Down	0.848161	N	Down	0.127337
AT1G71697.1	-0.983512	-0.507484	choline kinase 1	Gohir.D05G248200.2,Gohir.D05G273200.1,Gohir.D06G115800.2,Gohir.A05G246700.3,Gohir.A05G246700.2,Gohir.A05G246700.1,Gohir.A06G111400.1,Gohir.A06G111400.3,Gohir.D06G115800.1,Gohir.A06G111400.2,Gohir.D05G248200.1	880	330	1740	643	1224	759	841	438	1645	705	1541	773	375	411	1564	1086	1360	663	905	443	866	353	1020	699	N	Up	0.008572	Y	Up	0.000688003	N	Up	0.23378	N	Up	0.116251	Y	Up	9.01e-10	N	Up	0.00641538	N	Down	0.752519
AT1G79550.2	-0.369488	-0.790517	phosphoglycerate kinase	Gohir.A01G097400.2,Gohir.A01G097400.3,Gohir.D01G082100.1,Gohir.D01G082100.2,Gohir.A13G127900.1,Gohir.D01G082100.3	2011	762	2598	1003	1502	829	1426	978	1545	1016	1312	1105	1962	1540	1651	2222	1534	1315	1701	784	753	694	650	717	N	Up	0.0074291	Y	Up	0.00177896	N	Up	0.0279349	N	Up	0.350528	Y	Up	0.000275135	N	Up	0.547984	N	Up	0.439188
AT2G44065.1	0.955945	-0.295949	Ribosomal protein L2 family	Gohir.A13G170800.1	774	243	399	162	325	204	377	240	151	136	187	238	333	248	149	223	297	239	370	214	87	134	116	161	N	Up	0.0299552	Y	Up	0.00371598	N	Up	0.106341	N	Up	0.481913	N	Up	0.522277	N	Down	0.451872	N	Up	0.520686
AT1G07870.2	-2.20112	-1.7743	Protein kinase superfamily protein	Gohir.D08G004200.1,Gohir.D13G235200.1,Gohir.D08G009100.1,Gohir.A13G229600.1,Gohir.D13G235200.2	122	61	561	150	164	90	130	94	348	115	211	71	41	47	336	336	84	83	71	27	102	52	110	85	N	Up	0.128198	Y	Up	0.00419602	N	Up	0.148865	N	Up	0.506732	Y	Up	1.48e-08	Y	Up	0.000818046	N	Down	0.788732
AT1G78380.1	-0.339752	-0.317605	glutathione S-transferase TAU 19	Gohir.D07G183600.1,Gohir.D13G156700.1,Gohir.A04G047400.1,Gohir.A13G152300.1,Gohir.A13G152500.1,Gohir.D13G156800.1,Gohir.A07G176500.1,Gohir.D13G156900.1	14480	5429	18325	7624	14704	7056	8200	8295	2740	5133	5161	5486	5934	9440	3943	7739	6005	8284	7685	3405	4006	2490	1348	1485	N	Up	0.055454	Y	Up	0.00245154	N	Up	0.119387	N	Down	0.985518	Y	Down	0.000643799	N	Down	0.912207	N	Down	0.0623568
AT3G02470.3	-0.879478	-0.100965	S-adenosylmethionine decarboxylase	Gohir.D02G133200.1,Gohir.D05G008400.1	3450	1366	6347	2495	5918	3183	2262	1525	5129	4101	4109	2133	781	864	6493	7956	2774	1866	2042	1249	3000	2303	3466	2637	N	Up	0.102942	Y	Up	0.00120865	N	Up	0.0119675	N	Up	0.517409	N	Up	0.0780108	N	Up	0.0431827	N	Down	0.750454
AT4G05150.1	-2.32671	-1.2767	Octicosapeptide/Phox/Bem1p family protein	Gohir.D05G169500.1,Gohir.D05G169500.2,Gohir.A06G114900.2,Gohir.D06G127300.3,Gohir.D06G127300.1,Gohir.D06G127300.2,Gohir.A05G166500.2,Gohir.A05G166500.3,Gohir.A05G166500.1,Gohir.A05G166500.4,Gohir.A06G208900.1,Gohir.D06G212100.1,Gohir.A06G114900.3,Gohir.A06G114900.1,Gohir.A06G114900.4	241	153	1209	371	499	244	346	330	1231	354	488	278	219	239	952	998	529	419	436	158	492	254	713	568	N	Up	0.360582	Y	Up	0.00517425	Y	Up	0.00159058	N	Up	0.92011	Y	Up	2.79e-08	N	Up	0.041177	N	Down	0.810964
AT3G10985.1	-1.25124	0.835161	senescence associated gene 20	Gohir.D13G014700.1,Gohir.A06G159700.1,Gohir.D06G165500.1,Gohir.D10G252900.1,Gohir.A10G240700.1,Gohir.A13G013600.1	9791	5897	23307	7535	41581	17230	7041	11723	14288	19829	15242	26715	8096	15203	21756	22239	18267	30192	6725	6365	16801	9279	21097	15163	N	Up	0.284748	Y	Up	0.00230937	Y	Up	0.000150646	N	Down	0.197795	Y	Down	0.00248698	N	Down	0.0202658	N	Down	0.129957
AT4G04450.1	-0.966447	-0.839535	WRKY family transcription factor	Gohir.D12G123100.1,Gohir.A11G104800.1,Gohir.A12G119500.1,Gohir.D11G161600.1,Gohir.A11G154700.1,Gohir.D11G109600.1	87	17	170	29	95	30	163	33	463	80	226	38	37	34	358	214	126	101	64	48	161	64	283	229	N	Up	0.0233655	Y	Up	5.98e-05	Y	Up	0.000856725	N	Up	0.0400803	Y	Up	0	Y	Up	0.000538005	N	Up	0.900841
AT2G19330.1	-1.85914	-0.285402	plant intracellular ras group-related LRR 6	Gohir.A05G408700.1,Gohir.D04G006700.1,Gohir.D13G185000.1,Gohir.A13G182300.1	43	4	156	21	128	19	37	85	31	85	15	37	54	56	60	141	23	70	7	13	9	22	38	109	N	Up	0.00570503	Y	Up	4.79e-06	Y	Up	6.05e-09	N	Down	0.147989	N	Down	4.24e-06	N	Down	0.083749	N	Down	0.946874
AT5G40650.1	-0.182659	-0.528725	succinate dehydrogenase 2-2	Gohir.A07G225100.1,Gohir.D07G232300.1,Gohir.A05G342500.1	1341	621	1522	568	1055	410	726	471	710	581	652	655	612	635	935	1277	740	547	651	319	425	350	574	645	N	Up	0.0352988	Y	Up	0.000792272	N	Up	0.0285762	N	Up	0.296272	N	Up	0.100019	N	Down	0.981115	N	Down	0.896429
AT2G38710.1	-0.633332	-0.390989	AMMECR1 family	Gohir.D05G288400.1	831	418	1289	449	983	247	452	374	487	444	294	133	382	414	519	761	261	170	445	297	150	161	112	245	N	Up	0.0638917	Y	Up	0.000371765	N	Up	0.0128395	N	Up	0.652485	N	Up	0.466418	N	Up	0.00811179	N	Down	0.791174
AT3G15280.1	-0.256775	0.666263	hypothetical protein	Gohir.D01G048600.1,Gohir.A01G062000.1	154	67	184	24	292	76	94	96	31	65	64	19	75	69	126	222	48	33	156	23	21	16	5	4	N	Up	0.059009	Y	Up	0.00306032	N	Up	0.0638462	N	Down	0.959019	N	Down	0.0013623	N	Up	0.0224133	N	Up	0.842303
AT2G41370.1	-1.26546	-0.302361	Ankyrin repeat family protein / BTB/POZ domain-containing protein	Gohir.A09G119000.1,Gohir.A01G193300.1,Gohir.A01G193300.2,Gohir.D01G183600.1	99	31	238	60	193	73	49	226	36	307	54	171	50	149	102	359	32	124	37	8	20	28	41	43	N	Up	0.0195036	Y	Up	4.35e-05	Y	Up	0.000760316	N	Down	0.115109	Y	Down	0	Y	Down	0.000798137	N	Down	0.0139325
AT2G01660.1	0.161967	0.390859	plasmodesmata-located protein 6	Gohir.D01G141000.1,Gohir.A03G117700.1,Gohir.D02G141300.1,Gohir.D02G141300.2,Gohir.A04G142300.1,Gohir.D01G141000.2,Gohir.D04G185600.1	791	322	707	278	927	258	1429	869	1375	840	1680	787	1270	1011	1298	1051	1375	639	1416	972	959	633	771	338	N	Up	0.0162518	Y	Up	0.00317696	Y	Up	9.4e-09	N	Up	0.220327	Y	Up	0.000614254	N	Up	0.00270229	N	Up	0.445074
AT2G44065.2	0.347165	-0.5025	Ribosomal protein L2 family	Gohir.D13G176300.1	346	118	272	98	192	111	155	144	88	121	169	134	107	129	88	157	194	137	191	87	68	59	107	76	N	Up	0.0239365	Y	Up	0.00158683	N	Up	0.111542	N	Up	0.906672	N	Down	0.0675647	N	Up	0.460003	N	Down	0.74233
AT3G01860.1	-0.710666	-0.571753	hypothetical protein	Gohir.A07G227200.1,Gohir.A05G339300.1,Gohir.A12G148400.1,Gohir.D01G155000.1,Gohir.A12G136400.1,Gohir.A01G154900.1,Gohir.D09G035700.1,Gohir.A09G034900.2,Gohir.A09G034900.1,Gohir.D04G077800.2,Gohir.D04G077800.1	3255	1343	5327	2396	3584	1318	1333	1320	1854	2705	2977	2778	1017	1490	3112	4702	3338	3031	1521	871	1768	1520	2451	1741	N	Up	0.0138879	Y	Up	0.00544309	N	Up	0.0210548	N	Up	0.982026	Y	Down	0.000725635	N	Up	0.778663	N	Down	0.149786
AT4G37830.1	0.0999592	-0.0246583	cytochrome c oxidase-like protein	Gohir.A11G210700.1,Gohir.D11G212400.1,Gohir.A02G148000.2,Gohir.A02G148000.1,Gohir.D03G032400.1	14356	6432	13395	5816	13168	5063	7041	5530	4516	5547	5002	5097	7980	8099	6643	9547	9378	5323	9838	5069	3876	3591	2398	3510	N	Up	0.0242636	Y	Up	0.00359358	Y	Up	0.00133935	N	Up	0.66019	N	Down	0.0607497	N	Down	0.951214	N	Down	0.962226
AT1G72750.1	-0.791758	-1.52872	translocase inner membrane subunit 23-2	Gohir.D10G059200.1,Gohir.A10G057400.1	465	197	805	317	279	225	143	179	341	261	239	165	67	94	350	544	131	199	125	158	131	244	253	347	N	Up	0.214521	Y	Up	0.00538885	N	Up	0.356812	N	Down	0.640068	N	Up	0.108337	N	Up	0.242472	N	Down	0.55804
AT1G24260.2	1.09574	-1.09424	K-box region and MADS-box transcription factor family protein	Gohir.D02G147300.1,Gohir.A03G124900.1	6557	2917	3068	1376	1437	1141	332	323	35	308	67	151	154	76	27	2232	3	44	8	0	2	1	2	1	N	Up	0.0234378	Y	Up	0.00547606	N	Up	0.266465	N	Up	0.949083	Y	Down	3.28e-08	N	Down	0.0173779	N	Up	0.0911693
AT3G21690.1	-1.1635	0.947533	MATE efflux family protein	Gohir.A03G108900.1,Gohir.A10G013200.1,Gohir.A05G169800.1,Gohir.D02G134000.1,Gohir.D05G173000.1	50	8	112	13	216	19	6	21	40	89	34	41	0	16	27	128	38	55	27	23	27	58	80	150	N	Up	0.00318048	Y	Up	3.03e-07	Y	Up	1.04e-08	N	Down	0.172106	N	Down	0.000176055	N	Down	0.595858	N	Down	0.00359096
AT1G63380.1	0.14862	0.0521472	NAD(P)-binding Rossmann-fold superfamily protein	Gohir.D05G040500.1,Gohir.A05G039000.1	2319	1048	2092	937	2169	1136	1087	1005	1091	1000	1637	1137	971	970	1359	1722	1586	1172	798	461	813	486	1313	1009	N	Up	0.0279791	Y	Up	0.00562757	Y	Up	0.00182811	N	Up	0.846345	N	Up	0.451526	N	Up	0.14406	N	Up	0.997972
AT2G30140.2	-0.976916	-0.544805	UDP-Glycosyltransferase superfamily protein	Gohir.A13G234500.1,Gohir.D13G240300.1,Gohir.D13G240100.1	63	10	124	23	85	18	36	29	51	14	84	37	0	13	36	56	28	27	15	8	11	8	29	12	N	Up	0.00161714	Y	Up	1.41e-05	Y	Up	1.27e-05	N	Up	0.75122	N	Up	1.35e-05	N	Up	0.0429505	N	Down	0.0111185
AT5G09570.1	-0.745432	-0.64105	Cox19-like CHCH family protein	Gohir.A03G177800.1,Gohir.D06G030300.1,Gohir.A13G050200.1,Gohir.A06G031100.1,Gohir.D02G201500.1,Gohir.D13G049000.1	5131	2949	8602	3363	5516	2483	3737	3116	5361	4267	2816	2406	4830	4121	6836	8549	3609	2975	5240	3349	3440	3597	1893	2713	N	Up	0.12248	Y	Up	0.0011103	Y	Up	0.0031199	N	Up	0.646599	N	Up	0.037319	N	Up	0.554941	N	Up	0.652568
AT2G38710.2	-0.652077	-0.575841	AMMECR1 family	Gohir.A05G287300.1	903	455	1419	568	952	359	661	541	570	506	365	191	371	356	634	879	319	248	537	307	249	168	202	337	N	Up	0.0636255	Y	Up	0.00183347	N	Up	0.0370094	N	Up	0.655536	N	Up	0.338198	N	Up	0.022933	N	Up	0.891293
AT5G52840.1	0.195676	-0.356394	NADH-ubiquinone oxidoreductase-like protein	Gohir.D11G013100.1,Gohir.D12G255500.1,Gohir.A12G253200.1,Gohir.A12G253200.2,Gohir.A11G012800.1	6331	3003	5528	2506	4318	2106	3563	2719	1751	1990	2237	2093	2816	3480	2338	3980	2633	2149	3929	2590	1652	1792	1336	1562	N	Up	0.0370005	Y	Up	0.00586909	N	Up	0.0279527	N	Up	0.496367	N	Down	0.251785	N	Up	0.786371	N	Down	0.403597
AT5G53120.2	-0.960472	-1.26303	spermidine synthase 3	Gohir.D12G251800.3,Gohir.A12G251000.2,Gohir.A12G251000.3,Gohir.A08G096200.1	148	62	288	90	120	107	95	80	199	145	176	131	63	52	205	253	101	112	88	67	144	160	272	170	N	Up	0.191051	Y	Up	0.000354511	N	Up	0.661109	N	Up	0.750083	N	Up	0.0358842	N	Up	0.350246	N	Up	0.735192
AT1G48030.2	-0.690259	-0.864186	mitochondrial lipoamide dehydrogenase 1	Gohir.D02G061700.2,Gohir.A02G056500.1	1444	728	2330	1016	1280	459	394	383	399	480	386	330	596	541	623	1469	482	356	619	597	396	300	273	374	N	Up	0.060165	Y	Up	0.00420678	N	Up	0.0454202	N	Up	0.949279	N	Down	0.149154	N	Up	0.566956	N	Up	0.736171
AT5G15320.1	-0.117147	-0.297996	ATP synthase E chain	Gohir.A13G086700.1,Gohir.A04G123300.1,Gohir.D13G090600.1,Gohir.D04G165300.1,Gohir.A12G040700.1	20795	10623	22554	10075	18345	8862	12842	11134	8951	8553	9696	9033	16275	15644	11296	14807	14800	9709	14227	10800	5600	6026	4643	4373	N	Up	0.0592256	Y	Up	0.00483988	N	Up	0.0113814	N	Up	0.716961	N	Up	0.675917	N	Up	0.831369	N	Up	0.872645
AT5G18200.1	-0.133125	-0.449054	putative galactose-1-phosphate uridyltransferase	Gohir.D11G269500.1,Gohir.A11G259300.1	300	134	329	115	241	97	147	121	161	96	229	119	128	138	160	207	215	138	158	82	104	50	108	97	N	Up	0.0437989	Y	Up	0.000971801	Y	Up	0.00108212	N	Up	0.696724	Y	Up	0.00216585	N	Up	0.0325246	N	Down	0.864028
AT3G07480.1	-0.547488	-1.00392	2Fe-2S ferredoxin-like superfamily protein	Gohir.D11G149500.1,Gohir.A07G196200.1,Gohir.A11G143200.1,Gohir.D07G202600.1	1261	698	1843	745	919	463	620	681	985	1012	595	420	702	455	1276	1912	487	500	617	557	674	765	486	695	N	Up	0.274514	Y	Up	0.00264152	Y	Up	0.00143538	N	Down	0.819845	N	Down	0.818686	N	Up	0.188562	N	Up	0.195137
AT5G19760.1	-0.180125	-0.854343	Mitochondrial substrate carrier family protein	Gohir.D03G147200.1,Gohir.A03G021500.1,Gohir.D08G021100.1,Gohir.D03G148700.1,Gohir.A08G010800.1	5309	2840	6015	2599	3327	2051	2204	2168	1956	1931	2031	1377	2059	2064	2275	3871	1771	1420	3058	2319	1350	1459	1108	1368	N	Up	0.08045	Y	Up	0.00352309	N	Up	0.115365	N	Up	0.967023	N	Up	0.903892	N	Up	0.116653	N	Down	0.992999
AT3G53140.1	-0.640696	0.116645	O-methyltransferase family protein	Gohir.A04G069100.1,Gohir.D04G107400.2,Gohir.D04G107400.1,Gohir.A04G069000.1	914	484	1425	604	1545	577	614	551	594	844	507	577	365	688	959	1388	472	632	546	486	461	429	454	403	N	Up	0.0857504	Y	Up	0.00336678	Y	Up	3.71e-06	N	Up	0.793855	Y	Down	0.00330139	N	Down	0.620465	N	Down	0.0306546
AT3G58780.1	0.807355	1.34299	K-box region and MADS-box transcription factor family protein	Gohir.A05G377900.2,Gohir.A05G377900.1,Gohir.D04G037800.2,Gohir.D04G037800.3,Gohir.D04G037800.4,Gohir.D04G037800.5,Gohir.D04G037800.1	238	82	136	49	345	71	1311	835	174	524	497	657	445	516	116	685	344	637	1	2	1	3	5	3	N	Up	0.0105111	Y	Up	0.00475279	Y	Up	0.000275584	N	Up	0.265632	Y	Down	4.98e-07	N	Down	0.303918	N	Down	0.616884
AT2G15490.3	-1.44606	0.02284	UDP-glycosyltransferase 73B4	Gohir.D12G023200.1,Gohir.D12G023300.1,Gohir.A12G022800.1,Gohir.D13G041200.1	69	17	188	58	191	23	208	26	463	29	177	10	26	51	423	155	106	9	116	36	213	44	421	66	N	Up	0.00956182	Y	Up	0.00058766	Y	Up	2.22e-12	N	Up	0.127061	Y	Up	0	Y	Up	4.94e-08	N	Down	0.466718
AT3G10920.1	-0.496857	-0.400546	manganese superoxide dismutase 1	Gohir.D05G279800.1,Gohir.A10G178700.1,Gohir.D10G185400.1,Gohir.A05G278100.1	4867	2662	6868	3102	5203	3024	2317	2158	2139	2466	2344	2289	2214	2399	2807	4887	2406	2417	2766	1727	1953	1482	1696	1524	N	Up	0.0923137	Y	Up	0.0055963	N	Up	0.0259416	N	Up	0.857867	N	Down	0.202337	N	Up	0.921904	N	Down	0.753297
AT4G33720.1	-1.7318	1.40336	CAP (Cysteine-rich secretory proteins, Antigen 5, and Pathogenesis-related 1 protein) superfamily protein	Gohir.A01G180200.1,Gohir.D01G171000.1	28	8	93	2	246	5	88	238	10	54	72	128	81	209	9	218	5	77	6	0	2	8	0	0	N	Up	0.172391	Y	Up	0.000156634	Y	Up	0.000904274	N	Down	0.291828	N	Down	0.00177226	N	Down	0.48504	N	Down	0.0169829
AT4G28190.1	-0.971066	-0.220622	Developmental regulator, ULTRAPETALA	Gohir.A03G159200.1,Gohir.D05G361500.2,Gohir.D05G361500.1,Gohir.A04G026800.1,Gohir.A12G137100.1,Gohir.D12G141000.1,Gohir.A04G026700.1,Gohir.D02G182400.1	277	142	543	218	466	206	354	267	561	434	400	225	216	147	548	834	258	199	285	259	267	293	347	214	N	Up	0.0961569	Y	Up	0.00281639	Y	Up	0.00126177	N	Up	0.513633	N	Up	0.0395461	N	Up	0.039235	N	Up	0.288655
AT5G10730.1	-1.05767	-0.126864	NAD(P)-binding Rossmann-fold superfamily protein	Gohir.A05G062800.1,Gohir.D05G065300.1	331	200	689	262	631	291	343	367	268	238	362	340	269	316	347	436	335	352	332	127	152	165	213	192	N	Up	0.19862	Y	Up	0.00131873	N	Up	0.0770559	N	Down	0.907025	N	Up	0.394581	N	Up	0.829835	N	Down	0.620066
AT1G03700.1	-0.985203	-1.64572	Uncharacterized protein family (UPF0497)	Gohir.A05G161800.1,Gohir.D05G164600.1,Gohir.A09G216900.1,Gohir.D09G219300.1	49	14	97	10	31	6	226	63	93	11	129	46	105	86	48	68	139	44	104	21	125	25	85	8	N	Up	0.120191	Y	Up	0.00496954	N	Up	0.0469174	N	Up	0.00959133	N	Up	0	N	Up	0.0494413	N	Up	0.7514
AT5G17380.1	-0.950827	-0.714328	Thiamine pyrophosphate dependent pyruvate decarboxylase family protein	Gohir.A11G166600.1,Gohir.A11G166700.1,Gohir.D11G173000.1,Gohir.D11G172700.1	567	342	1096	448	668	337	617	482	541	475	594	477	473	549	647	864	637	534	464	315	406	269	372	439	N	Up	0.182772	Y	Up	0.00246234	Y	Up	0.00182978	N	Up	0.552463	N	Up	0.296278	N	Up	0.404669	N	Down	0.60634
AT1G35160.1	-0.298658	-0.507447	GF14 protein phi chain	Gohir.D01G010400.1	1900	1069	2337	1050	1644	816	1503	996	1068	714	1403	1163	1183	1456	1110	1367	1475	1197	1801	1197	760	634	781	933	N	Up	0.112496	Y	Up	0.00573067	Y	Up	0.00147676	N	Up	0.330305	Y	Up	0.000627451	N	Up	0.56702	N	Down	0.44804
AT3G54680.1	-1.25284	-1.22866	proteophosphoglycan-like protein	Gohir.D02G176900.1,Gohir.A03G153900.1	355	304	846	265	361	243	194	246	361	271	302	220	98	179	350	650	207	247	171	193	237	202	398	349	N	Up	0.693231	Y	Up	0.000123739	N	Up	0.0900822	N	Down	0.596265	N	Up	0.0324564	N	Up	0.267847	N	Down	0.125519
AT3G02800.1	-1.40117	-1.15433	Tyrosine phosphatase family protein	Gohir.D04G025800.1,Gohir.A05G391500.1,Gohir.1Z066700.2,Gohir.1Z066700.1,Gohir.A05G391500.2,Gohir.A13G154300.1,Gohir.D13G159000.1	209	203	552	140	248	151	443	290	1208	211	675	259	242	270	783	426	414	298	440	247	244	214	333	204	N	Up	0.964608	Y	Up	0.000117784	N	Up	0.0954833	N	Up	0.322897	Y	Up	0	N	Up	0.0268403	N	Down	0.763797
AT4G23060.1	0.655352	0.519374	IQ-domain 22	Gohir.D03G153800.1,Gohir.D08G197600.1,Gohir.A03G017800.1	189	74	120	38	172	49	111	180	385	238	202	144	80	163	279	198	141	197	171	98	139	136	69	120	N	Up	0.025914	Y	Up	0.00200152	N	Up	0.0128922	N	Down	0.373131	N	Up	0.0686954	N	Up	0.45407	N	Down	0.082197
AT4G16450.1	-0.136123	-0.142289	NADH-ubiquinone oxidoreductase	Gohir.D06G216900.1,Gohir.A06G204600.1	3517	2114	3865	1694	3502	1204	2521	2231	1201	1301	1469	1092	2826	2350	1591	2396	2099	1137	2606	1950	1081	1014	651	866	N	Up	0.156801	Y	Up	0.00419633	N	Up	0.0120407	N	Up	0.758427	N	Down	0.482836	N	Up	0.234223	N	Up	0.591674
AT2G17420.1	-1.17253	-0.737661	NADPH-dependent thioredoxin reductase A	Gohir.D11G030500.2,Gohir.D11G030500.3,Gohir.D11G030500.1,Gohir.A11G031800.1,Gohir.A11G031800.2	307	215	692	262	415	245	324	274	362	400	272	281	235	188	353	650	229	303	262	236	227	297	354	494	N	Up	0.36311	Y	Up	0.00125779	N	Up	0.0204196	N	Up	0.702472	N	Down	0.453845	N	Down	0.911632	N	Up	0.526991
AT1G05690.1	-0.187681	-0.517892	BTB and TAZ domain protein 3	Gohir.D05G328100.1,Gohir.A05G328100.2,Gohir.A05G328100.1,Gohir.A02G007300.2,Gohir.A02G007300.1,Gohir.D02G007100.2,Gohir.D02G007100.1	655	422	746	273	521	306	582	537	595	394	581	368	231	505	532	535	512	340	366	146	321	191	363	226	N	Up	0.240296	Y	Up	0.000853159	N	Up	0.0214548	N	Up	0.842786	Y	Up	0.0010596	N	Up	0.0864432	N	Down	0.0116512
AT1G47420.1	-0.284825	-0.492513	succinate dehydrogenase 5	Gohir.A06G016900.1,Gohir.D06G015000.1	2245	1393	2735	1234	1944	1184	1132	1043	1023	1109	1098	881	946	983	1533	2163	1226	814	1156	597	787	562	969	631	N	Up	0.187075	Y	Up	0.00586582	N	Up	0.155386	N	Up	0.838571	N	Down	0.488009	N	Up	0.384018	N	Down	0.885236
AT1G18270.1	-0.770132	-0.0671142	ketose-bisphosphate aldolase class-II family protein	Gohir.D02G121800.1,Gohir.D02G121800.2,Gohir.A03G092900.1,Gohir.A03G092900.2,Gohir.A03G092900.3	129	63	220	81	210	77	69	79	198	163	77	93	42	99	221	176	95	90	103	89	146	91	129	108	N	Up	0.113444	Y	Up	0.00259374	Y	Up	0.000117963	N	Down	0.814721	N	Up	0.19272	N	Down	0.579446	N	Down	0.0855418
AT5G25450.1	0.415621	-0.225508	Cytochrome bd ubiquinol oxidase, 14kDa subunit	Gohir.D03G071300.2,Gohir.D03G071300.1,Gohir.D13G211500.1,Gohir.A02G112400.1,Gohir.A02G112400.2,Gohir.A13G206900.1	17311	10601	12978	5828	11100	5461	8093	7006	5186	4020	8870	7475	9000	9889	6652	7526	16542	7566	11648	5102	5515	3259	6104	3775	N	Up	0.318777	Y	Up	0.0051557	N	Up	0.031108	N	Up	0.790133	Y	Up	0.0201983	N	Up	0.603379	N	Down	0.703661
AT1G33340.1	-0.884523	0.784271	ENTH/ANTH/VHS superfamily protein	Gohir.1Z005000.1,Gohir.D05G250400.1,Gohir.A05G248800.1	39	2	72	14	124	58	43	10	71	65	118	90	35	5	121	100	91	62	21	12	6	9	32	76	N	Up	0.000482145	Y	Up	0.0031917	N	Up	0.0752461	N	Up	0.0587939	N	Up	0.748901	N	Up	0.407645	N	Up	0.129656
AT3G60540.1	-0.0106622	-0.544171	Preprotein translocase Sec, Sec61-beta subunit protein	Gohir.D07G211800.1,Gohir.D07G211800.2,Gohir.D08G158300.1	12807	8482	12902	5628	8848	6763	7780	6553	6088	5610	9023	9216	8361	9307	7228	7117	14298	8732	9385	4618	7501	7047	7976	5801	N	Up	0.248937	Y	Up	0.00378903	N	Up	0.182845	N	Up	0.671909	N	Up	0.501934	N	Down	0.930138	N	Down	0.684619
AT5G37670.1	-2.4517	-1.4517	HSP20-like chaperones superfamily protein	Gohir.D11G141800.1,Gohir.A11G135500.1	17	7	93	9	34	30	84	29	75	12	46	23	6	24	37	93	85	52	92	0	74	27	130	84	N	Up	0.50872	Y	Up	0.00336573	N	Up	0.890816	N	Up	0.177646	N	Up	1.64e-11	N	Up	0.159984	N	Down	0.178989
AT5G25265.1	-0.264522	-0.507156	Hyp O-arabinosyltransferase-like protein	Gohir.D07G033900.1,Gohir.A07G030100.1	323	208	388	144	273	223	296	184	705	398	344	279	130	216	761	442	326	251	277	211	267	206	299	282	N	Up	0.26185	Y	Up	0.00151348	N	Up	0.387115	N	Up	0.281539	Y	Up	4.07e-06	N	Up	0.451839	N	Down	0.169914
AT1G06290.1	-1.09929	-0.580608	acyl-CoA oxidase 3	Gohir.A01G019900.1,Gohir.D12G144200.1,Gohir.D05G284800.1,Gohir.D01G018400.2,Gohir.D01G018500.1,Gohir.D01G018400.1,Gohir.A12G139700.1,Gohir.A01G019800.1,Gohir.D02G176600.1	386	273	827	366	553	476	236	172	547	320	332	234	108	166	632	531	283	215	192	241	303	326	699	646	N	Up	0.37704	Y	Up	0.00583377	N	Up	0.498247	N	Up	0.494293	Y	Up	0.000443782	N	Up	0.211922	N	Down	0.274021
AT2G23970.1	-1.0807	-1.23051	Class I glutamine amidotransferase-like superfamily protein	Gohir.A13G050100.1,Gohir.A04G116200.1,Gohir.D02G201600.1,Gohir.A03G177900.1,Gohir.D04G157800.1,Gohir.D13G048900.1,Gohir.D08G098500.1,Gohir.A08G087600.1,Gohir.A08G087600.2	365	324	772	275	329	349	306	289	334	138	160	100	201	299	305	321	80	61	368	285	183	247	212	176	N	Up	0.761129	Y	Up	0.00478934	N	Down	0.79677	N	Up	0.894748	Y	Up	8.89e-10	N	Up	0.142147	N	Down	0.237825
AT2G19310.1	-1.17068	-0.153691	HSP20-like chaperones superfamily protein	Gohir.A10G085400.1,Gohir.D10G103500.1	211	164	475	202	427	270	1443	908	392	344	664	503	1700	1088	399	512	758	632	1279	455	668	290	266	140	N	Up	0.530466	Y	Up	0.00518713	N	Up	0.042412	N	Up	0.320949	N	Up	0.306859	N	Up	0.503819	N	Up	0.175962
AT3G58750.1	-0.838775	-0.663688	citrate synthase 2	Gohir.A11G059700.1,Gohir.D11G063800.1	837	696	1497	649	945	534	485	537	797	615	713	666	540	565	983	1255	670	612	504	355	525	369	581	638	N	Up	0.621327	Y	Up	0.00420693	N	Up	0.0085917	N	Down	0.806978	N	Up	0.0307556	N	Up	0.788513	N	Down	0.87695
AT2G40260.1	-1.57154	0.534657	Homeodomain-like superfamily protein	Gohir.D01G136600.1,Gohir.D06G155000.1,Gohir.A05G308400.2,Gohir.A01G144100.2,Gohir.A01G144100.1	36	13	107	33	155	40	17	40	7	71	20	35	9	25	15	81	25	35	2	21	1	3	7	5	N	Up	0.123361	Y	Up	0.00211727	Y	Up	0.00317198	N	Down	0.237052	N	Down	1.11e-14	N	Down	0.347213	N	Down	0.292474
AT5G57620.1	-1.54597	-0.307182	myb domain protein 36	Gohir.A06G069700.1,Gohir.A08G200200.1,Gohir.D05G106800.1,Gohir.A05G106700.1,Gohir.A09G146000.1,Gohir.A13G211800.1,Gohir.D13G215900.1,Gohir.D05G006600.1,Gohir.A13G232700.1,Gohir.A06G027000.2,Gohir.A06G027000.1,Gohir.A05G005900.1,Gohir.D09G141800.1,Gohir.D08G217400.1,Gohir.D13G238400.1,Gohir.D06G068400.1	25	15	73	6	59	12	82	51	226	47	51	17	50	29	156	134	44	14	176	38	142	73	232	65	N	Up	0.499043	Y	Up	0.00339678	N	Up	3.19e-05	N	Up	0.366753	Y	Up	0	N	Up	0.0617504	N	Up	0.404081
AT5G28830.1	-0.894427	-0.658798	calcium-binding EF hand family protein	Gohir.D13G107900.2,Gohir.D13G107900.1,Gohir.A13G104500.1	248	233	461	163	292	137	252	233	359	391	292	309	183	326	372	503	306	325	308	223	179	204	159	336	N	Up	0.872084	Y	Up	0.00079708	Y	Up	0.00531452	N	Up	0.855993	N	Down	0.510746	N	Down	0.839665	N	Down	0.0814784
AT2G36310.1	-0.787125	-0.495725	uridine-ribohydrolase 1	Gohir.D09G136200.1,Gohir.D09G031100.1,Gohir.A09G138400.1,Gohir.A04G064200.1,Gohir.D04G101600.2,Gohir.D04G101600.1	277	245	478	202	339	259	176	197	157	182	107	87	188	183	168	257	75	106	288	247	84	139	171	243	N	Up	0.755705	Y	Up	0.00486404	N	Up	0.257881	N	Down	0.804739	N	Down	0.327957	N	Up	0.585347	N	Up	0.94817
AT3G16910.1	-1.26015	0.0874628	acyl-activating enzyme 7	Gohir.A10G170500.1,Gohir.A09G065000.1,Gohir.D02G058100.1,Gohir.D02G058000.1,Gohir.A02G053300.1,Gohir.D10G177600.1,Gohir.A02G053400.1,Gohir.A02G053200.1,Gohir.D09G064000.1	167	156	400	171	425	262	166	151	369	251	291	210	78	108	346	429	208	235	166	146	246	230	963	786	N	Up	0.896756	Y	Up	0.00570704	N	Up	0.0785996	N	Up	0.855124	Y	Up	0.00400266	N	Up	0.343591	N	Down	0.442627
AT1G08800.2	-1	-1.32193	myosin-binding protein (Protein of unknown function, DUF593)	Gohir.D08G055900.2,Gohir.A11G250100.2,Gohir.A11G250100.1	55	35	110	35	44	49	45	34	174	50	86	43	22	21	103	59	68	52	85	22	73	29	88	40	N	Up	0.402584	Y	Up	0.004956	N	Down	0.738162	N	Up	0.662099	Y	Up	4.3e-08	N	Up	0.0787221	N	Up	0.93929
AT2G47800.1	-1.70695	-1.03953	multidrug resistance-associated protein 4	Gohir.A11G114800.1,Gohir.D12G134900.1,Gohir.A12G131000.1,Gohir.D11G119900.1,Gohir.A08G101300.1,Gohir.D08G084800.1	34	20	111	40	54	36	16	20	44	94	18	11	13	19	43	89	12	27	38	44	30	27	19	49	N	Up	0.42143	Y	Up	0.00478776	N	Up	0.262004	N	Down	0.759177	N	Down	0.061214	N	Up	0.618421	N	Down	0.650409
AT5G01340.1	-0.364213	-0.0858472	Mitochondrial substrate carrier family protein	Gohir.A10G196500.1,Gohir.D10G203600.1,Gohir.A09G174600.1	390	337	502	213	473	263	315	445	177	250	326	347	246	293	230	303	319	320	252	188	164	103	216	179	N	Up	0.707741	Y	Up	0.00474667	N	Up	0.00912632	N	Down	0.567571	Y	Down	0.0165443	N	Down	0.820698	N	Down	0.591385
AT1G71950.1	-0.640959	-0.433931	Proteinase inhibitor, propeptide	Gohir.D13G125300.1,Gohir.A13G121200.1	2333	2300	3638	1621	2693	1766	2211	2243	1491	1324	1983	2041	1417	1985	2101	2141	1985	2226	1352	738	1120	916	1046	1224	N	Up	0.969722	Y	Up	0.00503603	N	Up	0.0395603	N	Down	0.980082	N	Up	0.296506	N	Down	0.907222	N	Down	0.298731
AT5G40470.1	-1.24793	-0.724366	RNI-like superfamily protein	Gohir.D04G057500.1,Gohir.A07G223200.1,Gohir.A05G355800.1,Gohir.D07G229900.1	128	144	304	109	184	155	125	90	67	42	172	122	47	143	54	74	125	140	124	86	45	34	101	89	N	Down	0.758937	Y	Up	0.00151399	N	Up	0.564942	N	Up	0.509559	N	Up	0.0434032	N	Up	0.275112	N	Down	0.020394
AT5G14670.1	-1.81943	-0.906891	ADP-ribosylation factor A1B	Gohir.D05G315500.2,Gohir.D05G315500.1	34	35	120	41	64	76	50	42	102	86	78	45	30	26	87	99	54	103	49	16	78	80	60	89	N	Down	0.938794	Y	Up	0.00304265	N	Down	0.570074	N	Up	0.8101	N	Up	0.357623	N	Up	0.259379	N	Up	0.90996
AT2G01340.1	-2.48938	-0.235628	plastid movement impaired protein	Gohir.A03G122400.1,Gohir.D12G154000.1,Gohir.A01G153000.1,Gohir.A12G150400.1,Gohir.D02G145100.1,Gohir.D01G145800.1	13	14	73	16	62	26	22	7	30	333	10	30	15	5	28	227	7	29	59	17	60	87	48	207	N	Down	0.824051	Y	Up	0.00410787	N	Up	0.020857	N	Up	0.211037	Y	Down	0.00151792	N	Down	0.238289	N	Up	0.469042
AT5G54140.1	-1.86454	-0.234905	IAA-leucine-resistant (ILR1)-like 3	Gohir.D04G000500.1,Gohir.A05G415600.1,Gohir.A05G415600.2	53	77	193	65	164	70	76	180	191	272	147	170	36	101	219	292	100	165	78	84	94	149	94	114	N	Down	0.437027	Y	Up	0.00120648	Y	Up	0.00177447	N	Down	0.0802997	Y	Down	0.012362	N	Down	0.63614	N	Down	0.0445054
AT5G15265.1	-1.95217	-1.0163	transmembrane protein	Gohir.A11G070300.1,Gohir.A10G100200.1	46	138	178	39	88	39	833	563	194	67	527	67	519	293	133	94	144	31	322	335	40	57	71	63	N	Down	0.288467	Y	Up	0.00028085	N	Up	0.0101318	N	Up	0.491978	Y	Up	0.00476537	N	Up	0.017943	N	Up	0.364487
AT1G03820.1	-1.28445	1.15806	E6-like protein	Gohir.A03G154600.1,Gohir.D02G177500.1	39	89	95	24	212	25	521	518	89	142	285	160	418	317	22	474	47	102	358	432	116	236	13	100	N	Down	0.0908484	Y	Up	0.000536618	Y	Up	2.81e-08	N	Up	0.992597	Y	Down	0.00595413	N	Up	0.366511	N	Up	0.371326
AT2G36870.1	2.3776	0.239188	xyloglucan endotransglucosylase/hydrolase 32	Gohir.A08G200500.1,Gohir.A05G106800.1,Gohir.D11G342900.1,Gohir.D09G141500.1,Gohir.D05G106900.1,Gohir.A03G029600.1,Gohir.A09G145400.1,Gohir.D04G110000.1,Gohir.A04G071300.1,Gohir.D03G138900.1,Gohir.A11G323800.1,Gohir.D08G217700.1	317	137	61	294	72	330	243	295	90	206	119	94	95	156	93	129	83	137	467	258	231	329	298	232	N	Up	0.0917425	Y	Down	0.000797438	Y	Down	1.61e-06	N	Down	0.659019	Y	Down	2.72e-07	N	Up	0.496123	N	Down	0.213543
AT5G67385.1	1.46467	2.32769	Phototropic-responsive NPH3 family protein	Gohir.A11G216900.1,Gohir.D11G206400.2,Gohir.D11G206400.1,Gohir.A12G075300.1,Gohir.D12G073400.2,Gohir.D12G073400.1	138	90	50	135	251	237	46	136	101	310	31	90	25	87	92	117	23	94	127	213	152	251	340	392	N	Up	0.627466	Y	Down	0.00531928	N	Up	0.902313	N	Down	0.0394121	Y	Down	1.32e-13	N	Down	0.0953611	N	Down	0.028332
AT4G22730.1	1.32358	0.0956833	Leucine-rich repeat protein kinase family protein	Gohir.D08G192400.1,Gohir.A08G173700.1,Gohir.D12G223200.1,Gohir.A12G220900.1	438	347	175	422	187	332	68	244	89	425	49	134	32	210	162	372	50	105	100	191	101	125	74	113	N	Up	0.54848	Y	Down	0.00424494	N	Down	0.0137006	N	Down	0.0187015	Y	Down	0	N	Down	0.00538649	Y	Down	1.37e-05
AT5G43050.1	1.60433	1.49791	YCF20-like protein (DUF565)	Gohir.A12G261300.1,Gohir.D12G262200.1	225	195	74	193	209	209	161	214	92	90	151	251	96	166	84	114	126	227	219	325	170	86	139	152	N	Up	0.714706	Y	Down	0.00404039	N	Equal	1	N	Down	0.583639	N	Up	0.904239	N	Down	0.0891232	N	Down	0.177165
AT5G27710.1	1.29546	0.762961	T-box protein	Gohir.D13G112000.1,Gohir.A13G109200.1	81	80	33	97	56	39	70	100	43	70	63	56	100	90	58	75	57	72	121	106	54	86	113	117	N	Up	0.996417	Y	Down	0.00530105	N	Up	0.461984	N	Down	0.498674	N	Down	0.024193	N	Up	0.75954	N	Up	0.799223
AT1G73090.1	0.938599	0.0703893	WD repeat protein	Gohir.A10G007400.2,Gohir.A10G007400.1,Gohir.D10G007300.1	115	81	60	177	63	66	53	72	54	64	55	42	7	36	58	66	41	58	83	100	36	52	63	63	N	Up	0.429467	Y	Down	0.00161469	N	Down	0.867122	N	Down	0.586844	N	Down	0.442424	N	Up	0.512899	N	Down	0.0534187
AT3G20810.1	0.537657	-0.281771	2-oxoglutarate (2OG) and Fe(II)-dependent oxygenase superfamily protein	Gohir.D06G112900.2,Gohir.D06G112900.1,Gohir.A06G108900.2,Gohir.A06G108900.1	90	63	62	169	51	62	54	85	174	171	92	57	71	43	171	153	54	51	63	105	116	97	111	87	N	Up	0.458132	Y	Down	0.00331516	N	Down	0.561969	N	Down	0.403523	N	Up	0.919144	N	Up	0.195807	N	Up	0.350666
AT1G03050.1	0.387023	0.206451	ENTH/ANTH/VHS superfamily protein	Gohir.D12G014400.1,Gohir.A01G011100.1,Gohir.A12G013700.1,Gohir.D01G011500.1,Gohir.D13G056300.1,Gohir.A12G013600.1,Gohir.A13G065400.1	17	4	13	71	15	28	17	11	35	32	39	19	5	1	20	26	31	18	8	43	33	26	24	40	N	Up	0.137269	Y	Down	0.000299755	N	Down	0.190326	N	Up	0.583612	N	Up	0.737161	N	Up	0.17067	N	Up	0.50233
AT5G16600.1	0.757143	-1.34239	myb domain protein 43	Gohir.D07G184800.1,Gohir.A08G052400.1,Gohir.A12G057300.1,Gohir.D12G057000.1,Gohir.A07G178300.1,Gohir.D08G062000.1	120	108	71	185	28	74	103	90	222	56	186	64	50	75	147	71	92	65	213	132	127	79	127	106	N	Up	0.823077	Y	Down	0.00461818	N	Down	0.0057832	N	Up	0.773715	Y	Up	0.000209218	Y	Up	0.00139514	N	Down	0.436198
AT5G25500.1	1.14439	1.24393	exosome complex exonuclease	Gohir.D09G019200.1,Gohir.D09G019000.1,Gohir.A09G019700.1	84	92	38	112	90	101	108	75	125	123	78	52	71	60	109	98	38	73	93	102	67	74	66	43	N	Down	0.821011	Y	Down	0.00389766	N	Down	0.688861	N	Up	0.478341	N	Up	0.935685	N	Up	0.310833	N	Up	0.708364
AT1G27660.1	1.44931	1.63941	basic helix-loop-helix (bHLH) DNA-binding superfamily protein	Gohir.A06G007900.1,Gohir.A06G007900.2,Gohir.D03G012600.1,Gohir.D05G194700.1,Gohir.A02G167400.1,Gohir.D06G003600.1,Gohir.A05G191400.1,Gohir.A05G191400.2,Gohir.A12G062500.1,Gohir.A12G062500.2,Gohir.D12G062400.1	71	64	26	109	81	117	141	106	122	107	327	346	47	135	45	114	141	188	96	119	149	147	301	284	N	Up	0.859968	Y	Down	0.000157449	N	Down	0.232895	N	Up	0.55684	N	Up	0.4257	N	Down	0.894253	N	Down	0.0236563
AT1G07150.1	0.436099	0.436099	mitogen-activated protein kinase kinase kinase 13	Gohir.D13G238700.1,Gohir.D08G218400.1,Gohir.D05G107500.1,Gohir.A13G233100.1,Gohir.A08G201200.1,Gohir.D03G139800.1,Gohir.A03G028800.1	69	45	51	162	69	87	15	25	42	30	23	59	7	9	54	48	8	49	45	78	39	49	90	110	N	Up	0.382533	Y	Down	0.00104966	N	Down	0.573356	N	Down	0.566424	N	Up	0.232233	N	Down	0.253057	N	Down	0.894817
AT4G38050.1	1.61983	0.918316	Xanthine/uracil permease family protein	Gohir.A11G050400.1,Gohir.D11G053700.1,Gohir.A13G182900.1	335	350	109	325	206	186	93	158	124	172	126	131	74	131	167	167	96	149	98	149	108	169	112	86	N	Down	0.905695	Y	Down	0.000637976	N	Up	0.662068	N	Down	0.278873	N	Down	0.0416235	N	Down	0.904744	N	Down	0.189991
AT1G36940.2	2.41794	0	myotubularin-like protein	Gohir.A06G040600.1,Gohir.D06G041600.1	497	541	93	352	93	151	34	104	17	39	32	32	35	82	39	78	28	30	54	56	39	66	31	20	N	Down	0.8563	Y	Down	3.44e-05	N	Down	0.0664218	N	Down	0.176645	N	Down	0.0304809	N	Equal	0.988271	N	Down	0.276022
AT4G23020.2	1.92376	0.640458	hypothetical protein	Gohir.D12G227500.1,Gohir.D08G197000.1,Gohir.A12G224700.1,Gohir.A08G178500.1	129	143	34	137	53	91	113	59	253	56	93	30	80	29	116	87	49	24	79	47	49	15	26	5	N	Down	0.796748	Y	Down	0.000412653	N	Down	0.0758064	N	Up	0.224215	Y	Up	2.66e-14	N	Up	0.00693206	N	Up	0.0642958
AT2G02010.1	1.20305	0.504896	glutamate decarboxylase 4	Gohir.A12G272000.1,Gohir.1Z076500.1,Gohir.D12G272800.1,Gohir.D01G136200.1,Gohir.A12G153200.1,Gohir.A01G144400.1,Gohir.A03G113900.1,Gohir.D02G138300.1,Gohir.D12G156600.1	2445	2500	1062	2629	1507	1605	2867	2469	1709	2094	4035	4034	1923	2900	1927	1574	3837	3591	2965	2468	3396	2746	2969	2874	N	Down	0.948924	Y	Down	0.00181108	N	Down	0.756642	N	Up	0.706478	N	Down	0.232976	N	Up	0.999999	N	Down	0.108437
AT3G52520.1	1.47175	0.930291	hypothetical protein	Gohir.D02G227400.1,Gohir.A04G131900.1,Gohir.D04G168500.1,Gohir.A03G206000.1	147	164	53	173	101	160	155	108	173	94	165	244	42	105	236	106	238	188	108	34	72	64	58	34	N	Down	0.796669	Y	Down	0.000596478	N	Down	0.0757086	N	Up	0.45825	Y	Up	0.0123437	N	Down	0.301378	N	Down	0.0623896
AT2G18950.1	1.6513	0.304855	homogentisate phytyltransferase 1	Gohir.D13G216300.1,Gohir.A13G212200.1,Gohir.A13G212200.2	267	341	85	218	105	221	126	178	144	180	36	110	77	208	128	80	31	92	213	209	90	177	145	245	N	Down	0.526879	Y	Down	0.00454356	N	Down	0.00800014	N	Down	0.455015	N	Down	0.153128	N	Down	0.0439996	N	Down	0.0666211
AT5G08590.1	0	0.263034	SNF1-related protein kinase 2.1	Gohir.D07G044600.1,Gohir.D08G133300.1,Gohir.D02G180300.1	25	38	25	81	30	40	59	74	144	112	71	4	32	57	109	80	32	36	93	74	101	103	75	63	N	Down	0.609514	Y	Down	0.00348692	N	Down	0.414501	N	Down	0.773493	N	Up	0.133377	N	Up	0.0095005	N	Down	0.345562
AT1G64405.1	1.32833	0.0855757	hypothetical protein	Gohir.D12G237700.1,Gohir.A12G236500.1	452	232	180	737	191	426	87	236	20	129	25	37	152	126	38	318	4	40	114	67	21	124	18	37	N	Up	0.0804068	Y	Down	0.000444905	Y	Down	0.000512655	N	Down	0.061625	Y	Down	0	N	Down	0.664866	N	Up	0.758966
AT5G53020.1	1.44898	0.830075	Ribonuclease P protein subunit P38-like protein	Gohir.D12G250100.2,Gohir.D12G250100.1,Gohir.D03G115100.1,Gohir.A03G052000.1,Gohir.A03G052000.2,Gohir.A12G249300.1	172	206	63	184	112	153	350	218	268	146	235	100	84	161	173	111	115	116	147	122	194	112	179	62	N	Down	0.645729	Y	Down	0.00151054	N	Down	0.233455	N	Up	0.312207	Y	Up	0.00854072	N	Up	0.00581053	N	Down	0.160787
AT2G29410.1	1.39975	-0.542149	metal tolerance protein B1	Gohir.D03G121200.1,Gohir.D07G105000.4,Gohir.D07G105000.3,Gohir.D07G105000.2,Gohir.D07G105000.1	219	282	83	208	57	126	108	64	121	107	96	73	75	86	108	145	95	61	78	39	88	78	116	79	N	Down	0.526146	Y	Down	0.00565224	Y	Down	0.00578026	N	Up	0.323589	N	Up	0.524304	N	Up	0.500293	N	Down	0.770901
AT5G53760.1	0.97728	0.554589	Seven transmembrane MLO family protein	Gohir.A08G021100.1,Gohir.D08G031800.1	63	88	32	104	47	72	25	38	54	110	28	53	13	51	45	99	27	58	104	86	123	102	87	48	N	Down	0.447963	Y	Down	0.00179794	N	Down	0.17071	N	Down	0.617912	Y	Down	0.000187291	N	Down	0.17619	N	Down	0.0610286
AT1G69620.1	0.978835	1.60352	ribosomal protein L34	Gohir.D09G073700.1	203	252	103	261	313	243	635	657	83	171	297	328	753	595	79	103	191	222	525	368	126	123	121	75	N	Down	0.591824	Y	Down	0.00387055	N	Up	0.407205	N	Down	0.937582	Y	Down	1.6e-05	N	Down	0.880517	N	Up	0.409108
AT1G04770.1	1.39459	1.73026	Tetratricopeptide repeat (TPR)-like superfamily protein	Gohir.A10G122100.1,Gohir.D10G143900.1	397	411	151	468	501	531	380	365	160	272	711	489	230	342	154	191	572	438	368	202	285	261	486	365	N	Down	0.926196	Y	Down	0.00299808	N	Down	0.853898	N	Up	0.927226	Y	Down	0.0038701	N	Up	0.150612	N	Down	0.241157
AT2G46890.1	1.41093	1.51785	3-oxo-5-alpha-steroid 4-dehydrogenase (DUF1295)	Gohir.A12G118300.1,Gohir.D11G107200.1,Gohir.D12G122100.1,Gohir.A11G102700.1	117	175	44	120	126	128	404	276	128	150	154	114	412	327	139	182	131	95	205	281	113	112	41	25	N	Down	0.337921	Y	Down	0.00561662	N	Down	0.927803	N	Up	0.399729	N	Down	0.30409	N	Up	0.418354	N	Up	0.451177
AT4G16447.1	0.688056	1.35364	hypothetical protein	Gohir.D06G161500.1,Gohir.D07G197000.1,Gohir.A07G087700.1,Gohir.D07G092600.1,Gohir.D01G074100.1,Gohir.A06G155000.1,Gohir.D13G138400.1,Gohir.A07G190700.1,Gohir.A01G087700.1	58	87	36	107	92	134	374	325	131	142	260	192	294	291	102	117	120	120	294	121	132	115	128	30	N	Down	0.518188	Y	Down	0.00399445	N	Down	0.261042	N	Up	0.844198	N	Down	0.619183	N	Up	0.523678	N	Up	0.988706
AT1G02610.1	0.179706	0.483322	RING/FYVE/PHD zinc finger superfamily protein	Gohir.D12G129000.2,Gohir.D11G115000.1,Gohir.D12G129000.1,Gohir.A11G109600.1,Gohir.A12G125300.1	333	272	294	730	411	586	96	140	194	184	167	363	116	101	275	207	103	382	196	348	156	355	674	597	N	Up	0.606904	Y	Down	0.00263623	N	Down	0.105111	N	Down	0.443043	N	Up	0.74303	N	Down	0.0324795	N	Up	0.853166
AT4G36250.1	1.44072	0.505545	aldehyde dehydrogenase 3F1	Gohir.A02G168800.1,Gohir.A02G168800.2,Gohir.A05G069000.1,Gohir.D05G071900.1,Gohir.D03G011200.1	1436	1542	529	1512	751	1248	1251	509	1585	499	1388	333	638	621	1107	750	859	290	732	332	519	164	639	128	N	Down	0.872285	Y	Down	0.000371527	N	Down	0.0159528	N	Up	0.029655	Y	Up	1.92e-09	Y	Up	1.67e-07	N	Up	0.955036
AT5G42765.1	0.736966	1.67807	plasma membrane fusion protein	Gohir.A01G115700.1,Gohir.D01G104000.1,Gohir.D01G104000.2	50	86	30	89	96	98	61	109	53	91	33	40	38	63	72	62	34	63	65	181	71	142	106	93	N	Down	0.258449	Y	Down	0.00435908	N	Down	0.930889	N	Down	0.311037	N	Down	0.00616967	N	Down	0.759768	N	Down	0.383916
AT1G49380.1	-0.0534393	-0.137504	cytochrome c biogenesis protein family	Gohir.D08G001200.1,Gohir.A03G180100.1	53	68	55	151	50	72	34	40	49	111	29	32	19	31	79	68	30	41	40	152	44	119	91	96	N	Down	0.705732	Y	Down	0.003761	N	Down	0.241876	N	Down	0.771691	Y	Down	0.000117793	N	Down	0.888314	N	Down	0.558296
AT5G01830.1	0	1.21299	ARM repeat superfamily protein	Gohir.D10G117300.1,Gohir.D02G004700.1,Gohir.A10G149500.1,Gohir.A02G004300.1	22	39	22	83	51	97	14	25	41	55	34	48	4	7	34	36	20	33	12	34	31	68	147	210	N	Down	0.320646	Y	Down	0.00162292	N	Down	0.0445654	N	Down	0.46491	N	Down	0.202343	N	Down	0.537506	N	Down	0.803356
AT5G23870.3	0.830075	-0.36257	Pectinacetylesterase family protein	Gohir.D12G258200.2,Gohir.D12G258200.1,Gohir.A12G256900.1,Gohir.A12G256900.2	32	53	18	81	14	25	19	20	29	13	11	4	10	10	21	19	24	1	45	20	18	16	13	12	N	Down	0.344113	Y	Down	0.000263785	N	Down	0.250663	N	Down	0.974722	N	Up	0.0208045	N	Up	0.262982	N	Equal	0.977649
AT2G32970.2	0.750022	1.04836	G1/S-specific cyclin-E protein	Gohir.A07G168800.2,Gohir.A07G082500.1,Gohir.D07G089000.2,Gohir.D07G089000.1,Gohir.D07G175200.1,Gohir.D07G175200.2,Gohir.A07G168800.3,Gohir.A07G168800.1	74	121	44	120	91	126	59	85	171	143	70	103	26	50	135	75	43	116	117	126	109	158	177	122	N	Down	0.260555	Y	Down	0.0057618	N	Down	0.244705	N	Down	0.5242	N	Up	0.236336	N	Down	0.274575	N	Down	0.280019
AT4G26140.1	-0.222392	1.8365	beta-galactosidase 12	Gohir.A07G010900.1	6	14	7	63	25	77	28	24	197	25	50	28	7	16	132	20	30	41	34	25	59	78	386	393	N	Down	0.351078	Y	Down	0.000922503	N	Down	0.145824	N	Up	0.814638	Y	Up	4.2e-14	N	Up	0.360609	N	Down	0.417658
AT1G01780.1	1.80735	2.51457	GATA type zinc finger transcription factor family protein	Gohir.A08G130100.1,Gohir.A11G022000.1,Gohir.D11G021700.1,Gohir.D12G109000.1,Gohir.A12G105100.1,Gohir.D08G151500.1,Gohir.A08G032800.1,Gohir.A08G032900.1	49	61	14	96	80	163	53	88	34	90	57	109	50	122	42	37	87	103	119	188	119	96	79	57	N	Down	0.663386	Y	Down	3.18e-06	N	Down	0.371787	N	Down	0.520448	Y	Down	0.000671904	N	Down	0.198997	N	Down	0.0530375
AT5G57480.1	1.11874	-0.212994	P-loop containing nucleoside triphosphate hydrolases superfamily protein	Gohir.D08G094400.1,Gohir.A05G004400.1,Gohir.A08G084900.1,Gohir.D05G005200.1	443	434	204	649	176	199	71	55	170	75	116	46	50	23	199	189	64	26	81	44	99	22	60	62	N	Up	0.958507	Y	Down	0.000159078	N	Down	0.722222	N	Up	0.670445	Y	Up	5.51e-05	N	Up	0.0130075	N	Up	0.217922
AT4G01330.1	0.562936	0.0951572	Protein kinase superfamily protein	Gohir.D07G146300.2,Gohir.D07G146300.1,Gohir.A07G140900.1,Gohir.A07G140900.2	65	109	44	123	47	114	56	54	95	126	36	53	9	42	64	68	11	52	64	181	66	141	103	121	N	Down	0.249206	Y	Down	0.00435808	N	Down	0.0173781	N	Up	0.962955	N	Down	0.105347	N	Down	0.382972	N	Down	0.0472249
AT5G13690.1	0.660514	1	alpha-N-acetylglucosaminidase family / NAGLU family	Gohir.A07G069600.2,Gohir.A08G142900.1,Gohir.D08G163800.1,Gohir.D08G163800.2,Gohir.D07G074200.1,Gohir.A07G069600.1	49	92	31	94	62	68	47	85	65	93	39	57	16	43	67	64	34	69	55	82	105	78	104	52	N	Down	0.189205	Y	Down	0.00405771	N	Down	0.764051	N	Down	0.315867	N	Down	0.0578665	N	Down	0.389611	N	Down	0.166372
AT1G29450.1	1.93129	0.877516	SAUR-like auxin-responsive protein family	Gohir.D02G228800.1,Gohir.A03G207900.1,Gohir.D02G229300.1,Gohir.A01G149100.1,Gohir.A03G207200.1,Gohir.A03G207500.1	492	662	129	393	237	671	252	258	192	179	263	402	165	345	165	173	176	211	498	471	350	402	318	300	N	Down	0.526991	Y	Down	0.00042415	Y	Down	0.000554055	N	Down	0.950224	N	Up	0.630775	N	Down	0.234839	N	Down	0.0287315
AT1G12220.1	0.489385	0.943416	Disease resistance protein (CC-NBS-LRR class) family	Gohir.A06G184400.1,Gohir.A01G017900.1,Gohir.A06G188600.1,Gohir.D06G191500.1,Gohir.A01G018300.1,Gohir.A01G018700.1,Gohir.A06G192100.1,Gohir.A01G045700.1,Gohir.D06G197100.1,Gohir.A04G027800.1,Gohir.A06G186700.1	73	122	52	140	100	216	116	139	125	253	107	153	34	127	127	126	78	170	110	155	97	110	142	162	N	Down	0.238331	Y	Down	0.00530114	Y	Down	0.00272794	N	Down	0.723021	Y	Down	3.9e-06	N	Down	0.271632	N	Down	0.00544015
AT5G58960.2	1.24101	1.12553	glucose-6-phosphate isomerase, putative (DUF641)	Gohir.A05G090800.2,Gohir.D05G091800.1,Gohir.D05G091800.2	52	79	22	101	48	179	66	53	36	119	35	73	60	70	58	53	48	109	64	70	106	48	132	37	N	Down	0.394827	Y	Down	0.00013011	Y	Down	2.16e-06	N	Up	0.690467	Y	Down	0.00309547	N	Down	0.0785723	N	Down	0.746057
AT5G45520.1	-2.26303	1.11548	Leucine-rich repeat (LRR) family protein	Gohir.D03G177100.1,Gohir.A12G203700.1,Gohir.D12G206100.1	5	23	24	85	52	118	42	34	92	170	35	97	28	40	122	88	21	57	41	108	66	78	63	85	N	Down	0.0406648	Y	Down	0.00143112	Y	Down	0.00551604	N	Up	0.809159	Y	Down	0.000212151	N	Down	0.0275404	N	Down	0.570226
AT4G34710.2	1.59048	1.03279	arginine decarboxylase 2	Gohir.A03G199500.1,Gohir.A13G091000.3,Gohir.A04G123600.1,Gohir.A13G091000.1,Gohir.A13G091000.2	262	252	87	373	178	520	374	154	491	223	431	174	146	99	470	351	307	224	277	215	293	120	274	143	N	Up	0.931769	Y	Down	7.16e-06	Y	Down	3.21e-06	N	Up	0.251922	Y	Up	2.51e-09	N	Up	0.00854341	N	Up	0.403819
AT2G30090.1	-1.24101	-0.285402	Acyl-CoA N-acyltransferases (NAT) superfamily protein	Gohir.D03G140500.1,Gohir.A13G233400.1,Gohir.A03G028100.1,Gohir.D13G239000.1,Gohir.A08G201600.1,Gohir.D08G218800.1	33	19	78	222	64	73	4	25	6	45	7	6	0	20	23	117	0	16	12	16	19	33	33	48	N	Up	0.449637	Y	Down	0.00146849	N	Down	0.783583	N	Down	0.202776	N	Down	0.000143607	N	Up	0.882467	N	Down	0.00143991
AT5G27870.1	-0.192645	0.321928	Plant invertase/pectin methylesterase inhibitor superfamily	Gohir.A11G269600.1,Gohir.D11G279800.1,Gohir.D09G237700.1,Gohir.D09G237800.1,Gohir.D11G308900.1,Gohir.A02G050900.1,Gohir.D08G224800.1,Gohir.A09G236900.1	7	10	8	76	10	38	3	10	11	10	1	7	0	6	7	8	0	7	19	7	28	8	5	6	N	Down	0.710022	Y	Down	0.00193102	N	Down	0.244615	N	Down	0.468703	N	Up	0.848247	N	Down	0.251247	N	Down	0.075007
AT1G23050.1	1.42097	0.43384	hydroxyproline-rich glycoprotein family protein	Gohir.D01G145200.1,Gohir.A03G121800.1,Gohir.D02G144700.1	1786	2229	667	1814	901	2225	725	1213	830	1729	1640	1830	656	1061	1099	1003	1705	1817	1261	668	1675	1503	2675	1850	N	Down	0.546098	Y	Down	0.000639749	Y	Down	1.61e-05	N	Down	0.207639	Y	Down	3.19e-10	N	Down	0.657165	N	Down	0.0797623
AT1G60800.1	0.31034	0.713696	NSP-interacting kinase 3	Gohir.D05G315100.1,Gohir.D05G315100.2,Gohir.D05G315100.4,Gohir.D05G315100.3,Gohir.A05G313600.2,Gohir.A05G313600.1	62	111	50	135	82	94	151	171	155	148	134	130	76	125	140	113	68	118	119	100	144	104	147	83	N	Down	0.196852	Y	Down	0.00531928	N	Down	0.602579	N	Down	0.800019	N	Up	0.790495	N	Up	0.931573	N	Down	0.267045
AT2G45990.2	0.621488	1.4185	ribosomal RNA small subunit methyltransferase G	Gohir.A08G032500.3,Gohir.A08G032500.1,Gohir.D08G043400.1	80	138	52	144	139	181	96	143	95	161	70	90	83	98	112	93	65	169	119	245	98	206	124	152	N	Down	0.215146	Y	Down	0.00384465	N	Down	0.281005	N	Down	0.416963	Y	Down	0.0012656	N	Down	0.489467	N	Down	0.769371
AT2G34560.1	1.67177	0.431716	P-loop containing nucleoside triphosphate hydrolases superfamily protein	Gohir.D06G142900.2,Gohir.A10G040800.1,Gohir.A06G137700.3,Gohir.A06G137700.2,Gohir.D10G041600.1	137	227	43	135	58	90	143	98	111	123	92	94	111	98	122	113	48	75	107	93	69	68	39	47	N	Down	0.222471	Y	Down	0.0024818	N	Down	0.227284	N	Up	0.446615	N	Down	0.566213	N	Down	0.943316	N	Up	0.758994
AT5G34940.2	0.505891	-0.321928	glucuronidase 3	Gohir.D08G101000.2,Gohir.A08G092300.1,Gohir.A08G252900.1,Gohir.D08G101000.1,Gohir.D06G051300.1,Gohir.D08G274500.1	71	105	50	161	40	57	129	53	212	58	80	24	96	77	144	86	32	18	266	119	100	76	27	22	N	Down	0.381147	Y	Down	0.00522279	N	Down	0.318074	N	Up	0.0915811	Y	Up	4.43e-14	N	Up	0.00641733	N	Up	0.611862
AT5G65530.1	-1.91754	1.08246	Protein kinase superfamily protein	Gohir.D11G216000.1,Gohir.A11G207300.1,Gohir.A11G207300.2	9	40	34	97	72	207	25	123	30	114	10	18	18	74	24	63	5	22	120	143	106	117	135	57	N	Down	0.0270133	Y	Down	0.00535122	Y	Down	5.44e-05	N	Down	0.00527053	Y	Down	1.75e-10	N	Down	0.333616	N	Down	0.0183898
AT2G37080.1	1.69707	0.540568	ROP interactive partner 3	Gohir.A01G217000.1,Gohir.D01G205700.1,Gohir.D09G147500.1,Gohir.D09G147500.2,Gohir.A09G151900.1,Gohir.D04G115700.1,Gohir.A04G076700.1	107	196	33	102	48	73	97	121	37	39	35	27	47	68	50	74	15	16	113	122	67	92	46	74	N	Down	0.142366	Y	Down	0.0038086	N	Down	0.182512	N	Down	0.648556	N	Down	0.810854	N	Up	0.685714	N	Down	0.495434
AT1G53440.1	0.654765	0.602123	Leucine-rich repeat transmembrane protein kinase	Gohir.A04G044400.1,Gohir.D08G243700.1,Gohir.D08G243700.2,Gohir.D01G039500.1,Gohir.A01G048900.1,Gohir.A05G152600.1,Gohir.A01G047500.1,Gohir.D05G338700.1,Gohir.D05G155300.1	307	436	195	465	296	392	320	440	822	881	147	215	87	223	684	454	106	237	332	536	482	619	423	406	N	Down	0.452622	Y	Down	0.00465223	N	Down	0.210054	N	Down	0.585731	N	Down	0.557123	N	Down	0.351128	N	Down	0.188994
AT3G60340.2	0.513471	1.101	alpha/beta-Hydrolases superfamily protein	Gohir.D08G159400.1,Gohir.D12G099400.1,Gohir.A08G138200.1,Gohir.D12G217400.1,Gohir.D12G217400.2	187	283	131	313	281	359	379	369	484	410	250	302	259	334	416	316	208	325	342	314	330	255	240	206	N	Down	0.298326	Y	Down	0.00578576	N	Down	0.283109	N	Up	0.954878	N	Up	0.188342	N	Down	0.518191	N	Down	0.431518
AT4G38650.1	-1.80735	-0.222392	Glycosyl hydrolase family 10 protein	Gohir.A01G166300.1,Gohir.D01G157500.1,Gohir.D10G132400.1,Gohir.A05G328800.1,Gohir.D11G078100.1,Gohir.A01G166300.2	2	17	7	65	6	31	6	16	20	14	8	0	3	9	12	31	4	6	8	32	13	19	22	25	N	Down	0.033651	Y	Down	0.00427148	N	Down	0.00224109	N	Down	0.345666	N	Up	0.380585	N	Up	0.0276992	N	Down	0.454285
AT2G44260.1	-1.80735	3.12338	DUF946 family protein (DUF946)	Gohir.D11G300300.1,Gohir.A11G292100.1,Gohir.D05G363000.1,Gohir.A04G024300.1	2	10	7	72	61	45	8	10	5	6	12	7	0	10	4	9	1	6	3	8	2	8	6	7	N	Down	0.175206	Y	Down	0.000824437	N	Up	0.706935	N	Down	0.878236	N	Down	0.92116	N	Up	0.550787	N	Down	0.10898
AT3G45590.1	-0.53842	0.713119	splicing endonuclease 1	Gohir.D13G224600.1,Gohir.A13G220600.1,Gohir.A13G003000.1	42	65	61	174	100	177	56	52	92	107	48	79	7	48	100	113	53	91	82	75	152	129	115	67	N	Down	0.361786	Y	Down	0.00195273	N	Down	0.258252	N	Up	0.91141	N	Down	0.416632	N	Down	0.227885	N	Down	0.0167672
AT5G58300.2	1.05585	0.366782	Leucine-rich repeat protein kinase family protein	Gohir.A06G180600.1,Gohir.A03G022900.1,Gohir.D03G145700.2,Gohir.D03G145700.1,Gohir.D08G131400.1	79	151	38	114	49	74	289	192	136	144	153	83	146	198	110	153	77	74	237	270	131	101	60	44	N	Down	0.142283	Y	Down	0.00305446	N	Down	0.180973	N	Up	0.35799	N	Down	0.755573	N	Up	0.0649469	N	Down	0.406597
AT5G60680.1	-0.069709	0.79368	transcription initiation factor TFIID subunit (Protein of unknown function, DUF584)	Gohir.D03G134700.1,Gohir.A03G033600.1,Gohir.D13G236100.1,Gohir.D08G008100.1,Gohir.A13G230600.1,Gohir.D08G003200.1	404	437	424	1025	735	1679	254	309	320	377	376	425	140	187	409	419	210	340	611	826	474	684	920	1264	N	Down	0.867587	Y	Down	0.00273751	Y	Down	8.71e-05	N	Down	0.647041	N	Down	0.468392	N	Down	0.678266	N	Down	0.598433
AT1G70760.1	0.400538	0.879706	inorganic carbon transport protein-like protein	Gohir.A03G118700.1,Gohir.D02G141700.1,Gohir.D02G141700.2,Gohir.D02G142100.1	33	75	25	91	46	49	38	59	42	122	21	77	17	61	48	46	2	76	92	380	40	187	43	132	N	Down	0.176927	Y	Down	0.00112516	N	Down	0.85335	N	Down	0.479764	Y	Down	4.83e-06	N	Down	0.097158	N	Down	0.0470746
AT5G60230.2	-0.807355	0.440573	splicing endonuclease 2	Gohir.D13G002900.1	24	42	42	138	57	92	35	17	92	61	40	40	16	54	92	42	3	34	13	52	35	61	39	24	N	Down	0.313731	Y	Down	0.00271916	N	Down	0.141049	N	Up	0.32066	N	Up	0.0444017	N	Equal	0.971173	N	Down	0.0660463
AT4G23500.1	1.52725	0.0824622	Pectin lyase-like superfamily protein	Gohir.A03G020400.1,Gohir.D03G148300.1,Gohir.D03G148300.2,Gohir.D08G135700.1	49	101	17	80	18	54	119	150	33	36	51	27	95	164	22	83	12	16	60	79	17	44	11	13	N	Down	0.12592	Y	Down	0.000194126	N	Down	0.00326715	N	Down	0.623478	N	Down	0.685046	N	Up	0.168821	N	Down	0.227437
AT1G62430.1	0.426815	0.409113	CDP-diacylglycerol synthase 1	Gohir.D10G009200.1,Gohir.A10G009500.1	82	151	61	161	81	153	114	108	140	115	275	200	27	102	113	91	239	271	143	118	153	124	182	130	N	Down	0.162669	Y	Down	0.00484041	N	Down	0.0180036	N	Up	0.91285	N	Up	0.240736	N	Up	0.27414	N	Down	0.0503285
AT5G13980.2	0.0246621	1.30189	Glycosyl hydrolase family 38 protein	Gohir.D03G110200.2,Gohir.D04G073400.2,Gohir.D04G073400.1,Gohir.A03G056300.1	59	108	58	161	143	143	84	110	145	141	76	68	66	90	169	100	53	74	96	105	96	94	122	99	N	Down	0.185761	Y	Down	0.00325309	N	Equal	0.985437	N	Down	0.598328	N	Up	0.872443	N	Up	0.769262	N	Down	0.51801
AT3G21620.1	2.22707	1.60666	ERD (early-responsive to dehydration stress) family protein	Gohir.A07G186100.1,Gohir.A11G154200.1,Gohir.A07G186100.2,Gohir.D07G192600.2,Gohir.D07G192600.1,Gohir.D11G161000.1	103	170	22	114	67	80	68	116	75	77	76	51	44	61	74	51	62	47	47	31	62	11	37	7	N	Down	0.587814	Y	Down	0.00015175	N	Down	0.542984	N	Down	0.310666	N	Down	0.83903	N	Up	0.294787	N	Down	0.562079
AT5G08580.1	1.44746	0.447459	Calcium-binding EF hand family protein	Gohir.D02G190300.2,Gohir.D02G190300.1,Gohir.D13G059600.1,Gohir.D13G059600.2,Gohir.A03G167200.1,Gohir.A03G167200.2,Gohir.A13G062300.1	150	231	55	190	75	95	164	181	109	163	79	59	82	134	95	129	37	79	238	200	122	188	114	121	N	Down	0.285701	Y	Down	0.000348847	N	Down	0.442889	N	Down	0.835586	Y	Down	0.0130153	N	Up	0.448068	N	Down	0.238394
AT4G38520.2	0.930459	1.19238	Protein phosphatase 2C family protein	Gohir.A01G170000.1,Gohir.A01G170000.2,Gohir.D04G168300.1,Gohir.A12G036600.3,Gohir.A03G205800.1	648	939	340	822	777	821	342	500	464	879	447	485	237	402	737	751	381	542	615	638	984	1135	1110	652	N	Down	0.32361	Y	Down	0.00302757	N	Down	0.791255	N	Down	0.512491	Y	Down	1.42e-07	N	Down	0.764963	N	Down	0.264025
AT5G45780.1	1.04182	2.08246	Leucine-rich repeat protein kinase family protein	Gohir.D10G036500.1,Gohir.D10G036500.2,Gohir.A10G035800.1,Gohir.A10G035800.2	35	78	17	83	72	111	89	97	316	171	84	31	38	84	198	157	40	22	187	255	227	143	67	42	N	Down	0.105171	Y	Down	0.000209594	N	Down	0.122459	N	Down	0.906889	Y	Up	1.76e-05	N	Up	0.0139005	N	Down	0.150284
AT3G07330.1	0.249978	1.01937	Cellulose-synthase-like C6	Gohir.A07G157800.1,Gohir.D07G165900.2,Gohir.D07G165900.3,Gohir.D07G165900.1	44	99	37	114	75	106	37	107	134	240	57	92	10	49	131	132	20	104	51	79	77	120	85	68	N	Down	0.274254	Y	Down	0.00289938	N	Down	0.222149	N	Down	0.139159	Y	Down	0.000117511	N	Down	0.312328	N	Down	0.102417
AT5G16560.1	0.807355	1.34577	Homeodomain-like superfamily protein	Gohir.D12G272000.1,Gohir.A12G271400.1,Gohir.A07G060500.1,Gohir.D09G169400.1,Gohir.A09G173700.2,Gohir.A09G173700.1,Gohir.D07G065200.2,Gohir.D07G065200.1	42	94	24	94	61	101	105	85	204	136	142	120	79	80	131	75	92	143	168	30	150	50	191	55	N	Down	0.0915361	Y	Down	0.000604839	N	Down	0.0869961	N	Up	0.668698	Y	Up	0.00747671	N	Up	0.619616	N	Down	0.921724
AT2G47500.1	0.201634	0.263034	P-loop nucleoside triphosphate hydrolases superfamily protein with CH (Calponin Homology) domain-containing protein	Gohir.D08G139200.2,Gohir.A07G126500.1,Gohir.A07G126500.2,Gohir.D07G130600.2,Gohir.D07G130600.1,Gohir.D08G139200.1,Gohir.A08G118200.1	23	67	20	82	24	53	49	56	75	33	29	13	26	20	38	36	4	10	53	143	42	94	10	7	N	Down	0.128424	Y	Down	0.00365452	N	Down	0.0574602	N	Down	0.832843	N	Up	0.000291517	N	Up	0.172351	N	Up	0.741143
AT1G15800.1	-1.76553	-0.0874628	hypothetical protein	Gohir.A06G183800.2,Gohir.A06G183800.1,Gohir.D06G190800.1	10	36	34	115	32	120	35	41	41	51	38	31	19	27	37	40	25	12	42	90	34	42	46	28	N	Down	0.0547011	Y	Down	0.000930696	Y	Down	1.68e-05	N	Down	0.807199	N	Down	0.348725	N	Up	0.649419	N	Down	0.656012
AT2G02450.2	0.752907	-0.0824622	NAC domain containing protein 35	Gohir.D10G082900.1,Gohir.A06G120000.1,Gohir.A10G068300.1,Gohir.D06G122200.1	91	163	54	165	51	135	366	94	599	45	280	21	138	94	403	88	153	17	114	158	172	65	248	66	N	Down	0.176069	Y	Down	0.00141156	Y	Down	0.000684483	N	Up	0.170002	Y	Up	0	Y	Up	1.14e-06	N	Up	0.518625
AT5G67460.1	0.499571	1.38995	O-Glycosyl hydrolases family 17 protein	Gohir.D02G122800.1,Gohir.A12G076000.1,Gohir.D12G074500.1	41	110	29	87	76	54	273	368	120	178	40	51	261	194	138	207	47	25	152	291	41	43	8	5	N	Down	0.177738	Y	Down	0.00455345	N	Up	0.313617	N	Down	0.491408	Y	Down	0.0133603	N	Down	0.579922	N	Up	0.39287
AT5G65550.1	0.941897	-0.0780025	UDP-Glycosyltransferase superfamily protein	Gohir.A01G130500.1,Gohir.D01G119400.1,Gohir.A10G235500.1,Gohir.D10G247900.1	73	98	38	175	36	95	38	97	45	83	16	52	14	102	47	67	10	56	238	126	94	56	46	66	N	Down	0.493355	Y	Down	2e-05	Y	Down	0.00204037	N	Down	0.177408	N	Down	0.0356128	N	Down	0.0174678	Y	Down	0.000427032
AT5G27690.1	-0.374396	0.228269	Heavy metal transport/detoxification superfamily protein	Gohir.D12G010500.1,Gohir.A12G010300.1,Gohir.A11G267400.1,Gohir.D08G225800.1,Gohir.A10G167700.1,Gohir.D11G277400.1,Gohir.D08G084300.1	27	86	35	103	41	80	208	137	186	63	147	78	99	61	136	135	116	37	104	69	65	44	48	39	N	Down	0.0241862	Y	Down	0.00569089	N	Down	0.0397412	N	Up	0.363946	Y	Up	7.06e-10	N	Up	0.144816	N	Up	0.302725
AT1G66430.1	1.19388	1.11396	pfkB-like carbohydrate kinase family protein	Gohir.A07G077200.1,Gohir.D07G081900.1	167	307	73	200	158	186	203	207	163	194	152	147	179	195	152	156	115	205	275	302	132	156	117	137	N	Down	0.134366	Y	Down	0.00239183	N	Down	0.509168	N	Down	0.965526	N	Down	0.249	N	Up	0.904248	N	Down	0.824745
AT1G20080.1	1.38538	0.907636	Calcium-dependent lipid-binding (CaLB domain) family protein	Gohir.A02G083000.1,Gohir.D05G188200.1,Gohir.A05G185400.1,Gohir.D02G098400.2,Gohir.D02G098400.1	337	603	129	309	242	293	493	426	286	343	287	332	238	458	307	272	225	311	634	722	335	381	302	238	N	Down	0.133414	Y	Down	0.00564827	N	Down	0.418538	N	Up	0.723838	N	Down	0.167754	N	Down	0.600924	N	Down	0.0374857
AT1G61800.1	-0.819428	-0.658963	glucose-6-phosphate/phosphate translocator 2	Gohir.A06G146800.1,Gohir.D06G152600.1	17	26	30	137	19	20	75	111	11	141	6	32	22	43	8	76	16	38	177	122	144	92	32	102	N	Down	0.538223	Y	Down	0.000476509	N	Down	0.883394	N	Down	0.44119	Y	Down	0	N	Down	0.129893	N	Down	0.312816
AT3G20680.1	-0.874469	1.91561	plant/protein (DUF1995)	Gohir.D01G060600.1,Gohir.A01G074100.1	12	64	22	76	83	80	44	59	51	109	91	253	37	70	52	41	91	220	145	274	61	108	115	158	N	Down	0.00734949	Y	Down	0.00289106	N	Up	0.887714	N	Down	0.621125	Y	Down	0.000219694	Y	Down	0.00115604	N	Down	0.280714
AT3G01510.1	0.188762	0.952694	like SEX4 1	Gohir.D07G227600.1,Gohir.A07G220900.1	106	200	93	237	180	107	102	150	141	313	148	199	61	116	168	202	90	205	48	185	86	103	70	82	N	Down	0.42103	Y	Down	0.00430655	N	Up	0.151812	N	Down	0.521081	Y	Down	6.49e-05	N	Down	0.330287	N	Down	0.158659
AT5G01840.1	0.184875	0.285402	ovate family protein 1	Gohir.A10G149600.1,Gohir.D09G214200.1,Gohir.D10G117200.1,Gohir.D02G004600.1	291	402	256	662	312	343	228	192	83	167	121	156	113	216	128	189	95	149	99	81	74	60	105	91	N	Down	0.406547	Y	Down	0.00168047	N	Down	0.665223	N	Up	0.702823	Y	Down	0.0181911	N	Down	0.440573	N	Down	0.086632
AT5G36930.2	-0.335603	0.647119	Disease resistance protein (TIR-NBS-LRR class) family	Gohir.A11G279700.1,Gohir.D11G315700.1,Gohir.D11G295600.1,Gohir.D11G297400.1,Gohir.D11G312200.1,Gohir.D03G164400.1,Gohir.D11G312800.2,Gohir.A11G297500.1,Gohir.A11G301300.1,Gohir.D11G296100.1,Gohir.D03G164700.1,Gohir.A11G297700.2,Gohir.A11G297600.1,Gohir.A11G279400.1,Gohir.A11G296900.1,Gohir.D03G164500.1,Gohir.D03G164800.1,Gohir.D11G312800.1,Gohir.A11G301200.1,Gohir.A11G301400.1,Gohir.D03G163900.1,…	42	100	53	151	83	172	107	142	292	278	126	212	52	83	196	117	61	187	150	209	102	174	127	212	N	Down	0.0524009	Y	Down	0.00198131	Y	Down	0.00505964	N	Down	0.53575	N	Up	0.775711	N	Down	0.101726	N	Down	0.482403
AT1G74910.1	0.140481	0.488936	ADP-glucose pyrophosphorylase family protein	Gohir.D07G067400.1,Gohir.A07G062800.1,Gohir.A07G217300.1	194	307	176	439	247	300	283	416	493	572	281	262	111	250	504	409	117	246	287	512	394	656	425	520	N	Down	0.466323	Y	Down	0.00314113	N	Down	0.408753	N	Down	0.367535	N	Down	0.228287	N	Up	0.814841	N	Down	0.0271323
AT3G06850.2	0.224317	1.03332	2-oxoacid dehydrogenases acyltransferase family protein	Gohir.A09G237700.1	125	238	107	263	219	225	129	153	154	195	127	139	115	180	175	183	105	109	92	91	74	46	130	156	N	Down	0.187326	Y	Down	0.0052227	N	Down	0.904235	N	Down	0.720845	N	Down	0.123231	N	Down	0.76774	N	Down	0.245501
AT4G33500.1	-0.917538	1.71989	Protein phosphatase 2C family protein	Gohir.D02G195800.1,Gohir.A03G172600.1	9	51	17	78	56	80	41	72	46	92	33	60	7	37	56	47	8	66	49	112	47	71	54	51	N	Down	0.121582	Y	Down	0.00215101	N	Down	0.223385	N	Down	0.333088	Y	Down	0.000586454	N	Down	0.21775	N	Down	0.0471143
AT5G01450.1	0.744743	0.980371	RING/U-box superfamily protein	Gohir.A05G088600.1,Gohir.D05G089600.2,Gohir.D05G089600.1	62	128	37	134	73	110	138	93	274	137	140	76	54	108	227	82	110	94	104	86	149	93	125	55	N	Down	0.108859	Y	Down	0.000424883	N	Down	0.15165	N	Up	0.4182	Y	Up	2.94e-06	N	Up	0.0772709	N	Down	0.198549
AT3G21320.1	0.47307	0.945138	EARLY FLOWERING protein	Gohir.D09G080800.1,Gohir.A09G080800.1,Gohir.A09G080800.2,Gohir.A09G080800.3	93	192	67	184	129	230	90	92	80	96	100	108	29	94	97	67	74	128	107	154	93	140	179	123	N	Down	0.0894491	Y	Down	0.00302247	N	Down	0.0225967	N	Down	0.958704	N	Down	0.325354	N	Down	0.807095	N	Down	0.0278557
AT1G53300.1	-0.321928	0.296982	tetratricopetide-repeat thioredoxin-like 1	Gohir.A01G056200.1,Gohir.A11G158800.1,Gohir.A08G234800.1,Gohir.D08G255200.2,Gohir.D08G255200.3,Gohir.D08G255200.1,Gohir.D08G255200.4	28	99	35	100	43	68	98	90	81	94	36	37	21	56	72	91	25	21	112	270	67	108	30	30	N	Down	0.0137715	Y	Down	0.00533521	N	Down	0.152779	N	Up	0.894991	N	Down	0.457622	N	Down	0.969719	N	Down	0.121081
AT3G22200.1	0.863399	0.944758	Pyridoxal phosphate (PLP)-dependent transferases superfamily protein	Gohir.D11G163100.1,Gohir.A11G156000.1,Gohir.A11G156000.2,Gohir.D08G060900.1,Gohir.A08G051200.1	1017	1690	559	1295	1076	1298	1088	1116	769	1202	1361	1335	792	1353	956	838	1301	1395	1142	1399	1412	1142	1610	1337	N	Down	0.174945	Y	Down	0.00421849	N	Down	0.367729	N	Down	0.948955	Y	Down	0.000136287	N	Up	0.938254	N	Down	0.0471389
AT5G14260.1	-0.750022	0.67319	Rubisco methyltransferase family protein	Gohir.D04G079100.1,Gohir.D04G079100.2,Gohir.A05G340800.1,Gohir.A05G340800.2	22	80	37	113	59	101	57	88	72	116	31	54	25	71	68	70	18	57	68	235	90	205	129	161	N	Down	0.0357731	Y	Down	0.00266989	N	Down	0.0718891	N	Down	0.573427	Y	Down	0.00883045	N	Down	0.233956	N	Down	0.0752038
AT2G16250.1	0.171187	-0.2205	Leucine-rich repeat protein kinase family protein	Gohir.D06G007300.1,Gohir.A12G028900.2,Gohir.A12G028900.1,Gohir.A06G010000.1,Gohir.A06G010000.2,Gohir.D06G007400.1,Gohir.D01G103800.1,Gohir.D12G028400.1,Gohir.A13G034100.1,Gohir.D13G032500.1,Gohir.A03G194600.1,Gohir.A01G115500.1,Gohir.D02G215800.1	286	398	254	687	218	445	218	275	614	806	215	267	58	168	634	565	145	358	222	301	349	469	537	529	N	Down	0.452388	Y	Down	0.00198154	Y	Down	0.00176128	N	Down	0.749131	N	Down	0.0238157	N	Down	0.453609	N	Down	0.0578626
AT1G32440.1	0.545434	0.375509	plastidial pyruvate kinase 3	Gohir.D11G028300.1,Gohir.A11G029800.1	54	127	37	127	48	81	50	76	56	105	68	96	44	58	60	59	66	80	40	54	79	128	121	118	N	Down	0.0643732	Y	Down	0.000736322	N	Down	0.101626	N	Down	0.536491	Y	Down	0.00126658	N	Down	0.349764	N	Down	0.695951
AT3G56480.1	1.60823	-0.357552	myosin heavy chain-like protein	Gohir.D11G321600.1,Gohir.A11G306200.1	125	262	41	132	32	100	101	184	56	115	41	39	31	58	76	109	24	16	109	314	56	127	25	28	N	Down	0.0751577	Y	Down	0.00127	Y	Down	0.000463012	N	Down	0.208095	Y	Down	0.000123635	N	Up	0.927817	N	Down	0.295974
AT5G13980.1	0.0752881	1.29068	Glycosyl hydrolase family 38 protein	Gohir.A05G334500.1,Gohir.D03G110200.1	59	139	56	161	137	162	204	169	185	190	107	75	125	121	208	142	47	70	198	173	179	128	155	99	N	Down	0.0620458	Y	Down	0.00240699	N	Down	0.513692	N	Up	0.680604	N	Down	0.867512	N	Up	0.333875	N	Up	0.936062
AT3G46780.1	-2	2.1224	plastid transcriptionally active 16	Gohir.A07G100500.1,Gohir.D07G104700.1	12	59	48	140	209	238	42	107	129	293	79	133	12	51	122	78	37	155	230	709	319	862	276	369	N	Down	0.00781686	Y	Down	0.00293849	N	Down	0.616425	N	Down	0.0928896	Y	Down	1.09e-05	N	Down	0.224849	N	Down	0.0407871
AT1G28260.1	-1.58496	0.241008	Telomerase activating protein Est1	Gohir.A06G129200.1	11	52	33	118	39	85	44	51	98	90	83	47	19	33	112	61	48	45	52	23	118	52	118	61	N	Down	0.0248928	Y	Down	0.000727047	N	Down	0.0143672	N	Down	0.807626	N	Up	0.624966	N	Up	0.152355	N	Down	0.474349
AT2G18060.1	-0.293731	0.980891	vascular related NAC-domain protein 1	Gohir.A11G177000.1,Gohir.D12G060500.2,Gohir.A12G060400.1,Gohir.D11G184800.1,Gohir.A02G169700.1,Gohir.D11G044700.1,Gohir.D11G044700.2,Gohir.A11G041400.1,Gohir.D03G010300.1,Gohir.D12G060500.1	31	111	38	106	75	142	100	88	67	67	63	106	39	67	100	94	99	61	40	75	39	72	67	51	N	Down	0.00739059	Y	Down	0.00490149	N	Down	0.0184877	N	Up	0.817613	N	Equal	1	N	Down	0.159803	N	Down	0.3185
AT5G65700.2	-0.36257	1.72489	Leucine-rich receptor-like protein kinase family protein	Gohir.A01G183900.1,Gohir.D02G236900.1,Gohir.A11G210400.1,Gohir.D11G212800.1,Gohir.D01G174900.1,Gohir.D03G032900.1	28	102	36	106	119	129	206	217	153	180	117	90	132	145	139	210	61	66	153	314	158	261	130	134	N	Down	0.0109336	Y	Down	0.00423722	N	Down	0.808064	N	Down	0.907543	N	Down	0.273058	N	Up	0.439541	N	Down	0.794556
AT2G46780.1	-0.459432	-0.459432	RNA-binding (RRM/RBD/RNP motifs) family protein	Gohir.A07G134000.2,Gohir.D08G115800.2,Gohir.1Z022400.1,Gohir.D11G105400.1,Gohir.A07G222100.1,Gohir.A07G222100.3,Gohir.A08G104200.2,Gohir.A08G104200.1,Gohir.D07G228800.1,Gohir.D07G228800.2,Gohir.A11G100700.1,Gohir.A07G222100.2,Gohir.D07G138700.2,Gohir.D07G138700.1,Gohir.D08G115800.1,Gohir.A07G134000.1	24	83	33	112	24	59	114	102	128	137	66	33	46	71	98	130	36	49	129	254	93	148	152	195	N	Down	0.0168913	Y	Down	0.00126827	N	Down	0.0147458	N	Up	0.829903	N	Down	0.692975	N	Up	0.095931	N	Down	0.39575
AT5G19530.1	0.933736	0.604189	S-adenosyl-L-methionine-dependent methyltransferases superfamily protein	Gohir.D06G083600.1,Gohir.A06G082700.1	617	966	323	889	491	605	1433	1321	763	677	526	538	1039	887	642	917	261	463	306	598	133	306	143	151	N	Down	0.235694	Y	Down	0.000884831	N	Down	0.436488	N	Up	0.840244	N	Up	0.32199	N	Down	0.939186	N	Up	0.615905
AT4G11450.1	1.10309	1.12776	bromo-adjacent domain protein, putative (DUF3527)	Gohir.A03G016400.1,Gohir.A03G016400.2,Gohir.A08G182700.1,Gohir.A08G182700.2,Gohir.D08G201200.3,Gohir.D08G201200.2,Gohir.D08G201200.1,Gohir.D03G151500.1	58	156	27	92	59	82	182	139	115	104	128	102	46	109	96	100	50	71	111	110	62	54	30	36	N	Down	0.0263954	Y	Down	0.0022398	N	Down	0.29754	N	Up	0.558922	N	Up	0.572949	N	Up	0.48681	N	Down	0.0759678
AT3G03770.2	-0.26748	0.719099	Leucine-rich repeat protein kinase family protein	Gohir.A13G164000.1,Gohir.A06G170500.1,Gohir.D13G166900.1	54	137	65	175	107	118	135	162	112	130	70	62	87	82	155	182	40	48	109	105	83	92	67	40	N	Down	0.0861212	Y	Down	0.00391866	N	Down	0.683425	N	Down	0.698639	N	Down	0.357698	N	Up	0.795137	N	Up	0.897458
AT4G00730.1	-0.092682	0.508147	Homeobox-leucine zipper family protein / lipid-binding START domain-containing protein	Gohir.D07G149600.1,Gohir.D09G041200.2,Gohir.D09G041200.1,Gohir.A12G104200.1,Gohir.A12G104200.2,Gohir.D11G090000.1,Gohir.A09G040400.1,Gohir.A09G040400.2,Gohir.D07G149600.2,Gohir.D08G112600.4,Gohir.D08G112600.5,Gohir.D08G112600.2,Gohir.D08G112600.3,Gohir.D08G112600.1,Gohir.A08G094800.2,Gohir.A08G094800.1,Gohir.A07G143800.1,Gohir.A07G143800.2,Gohir.D12G108200.2,Gohir.D12G108200.1,Gohir.D12G108200.4,…	211	374	225	535	320	545	432	217	865	411	316	170	194	178	750	341	161	246	283	406	446	372	676	458	N	Down	0.164654	Y	Down	0.00431542	N	Down	0.0161372	N	Up	0.395284	Y	Up	1.36e-09	N	Up	0.168687	N	Up	0.799645
AT4G21970.1	2.86507	2.23704	senescence regulator (Protein of unknown function, DUF584)	Gohir.D05G173600.1,Gohir.D13G142700.1	51	104	7	94	33	158	145	190	13	33	5	13	54	30	21	39	10	16	8	8	21	7	24	11	N	Down	0.135831	Y	Down	0.00299565	Y	Down	1.58e-07	N	Down	0.773526	N	Down	0.0850863	N	Down	0.3152	N	Up	0.648789
AT1G68920.3	1.44836	0.0658879	basic helix-loop-helix (bHLH) DNA-binding superfamily protein	Gohir.D02G132400.1,Gohir.D02G132400.2,Gohir.D02G132400.3,Gohir.D02G132400.5,Gohir.D02G132400.6,Gohir.D02G132400.7,Gohir.D13G086600.4,Gohir.D13G086600.2,Gohir.D13G086600.3,Gohir.D02G132400.4,Gohir.D13G086600.1,Gohir.A13G089200.2,Gohir.A13G089200.1,Gohir.A03G107300.5,Gohir.A03G107300.4,Gohir.A03G107300.3,Gohir.A03G107300.2,Gohir.A03G107300.1	292	550	107	292	112	206	322	321	230	226	266	238	189	320	230	226	239	241	168	228	167	203	193	138	N	Down	0.104428	Y	Down	0.00175817	N	Down	0.0173158	N	Up	0.994234	N	Up	0.910263	N	Up	0.691688	N	Down	0.119023
AT5G53730.1	-2.16993	2.558	Late embryogenesis abundant (LEA) hydroxyproline-rich glycoprotein family	Gohir.A11G016600.1,Gohir.D11G016400.1,Gohir.A08G104800.1,Gohir.D08G116500.1	2	13	9	97	53	88	51	35	34	34	623	147	38	34	26	47	249	100	108	60	112	88	187	141	N	Down	0.082717	Y	Down	5.86e-07	N	Down	0.0913776	N	Up	0.550886	N	Equal	1	N	Up	0.043033	N	Up	0.841558
AT3G08670.1	0.624491	1.1964	serine/arginine repetitive matrix-like protein	Gohir.A02G002300.1,Gohir.A03G087100.1,Gohir.D02G002600.1,Gohir.A08G084100.1,Gohir.D02G106500.1	37	105	24	100	55	109	99	127	109	97	96	97	26	57	97	93	60	50	73	78	124	96	90	100	N	Down	0.0302349	Y	Down	0.000232061	N	Down	0.024179	N	Down	0.599402	N	Up	0.472474	N	Down	0.944333	N	Down	0.201382
AT3G10700.1	0.249978	0.980371	galacturonic acid kinase	Gohir.A05G001800.2,Gohir.A05G001800.1,Gohir.D05G002100.1,Gohir.D05G002100.2,Gohir.D07G187700.1	132	216	111	334	219	311	285	657	532	412	349	109	432	216	297	271	353	231	372	234	226	484	306	237	N	Down	0.324701	Y	Down	0.00313066	N	Down	0.454389	N	Down	0.0493167	N	Up	0.244584	Y	Up	0.000235231	N	Up	0.093195
AT2G24280.1	1.80735	1.7866	alpha/beta-Hydrolases superfamily protein	Gohir.A07G025800.2,Gohir.A07G025800.1,Gohir.D01G193700.1,Gohir.D07G029600.1,Gohir.A01G204200.1,Gohir.A05G051100.1,Gohir.D05G052600.1	70	171	20	90	69	69	94	136	72	145	36	67	64	107	56	56	30	67	77	169	72	177	87	100	N	Down	0.0444666	Y	Down	0.000230374	N	Equal	0.987369	N	Down	0.446809	Y	Down	0.00122887	N	Down	0.16614	N	Down	0.285364
AT2G33570.1	1.44361	0.400538	glycosyltransferase family protein (DUF23)	Gohir.D11G328400.1,Gohir.A09G123700.2,Gohir.A09G123700.1,Gohir.A11G311800.1	68	148	25	120	33	76	93	157	81	114	51	56	31	60	75	114	11	46	173	242	140	166	53	26	N	Down	0.0814129	Y	Down	0.00255819	N	Down	0.0368891	N	Down	0.286649	N	Down	0.215391	N	Down	0.811138	N	Down	0.289849
AT5G12970.1	2.51937	1.51937	Calcium-dependent lipid-binding (CaLB domain) plant phosphoribosyltransferase family protein	Gohir.A13G215500.2,Gohir.D13G219200.2,Gohir.D13G219200.1,Gohir.A13G215500.3,Gohir.A13G215500.1	86	201	15	83	43	75	244	235	121	108	74	84	237	245	83	92	74	71	278	263	106	85	15	11	N	Down	0.0477049	Y	Down	4.35e-05	N	Down	0.0786995	N	Up	0.932338	N	Up	0.484161	N	Down	0.772819	N	Down	0.926351
AT3G13275.1	0.0293689	0.399189	transmembrane protein	Gohir.D05G386700.1,Gohir.A04G003000.1,Gohir.D13G133100.1	397	683	389	917	513	745	1112	1399	389	282	819	486	1584	1327	365	343	585	689	938	932	448	525	348	331	N	Down	0.158282	Y	Down	0.00382888	N	Down	0.135572	N	Down	0.756983	Y	Up	0.0153152	N	Up	0.0452675	N	Up	0.50057
AT1G15410.1	0.466568	0.616671	aspartate-glutamate racemase family	Gohir.A05G017900.1,Gohir.D07G038800.1,Gohir.D05G018800.2,Gohir.D05G018800.1,Gohir.D05G126200.2,Gohir.D05G126200.1,Gohir.A10G076200.1,Gohir.A10G076200.3,Gohir.A10G076200.2,Gohir.D10G075400.1,Gohir.A05G125200.1,Gohir.A05G125200.2,Gohir.A07G034800.1	456	730	330	879	506	536	799	872	613	890	1194	1128	378	816	625	740	693	983	405	301	311	331	297	230	N	Down	0.311547	Y	Down	0.00106458	N	Down	0.784014	N	Down	0.82895	N	Down	0.0443219	N	Up	0.81946	N	Down	0.0073984
AT1G22460.1	-1.29052	0.494472	O-fucosyltransferase family protein	Gohir.A06G033700.3,Gohir.A06G033700.4,Gohir.A06G033700.2,Gohir.D05G268000.1,Gohir.D06G034600.1,Gohir.A05G265900.1,Gohir.A06G033700.1	65	145	159	380	224	227	140	395	173	555	147	160	75	193	277	743	55	135	99	71	130	128	65	71	N	Down	0.416858	Y	Down	0.00528654	N	Down	0.964004	N	Down	0.0206167	Y	Down	1.04e-06	N	Down	0.807976	N	Down	0.106414
AT2G17870.1	-1.42884	1.37851	cold shock domain protein 3	Gohir.A01G003100.1,Gohir.D01G002800.1	13	78	35	108	91	134	38	78	30	50	28	33	60	28	28	52	11	53	42	208	67	350	222	189	N	Down	0.065574	Y	Down	0.0027771	N	Down	0.154663	N	Down	0.495593	N	Down	0.0375319	N	Down	0.728823	N	Up	0.202709
AT3G58470.1	-0.0511388	0.130308	nucleic acid binding / methyltransferase	Gohir.A06G056200.1,Gohir.A01G123000.1,Gohir.A01G123000.2,Gohir.A01G123000.3,Gohir.D11G259200.1,Gohir.D08G106200.1,Gohir.A09G131300.1,Gohir.A09G131300.2,Gohir.A09G131300.3,Gohir.D11G259300.1,Gohir.D09G127100.2,Gohir.D09G127600.1,Gohir.D06G077300.1,Gohir.D09G127100.1,Gohir.D03G023200.1	194	297	201	560	220	501	285	389	581	524	292	181	193	266	401	285	204	261	420	614	455	568	652	505	N	Down	0.382911	Y	Down	0.000822406	Y	Down	0.00453073	N	Down	0.472751	N	Up	0.441135	N	Up	0.164465	N	Down	0.411513
AT3G01990.1	-0.632268	-0.164119	ACT domain repeat 6	Gohir.D04G075100.1,Gohir.A05G336600.1,Gohir.D09G038400.1,Gohir.D09G038400.2,Gohir.D06G157800.1,Gohir.A09G037600.1,Gohir.A09G037600.2	120	215	186	472	166	384	115	136	232	360	206	259	39	149	260	273	154	305	133	148	209	391	441	423	N	Down	0.154794	Y	Down	0.00241166	Y	Down	0.000341192	N	Down	0.77643	Y	Down	0.00145273	N	Down	0.42722	N	Down	0.0254873
AT3G06150.1	1.23447	1.10236	cytochrome P450 family protein	Gohir.D09G053700.1,Gohir.A09G054800.1	80	155	34	161	73	104	108	101	56	96	41	92	59	75	77	111	29	79	134	134	67	72	38	37	N	Down	0.132359	Y	Down	1.89e-05	N	Down	0.214292	N	Up	0.893714	Y	Down	0.0156319	N	Down	0.039766	N	Down	0.647242
AT5G55710.1	0.520832	1.20436	TIC 20-v-like protein	Gohir.D13G136400.1,Gohir.A13G133100.2,Gohir.A13G133100.1	231	406	161	452	371	429	246	498	220	313	510	544	323	518	234	239	536	642	514	804	345	411	319	371	N	Down	0.154281	Y	Down	0.000843766	N	Down	0.514958	N	Down	0.100926	Y	Down	0.0121715	N	Down	0.806938	N	Down	0.240567
AT1G77980.1	-1.45943	1.7885	AGAMOUS-like 66	Gohir.D05G210400.1,Gohir.A13G058600.1	4	30	11	94	38	130	7	9	12	55	2	28	0	36	28	14	11	18	1	2	24	41	64	77	N	Down	0.0518714	Y	Down	7.05e-07	Y	Down	0.0014457	N	Down	0.851118	N	Down	0.000239852	N	Down	0.0161345	N	Down	2.48e-05
AT2G37050.3	-0.119299	0.577309	Leucine-rich repeat protein kinase family protein	Gohir.A09G152300.1,Gohir.D09G147900.1,Gohir.A12G082300.1,Gohir.D12G079200.1,Gohir.D12G080300.1	58	165	63	166	94	174	150	153	183	268	115	95	92	121	155	129	62	97	157	213	128	182	169	221	N	Down	0.0199128	Y	Down	0.00527301	N	Down	0.0171569	N	Down	0.960891	Y	Down	0.00719638	N	Up	0.570173	N	Down	0.517978
AT5G54165.1	-0.376148	1.31719	Avr9/Cf-9 rapidly elicited protein	Gohir.A09G186700.1,Gohir.D09G181600.1	47	99	61	207	152	248	24	20	99	48	95	308	68	57	187	71	174	221	24	41	40	21	67	49	N	Down	0.334205	Y	Down	0.00445555	N	Down	0.0812317	N	Up	0.770125	Y	Up	0.00254575	N	Down	0.00428486	N	Up	0.850258
AT4G14200.1	-0.0384741	0.584963	Pentatricopeptide repeat (PPR) superfamily protein	Gohir.A10G130200.1,Gohir.A09G207800.2,Gohir.A09G207800.1,Gohir.D10G136100.1,Gohir.D02G113200.1,Gohir.D09G201300.2,Gohir.D09G201300.1,Gohir.A03G095700.2,Gohir.A03G095700.1	37	127	38	116	57	108	90	126	61	150	69	114	59	78	67	87	44	97	111	135	59	77	109	105	N	Down	0.0218767	Y	Down	0.00247524	N	Down	0.0271739	N	Down	0.502625	Y	Down	4e-07	N	Down	0.168907	N	Down	0.559512
AT2G17550.1	0.169925	0.70044	RB1-inducible coiled-coil protein	Gohir.D03G002000.1,Gohir.A07G171200.1,Gohir.A02G177800.1,Gohir.D07G178000.1	27	104	24	92	39	113	44	85	135	170	62	85	17	51	136	69	32	108	43	71	56	55	78	55	N	Down	0.0475538	Y	Down	0.000683235	Y	Down	0.00234524	N	Down	0.239752	N	Down	0.150735	N	Down	0.5063	N	Down	0.109156
AT4G17870.1	-0.834941	-0.137504	Polyketide cyclase/dehydrase and lipid transport superfamily protein	Gohir.D03G171000.1,Gohir.A11G030500.1,Gohir.A12G208400.1,Gohir.D11G029200.1,Gohir.A03G001200.1,Gohir.D12G211000.1	37	92	66	207	60	127	20	28	29	40	8	33	18	11	29	112	6	20	12	61	82	135	153	195	N	Down	0.277669	Y	Down	0.000815299	N	Down	0.0345341	N	Down	0.695125	N	Down	0.209172	N	Down	0.214351	N	Up	0.683767
AT3G25180.1	-0.544321	-1.12928	cytochrome P450, family 82, subfamily G, polypeptide 1	Gohir.D06G012300.1,Gohir.D07G097100.1,Gohir.A07G092500.1,Gohir.A07G092600.1,Gohir.D07G097200.2,Gohir.D07G097200.1	24	60	35	153	16	271	23	114	76	174	13	9	11	102	28	52	9	40	61	102	87	248	135	205	N	Down	0.0786769	Y	Down	0.000966821	Y	Down	2.71e-06	N	Down	0.285996	N	Down	0.0795467	N	Up	0.761652	Y	Down	0.000915854
AT4G17560.1	0.268105	1.2122	Ribosomal protein L19 family protein	Gohir.D03G167600.2,Gohir.D03G167600.1,Gohir.D01G142200.1,Gohir.A03G005000.1	171	343	142	372	329	395	164	293	226	487	177	250	45	104	280	265	72	203	269	1036	225	550	329	524	N	Down	0.315618	Y	Down	0.00206734	N	Down	0.415947	N	Down	0.195319	Y	Down	7.65e-09	N	Down	0.239756	N	Down	0.167807
AT3G25660.1	0.664133	1.18709	Amidase family protein	Gohir.D06G177200.1,Gohir.D06G177200.2,Gohir.A06G171200.1,Gohir.A06G169500.1	103	247	65	182	148	162	165	176	135	147	120	138	79	173	140	127	57	197	146	279	140	158	125	122	N	Down	0.110648	Y	Down	0.00254102	N	Down	0.726093	N	Down	0.893906	N	Down	0.576075	N	Down	0.672714	N	Down	0.110994
AT1G29470.2	1.63357	1.05295	S-adenosyl-L-methionine-dependent methyltransferases superfamily protein	Gohir.D10G108500.1,Gohir.D02G076800.1	332	632	107	332	222	298	252	448	282	408	126	185	152	386	247	250	103	178	401	509	310	351	132	168	N	Down	0.0968337	Y	Down	0.000404982	N	Down	0.235152	N	Down	0.181955	Y	Down	0.00499077	N	Down	0.219914	N	Down	0.0109976
AT2G46960.2	1.41063	0.686842	cytochrome P450, family 709, subfamily B, polypeptide 1	Gohir.D02G028700.1,Gohir.D02G029500.1,Gohir.D07G194200.1,Gohir.D02G029000.1,Gohir.D02G029100.1	109	218	41	176	66	117	89	105	76	58	43	13	42	84	59	92	39	28	265	125	128	30	94	16	N	Down	0.0957368	Y	Down	5.49e-05	N	Down	0.0500035	N	Down	0.736179	N	Up	0.393447	N	Up	0.0276304	N	Down	0.186503
AT5G38200.1	-0.932886	1.46566	Class I glutamine amidotransferase-like superfamily protein	Gohir.D12G053300.1,Gohir.A12G054500.1	11	48	21	113	58	136	2	132	4	51	2	18	10	96	6	16	1	19	34	48	11	40	3	8	N	Down	0.0179813	Y	Down	1.46e-05	Y	Down	0.00268121	Y	Down	2.47e-08	N	Down	1.41e-12	N	Down	0.0133688	Y	Down	0.000176169
AT5G37490.1	2.80735	1.16993	ARM repeat superfamily protein	Gohir.D11G175200.1,Gohir.D12G271500.1,Gohir.D02G136900.1,Gohir.A13G028000.1,Gohir.A03G112300.1,Gohir.D13G026800.1,Gohir.A12G271000.1,Gohir.A11G169000.1	28	59	4	102	9	43	9	13	46	103	13	109	4	12	77	48	13	56	66	53	20	24	17	73	N	Down	0.448344	Y	Down	1.5e-06	N	Down	0.00724419	N	Down	0.756991	N	Down	0.115198	Y	Down	0.000293202	N	Down	0.362462
AT2G34770.1	1.24337	0.829971	fatty acid hydroxylase 1	Gohir.D02G107000.1,Gohir.D06G188900.1,Gohir.D06G188800.1,Gohir.A06G119800.1,Gohir.A06G182000.1,Gohir.D06G124700.1,Gohir.D06G124700.2,Gohir.A02G089900.4,Gohir.A02G089900.3,Gohir.A02G089900.2,Gohir.A02G089900.1	2055	3688	868	2190	1543	2983	2595	3686	929	3248	2570	4529	2885	4309	1052	1770	2811	4673	3179	2463	1583	2350	1654	2487	N	Down	0.116407	Y	Down	0.00149814	N	Down	0.00815261	N	Down	0.376779	Y	Down	0	N	Down	0.0585156	N	Down	0.112332
AT5G66320.1	0.758992	0.664133	GATA transcription factor 5	Gohir.D07G000200.2,Gohir.D07G000200.1,Gohir.A13G030900.1,Gohir.A13G030900.3,Gohir.D11G186200.2,Gohir.A11G042700.1	110	171	65	273	103	280	80	75	173	268	55	236	59	88	227	165	45	161	111	260	75	192	142	209	N	Down	0.298812	Y	Down	1.97e-05	Y	Down	6.08e-05	N	Up	0.90335	Y	Down	0.00270757	Y	Down	1.28e-05	N	Down	0.39873
AT1G08970.4	0.247928	-0.0201779	nuclear factor Y, subunit C9	Gohir.D08G228000.1,Gohir.D11G274000.6,Gohir.D11G274000.5,Gohir.D11G274000.4,Gohir.A08G211200.1,Gohir.A08G211200.3	171	375	144	346	142	374	262	273	444	299	426	382	179	243	468	209	325	363	421	292	328	279	500	369	N	Down	0.0521626	Y	Down	0.00498475	Y	Down	4.83e-05	N	Down	0.921809	Y	Up	0.00244545	N	Up	0.679552	N	Down	0.380653
AT1G01750.1	3.72792	1.58496	actin depolymerizing factor 11	Gohir.A03G015800.1,Gohir.A11G087600.1,Gohir.D03G152100.1,Gohir.D11G092000.1	53	125	4	86	12	101	115	152	48	48	91	106	54	66	37	19	100	164	42	37	55	76	88	62	N	Down	0.257109	Y	Down	6.14e-10	N	Down	0.104283	N	Down	0.555877	N	Equal	0.933468	N	Down	0.6679	N	Down	0.768987
AT3G13620.1	1.20482	-0.238787	Amino acid permease family protein	Gohir.D08G089500.1,Gohir.D06G111400.1,Gohir.A05G000400.1,Gohir.A06G103000.1,Gohir.A08G079700.1,Gohir.D05G000600.1	136	321	59	168	50	137	179	185	134	157	193	200	161	268	123	114	229	294	245	418	288	210	469	315	N	Down	0.0368178	Y	Down	0.00239961	Y	Down	0.000913399	N	Down	0.952091	N	Down	0.29083	N	Down	0.92756	N	Down	0.140659
AT1G30100.1	0.791892	-0.393664	nine-cis-epoxycarotenoid dioxygenase 5	Gohir.A05G148000.1,Gohir.D10G042700.1,Gohir.D05G150500.1,Gohir.A10G041800.1,Gohir.A06G137900.1,Gohir.D06G143100.1	116	247	67	221	51	214	394	247	72	173	299	213	327	301	109	151	369	290	246	51	246	141	227	84	N	Down	0.0648602	Y	Down	0.000452471	Y	Down	0.0020834	N	Up	0.280331	Y	Down	2.6e-07	N	Up	0.233903	N	Up	0.832007
AT1G22490.1	-2.32193	0.815575	basic helix-loop-helix (bHLH) DNA-binding superfamily protein	Gohir.D13G179000.1,Gohir.A11G263200.1,Gohir.A09G199400.1,Gohir.A09G199400.2,Gohir.D03G041000.1,Gohir.D11G273400.1	5	59	25	102	44	197	103	41	55	36	50	28	84	60	38	54	20	13	110	97	73	28	290	52	N	Down	0.000170961	Y	Down	0.000315721	Y	Down	2.02e-07	N	Up	0.100161	N	Up	0.0532605	N	Up	0.216835	N	Up	0.499883
AT1G56720.1	1.5502	1.28011	Protein kinase superfamily protein	Gohir.D11G285700.1,Gohir.A11G275300.1	41	130	14	82	34	69	64	97	62	74	15	27	36	70	47	53	12	32	55	192	41	61	34	34	N	Down	0.0138052	Y	Down	3.86e-05	N	Down	0.0766973	N	Down	0.448427	N	Down	0.331782	N	Down	0.31561	N	Down	0.227466
AT5G06570.2	0.447459	0.949959	alpha/beta-Hydrolases superfamily protein	Gohir.A09G100700.1,Gohir.D09G128100.1,Gohir.A11G268900.1	60	96	44	215	85	120	44	67	22	131	42	141	72	54	57	100	79	132	75	16	100	50	67	54	N	Down	0.313656	Y	Down	8.21e-06	N	Down	0.209835	N	Down	0.505453	Y	Down	6.66e-15	Y	Down	0.000944287	N	Up	0.582736
AT1G54790.1	1.41504	2.61143	GDSL-like Lipase/Acylhydrolase superfamily protein	Gohir.D11G273000.1,Gohir.A11G263000.1	24	80	9	88	55	43	111	151	23	12	31	30	90	152	11	23	35	38	29	69	12	43	5	3	N	Down	0.0626687	Y	Down	4.88e-07	N	Up	0.614254	N	Down	0.674495	N	Up	0.130526	N	Up	0.964244	N	Down	0.20126
AT3G63210.1	-1.06088	-0.304153	mediator of aba-regulated dormancy protein (DUF581)	Gohir.A08G065400.1,Gohir.D08G073900.2,Gohir.D08G073900.1	58	72	121	393	98	188	282	96	182	73	489	46	111	132	136	86	204	29	192	67	296	41	218	145	N	Down	0.637256	Y	Down	0.000240342	N	Down	0.318063	N	Up	0.0217239	N	Up	0.041047	Y	Up	8.23e-14	N	Down	0.746108
AT1G14040.1	-0.496762	-0.14505	EXS (ERD1/XPR1/SYG1) family protein	Gohir.A05G305300.1,Gohir.D05G305200.1,Gohir.D02G126900.2,Gohir.D12G166700.2,Gohir.D12G166700.1,Gohir.A02G109600.1,Gohir.A12G163700.1,Gohir.D02G126900.1,Gohir.D02G126900.3,Gohir.D05G305100.1,Gohir.A03G102100.1,Gohir.A05G307700.1,Gohir.A09G022000.1	163	345	230	558	208	448	131	255	923	778	200	347	75	195	770	472	70	375	287	546	561	871	806	918	N	Down	0.13323	Y	Down	0.00356774	Y	Down	0.000859283	N	Down	0.366752	N	Up	0.141918	N	Down	0.226652	N	Down	0.0449784
AT4G33470.1	-0.95109	1.09622	histone deacetylase 14	Gohir.D04G031900.1,Gohir.D04G031900.2,Gohir.A05G383400.1,Gohir.A05G383400.2	15	63	29	130	62	67	46	29	24	56	14	45	16	48	37	50	8	62	33	84	31	103	37	64	N	Down	0.0121403	Y	Down	0.003367	N	Down	0.802863	N	Up	0.562116	N	Down	0.00158486	N	Down	0.0306047	N	Down	0.118656
AT5G11000.1	0.289507	0.448985	hypothetical protein (DUF868)	Gohir.D06G102700.1,Gohir.A06G100500.1,Gohir.D05G059600.1,Gohir.A07G031000.1,Gohir.A05G057600.1,Gohir.D07G034900.1	77	148	63	241	86	220	85	140	78	133	59	103	116	106	106	117	16	71	160	233	56	102	73	143	N	Down	0.135771	Y	Down	7.41e-05	Y	Down	0.000335079	N	Down	0.29585	Y	Down	0.00213272	N	Down	0.126223	N	Up	0.824653
AT3G25070.1	0.0943274	0.933505	RPM1 interacting protein 4	Gohir.D07G206100.1,Gohir.A06G152300.1,Gohir.A08G195300.1,Gohir.A07G199700.1,Gohir.D06G158600.1	237	508	222	534	424	885	351	515	420	696	430	633	366	572	425	391	277	612	595	738	491	823	1067	980	N	Down	0.0533601	Y	Down	0.00383697	Y	Down	0.000645015	N	Down	0.365725	Y	Down	4.57e-05	N	Down	0.14221	N	Down	0.204177
AT5G62670.1	0.986194	0.870717	H[+]-ATPase 11	Gohir.D12G217200.1,Gohir.D03G090900.1,Gohir.A03G064600.1	416	705	210	679	384	662	465	490	636	701	285	219	241	375	556	426	157	249	486	826	429	486	321	308	N	Down	0.168444	Y	Down	0.000122323	N	Down	0.0122991	N	Down	0.900599	N	Down	0.420281	N	Up	0.466278	N	Down	0.164173
AT5G14420.2	0.226509	0.613532	RING domain ligase2	Gohir.A05G354100.1,Gohir.A03G132400.1,Gohir.A07G224300.1,Gohir.D07G231600.1,Gohir.D12G188800.3,Gohir.D12G188800.7,Gohir.D02G156700.1,Gohir.A12G186000.2,Gohir.D09G029900.2,Gohir.A09G030200.1,Gohir.A09G030200.2	117	213	100	335	153	249	148	203	375	338	225	260	110	131	392	241	89	224	159	187	253	288	369	306	N	Down	0.244426	Y	Down	0.000217393	N	Down	0.0938993	N	Down	0.649985	N	Up	0.398991	N	Down	0.736342	N	Down	0.669936
AT3G52290.1	0	1	IQ-domain 3	Gohir.A05G298200.1,Gohir.A05G297800.1,Gohir.A05G344800.1,Gohir.D05G297600.1,Gohir.D04G083200.1	11	65	11	85	22	41	19	60	20	30	4	10	16	31	9	29	4	6	18	66	17	28	7	9	N	Down	0.00347862	Y	Down	4.22e-06	N	Down	0.133476	N	Down	0.328684	N	Down	0.158143	N	Down	0.403232	N	Down	0.396626
AT1G63430.1	0.482942	0.844129	Leucine-rich repeat protein kinase family protein	Gohir.A03G015700.1,Gohir.A09G192800.1,Gohir.D08G199400.1,Gohir.D03G152200.1,Gohir.D09G187000.1,Gohir.A08G180700.1	116	261	83	253	149	210	195	209	244	318	124	123	75	173	250	184	88	140	218	340	241	240	191	179	N	Down	0.0507596	Y	Down	0.000722462	N	Down	0.177324	N	Down	0.860022	N	Down	0.0519234	N	Up	0.993465	N	Down	0.0413095
AT2G16990.1	2.23266	0.847997	Major facilitator superfamily protein	Gohir.D01G095600.2,Gohir.A05G182500.1,Gohir.A05G182500.4,Gohir.A01G108900.1	47	47	10	176	18	73	49	75	18	20	24	19	66	43	18	24	9	14	82	108	25	61	15	17	N	Equal	0.975738	Y	Down	3.54e-05	N	Down	0.000106449	N	Down	0.452071	N	Down	0.71785	N	Up	0.710263	N	Up	0.460429
AT5G25110.1	0.381871	-0.834941	CBL-interacting protein kinase 25	Gohir.A05G119600.1,Gohir.D06G103500.1,Gohir.A06G101500.1,Gohir.D05G120600.1	86	205	66	214	37	159	93	263	79	209	138	222	25	140	103	107	109	212	76	71	96	178	160	138	N	Down	0.1015	Y	Down	0.000485496	Y	Down	4.75e-07	N	Down	0.154309	Y	Down	0.00172721	N	Down	0.19867	Y	Down	0.000794551
AT2G44920.2	0.654865	1.22239	Tetratricopeptide repeat (TPR)-like superfamily protein	Gohir.A10G222000.1,Gohir.D10G234300.2,Gohir.D10G234300.1	222	457	141	398	329	353	164	210	146	195	132	176	28	172	177	95	133	185	250	743	216	392	177	245	N	Down	0.0688193	Y	Down	0.000876901	N	Down	0.747844	N	Down	0.672437	N	Down	0.0902907	N	Down	0.355146	Y	Down	0.000101588
AT2G06255.1	0.973782	0.56444	ELF4-like 3	Gohir.A08G245900.1,Gohir.A06G075600.1,Gohir.D07G014000.1,Gohir.D08G266900.1,Gohir.A13G191500.1,Gohir.A07G014400.1,Gohir.D06G074600.1	927	1911	472	1083	698	1539	654	1220	353	480	200	484	614	1408	368	419	137	370	1096	1882	492	1737	384	821	N	Down	0.0837803	Y	Down	0.004785	Y	Down	0.000185436	N	Down	0.128314	Y	Down	0.0177581	N	Down	0.0102813	N	Down	0.0361338
AT3G26690.2	0.550197	0.30117	nudix hydrolase homolog 13	Gohir.A04G102200.1	82	196	56	196	69	268	151	260	201	350	233	213	131	300	245	201	136	223	659	538	441	709	236	127	N	Down	0.171378	Y	Down	0.000254939	Y	Down	1.49e-07	N	Down	0.232621	Y	Down	6.64e-05	N	Up	0.766418	N	Down	0.0182148
AT4G38900.3	-0.0685643	0.214545	Basic-leucine zipper (bZIP) transcription factor family protein	Gohir.A13G086400.1,Gohir.A13G086400.2,Gohir.D02G221000.1,Gohir.A03G077700.1,Gohir.A03G199700.1	226	495	237	569	275	485	307	334	375	429	312	328	216	320	369	425	245	354	387	361	344	391	375	331	N	Down	0.0466273	Y	Down	0.00373635	N	Down	0.0115237	N	Down	0.844801	N	Down	0.29613	N	Down	0.857062	N	Down	0.23032
AT2G36910.1	2.14296	1.04731	ATP binding cassette subfamily B1	Gohir.A09G146300.1,Gohir.D01G202100.1,Gohir.D09G142000.1,Gohir.A01G213400.1	265	538	60	242	124	298	255	483	405	619	214	216	98	216	323	326	108	220	246	340	601	616	307	289	N	Down	0.280552	Y	Down	3.68e-05	Y	Down	0.00204778	N	Down	0.455106	Y	Down	0.0141846	N	Down	0.987529	N	Down	0.159093
AT1G02520.1	-0.633218	0.178337	P-glycoprotein 11	Gohir.A08G121500.1,Gohir.D08G142900.1	49	110	76	257	86	217	51	56	107	222	78	121	18	50	102	119	49	148	103	123	217	250	407	515	N	Down	0.0806053	Y	Down	0.000249468	Y	Down	0.000325307	N	Down	0.848153	Y	Down	3.01e-06	N	Down	0.23782	N	Down	0.120192
AT3G15210.1	-1.31437	-0.0194212	ethylene responsive element binding factor 4	Gohir.A13G146800.1,Gohir.D01G047800.1,Gohir.A06G211300.1,Gohir.A04G035500.1,Gohir.D06G209900.1,Gohir.D05G347900.1	421	768	1047	2395	1033	2299	821	503	1909	1693	1091	2476	639	576	3039	2311	478	1355	665	1029	554	861	1025	1341	N	Down	0.243774	Y	Down	0.00431218	N	Down	0.0118659	N	Up	0.238693	N	Up	0.354953	N	Down	0.0979886	N	Up	0.71679
AT4G21760.1	1.39689	0.678072	beta-glucosidase 47	Gohir.D13G149600.1,Gohir.A06G146900.1,Gohir.A13G144800.1	79	193	30	142	48	97	69	103	67	82	45	41	35	74	69	76	13	62	146	153	144	132	55	39	N	Down	0.0667341	Y	Down	2.35e-05	N	Down	0.0201756	N	Down	0.430797	N	Down	0.260727	N	Up	0.849786	N	Down	0.168059
AT1G70280.2	1.32681	0.937536	NHL domain-containing protein	Gohir.D04G178100.1,Gohir.D04G178100.3,Gohir.D04G178100.2,Gohir.D05G320500.1,Gohir.A05G318200.1,Gohir.A04G134900.2,Gohir.A04G134900.1,Gohir.D07G226100.1,Gohir.A07G219100.1	148	361	59	178	113	123	331	387	208	226	203	187	322	305	178	193	121	167	307	502	207	274	116	108	N	Down	0.0289574	Y	Down	0.00110431	N	Down	0.739254	N	Down	0.719125	N	Down	0.53687	N	Up	0.7835	N	Up	0.851056
AT2G33860.1	0.287981	0.143591	Transcriptional factor B3 family protein / auxin-responsive factor AUX/IAA-like protein	Gohir.A10G028600.4,Gohir.A10G028600.2,Gohir.A10G028600.3,Gohir.A10G028600.1,Gohir.D05G160900.1,Gohir.D06G135400.1,Gohir.1Z012300.1,Gohir.D10G029000.4,Gohir.D10G029000.5,Gohir.D10G029000.6,Gohir.D10G029000.1,Gohir.D10G029000.2,Gohir.D10G029000.3,Gohir.A05G158300.1,Gohir.A05G158300.2	105	279	86	229	95	167	387	264	654	310	532	171	183	217	454	203	211	171	440	315	453	215	604	247	N	Down	0.0407505	Y	Down	0.00316284	N	Down	0.0339906	N	Up	0.38317	Y	Up	4.36e-09	Y	Up	9.8e-05	N	Down	0.61895
AT1G19300.1	1.16227	1.09954	Nucleotide-diphospho-sugar transferases superfamily protein	Gohir.D06G009800.1,Gohir.A05G196900.1,Gohir.D05G200000.1,Gohir.A06G012400.1,Gohir.D02G093600.1,Gohir.D05G262400.1	47	131	21	121	45	124	91	265	201	208	122	121	104	281	170	128	50	123	162	231	117	255	44	84	N	Down	0.0271394	Y	Down	0.000665629	N	Down	0.0351275	N	Down	0.172283	N	Down	0.887932	N	Up	0.986725	N	Down	0.00640175
AT3G48610.1	0.472753	0.908852	non-specific phospholipase C6	Gohir.D07G055000.1,Gohir.D11G039900.1,Gohir.A07G050500.1,Gohir.A11G036600.1	68	225	49	131	92	118	282	326	153	229	253	247	187	308	138	197	184	150	229	215	209	156	101	89	N	Down	0.00603514	Y	Down	0.00553441	N	Down	0.356444	N	Down	0.743701	Y	Down	0.00686184	N	Up	0.918526	N	Down	0.140061
AT2G37660.1	2.07905	0.356856	NAD(P)-binding Rossmann-fold superfamily protein	Gohir.A09G155000.1,Gohir.D09G150600.1,Gohir.A09G150300.1	1069	2169	253	723	324	1006	1396	1133	372	337	843	503	1267	1454	306	266	857	472	1373	1100	470	539	883	311	N	Down	0.159091	Y	Down	0.00145972	Y	Down	2.28e-07	N	Up	0.61247	N	Up	0.637167	N	Up	0.0848834	N	Down	0.63376
AT5G34940.1	0.300866	0.213404	glucuronidase 3	Gohir.A06G052300.1	85	163	69	272	80	74	106	97	27	49	22	26	75	94	34	65	17	20	331	105	52	66	18	14	N	Down	0.16033	Y	Down	0.00183601	N	Up	0.790629	N	Up	0.860924	N	Down	0.018648	N	Down	0.784733	N	Down	0.618566
AT5G65840.1	-0.559427	1.25154	Thioredoxin superfamily protein	Gohir.D10G098900.1,Gohir.D12G076900.1,Gohir.A10G089200.1,Gohir.A12G080300.1	57	172	84	236	200	291	119	160	112	186	176	247	85	139	113	133	175	309	184	200	247	326	284	422	N	Down	0.0149614	Y	Down	0.00168052	N	Down	0.114397	N	Down	0.538452	Y	Down	0.00142882	N	Down	0.253117	N	Down	0.240291
AT3G07470.1	0.650058	0.691878	transmembrane protein, putative (Protein of unknown function, DUF538)	Gohir.D11G149100.3,Gohir.D11G149100.2,Gohir.D11G149100.1,Gohir.A11G142800.1,Gohir.A11G142800.2,Gohir.A11G142800.3,Gohir.D07G167800.1,Gohir.A07G158400.1,Gohir.A07G158400.2,Gohir.A07G196400.1,Gohir.D07G202800.1,Gohir.D07G202800.2	918	1907	585	1372	945	1489	936	1089	720	1035	976	1102	506	1047	826	891	649	1200	1084	1341	938	1528	1497	1334	N	Down	0.0529334	Y	Down	0.00368284	N	Down	0.0292402	N	Down	0.708468	Y	Down	0.00554593	N	Down	0.625945	N	Down	0.00921791
AT4G17880.1	-0.0473057	1.31259	Basic helix-loop-helix (bHLH) DNA-binding family protein	Gohir.A03G000700.1,Gohir.D03G171500.1	60	174	62	195	154	366	39	102	94	139	110	124	25	85	118	90	99	148	64	77	115	76	200	175	N	Down	0.0173046	Y	Down	0.00069504	Y	Down	0.000244641	N	Down	0.0845326	Y	Down	0.0225172	N	Down	0.748433	N	Down	0.0281434
AT5G59010.1	2.07635	0.968291	kinase with tetratricopeptide repeat domain-containing protein	Gohir.A07G102100.1,Gohir.A05G091400.1,Gohir.A03G047100.1,Gohir.D05G092300.1,Gohir.D03G120100.1	97	256	23	109	45	63	82	140	93	141	33	79	28	85	81	81	32	39	156	292	130	253	52	59	N	Down	0.0311114	Y	Down	0.000100425	N	Down	0.286485	N	Down	0.378948	Y	Down	0.0135289	N	Down	0.0376359	N	Down	0.0666903
AT2G37760.2	0.537266	0.973365	NAD(P)-linked oxidoreductase superfamily protein	Gohir.A09G153500.1,Gohir.D09G149200.1,Gohir.A11G327800.1	238	548	164	415	322	386	303	403	150	280	324	404	198	394	201	250	287	488	324	289	284	322	233	216	N	Down	0.034561	Y	Down	0.00282499	N	Down	0.418746	N	Down	0.511855	Y	Down	2.07e-05	N	Down	0.517724	N	Down	0.0340783
AT3G29320.1	-0.573735	0.936638	Glycosyl transferase, family 35	Gohir.A13G080600.1,Gohir.D09G009800.1,Gohir.D09G009800.2,Gohir.D13G080400.1	86	242	128	323	245	198	253	326	170	354	190	125	113	196	230	307	103	164	201	333	225	221	132	89	N	Down	0.0160775	Y	Down	0.00349665	N	Up	0.35594	N	Down	0.570932	Y	Down	0.000278152	N	Up	0.186793	N	Down	0.15014
AT4G29720.1	-1.58496	2.77259	polyamine oxidase 5	Gohir.A07G011100.1,Gohir.A05G029900.1,Gohir.D05G031300.1	2	48	6	81	41	100	104	132	34	45	42	55	70	105	28	65	23	81	152	240	95	97	31	26	N	Down	7.19e-05	Y	Down	3.42e-08	N	Down	0.0143335	N	Down	0.626016	N	Down	0.287672	N	Down	0.566892	N	Down	0.363926
AT5G16000.1	0.112475	1.51847	NSP-interacting kinase 1	Gohir.D11G173900.1,Gohir.A11G167600.1	40	134	37	143	106	167	203	191	128	114	106	118	98	153	91	160	56	81	122	248	84	118	58	55	N	Down	0.0104893	Y	Down	0.000186905	N	Down	0.0848336	N	Up	0.888624	N	Up	0.510628	N	Down	0.749619	N	Down	0.265049
AT4G23750.2	-0.893085	0.469485	cytokinin response factor 2	Gohir.D12G235600.1,Gohir.D03G081400.1,Gohir.A09G191000.1,Gohir.1Z017200.1	21	70	39	171	54	167	43	60	58	102	80	133	27	28	78	84	61	121	48	115	64	105	112	180	N	Down	0.0255774	Y	Down	2.54e-05	Y	Down	5.75e-05	N	Down	0.597787	Y	Down	0.00349048	N	Down	0.132505	N	Down	0.99005
AT2G23360.1	0.908852	1.17971	filament-like protein (DUF869)	Gohir.A02G156500.1,Gohir.D02G208700.1,Gohir.D03G024200.1,Gohir.A03G187900.1,Gohir.A03G187900.2,Gohir.D13G040800.1,Gohir.A11G195200.1,Gohir.D11G201300.1,Gohir.D11G201400.1	92	266	49	148	111	133	306	380	205	251	187	186	183	225	151	168	83	159	255	271	159	173	83	66	N	Down	0.011429	Y	Down	0.00155308	N	Down	0.526307	N	Down	0.608492	N	Down	0.196991	N	Up	0.971616	N	Down	0.546764
AT5G12950.1	0.152003	0.353637	proline-tRNA ligase (DUF1680)	Gohir.A07G125600.1,Gohir.D07G129800.1	80	212	72	229	92	99	122	136	92	135	72	73	100	156	85	139	51	66	151	255	151	142	93	104	N	Down	0.0246946	Y	Down	0.000590659	N	Down	0.792008	N	Down	0.828542	Y	Down	0.0264953	N	Down	0.970818	N	Down	0.26882
AT1G29980.1	0.245112	2.2338	choice-of-anchor C domain protein, putative (Protein of unknown function, DUF642)	Gohir.D05G151400.1,Gohir.A05G148800.1	64	206	54	164	254	270	504	595	317	259	309	234	404	475	242	194	293	213	404	376	326	138	370	134	N	Down	0.00840622	Y	Down	0.00145663	N	Down	0.858318	N	Down	0.689433	N	Up	0.131051	N	Up	0.331149	N	Down	0.610701
AT5G18310.2	0.154328	0.0901978	ubiquitin hydrolase	Gohir.D05G324500.1,Gohir.A11G241500.1,Gohir.A11G241500.2,Gohir.A13G102400.1,Gohir.D08G053500.1,Gohir.D13G105700.1,Gohir.D11G250800.2	69	200	62	199	66	200	99	154	90	192	77	109	195	96	103	212	26	125	151	166	71	82	97	136	N	Down	0.0179905	Y	Down	0.000539485	Y	Down	3.49e-05	N	Down	0.452795	Y	Down	0.0053101	N	Down	0.321025	N	Up	0.395926
AT4G12010.1	-0.321928	0.722466	Disease resistance protein (TIR-NBS-LRR class) family	Gohir.A10G230200.1,Gohir.D11G292700.2,Gohir.A10G230100.1,Gohir.A11G279500.1,Gohir.A01G064400.1,Gohir.A11G300800.1,Gohir.D01G051100.1,Gohir.D10G244300.1,Gohir.D11G311800.1,Gohir.D11G292700.1,Gohir.D11G292600.1,Gohir.D11G166800.1,Gohir.A10G231400.1,Gohir.A10G230800.1,Gohir.D01G051500.1,Gohir.A10G232700.1,Gohir.D11G315800.1,Gohir.D11G315800.3,Gohir.D11G315800.2,Gohir.D11G315800.4	48	157	60	193	99	211	120	146	227	321	126	157	63	87	196	130	64	184	153	145	160	174	256	196	N	Down	0.00759214	Y	Down	0.000470401	Y	Down	0.00346889	N	Down	0.683899	Y	Down	0.0117647	N	Down	0.471401	N	Down	0.551271
AT2G47900.2	-0.561879	1.50524	tubby like protein 3	Gohir.A09G061900.1	21	81	31	149	88	221	28	58	37	129	55	142	20	70	55	45	33	93	40	82	70	150	183	188	N	Down	0.0110024	Y	Down	1.82e-05	Y	Down	0.000365843	N	Down	0.260567	Y	Down	3.27e-10	N	Down	0.0170749	N	Down	0.126717
AT4G31240.1	0.102362	1.37197	protein kinase C-like zinc finger protein	Gohir.D03G087400.1,Gohir.A02G096100.1	73	193	68	232	176	359	68	93	97	188	247	416	24	118	117	118	290	353	128	102	231	340	456	455	N	Down	0.0257668	Y	Down	0.000246326	Y	Down	0.00230176	N	Down	0.562293	Y	Down	5.15e-05	N	Down	0.0607988	N	Down	0.0327391
AT3G46620.1	0.168754	0.33242	zinc finger (C3HC4-type RING finger) family protein	Gohir.A04G083500.1,Gohir.D03G122600.1,Gohir.D09G149900.1,Gohir.A03G044600.1,Gohir.A07G099700.1,Gohir.A09G154200.1,Gohir.D04G122200.1,Gohir.D13G074500.1,Gohir.D07G103900.1	308	459	274	928	345	612	309	343	603	530	515	853	254	353	844	583	297	590	320	483	271	398	513	536	N	Down	0.296172	Y	Down	0.000209737	N	Down	0.00913387	N	Down	0.810577	N	Up	0.28993	N	Down	0.0517863	N	Down	0.317745
AT4G13990.1	1.48875	0.878694	Exostosin family protein	Gohir.A09G206900.1,Gohir.D10G136900.1,Gohir.A10G128600.1,Gohir.A10G129300.1,Gohir.D10G137400.1	87	235	31	141	57	108	132	141	139	128	110	144	90	98	144	77	55	105	224	146	202	108	157	120	N	Down	0.0200485	Y	Down	5.25e-05	N	Down	0.0271739	N	Down	0.896539	N	Up	0.593531	N	Down	0.409591	N	Down	0.840543
AT2G18570.1	-0.596103	0.32636	UDP-Glycosyltransferase superfamily protein	Gohir.D02G038600.1,Gohir.A02G031900.1,Gohir.A12G065900.1,Gohir.A04G109300.1,Gohir.D12G066300.1	86	252	130	339	163	224	92	134	303	155	132	106	53	143	229	125	55	138	60	98	94	86	119	116	N	Down	0.0116885	Y	Down	0.0024073	N	Down	0.191169	N	Down	0.454456	Y	Up	3.96e-06	N	Up	0.518167	N	Down	0.025506
AT3G05640.2	1.75489	0.890771	Protein phosphatase 2C family protein	Gohir.A08G207800.1,Gohir.A02G051400.2,Gohir.A02G051400.1,Gohir.D08G224500.1	162	339	48	239	89	282	173	322	96	178	123	230	87	185	103	101	142	354	416	349	396	948	298	384	N	Down	0.242646	Y	Down	9.89e-05	Y	Down	0.000793492	N	Down	0.454441	N	Down	0.127568	N	Down	0.0385982	N	Down	0.0550474
AT3G12700.1	-2.16993	2.22239	Eukaryotic aspartyl protease family protein	Gohir.A11G148800.1,Gohir.A07G169600.1,Gohir.A13G127600.1,Gohir.D13G131300.1,Gohir.D07G176000.1,Gohir.D11G155800.1	2	27	9	116	42	81	11	16	18	14	10	4	43	21	8	10	6	3	68	148	14	43	7	22	N	Down	0.0111277	Y	Down	2.54e-05	N	Down	0.211389	N	Down	0.665121	N	Up	0.567681	N	Up	0.334989	N	Up	0.303279
AT4G22200.1	-0.874469	0.966833	potassium transport 2/3	Gohir.D02G214300.1,Gohir.A03G193300.1,Gohir.A13G035500.2,Gohir.A13G035500.1,Gohir.D13G033800.2,Gohir.D13G033800.1	12	90	22	104	43	127	83	103	55	78	37	37	27	60	38	77	24	27	46	36	61	75	82	99	N	Down	0.000312979	Y	Down	0.00314115	Y	Down	0.000261001	N	Down	0.66466	N	Down	0.0990056	N	Equal	1	N	Down	0.17517
AT1G18350.1	0.517848	1.0163	MAP kinase kinase 7	Gohir.D01G152200.1,Gohir.D12G271300.1,Gohir.D12G271400.1,Gohir.A01G158500.1	63	171	44	184	89	355	36	46	190	181	76	167	31	53	247	63	70	206	60	104	111	147	300	365	N	Down	0.0954949	Y	Down	4.85e-05	Y	Down	7.82e-05	N	Down	0.685868	N	Up	0.780829	N	Down	0.0176033	N	Down	0.482254
AT1G36160.1	-0.274175	0.206451	acetyl-CoA carboxylase 1	Gohir.D05G269700.1,Gohir.D01G183100.1,Gohir.A05G268100.1,Gohir.A01G186600.1	43	139	52	190	60	199	90	118	233	125	60	54	63	74	165	148	44	72	91	136	95	70	90	86	N	Down	0.0132923	Y	Down	0.00167063	Y	Down	7.6e-06	N	Down	0.573727	Y	Up	3.89e-05	N	Up	0.840864	N	Down	0.753572
AT4G14680.1	0.59561	1.1375	Pseudouridine synthase/archaeosine transglycosylase-like family protein	Gohir.D09G222200.2,Gohir.D09G222200.1,Gohir.A09G220000.1	68	149	45	220	99	267	84	108	78	351	45	68	44	65	91	164	19	103	136	227	263	433	507	848	N	Down	0.208979	Y	Down	0.00581792	Y	Down	0.00060125	N	Down	0.616119	Y	Down	0	N	Down	0.410998	N	Down	0.474606
AT1G27190.1	1.03395	1.02554	Leucine-rich repeat protein kinase family protein	Gohir.A03G144500.1,Gohir.A07G216600.1,Gohir.D02G167700.1	172	435	84	250	171	334	555	608	149	164	302	277	503	588	151	169	239	272	472	536	188	238	260	227	N	Down	0.0222057	Y	Down	0.00116197	N	Down	0.0198043	N	Down	0.828999	N	Down	0.548199	N	Up	0.755564	N	Down	0.583325
AT3G06130.1	1.31146	0.482942	Heavy metal transport/detoxification superfamily protein	Gohir.A09G054400.2,Gohir.D11G273800.1,Gohir.D08G228300.1,Gohir.A01G086300.1,Gohir.A08G211600.1,Gohir.A08G075200.1	206	443	83	320	116	316	178	213	78	122	79	74	73	114	95	155	28	51	90	302	75	117	106	156	N	Down	0.0553814	Y	Down	4.15e-05	Y	Down	4.11e-05	N	Down	0.70511	Y	Down	0.0103967	N	Up	0.878675	N	Down	0.445
AT4G22120.5	0.14439	0.839535	ERD (early-responsive to dehydration stress) family protein	Gohir.D10G011000.1,Gohir.A10G011500.1	105	254	95	313	170	262	165	238	225	291	135	166	58	132	222	238	109	170	140	243	257	350	289	277	N	Down	0.134917	Y	Down	0.000232	N	Down	0.0686145	N	Down	0.533818	N	Down	0.0662348	N	Down	0.525079	N	Down	0.0694427
AT5G12080.1	-0.432959	1.57603	mechanosensitive channel of small conductance-like 10	Gohir.D05G040800.1,Gohir.A06G082800.1,Gohir.D13G100300.1,Gohir.D06G083700.2,Gohir.D05G040800.3	80	246	108	297	322	422	192	290	197	432	215	341	115	264	237	182	132	324	234	201	235	159	225	84	N	Down	0.00967819	Y	Down	0.00154242	N	Down	0.340328	N	Down	0.35501	Y	Down	2.14e-08	N	Down	0.108215	N	Down	0.0355057
AT2G26910.1	0.584963	1.80735	pleiotropic drug resistance 4	Gohir.A06G059600.1,Gohir.D06G057800.1,Gohir.D05G022100.1	6	80	4	68	14	98	40	46	19	51	10	12	47	50	13	16	6	14	61	76	23	34	13	13	N	Down	2.56e-05	Y	Down	2.27e-05	Y	Down	4.97e-08	N	Down	0.807543	N	Down	0.00190785	N	Down	0.789178	N	Down	0.932998
AT1G46480.1	0.234465	0.912537	WUSCHEL related homeobox 4	Gohir.D01G109900.1,Gohir.A02G082500.1,Gohir.D01G110000.1,Gohir.D02G090600.1,Gohir.A05G204400.1,Gohir.D05G207600.1,Gohir.A01G122500.1	20	76	17	133	32	230	267	214	139	130	46	37	123	73	97	156	6	28	189	210	158	254	60	50	N	Down	0.0126989	Y	Down	6.69e-06	Y	Down	5.18e-12	N	Up	0.624057	N	Up	0.691016	N	Up	0.671027	N	Up	0.413123
AT1G76890.2	-0.82678	-0.288188	Duplicated homeodomain-like superfamily protein	Gohir.D03G089200.1,Gohir.D03G089200.2,Gohir.D03G089200.3,Gohir.D12G092100.1,Gohir.A12G079700.1,Gohir.D01G188100.1,Gohir.A02G094200.1	137	409	243	575	199	417	140	289	201	333	128	166	63	131	256	305	75	209	171	311	250	302	484	489	N	Down	0.0391868	Y	Down	0.00446071	Y	Down	0.00137552	N	Down	0.106404	Y	Down	0.000262747	N	Down	0.535485	N	Down	0.0953214
AT1G29280.1	-0.24972	0.229201	WRKY DNA-binding protein 65	Gohir.D11G113700.2,Gohir.D11G113700.7,Gohir.D05G156300.2,Gohir.A10G034900.1,Gohir.D12G128100.1,Gohir.A11G109200.1,Gohir.A05G153600.1,Gohir.A05G153600.2,Gohir.D06G138500.1,Gohir.D12G128100.3,Gohir.D10G035600.1,Gohir.D05G156300.1,Gohir.A06G133100.1,Gohir.A06G133100.2,Gohir.D12G128100.4,Gohir.D12G128100.2,Gohir.A12G124200.1	127	362	151	392	177	522	226	315	714	522	189	248	101	301	605	212	182	336	379	553	545	817	1157	942	N	Down	0.0194821	Y	Down	0.00216628	Y	Down	2.4e-06	N	Down	0.5498	Y	Up	0.0133766	N	Down	0.463116	N	Down	0.0181366
AT1G23710.1	-0.70044	-1.17688	hypothetical protein (DUF1645)	Gohir.D02G162000.1,Gohir.A03G139100.1	32	155	52	161	23	88	17	25	34	37	13	55	1	22	77	52	2	14	81	96	19	39	32	32	N	Down	0.0235698	Y	Down	0.00116983	Y	Down	9.49e-05	N	Down	0.633384	N	Down	0.772452	N	Down	0.0585426	N	Down	0.0193601
AT3G05030.1	-0.377967	1.01446	sodium hydrogen exchanger 2	Gohir.D11G272700.1,Gohir.D12G008400.2,Gohir.D12G008400.1,Gohir.A02G045800.2,Gohir.A02G045800.3,Gohir.A02G045800.1,Gohir.A09G233200.1,Gohir.A09G061600.2,Gohir.A09G061600.1,Gohir.A12G008700.1,Gohir.A13G101000.1,Gohir.D13G104500.1,Gohir.D09G234300.1,Gohir.A11G237700.1,Gohir.D02G051800.1,Gohir.D02G051800.2,Gohir.A11G262700.1,Gohir.A11G262700.2,Gohir.D11G248200.1,Gohir.D09G060600.1,Gohir.A11G262700.3	611	1340	794	1967	1604	2298	909	1440	1403	1637	1274	1519	476	1270	1568	1096	1058	1620	787	995	1136	1491	1855	1048	N	Down	0.0391527	Y	Down	0.0018725	N	Down	0.0798249	N	Down	0.2544	N	Down	0.235684	N	Down	0.47706	N	Down	0.0077235
AT1G75080.2	-0.413196	0.347133	Brassinosteroid signaling positive regulator (BZR1) family protein	Gohir.A05G196300.2,Gohir.A05G196300.1,Gohir.D05G199400.1	196	504	261	664	332	810	495	535	364	402	503	494	417	532	420	367	453	525	606	491	601	734	1177	806	N	Down	0.0187249	Y	Down	0.0019974	Y	Down	5.28e-05	N	Down	0.852175	N	Down	0.443574	N	Up	0.945604	N	Down	0.410909
AT5G52060.1	-0.720346	0.282828	BCL-2-associated athanogene 1	Gohir.A08G101800.1,Gohir.A11G009500.1,Gohir.D12G261400.1,Gohir.D12G261400.2,Gohir.D12G261400.3,Gohir.D12G261400.4,Gohir.D08G113100.1,Gohir.A12G260500.1,Gohir.A12G260500.3,Gohir.A12G260500.2,Gohir.D11G008800.1,Gohir.D11G008800.2	227	539	374	957	455	579	437	640	595	894	381	376	159	403	600	635	145	310	1058	1162	990	1155	452	426	N	Down	0.0291988	Y	Down	0.00156835	N	Down	0.268159	N	Down	0.361023	Y	Down	0.000742826	N	Up	0.963759	N	Down	0.00500756
AT5G19090.1	1.39184	0.29558	Heavy metal transport/detoxification superfamily protein	Gohir.A11G263600.1	1131	2281	431	1407	529	1286	408	658	285	530	352	426	306	544	439	551	303	383	423	813	293	531	535	677	N	Down	0.0628015	Y	Down	6.86e-05	Y	Down	3.16e-05	N	Down	0.425488	Y	Down	3.31e-06	N	Down	0.490337	N	Down	0.171997
AT5G53250.1	-0.220876	-0.329152	arabinogalactan protein 22	Gohir.A06G061600.1,Gohir.A05G022600.1,Gohir.A08G099700.1,Gohir.A08G240900.1,Gohir.D05G024100.1,Gohir.D08G132700.1,Gohir.D08G261600.1,Gohir.D06G059900.1	816	1845	951	2335	757	1809	434	858	945	994	1257	6410	1013	1337	1822	898	963	3885	771	835	291	400	186	266	N	Down	0.400182	Y	Down	0.00199349	Y	Down	3.61e-05	N	Down	0.421848	N	Down	0.776549	N	Down	0.0164368	N	Down	0.320092
AT2G20890.1	-0.569649	0.946229	photosystem II reaction center PSB29 protein	Gohir.A04G106100.1,Gohir.D04G146200.1,Gohir.A04G106200.1	221	508	328	888	632	968	443	640	286	507	376	562	437	711	347	299	528	696	730	1035	566	714	583	666	N	Down	0.035737	Y	Down	0.000879639	N	Down	0.044483	N	Down	0.378657	Y	Down	1.02e-05	N	Down	0.132424	N	Down	0.0926015
AT5G26330.1	0.194647	0.688056	Cupredoxin superfamily protein	Gohir.D08G075400.1,Gohir.D11G128300.1,Gohir.A01G169600.1,Gohir.D01G160700.1,Gohir.D01G160700.3,Gohir.D01G160700.2,Gohir.D01G160700.4,Gohir.D08G075300.1,Gohir.A10G115000.2,Gohir.A10G115000.1,Gohir.D10G151900.2,Gohir.D10G151900.1,Gohir.D10G151900.3,Gohir.D10G151900.5,Gohir.D10G151900.4,Gohir.D10G151800.1,Gohir.A09G214500.1,Gohir.D09G217000.1,Gohir.A11G123000.1,Gohir.A10G114900.1	103	280	90	299	145	272	1372	779	412	207	580	163	1324	982	228	338	240	145	663	1109	441	885	146	144	N	Down	0.0146301	Y	Down	0.000709219	N	Down	0.00930828	N	Up	0.163062	Y	Up	4.49e-07	Y	Up	7.2e-06	N	Up	0.40484
AT4G33580.1	-0.521769	0.267812	beta carbonic anhydrase 5	Gohir.D02G200800.1,Gohir.D02G200800.2,Gohir.D05G222700.1,Gohir.A05G220100.1,Gohir.A03G177100.2,Gohir.A03G177100.1	140	368	201	561	242	552	191	228	349	311	179	150	98	162	303	201	159	207	248	348	334	390	490	398	N	Down	0.0183167	Y	Down	0.000782906	Y	Down	0.00113294	N	Down	0.694336	N	Up	0.432982	N	Up	0.574676	N	Down	0.218396
AT1G54510.3	1	1.52356	NIMA-related serine/threonine kinase 1	Gohir.D11G263900.2,Gohir.D13G176000.1,Gohir.A13G170500.1	16	98	8	92	23	82	29	80	53	120	18	31	15	37	61	55	27	47	34	44	37	46	15	17	N	Down	0.0386777	Y	Down	0.00105375	N	Down	0.0015897	N	Down	0.183193	Y	Down	1.81e-05	N	Down	0.322736	N	Down	0.224289
AT5G22460.1	0.423211	0.932886	alpha/beta-Hydrolases superfamily protein	Gohir.A07G109800.2,Gohir.A07G109800.1,Gohir.D07G113600.3	59	192	44	183	84	145	58	128	101	133	76	87	85	140	85	85	95	66	84	63	62	71	47	43	N	Down	0.00898995	Y	Down	0.00240228	N	Down	0.0404325	N	Down	0.132165	N	Down	0.10268	N	Down	0.702899	N	Down	0.240291
AT4G33420.1	1.19502	0.961526	Peroxidase superfamily protein	Gohir.D04G041100.1,Gohir.A05G374600.1	174	312	76	407	148	302	387	223	199	329	172	67	178	201	422	563	58	108	79	223	72	105	28	27	N	Down	0.203269	Y	Down	0.000315514	N	Down	0.0957044	N	Up	0.208843	Y	Down	0.000295537	N	Up	0.00567425	N	Down	0.811964
AT1G08500.1	0.581857	0.215729	early nodulin-like protein 18	Gohir.A07G145200.1,Gohir.A05G072400.1,Gohir.D05G075200.1,Gohir.D07G151400.1	232	624	155	419	180	341	406	287	324	210	382	291	208	388	361	250	393	233	447	294	353	383	360	230	N	Down	0.012771	Y	Down	0.0014629	N	Down	0.0210965	N	Up	0.414709	Y	Up	0.00182029	N	Up	0.32513	N	Down	0.053259
AT2G42280.1	0.350497	1.16189	basic helix-loop-helix (bHLH) DNA-binding superfamily protein	Gohir.A01G195200.1,Gohir.D08G037800.1,Gohir.D01G185500.1,Gohir.D09G122400.1,Gohir.A08G027000.1,Gohir.D08G037200.1,Gohir.A09G125500.2,Gohir.A09G125500.1	102	258	80	305	179	359	132	152	229	271	155	302	46	154	224	167	158	201	276	314	192	338	381	381	N	Down	0.0270992	Y	Down	4.29e-05	Y	Down	0.00295631	N	Down	0.758566	N	Down	0.221189	N	Down	0.0244573	N	Down	0.0123444
AT2G28840.1	0.375007	0.672373	hypothetical protein	Gohir.A07G097900.1,Gohir.A03G041700.1,Gohir.D07G102200.1,Gohir.A06G141600.1,Gohir.D05G096300.2,Gohir.D05G096300.1,Gohir.A05G096100.1,Gohir.A13G010300.3,Gohir.A09G156800.1,Gohir.D03G126400.1,Gohir.A13G010300.1,Gohir.A13G010300.2,Gohir.A08G184300.1,Gohir.D09G152100.1,Gohir.D08G202800.1	699	1759	539	1296	859	1193	838	1579	979	1592	990	1127	349	944	945	1335	542	1181	778	1102	946	1530	1954	2065	N	Down	0.0722711	Y	Down	0.00284451	N	Down	0.116586	N	Down	0.118434	Y	Down	2.57e-05	N	Down	0.604816	Y	Down	0.000571626
AT5G14780.1	0.27324	0.907181	formate dehydrogenase	Gohir.A07G219700.1,Gohir.D07G226500.1	8398	21070	6949	15278	13032	11124	4024	6287	2689	7184	4069	11368	4392	10131	5556	6421	4953	10772	1755	1093	1590	929	1071	1182	N	Down	0.0148129	Y	Down	0.00588147	N	Up	0.532106	N	Down	0.260613	Y	Down	1.58e-05	N	Down	0.00993303	Y	Down	0.000900887
AT5G62840.1	0.443607	1.37851	Phosphoglycerate mutase family protein	Gohir.D11G001000.1,Gohir.A11G001400.1	34	167	25	109	65	93	38	58	59	116	28	46	2	46	60	72	44	68	60	87	70	139	68	95	N	Down	0.0219337	Y	Down	0.000169355	N	Down	0.20672	N	Down	0.482444	Y	Down	0.000378197	N	Down	0.312203	N	Down	0.0368614
AT1G78900.1	-0.280736	0.134301	vacuolar ATP synthase subunit A	Gohir.A05G114800.1	135	376	164	468	180	317	195	295	230	330	174	221	222	275	246	241	100	263	385	447	300	340	281	352	N	Down	0.0130704	Y	Down	0.00107331	N	Down	0.0156739	N	Down	0.349172	Y	Down	0.00848223	N	Down	0.420086	N	Down	0.527269
AT3G07990.1	0.328949	-0.207805	serine carboxypeptidase-like 27	Gohir.D04G085000.1,Gohir.D13G023400.1,Gohir.A05G345400.1,Gohir.A13G024500.1	206	544	164	471	142	214	164	217	102	206	48	62	78	230	124	192	52	60	286	457	82	125	69	90	N	Down	0.0151724	Y	Down	0.000659411	N	Down	0.0951718	N	Down	0.54199	Y	Down	1.01e-05	N	Down	0.526977	N	Down	0.00559395
AT2G26730.1	0.716207	0.684498	Leucine-rich repeat protein kinase family protein	Gohir.A07G061800.1,Gohir.A06G059300.1,Gohir.D09G166300.1,Gohir.D13G202700.1,Gohir.A08G240200.1,Gohir.A09G170600.1,Gohir.D01G073000.1,Gohir.D07G003200.1,Gohir.D06G057500.1,Gohir.A01G086800.1,Gohir.D05G022000.1,Gohir.A07G002900.1,Gohir.A13G197300.1,Gohir.D08G260800.1,Gohir.A13G135000.1,Gohir.A05G020900.1,Gohir.D07G066500.1,Gohir.D13G139400.1	46	186	28	127	45	77	100	166	121	142	40	32	61	59	94	148	6	42	113	235	59	107	24	50	N	Down	0.0059606	Y	Down	0.00398912	N	Down	0.0847927	N	Down	0.313264	N	Down	0.323861	N	Up	0.522983	N	Up	0.932339
AT5G28300.1	0.719892	0.819428	Duplicated homeodomain-like superfamily protein	Gohir.D11G263800.1,Gohir.A11G253900.1	28	151	17	94	30	100	14	70	37	80	10	35	5	34	51	31	4	21	89	160	78	113	93	62	N	Down	0.0201892	Y	Down	0.00254924	Y	Down	0.000196047	N	Down	0.110314	N	Down	0.000412651	N	Down	0.0370254	N	Down	0.0262453
AT4G18425.1	-0.234465	0.925999	transmembrane protein, putative (DUF679)	Gohir.D04G141400.1,Gohir.A06G133400.1,Gohir.D10G028500.1,Gohir.A10G028100.1	17	31	20	196	38	75	21	57	19	16	25	24	28	95	25	36	24	17	47	92	26	53	9	23	N	Down	0.304819	Y	Down	8.6e-05	N	Down	0.0356966	N	Down	0.124737	N	Up	0.662164	N	Up	0.960923	N	Down	0.0200647
AT3G57070.1	1.06853	-0.113529	Glutaredoxin family protein	Gohir.D11G324500.1,Gohir.A11G309100.1	388	873	185	635	171	320	120	203	153	234	124	211	52	126	218	242	134	138	174	333	180	238	287	250	N	Down	0.0655832	Y	Down	5.88e-05	N	Down	0.00812497	N	Down	0.447925	Y	Down	0.0102207	N	Down	0.158913	N	Down	0.0552157
AT3G11590.1	0.940621	0.865983	golgin family A protein	Gohir.D07G115100.1,Gohir.A05G079100.1,Gohir.D05G082000.1,Gohir.D04G095900.1,Gohir.A07G111400.1,Gohir.A07G111400.2,Gohir.A05G079100.2,Gohir.A04G060700.2,Gohir.A04G060700.1	119	324	62	249	113	177	213	205	112	167	66	92	131	166	113	154	56	84	200	155	115	118	79	60	N	Down	0.0149264	Y	Down	3.6e-05	N	Down	0.0790513	N	Up	0.927666	Y	Down	0.0122543	N	Down	0.417707	N	Down	0.536545
AT5G13460.1	2.11894	1.47573	IQ-domain 11	Gohir.A10G242300.1,Gohir.D10G254300.1,Gohir.D10G254300.2,Gohir.A06G158700.1,Gohir.D06G164600.1,Gohir.D06G164600.2	139	399	32	151	89	152	247	243	174	186	94	104	136	203	157	86	52	103	423	575	344	591	255	303	N	Down	0.0101693	Y	Down	0.000100372	N	Down	0.0473641	N	Up	0.974215	N	Down	0.631168	N	Down	0.748068	N	Down	0.29855
AT4G04750.1	-0.104337	-0.178337	Major facilitator superfamily protein	Gohir.A11G261800.1,Gohir.A10G127000.1,Gohir.A11G261600.1,Gohir.A11G261600.2,Gohir.A11G261700.1,Gohir.D11G271500.1,Gohir.A11G261500.1,Gohir.D11G271800.1,Gohir.D11G271800.2,Gohir.D11G271800.3,Gohir.D11G271600.1,Gohir.D11G271700.3,Gohir.D11G271700.2,Gohir.D11G271700.1	40	203	43	136	38	96	73	70	53	49	37	29	43	119	69	49	49	55	146	215	37	41	36	22	N	Down	0.00648153	Y	Down	0.00135724	Y	Down	0.00347973	N	Up	0.938541	N	Up	0.665237	N	Up	0.679317	N	Down	0.0345332
AT5G03680.1	1.47249	1.38543	Duplicated homeodomain-like superfamily protein	Gohir.D05G289500.1,Gohir.D01G196800.1,Gohir.D01G197800.1,Gohir.D13G012200.1,Gohir.D01G128900.1,Gohir.A05G288300.1,Gohir.A13G011500.1,Gohir.A01G139000.2,Gohir.A01G139000.1,Gohir.A01G208700.1	222	602	80	265	209	255	132	344	86	272	79	227	125	454	111	165	59	228	164	126	109	147	167	77	N	Down	0.0116729	Y	Down	0.000243133	N	Down	0.413785	N	Down	0.0324774	Y	Down	2.09e-09	Y	Down	0.000969064	Y	Down	0.000124493
AT2G16990.2	0.400538	0.163499	Major facilitator superfamily protein	Gohir.D01G095600.3,Gohir.D01G095600.1,Gohir.A05G182500.2,Gohir.A05G182500.3,Gohir.D05G185500.1,Gohir.A01G171000.2	33	68	25	213	28	98	34	79	32	34	37	13	95	61	32	35	6	22	102	117	29	54	24	20	N	Down	0.163441	Y	Down	4.93e-09	N	Down	0.000114462	N	Down	0.150826	N	Down	0.821466	N	Up	0.0577632	N	Up	0.35767
AT5G27930.2	2.29546	2.32193	Protein phosphatase 2C family protein	Gohir.D02G056300.1,Gohir.D13G113300.1,Gohir.A11G270500.3,Gohir.A11G270500.2,Gohir.A11G270500.5,Gohir.D11G280600.2	54	151	11	147	55	128	71	221	31	97	85	215	16	106	19	31	90	246	141	164	216	464	209	313	N	Down	0.0729112	Y	Down	0.000279316	N	Down	0.122138	N	Down	0.228146	N	Down	0.0545016	N	Down	0.00386245	Y	Down	0.000820884
AT4G01680.1	0.584963	1.32193	myb domain protein 55	Gohir.A12G119100.1,Gohir.D11G110500.1	18	130	12	84	30	78	161	148	109	118	90	72	101	83	88	47	49	53	306	129	381	233	251	137	N	Down	0.0300385	Y	Down	1.25e-05	N	Down	0.00538901	N	Up	0.852366	N	Down	0.680136	N	Up	0.553034	N	Up	0.67111
AT3G06510.1	0.0430687	1.52546	Glycosyl hydrolase superfamily protein	Gohir.A09G066600.2,Gohir.A09G066600.1,Gohir.D09G066000.1,Gohir.D09G066300.1,Gohir.D09G066300.2	34	115	33	190	95	189	47	69	73	101	75	77	17	59	86	53	48	110	81	92	74	99	199	303	N	Down	0.0123053	Y	Down	3.35e-06	N	Down	0.0474313	N	Down	0.496264	N	Down	0.0785514	N	Down	0.94358	N	Down	0.058312
AT3G26430.1	1.0686	0.831246	GDSL-like Lipase/Acylhydrolase superfamily protein	Gohir.D02G158000.1,Gohir.A03G133500.1,Gohir.D02G080300.1,Gohir.A02G073000.1,Gohir.D02G080200.1,Gohir.A07G227600.1,Gohir.D07G234700.1,Gohir.A03G133600.1,Gohir.D01G151700.1,Gohir.D01G151700.2,Gohir.D02G157800.1	646	1353	308	1109	548	1032	521	536	572	847	261	338	328	583	694	624	229	321	435	456	333	351	370	515	N	Down	0.0525762	Y	Down	2.09e-05	Y	Down	0.00286699	N	Down	0.949177	Y	Down	0.00258122	N	Down	0.353426	N	Down	0.0537521
AT5G59350.1	0.814968	0.744958	transmembrane protein	Gohir.D07G101100.1,Gohir.A13G019600.1,Gohir.D07G101200.1,Gohir.A10G216700.1,Gohir.D03G127300.1,Gohir.A05G096500.1,Gohir.D10G225600.1,Gohir.A03G040900.1,Gohir.D13G020200.1,Gohir.A10G216700.2,Gohir.D05G096700.1,Gohir.A07G096700.1	380	844	216	748	362	487	261	534	281	366	268	352	205	385	299	318	137	261	421	633	323	310	317	194	N	Down	0.0390503	Y	Down	4.22e-05	N	Down	0.177963	N	Down	0.0919063	N	Down	0.0555018	N	Down	0.332796	N	Down	0.0520444
AT2G40070.1	0.627273	0.392317	flocculation FLO11-like protein	Gohir.D04G067400.2,Gohir.A05G001200.1,Gohir.D04G129700.1,Gohir.D05G001500.1,Gohir.D04G129700.2,Gohir.A10G234900.2,Gohir.A10G234900.1,Gohir.A04G089500.1,Gohir.D10G247300.1,Gohir.D10G247300.2,Gohir.A05G329400.1,Gohir.A05G329400.2,Gohir.A05G329400.3,Gohir.D04G067400.3,Gohir.D04G067400.1	173	495	112	341	147	327	202	331	318	342	144	135	190	218	310	275	81	117	270	369	272	357	218	226	N	Down	0.00949915	Y	Down	0.000950291	Y	Down	0.000861743	N	Down	0.252609	N	Down	0.548502	N	Up	0.833504	N	Down	0.694685
AT5G59730.1	-0.792558	0.128008	exocyst subunit exo70 family protein H7	Gohir.D07G099700.1,Gohir.A07G095400.1,Gohir.D03G130700.1,Gohir.A05G098500.1,Gohir.D05G098600.1	56	182	97	335	106	174	95	147	181	199	122	392	91	123	320	237	99	221	80	94	90	54	141	130	N	Down	0.00855971	Y	Down	0.00241262	N	Down	0.0537855	N	Down	0.358363	N	Down	0.54647	Y	Down	0.00117144	N	Down	0.488688
AT4G38430.1	0.482942	0.991283	rho guanyl-nucleotide exchange factor 1	Gohir.A05G181700.1,Gohir.A03G206600.1,Gohir.D02G228000.2,Gohir.D02G228000.1,Gohir.A01G171800.1,Gohir.D01G162700.1,Gohir.D01G162800.1,Gohir.D05G184700.1	116	311	83	321	165	280	315	302	400	290	273	256	215	255	314	258	155	185	287	301	246	183	235	122	N	Down	0.0175879	Y	Down	2.99e-05	N	Down	0.0269873	N	Up	0.919117	Y	Up	0.013855	N	Up	0.820589	N	Down	0.625541
AT5G59120.1	-3.58496	0.906891	subtilase 4.13	Gohir.D05G093000.1	2	1	24	208	45	42	1	1	0	2	0	0	3	0	3	19	0	0	0	0	1	0	0	0	N	Up	1	Y	Down	0.000708949	N	Up	0.887724	N	Equal	1	N	Down	1	N	Equal	1	N	Up	1
AT3G06590.1	-0.544032	0.622526	basic helix-loop-helix (bHLH) DNA-binding superfamily protein	Gohir.D02G060300.2,Gohir.D02G060300.1,Gohir.D09G241500.1,Gohir.A02G055300.1	286	839	417	1031	642	1057	506	650	283	457	330	496	186	479	351	577	244	403	384	618	648	718	489	574	N	Down	0.00652342	Y	Down	0.00221425	N	Down	0.0185882	N	Down	0.548604	Y	Down	0.000256298	N	Down	0.130492	N	Down	0.00298604
AT3G21670.1	1.25917	0.847062	Major facilitator superfamily protein	Gohir.D11G160100.1,Gohir.A11G153400.1,Gohir.A07G169200.2,Gohir.A07G169200.1,Gohir.D07G175600.1	821	1390	343	1628	617	1631	306	737	155	366	573	1403	329	619	236	311	699	1803	666	332	743	680	3347	2303	N	Down	0.161123	Y	Down	2.62e-07	Y	Down	4.68e-06	N	Down	0.0375446	Y	Down	0.00014758	Y	Down	0.00184367	N	Down	0.0337536
AT2G01910.1	0.485427	0.443607	Microtubule associated protein (MAP65/ASE1) family protein	Gohir.D02G137500.2,Gohir.D02G137500.1	70	193	50	254	68	166	137	132	85	112	90	129	42	95	92	88	86	72	114	188	146	132	138	89	N	Down	0.0219501	Y	Down	1.98e-06	Y	Down	0.000953919	N	Up	0.932124	N	Down	0.123224	N	Down	0.296536	N	Down	0.177228
AT2G45680.1	-0.188072	0.530515	TCP family transcription factor	Gohir.D12G226900.1,Gohir.A11G084100.1,Gohir.A12G224200.1,Gohir.D11G088300.1	79	299	90	276	130	273	181	292	169	254	163	141	87	111	157	222	60	140	103	166	88	107	135	149	N	Down	0.0103485	Y	Down	0.00177279	N	Down	0.0107569	N	Down	0.28294	Y	Down	0.00511216	N	Up	0.65509	N	Down	0.564943
AT5G58960.1	-1.02647	2.22987	glucose-6-phosphate isomerase, putative (DUF641)	Gohir.A05G090800.1	27	58	55	299	258	1144	122	105	71	453	55	395	137	92	124	132	85	501	192	102	271	196	157	202	N	Down	0.162408	Y	Down	5.67e-07	Y	Down	2.54e-09	N	Up	0.762147	Y	Down	0.00541339	Y	Down	1.19e-07	N	Up	0.343048
AT1G27950.1	0.672554	0.313089	glycosylphosphatidylinositol-anchored lipid protein transfer 1	Gohir.A04G140000.1,Gohir.D04G183200.1,Gohir.D01G147000.1,Gohir.A01G154800.1	2453	6415	1539	3760	1912	3585	2703	1614	1318	1112	2139	2988	2602	2495	1390	1271	2849	3193	4282	2992	2512	2498	1777	1212	N	Down	0.101446	Y	Down	0.00200292	Y	Down	0.00220015	N	Up	0.197845	N	Up	0.290173	N	Down	0.307566	N	Up	0.881811
AT4G39050.1	1.78427	0.756074	Kinesin motor family protein	Gohir.A04G123800.2,Gohir.A04G123800.1,Gohir.D13G029200.1,Gohir.D04G165900.1,Gohir.D13G029200.2,Gohir.A01G003700.1,Gohir.A13G031200.1,Gohir.D01G003700.1	155	477	45	179	76	120	160	238	80	136	44	86	85	152	77	79	32	60	262	448	171	160	38	48	N	Down	0.00865022	Y	Down	0.000491956	N	Down	0.092061	N	Down	0.451941	Y	Down	0.00257369	N	Down	0.268576	N	Down	0.161444
AT4G24110.1	-2.89308	0.603341	NADP-specific glutamate dehydrogenase	Gohir.D12G241000.1,Gohir.A12G239800.1,Gohir.A08G110200.1,Gohir.D08G123100.1	7	68	52	235	79	192	30	31	238	84	79	142	32	48	263	117	47	46	88	50	55	56	65	87	N	Down	0.000215794	Y	Down	0.00121862	Y	Down	0.001449	N	Down	0.980675	Y	Up	8.52e-07	N	Down	0.247006	N	Down	0.497376
AT3G45780.2	-0.952171	0.818887	phototropin 1	Gohir.D03G132400.1	46	142	89	354	157	286	67	136	98	198	50	77	45	71	136	143	26	94	56	120	114	204	178	188	N	Down	0.0282083	Y	Down	0.00131232	N	Down	0.0122382	N	Down	0.236509	Y	Down	1.41e-05	N	Down	0.338639	N	Down	0.470322
AT3G10740.1	0.779761	1.0307	alpha-L-arabinofuranosidase 1	Gohir.A01G192500.1,Gohir.A01G192500.3,Gohir.A01G192500.2,Gohir.D01G177400.3,Gohir.D01G177400.1,Gohir.D01G177400.4,Gohir.D01G177400.2	479	769	279	1308	570	811	537	562	461	387	506	450	503	601	528	370	419	463	398	405	327	345	651	570	N	Down	0.21262	Y	Down	5.33e-07	N	Down	0.0993926	N	Down	0.911015	N	Up	0.166827	N	Up	0.660733	N	Down	0.537707
AT1G80840.1	-1.15433	0.220599	WRKY DNA-binding protein 40	Gohir.D06G189700.1,Gohir.A05G059200.1,Gohir.A06G101400.1,Gohir.A06G101400.3,Gohir.A06G101400.2,Gohir.D05G120500.1,Gohir.A05G059100.1,Gohir.D05G061300.1,Gohir.A06G182900.1,Gohir.A06G182900.2,Gohir.D05G061200.1,Gohir.A05G119500.1,Gohir.D06G103300.1	155	427	345	1014	402	923	147	174	1763	1756	631	1807	86	133	2293	915	301	790	401	838	484	582	827	1542	N	Down	0.0126621	Y	Down	0.00225256	N	Down	0.0067776	N	Down	0.699458	N	Up	0.985589	N	Down	0.0247705	N	Down	0.390073
AT3G45310.1	-0.206979	0.805571	Cysteine proteinases superfamily protein	Gohir.A13G190600.1,Gohir.A05G034000.2,Gohir.D06G075600.1,Gohir.D08G081600.1,Gohir.D08G081600.2,Gohir.A06G076600.2,Gohir.A06G076600.1,Gohir.D05G035400.2	2003	5061	2312	6213	4041	7390	2236	3577	2498	5790	6320	10786	1584	4149	3799	4218	6751	13335	4129	5487	7009	15220	23440	32553	N	Down	0.014595	Y	Down	0.000626577	N	Down	0.00734916	N	Down	0.238917	Y	Down	1.34e-09	N	Down	0.0274917	Y	Down	0.000194701
AT4G22920.1	0.928264	-0.351844	non-yellowing 1	Gohir.A08G177300.1,Gohir.A03G013200.1,Gohir.D03G154700.1,Gohir.D08G195700.1,Gohir.D03G156300.1	255	469	134	693	105	355	79	61	110	196	280	314	44	76	117	141	218	280	147	80	158	146	492	881	N	Down	0.120093	Y	Down	2.38e-06	N	Down	0.0363731	N	Up	0.65896	N	Down	0.121842	N	Down	0.84152	N	Down	0.451424
[truncated: 460 more rows]
[truncated: 51 more columns]

## Sheet: B_spatial_only_DEG
A.thaliana.ID	pre/sec.log2.fc	post/sec.log2.fc	Description	Tx.JGI.Cotton.gene.IDs	FL.pre.mean	FL.pre.C.mean	FL.sec.mean	FL.sec.C.mean	FL.post.mean	FL.post.C.mean	B.pre.mean	B.pre.C.mean	B.sec.mean	B.sec.C.mean	B.post.mean	B.post.C.mean	C.pre.mean	C.pre.C.mean	C.sec.mean	C.sec.C.mean	C.post.mean	C.post.C.mean	FO.pre.mean	FO.pre.C.mean	FO.sec.mean	FO.sec.C.mean	FO.post.mean	FO.post.C.mean	DE..FL.pre.vs.FL.pre.C	DE..FL.pre.vs.FL.pre.C.Up.or.Down	DE..FL.pre.vs.FL.pre.C.nominal.p.value	DE..FL.sec.vs.FL.sec.C	DE..FL.sec.vs.FL.sec.C.Up.or.Down	DE..FL.sec.vs.FL.sec.C.nominal.p.value	DE..FL.post.vs.FL.post.C	DE..FL.post.vs.FL.post.C.Up.or.Down	DE..FL.post.vs.FL.post.C.nominal.p.value	DE..B.pre.vs.B.pre.C	DE..B.pre.vs.B.pre.C.Up.or.Down	DE..B.pre.vs.B.pre.C.nominal.p.value	DE..B.sec.vs.B.sec.C	DE..B.sec.vs.B.sec.C.Up.or.Down	DE..B.sec.vs.B.sec.C.nominal.p.value	DE..B.post.vs.B.post.C	DE..B.post.vs.B.post.C.Up.or.Down	DE..B.post.vs.B.post.C.nominal.p.value	DE..C.pre.vs.C.pre.C	DE..C.pre.vs.C.pre.C.Up.or.Down	DE..C.pre.vs.C.pre.C.nominal.p.value
[truncated: 1,620 more rows]
[truncated: 51 more columns]

[truncated: 2 more sheets: C_spatial_only_DEG, FO_spatial_only_DEG]
