# Supplementary material for: Nectar biosynthesis is conserved among floral and extrafloral nectaries
Source: Plant Physiol. 2021 Jan 28;185(4):1595–616. doi: 10.1093/plphys/kiab018 (PMC8133665; doi:10.1093/plphys/kiab018)
Supplement: kiab018_Supplementary_Data [file kiab018_supplementary_data.zip › pp.01245.2020-s05.xlsx]

## Sheet: Spatial_Venn_Diagram_Sections
A.thaliana.ID	Venn.Diagram.Section	Description	Tx.JGI.Cotton.gene.IDs	FL.pre.mean	FL.pre.C.mean	FL.sec.mean	FL.sec.C.mean	FL.post.mean	FL.post.C.mean	B.pre.mean	B.pre.C.mean	B.sec.mean	B.sec.C.mean	B.post.mean	B.post.C.mean	C.pre.mean	C.pre.C.mean	C.sec.mean	C.sec.C.mean	C.post.mean	C.post.C.mean	FO.pre.mean	FO.pre.C.mean	FO.sec.mean	FO.sec.C.mean	FO.post.mean	FO.post.C.mean	DE..FL.pre.vs.FL.pre.C	DE..FL.pre.vs.FL.pre.C.Up.or.Down	DE..FL.pre.vs.FL.pre.C.nominal.p.value	DE..FL.sec.vs.FL.sec.C	DE..FL.sec.vs.FL.sec.C.Up.or.Down	DE..FL.sec.vs.FL.sec.C.nominal.p.value	DE..FL.post.vs.FL.post.C	DE..FL.post.vs.FL.post.C.Up.or.Down	DE..FL.post.vs.FL.post.C.nominal.p.value	DE..B.pre.vs.B.pre.C	DE..B.pre.vs.B.pre.C.Up.or.Down	DE..B.pre.vs.B.pre.C.nominal.p.value	DE..B.sec.vs.B.sec.C	DE..B.sec.vs.B.sec.C.Up.or.Down	DE..B.sec.vs.B.sec.C.nominal.p.value	DE..B.post.vs.B.post.C	DE..B.post.vs.B.post.C.Up.or.Down	DE..B.post.vs.B.post.C.nominal.p.value	DE..C.pre.vs.C.pre.C	DE..C.pre.vs.C.pre.C.Up.or.Down	DE..C.pre.vs.C.pre.C.nominal.p.value	DE..C.sec.vs.C.sec.C
AT1G01060.1	bracteal	Homeodomain-like superfamily protein	Gohir.A12G117500.5,Gohir.A12G117500.3,Gohir.A12G117500.1,Gohir.D11G106400.1,Gohir.A11G101800.2	93	40	222	121	168	245	192	139	131	56	78	40	66	89	118	129	95	121	327	90	282	161	120	76	N	Up	0.0833383	N	Up	0.163985	N	Down	0.390157	N	Up	0.648299	Y	Up	0.00259635	N	Up	0.103998	N	Down	0.56176	N
AT1G01110.2	bracteal	IQ-domain 18	Gohir.D12G242300.1,Gohir.D12G193600.1,Gohir.A12G241000.1,Gohir.D08G115500.1	21	78	6	27	8	24	28	90	13	115	14	37	0	46	17	15	10	25	41	72	48	145	6	29	N	Down	0.172178	N	Down	0.043431	N	Down	0.0361372	N	Down	0.304594	Y	Down	5.33524e-06	N	Down	0.115974	N	Down	0.00686209	N
AT1G01225.1	bracteal	NC domain-containing protein-like protein	Gohir.A08G124400.2,Gohir.A08G124400.1,Gohir.D08G145500.1,Gohir.D07G141100.1	115	403	86	244	318	361	529	491	334	479	363	426	510	558	400	342	259	331	535	459	223	299	208	179	Y	Down	0.00275274	Y	Down	0.00153369	N	Down	0.570624	N	Up	0.858207	Y	Down	0.00531486	N	Down	0.55845	N	Down	0.759511	N
AT1G01230.1	bracteal	ORMDL family protein	Gohir.A11G098800.1,Gohir.D12G117100.1,Gohir.A12G113600.1,Gohir.A07G136200.1,Gohir.D07G141300.1	1987	1963	1842	2264	2699	3196	1483	1180	1442	1898	2188	2668	1921	2600	1914	1999	3176	2527	1714	1223	1715	1880	3583	2552	N	Up	0.973228	N	Down	0.469524	N	Down	0.548487	N	Up	0.569334	Y	Down	0.0242827	N	Down	0.41728	N	Down	0.267927	N
AT1G01300.1	bracteal	Eukaryotic aspartyl protease family protein	Gohir.D11G101900.1,Gohir.A11G097100.1,Gohir.A07G137300.1,Gohir.D07G142600.1,Gohir.D12G116100.1	4697	3463	1443	1695	1714	1588	2249	2628	1512	2594	1022	1094	2133	2340	1881	3459	852	853	1716	1663	975	997	526	555	N	Up	0.397047	N	Down	0.574489	N	Up	0.710623	N	Down	0.695885	Y	Down	1.66537e-06	N	Down	0.784736	N	Down	0.717714	Y
AT1G01320.2	bracteal	Tetratricopeptide repeat (TPR)-like superfamily protein	Gohir.A08G125300.1,Gohir.A12G112100.1,Gohir.D12G115700.1,Gohir.D08G146300.1	9	26	23	49	26	57	5	37	24	83	9	36	3	22	28	25	8	61	24	89	36	68	79	117	N	Down	0.335793	N	Down	0.0802813	N	Down	0.0306417	N	Down	0.0152576	Y	Down	1.62636e-05	N	Down	0.0254023	N	Down	0.0671119	N
AT1G01370.2	bracteal	Histone superfamily protein	Gohir.A07G138600.3,Gohir.A07G138600.4,Gohir.A07G138600.2,Gohir.D11G106300.1	299	146	275	225	171	133	171	143	154	102	218	159	182	182	161	167	235	131	139	111	165	141	142	116	N	Up	0.0720343	N	Up	0.520261	N	Up	0.368884	N	Up	0.697902	Y	Up	0.0131257	N	Up	0.292465	N	Equal	0.994552	N
AT1G01580.1	bracteal	ferric reduction oxidase 2	Gohir.D11G095600.2,Gohir.D11G095600.3,Gohir.D11G095600.1,Gohir.D11G095500.1,Gohir.A11G090900.1,Gohir.D09G043500.1,Gohir.A09G042900.1	180	61	13	51	17	75	24	49	20	92	12	11	86	35	13	34	14	22	71	132	100	143	92	85	N	Up	0.0144988	N	Down	0.00550947	N	Down	0.0127716	N	Down	0.371137	Y	Down	0.0191353	N	Up	0.851118	N	Up	0.428922	N
AT1G01630.1	bracteal	Sec14p-like phosphatidylinositol transfer family protein	Gohir.D01G019000.1,Gohir.D03G110600.1,Gohir.A07G046400.4,Gohir.A07G046400.1,Gohir.A07G046400.2,Gohir.D07G050700.1,Gohir.D07G050700.4,Gohir.D07G050700.3,Gohir.D07G050700.2,Gohir.A07G046400.3,Gohir.A03G055900.1,Gohir.A03G055900.2,Gohir.A01G020400.1	743	1676	413	653	498	591	1015	670	749	492	662	374	556	783	482	405	474	489	1102	419	693	380	536	339	N	Down	0.165063	N	Down	0.125794	N	Down	0.544719	N	Up	0.309659	Y	Up	0.000569368	N	Up	0.032028	N	Down	0.223718	N
AT1G02070.1	bracteal	zinc ion-binding protein	Gohir.D02G084600.1,Gohir.A05G221500.1,Gohir.D12G098400.1,Gohir.A02G077300.1,Gohir.A12G095800.1	52	56	163	174	267	236	117	72	148	298	215	211	42	75	203	232	182	229	196	72	204	355	407	426	N	Down	0.884653	N	Down	0.883204	N	Up	0.700972	N	Up	0.338664	Y	Down	0.00206815	N	Up	0.957634	N	Down	0.453356	N
AT1G02150.1	bracteal	Tetratricopeptide repeat (TPR)-like superfamily protein	Gohir.A08G057500.2,Gohir.A08G057500.1,Gohir.D08G066800.1	122	154	112	157	166	140	157	172	107	159	177	225	97	173	131	153	163	214	217	348	94	129	188	240	N	Down	0.576961	N	Down	0.302611	N	Up	0.510014	N	Down	0.849328	Y	Down	0.0170827	N	Down	0.426527	N	Down	0.143313	N
AT1G02170.1	bracteal	metacaspase 1	Gohir.D13G054100.1,Gohir.A03G174400.1,Gohir.A12G195400.1,Gohir.A01G014800.1,Gohir.D01G010500.1,Gohir.D02G198100.1,Gohir.A03G174800.1,Gohir.A08G140300.1,Gohir.A13G067600.2,Gohir.A13G067600.1,Gohir.D02G197600.1,Gohir.D12G197800.1,Gohir.D12G197800.2,Gohir.D08G161300.1,Gohir.D01G010500.2	136	128	153	143	157	162	308	263	439	318	519	396	209	154	393	314	471	254	183	158	135	200	201	270	N	Up	0.890508	N	Up	0.828959	N	Down	0.912959	N	Up	0.705598	Y	Up	0.0136814	N	Up	0.308084	N	Up	0.403744	N
AT1G02290.1	bracteal	hypothetical protein	Gohir.A11G103100.1,Gohir.A07G132900.1,Gohir.D07G137200.1,Gohir.D11G107600.1	152	156	95	126	161	132	126	179	70	115	99	94	85	150	80	107	93	88	119	88	80	83	99	68	N	Down	0.948072	N	Down	0.397824	N	Up	0.440048	N	Down	0.455015	Y	Down	0.00594111	N	Up	0.881946	N	Down	0.168773	N
AT1G02305.1	bracteal	Cysteine proteinases superfamily protein	Gohir.D07G179600.1,Gohir.D07G179600.2,Gohir.D11G051000.1,Gohir.A11G103300.1,Gohir.A11G047400.1	1587	1715	1849	2998	2050	1978	1431	1172	1626	2098	1747	2130	1370	1701	2128	2493	1949	2609	1797	1260	1787	1262	2085	1881	N	Down	0.831976	N	Down	0.133058	N	Up	0.862598	N	Up	0.621219	Y	Down	0.0235449	N	Down	0.420691	N	Down	0.406366	N
AT1G02380.1	bracteal	transmembrane protein	Gohir.D08G141000.1,Gohir.A11G108100.3,Gohir.A11G108100.2,Gohir.A11G108100.1,Gohir.D08G140900.1,Gohir.A10G174000.2,Gohir.A10G174000.1	44	82	77	84	76	121	66	120	68	103	61	47	101	98	69	77	51	85	89	71	83	76	51	34	N	Down	0.19274	N	Down	0.806262	N	Down	0.099803	N	Down	0.310976	Y	Down	0.0285492	N	Up	0.552346	N	Up	0.972581	N
AT1G02560.1	bracteal	nuclear encoded CLP protease 5	Gohir.A12G124100.1,Gohir.A12G124100.2,Gohir.D12G127900.1,Gohir.D07G133200.1,Gohir.A07G128800.1,Gohir.D11G113600.1,Gohir.D02G131000.1,Gohir.D07G133200.2,Gohir.A11G109100.1,Gohir.D12G090700.1	495	521	427	713	690	783	690	883	674	1036	456	536	513	633	672	720	420	666	796	1150	598	908	616	887	N	Down	0.880256	N	Down	0.0828869	N	Down	0.556881	N	Down	0.548042	Y	Down	0.000287137	N	Down	0.533431	N	Down	0.459154	N
AT1G02660.1	bracteal	alpha/beta-Hydrolases superfamily protein	Gohir.D11G115500.2,Gohir.D11G115500.1,Gohir.D08G139600.1,Gohir.A11G110400.1,Gohir.D10G193100.1,Gohir.A08G118900.1	80	40	185	95	40	44	98	20	97	47	84	42	22	50	84	76	95	35	38	78	36	21	63	56	N	Up	0.159608	N	Up	0.297708	N	Down	0.86461	N	Up	0.0772448	Y	Up	0.000420206	N	Up	0.0789987	N	Down	0.420656	N
AT1G02816.1	bracteal	pectinesterase (Protein of unknown function, DUF538)	Gohir.D08G086600.1,Gohir.A08G076900.1,Gohir.D11G119000.1,Gohir.A12G129600.1,Gohir.A12G129700.1,Gohir.A08G077000.1,Gohir.A08G077000.2,Gohir.D11G278900.1,Gohir.D12G133500.1	1113	1306	824	908	1403	1422	1740	1399	1239	1747	1401	1717	2267	2607	1326	1312	1774	2146	2069	1380	1166	1238	1244	1634	N	Down	0.664333	N	Down	0.740529	N	Down	0.944419	N	Up	0.587385	Y	Down	0.00260783	N	Down	0.411867	N	Down	0.628479	N
AT1G03080.1	bracteal	kinase interacting (KIP1-like) family protein	Gohir.A08G064800.1,Gohir.D11G130300.1,Gohir.D11G130300.2,Gohir.A11G125100.1,Gohir.D12G003100.1,Gohir.A08G187000.1,Gohir.D08G073300.1,Gohir.D08G073300.2,Gohir.D08G205300.1,Gohir.A12G003400.1,Gohir.A12G003400.3,Gohir.A12G003400.2,Gohir.A12G003400.4	117	131	251	168	128	154	218	182	345	153	288	228	95	123	286	229	169	185	212	156	259	170	271	184	N	Down	0.760699	N	Up	0.201031	N	Down	0.480461	N	Up	0.684028	Y	Up	1.41657e-08	N	Up	0.408989	N	Down	0.529365	N
AT1G03250.1	bracteal	R3H domain protein	Gohir.D08G077400.2,Gohir.D08G077400.1,Gohir.A08G069100.3,Gohir.A08G069100.1	531	768	494	536	712	715	645	735	526	768	649	693	557	844	549	626	569	938	768	771	568	524	775	1007	N	Down	0.328953	N	Down	0.780377	N	Down	0.984215	N	Down	0.750815	Y	Down	0.00185289	N	Down	0.800887	N	Down	0.138703	N
AT1G03400.1	bracteal	2-oxoglutarate (2OG) and Fe(II)-dependent oxygenase superfamily protein	Gohir.D02G141000.2,Gohir.D02G141000.1,Gohir.A03G114600.2,Gohir.A03G114600.1	331	693	533	773	754	1114	385	535	384	533	538	736	305	513	502	457	592	787	704	712	761	743	2812	2650	N	Down	0.0574395	N	Down	0.205283	N	Down	0.0634876	N	Down	0.434242	Y	Down	0.00972213	N	Down	0.228191	N	Down	0.0883641	N
AT1G03870.1	bracteal	FASCICLIN-like arabinoogalactan 9	Gohir.A12G139600.1,Gohir.D12G144100.1	19	10	56	4	109	10	12	6	51	17	83	9	12	4	16	30	22	0	158	361	88	141	11	6	N	Up	0.453452	N	Up	0.0426708	Y	Up	4.56242e-11	N	Up	0.464332	N	Up	6.41601e-05	Y	Up	1.02984e-05	N	Up	0.43657	N
AT1G04400.1	bracteal	cryptochrome 2	Gohir.D02G045300.2,Gohir.D02G045300.3,Gohir.D02G045300.4,Gohir.A02G039200.1,Gohir.A09G230000.1	295	638	761	851	950	1028	333	487	433	712	592	676	210	471	595	903	491	729	432	444	500	478	1123	796	N	Down	0.0489328	N	Down	0.701197	N	Down	0.704913	N	Down	0.369039	Y	Down	5.64114e-05	N	Down	0.611718	N	Down	0.0110018	Y
AT1G04420.1	bracteal	NAD(P)-linked oxidoreductase superfamily protein	Gohir.A11G118800.2,Gohir.A11G118800.1,Gohir.D01G023000.1,Gohir.A11G118800.3,Gohir.D11G123700.1,Gohir.D11G123700.2,Gohir.D11G123700.4,Gohir.D01G023000.2,Gohir.D01G023100.1,Gohir.A01G024900.1,Gohir.D11G123700.3	35	87	36	88	105	103	63	99	97	202	55	82	21	70	112	97	27	89	107	422	71	168	95	145	N	Down	0.101985	N	Down	0.036014	N	Up	0.971821	N	Down	0.400467	Y	Down	0.000149068	N	Down	0.299572	N	Down	0.0417661	N
AT1G04430.1	bracteal	S-adenosyl-L-methionine-dependent methyltransferases superfamily protein	Gohir.D02G045800.2,Gohir.A07G149700.1,Gohir.A02G039600.2,Gohir.D10G156400.1,Gohir.D07G156000.1,Gohir.A10G110900.1	413	621	189	327	423	316	486	667	412	643	257	303	222	468	375	438	160	394	431	711	448	484	237	224	N	Down	0.28678	N	Down	0.0754345	N	Up	0.192723	N	Down	0.538364	Y	Down	0.000354886	N	Down	0.648248	N	Down	0.0179484	N
AT1G04620.1	bracteal	coenzyme F420 hydrogenase family / dehydrogenase, beta subunit family	Gohir.A10G119800.2,Gohir.A10G119800.1,Gohir.D10G146800.1	42	82	66	110	87	108	39	75	55	143	28	63	35	74	52	61	25	94	95	230	92	153	69	111	N	Down	0.176747	N	Down	0.151087	N	Down	0.428369	N	Down	0.24734	Y	Down	2.2592e-07	N	Down	0.0625374	N	Down	0.16632	N
AT1G04710.1	bracteal	peroxisomal 3-ketoacyl-CoA thiolase 4	Gohir.A11G135900.1	492	338	555	701	619	548	399	331	332	508	457	521	441	503	472	504	689	638	456	233	587	466	572	807	N	Up	0.323192	N	Down	0.445476	N	Up	0.651748	N	Up	0.662061	Y	Down	0.003153	N	Down	0.617056	N	Down	0.745533	N
AT1G04940.1	bracteal	translocon at the inner envelope membrane of chloroplasts 20	Gohir.A05G190800.1,Gohir.A06G007300.1,Gohir.A10G183300.2,Gohir.A10G183300.1,Gohir.D06G003200.1,Gohir.D10G190100.2,Gohir.D10G190100.3,Gohir.D10G190100.1	453	545	514	499	648	540	519	715	304	450	383	462	411	714	371	421	355	552	672	1216	275	464	317	403	N	Down	0.620166	N	Up	0.914653	N	Up	0.400819	N	Down	0.560851	Y	Down	0.00285644	N	Down	0.587518	N	Down	0.0576212	N
AT1G04980.1	bracteal	PDI-like 2-2	Gohir.A11G152400.1,Gohir.D07G174500.1,Gohir.D07G174500.2,Gohir.D11G159300.1,Gohir.A07G168200.1	631	490	425	444	319	345	616	449	413	771	353	347	391	455	394	480	242	362	826	651	284	427	342	616	N	Up	0.504079	N	Down	0.883006	N	Down	0.735453	N	Up	0.44634	Y	Down	0.00147395	N	Up	0.94186	N	Down	0.614231	N
AT1G05200.2	bracteal	glutamate receptor 3.4	Gohir.D12G160200.2,Gohir.A10G029700.1,Gohir.A12G157300.1,Gohir.A12G157400.1,Gohir.A13G094100.3,Gohir.A13G094100.2,Gohir.A13G094100.4,Gohir.A12G157400.2	10	63	18	63	26	69	26	68	30	112	25	34	16	36	38	41	8	44	36	82	28	92	30	79	N	Down	0.00270991	N	Down	0.0042101	N	Down	0.00345256	N	Down	0.219261	Y	Down	2.98284e-10	N	Down	0.578237	N	Down	0.253752	N
AT1G06050.1	bracteal	ENHANCED DISEASE RESISTANCE-like protein (DUF1336)	Gohir.A10G139100.2,Gohir.A10G139100.1,Gohir.A10G139100.3,Gohir.D10G127700.1	118	91	111	114	139	124	123	79	136	76	126	102	69	71	115	121	115	100	143	119	99	102	170	146	N	Up	0.560479	N	Down	0.936836	N	Up	0.652819	N	Up	0.389123	Y	Up	0.00113788	N	Up	0.515617	N	Down	0.956457	N
AT1G06340.1	bracteal	Plant Tudor-like protein	Gohir.D05G158000.1,Gohir.D05G158000.3,Gohir.A05G155000.1,Gohir.A13G013700.1,Gohir.D05G158000.2,Gohir.A13G013800.1,Gohir.D13G015000.1,Gohir.D13G014900.1	9	13	349	16	311	14	115	66	60	121	103	6	60	39	169	204	101	4	213	30	347	22	69	9	N	Down	0.648631	Y	Up	2.22045e-16	Y	Up	0.000301135	N	Up	0.275339	N	Down	0.120611	Y	Up	1.26459e-05	N	Up	0.419004	N
AT1G06490.1	bracteal	glucan synthase-like 7	Gohir.A05G380000.1,Gohir.D04G035500.1,Gohir.D10G088100.1,Gohir.A10G100800.1,Gohir.D04G192000.1,Gohir.D04G192000.2,Gohir.A04G147700.1	44	73	49	66	49	54	138	127	137	83	75	44	74	124	110	113	63	32	122	152	40	78	42	35	N	Down	0.464082	N	Down	0.488078	N	Down	0.876095	N	Up	0.868367	Y	Up	0.0106347	N	Up	0.242682	N	Down	0.51071	N
AT1G06680.1	bracteal	photosystem II subunit P-1	Gohir.D10G114500.1,Gohir.A05G380700.1,Gohir.A10G151800.1,Gohir.D04G034900.1	78	706	671	986	2495	2058	729	1527	798	1657	718	1091	475	1321	751	538	379	1356	2754	8323	2393	7843	1506	2911	Y	Down	4.10011e-05	N	Down	0.391304	N	Up	0.345819	N	Down	0.06972	Y	Down	3.07458e-05	N	Down	0.173804	N	Down	0.00919857	N
AT1G06780.1	bracteal	galacturonosyltransferase 6	Gohir.D08G070800.1,Gohir.D07G215600.1,Gohir.A07G209500.1,Gohir.D11G133200.1,Gohir.D08G206900.1,Gohir.A11G127800.1,Gohir.A11G127800.3,Gohir.A11G127800.2,Gohir.A08G188500.1	166	142	159	129	137	108	112	102	185	117	144	79	65	76	155	149	84	94	152	121	89	96	114	100	N	Up	0.733011	N	Up	0.526785	N	Up	0.378599	N	Up	0.865644	Y	Up	0.0041884	N	Up	0.0794065	N	Down	0.757836	N
AT1G07020.1	bracteal	hypothetical protein	Gohir.A03G025800.1,Gohir.D03G142700.1	258	308	215	165	368	321	438	389	327	241	428	361	362	460	316	278	553	345	277	235	185	185	275	197	N	Down	0.645783	N	Up	0.464334	N	Up	0.537828	N	Up	0.779303	Y	Up	0.0261793	N	Up	0.533712	N	Down	0.429717	N
AT1G07230.1	bracteal	non-specific phospholipase C1	Gohir.A03G050900.1,Gohir.D03G116700.1,Gohir.A03G051000.1	94	146	94	217	99	236	133	149	164	227	119	99	89	145	194	163	117	120	99	113	154	203	214	317	N	Down	0.302329	N	Down	0.0104883	Y	Down	0.000627592	N	Down	0.822425	Y	Down	0.0274317	N	Up	0.556247	N	Down	0.276334	N
AT1G07320.1	bracteal	ribosomal protein L4	Gohir.A08G002100.1,Gohir.D08G012800.1	74	175	110	214	183	206	135	202	136	276	79	154	31	123	153	162	69	192	218	715	130	347	162	307	N	Down	0.0833727	N	Down	0.0630702	N	Down	0.699092	N	Down	0.378827	Y	Down	1.68728e-06	N	Down	0.134512	N	Down	0.00573714	N
AT1G07440.1	bracteal	NAD(P)-binding Rossmann-fold superfamily protein	Gohir.A13G226200.1,Gohir.D13G231900.2,Gohir.D13G231600.1,Gohir.D13G231600.2,Gohir.A13G226500.1,Gohir.A13G226400.1,Gohir.D13G231500.1,Gohir.A13G226100.1	118	408	64	230	284	379	231	249	54	169	52	104	203	364	80	150	78	109	755	502	63	103	88	70	N	Down	0.0541704	N	Down	0.0356345	N	Down	0.207074	N	Down	0.910209	Y	Down	6.66413e-10	N	Down	0.068447	N	Down	0.07317	Y
AT1G07750.1	bracteal	RmlC-like cupins superfamily protein	Gohir.D03G172800.1,Gohir.A04G121100.1,Gohir.D04G164000.1,Gohir.1Z067700.1	679	505	2373	503	6641	2459	501	609	785	1711	609	2208	137	1288	772	1124	972	2844	1834	1706	1914	3840	1628	1560	N	Up	0.588131	N	Up	0.106047	Y	Up	5.81936e-05	N	Down	0.639966	Y	Down	2.09172e-11	Y	Down	5.30836e-07	N	Down	0.0854528	N
AT1G07890.7	bracteal	ascorbate peroxidase 1	Gohir.D08G213000.1,Gohir.A13G229900.1,Gohir.D05G100400.2,Gohir.A08G196100.2,Gohir.D13G235400.1	965	819	677	893	802	752	1213	993	1005	1334	995	911	1479	1212	1129	1290	1090	1050	1878	1280	1033	1275	790	1262	N	Up	0.656681	N	Down	0.339451	N	Up	0.762429	N	Up	0.620712	Y	Down	0.014137	N	Up	0.726133	N	Up	0.511301	N
AT1G07985.1	bracteal	Expressed protein	Gohir.D08G063600.1,Gohir.A08G053900.1	0	461	7	536	9	373	3	59	2	113	3	55	8	46	4	17	0	30	1	0	0	0	0	0	Y	Down	5.93283e-09	Y	Down	0	Y	Down	1.11022e-16	N	Down	0.00494966	Y	Down	1.22199e-11	N	Down	0.00874104	N	Down	0.0270176	N
AT1G08280.1	bracteal	Glycosyltransferase family 29 (sialyltransferase) family protein	Gohir.D07G113300.1,Gohir.D08G015100.1,Gohir.D05G084500.1,Gohir.A08G004800.1,Gohir.A05G081500.1,Gohir.A07G109500.1	83	183	88	95	83	116	143	141	90	154	50	57	122	104	83	114	54	79	164	213	87	145	59	77	N	Down	0.0672417	N	Down	0.802333	N	Down	0.228386	N	Up	0.988106	Y	Down	0.00117526	N	Down	0.718705	N	Up	0.69128	N
AT1G08290.1	bracteal	WIP domain protein 3	Gohir.A09G095000.1,Gohir.A07G109600.1,Gohir.D07G113400.1	39	2	30	16	39	21	38	44	34	87	58	38	4	7	59	65	14	24	72	72	51	139	92	116	N	Up	0.000156426	N	Up	0.237019	N	Up	0.153407	N	Down	0.818449	Y	Down	2.18918e-05	N	Up	0.323071	N	Down	0.693728	N
AT1G08540.1	bracteal	RNApolymerase sigma subunit 2	Gohir.A08G221600.2,Gohir.D11G317500.1,Gohir.A08G221600.1,Gohir.A11G301900.1,Gohir.D08G238200.3,Gohir.D08G238200.2,Gohir.D08G238200.1	20	90	46	122	96	121	77	96	105	201	62	100	12	62	119	101	47	104	114	495	84	213	107	161	N	Down	0.0167968	N	Down	0.00792381	N	Down	0.382719	N	Down	0.672547	Y	Down	0.000327682	N	Down	0.201002	N	Down	0.0386941	N
AT1G09150.1	bracteal	pseudouridine synthase and archaeosine transglycosylase (PUA) domain-containing protein	Gohir.A11G269200.1,Gohir.D11G279400.1	579	525	639	612	778	673	617	589	499	697	528	553	282	429	586	724	460	463	600	504	559	665	598	598	N	Up	0.794854	N	Up	0.878356	N	Up	0.496196	N	Up	0.910642	Y	Down	0.00607667	N	Down	0.858208	N	Down	0.293066	N
AT1G09540.1	bracteal	myb domain protein 61	Gohir.A07G132100.1,Gohir.A11G105600.1,Gohir.D12G122900.1,Gohir.D07G136400.1,Gohir.A08G121900.1,Gohir.D08G143300.1	204	90	228	114	107	110	169	108	246	137	255	145	162	63	287	230	167	144	262	116	472	325	408	294	N	Up	0.0505747	N	Up	0.0318626	N	Down	0.891489	N	Up	0.347139	Y	Up	0.00013029	N	Up	0.0617768	N	Up	0.0257508	N
AT1G10470.1	bracteal	response regulator 4	Gohir.A04G099100.1,Gohir.A04G099100.2,Gohir.D04G138500.1	42	131	120	164	331	183	196	285	173	263	141	175	84	123	216	174	144	197	262	184	306	307	185	209	N	Down	0.0158508	N	Down	0.495157	N	Up	0.0675834	N	Down	0.396643	Y	Down	0.00369962	N	Down	0.541114	N	Down	0.380307	N
AT1G10760.1	bracteal	Pyruvate phosphate dikinase, PEP/pyruvate binding domain-containing protein	Gohir.A12G144400.1,Gohir.A01G159900.1,Gohir.D12G149000.1,Gohir.D01G150200.2,Gohir.D01G150200.1	411	553	373	1030	270	447	198	393	313	628	288	373	77	214	353	461	166	558	225	385	485	637	688	838	N	Down	0.551445	N	Down	0.0120652	N	Down	0.0253339	N	Down	0.357797	Y	Down	8.45649e-08	N	Down	0.34194	N	Down	0.170123	N
AT1G10830.1	bracteal	15-cis-zeta-carotene isomerase	Gohir.D02G071700.1,Gohir.A02G065800.1	51	152	120	166	158	196	94	118	121	210	81	101	76	82	164	146	62	113	65	145	121	192	175	260	N	Down	0.0209208	N	Down	0.325247	N	Down	0.381117	N	Down	0.647297	Y	Down	0.000374547	N	Down	0.54789	N	Down	0.858351	N
AT1G10970.1	bracteal	zinc transporter	Gohir.A05G042000.1,Gohir.A05G042000.2,Gohir.A05G042000.3,Gohir.A06G089900.1,Gohir.D05G043700.1,Gohir.D05G043700.2,Gohir.D06G087200.1	94	146	60	94	140	135	159	192	86	145	175	226	131	187	110	154	175	146	172	126	82	112	169	199	N	Down	0.299331	N	Down	0.218735	N	Up	0.865221	N	Down	0.672584	Y	Down	0.00278182	N	Down	0.382813	N	Down	0.379906	N
AT1G11050.1	bracteal	Protein kinase superfamily protein	Gohir.A03G193400.1,Gohir.A02G071700.1,Gohir.D02G214500.1,Gohir.A12G028000.1,Gohir.D02G079000.1,Gohir.D02G214400.1,Gohir.D12G027600.1	60	34	73	58	49	94	44	54	70	107	61	56	55	40	86	90	28	82	39	35	43	45	83	108	N	Up	0.277515	N	Up	0.547183	N	Down	0.0331485	N	Down	0.755814	Y	Down	0.0217925	N	Up	0.822589	N	Up	0.62387	N
AT1G11530.1	bracteal	C-terminal cysteine residue is changed to a serine 1	Gohir.D05G170700.1,Gohir.A01G073900.1,Gohir.D01G060400.1,Gohir.A05G167700.1	375	714	598	1270	1849	4197	774	408	986	532	1396	1250	490	726	972	371	1472	1183	1575	1106	1471	1751	2489	3258	N	Down	0.152023	N	Down	0.293282	N	Down	0.0492973	N	Up	0.124762	Y	Up	7.05084e-05	N	Up	0.655444	N	Down	0.16979	Y
AT1G11680.1	bracteal	CYTOCHROME P450 51G1	Gohir.A03G153000.1,Gohir.D02G175800.1,Gohir.A12G140000.1,Gohir.D12G144500.1	529	647	307	375	333	338	833	716	544	315	536	444	870	860	466	424	443	456	869	642	316	276	221	265	N	Down	0.59275	N	Down	0.511172	N	Down	0.936804	N	Up	0.709974	Y	Up	2.25211e-05	N	Up	0.479669	N	Up	0.969651	N
AT1G11750.1	bracteal	CLP protease proteolytic subunit 6	Gohir.D08G002200.1,Gohir.A04G116800.2,Gohir.A04G116800.1,Gohir.D04G158400.1,Gohir.A03G179200.1	351	336	440	392	417	362	291	260	234	368	283	353	157	361	256	306	252	402	348	568	216	348	238	440	N	Up	0.918705	N	Up	0.696126	N	Up	0.542182	N	Up	0.792669	Y	Down	0.000859526	N	Down	0.417645	N	Down	0.0129689	N
AT1G11910.1	bracteal	aspartic proteinase A1	Gohir.D02G065200.1,Gohir.A10G012100.1,Gohir.A10G012100.2,Gohir.A06G149800.1,Gohir.A06G149800.2,Gohir.D10G011500.1,Gohir.A02G059500.1,Gohir.D08G034200.1,Gohir.D08G034200.2,Gohir.A08G204200.1,Gohir.D02G065100.1,Gohir.A08G204200.2,Gohir.A02G059400.1,Gohir.D08G221500.1,Gohir.D06G156000.2,Gohir.D06G156000.1,Gohir.A08G023700.1	3514	4149	3890	4393	4938	4968	5025	4241	5865	4255	7753	7082	5057	6062	6590	5159	7496	7385	5235	4579	4069	3674	5903	4748	N	Down	0.647286	N	Down	0.667452	N	Down	0.977691	N	Up	0.667476	Y	Up	0.00339084	N	Up	0.707312	N	Down	0.468241	N
AT1G12220.2	bracteal	Disease resistance protein (CC-NBS-LRR class) family	Gohir.D06G200100.1,Gohir.A06G189000.1,Gohir.D06G191400.1,Gohir.A06G192000.1,Gohir.D05G360300.1,Gohir.A05G302900.1	98	188	55	111	79	123	147	134	84	147	126	104	74	122	86	93	105	115	108	85	74	68	96	70	N	Down	0.123108	N	Down	0.0491475	N	Down	0.120732	N	Up	0.850568	Y	Down	0.000887459	N	Up	0.565712	N	Down	0.249732	N
AT1G12430.1	bracteal	armadillo repeat kinesin 3	Gohir.D12G224700.1,Gohir.D12G224700.2,Gohir.D09G188700.1,Gohir.A09G194400.1,Gohir.D04G004800.3,Gohir.A12G222200.2,Gohir.A12G222200.1	24	66	15	51	24	38	83	68	130	75	88	49	48	40	93	49	36	27	58	113	66	49	81	40	N	Down	0.130278	N	Down	0.0120907	N	Down	0.271145	N	Up	0.718097	Y	Up	0.00206296	N	Up	0.118162	N	Up	0.79816	Y
AT1G12800.1	bracteal	Nucleic acid-binding, OB-fold-like protein	Gohir.A12G226600.1,Gohir.D12G229000.1	33	98	57	109	102	144	66	105	58	109	49	92	24	68	69	74	42	88	77	198	63	99	84	92	N	Down	0.0287615	N	Down	0.068436	N	Down	0.187582	N	Down	0.378815	Y	Down	0.00130942	N	Down	0.109929	N	Down	0.0916411	N
AT1G13000.1	bracteal	transmembrane protein, putative (DUF707)	Gohir.A03G134500.1	147	63	172	90	63	95	150	30	219	101	134	54	32	26	141	118	63	64	51	110	77	37	167	86	N	Up	0.151126	N	Up	0.205432	N	Down	0.183636	N	Up	0.36129	Y	Up	1.06152e-06	N	Up	0.0438588	N	Up	0.764321	N
AT1G13170.1	bracteal	OSBP(oxysterol binding protein)-related protein 1D	Gohir.A03G132000.1,Gohir.D02G156100.2,Gohir.D02G156100.1,Gohir.D02G156100.3	38	95	69	118	54	63	82	98	59	102	27	44	49	65	52	70	17	32	107	117	64	74	30	35	N	Down	0.0644509	N	Down	0.144593	N	Down	0.65311	N	Down	0.729226	Y	Down	0.00549822	N	Down	0.322369	N	Down	0.607181	N
AT1G13260.1	bracteal	related to ABI3/VP1 1	Gohir.D02G115900.1,Gohir.A12G170100.1,Gohir.A03G192100.1,Gohir.D02G213300.1,Gohir.D12G173400.1,Gohir.A03G096800.1,Gohir.A12G043200.1	79	149	168	513	270	1284	303	302	267	712	268	384	272	359	264	315	240	399	724	1651	882	1380	2037	2145	N	Down	0.19995	N	Down	0.0274186	Y	Down	2.87823e-06	N	Up	0.990836	Y	Down	3.9525e-07	N	Down	0.202552	N	Down	0.376273	N
AT1G13280.1	bracteal	allene oxide cyclase 4	Gohir.D12G173100.1,Gohir.A08G036400.1,Gohir.D08G047000.1,Gohir.A08G036500.1,Gohir.D08G047100.1,Gohir.A08G036200.1,Gohir.A08G036200.2,Gohir.A12G169800.1,Gohir.D08G046900.1,Gohir.A08G036300.1,Gohir.D08G047200.1	721	1682	839	1443	1488	1851	1703	2265	2539	3889	1675	2295	1372	2193	2722	2372	1398	2788	1272	1312	1059	1850	1066	1248	N	Down	0.0261935	N	Down	0.0608933	N	Down	0.285182	N	Down	0.475576	Y	Down	0.00105079	N	Down	0.201013	N	Down	0.0855655	N
AT1G13700.1	bracteal	6-phosphogluconolactonase 1	Gohir.A03G105200.1,Gohir.A03G105200.2,Gohir.A03G105200.3,Gohir.A06G041300.1,Gohir.D13G083400.1,Gohir.D13G083400.3,Gohir.D02G130500.2,Gohir.D02G130500.1,Gohir.D13G083400.2,Gohir.D06G042200.1	279	279	544	802	696	866	388	455	414	620	382	423	192	395	610	831	273	343	260	289	381	492	539	663	N	Equal	0.990233	N	Down	0.183342	N	Down	0.299223	N	Down	0.701294	Y	Down	0.00122663	N	Down	0.778062	N	Down	0.0273061	Y
AT1G13790.1	bracteal	XH/XS domain-containing protein	Gohir.D10G192000.1,Gohir.D10G192000.2,Gohir.A10G184800.1,Gohir.A10G184800.2,Gohir.D13G232600.1	126	49	152	106	145	102	120	137	79	120	109	122	82	83	79	116	59	152	79	38	45	21	58	51	N	Up	0.0395275	N	Up	0.277329	N	Up	0.183479	N	Down	0.790515	Y	Down	0.0183757	N	Down	0.734948	N	Down	0.972274	N
AT1G13940.1	bracteal	T-box transcription factor, putative (DUF863)	Gohir.A05G305900.1,Gohir.D12G165600.2,Gohir.D12G165600.1,Gohir.D05G305900.1,Gohir.D05G305900.2	73	109	103	104	85	111	100	111	168	115	105	88	51	59	173	154	49	80	90	74	99	76	139	108	N	Down	0.370814	N	Down	0.969973	N	Down	0.35726	N	Down	0.827171	Y	Up	0.0206259	N	Up	0.606514	N	Down	0.797825	N
AT1G14345.1	bracteal	NAD(P)-linked oxidoreductase superfamily protein	Gohir.A13G072600.1,Gohir.D13G072700.1	14	50	36	50	66	65	17	46	49	103	32	44	19	34	66	68	36	56	60	168	100	157	97	147	N	Down	0.0350401	N	Down	0.380645	N	Up	0.973695	N	Down	0.167963	Y	Down	0.0027823	N	Down	0.560266	N	Down	0.50887	N
AT1G14630.1	bracteal	XRI1-like protein	Gohir.A04G143300.1,Gohir.D04G186600.1,Gohir.A01G144600.1	87	138	433	123	1380	160	75	159	72	173	122	451	41	192	108	266	216	477	208	137	70	60	61	49	N	Down	0.287766	N	Up	0.271624	Y	Up	1.2845e-07	N	Down	0.163171	Y	Down	6.71534e-05	Y	Down	7.84226e-06	Y	Down	0.000372554	Y
AT1G14700.1	bracteal	purple acid phosphatase 3	Gohir.A03G091300.1,Gohir.D01G134700.1,Gohir.A01G142800.1,Gohir.D02G119700.1,Gohir.D02G119700.2,Gohir.D01G134700.3,Gohir.D05G308700.1,Gohir.A03G113000.1,Gohir.A03G072500.1,Gohir.D01G134700.2,Gohir.A01G147700.1,Gohir.A11G002200.2,Gohir.A05G308100.1	283	311	373	666	240	430	526	619	431	178	627	167	760	740	321	247	560	561	1230	1081	316	583	189	175	N	Down	0.791318	N	Down	0.052215	N	Down	0.0104989	N	Down	0.694458	Y	Up	1.40885e-10	Y	Up	2.23843e-06	N	Up	0.922145	N
AT1G14720.1	bracteal	xyloglucan endotransglucosylase/hydrolase 28	Gohir.D13G028000.1,Gohir.A13G029900.1,Gohir.A03G112700.1	184	152	458	329	575	529	505	322	668	398	910	726	381	324	629	565	584	724	711	520	786	820	1104	989	N	Up	0.643572	N	Up	0.268904	N	Up	0.69532	N	Up	0.289212	Y	Up	3.52688e-05	N	Up	0.377034	N	Up	0.641417	N
AT1G14820.3	bracteal	Sec14p-like phosphatidylinositol transfer family protein	Gohir.1Z063800.1,Gohir.A03G115600.1,Gohir.D02G139600.1,Gohir.A03G115600.2	682	588	511	579	397	396	341	318	412	631	267	217	284	317	498	628	170	190	517	577	456	370	313	481	N	Up	0.695015	N	Down	0.675427	N	Up	0.975817	N	Up	0.86262	Y	Down	0.000628785	N	Up	0.481503	N	Down	0.726807	N
AT1G15140.1	bracteal	FAD/NAD(P)-binding oxidoreductase	Gohir.A05G317200.3,Gohir.A05G317200.2,Gohir.A05G317200.1,Gohir.D05G319000.1	388	196	292	241	194	201	111	160	106	202	88	93	63	123	141	234	65	130	143	354	125	194	141	197	N	Up	0.0794464	N	Up	0.538839	N	Down	0.877695	N	Down	0.451889	Y	Down	4.6177e-05	N	Down	0.875981	N	Down	0.129461	Y
AT1G15220.2	bracteal	cytochrome c biogenesis protein family	Gohir.A05G132200.1	134	126	103	125	141	104	317	408	93	178	93	108	181	279	102	130	101	75	108	64	66	88	20	21	N	Up	0.891879	N	Down	0.558292	N	Up	0.249178	N	Down	0.555421	Y	Down	7.46323e-05	N	Down	0.664344	N	Down	0.206608	N
AT1G15260.1	bracteal	LOW protein: ATP-dependent RNA helicase-like protein	Gohir.A05G131000.1,Gohir.A06G062800.1,Gohir.D07G005700.1,Gohir.D05G130300.1,Gohir.D06G061100.1,Gohir.A10G080600.1	189	316	86	101	114	127	369	254	301	148	304	97	182	253	340	175	192	83	300	305	92	86	62	23	N	Down	0.292803	N	Down	0.639025	N	Down	0.727335	N	Up	0.385114	Y	Up	1.0443e-06	Y	Up	0.000178788	N	Down	0.339034	Y
AT1G15750.2	bracteal	Transducin family protein / WD-40 repeat family protein	Gohir.D08G243400.2,Gohir.D05G122800.2,Gohir.A05G121900.1	113	36	51	29	52	15	84	57	114	70	79	62	70	49	101	94	50	56	49	41	92	63	104	84	N	Up	0.0160788	N	Up	0.177446	N	Up	0.0015294	N	Up	0.518468	Y	Up	0.00904307	N	Up	0.509672	N	Up	0.506066	N
AT1G15980.1	bracteal	NDH-dependent cyclic electron flow 1	Gohir.A05G119300.2,Gohir.D05G120300.1,Gohir.A05G119300.3,Gohir.A05G119300.1,Gohir.A05G119300.4	7	68	17	85	88	84	33	65	50	133	41	92	16	55	65	61	41	90	82	294	39	167	88	139	N	Down	0.0180202	Y	Down	0.000117289	N	Up	0.871223	N	Down	0.26406	Y	Down	0.000311634	N	Down	0.0370502	N	Down	0.0718878	N
AT1G16080.1	bracteal	nuclear protein	Gohir.D05G117900.1,Gohir.A05G117000.1	36	74	63	81	147	93	81	118	102	187	70	149	49	113	117	104	54	118	140	278	89	187	81	117	N	Down	0.144981	N	Down	0.490219	N	Up	0.0853116	N	Down	0.465997	Y	Down	0.00015054	N	Down	0.0273691	N	Down	0.0819456	N
AT1G16300.1	bracteal	glyceraldehyde-3-phosphate dehydrogenase of plastid 2	Gohir.D13G129400.1,Gohir.A11G292300.1,Gohir.A13G125600.1,Gohir.A01G098600.1,Gohir.D11G300100.1	2113	323	582	272	386	221	765	470	615	369	461	272	732	530	487	617	496	274	788	281	230	163	174	143	Y	Up	4.3307e-07	N	Up	0.0115442	N	Up	0.0894796	N	Up	0.240537	Y	Up	4.98569e-05	N	Up	0.0553485	N	Up	0.260284	N
AT1G16740.1	bracteal	Ribosomal protein L20	Gohir.D11G338800.1,Gohir.A11G319600.1	759	484	458	478	460	460	384	321	280	411	318	491	263	306	359	417	248	372	377	342	255	448	380	444	N	Up	0.226457	N	Down	0.885158	N	Equal	0.99736	N	Up	0.678138	Y	Down	0.00731922	N	Down	0.111567	N	Down	0.638359	N
AT1G16900.1	bracteal	Alg9-like mannosyltransferase family	Gohir.A07G160600.4,Gohir.A07G160600.3,Gohir.A07G160600.2,Gohir.A13G149000.1,Gohir.D13G153500.2,Gohir.D13G153500.1,Gohir.A07G160600.1,Gohir.1Z055800.1	171	165	224	202	193	214	270	241	406	264	339	209	210	175	358	265	302	240	263	190	269	197	303	250	N	Up	0.955693	N	Up	0.740381	N	Down	0.672244	N	Up	0.803023	Y	Up	0.00123378	N	Up	0.0867345	N	Up	0.594082	N
AT1G17020.1	bracteal	senescence-related gene 1	Gohir.D01G125500.1,Gohir.D01G125400.1,Gohir.A01G046700.1,Gohir.D10G032900.1,Gohir.D08G179500.1,Gohir.A10G032100.1,Gohir.D10G033000.1,Gohir.1Z026200.1,Gohir.A10G032200.1,Gohir.A10G032200.2,Gohir.D01G037500.1,Gohir.A06G051600.1,Gohir.1Z044200.1,Gohir.A08G159100.1,Gohir.A06G051800.2,Gohir.A06G051800.1,Gohir.D01G037400.1,Gohir.D13G158200.2,Gohir.D13G158200.3,Gohir.A01G046800.1	110	163	81	178	177	131	222	267	186	340	209	234	175	227	186	220	195	292	149	125	190	240	249	223	N	Down	0.351976	N	Down	0.015912	N	Up	0.248018	N	Down	0.673988	Y	Down	4.3946e-05	N	Down	0.703181	N	Down	0.451973	N
AT1G17345.1	bracteal	SAUR-like auxin-responsive protein family	Gohir.D05G140000.1,Gohir.A05G137900.1	0	73	2	31	19	104	7	10	17	85	3	120	0	32	6	11	6	101	72	113	64	302	288	509	Y	Down	9.90542e-07	N	Down	0.000174943	Y	Down	3.9437e-07	N	Down	0.792691	Y	Down	0.00330569	Y	Down	2.20102e-12	N	Down	6.23028e-05	N
AT1G17430.1	bracteal	alpha/beta-Hydrolases superfamily protein	Gohir.D06G201500.1,Gohir.A06G193700.1	464	434	45	125	98	120	242	222	176	83	214	153	251	241	114	61	228	125	221	183	159	124	101	77	N	Up	0.859302	Y	Down	0.00468659	N	Down	0.451583	N	Up	0.850268	Y	Up	8.73749e-06	N	Up	0.358252	N	Up	0.903357	Y
AT1G18210.2	bracteal	Calcium-binding EF-hand family protein	Gohir.A11G003400.1,Gohir.D11G003000.1,Gohir.A03G093300.1,Gohir.A12G268900.1,Gohir.D05G263800.1	1892	1779	1417	1167	1328	1147	1680	1343	1866	1032	1180	923	980	1306	1906	1598	1076	924	1090	1056	878	687	694	1029	N	Up	0.869346	N	Up	0.498169	N	Up	0.477187	N	Up	0.575725	Y	Up	5.89516e-07	N	Up	0.329666	N	Down	0.391494	N
AT1G18470.1	bracteal	Transmembrane Fragile-X-F-associated protein	Gohir.D09G046900.1,Gohir.D09G046900.2,Gohir.A09G046600.1	68	91	99	148	113	144	118	88	174	103	226	105	56	77	160	137	139	129	123	109	127	151	221	175	N	Down	0.52617	N	Down	0.23254	N	Down	0.359238	N	Up	0.567838	Y	Up	0.00118703	N	Up	0.0139034	N	Down	0.527752	N
AT1G18610.1	bracteal	Galactose oxidase/kelch repeat superfamily protein	Gohir.A12G183500.1,Gohir.D12G186400.2,Gohir.D12G186400.1,Gohir.D03G097300.2,Gohir.D03G097300.1,Gohir.A03G070900.1,Gohir.A03G070900.2	68	80	42	54	91	86	106	75	99	62	90	91	62	79	98	84	69	71	100	73	63	48	112	51	N	Down	0.731867	N	Down	0.55207	N	Up	0.801041	N	Up	0.509989	Y	Up	0.0154761	N	Down	0.985224	N	Down	0.614486	N
AT1G19400.2	bracteal	Erythronate-4-phosphate dehydrogenase family protein	Gohir.D13G032800.3,Gohir.A13G034400.2,Gohir.A13G034400.1,Gohir.D13G032800.1	141	86	20	49	40	54	60	20	97	63	102	29	41	20	55	27	41	31	65	67	46	80	86	63	N	Up	0.401552	N	Down	0.113848	N	Down	0.466607	N	Up	0.0965165	N	Up	0.268874	Y	Up	0.00164205	N	Up	0.290515	N
AT1G19850.1	bracteal	Transcriptional factor B3 family protein / auxin-responsive factor AUX/IAA-like protein	Gohir.A03G192400.1,Gohir.A05G187900.1,Gohir.D05G190900.1,Gohir.A01G112300.1,Gohir.D01G099100.1	15	21	127	47	62	42	108	84	133	79	84	47	151	69	150	259	72	50	53	30	36	23	41	25	N	Down	0.652909	N	Up	0.0734123	N	Up	0.243188	N	Up	0.619727	Y	Up	0.00228609	N	Up	0.142984	N	Up	0.0679025	Y
AT1G19920.1	bracteal	Pseudouridine synthase/archaeosine transglycosylase-like family protein	Gohir.A05G187500.1,Gohir.D05G190400.1	73	87	97	77	87	69	123	88	85	125	64	52	105	118	105	128	55	63	157	101	77	91	80	104	N	Down	0.689744	N	Up	0.525368	N	Up	0.44114	N	Up	0.506281	Y	Down	0.0267841	N	Up	0.59841	N	Down	0.796711	N
AT1G20440.1	bracteal	cold-regulated 47	Gohir.D12G037600.3,Gohir.A12G035100.1,Gohir.D12G037600.2,Gohir.D05G184000.1,Gohir.D05G184000.2,Gohir.D05G184000.3,Gohir.A05G181000.1,Gohir.D12G037600.1	969	1612	2341	1370	1000	1421	2138	1661	2832	1166	3019	2406	1338	1066	2504	1991	2313	2070	2872	1784	2521	2716	3632	2802	N	Down	0.174564	N	Up	0.202386	N	Down	0.0917641	N	Up	0.528097	Y	Up	0.00391596	N	Up	0.352689	N	Up	0.394404	N
AT1G20950.1	bracteal	Phosphofructokinase family protein	Gohir.D02G101900.1,Gohir.D13G138700.1,Gohir.A02G087100.1,Gohir.D06G145600.1	826	929	454	660	642	571	830	643	864	596	722	612	711	728	693	620	592	584	1006	706	569	415	483	514	N	Down	0.749673	N	Down	0.205043	N	Up	0.585283	N	Up	0.530124	Y	Up	0.00199211	N	Up	0.517572	N	Down	0.929755	N
AT1G20960.2	bracteal	U5 small nuclear ribonucleoprotein helicase	Gohir.A10G187300.1,Gohir.D10G194400.1	90	96	114	109	93	119	118	95	157	98	121	98	137	110	146	143	119	118	126	120	88	66	142	133	N	Down	0.876176	N	Up	0.908402	N	Down	0.361154	N	Up	0.664702	Y	Up	0.00494874	N	Up	0.557156	N	Up	0.597444	N
AT1G22100.1	bracteal	Inositol-pentakisphosphate 2-kinase family protein	Gohir.A05G191900.1,Gohir.A05G191900.2,Gohir.A05G191900.3,Gohir.A05G191900.4,Gohir.A06G008100.1,Gohir.A06G008100.2,Gohir.D05G195200.1,Gohir.D05G195200.2,Gohir.D05G195200.3,Gohir.D05G195200.4,Gohir.D06G003800.1	202	129	195	121	187	108	222	151	285	165	185	109	81	148	208	215	106	99	174	191	140	109	107	75	N	Up	0.279889	N	Up	0.134283	N	Up	0.0324645	N	Up	0.406145	Y	Up	0.000193252	N	Up	0.0965664	N	Down	0.147902	N
AT1G22620.1	bracteal	Phosphoinositide phosphatase family protein	Gohir.A02G087300.1,Gohir.D02G102100.1	171	182	191	150	176	160	161	146	223	145	175	160	84	138	197	183	125	134	151	157	152	114	221	181	N	Down	0.872129	N	Up	0.445227	N	Up	0.70173	N	Up	0.82421	Y	Up	0.00455623	N	Up	0.770683	N	Down	0.235382	N
AT1G22690.3	bracteal	Gibberellin-regulated family protein	Gohir.A09G116500.5,Gohir.D02G065800.1	0	0	20	39	135	8	23	0	61	363	11	25	32	28	181	160	0	6	242	134	48	33	3	23	N	Equal	1	N	Down	0.154185	Y	Up	0.000846022	N	Up	0.00274738	Y	Down	5.55112e-16	N	Down	0.441086	N	Up	0.887644	N
AT1G22700.1	bracteal	Tetratricopeptide repeat (TPR)-like superfamily protein	Gohir.D13G125700.1,Gohir.A13G121700.1,Gohir.A13G121700.2	189	237	112	245	173	193	128	151	96	165	102	187	70	159	121	144	132	221	218	338	165	237	176	212	N	Down	0.566356	N	Down	0.0151888	N	Down	0.649435	N	Down	0.728946	Y	Down	0.00111771	N	Down	0.0569069	N	Down	0.0540535	N
AT1G22710.1	bracteal	sucrose-proton symporter 2	Gohir.A13G121800.1,Gohir.D02G066400.2,Gohir.D02G066400.1,Gohir.A02G054400.1,Gohir.D05G252700.1,Gohir.A02G060900.1,Gohir.A05G251100.1,Gohir.D02G059400.1,Gohir.D13G125800.1,Gohir.A13G121800.2	293	575	458	835	551	868	354	399	522	1330	891	1055	302	410	760	821	896	977	773	710	1533	1513	2795	3742	N	Down	0.177136	N	Down	0.0405997	N	Down	0.0334807	N	Down	0.814491	Y	Down	5.10703e-15	N	Down	0.573619	N	Down	0.439414	N
AT1G22850.1	bracteal	SNARE associated Golgi protein family	Gohir.D13G118900.2,Gohir.A13G115700.1,Gohir.D13G118900.1	71	167	148	185	273	251	177	215	116	186	165	197	120	273	136	137	140	261	266	443	138	301	159	189	N	Down	0.0519465	N	Down	0.486624	N	Up	0.712754	N	Down	0.668618	Y	Down	0.00260399	N	Down	0.566881	N	Down	0.021319	N
AT1G23780.1	bracteal	F-box family protein	Gohir.A03G180900.1,Gohir.D13G046300.1,Gohir.D08G000400.1,Gohir.A13G047900.1,Gohir.D13G046300.2	206	214	266	253	221	221	284	335	396	279	349	208	284	285	386	340	332	209	372	245	349	258	381	271	N	Down	0.925949	N	Up	0.863658	N	Equal	0.984805	N	Down	0.696717	Y	Up	0.00847705	N	Up	0.0703793	N	Down	0.991339	N
AT1G24560.1	bracteal	paramyosin	Gohir.D02G156800.2,Gohir.D02G156800.3,Gohir.D02G156800.1,Gohir.A03G132500.1,Gohir.A03G132500.3,Gohir.A03G132500.2	144	131	148	148	119	125	100	98	154	99	128	106	67	84	152	135	88	101	106	72	94	80	155	108	N	Up	0.833611	N	Equal	0.988938	N	Down	0.859735	N	Up	0.960342	Y	Up	0.0075199	N	Up	0.57626	N	Down	0.638704	N
AT1G25220.1	bracteal	anthranilate synthase beta subunit 1	Gohir.A13G030100.1,Gohir.A03G112800.1,Gohir.A12G154000.1,Gohir.D12G157100.1	229	187	154	193	205	181	228	168	204	302	226	335	215	275	256	276	265	322	270	225	264	207	232	260	N	Up	0.628037	N	Down	0.478811	N	Up	0.601228	N	Up	0.50053	Y	Down	0.00482581	N	Down	0.168509	N	Down	0.463296	N
AT1G25375.1	bracteal	Metallo-hydrolase/oxidoreductase superfamily protein	Gohir.D02G171000.4,Gohir.D02G171000.1,Gohir.D02G171000.3,Gohir.A03G147800.3,Gohir.D02G171000.2,Gohir.A03G147800.1,Gohir.A03G147800.2	171	176	146	146	166	137	330	182	370	184	296	161	282	213	280	221	232	137	336	192	279	139	226	136	N	Down	0.931044	N	Equal	0.988783	N	Up	0.437254	N	Up	0.177954	Y	Up	5.15687e-07	N	Up	0.0374902	N	Up	0.403115	N
AT1G25420.1	bracteal	Regulator of Vps4 activity in the MVB pathway protein	Gohir.A03G147400.1,Gohir.A03G147400.2,Gohir.D02G170600.1	526	371	357	232	349	226	462	371	398	281	472	374	236	421	341	283	354	434	463	326	271	248	376	309	N	Up	0.357612	N	Up	0.157825	N	Up	0.133167	N	Up	0.606242	Y	Up	0.00869867	N	Up	0.388734	N	Down	0.0690764	N
AT1G25570.1	bracteal	Di-glucose binding protein with Leucine-rich repeat domain-containing protein	Gohir.D02G116000.1,Gohir.A03G096900.1	36	108	32	48	56	54	115	121	108	173	61	65	53	73	97	114	23	51	69	89	35	65	29	37	N	Down	0.0230427	N	Down	0.333847	N	Up	0.895803	N	Down	0.917102	Y	Down	0.00343682	N	Down	0.882195	N	Down	0.527897	N
AT1G26340.1	bracteal	cytochrome B5 isoform A	Gohir.D13G083500.1,Gohir.D02G130600.1,Gohir.A03G105300.1	1132	408	779	570	606	480	229	253	318	504	237	290	128	250	438	824	210	228	503	352	236	422	249	300	N	Up	0.00569628	N	Up	0.283645	N	Up	0.394078	N	Down	0.822095	Y	Down	0.00033652	N	Down	0.478568	N	Down	0.0655587	Y
AT1G27070.1	bracteal	5'-AMP-activated protein kinase-like protein	Gohir.D02G169300.1,Gohir.A03G146000.1	76	99	52	94	52	62	47	53	90	53	63	40	32	27	77	65	56	51	47	92	46	59	75	52	N	Down	0.573012	N	Down	0.109178	N	Down	0.547821	N	Down	0.840625	Y	Up	0.00962454	N	Up	0.317478	N	Up	0.783145	N
AT1G27680.1	bracteal	ADPGLC-PPase large subunit	Gohir.A05G192300.2,Gohir.A05G192300.1,Gohir.A07G132800.1,Gohir.A06G008500.1,Gohir.D07G137100.1,Gohir.D05G195500.1,Gohir.D06G004100.1	615	232	982	336	373	209	220	234	317	492	199	164	141	236	410	751	175	213	267	175	216	176	170	209	N	Up	0.00979443	N	Up	0.0118715	N	Up	0.142494	N	Down	0.890015	Y	Down	0.00069236	N	Up	0.538552	N	Down	0.147217	Y
AT1G28110.1	bracteal	serine carboxypeptidase-like 45	Gohir.A11G038300.2,Gohir.D11G041600.1,Gohir.D02G174900.1,Gohir.A09G115600.2,Gohir.A03G098500.1,Gohir.D09G112600.1	38	69	13	55	101	69	97	177	70	163	46	86	78	134	55	79	52	110	144	216	103	150	54	62	N	Down	0.236491	N	Down	0.00327926	N	Up	0.185989	N	Down	0.206004	Y	Down	1.30057e-06	N	Down	0.119112	N	Down	0.207868	N
AT1G28140.1	bracteal	integral membrane family protein	Gohir.D01G019100.1,Gohir.A01G020600.1	85	171	99	150	141	148	115	114	83	127	92	117	105	91	88	99	93	143	136	324	82	168	74	145	N	Down	0.108216	N	Down	0.221929	N	Down	0.870467	N	Up	0.992945	Y	Down	0.0163571	N	Down	0.481463	N	Up	0.737851	N
AT1G28150.1	bracteal	hypothetical protein	Gohir.D07G067300.1,Gohir.A07G062700.1	1239	1510	871	1060	1479	1232	735	1237	550	815	886	1364	529	1342	646	565	1334	1436	1183	1064	1040	1203	598	639	N	Down	0.663382	N	Down	0.551328	N	Up	0.377937	N	Down	0.396716	Y	Down	0.00114696	N	Down	0.226532	Y	Down	0.000766601	N
AT1G28440.1	bracteal	HAESA-like 1	Gohir.D10G028600.1,Gohir.D10G028600.2,Gohir.A05G158700.1,Gohir.D05G161400.1,Gohir.A10G028200.2,Gohir.A10G028200.1,Gohir.A03G154500.1,Gohir.D02G177400.1	110	465	447	598	402	685	266	400	356	706	250	342	125	283	547	647	189	312	381	611	353	470	434	485	Y	Down	0.000636813	N	Down	0.326392	N	Down	0.014534	N	Down	0.442305	Y	Down	4.57661e-08	N	Down	0.269804	N	Down	0.0969942	N
AT1G29070.1	bracteal	Ribosomal protein L34	Gohir.D06G136500.1,Gohir.D05G158700.1,Gohir.1Z022900.1,Gohir.A05G156000.1,Gohir.A13G085800.1	870	1365	627	899	1822	1415	1105	1215	521	1027	621	1099	1332	2164	697	698	928	1177	1981	5167	669	1279	639	855	N	Down	0.366717	N	Down	0.370994	N	Up	0.221443	N	Down	0.850364	Y	Down	4.36662e-07	N	Down	0.02574	N	Down	0.0621886	N
AT1G30090.1	bracteal	Galactose oxidase/kelch repeat superfamily protein	Gohir.A10G041600.2,Gohir.A10G041600.1,Gohir.A09G077500.2,Gohir.D09G077500.1,Gohir.D10G042500.1,Gohir.A09G077500.1,Gohir.A09G077500.4,Gohir.A09G077500.3	401	416	385	425	511	487	347	314	471	346	463	355	335	366	529	423	501	425	466	293	498	319	583	364	N	Down	0.924291	N	Down	0.748387	N	Up	0.827344	N	Up	0.813672	Y	Up	0.0166003	N	Up	0.327959	N	Down	0.780817	N
AT1G31170.1	bracteal	sulfiredoxin	Gohir.A12G046700.1	152	170	158	224	364	242	198	283	209	328	228	314	188	224	229	202	180	312	264	204	277	434	214	248	N	Down	0.787433	N	Down	0.266623	N	Up	0.0747864	N	Down	0.422525	Y	Down	0.00123405	N	Down	0.350656	N	Down	0.620041	N
AT1G31280.1	bracteal	Argonaute family protein	Gohir.D06G147400.1,Gohir.A06G140700.1,Gohir.A06G140700.2	93	74	86	87	104	75	112	103	198	114	115	151	116	109	187	121	98	165	105	89	86	55	104	89	N	Up	0.625627	N	Down	0.973746	N	Up	0.249811	N	Up	0.866148	Y	Up	0.0153044	N	Down	0.404327	N	Up	0.87546	N
AT1G31800.1	bracteal	cytochrome P450, family 97, subfamily A, polypeptide 3	Gohir.D13G159400.1,Gohir.D13G159400.2,Gohir.A13G154700.1	49	74	29	56	88	54	80	96	84	136	53	87	44	85	76	69	36	73	96	251	98	150	72	71	N	Down	0.505425	N	Down	0.11927	N	Up	0.105461	N	Down	0.742298	Y	Down	0.0069315	N	Down	0.204418	N	Down	0.200307	N
AT1G32080.1	bracteal	membrane protein	Gohir.D03G177500.1	24	65	33	72	61	82	63	102	67	174	62	110	110	182	90	74	52	130	196	548	97	283	62	100	N	Down	0.0652113	N	Down	0.0475239	N	Down	0.341843	N	Down	0.365085	Y	Down	3.06073e-08	N	Down	0.116251	N	Down	0.188748	N
AT1G32200.1	bracteal	phospholipid/glycerol acyltransferase family protein	Gohir.D03G176300.1,Gohir.D11G030600.1,Gohir.A08G153600.2,Gohir.A08G153600.1,Gohir.D03G174800.2,Gohir.D03G174800.4,Gohir.D08G174500.2,Gohir.D03G174800.3	121	196	93	180	186	197	150	178	128	187	127	128	90	194	134	120	88	168	183	557	172	229	158	163	N	Down	0.246166	N	Down	0.0448642	N	Down	0.812563	N	Down	0.712294	Y	Down	0.0162509	N	Down	0.974468	N	Down	0.0484764	N
AT1G32400.3	bracteal	tobamovirus multiplication 2A	Gohir.A12G210400.4,Gohir.A12G210400.2,Gohir.A08G159300.1,Gohir.A09G198100.2,Gohir.A09G198100.1	782	401	426	387	382	357	327	367	367	261	359	280	391	344	329	363	362	243	514	386	227	307	260	271	N	Up	0.085855	N	Up	0.74971	N	Up	0.771148	N	Down	0.784928	Y	Up	0.0106103	N	Up	0.374674	N	Up	0.671022	N
AT1G32550.1	bracteal	2Fe-2S ferredoxin-like superfamily protein	Gohir.A12G209000.1,Gohir.D12G211700.1	202	247	253	374	609	573	267	344	236	435	262	513	316	498	339	320	367	485	698	1283	312	755	270	415	N	Down	0.612412	N	Down	0.199926	N	Up	0.774772	N	Down	0.564081	Y	Down	5.36336e-06	N	Down	0.0188619	N	Down	0.164779	N
AT1G32740.1	bracteal	SBP (S-ribonuclease binding protein) family protein	Gohir.D11G028100.1,Gohir.D11G028100.2,Gohir.D03G169300.1,Gohir.A11G029600.1,Gohir.A12G211700.1,Gohir.A03G003100.1,Gohir.D08G181300.1,Gohir.A12G211700.2,Gohir.D12G214200.4,Gohir.D12G214200.2,Gohir.D12G214200.3,Gohir.D12G214200.1,Gohir.A08G161400.2,Gohir.A08G161400.1	440	766	475	1061	513	791	454	635	546	971	460	486	68	295	753	827	191	410	297	519	470	698	536	662	N	Down	0.361552	N	Down	0.00905763	N	Down	0.0734563	N	Down	0.485173	Y	Down	1.48512e-06	N	Down	0.91717	N	Down	0.0326965	N
AT1G32990.1	bracteal	plastid ribosomal protein l11	Gohir.D11G017600.1,Gohir.A11G017800.1	543	337	175	234	295	248	249	294	127	257	174	303	174	269	156	155	128	246	501	1167	304	318	145	207	N	Up	0.205306	N	Down	0.353657	N	Up	0.44343	N	Down	0.707405	Y	Down	3.13197e-06	N	Down	0.0565332	N	Down	0.254126	N
AT1G33030.1	bracteal	O-methyltransferase family protein	Gohir.A12G242300.1	9	25	134	43	26	118	4	2	46	141	4	2	0	3	50	147	12	2	8	17	79	95	96	151	N	Down	0.414634	Y	Up	0.00366785	Y	Down	6.24347e-06	N	Up	1	Y	Down	0.000325449	N	Up	0.757998	N	Down	1	Y
AT1G33140.1	bracteal	Ribosomal protein L6 family	Gohir.D08G120900.1,Gohir.D12G244400.1,Gohir.A02G094600.1,Gohir.D03G088900.1,Gohir.A08G107900.1,Gohir.A12G243400.1	6240	3381	4849	4043	5015	5087	4140	3822	3737	5326	3418	4347	4301	4778	4751	5713	3570	4378	5231	4069	3331	4617	3698	4168	N	Up	0.086534	N	Up	0.521276	N	Down	0.944035	N	Up	0.839892	Y	Down	0.00124402	N	Down	0.323108	N	Down	0.674697	N
AT1G33270.1	bracteal	Acyl transferase/acyl hydrolase/lysophospholipase superfamily protein	Gohir.D08G010200.1,Gohir.D01G000700.1,Gohir.A01G001000.1,Gohir.D08G005100.2,Gohir.D08G005100.1	118	208	199	266	293	282	165	276	189	296	150	210	92	188	226	251	166	199	164	183	106	152	149	178	N	Down	0.171296	N	Down	0.350199	N	Up	0.867654	N	Down	0.247732	Y	Down	0.00153164	N	Down	0.270646	N	Down	0.0704248	N
AT1G33810.1	bracteal	zinc finger/BTB domain protein	Gohir.A05G252100.1,Gohir.D05G253900.1	492	523	570	651	735	590	482	571	541	730	418	468	326	396	630	695	435	482	521	763	534	615	553	572	N	Down	0.866303	N	Down	0.648885	N	Up	0.303483	N	Down	0.684275	Y	Down	0.0134299	N	Down	0.682078	N	Down	0.533261	N
AT1G33970.2	bracteal	P-loop containing nucleoside triphosphate hydrolases superfamily protein	Gohir.A13G117700.2,Gohir.D13G120900.1,Gohir.D13G120900.2	353	355	274	247	349	271	355	298	346	212	389	318	207	376	351	312	346	292	390	325	273	266	350	278	N	Down	0.986369	N	Up	0.7349	N	Up	0.268998	N	Up	0.68735	Y	Up	0.000373334	N	Up	0.466345	N	Down	0.0657968	N
AT1G34030.1	bracteal	Ribosomal protein S13/S18 family	Gohir.D02G068300.1,Gohir.A02G062700.1	3404	1412	2348	1941	2036	1474	1616	1412	1116	1673	1275	1715	2284	1831	1311	1976	1368	1528	2795	2596	1394	1792	1225	1749	N	Up	0.0144616	N	Up	0.504784	N	Up	0.116332	N	Up	0.736537	Y	Down	0.000398769	N	Down	0.233356	N	Up	0.390668	Y
AT1G35420.2	bracteal	alpha/beta-Hydrolases superfamily protein	Gohir.D13G122800.1,Gohir.A13G119000.2	38	152	76	161	258	236	124	237	115	257	186	332	107	257	175	117	215	389	171	335	177	372	237	241	N	Down	0.0157074	N	Down	0.027377	N	Up	0.736005	N	Down	0.162926	Y	Down	0.000234429	N	Down	0.0435844	N	Down	0.017611	N
AT1G35680.1	bracteal	Ribosomal protein L21	Gohir.A05G274800.2,Gohir.D05G277100.1,Gohir.A05G274800.1	106	238	118	321	359	356	193	329	187	396	136	248	163	273	208	219	130	279	389	1158	237	470	191	386	N	Down	0.0564663	N	Down	0.00778624	N	Up	0.980083	N	Down	0.226397	Y	Down	5.86335e-08	N	Down	0.0480973	N	Down	0.136923	N
AT1G35710.1	bracteal	kinase family with leucine-rich repeat domain-containing protein	Gohir.D05G055100.1,Gohir.D10G194900.1,Gohir.D09G017300.1,Gohir.A05G055400.1,Gohir.A12G061400.1,Gohir.D07G157300.1,Gohir.A10G187600.1	10	37	10	35	5	25	8	4	38	149	7	30	29	1	41	36	9	60	9	12	11	15	14	40	N	Down	0.0473816	N	Down	0.0120322	N	Down	0.00284163	N	Up	0.618841	Y	Down	4.37761e-13	N	Down	0.0726212	N	Up	0.082473	N
AT1G36370.1	bracteal	serine hydroxymethyltransferase 7	Gohir.D04G163700.2,Gohir.D02G082200.2,Gohir.D02G082200.3,Gohir.D02G082200.1,Gohir.D04G163700.3,Gohir.A05G231000.2,Gohir.A02G075100.1,Gohir.A02G075100.2,Gohir.A02G075100.3,Gohir.A02G075100.4	61	44	38	60	42	52	65	66	45	105	35	30	15	54	38	68	11	51	43	62	44	66	92	137	N	Up	0.530246	N	Down	0.266641	N	Down	0.542941	N	Down	0.967237	Y	Down	2.3349e-05	N	Up	0.755817	N	Down	0.0642661	N
AT1G43900.1	bracteal	Protein phosphatase 2C family protein	Gohir.A02G068500.1,Gohir.D02G075000.1	1015	777	713	901	1180	815	1074	2354	1497	2959	1211	1672	887	2002	2028	1949	878	2390	507	554	665	1243	1271	1691	N	Up	0.550826	N	Down	0.484698	N	Up	0.0770119	N	Down	0.141765	Y	Down	1.81028e-07	N	Down	0.195709	N	Down	0.0143397	N
AT1G44170.2	bracteal	aldehyde dehydrogenase 3H1	Gohir.D06G046200.1,Gohir.A02G072700.1,Gohir.D05G238500.1,Gohir.A06G045700.1	87	103	228	216	143	250	105	101	119	191	133	167	43	103	127	136	91	131	136	195	129	183	248	289	N	Down	0.695082	N	Up	0.861321	N	Down	0.046373	N	Up	0.946021	Y	Down	0.009387	N	Down	0.482344	N	Down	0.0771248	N
AT1G45230.1	bracteal	DCL protein (DUF3223)	Gohir.D06G017300.1,Gohir.A03G076600.1,Gohir.A03G076600.3,Gohir.A03G076600.2,Gohir.A06G018900.1,Gohir.D02G091400.1,Gohir.D02G091400.2,Gohir.D02G091400.3	362	429	539	645	847	615	246	382	256	480	388	584	157	421	357	443	325	658	471	954	325	569	520	679	N	Down	0.65259	N	Down	0.543575	N	Up	0.132395	N	Down	0.305906	Y	Down	1.66483e-06	N	Down	0.151216	N	Down	0.00291818	N
AT1G45616.1	bracteal	receptor like protein 6	Gohir.D05G381700.1,Gohir.D05G381400.1,Gohir.A01G054700.1,Gohir.D08G030800.1,Gohir.D05G375300.1,Gohir.A11G157900.1,Gohir.A04G042100.1,Gohir.D01G042100.1,Gohir.A01G054800.1,Gohir.D05G380900.1,Gohir.D05G330600.1,Gohir.D05G375700.1,Gohir.D08G118700.1,Gohir.D08G027000.1,Gohir.D05G341100.1,Gohir.D05G380500.1,Gohir.D01G213300.1	9	13	21	16	15	15	32	18	69	191	12	12	3	20	57	47	8	22	42	56	35	46	42	72	N	Down	0.438187	N	Up	0.648586	N	Equal	0.96709	N	Up	0.396838	Y	Down	0.00253887	N	Equal	0.970555	N	Down	0.127611	N
AT1G47270.1	bracteal	tubby like protein 6	Gohir.A06G009300.1,Gohir.A05G259000.1,Gohir.D05G261000.1,Gohir.D05G196200.1,Gohir.D06G004800.1,Gohir.A05G193000.1	164	39	80	152	331	118	107	130	118	173	102	55	62	71	227	320	35	42	23	47	14	24	8	10	N	Up	0.0626246	N	Down	0.196293	Y	Up	2.26637e-05	N	Down	0.695193	Y	Down	0.018721	N	Up	0.0843548	N	Down	0.765787	N
AT1G47490.1	bracteal	RNA-binding protein 47C	Gohir.A05G261200.1,Gohir.A05G200300.1,Gohir.D05G203600.1,Gohir.D06G014600.1,Gohir.A06G016400.1,Gohir.D05G263300.1	94	80	126	116	63	82	91	82	114	168	74	55	10	54	121	148	52	69	95	119	100	140	144	181	N	Up	0.806179	N	Up	0.803896	N	Down	0.362926	N	Up	0.866319	Y	Down	0.0152411	N	Up	0.435882	N	Down	0.0144596	N
AT1G47710.1	bracteal	Serine protease inhibitor (SERPIN) family protein	Gohir.A05G199500.1,Gohir.D05G202500.1,Gohir.D06G180200.1	361	625	731	758	501	649	820	864	399	732	651	769	1223	1130	595	866	586	686	1050	874	532	497	428	530	N	Down	0.155806	N	Down	0.903173	N	Down	0.228925	N	Down	0.919452	Y	Down	9.71841e-07	N	Down	0.515765	N	Up	0.767064	Y
AT1G47720.1	bracteal	Primosome PriB/single-strand DNA-binding protein	Gohir.A07G208800.1,Gohir.D07G214700.1,Gohir.D05G202800.1,Gohir.A05G199800.1	109	285	209	251	271	282	247	424	260	371	248	267	218	298	283	272	206	264	279	373	303	349	388	366	N	Down	0.021673	N	Down	0.561601	N	Down	0.879545	N	Down	0.211573	Y	Down	0.00844561	N	Down	0.792618	N	Down	0.334679	N
AT1G48110.2	bracteal	evolutionarily conserved C-terminal region 7	Gohir.A01G036000.1,Gohir.A02G086600.2,Gohir.A02G086600.1,Gohir.A02G086600.3	147	121	215	153	156	126	154	114	259	171	155	88	71	86	224	242	121	110	173	134	141	108	146	106	N	Up	0.652251	N	Up	0.278329	N	Up	0.414542	N	Up	0.537361	Y	Up	0.00424416	N	Up	0.0861449	N	Down	0.691748	N
AT1G48130.1	bracteal	1-cysteine peroxiredoxin 1	Gohir.D10G182600.1,Gohir.A10G176000.1	47	33	2553	201	580	162	20	57	45	349	19	41	24	82	263	1662	29	24	38	65	64	60	54	61	N	Up	0.516701	Y	Up	1.34338e-05	N	Up	0.129621	N	Down	0.120805	Y	Down	0.0305561	N	Down	0.204036	N	Down	0.0300026	Y
AT1G48350.1	bracteal	Ribosomal L18p/L5e family protein	Gohir.A08G081800.1,Gohir.D08G091100.1,Gohir.D08G091100.2	113	354	202	332	562	427	355	536	242	519	172	375	447	417	320	304	148	271	848	2295	328	691	239	401	N	Down	0.00609766	N	Down	0.221797	N	Up	0.208743	N	Down	0.329107	Y	Down	6.50478e-05	N	Down	0.00684435	N	Up	0.814431	N
AT1G48550.1	bracteal	Vacuolar protein sorting-associated protein 26	Gohir.A07G060000.1,Gohir.A07G060000.2,Gohir.A07G060000.3,Gohir.A07G060000.4,Gohir.D07G064700.1,Gohir.D07G064700.2,Gohir.D07G064700.3	73	48	98	69	88	87	95	61	105	69	91	23	41	57	94	81	57	69	86	78	86	90	66	75	N	Up	0.384629	N	Up	0.32731	N	Up	1	N	Up	0.408246	Y	Up	0.0217993	Y	Up	0.00123925	N	Down	0.570072	N
AT1G48720.1	bracteal	Copia-like polyprotein/retrotransposon	Gohir.D04G006000.1	50	485	215	968	443	2477	66	107	41	92	93	130	0	230	39	27	83	144	491	805	304	502	235	359	N	Down	0.0193217	N	Down	0.189637	Y	Down	3.03021e-07	N	Down	0.388798	Y	Down	0.0311088	N	Down	0.315656	Y	Down	9.99989e-09	N
AT1G49390.1	bracteal	2-oxoglutarate (2OG) and Fe(II)-dependent oxygenase superfamily protein	Gohir.D01G206100.1,Gohir.A01G217400.1,Gohir.D05G014500.1,Gohir.A05G013300.1	24	60	95	84	203	151	73	130	59	138	88	183	18	106	62	94	59	250	169	88	179	245	316	375	N	Down	0.0976313	N	Up	0.724618	N	Up	0.242913	N	Down	0.261432	Y	Down	0.00014915	N	Down	0.0243399	N	Down	0.0059184	N
AT1G50420.1	bracteal	scarecrow-like 3	Gohir.A09G111400.1,Gohir.A07G180100.1,Gohir.D09G108000.1,Gohir.A05G333000.1,Gohir.D13G221400.1,Gohir.D07G187000.1,Gohir.A13G012900.1,Gohir.D13G014100.1,Gohir.A01G099900.1,Gohir.D01G084400.1,Gohir.D04G071500.1	53	80	239	246	143	204	97	135	100	157	82	84	50	118	118	181	47	64	87	77	86	68	109	122	N	Down	0.395195	N	Down	0.918348	N	Down	0.149489	N	Down	0.501009	Y	Down	0.00688813	N	Down	0.9559	N	Down	0.0740703	Y
AT1G50430.1	bracteal	Ergosterol biosynthesis ERG4/ERG24 family	Gohir.A10G002300.2,Gohir.A10G002300.1,Gohir.D10G002300.1	731	528	425	440	522	480	644	410	501	728	452	452	476	518	608	657	398	465	531	398	343	377	254	398	N	Up	0.401293	N	Down	0.902931	N	Up	0.699769	N	Up	0.280737	Y	Down	0.00217239	N	Equal	0.996445	N	Down	0.772629	N
AT1G51110.1	bracteal	Plastid-lipid associated protein PAP / fibrillin family protein	Gohir.D08G088400.1,Gohir.1Z052000.1,Gohir.A08G078500.1,Gohir.A08G078500.2	43	86	59	88	122	119	47	85	86	144	39	75	25	62	93	70	28	97	80	286	88	233	101	138	N	Down	0.157457	N	Down	0.274525	N	Up	0.908579	N	Down	0.284358	Y	Down	0.00242506	N	Down	0.137473	N	Down	0.130012	N
AT1G51140.1	bracteal	basic helix-loop-helix (bHLH) DNA-binding superfamily protein	Gohir.A05G067900.2,Gohir.A05G067900.1,Gohir.D05G070900.1,Gohir.D05G070900.2	11	21	92	36	36	53	59	48	102	165	117	104	8	35	136	111	54	159	132	131	197	264	349	331	N	Down	0.387477	N	Up	0.0133175	N	Down	0.241387	N	Up	0.725084	Y	Down	0.00380999	N	Up	0.74941	N	Down	0.0697468	N
AT1G51540.1	bracteal	Galactose oxidase/kelch repeat superfamily protein	Gohir.A10G002600.1,Gohir.D10G002600.1,Gohir.A05G340900.1,Gohir.A09G034000.1	57	75	44	66	42	57	87	90	114	66	63	54	63	49	74	62	42	70	94	152	58	90	55	71	N	Down	0.570256	N	Down	0.316637	N	Down	0.340734	N	Down	0.965091	Y	Up	0.00404414	N	Up	0.735498	N	Up	0.649496	N
AT1G52240.2	bracteal		Gohir.D01G210200.1,Gohir.A01G221300.1,Gohir.D03G060600.1,Gohir.A09G082200.2,Gohir.A02G120700.1,Gohir.A09G082200.1,Gohir.D09G082000.1	2678	1114	4174	963	1166	672	2887	2617	745	506	2255	804	2653	1478	878	872	3896	1015	1325	1014	684	210	289	240	N	Up	0.0200249	N	Up	0.0192861	N	Up	0.0419463	N	Up	0.917029	Y	Up	0.00161167	N	Up	0.14174	N	Up	0.0240911	N
AT1G52540.1	bracteal	Protein kinase superfamily protein	Gohir.D08G096300.1,Gohir.D06G191900.1,Gohir.D04G085600.2,Gohir.A09G042800.1,Gohir.D04G085600.1,Gohir.D09G044400.1,Gohir.A06G185100.1	112	165	110	216	148	185	308	207	174	120	240	155	108	152	152	143	197	144	235	215	222	175	287	178	N	Down	0.361238	N	Down	0.0357157	N	Down	0.383109	N	Up	0.367342	Y	Up	0.0180219	N	Up	0.14552	N	Down	0.429114	N
AT1G52600.1	bracteal	Peptidase S24/S26A/S26B/S26C family protein	Gohir.A06G056700.5,Gohir.A06G056700.1,Gohir.A06G056700.3,Gohir.A09G018600.1,Gohir.D08G157800.1,Gohir.D09G167900.1,Gohir.D10G076300.1,Gohir.D04G156300.1,Gohir.D05G332600.1,Gohir.A06G056700.4,Gohir.A10G075200.1,Gohir.D06G055100.1,Gohir.A05G112100.1,Gohir.A06G056700.2,Gohir.A05G338600.1,Gohir.A05G125600.1,Gohir.A12G120500.1,Gohir.A12G120500.2,Gohir.D06G055100.4,Gohir.D06G055100.3,Gohir.D06G055100.2,…	2071	1652	1189	1159	1285	1092	1408	1312	1046	1383	891	816	1133	1132	1039	1225	868	810	1797	1293	888	1105	727	1072	N	Up	0.535545	N	Up	0.931565	N	Up	0.432901	N	Up	0.861083	Y	Down	0.0160179	N	Up	0.724744	N	Up	0.999345	N
AT1G52820.1	bracteal	2-oxoglutarate (2OG) and Fe(II)-dependent oxygenase superfamily protein	Gohir.D11G248900.1,Gohir.D05G010700.1,Gohir.D11G249000.1,Gohir.A02G121500.1,Gohir.D11G249000.2,Gohir.A04G027300.1,Gohir.D05G361100.1,Gohir.A11G238300.1,Gohir.A04G027200.1,Gohir.A13G204300.1,Gohir.A13G204500.1,Gohir.D05G361200.1,Gohir.A04G027500.1,Gohir.A13G205900.1,Gohir.A09G084600.1,Gohir.A05G010000.1,Gohir.D05G360800.1,Gohir.D13G209700.1,Gohir.D05G360900.1,Gohir.A04G027000.1,Gohir.A10G078500.1,…	240	405	233	511	156	185	184	133	335	129	336	167	117	153	388	186	249	119	336	129	157	63	146	166	N	Down	0.184	N	Down	0.0249807	N	Down	0.499615	N	Up	0.478607	Y	Up	0.000917296	N	Up	0.0218826	N	Down	0.636748	Y
AT1G52870.2	bracteal	Peroxisomal membrane 22 kDa (Mpv17/PMP22) family protein	Gohir.D13G065700.1,Gohir.D05G360200.2,Gohir.D05G360200.3,Gohir.D05G360200.1,Gohir.D05G360200.4,Gohir.A13G056300.1,Gohir.A04G027900.1,Gohir.A04G027900.2	198	629	721	773	1269	1634	291	475	406	574	543	803	194	599	540	514	618	933	829	985	927	1468	1286	1345	Y	Down	0.00407737	N	Down	0.811867	N	Down	0.222059	N	Down	0.246617	Y	Down	0.00578812	N	Down	0.130068	Y	Down	0.000301273	N
AT1G53160.2	bracteal	squamosa promoter binding protein-like 4	Gohir.A13G146600.1	0	78	42	133	467	445	91	961	17	281	6	103	280	1145	42	106	2	33	10	44	4	7	2	0	Y	Down	1.6503e-07	N	Down	0.172664	N	Up	0.845972	N	Down	7.32587e-05	Y	Down	4.77396e-15	N	Down	0.0528476	Y	Down	8.47125e-05	Y
AT1G53190.2	bracteal	RING/U-box superfamily protein	Gohir.A11G286700.2,Gohir.D11G306400.1,Gohir.D11G306400.2,Gohir.D13G152400.1	99	65	98	73	56	47	56	58	95	61	53	28	55	59	67	80	32	28	69	58	46	50	46	35	N	Up	0.402468	N	Up	0.56483	N	Up	0.610247	N	Down	0.951442	Y	Up	0.0186003	N	Up	0.17619	N	Down	0.895456	N
AT1G53250.1	bracteal	histone-lysine N-methyltransferase, H3 lysine-79 specific-like protein	Gohir.A13G148500.2,Gohir.A13G148500.1,Gohir.A13G148500.3,Gohir.D13G153100.1	8	41	22	61	35	45	23	39	56	91	26	28	19	16	58	38	6	22	65	111	32	58	31	38	N	Down	0.0847391	N	Down	0.0144172	N	Down	0.429692	N	Down	0.443126	Y	Down	0.0129151	N	Down	0.872371	N	Up	0.829545	N
AT1G53450.1	bracteal	epstein-barr nuclear antigen	Gohir.A03G054800.1	442	388	486	498	582	655	473	323	573	425	448	360	114	355	513	447	314	526	403	273	380	417	469	400	N	Up	0.73607	N	Down	0.953418	N	Down	0.664638	N	Up	0.472847	Y	Up	0.0171269	N	Up	0.418382	N	Down	0.00142746	N
AT1G53750.1	bracteal	regulatory particle triple-A 1A	Gohir.D06G202500.1,Gohir.D05G144500.1,Gohir.D10G050600.1,Gohir.A05G142200.1,Gohir.A06G194800.1,Gohir.A10G050000.1	1928	1583	2415	1828	1935	1797	1360	1266	1948	1434	1629	1338	1025	1355	2106	2389	1221	1324	1892	1446	1272	1252	1731	1677	N	Up	0.587355	N	Up	0.330189	N	Up	0.717667	N	Up	0.859305	Y	Up	0.00667222	N	Up	0.427076	N	Down	0.296163	N
AT1G53885.1	bracteal	linoleate 9S-lipoxygenase-4 protein, putative (DUF581)	Gohir.D10G052100.1,Gohir.A06G143300.1,Gohir.A10G050600.1,Gohir.D06G149100.1	189	297	144	245	403	168	171	216	229	438	137	176	160	137	240	443	62	135	119	250	201	249	191	165	N	Down	0.287662	N	Down	0.233791	N	Up	0.0505238	N	Down	0.743661	Y	Down	0.000488189	N	Down	0.571715	N	Up	0.846081	N
AT1G54100.2	bracteal	aldehyde dehydrogenase 7B4	Gohir.A06G144000.2,Gohir.A06G144000.1,Gohir.D06G149800.1	618	642	1296	1304	1054	914	584	500	930	589	869	731	355	568	982	1028	713	827	584	420	474	354	1079	888	N	Down	0.919582	N	Down	0.983607	N	Up	0.498252	N	Up	0.708676	Y	Up	0.000137005	N	Up	0.496303	N	Down	0.113759	N
AT1G54160.1	bracteal	nuclear factor Y, subunit A5	Gohir.A07G013900.2,Gohir.D07G013500.1,Gohir.A07G013700.1,Gohir.A07G013900.1	4	18	38	61	66	75	25	61	67	210	46	70	27	54	97	106	33	100	42	37	37	65	60	64	N	Down	0.110139	N	Down	0.239692	N	Down	0.671955	N	Down	0.156323	Y	Down	1.17001e-11	N	Down	0.291138	N	Down	0.244817	N
AT1G55000.2	bracteal	peptidoglycan-binding LysM domain-containing protein	Gohir.A08G210900.1,Gohir.D08G227700.1	216	246	443	249	299	255	249	235	407	284	374	281	194	297	434	463	242	285	323	255	321	256	424	402	N	Down	0.740641	N	Up	0.0571741	N	Up	0.49655	N	Up	0.896071	Y	Up	0.00616222	N	Up	0.304139	N	Down	0.206687	N
AT1G55535.1	bracteal	transmembrane protein	Gohir.A03G021700.1,Gohir.A03G021700.2,Gohir.D08G024700.1,Gohir.D08G020800.1,Gohir.D03G147000.1,Gohir.A03G021700.3,Gohir.A08G014200.1,Gohir.A08G014200.2,Gohir.A08G014200.3	3288	2232	864	1531	414	440	459	611	384	702	291	333	946	507	650	1030	309	420	395	271	328	298	242	186	N	Up	0.282959	N	Down	0.0480605	N	Down	0.776619	N	Down	0.492615	Y	Down	1.24615e-06	N	Down	0.622427	N	Up	0.0667685	Y
AT1G55740.1	bracteal	seed imbibition 1	Gohir.A13G130100.1,Gohir.A04G002300.1,Gohir.D13G133000.1,Gohir.D05G387000.1	2	19	7	31	42	48	104	189	90	157	30	26	73	137	50	38	16	40	117	97	125	79	119	44	N	Down	0.017265	N	Down	0.0798628	N	Down	0.735288	N	Down	0.204557	Y	Down	0.00106397	N	Up	0.820355	N	Down	0.141297	N
AT1G55850.1	bracteal	cellulose synthase like E1	Gohir.D11G245700.1,Gohir.D02G043300.1,Gohir.A11G234900.1,Gohir.D11G245800.1,Gohir.A13G165900.1,Gohir.D11G245600.1,Gohir.D11G245900.1,Gohir.A11G235000.1,Gohir.D09G225800.1,Gohir.A11G234500.1,Gohir.A11G234500.3,Gohir.A11G234500.2,Gohir.A11G234500.4,Gohir.D01G076900.1,Gohir.A01G092500.2,Gohir.A01G092500.1,Gohir.A13G165700.1,Gohir.A11G235100.2,Gohir.A11G235100.1,Gohir.A09G223800.1,Gohir.A13G165800.1,…	104	218	299	355	487	543	333	322	282	451	318	327	190	278	301	315	258	425	327	490	255	471	553	934	N	Down	0.0664589	N	Down	0.560501	N	Down	0.678248	N	Up	0.925675	Y	Down	0.00127143	N	Down	0.92537	N	Down	0.270776	N
AT1G56170.1	bracteal	nuclear factor Y, subunit C2	Gohir.D01G084700.1,Gohir.A01G100000.1,Gohir.D01G084500.1	157	317	268	291	236	317	261	220	163	236	249	312	284	303	216	294	316	270	294	282	127	139	249	199	N	Down	0.109849	N	Down	0.787018	N	Down	0.204649	N	Up	0.703257	Y	Down	0.0120113	N	Down	0.427575	N	Down	0.846122	N
AT1G56210.1	bracteal	Heavy metal transport/detoxification superfamily protein	Gohir.D08G225800.2,Gohir.A08G208900.1	14	8	11	13	12	10	64	17	66	18	90	21	14	15	55	32	40	8	17	9	21	10	32	13	N	Up	0.51946	N	Down	0.72339	N	Up	0.763505	N	Up	0.293189	Y	Up	0.0147639	N	Up	0.0154003	N	Down	0.944146	N
AT1G56290.1	bracteal	CwfJ-like family protein	Gohir.D06G065300.2,Gohir.D06G065300.1,Gohir.A06G066800.1	128	126	138	147	124	125	102	55	176	103	124	77	29	58	170	153	81	98	71	77	89	61	121	112	N	Up	0.972956	N	Down	0.846238	N	Down	0.951273	N	Up	0.25673	Y	Up	0.00103569	N	Up	0.231759	N	Down	0.245476	N
AT1G57680.1	bracteal	plasminogen activator inhibitor	Gohir.D02G237600.2,Gohir.D08G114700.1,Gohir.A03G216000.2,Gohir.A03G216000.1,Gohir.A08G097800.1,Gohir.D01G131300.1,Gohir.D04G177200.5,Gohir.D04G177200.4,Gohir.D04G177200.3,Gohir.D04G177200.2,Gohir.D04G177200.1	258	225	214	195	287	252	263	228	366	265	224	170	129	217	337	344	149	187	376	387	266	314	365	260	N	Up	0.734021	N	Up	0.77941	N	Up	0.598005	N	Up	0.815741	Y	Up	0.015132	N	Up	0.355125	N	Down	0.238768	N
AT1G58190.2	bracteal	receptor like protein 9	Gohir.A13G202100.1,Gohir.A05G389900.1,Gohir.D13G207900.1,Gohir.D06G196800.1,Gohir.A10G141600.1,Gohir.D06G196900.1,Gohir.A05G351000.1,Gohir.A05G012900.1,Gohir.D01G033200.1	24	21	27	33	56	44	43	93	73	237	49	65	31	60	69	71	24	89	18	36	29	37	18	55	N	Up	0.925214	N	Down	0.623611	N	Up	0.454227	N	Down	0.153514	Y	Down	1.49991e-05	N	Down	0.482876	N	Down	0.273046	N
AT1G58470.1	bracteal	RNA-binding protein 1	Gohir.A06G026100.1,Gohir.A06G026100.2,Gohir.A06G026100.3,Gohir.D06G023200.2,Gohir.D06G023500.1,Gohir.D06G023200.1	77	93	123	152	142	172	109	112	180	114	145	89	109	70	196	141	92	93	133	169	82	92	131	101	N	Down	0.670276	N	Down	0.516364	N	Down	0.449401	N	Down	0.963431	Y	Up	0.00373433	N	Up	0.142465	N	Up	0.354381	N
AT1G58520.2	bracteal	GDSL-like lipase/acylhydrolase superfamily protein	Gohir.A01G124400.1,Gohir.D03G126800.5,Gohir.D03G126800.2,Gohir.D03G126800.3,Gohir.D03G126800.1,Gohir.D05G364100.1,Gohir.D05G364100.3,Gohir.D05G364100.2,Gohir.D03G126800.4,Gohir.D10G122000.2,Gohir.D10G122000.1,Gohir.D13G083100.1,Gohir.D07G119600.2,Gohir.D07G119600.1	781	627	421	527	616	474	986	822	1046	732	1213	934	729	940	807	763	972	844	1107	839	473	499	593	538	N	Up	0.553575	N	Down	0.444969	N	Up	0.222694	N	Up	0.654627	Y	Up	0.00239203	N	Up	0.301436	N	Down	0.356812	N
AT1G59750.4	bracteal	auxin response factor 1	Gohir.D10G084000.1,Gohir.D10G084000.3,Gohir.D10G084000.2,Gohir.A10G158300.2,Gohir.A10G158300.1	63	102	143	163	158	187	97	150	88	181	63	77	72	106	131	177	66	93	94	126	114	140	145	124	N	Down	0.300348	N	Down	0.68534	N	Down	0.494457	N	Down	0.368362	Y	Down	1.63067e-05	N	Down	0.616383	N	Down	0.383206	N
AT1G59960.1	bracteal	NAD(P)-linked oxidoreductase superfamily protein	Gohir.A02G033000.1,Gohir.D04G179900.1,Gohir.D01G135500.1,Gohir.A03G143400.1,Gohir.A03G143400.2,Gohir.D01G135400.1,Gohir.A04G136800.1,Gohir.A03G143600.1,Gohir.A03G113700.1,Gohir.D02G166700.1,Gohir.A03G143700.1,Gohir.D02G166600.1,Gohir.A03G143300.1,Gohir.D02G138000.1,Gohir.A01G145000.1,Gohir.A01G144900.1,Gohir.1Z025600.1,Gohir.D02G166500.1	270	456	360	568	913	723	589	780	572	873	551	824	519	674	676	759	612	767	602	675	633	881	658	769	N	Down	0.174682	N	Down	0.129954	N	Up	0.271846	N	Down	0.492607	Y	Down	0.000408241	N	Down	0.119336	N	Down	0.362492	N
AT1G60000.1	bracteal	RNA-binding (RRM/RBD/RNP motifs) family protein	Gohir.D02G048800.1,Gohir.A02G043100.1	72	127	104	188	330	249	94	149	162	260	146	239	36	119	203	105	100	283	275	629	257	445	247	297	N	Down	0.211104	N	Down	0.163359	N	Up	0.221218	N	Down	0.350915	Y	Down	0.0012715	N	Down	0.100678	N	Down	0.0141148	Y
AT1G60170.1	bracteal	pre-mRNA processing ribonucleoprotein binding region-containing protein	Gohir.D02G163400.1,Gohir.A03G140600.2,Gohir.A03G140600.1	951	484	1209	627	676	529	663	573	616	461	733	594	332	487	626	785	601	609	567	333	384	265	482	327	N	Up	0.0671024	N	Up	0.0244035	N	Up	0.309053	N	Up	0.722641	Y	Up	0.0192979	N	Up	0.41663	N	Down	0.203822	N
AT1G60500.1	bracteal	Dynamin related protein 4C	Gohir.D13G005900.1,Gohir.D13G005500.1,Gohir.D13G006200.1,Gohir.D13G006500.1,Gohir.D13G006000.1,Gohir.D13G006400.1,Gohir.D13G005600.1,Gohir.A13G006200.1,Gohir.D13G005700.1,Gohir.A13G006100.1,Gohir.A13G006000.1,Gohir.D13G006300.1	0	15	76	26	71	60	127	189	53	186	62	77	62	177	96	93	51	72	170	256	58	91	60	139	N	Down	0.00151086	N	Up	0.0240246	N	Up	0.621683	N	Down	0.403984	Y	Down	8.57758e-13	N	Down	0.560295	N	Down	0.0129284	N
AT1G60550.1	bracteal	enoyl-CoA hydratase/isomerase D	Gohir.D03G092900.1,Gohir.A03G138500.1,Gohir.D02G161500.1	146	238	192	232	485	304	265	284	190	386	149	380	210	291	227	238	161	274	297	481	230	304	177	209	N	Down	0.236174	N	Down	0.603122	N	Up	0.0354889	N	Down	0.874197	Y	Down	2.86503e-07	Y	Down	0.00122813	N	Down	0.321014	N
AT1G60690.1	bracteal	NAD(P)-linked oxidoreductase superfamily protein	Gohir.D11G262800.1,Gohir.D11G263300.1,Gohir.D11G263100.1,Gohir.A08G215100.1,Gohir.A08G214700.1,Gohir.A08G215200.1,Gohir.A11G253400.1,Gohir.D11G263200.1,Gohir.A02G034400.1,Gohir.D11G263000.2,Gohir.D11G263000.1,Gohir.A08G214800.1,Gohir.A11G252800.1,Gohir.A08G215000.1,Gohir.A11G253100.1,Gohir.D11G262700.1,Gohir.A08G214600.2,Gohir.A08G214600.3,Gohir.A08G214600.1,Gohir.D13G108000.2,Gohir.A08G214900.1,…	4507	8875	3983	4351	6467	6620	2434	3236	2693	5072	1852	2785	2038	4665	2668	4323	1541	3242	8877	8011	5177	5306	4375	4760	N	Down	0.102879	N	Down	0.771117	N	Down	0.907723	N	Down	0.473895	Y	Down	1.87435e-08	N	Down	0.0977409	Y	Down	0.00121732	Y
AT1G60950.1	bracteal	2Fe-2S ferredoxin-like superfamily protein	Gohir.A03G192900.1,Gohir.A12G027700.1,Gohir.D13G034500.1,Gohir.D02G214000.1,Gohir.D02G213900.1,Gohir.A13G036200.1,Gohir.D12G027100.1,Gohir.A03G193000.1	375	1608	1910	1856	5801	4164	2259	3616	2024	3002	1599	3460	1851	3929	2223	1598	1823	3483	5173	11724	3468	7431	2977	3781	Y	Down	0.000263791	N	Up	0.919488	N	Up	0.101638	N	Down	0.487076	Y	Down	0.0173103	Y	Down	0.00182494	N	Down	0.0522046	N
AT1G61260.1	bracteal	cotton fiber (DUF761)	Gohir.D01G055700.1,Gohir.A10G020200.2,Gohir.A10G020200.1,Gohir.A05G164700.2,Gohir.A05G164700.1,Gohir.A01G068400.1,Gohir.D10G021000.1,Gohir.D10G021000.2,Gohir.D05G167700.1,Gohir.D05G167700.2	188	828	292	984	702	1262	341	465	202	610	282	1247	129	402	365	641	175	1027	695	788	915	1577	2262	1712	Y	Down	0.00228006	Y	Down	5.47799e-05	Y	Down	0.00533697	N	Down	0.46229	Y	Down	8.1547e-12	Y	Down	0.000126145	N	Down	0.0795564	Y
AT1G61600.1	bracteal	DUF1262 family protein (DUF1262)	Gohir.D13G154400.1,Gohir.A13G150100.1	8	45	15	49	30	53	59	37	101	60	123	68	29	28	73	50	50	28	42	27	54	62	64	59	N	Down	0.0523474	N	Down	0.0128887	N	Down	0.106731	N	Up	0.445721	Y	Up	0.00563287	N	Up	0.129811	N	Up	0.973977	N
AT1G62750.1	bracteal	Translation elongation factor EFG/EF2 protein	Gohir.A11G019900.1,Gohir.D11G019600.1	69	100	162	167	286	246	83	145	137	210	104	149	39	91	169	178	80	138	118	318	92	150	196	283	N	Down	0.456514	N	Down	0.939418	N	Up	0.508081	N	Down	0.261449	Y	Down	0.00697829	N	Down	0.279758	N	Down	0.101739	N
AT1G62780.1	bracteal	dimethylallyl, adenosine tRNA methylthiotransferase	Gohir.D11G019700.1,Gohir.A11G020000.1	156	216	242	253	353	335	96	176	144	217	180	160	81	97	158	151	122	217	177	393	174	208	287	402	N	Down	0.419833	N	Down	0.87141	N	Up	0.805862	N	Down	0.208969	Y	Down	0.0174732	N	Up	0.720329	N	Down	0.67725	N
AT1G63070.1	bracteal	pentatricopeptide (PPR) repeat-containing protein	Gohir.A01G050100.1,Gohir.D13G062700.1	53	68	45	70	87	93	171	77	66	112	83	99	116	90	63	82	102	79	101	91	37	81	33	21	N	Down	0.599866	N	Down	0.350715	N	Down	0.82406	N	Up	0.304919	Y	Down	0.00476372	N	Down	0.791383	N	Up	0.602723	N
AT1G63120.1	bracteal	RHOMBOID-like 2	Gohir.A03G017900.1,Gohir.D08G197700.1,Gohir.D11G007800.1,Gohir.D03G153600.1,Gohir.A12G225600.1	136	209	151	320	104	225	147	247	220	152	224	234	204	205	208	126	91	231	197	255	100	142	143	110	N	Down	0.297597	N	Down	0.0170528	Y	Down	0.00215324	N	Down	0.248408	Y	Up	0.014811	N	Down	0.895465	N	Down	0.97774	Y
AT1G63660.1	bracteal	GMP synthase (glutamine-hydrolyzing), putative / glutamine amidotransferase	Gohir.A03G016700.1,Gohir.A08G182900.1,Gohir.A08G182900.2,Gohir.D03G151200.1,Gohir.D08G201400.1	105	83	101	130	125	134	99	109	112	163	118	124	100	68	108	141	65	94	123	154	94	130	173	167	N	Up	0.618925	N	Down	0.448602	N	Down	0.759266	N	Down	0.847422	Y	Down	0.0186846	N	Down	0.860853	N	Up	0.396776	N
AT1G63680.1	bracteal	ALBINO OR PALE-GREEN 13	Gohir.A12G229900.1,Gohir.A03G016800.1,Gohir.A03G016800.2,Gohir.D03G151100.1,Gohir.D03G151100.3,Gohir.D03G151100.2,Gohir.D12G231000.1	33	72	25	53	43	54	77	103	65	121	53	62	33	91	60	64	43	53	126	165	88	74	51	53	N	Down	0.111119	N	Down	0.0883599	N	Down	0.502792	N	Down	0.570819	Y	Down	0.000739335	N	Down	0.698842	N	Down	0.0801801	N
AT1G63930.1	bracteal	from the Czech 'roh' meaning 'corner'	Gohir.D12G233500.1,Gohir.A05G126400.1,Gohir.D12G233600.1,Gohir.A03G021000.1,Gohir.A12G233800.1,Gohir.D03G147800.1,Gohir.D05G127300.1	25	18	23	22	60	21	21	29	27	75	28	196	9	19	32	44	13	110	30	28	19	34	29	29	N	Up	0.603203	N	Up	0.928242	N	Up	0.00428656	N	Down	0.665653	N	Down	3.21889e-05	Y	Down	9.16962e-05	N	Down	0.488285	N
AT1G64140.1	bracteal	WRKY transcription factor	Gohir.D03G080300.1,Gohir.D09G185600.1,Gohir.A09G191100.1,Gohir.A02G103700.3,Gohir.A02G103700.1,Gohir.A02G103700.2,Gohir.D03G080200.1	194	289	448	451	342	444	415	295	606	432	618	387	302	225	573	664	280	389	244	211	244	256	434	450	N	Down	0.310103	N	Down	0.98605	N	Down	0.23654	N	Up	0.429182	Y	Up	0.00660803	N	Up	0.0777688	N	Up	0.370457	N
AT1G64280.1	bracteal	regulatory protein (NPR1)	Gohir.D08G266500.1,Gohir.A08G245500.1	69	17	30	14	25	14	87	19	125	60	94	28	27	12	119	55	54	60	56	42	96	59	212	150	N	Up	0.0135126	N	Up	0.124826	N	Up	0.230286	N	Up	0.0381889	Y	Up	5.25574e-05	N	Up	0.00827479	N	Up	0.337372	Y
AT1G64510.1	bracteal	Translation elongation factor EF1B/ribosomal protein S6 family protein	Gohir.A12G238200.1,Gohir.D12G239300.1	66	203	133	258	285	279	174	310	136	344	142	236	105	206	168	203	74	166	374	1164	177	387	208	344	N	Down	0.0108662	N	Down	0.0373312	N	Up	0.922143	N	Down	0.198971	Y	Down	5.85894e-10	N	Down	0.0961765	N	Down	0.0746838	N
AT1G65820.1	bracteal	microsomal glutathione s-transferase	Gohir.D08G048100.1,Gohir.A07G176700.1,Gohir.D07G184000.1,Gohir.A08G037800.1	735	862	800	671	1020	921	946	873	645	983	850	974	840	1140	780	870	946	1174	1309	981	742	794	806	903	N	Down	0.668383	N	Up	0.544629	N	Up	0.628086	N	Up	0.842232	Y	Down	0.00040438	N	Down	0.592991	N	Down	0.411221	N
AT1G65930.1	bracteal	cytosolic NADP+-dependent isocitrate dehydrogenase	Gohir.D11G168700.1,Gohir.A11G169500.1,Gohir.D01G195300.1,Gohir.A08G092400.1,Gohir.D12G059400.1,Gohir.D11G175700.1	3092	1577	2105	1572	1676	1219	2609	1249	3361	1644	2385	1273	1861	1610	2415	2551	1690	1209	2200	1669	1517	977	1217	1217	N	Up	0.0612487	N	Up	0.307854	N	Up	0.168657	N	Up	0.0679726	Y	Up	2.05929e-10	N	Up	0.0115347	N	Up	0.576571	N
AT1G67280.1	bracteal	Glyoxalase/Bleomycin resistance protein/Dioxygenase superfamily protein	Gohir.D06G063800.1,Gohir.A08G242500.1,Gohir.D08G263300.1,Gohir.D05G026800.1,Gohir.A06G065300.3,Gohir.A06G065300.2,Gohir.A06G065300.1,Gohir.D06G093600.1,Gohir.D06G093600.2,Gohir.A06G094000.1,Gohir.A05G025300.1	276	342	249	307	349	291	226	367	262	406	406	381	144	279	310	351	233	426	348	832	326	511	307	394	N	Down	0.573063	N	Down	0.501623	N	Up	0.410717	N	Down	0.268499	Y	Down	0.000997136	N	Up	0.819277	N	Down	0.0611408	N
AT1G67330.1	bracteal	glucuronoxylan 4-O-methyltransferase-like protein (DUF579)	Gohir.A03G125800.1,Gohir.A04G139900.1,Gohir.D12G152900.1,Gohir.D02G148800.1,Gohir.A12G149000.1,Gohir.A01G160400.1,Gohir.D04G183100.1	593	781	1169	1486	1048	1017	1210	1243	749	1456	1200	1302	737	1091	1067	1901	594	1409	863	814	691	797	628	789	N	Down	0.463289	N	Down	0.402324	N	Up	0.882066	N	Down	0.946735	Y	Down	5.63747e-06	N	Down	0.748008	N	Down	0.151329	Y
AT1G67410.1	bracteal	Exostosin family protein	Gohir.D01G148200.1,Gohir.A03G126900.1,Gohir.A01G160600.1,Gohir.A01G160600.3,Gohir.A01G160600.2,Gohir.A05G310800.1,Gohir.D02G150300.1,Gohir.D05G311600.1	61	131	68	162	74	130	89	173	86	149	52	84	77	92	99	92	26	91	87	134	86	126	54	61	N	Down	0.0900974	N	Down	0.0111975	N	Down	0.0397787	N	Down	0.174138	Y	Down	0.00134588	N	Down	0.2263	N	Down	0.692537	N
AT1G67480.2	bracteal	Galactose oxidase/kelch repeat superfamily protein	Gohir.D01G154800.1,Gohir.A01G155100.1,Gohir.D12G152400.2,Gohir.A12G148500.1	222	139	144	142	215	105	260	142	350	256	286	154	123	106	338	327	192	172	352	212	385	374	656	437	N	Up	0.276121	N	Up	0.967809	Y	Up	0.00474045	N	Up	0.181411	Y	Up	0.019281	N	Up	0.0850673	N	Up	0.730137	N
AT1G67730.1	bracteal	beta-ketoacyl reductase 1	Gohir.A03G131300.1,Gohir.D03G125500.1,Gohir.1Z089500.1,Gohir.A03G042600.1,Gohir.D03G125100.1,Gohir.D02G155200.1,Gohir.1Z066600.1	1293	1899	480	928	749	1077	1120	721	1626	487	775	640	926	1016	786	602	798	668	1116	621	466	317	445	340	N	Down	0.298326	N	Down	0.0252811	N	Down	0.0859375	N	Up	0.279579	Y	Up	0.000544043	N	Up	0.474226	N	Down	0.733332	N
AT1G67856.1	bracteal	RING/U-box superfamily protein	Gohir.D01G151600.1,Gohir.A01G158800.1	75	336	155	337	296	458	236	235	84	239	108	507	220	530	164	197	186	316	373	135	61	97	140	85	N	Down	0.0275947	N	Down	0.014941	N	Down	0.0511305	N	Up	0.996888	Y	Down	0.000403666	N	Down	0.0228647	N	Down	0.00478393	N
AT1G68430.1	bracteal	hypothetical protein	Gohir.A03G148500.1,Gohir.D02G171600.1	6	33	17	18	13	29	101	61	92	34	64	38	80	13	44	35	8	8	113	76	121	37	41	19	N	Down	0.0238348	N	Down	0.943904	N	Down	0.0865532	N	Up	0.343064	Y	Up	0.000473123	N	Up	0.351559	N	Up	0.00291621	N
AT1G68620.1	bracteal	alpha/beta-Hydrolases superfamily protein	Gohir.D12G172200.1,Gohir.A12G168700.1,Gohir.D06G184200.1,Gohir.A06G174100.1	339	1095	425	939	845	1321	492	473	561	1778	520	927	603	591	728	684	452	698	927	955	490	727	684	1077	N	Down	0.0422617	N	Down	0.00737499	N	Down	0.033012	N	Up	0.928974	Y	Down	3.06388e-07	N	Down	0.0250313	N	Up	0.942282	N
AT1G68760.1	bracteal	nudix hydrolase 1	Gohir.A13G071200.1,Gohir.D13G069200.1	863	724	1891	1026	1504	935	954	1071	1162	1954	811	773	850	1022	1382	1901	881	758	1450	564	1634	1593	1651	1800	N	Up	0.742208	N	Up	0.0340751	N	Up	0.0468314	N	Down	0.775268	Y	Down	5.83552e-05	N	Up	0.847065	N	Down	0.498002	Y
AT1G69040.2	bracteal	ACT domain repeat 4	Gohir.A01G022100.1,Gohir.D02G131500.1,Gohir.A07G049100.1,Gohir.A03G106300.1,Gohir.A03G106300.2,Gohir.A12G159600.1,Gohir.D01G020600.1,Gohir.D07G053400.1,Gohir.D07G053400.2,Gohir.D12G162900.1,Gohir.D12G162900.2	147	271	230	356	234	415	328	384	245	379	189	202	225	341	263	236	154	177	434	437	212	320	226	218	N	Down	0.134998	N	Down	0.151126	N	Down	0.0120472	N	Down	0.711019	Y	Down	0.000960556	N	Down	0.832642	N	Down	0.198932	N
AT1G69370.1	bracteal	chorismate mutase 3	Gohir.A13G079600.2,Gohir.D13G079300.1,Gohir.A13G079600.1	162	95	54	40	57	43	139	111	119	46	126	51	154	109	92	51	112	46	133	73	60	55	42	16	N	Up	0.271583	N	Up	0.490345	N	Up	0.396209	N	Up	0.648843	Y	Up	1.27601e-06	N	Up	0.0133256	N	Up	0.384439	N
AT1G69380.1	bracteal	sporulation protein (DUF155)	Gohir.A13G079400.2,Gohir.A13G079400.1,Gohir.D13G079100.1,Gohir.D13G079100.3,Gohir.D13G079100.2,Gohir.D13G079100.4,Gohir.D05G305800.1,Gohir.A05G305700.1	296	148	203	192	168	116	114	89	146	100	139	105	51	98	122	153	133	100	185	146	98	80	125	84	N	Up	0.0845566	N	Up	0.867507	N	Up	0.181683	N	Up	0.616335	Y	Up	0.0273547	N	Up	0.396912	N	Down	0.181013	N
AT1G69530.2	bracteal	expansin A1	Gohir.D12G180900.1,Gohir.A12G178500.1	29	28	170	205	1041	672	46	138	38	118	18	55	6	31	113	736	8	77	18	14	21	15	47	32	N	Up	0.969219	N	Down	0.763304	N	Up	0.172852	N	Down	0.0375064	Y	Down	2.20944e-08	N	Down	0.0251786	N	Down	0.0763801	Y
AT1G69560.1	bracteal	myb domain protein 105	Gohir.D02G126400.1,Gohir.D09G013200.1,Gohir.A11G300300.1,Gohir.A11G227400.1,Gohir.A03G101700.1,Gohir.D13G075700.1,Gohir.D11G315200.1,Gohir.A13G076300.1,Gohir.A13G160700.1,Gohir.D13G166000.1,Gohir.A09G014600.1,Gohir.D11G239700.1	223	101	127	109	95	102	147	112	79	142	48	48	85	113	105	156	31	28	185	62	96	74	108	124	N	Up	0.0556278	N	Up	0.684586	N	Down	0.773873	N	Up	0.567315	Y	Down	0.00370356	N	Equal	0.952659	N	Down	0.507574	Y
AT1G69935.1	bracteal	short hypocotyl in white light1	Gohir.D04G136500.1,Gohir.A04G096700.1	344	227	347	363	353	248	171	217	183	317	205	230	107	133	304	307	205	262	171	272	230	427	260	314	N	Up	0.506647	N	Down	0.880664	N	Up	0.125381	N	Down	0.596281	Y	Down	0.000555294	N	Down	0.687061	N	Down	0.593492	N
AT1G70090.2	bracteal	glucosyl transferase family 8	Gohir.A03G144000.1,Gohir.D05G321800.1,Gohir.D02G167200.1	64	168	44	147	84	59	28	36	49	84	14	98	32	12	82	68	4	51	47	85	15	54	30	49	N	Down	0.0319834	N	Down	0.0129713	N	Up	0.25026	N	Down	0.729922	N	Down	0.107051	Y	Down	9.69785e-06	N	Up	0.421544	N
AT1G70200.1	bracteal	RNA-binding (RRM/RBD/RNP motifs) family protein	Gohir.D08G144400.1,Gohir.A08G123000.1	66	87	73	104	103	105	75	68	80	119	65	50	27	56	88	94	34	71	70	127	50	68	73	104	N	Down	0.539729	N	Down	0.304287	N	Down	0.971891	N	Up	0.877407	Y	Down	0.0235782	N	Up	0.499384	N	Down	0.262506	N
AT1G70210.1	bracteal	CYCLIN D1%3B1	Gohir.A03G181400.1,Gohir.A13G047200.1,Gohir.D11G209400.1,Gohir.D03G029600.1,Gohir.D13G043000.1,Gohir.A13G047200.2,Gohir.D02G165500.1,Gohir.A05G209200.1,Gohir.D05G212900.1,Gohir.A11G214000.1,Gohir.A03G142200.1	85	206	164	318	297	347	305	492	262	467	160	293	82	305	337	374	150	374	270	468	217	353	245	270	N	Down	0.0409647	N	Down	0.0352271	N	Down	0.477714	N	Down	0.259299	Y	Down	9.99377e-06	N	Down	0.0384903	Y	Down	0.000363438	N
AT1G70250.1	bracteal	receptor serine/threonine kinase	Gohir.A05G288500.1,Gohir.A09G176500.1,Gohir.A09G049600.1,Gohir.A09G001200.1,Gohir.A11G164800.1,Gohir.D11G301600.1,Gohir.D01G034200.1,Gohir.A11G291000.1,Gohir.D01G032900.1,Gohir.D09G050900.1,Gohir.A11G020100.1	273	944	233	452	239	501	653	530	403	633	399	573	625	854	394	366	458	628	575	624	495	382	292	502	N	Down	0.0336933	N	Down	0.0294782	Y	Down	0.00119802	N	Up	0.614856	Y	Down	0.000253056	N	Down	0.46573	N	Down	0.281298	N
AT1G70330.1	bracteal	equilibrative nucleotide transporter 1	Gohir.A11G182400.1,Gohir.D13G134900.1,Gohir.D01G084600.1,Gohir.D12G147400.1,Gohir.A12G142500.1,Gohir.A10G088800.1,Gohir.D12G083800.1,Gohir.1Z043500.1,Gohir.D01G083700.1,Gohir.D03G042300.1,Gohir.A13G083500.1,Gohir.D06G158900.1	40	75	126	200	254	297	171	180	180	282	114	155	169	175	198	267	46	100	229	309	258	375	295	366	N	Down	0.207945	N	Down	0.176278	N	Down	0.50858	N	Down	0.915938	Y	Down	0.00177085	N	Down	0.332039	N	Down	0.941042	N
AT1G70420.1	bracteal	DNA ligase-like protein, putative (DUF1645)	Gohir.A04G135400.1,Gohir.D04G178500.1	43	123	66	168	64	120	85	60	150	80	95	337	44	60	245	92	76	244	54	33	19	31	27	42	N	Down	0.190615	N	Down	0.0859122	N	Down	0.0277427	N	Up	0.678242	N	Up	0.156611	Y	Down	2.96587e-05	N	Down	0.602422	Y
AT1G70570.1	bracteal	anthranilate phosphoribosyltransferase	Gohir.D04G179500.1,Gohir.A03G136300.1,Gohir.A04G136400.1,Gohir.D02G159600.1	80	107	93	137	92	148	115	103	168	115	118	102	52	81	137	112	62	79	94	111	108	87	165	119	N	Down	0.498036	N	Down	0.24982	N	Down	0.0692577	N	Up	0.81654	Y	Up	0.0187895	N	Up	0.679197	N	Down	0.386941	N
AT1G70590.1	bracteal	F-box family protein	Gohir.A05G312700.1,Gohir.A05G312700.2,Gohir.D05G314200.1,Gohir.D05G314200.2,Gohir.A01G159300.1,Gohir.D01G151000.1	156	199	261	213	258	247	251	255	324	207	426	265	225	193	302	320	272	241	159	187	199	195	316	197	N	Down	0.549893	N	Up	0.508464	N	Up	0.847741	N	Down	0.964183	Y	Up	0.00140502	N	Up	0.085347	N	Up	0.658686	N
AT1G70730.3	bracteal	Phosphoglucomutase/phosphomannomutase family protein	Gohir.D04G186700.2,Gohir.D01G142900.1,Gohir.A04G142200.1,Gohir.A01G145500.1	1343	686	906	488	897	416	600	534	784	550	882	585	365	528	889	804	710	542	545	424	484	344	379	326	N	Up	0.0662863	N	Up	0.0349752	N	Up	0.00880563	N	Up	0.776899	Y	Up	0.00346448	N	Up	0.110412	N	Down	0.217415	N
AT1G72320.1	bracteal	pumilio 23	Gohir.A05G141800.1,Gohir.A05G141800.2,Gohir.A05G141800.3,Gohir.D05G144100.1	145	93	167	132	126	160	131	100	188	125	163	144	71	71	192	181	110	85	103	78	112	63	160	101	N	Up	0.301241	N	Up	0.476833	N	Down	0.369651	N	Up	0.589354	Y	Up	0.0093724	N	Up	0.68132	N	Equal	0.984692	N
AT1G72510.1	bracteal	DUF1677 family protein (DUF1677)	Gohir.A07G018800.1,Gohir.A13G188200.1,Gohir.D13G195100.1,Gohir.D13G195100.2,Gohir.D07G018600.1	861	3507	2880	2973	4825	3071	1262	1045	638	1026	929	795	668	1287	1389	1759	665	844	1579	1331	722	635	564	460	N	Down	0.0644219	N	Down	0.933477	N	Up	0.0263522	N	Up	0.693921	Y	Down	0.000452047	N	Up	0.534127	N	Down	0.0161864	N
AT1G72640.1	bracteal	NAD(P)-binding Rossmann-fold superfamily protein	Gohir.A05G140600.1,Gohir.D05G142800.5,Gohir.D05G142800.2,Gohir.D05G142800.3,Gohir.D05G142800.1,Gohir.D05G142800.6,Gohir.D05G142800.7,Gohir.D05G142800.4	45	59	224	127	395	193	103	172	93	191	119	135	95	97	119	87	87	136	99	232	158	234	110	106	N	Down	0.588042	N	Up	0.501833	N	Up	0.0596531	N	Down	0.590984	Y	Down	1.19635e-05	N	Down	0.711361	N	Down	0.96843	N
AT1G73830.1	bracteal	BR enhanced expression 3	Gohir.D12G052300.1,Gohir.D12G052300.2,Gohir.A09G048300.1,Gohir.D07G070900.1,Gohir.A11G005400.2,Gohir.A11G005400.1,Gohir.A12G053600.2,Gohir.A12G053600.1,Gohir.A07G066400.1,Gohir.D09G049400.1	45	29	76	59	195	193	62	224	87	167	81	137	28	142	109	85	98	56	118	66	394	448	611	655	N	Up	0.442866	N	Up	0.73	N	Up	0.988677	N	Down	0.00797524	Y	Down	0.000105504	N	Down	0.124545	N	Down	0.00269083	N
AT1G74040.1	bracteal	2-isopropylmalate synthase 1	Gohir.A10G134600.1,Gohir.A10G134600.2,Gohir.A10G134600.3,Gohir.D10G131900.3,Gohir.D10G131900.2,Gohir.D10G131900.1,Gohir.D02G112700.1,Gohir.A03G096100.1,Gohir.A03G096100.2,Gohir.A03G096100.3	188	162	202	238	194	274	161	224	207	288	166	174	136	182	201	199	95	148	181	340	215	314	373	516	N	Up	0.729333	N	Down	0.598186	N	Down	0.139952	N	Down	0.470073	Y	Down	0.0169489	N	Down	0.878337	N	Down	0.435194	N
AT1G74055.1	bracteal	transmembrane protein	Gohir.A03G074200.1,Gohir.D03G100500.1	894	46	51	19	32	14	44	12	83	17	97	64	69	10	59	23	220	38	54	15	195	5	56	12	Y	Up	0.000121109	N	Up	0.0581652	N	Up	0.152318	N	Up	0.150973	Y	Up	1.03813e-10	N	Up	0.437878	N	Up	0.300116	N
AT1G74170.1	bracteal	receptor like protein 13	Gohir.D05G010100.1,Gohir.A02G021400.1,Gohir.D02G025800.1,Gohir.A13G202200.1,Gohir.A05G009400.1,Gohir.A10G217000.1,Gohir.D02G026000.1,Gohir.D02G027500.1,Gohir.D02G026500.1,Gohir.D06G194500.1,Gohir.D02G027900.1,Gohir.A08G041900.1,Gohir.D02G026400.1,Gohir.D06G051000.1,Gohir.D02G026300.1,Gohir.D02G026700.1	910	469	715	498	773	559	757	796	598	1283	808	770	403	678	641	747	610	778	529	329	540	825	504	612	N	Up	0.0740041	N	Up	0.222307	N	Up	0.150102	N	Down	0.916446	Y	Down	0.000704696	N	Up	0.849059	N	Down	0.074849	N
AT1G74670.1	bracteal	Gibberellin-regulated family protein	Gohir.D07G126200.1,Gohir.D03G070200.1,Gohir.A07G122100.1,Gohir.A02G106700.1,Gohir.D07G083300.1	11155	62414	350	4036	333	6363	2738	19010	107	3469	99	6421	1396	26733	86	575	80	3790	12026	23297	2732	6008	106	250	N	Down	0.0495406	Y	Down	0.000468762	Y	Down	1.11239e-10	N	Down	0.0014302	Y	Down	7.77156e-16	Y	Down	1.00173e-07	Y	Down	6.28939e-10	Y
AT1G74790.1	bracteal	catalytics	Gohir.A03G068100.1,Gohir.D03G094600.2,Gohir.D03G090300.1,Gohir.A03G075700.1,Gohir.D03G094600.1	11	55	16	61	46	88	24	64	72	160	30	45	30	46	70	69	38	54	102	143	53	100	58	95	N	Down	0.0247384	N	Down	0.00215087	N	Down	0.0324962	N	Down	0.124853	Y	Down	3.31112e-06	N	Down	0.402058	N	Down	0.488581	N
AT1G75290.1	bracteal	NAD(P)-binding Rossmann-fold superfamily protein	Gohir.D12G265700.1,Gohir.A12G265500.1,Gohir.D12G173800.3,Gohir.D12G173800.1,Gohir.A12G170600.1,Gohir.D12G173800.2	443	1793	1346	3733	4921	4856	1149	2229	1443	4440	662	2084	1020	1924	1598	1826	633	2295	1640	1325	2641	1738	1581	1172	Y	Down	0.000432097	N	Down	0.0107991	N	Up	0.953632	N	Down	0.119534	Y	Down	0.000169765	Y	Down	7.14841e-06	N	Down	0.0163228	N
AT1G76065.1	bracteal	LYR family of Fe/S cluster biogenesis protein	Gohir.A01G044700.1,Gohir.D01G035600.1	292	186	257	211	388	336	301	426	222	335	227	192	140	360	277	302	287	113	319	211	169	258	128	121	N	Up	0.256606	N	Up	0.548817	N	Up	0.517445	N	Down	0.600441	Y	Down	0.0193022	N	Up	0.801668	N	Down	0.0320859	N
AT1G76140.1	bracteal	Prolyl oligopeptidase family protein	Gohir.A01G108300.1,Gohir.A01G108300.2,Gohir.A01G108400.1,Gohir.D01G094800.1,Gohir.D01G094700.1	104	71	110	103	91	84	117	206	133	262	132	412	87	112	136	162	148	282	217	109	90	91	183	201	N	Up	0.416959	N	Up	0.831943	N	Up	0.789348	N	Down	0.224722	Y	Down	7.06162e-06	Y	Down	9.0393e-05	N	Down	0.550492	N
AT1G76450.1	bracteal	Photosystem II reaction center PsbP family protein	Gohir.D01G180900.1,Gohir.A01G188600.1	5	48	30	78	44	75	25	110	56	112	25	49	3	36	41	19	11	54	121	382	89	282	65	118	N	Down	0.00145041	N	Down	0.0191422	N	Down	0.0920592	N	Down	0.0103915	Y	Down	0.00463064	N	Down	0.225401	N	Down	0.0126452	N
AT1G77000.2	bracteal	RNI-like superfamily protein	Gohir.A02G068700.1,Gohir.A02G109500.1	136	75	135	58	128	72	135	69	147	74	171	103	126	111	144	156	106	100	83	86	63	50	90	64	N	Up	0.180322	N	Up	0.0159827	N	Up	0.0415613	N	Up	0.189864	Y	Up	0.00010746	N	Up	0.11523	N	Up	0.757453	N
AT1G77420.1	bracteal	alpha/beta-Hydrolases superfamily protein	Gohir.D02G170700.1,Gohir.A03G147500.1	487	339	53	113	112	102	124	212	96	146	73	120	125	223	78	112	80	119	179	153	60	100	33	59	N	Up	0.34342	N	Down	0.0314702	N	Up	0.738844	N	Down	0.255761	Y	Down	0.0123581	N	Down	0.157909	N	Down	0.116151	N
AT1G77590.1	bracteal	long chain acyl-CoA synthetase 9	Gohir.A06G044700.1,Gohir.A05G234900.1,Gohir.D06G045200.1,Gohir.A05G234900.2,Gohir.D05G237200.1	64	178	78	106	68	102	155	153	114	76	107	62	148	143	91	92	86	80	132	101	89	86	115	105	N	Down	0.0225043	N	Down	0.367165	N	Down	0.150117	N	Up	0.972292	Y	Up	0.0217028	N	Up	0.131995	N	Up	0.924076	N
AT1G77670.1	bracteal	Pyridoxal phosphate (PLP)-dependent transferases superfamily protein	Gohir.D02G081100.1,Gohir.D09G216400.1,Gohir.A02G073900.1,Gohir.A09G213900.1	615	428	388	425	336	415	300	313	292	416	205	191	209	283	320	437	148	216	366	487	264	351	318	468	N	Up	0.336506	N	Down	0.753518	N	Down	0.346236	N	Down	0.927813	Y	Down	0.00678948	N	Up	0.803857	N	Down	0.360532	Y
AT1G78190.1	bracteal	Trm112p-like protein	Gohir.D06G036200.1,Gohir.D05G268800.1,Gohir.A05G267200.1,Gohir.A06G035600.1	688	546	801	788	600	549	863	511	737	504	847	536	559	596	839	957	994	537	1361	807	889	574	536	449	N	Up	0.534325	N	Up	0.953896	N	Up	0.676099	N	Up	0.20471	Y	Up	0.00588123	N	Up	0.194533	N	Down	0.862658	N
AT1G78560.1	bracteal	Sodium Bile acid symporter family	Gohir.D01G037600.1,Gohir.D04G176600.2,Gohir.A01G046900.1,Gohir.A04G133500.1,Gohir.D04G176600.1	50	102	55	93	81	86	116	161	114	182	90	84	34	122	114	102	89	118	158	187	129	161	67	69	N	Down	0.121848	N	Down	0.144809	N	Down	0.835912	N	Down	0.494642	Y	Down	0.00345448	N	Up	0.855355	N	Down	0.00904587	N
AT1G78570.1	bracteal	rhamnose biosynthesis 1	Gohir.A01G047100.1,Gohir.A01G047100.2,Gohir.D01G037800.1,Gohir.A05G378100.1,Gohir.D05G338200.1,Gohir.D11G302800.1,Gohir.A08G234100.1,Gohir.A04G044900.1,Gohir.A11G289600.1,Gohir.D04G037500.1	591	633	319	410	419	365	733	870	498	703	359	490	680	863	459	575	294	519	828	857	394	408	360	543	N	Down	0.846929	N	Down	0.397766	N	Up	0.542555	N	Down	0.671144	Y	Down	0.00502443	N	Down	0.248089	N	Down	0.390088	N
AT1G78600.1	bracteal	light-regulated zinc finger protein 1	Gohir.D11G303000.1,Gohir.A11G289400.1,Gohir.D01G038400.1,Gohir.A01G047800.1	90	131	433	335	286	313	121	160	149	235	144	184	197	204	205	331	120	220	231	274	134	206	227	250	N	Down	0.387446	N	Up	0.396775	N	Down	0.692498	N	Down	0.706578	Y	Down	0.00211101	N	Down	0.515863	N	Down	0.936096	Y
AT1G78660.2	bracteal	gamma-glutamyl hydrolase 1	Gohir.A01G051200.1,Gohir.A01G051400.1,Gohir.D01G041000.1	134	206	189	209	222	277	226	241	218	305	179	247	168	241	211	195	198	275	250	344	266	356	254	372	N	Down	0.298308	N	Down	0.736389	N	Down	0.351775	N	Down	0.884892	Y	Down	0.0157407	N	Down	0.273623	N	Down	0.300517	N
AT1G78780.2	bracteal	pathogenesis-related family protein	Gohir.A01G053600.1,Gohir.A01G053500.1,Gohir.A02G066300.1,Gohir.1Z064100.1,Gohir.A02G108600.1,Gohir.D03G061400.1,Gohir.D05G334400.1,Gohir.D05G334500.1	91	319	418	547	1006	1545	430	458	490	1372	592	1195	205	570	496	447	1047	1943	2277	810	1541	1841	2631	3515	N	Down	0.025108	N	Down	0.439417	N	Down	0.0850426	N	Down	0.897874	Y	Down	8.73473e-06	N	Down	0.0134204	Y	Down	0.00101658	N
AT1G78955.1	bracteal	camelliol C synthase 1	Gohir.D06G190300.3,Gohir.D06G190300.2,Gohir.D06G190300.1,Gohir.D06G190600.1,Gohir.A10G041100.1,Gohir.D10G041900.1,Gohir.D06G190400.1,Gohir.D06G190400.2	1078	456	200	286	124	315	533	174	501	262	308	143	174	150	332	323	180	140	179	89	234	276	222	198	N	Up	0.0193073	N	Down	0.294049	Y	Down	0.000131263	N	Up	0.109136	Y	Up	0.000316401	N	Up	0.00929365	N	Up	0.7324	N
AT1G79040.1	bracteal	photosystem II subunit R	Gohir.D01G024400.1,Gohir.D01G024400.2,Gohir.A04G050200.1,Gohir.A01G037100.2,Gohir.A01G037100.1,Gohir.D05G330700.1	2584	10768	8091	10230	22879	25552	7180	11441	3455	7388	6571	14820	6721	22602	4899	3376	9448	17559	20435	36493	11277	27175	9447	15504	N	Down	0.0295883	N	Down	0.656953	N	Down	0.582139	N	Down	0.238946	Y	Down	1.34126e-06	N	Down	0.0489417	Y	Down	5.96085e-05	N
AT1G79160.1	bracteal	filamentous hemagglutinin transporter	Gohir.D01G081200.1,Gohir.D13G126700.1,Gohir.D10G049400.1,Gohir.A13G122600.1,Gohir.A01G096900.1	261	439	72	182	39	203	221	94	256	124	223	47	119	99	134	152	153	129	242	257	169	169	249	193	N	Down	0.183254	N	Down	0.0224884	Y	Down	5.04244e-09	N	Up	0.0711167	Y	Up	0.000460225	Y	Up	4.93372e-06	N	Up	0.781255	N
AT1G79330.1	bracteal	metacaspase 5	Gohir.A13G126800.1	366	389	243	330	418	309	528	465	385	507	441	360	523	482	469	556	402	461	441	328	327	387	363	377	N	Down	0.871334	N	Down	0.3164	N	Up	0.178737	N	Up	0.759418	Y	Down	0.0306391	N	Up	0.452356	N	Up	0.776556	N
AT1G79340.1	bracteal	metacaspase 4	Gohir.A13G126900.1,Gohir.D13G130500.1	351	384	386	402	565	424	525	515	526	745	414	438	218	444	604	810	286	401	315	309	464	443	469	473	N	Down	0.813232	N	Down	0.889571	N	Up	0.190187	N	Up	0.965016	Y	Down	0.0042065	N	Down	0.833754	N	Down	0.0251124	Y
AT1G79850.1	bracteal	ribosomal protein S17	Gohir.A10G081300.1,Gohir.A05G131800.1,Gohir.1Z066900.1,Gohir.D10G070100.1,Gohir.D05G131300.1	392	637	557	842	1420	1352	509	643	533	1141	440	951	292	473	689	689	266	852	639	2733	544	2234	1802	2784	N	Down	0.363003	N	Down	0.156609	N	Up	0.864887	N	Down	0.575526	Y	Down	2.73532e-07	N	Down	0.129259	N	Down	0.288942	N
AT1G79920.1	bracteal	Heat shock protein 70 (Hsp 70) family protein	Gohir.A09G082900.2,Gohir.A09G082900.1,Gohir.A09G082900.3,Gohir.D09G082900.1	507	387	705	472	364	442	513	481	576	373	389	370	386	365	442	516	255	360	555	522	413	370	592	713	N	Up	0.478034	N	Up	0.389598	N	Down	0.378816	N	Up	0.877501	Y	Up	0.00990426	N	Up	0.863886	N	Up	0.855402	N
AT1G80480.1	bracteal	plastid transcriptionally active 17	Gohir.A06G115100.1,Gohir.A06G115100.2,Gohir.D08G172900.3,Gohir.D08G172900.2,Gohir.D08G172900.1,Gohir.D08G172900.4,Gohir.A08G151800.1,Gohir.D06G119900.1,Gohir.D08G172900.5	166	170	179	202	214	228	125	168	175	247	137	146	80	145	202	205	157	188	194	331	202	240	276	386	N	Down	0.940534	N	Down	0.693275	N	Down	0.779522	N	Down	0.528454	Y	Down	0.0176407	N	Down	0.847503	N	Down	0.160074	N
AT1G80530.1	bracteal	Major facilitator superfamily protein	Gohir.D05G013800.1,Gohir.A10G072200.1,Gohir.A05G012700.1,Gohir.D10G078900.1	152	125	256	152	214	162	258	213	295	136	284	226	264	227	287	255	253	198	217	142	146	121	178	124	N	Up	0.638679	N	Up	0.0966971	N	Up	0.238888	N	Up	0.658829	Y	Up	1.01497e-07	N	Up	0.428333	N	Up	0.646806	N
AT2G01110.1	bracteal	Sec-independent periplasmic protein translocase	Gohir.D12G147200.1,Gohir.A12G142300.1	345	261	314	318	417	342	180	210	199	304	222	311	126	312	219	261	214	327	253	439	243	407	266	440	N	Up	0.471394	N	Down	0.963889	N	Up	0.37177	N	Down	0.734495	Y	Down	0.00257759	N	Down	0.235039	N	Down	0.00978087	N
AT2G01320.2	bracteal	ABC-2 type transporter family protein	Gohir.D01G099900.1,Gohir.A01G153500.1	122	125	112	206	140	161	81	92	84	137	87	76	108	97	101	121	63	91	121	205	79	108	120	142	N	Down	0.934688	N	Down	0.0595001	N	Down	0.563199	N	Down	0.807063	Y	Down	0.00482866	N	Up	0.703728	N	Up	0.796906	N
AT2G02240.1	bracteal	F-box family protein	Gohir.A09G203500.1,Gohir.A05G389800.2,Gohir.A05G389800.1,Gohir.A05G389800.3,Gohir.D04G026800.1,Gohir.D04G026800.2,Gohir.A05G389600.1,Gohir.A05G389800.4	123	211	119	148	173	197	218	203	305	209	231	183	112	181	301	202	212	148	154	133	144	109	147	123	N	Down	0.194585	N	Down	0.491221	N	Down	0.584932	N	Up	0.865827	Y	Up	0.00626708	N	Up	0.417943	N	Down	0.215794	Y
AT2G02500.1	bracteal	Nucleotide-diphospho-sugar transferases superfamily protein	Gohir.D06G117100.2,Gohir.D06G117100.4,Gohir.A06G112500.1,Gohir.A06G112500.2,Gohir.A06G112500.3,Gohir.A06G112500.4,Gohir.A06G112500.5,Gohir.D06G117100.3,Gohir.D06G117100.1	556	442	308	349	463	465	271	369	235	374	367	447	235	500	250	267	377	537	509	591	326	341	270	241	N	Up	0.542513	N	Down	0.668945	N	Down	0.986906	N	Down	0.470452	Y	Down	0.000596768	N	Down	0.569358	N	Down	0.0160016	N
AT2G02800.2	bracteal	protein kinase 2B	Gohir.D12G169400.1,Gohir.D12G169400.2,Gohir.A12G166000.2,Gohir.A06G162800.1,Gohir.A09G107100.1	22	40	81	65	36	64	52	58	74	129	57	69	16	41	77	102	53	70	51	47	58	70	83	143	N	Down	0.291434	N	Up	0.552216	N	Down	0.0900333	N	Down	0.852122	Y	Down	0.00212326	N	Down	0.618724	N	Down	0.192222	N
AT2G03810.2	bracteal	18S pre-ribosomal assembly protein gar2-like protein	Gohir.D07G063600.1,Gohir.D02G131800.1,Gohir.D02G131800.3,Gohir.D12G162800.1,Gohir.A03G106600.5	51	74	154	171	55	121	115	72	168	50	111	82	13	55	126	100	72	85	90	84	69	59	92	68	N	Down	0.425362	N	Down	0.738562	N	Down	0.00659455	N	Up	0.408965	Y	Up	3.78601e-11	N	Up	0.363644	N	Down	0.103511	N
AT2G04530.1	bracteal	Metallo-hydrolase/oxidoreductase superfamily protein	Gohir.D07G090800.1,Gohir.A07G085400.1	54	87	74	86	75	110	62	108	58	113	77	83	39	59	75	86	45	93	98	147	62	86	83	109	N	Down	0.298775	N	Down	0.657414	N	Down	0.16857	N	Down	0.281374	Y	Down	0.000382613	N	Down	0.829126	N	Down	0.474265	N
AT2G05590.2	bracteal	TLD-domain containing nucleolar protein	Gohir.A09G059600.1,Gohir.A02G042800.1,Gohir.D09G228500.1,Gohir.D02G048400.1,Gohir.A09G227500.4,Gohir.A09G227500.1,Gohir.A09G227500.2,Gohir.A09G227500.3,Gohir.D09G058900.1	87	132	52	113	79	100	157	158	91	138	71	91	35	154	78	105	32	87	130	135	62	80	38	26	N	Down	0.332087	N	Down	0.0307867	N	Down	0.412886	N	Down	0.989141	Y	Down	0.0136897	N	Down	0.492046	N	Down	0.00149641	N
AT2G13360.1	bracteal	alanine:glyoxylate aminotransferase	Gohir.D13G221100.1,Gohir.A05G070800.2,Gohir.D05G073700.2,Gohir.D05G073700.1,Gohir.D05G073700.4	1	47	67	115	104	175	18	39	66	120	46	183	0	60	95	72	34	161	198	740	113	407	325	548	N	Down	0.0400648	N	Down	0.1234	N	Down	0.0435865	N	Down	0.29328	Y	Down	0.00678591	N	Down	0.00842055	Y	Down	0.000231086	N
AT2G13360.2	bracteal	alanine:glyoxylate aminotransferase	Gohir.A05G070800.1,Gohir.D05G073700.3,Gohir.D05G073700.5,Gohir.A13G217500.1,Gohir.D13G221100.2	7	69	68	140	123	254	14	24	72	158	84	202	5	52	91	54	67	245	189	676	159	464	513	811	N	Down	0.0229057	N	Down	0.0344558	Y	Down	0.00318727	N	Down	0.5598	Y	Down	0.000303995	N	Down	0.123076	N	Down	0.0691779	N
AT2G13690.1	bracteal	PRLI-interacting factor	Gohir.A05G385500.1,Gohir.D04G022700.2,Gohir.D04G022700.1,Gohir.D02G164800.1	62	93	44	75	52	72	137	181	146	78	106	101	126	133	115	83	84	63	160	124	141	55	89	51	N	Down	0.365797	N	Down	0.167659	N	Down	0.298163	N	Down	0.559784	Y	Up	0.00033515	N	Up	0.902975	N	Down	0.897566	N
AT2G15580.1	bracteal	RING/U-box superfamily protein	Gohir.A06G050200.4,Gohir.A06G050200.2,Gohir.A06G050200.3,Gohir.A06G050200.1,Gohir.D13G208400.2,Gohir.A13G203100.1,Gohir.D13G208400.1,Gohir.A13G203100.2,Gohir.D08G106900.2,Gohir.D08G106900.1,Gohir.D06G049500.1	655	1143	734	1324	1668	2271	853	1439	1103	2592	1096	2579	881	1381	1454	1195	1074	2750	1379	1323	1234	2568	3473	3015	N	Down	0.140986	N	Down	0.0420956	N	Down	0.132889	N	Down	0.196495	Y	Down	4.12668e-10	Y	Down	0.000620591	N	Down	0.0932304	N
AT2G15620.1	bracteal	nitrite reductase 1	Gohir.D13G039300.1,Gohir.A13G040600.1	112	93	333	233	369	134	539	496	658	334	391	648	257	412	608	230	244	525	523	434	320	336	302	589	N	Up	0.668829	N	Up	0.298141	N	Up	0.0236795	N	Up	0.841935	Y	Up	5.47521e-05	N	Down	0.0560225	N	Down	0.134449	Y
AT2G15780.1	bracteal	Cupredoxin superfamily protein	Gohir.A13G038800.1,Gohir.A13G038700.1,Gohir.A06G015900.1,Gohir.A12G026100.1,Gohir.D12G025400.1,Gohir.D13G037200.1,Gohir.D13G037300.1,Gohir.D12G025500.1,Gohir.A12G025700.1,Gohir.D06G014100.1,Gohir.A13G038100.1,Gohir.A13G038300.1	0	305	5	135	35	199	53	85	7	204	2	13	54	217	13	52	0	13	325	575	45	187	95	511	Y	Down	9.4994e-05	Y	Down	2.39617e-10	Y	Down	8.57898e-10	N	Down	0.398193	Y	Down	6.48648e-05	N	Down	0.0524227	N	Down	0.0798101	N
AT2G15890.1	bracteal	maternal effect embryo arrest 14	Gohir.A12G027000.1,Gohir.A12G025900.1,Gohir.D12G026500.1	720	1740	1792	3638	3922	6386	911	977	1264	2197	2052	3025	515	1537	1938	1681	2583	3509	2116	3355	2873	5667	5729	6207	N	Down	0.0211502	N	Down	0.0567841	N	Down	0.0729172	N	Down	0.882531	Y	Down	0.00567511	N	Down	0.114156	N	Down	0.00444429	N
AT2G15960.1	bracteal	stress-induced protein	Gohir.A01G181700.1,Gohir.D02G235600.1,Gohir.D01G172800.1	1873	3968	5242	2619	1498	1746	1644	1657	2182	1024	1872	1418	1027	2083	1109	1648	2927	1918	3323	1781	3363	1361	894	682	N	Down	0.398292	N	Up	0.0153893	N	Down	0.664589	N	Down	0.987394	Y	Up	0.00634201	N	Up	0.656949	N	Down	0.250401	Y
AT2G16230.1	bracteal	O-Glycosyl hydrolases family 17 protein	Gohir.A03G194100.2,Gohir.D05G197900.1,Gohir.D05G197900.2	218	316	374	159	107	96	334	214	245	135	239	192	193	159	262	368	188	65	211	257	175	231	108	127	N	Down	0.351422	N	Up	0.0333673	N	Up	0.740682	N	Up	0.313319	Y	Up	0.00535593	N	Up	0.459843	N	Up	0.595828	N
AT2G16390.1	bracteal	SNF2 domain-containing protein / helicase domain-containing protein	Gohir.A13G032200.1,Gohir.D13G030500.2,Gohir.D13G030500.1,Gohir.A12G042200.1,Gohir.A12G042200.2,Gohir.D12G030100.1	37	49	51	52	56	69	89	62	102	58	80	51	49	66	97	81	49	55	66	58	61	62	82	55	N	Down	0.549485	N	Down	0.934117	N	Down	0.563039	N	Up	0.514176	Y	Up	0.00403694	N	Up	0.250952	N	Down	0.546764	N
AT2G16850.1	bracteal	plasma membrane intrinsic protein 2%3B8	Gohir.A01G002300.1,Gohir.A12G039900.1,Gohir.A01G169400.1,Gohir.D02G226500.1,Gohir.A03G205200.1	1139	2748	713	1792	2099	2300	1951	2327	1516	2113	1178	1060	1871	2137	1774	2271	756	861	2034	5138	1721	3575	1208	1137	N	Down	0.0413846	Y	Down	0.00408424	N	Down	0.654594	N	Down	0.658811	Y	Down	0.00327557	N	Up	0.791776	N	Down	0.690651	N
AT2G17240.1	bracteal	arginine/serine-rich-like splicing factor	Gohir.A05G022800.1,Gohir.A05G022800.2,Gohir.D05G024400.1,Gohir.D05G024300.1	595	336	832	629	592	615	346	438	370	497	532	511	438	356	455	602	490	534	454	467	315	363	395	484	N	Up	0.129177	N	Up	0.338079	N	Down	0.873769	N	Down	0.583092	Y	Down	0.0194132	N	Up	0.880366	N	Up	0.598399	N
AT2G17500.3	bracteal	Auxin efflux carrier family protein	Gohir.D07G178700.1,Gohir.A02G178900.1	111	551	247	546	829	995	228	758	214	982	119	700	165	620	286	370	85	956	184	321	168	218	182	198	Y	Down	0.00140412	N	Down	0.00872627	N	Down	0.423582	N	Down	0.0135622	Y	Down	7.84152e-11	Y	Down	6.14683e-10	Y	Down	2.66785e-05	N
AT2G18400.1	bracteal	ribosomal protein L6 family protein	Gohir.A09G206400.1,Gohir.D09G200000.1,Gohir.D09G200000.2,Gohir.A09G206400.2	593	460	673	498	516	490	467	405	300	401	342	364	213	405	302	468	337	314	561	454	194	472	363	501	N	Up	0.497187	N	Up	0.302575	N	Up	0.805019	N	Up	0.745833	Y	Down	0.0277276	N	Down	0.817469	N	Down	0.20621	N
AT2G18410.1	bracteal	elongator complex protein	Gohir.A12G053400.3,Gohir.A12G053400.5,Gohir.D12G051900.1,Gohir.D12G051900.2,Gohir.D12G052100.4,Gohir.D12G052100.1,Gohir.D12G052100.3,Gohir.D12G052100.2,Gohir.D03G000200.1,Gohir.A12G053400.1,Gohir.A12G053400.2,Gohir.A12G053400.4	340	233	348	309	294	259	336	266	406	300	297	263	143	170	345	309	221	210	277	261	184	171	244	175	N	Up	0.338355	N	Up	0.698666	N	Up	0.58208	N	Up	0.589861	Y	Up	0.0197915	N	Up	0.656888	N	Down	0.6508	N
AT2G18420.1	bracteal	Gibberellin-regulated family protein	Gohir.A05G186700.1,Gohir.A06G004300.2,Gohir.D06G000100.1	109	307	156	178	185	101	309	240	491	66	282	112	183	195	303	84	114	78	288	246	287	234	27	12	N	Down	0.0968054	N	Down	0.683777	N	Up	0.0997101	N	Up	0.730991	Y	Up	4.32034e-08	Y	Up	0.00238361	N	Down	0.864088	Y
AT2G19130.1	bracteal	S-locus lectin protein kinase family protein	Gohir.D05G264700.1,Gohir.A02G082200.1,Gohir.D05G209700.1,Gohir.D01G049700.1,Gohir.A06G022100.1,Gohir.A05G262500.1,Gohir.A03G161500.1,Gohir.A01G063300.1,Gohir.D02G090100.1,Gohir.A06G022000.1,Gohir.D02G184800.1,Gohir.A09G153100.1,Gohir.D06G019500.1	159	173	129	220	101	242	246	117	380	275	253	337	151	192	299	200	213	283	179	178	196	185	381	354	N	Down	0.809907	N	Down	0.0891349	Y	Down	0.000565694	N	Up	0.109471	Y	Up	0.0146363	N	Down	0.307889	N	Down	0.540292	Y
AT2G19570.1	bracteal	cytidine deaminase 1	Gohir.D13G199300.1,Gohir.A08G245300.1,Gohir.A13G193500.1,Gohir.D08G266300.1,Gohir.D05G030900.1,Gohir.1Z032500.1,Gohir.A05G029400.1	737	977	1370	1622	3777	1931	1797	1972	1538	2197	2915	2434	1140	1385	1969	2123	1772	2172	1107	748	1071	892	1384	1237	N	Down	0.448082	N	Down	0.674677	Y	Up	0.00109195	N	Down	0.813786	Y	Down	0.00219297	N	Up	0.546564	N	Down	0.456777	N
AT2G19730.3	bracteal	Ribosomal L28e protein family	Gohir.D06G069200.1,Gohir.D08G151900.1	1383	1022	1229	1217	863	852	1019	789	689	1036	726	875	1192	863	828	1165	494	742	1542	1327	605	882	761	886	N	Up	0.406844	N	Up	0.97427	N	Up	0.952891	N	Up	0.529814	Y	Down	0.000549221	N	Down	0.463077	N	Up	0.263741	Y
AT2G20260.1	bracteal	photosystem I subunit E-2	Gohir.A11G135000.1,Gohir.A08G046200.1,Gohir.D08G056700.1,Gohir.D07G208800.1,Gohir.D11G141200.1,Gohir.A07G202600.1	321	1557	1442	2545	4600	4027	1074	2363	1922	3575	1714	3364	826	2347	2030	1530	1821	3875	3765	12029	4715	12264	3854	5878	Y	Down	8.91407e-05	N	Down	0.0822825	N	Up	0.51142	N	Down	0.0511572	Y	Down	9.20333e-06	N	Down	0.00630457	N	Down	0.00306959	Y
AT2G20330.1	bracteal	Transducin/WD40 repeat-like superfamily protein	Gohir.A07G203800.2,Gohir.A07G203800.1,Gohir.D07G209800.1	115	90	183	146	141	160	147	118	257	163	159	101	89	89	253	258	137	124	139	91	119	105	181	148	N	Up	0.596074	N	Up	0.48112	N	Down	0.598625	N	Up	0.641644	Y	Up	0.00204019	N	Up	0.16262	N	Equal	0.980191	N
AT2G20490.1	bracteal	nucleolar RNA-binding Nop10p family protein	Gohir.A10G043300.1,Gohir.D10G044500.1,Gohir.D06G144100.1,Gohir.A06G139500.1	3552	1806	2742	2349	2681	2236	2364	1664	1853	2744	2315	2803	2858	3112	2264	2786	2408	2962	3360	1904	3176	2948	2323	2283	N	Up	0.0594793	N	Up	0.587711	N	Up	0.376382	N	Up	0.380008	Y	Down	0.000453444	N	Down	0.434458	N	Down	0.741367	N
AT2G20570.1	bracteal	GBF's pro-rich region-interacting factor 1	Gohir.D12G143700.1,Gohir.D04G141500.1,Gohir.A12G139200.1,Gohir.D01G018100.1,Gohir.A01G019600.1,Gohir.A01G019600.2,Gohir.A04G102600.1	25	102	32	70	36	77	29	170	15	68	5	39	14	77	31	45	23	49	20	61	48	147	58	207	N	Down	0.00660521	N	Down	0.235861	N	Down	0.0553199	N	Down	0.217042	Y	Down	0.00178175	N	Down	0.0101023	N	Down	0.00530239	N
AT2G20580.1	bracteal	26S proteasome regulatory subunit S2 1A	Gohir.D08G188500.1,Gohir.A01G019500.1,Gohir.D01G018000.2,Gohir.A08G170200.1,Gohir.D01G018000.1	663	565	712	551	599	486	513	439	667	464	538	448	411	517	669	615	473	471	567	569	433	357	544	552	N	Up	0.672872	N	Up	0.380111	N	Up	0.332518	N	Up	0.706114	Y	Up	0.00339912	N	Up	0.489283	N	Down	0.434129	N
AT2G21140.1	bracteal	proline-rich protein 2	Gohir.A04G122900.1,Gohir.D01G156000.1,Gohir.D04G164900.1,Gohir.A01G164100.1	154	2874	188	1152	224	1016	1309	2104	274	1426	50	66	564	841	205	696	4	109	1738	2618	2039	3728	89	244	N	Down	0.0136549	N	Down	0.0382594	Y	Down	1.53848e-11	N	Down	0.633667	Y	Down	6.07924e-07	N	Down	0.661672	N	Down	0.260774	Y
AT2G21170.1	bracteal	triosephosphate isomerase	Gohir.D01G155700.1,Gohir.A04G123100.1,Gohir.A01G163600.1,Gohir.D04G165200.1	1538	1418	1548	1573	2517	2069	1281	1342	1099	1409	1185	1422	1072	1401	1641	1463	1098	1266	1669	1545	1097	1029	914	867	N	Up	0.825322	N	Down	0.952362	N	Up	0.338257	N	Down	0.907165	Y	Down	0.0307626	N	Down	0.464691	N	Down	0.312298	N
AT2G21250.1	bracteal	NAD(P)-linked oxidoreductase superfamily protein	Gohir.D01G003200.1,Gohir.A01G003600.1,Gohir.D04G165400.1	2150	1560	1551	1089	2374	1547	1334	847	661	855	779	894	917	1421	948	1214	884	864	2035	1683	867	922	809	852	N	Up	0.463301	N	Up	0.217882	N	Up	0.149024	N	Up	0.263562	Y	Down	0.0311751	N	Down	0.665969	N	Down	0.101413	N
AT2G22250.2	bracteal	aspartate aminotransferase	Gohir.D13G027000.2,Gohir.D11G224500.1	20	41	20	41	29	59	73	80	57	121	43	24	86	67	46	76	51	38	83	109	72	60	61	73	N	Down	0.223593	N	Down	0.120128	N	Down	0.0802612	N	Down	0.887216	Y	Down	6.21602e-05	N	Up	0.223994	N	Up	0.677596	N
AT2G22660.2	bracteal	DNA-binding protein, putative (duplicated DUF1399)	Gohir.A02G146100.1,Gohir.D03G034500.2,Gohir.D03G034500.1	33	27	92	44	47	44	136	76	215	110	289	232	76	46	205	136	139	412	101	72	263	459	939	1303	N	Up	0.849138	N	Up	0.0447299	N	Up	0.814347	N	Up	0.421868	Y	Up	2.20601e-05	N	Up	0.647948	N	Up	0.341955	Y
AT2G23200.1	bracteal	Protein kinase superfamily protein	Gohir.A02G154800.1,Gohir.D12G071600.1,Gohir.A12G074000.1,Gohir.D12G071500.1,Gohir.D11G109800.1,Gohir.A12G073900.1,Gohir.D03G025800.1,Gohir.A02G154900.1,Gohir.A11G219800.1	208	344	148	290	286	481	265	260	330	571	211	368	174	289	382	383	192	354	310	317	271	347	420	432	N	Down	0.200686	N	Down	0.0323849	N	Down	0.0198706	N	Up	0.965171	Y	Down	1.88488e-05	N	Down	0.0509549	N	Down	0.138443	N
AT2G23390.1	bracteal	acyl-CoA	Gohir.A10G003400.2,Gohir.A10G003400.1,Gohir.D10G003400.1	179	95	84	145	189	157	102	134	114	197	131	140	73	126	153	180	96	208	112	143	127	215	149	142	N	Up	0.132055	N	Down	0.104784	N	Up	0.443887	N	Down	0.610403	Y	Down	0.000502773	N	Down	0.835879	N	Down	0.203099	N
AT2G23670.1	bracteal	homolog of Synechocystis YCF37	Gohir.D03G019000.1,Gohir.A11G045100.1,Gohir.D11G048600.1,Gohir.A02G161500.1	66	196	141	194	340	210	150	296	120	241	88	274	100	246	158	152	122	262	411	923	212	666	178	331	N	Down	0.0131305	N	Down	0.324537	N	Up	0.0373156	N	Down	0.127616	Y	Down	4.22873e-06	Y	Down	0.000286965	N	Down	0.221539	N
AT2G23950.1	bracteal	Leucine-rich repeat protein kinase family protein	Gohir.D04G087700.1,Gohir.A04G052400.1,Gohir.A05G007300.1,Gohir.D05G008200.1	26	54	37	59	30	44	26	30	61	110	28	46	16	18	98	116	6	23	24	40	37	74	39	50	N	Down	0.27312	N	Down	0.219007	N	Down	0.398117	N	Down	0.839867	Y	Down	0.00166641	N	Down	0.331293	N	Down	0.930048	N
AT2G24230.1	bracteal	Leucine-rich repeat protein kinase family protein	Gohir.A07G026800.1,Gohir.A13G184200.1,Gohir.A05G052500.1,Gohir.D07G030800.1,Gohir.D06G097900.1,Gohir.D05G054000.1,Gohir.D05G054100.1,Gohir.D13G190300.1,Gohir.A06G097200.1	20	53	12	38	40	32	90	115	39	99	46	66	71	90	40	75	15	57	60	98	44	65	30	43	N	Down	0.061321	N	Down	0.0222118	N	Up	0.520892	N	Down	0.626181	Y	Down	1.04451e-05	N	Down	0.417266	N	Down	0.612303	N
AT2G24290.1	bracteal	ubiquitin-associated protein (DUF1068)	Gohir.D07G029500.1,Gohir.A08G251400.1,Gohir.D08G272900.1,Gohir.A05G051000.1,Gohir.A07G025700.1	771	1450	586	698	757	872	839	853	548	865	445	644	481	933	561	745	557	648	1008	672	848	777	650	642	N	Down	0.0948273	N	Down	0.552471	N	Down	0.496871	N	Down	0.966444	Y	Down	0.00015095	N	Down	0.158958	N	Down	0.0187167	N
AT2G24390.1	bracteal	AIG2-like (avirulence induced gene) family protein	Gohir.D05G068500.1,Gohir.A05G065200.1,Gohir.A05G066100.1	682	540	541	455	704	530	443	535	259	452	429	546	294	701	390	494	435	550	491	603	427	578	410	442	N	Up	0.53281	N	Up	0.560991	N	Up	0.187869	N	Down	0.651791	Y	Down	2.47389e-05	N	Down	0.435381	N	Down	0.00356492	N
AT2G24520.1	bracteal	plasma membrane H+-ATPase	Gohir.A05G064700.1,Gohir.A05G064700.2,Gohir.D05G067300.1,Gohir.D13G186200.1,Gohir.D06G108300.1,Gohir.A13G178100.1	376	441	869	738	1206	650	1166	839	1883	1149	1821	1219	572	535	1955	1684	1078	1029	318	298	471	361	685	1042	N	Down	0.770565	N	Up	0.576375	Y	Up	0.00419651	N	Up	0.487488	Y	Up	1.51078e-05	N	Up	0.172255	N	Up	0.816639	N
AT2G25110.1	bracteal	stromal cell-derived factor 2-like protein precursor	Gohir.D07G035300.2,Gohir.A07G031500.1,Gohir.A05G058400.1,Gohir.D05G060500.1,Gohir.D07G035300.1	1494	1219	1963	1338	1184	1137	1445	1390	1512	2351	1072	883	1551	1150	1449	2032	880	905	1506	1260	1167	1306	1057	1574	N	Up	0.579634	N	Up	0.181486	N	Up	0.846642	N	Up	0.922956	Y	Down	9.28789e-05	N	Up	0.442	N	Up	0.256721	Y
AT2G25180.1	bracteal	response regulator 12	Gohir.A05G050900.1,Gohir.D05G052400.1,Gohir.D07G029400.2,Gohir.D05G052500.1,Gohir.D05G052500.2,Gohir.D07G029400.1,Gohir.D05G059900.1,Gohir.A05G050800.1,Gohir.A05G050800.2,Gohir.A13G180000.1,Gohir.D08G272700.1,Gohir.A08G251200.1,Gohir.A05G057900.2,Gohir.D13G188100.1,Gohir.A05G057900.1,Gohir.A07G025600.1	65	109	88	98	79	98	148	120	153	106	167	141	122	122	155	123	118	110	153	155	109	78	129	97	N	Down	0.240845	N	Down	0.716153	N	Down	0.434046	N	Up	0.670782	Y	Up	0.0307956	N	Up	0.566439	N	Equal	0.973213	N
AT2G25220.1	bracteal	Protein kinase superfamily protein	Gohir.D05G059200.1,Gohir.A05G057200.1,Gohir.D07G034700.1,Gohir.A07G030800.1	75	129	44	104	93	109	134	136	125	202	70	65	70	115	103	117	66	84	175	247	124	186	40	44	N	Down	0.216772	N	Down	0.0680831	N	Down	0.555523	N	Down	0.987627	Y	Down	0.00203871	N	Up	0.847476	N	Down	0.266369	N
AT2G26290.1	bracteal	root-specific kinase 1	Gohir.A06G080300.1,Gohir.D06G079800.1,Gohir.D07G018800.1	145	33	35	43	31	37	100	15	71	19	55	3	26	31	40	30	15	8	23	6	59	10	34	9	Y	Up	0.00133982	N	Down	0.688494	N	Down	0.62598	N	Up	0.00258943	Y	Up	0.00423571	N	Up	1.94249e-06	N	Down	0.830214	N
AT2G26300.1	bracteal	G protein alpha subunit 1	Gohir.A05G038200.1,Gohir.A05G038200.2,Gohir.A05G038200.3,Gohir.A05G038200.4,Gohir.D05G039700.1	202	175	172	210	167	198	155	163	247	180	171	156	60	81	189	146	109	148	194	186	153	199	230	178	N	Up	0.725603	N	Down	0.528218	N	Down	0.481533	N	Down	0.914437	Y	Up	0.0292111	N	Up	0.771551	N	Down	0.723679	N
AT2G26500.1	bracteal	cytochrome b6f complex subunit (petM)	Gohir.D02G236000.1,Gohir.A03G214500.1,Gohir.D01G173000.1	73	484	317	585	584	487	286	578	352	944	370	638	156	439	372	427	227	632	1021	2330	721	1756	517	691	N	Down	0.0261831	N	Down	0.0404808	N	Up	0.403421	N	Down	0.34601	Y	Down	4.62701e-06	N	Down	0.040914	N	Down	0.0162819	N
AT2G26550.2	bracteal	heme oxygenase 2	Gohir.D05G263500.3,Gohir.D05G263500.1,Gohir.D05G263500.5,Gohir.D05G263500.4,Gohir.A05G261400.2,Gohir.D05G263500.2,Gohir.A05G261400.3,Gohir.A05G261400.1	111	145	165	149	135	139	173	190	108	160	136	122	50	135	122	153	78	141	173	255	91	144	135	106	N	Down	0.537584	N	Up	0.756247	N	Down	0.924587	N	Down	0.838439	Y	Down	0.0185684	N	Up	0.750227	N	Down	0.10333	N
AT2G26695.1	bracteal	Ran BP2/NZF zinc finger-like superfamily protein	Gohir.D05G018900.1,Gohir.D06G055700.1,Gohir.A05G018000.1,Gohir.D13G204400.1,Gohir.A06G057400.1,Gohir.A13G199000.1	15	434	0	172	10	44	27	68	47	306	200	164	0	67	25	83	153	127	40	88	286	443	23	2	Y	Down	1.63075e-09	Y	Down	0	N	Down	0.0119985	N	Down	0.295445	Y	Down	0.00356408	N	Up	0.725605	N	Down	0.00658481	N
AT2G26740.1	bracteal	soluble epoxide hydrolase	Gohir.D13G223700.1,Gohir.A13G220000.1,Gohir.D13G223300.1,Gohir.A13G219800.1	1288	1034	1336	1340	512	334	336	170	255	303	344	133	67	148	381	721	163	188	358	148	187	161	230	216	N	Up	0.54846	N	Down	0.993008	N	Up	0.276906	N	Up	0.126017	N	Down	0.263735	Y	Up	0.00123073	N	Down	0.0641953	Y
AT2G26900.1	bracteal	Sodium Bile acid symporter family	Gohir.A06G059400.1,Gohir.A13G197200.2,Gohir.A13G197200.1,Gohir.D06G057600.1,Gohir.D06G057600.2,Gohir.D13G202500.1,Gohir.D13G202500.2	92	119	290	265	356	332	116	133	122	186	88	143	105	169	142	140	78	153	278	482	169	226	199	263	N	Down	0.536115	N	Up	0.774009	N	Up	0.853872	N	Down	0.784383	Y	Down	0.00691958	N	Down	0.138694	N	Down	0.220125	N
AT2G26990.1	bracteal	proteasome family protein	Gohir.D09G104200.1,Gohir.A09G107400.2,Gohir.A09G107400.1,Gohir.D07G122600.1,Gohir.A07G118200.1	767	551	708	572	533	499	574	486	451	332	539	454	350	517	388	470	421	352	612	371	348	240	522	420	N	Up	0.374793	N	Up	0.465828	N	Up	0.774246	N	Up	0.686146	Y	Up	0.0172459	N	Up	0.514764	N	Down	0.19583	N
AT2G27170.1	bracteal	Structural maintenance of chromosomes (SMC) family protein	Gohir.A05G076900.1,Gohir.D05G079700.1	98	156	93	160	100	175	156	132	147	96	129	120	80	104	134	98	88	109	131	122	107	85	156	107	N	Down	0.278209	N	Down	0.10264	N	Down	0.0297913	N	Up	0.729925	Y	Up	0.0120346	N	Up	0.844596	N	Down	0.569637	N
AT2G27290.1	bracteal	FAM210B-like protein, putative (DUF1279)	Gohir.D09G097500.1,Gohir.A09G097700.1	303	332	906	709	655	566	186	231	148	314	205	301	99	238	240	468	303	344	362	464	298	444	471	611	N	Down	0.809146	N	Up	0.398402	N	Up	0.661753	N	Down	0.634391	Y	Down	2.03402e-06	N	Down	0.187375	N	Down	0.0189796	Y
AT2G27310.1	bracteal	F-box family protein	Gohir.A07G111100.1,Gohir.A05G079300.1,Gohir.D07G114900.1,Gohir.A11G121900.1,Gohir.D05G082200.1,Gohir.D11G127100.1	45	131	296	469	120	223	60	75	89	146	76	124	35	53	102	132	53	138	86	132	85	141	199	328	N	Down	0.0197419	N	Down	0.195497	N	Down	0.0124517	N	Down	0.673759	Y	Down	0.00337759	N	Down	0.205487	N	Down	0.478865	N
AT2G27490.1	bracteal	dephospho-CoA kinase family	Gohir.A05G412600.1,Gohir.A12G010200.1,Gohir.D12G010300.1	198	199	185	199	264	206	235	182	159	248	181	210	160	239	202	253	182	200	227	174	116	99	115	104	N	Down	0.975072	N	Down	0.8216	N	Up	0.292647	N	Up	0.57434	Y	Down	0.00237472	N	Down	0.627486	N	Down	0.256715	N
AT2G27500.1	bracteal	Glycosyl hydrolase superfamily protein	Gohir.D07G114000.1,Gohir.A07G110400.3,Gohir.D05G083600.2,Gohir.D05G083600.3,Gohir.A07G110400.1,Gohir.D05G083600.1	27	80	75	87	62	94	59	27	108	57	73	77	15	35	108	51	50	101	68	52	63	75	62	55	N	Down	0.0362592	N	Down	0.685508	N	Down	0.148189	N	Up	0.222296	Y	Up	0.000782335	N	Down	0.859318	N	Down	0.267249	Y
AT2G27500.2	bracteal	Glycosyl hydrolase superfamily protein	Gohir.A05G080600.2,Gohir.A05G080600.1,Gohir.A07G110400.2	33	28	39	29	83	27	60	35	95	40	82	68	23	28	112	42	45	55	35	22	42	21	33	32	N	Up	0.78099	N	Up	0.528474	N	Up	0.000876847	N	Up	0.376955	Y	Up	2.56324e-05	N	Up	0.61853	N	Down	0.779277	Y
AT2G27680.1	bracteal	NAD(P)-linked oxidoreductase superfamily protein	Gohir.A05G082400.2,Gohir.A05G082400.1,Gohir.D05G085300.1,Gohir.D05G085300.2	12	63	37	64	133	113	57	101	61	104	32	57	31	102	72	66	28	69	92	216	101	265	92	100	N	Down	0.00496724	N	Down	0.171315	N	Up	0.61865	N	Down	0.278672	Y	Down	0.00553132	N	Down	0.209795	N	Down	0.0237959	N
AT2G28000.1	bracteal	chaperonin-60alpha	Gohir.D05G105900.1,Gohir.A13G232000.1,Gohir.D13G237600.1,Gohir.A05G105800.1,Gohir.A05G105800.2,Gohir.A05G105800.3,Gohir.A05G105800.4	574	398	743	598	494	521	649	648	532	692	554	629	379	521	489	654	360	618	861	1432	495	595	590	716	N	Up	0.327848	N	Up	0.459305	N	Down	0.811216	N	Up	1	Y	Down	0.0311552	N	Down	0.627991	N	Down	0.284916	N
AT2G28310.1	bracteal	trimethylguanosine synthase (DUF707)	Gohir.A05G104200.1,Gohir.A05G104200.2	142	102	72	105	92	81	120	68	143	76	130	70	51	116	116	90	87	79	152	107	82	80	87	80	N	Up	0.444505	N	Down	0.292536	N	Up	0.645737	N	Up	0.267216	Y	Up	0.00031223	N	Up	0.076022	N	Down	0.0823384	N
AT2G28310.3	bracteal	trimethylguanosine synthase (DUF707)	Gohir.D03G135900.1,Gohir.D05G104000.1,Gohir.D05G104000.2	67	72	52	69	49	58	82	66	104	67	73	64	69	50	76	60	30	53	79	99	64	79	71	59	N	Down	0.872112	N	Down	0.462263	N	Down	0.632378	N	Up	0.679451	Y	Up	0.0232485	N	Up	0.75088	N	Up	0.534269	N
AT2G28315.1	bracteal	Nucleotide/sugar transporter family protein	Gohir.A05G104100.1,Gohir.D05G103900.1,Gohir.A03G032600.1,Gohir.A08G199000.1,Gohir.D03G135800.1,Gohir.D08G216400.1	82	90	76	68	24	22	52	52	78	38	72	35	57	44	45	59	35	42	84	131	43	80	19	24	N	Down	0.807289	N	Up	0.796636	N	Up	0.977317	N	Equal	0.986784	Y	Up	0.0284194	N	Up	0.136538	N	Up	0.698638	N
AT2G28520.1	bracteal	vacuolar proton ATPase A1	Gohir.D09G102000.1,Gohir.D09G102000.3,Gohir.D09G102000.2,Gohir.D08G018100.1,Gohir.A08G008100.1,Gohir.A09G105200.1	108	105	105	96	68	76	105	105	141	94	83	58	56	88	102	108	65	76	90	114	78	70	95	97	N	Up	0.95418	N	Up	0.793612	N	Down	0.721999	N	Equal	0.992373	Y	Up	0.0153122	N	Up	0.344935	N	Down	0.362729	N
AT2G28940.2	bracteal	Protein kinase superfamily protein	Gohir.1Z042700.1,Gohir.D05G095600.1,Gohir.A05G095300.1,Gohir.D13G232700.1	31	60	57	51	57	84	68	53	87	132	39	46	9	28	87	88	16	39	37	69	48	106	97	124	N	Down	0.217193	N	Up	0.800359	N	Down	0.187956	N	Up	0.6805	Y	Down	0.0148312	N	Down	0.767371	N	Down	0.256136	N
AT2G29590.1	bracteal	Thioesterase superfamily protein	Gohir.A05G090500.1,Gohir.A03G048700.1,Gohir.D03G118400.1,Gohir.D05G091500.1,Gohir.A05G090600.1,Gohir.D05G091600.1	1134	898	785	552	1035	964	980	814	565	944	914	991	548	1123	630	704	1114	908	837	543	989	978	967	1393	N	Up	0.571484	N	Up	0.482514	N	Up	0.733913	N	Up	0.734845	Y	Down	0.00534175	N	Down	0.787904	N	Down	0.00966457	N
AT2G29630.1	bracteal	thiaminC	Gohir.D03G117800.1,Gohir.A03G049500.4	29	89	191	351	223	135	91	151	152	603	234	355	33	92	296	435	142	397	138	403	144	208	211	265	N	Down	0.222182	N	Down	0.179397	N	Up	0.294823	N	Down	0.298983	Y	Down	7.63389e-13	N	Down	0.140587	N	Down	0.0509575	N
AT2G29960.1	bracteal	cyclophilin 5	Gohir.D09G090300.1,Gohir.A09G090200.1	1338	1158	1140	971	1316	966	1223	1104	1150	1769	806	722	632	993	1156	1786	622	750	1422	1221	1075	1648	745	965	N	Up	0.693816	N	Up	0.577861	N	Up	0.139123	N	Up	0.800545	Y	Down	0.000165327	N	Up	0.663516	N	Down	0.101702	Y
AT2G30060.1	bracteal	Pleckstrin homology (PH) domain superfamily protein	Gohir.D01G216300.1,Gohir.D05G107600.1	1505	1112	1107	979	1000	847	1746	1444	1649	1254	1864	1308	859	1000	1629	1365	1494	1174	1771	1225	1495	1195	1903	1401	N	Up	0.40679	N	Up	0.671612	N	Up	0.427873	N	Up	0.63615	Y	Up	0.0164055	N	Up	0.153506	N	Down	0.578376	N
AT2G30170.1	bracteal	Protein phosphatase 2C family protein	Gohir.A05G108900.2,Gohir.A05G108900.3,Gohir.A05G108900.1,Gohir.D05G109000.2,Gohir.D05G109000.1	0	22	5	24	35	29	7	39	34	81	18	32	0	16	38	26	15	44	48	101	38	115	46	51	N	Down	0.000921585	N	Down	0.00622347	N	Up	0.61247	N	Down	0.0293562	Y	Down	0.00190793	N	Down	0.302351	N	Down	0.00432317	N
AT2G30370.1	bracteal	allergen-like protein	Gohir.A03G023400.1,Gohir.D03G145200.3,Gohir.D03G145200.2,Gohir.D03G145200.1	51	33	13	8	36	25	289	254	206	121	206	128	70	131	163	79	119	113	137	76	116	324	228	254	N	Up	0.419776	N	Up	0.503104	N	Up	0.663387	N	Up	0.774616	Y	Up	0.000666707	N	Up	0.167873	N	Down	0.157429	Y
AT2G30860.1	bracteal	glutathione S-transferase PHI 9	Gohir.D06G082100.1,Gohir.D06G082100.2,Gohir.D01G170400.1,Gohir.D13G137000.1,Gohir.D06G082100.3,Gohir.A11G249500.1,Gohir.1Z041000.1,Gohir.A11G157300.1,Gohir.D10G184700.1,Gohir.D08G195500.1,Gohir.D02G110900.1,Gohir.D11G164300.1	6210	8518	7981	8113	13078	6151	4568	3748	6476	9622	8001	6475	3276	4042	11314	14253	5755	6821	4966	3943	4540	5680	6788	7702	N	Down	0.453979	N	Down	0.953488	N	Up	0.0175767	N	Up	0.61757	Y	Down	0.000285469	N	Up	0.380677	N	Down	0.404352	N
AT2G30970.2	bracteal	aspartate aminotransferase 1	Gohir.D09G003300.1,Gohir.D10G117700.1,Gohir.A09G003700.1	417	456	668	477	606	279	393	352	320	229	295	237	295	328	368	449	304	254	397	260	141	144	162	198	N	Down	0.81397	N	Up	0.253168	N	Up	0.0785114	N	Up	0.795953	Y	Up	0.0151308	N	Up	0.446369	N	Down	0.777918	N
AT2G31040.1	bracteal	ATP synthase protein I-like protein	Gohir.A12G086400.4,Gohir.A12G086400.2,Gohir.A12G086400.3,Gohir.A12G086400.1,Gohir.D12G085000.1,Gohir.D12G085000.2	140	294	178	273	216	194	170	223	115	214	178	170	115	150	131	144	90	189	236	420	150	312	152	178	N	Down	0.0692514	N	Down	0.172394	N	Up	0.655111	N	Down	0.558131	Y	Down	0.00182086	N	Up	0.875351	N	Down	0.5745	N
AT2G31060.2	bracteal	elongation factor family protein	Gohir.A05G373200.1,Gohir.D04G042300.1	155	78	230	171	214	127	67	71	89	133	90	102	42	48	97	142	38	111	46	55	54	67	128	89	N	Up	0.115285	N	Up	0.348065	N	Up	0.317328	N	Down	0.915412	Y	Down	0.0190858	N	Down	0.705448	N	Down	0.850283	N
AT2G31130.1	bracteal	hypothetical protein	Gohir.A10G031400.2,Gohir.A10G031400.1,Gohir.D10G032200.1,Gohir.D10G112200.3,Gohir.D10G112200.2,Gohir.D10G112200.1,Gohir.A11G287000.1,Gohir.D06G136800.1,Gohir.D06G136800.2,Gohir.D06G136800.3,Gohir.A10G153900.1,Gohir.D11G306100.1,Gohir.D10G032200.2	731	653	461	420	494	396	659	473	442	316	458	319	376	416	419	453	378	353	407	245	250	212	390	264	N	Up	0.766367	N	Up	0.761111	N	Up	0.301321	N	Up	0.42207	Y	Up	0.0108265	N	Up	0.179748	N	Down	0.736675	N
AT2G31200.1	bracteal	actin depolymerizing factor 6	Gohir.A07G148500.1,Gohir.A09G229900.1,Gohir.D09G058100.2,Gohir.D07G154900.1,Gohir.D09G058100.1,Gohir.A09G058500.1,Gohir.A09G058500.2,Gohir.D09G230900.1,Gohir.D11G136400.1,Gohir.A11G130800.1	6654	5801	8069	4150	7963	5513	11582	8514	5762	4194	11752	9036	10671	11255	7702	6637	13994	7952	8870	4035	5042	2259	4045	2686	N	Up	0.758943	N	Up	0.0382262	N	Up	0.0688957	N	Up	0.6128	Y	Up	0.00382612	N	Up	0.462924	N	Down	0.82894	N
AT2G31670.1	bracteal	Stress responsive alpha-beta barrel domain protein	Gohir.D05G034500.1,Gohir.A07G014600.1,Gohir.D07G014300.2,Gohir.D07G014300.1,Gohir.A05G033000.1	666	494	540	566	551	547	429	535	461	727	389	516	386	569	548	625	340	461	528	627	433	585	502	573	N	Up	0.422832	N	Down	0.867953	N	Up	0.968561	N	Down	0.598222	Y	Down	0.000218378	N	Down	0.292826	N	Down	0.188069	N
AT2G32080.1	bracteal	purin-rich alpha 1	Gohir.A03G021600.1	494	561	600	611	471	469	275	438	335	557	371	384	160	426	427	565	241	385	338	410	269	370	402	388	N	Down	0.735139	N	Down	0.952007	N	Up	0.981884	N	Down	0.27719	Y	Down	7.07627e-05	N	Down	0.89654	N	Down	0.00297266	N
AT2G32720.1	bracteal	cytochrome B5 isoform B	Gohir.A07G201200.1,Gohir.A08G194500.1,Gohir.A11G138200.1,Gohir.D08G212300.1,Gohir.D09G198400.1,Gohir.A09G204700.1,Gohir.D11G144300.1,Gohir.D07G207500.1	3189	3756	2939	2512	3913	3306	4967	3597	5196	3331	3796	2963	5219	4816	4073	3787	3086	3248	8795	4026	3676	3357	2848	3497	N	Down	0.652261	N	Up	0.580978	N	Up	0.406346	N	Up	0.415116	Y	Up	5.45715e-05	N	Up	0.308263	N	Up	0.747594	N
AT2G33180.1	bracteal	hypothetical protein	Gohir.A10G120700.1,Gohir.A10G120700.2,Gohir.A10G120700.3,Gohir.A10G120700.4,Gohir.1Z032900.1,Gohir.D10G145600.4,Gohir.D10G145600.3,Gohir.D10G145600.1,Gohir.D10G145600.2	16	113	66	87	181	191	15	130	53	132	47	89	112	121	80	62	19	123	137	354	63	141	103	100	N	Down	0.00553943	N	Down	0.447843	N	Down	0.848938	N	Down	0.000273145	Y	Down	0.00711099	N	Down	0.104717	N	Down	0.887891	N
AT2G33360.1	bracteal	cadherin EGF LAG seven-pass G-type receptor, putative (DUF3527)	Gohir.A11G252300.1,Gohir.D09G228700.1,Gohir.D09G228700.2,Gohir.D10G158800.1,Gohir.A02G042500.2,Gohir.A02G042500.1,Gohir.D02G048100.1,Gohir.A09G227700.1	88	174	126	201	161	182	139	169	171	250	159	159	64	105	162	234	128	145	118	158	161	170	280	355	N	Down	0.112961	N	Down	0.14055	N	Down	0.614083	N	Down	0.670999	Y	Down	0.00859115	N	Equal	0.995219	N	Down	0.291805	Y
AT2G33450.1	bracteal	Ribosomal L28 family	Gohir.D10G157800.1,Gohir.A02G041200.1,Gohir.A10G109400.1,Gohir.D02G047000.2,Gohir.D02G047000.1	491	587	430	573	890	696	592	579	475	862	544	663	375	638	641	638	518	653	1092	2290	706	1056	624	755	N	Down	0.639876	N	Down	0.331608	N	Up	0.246912	N	Up	0.957237	Y	Down	9.99875e-07	N	Down	0.448571	N	Down	0.0983444	N
AT2G33530.1	bracteal	serine carboxypeptidase-like 46	Gohir.D07G222800.1,Gohir.A07G215800.1,Gohir.D09G112400.1	19	11	26	10	64	26	48	108	23	78	14	34	19	46	19	35	16	57	45	46	79	51	29	28	N	Up	0.454336	N	Up	0.40796	N	Up	0.0752333	N	Down	0.131592	Y	Down	0.000141215	N	Down	0.122021	N	Down	0.233108	N
AT2G33800.1	bracteal	Ribosomal protein S5 family protein	Gohir.A06G211100.1,Gohir.A06G211100.2,Gohir.D05G163500.1,Gohir.D06G210100.1,Gohir.A05G160800.1,Gohir.A05G160800.2	265	312	353	414	579	433	408	484	279	595	254	410	254	381	382	401	173	329	640	1703	265	617	306	441	N	Down	0.674829	N	Down	0.592204	N	Up	0.186375	N	Down	0.682413	Y	Down	4.9185e-09	N	Down	0.0850193	N	Down	0.202549	N
AT2G33855.1	bracteal	transmembrane protein	Gohir.A05G159200.1,Gohir.D05G161900.1	56	125	71	78	130	73	89	123	67	150	111	141	96	125	120	108	148	155	79	64	86	64	100	77	N	Down	0.200548	N	Down	0.803213	N	Up	0.0411871	N	Down	0.513272	Y	Down	4.37895e-06	N	Down	0.459105	N	Down	0.54049	N
AT2G33990.1	bracteal	IQ-domain 9	Gohir.A05G156900.1,Gohir.D10G031100.1,Gohir.A10G030200.2,Gohir.A10G030200.1,Gohir.D10G031100.2,Gohir.D10G031100.3,Gohir.D10G031100.4,Gohir.D05G159800.2,Gohir.D05G159800.1	89	154	67	139	162	283	240	216	200	312	316	364	60	112	199	145	246	329	201	185	175	246	454	498	N	Down	0.199568	N	Down	0.0375709	N	Down	0.0202845	N	Up	0.801222	Y	Down	0.0257032	N	Down	0.662434	N	Down	0.354596	N
AT2G34620.1	bracteal	Mitochondrial transcription termination factor family protein	Gohir.A10G043700.1,Gohir.D10G044900.1	2	59	44	102	121	136	51	80	75	151	82	151	49	64	70	62	54	113	191	405	216	313	240	353	N	Down	4.07665e-06	N	Down	0.0216011	N	Down	0.646796	N	Down	0.420234	Y	Down	5.65151e-05	N	Down	0.119302	N	Down	0.594866	N
AT2G34640.1	bracteal	plastid transcriptionally active 12	Gohir.A05G146100.1,Gohir.A05G146100.2,Gohir.D05G148400.1	48	127	78	181	83	161	50	108	89	137	77	104	34	78	119	99	36	97	87	232	96	141	186	151	N	Down	0.04009	N	Down	0.0114675	N	Down	0.0118975	N	Down	0.226615	Y	Down	0.0116855	N	Down	0.39822	N	Down	0.133446	N
AT2G34860.1	bracteal	DnaJ/Hsp40 cysteine-rich domain superfamily protein	Gohir.A08G079300.1,Gohir.A11G206900.1,Gohir.D11G216800.1,Gohir.D08G088800.1	129	314	158	319	439	481	193	259	314	555	248	392	142	231	398	318	145	346	414	751	306	710	409	483	N	Down	0.0326335	N	Down	0.0246365	N	Down	0.671462	N	Down	0.508993	Y	Down	8.12675e-06	N	Down	0.0978776	N	Down	0.228191	N
AT2G35120.1	bracteal	Single hybrid motif superfamily protein	Gohir.A12G046500.1,Gohir.D12G045500.1	2096	1045	866	400	1174	452	2349	1513	1200	911	1525	1074	2196	1830	1267	959	1335	1281	3446	1199	1218	820	497	457	N	Up	0.176225	N	Up	0.0517714	Y	Up	0.000231971	N	Up	0.452698	Y	Up	0.0179134	N	Up	0.40292	N	Up	0.477822	Y
AT2G35490.1	bracteal	Plastid-lipid associated protein PAP / fibrillin family protein	Gohir.A09G199900.2,Gohir.D09G194200.4,Gohir.D09G194200.3,Gohir.D09G194200.2,Gohir.D09G194200.1,Gohir.A09G199900.1,Gohir.A09G199900.3	489	391	434	464	554	466	426	526	318	529	374	521	433	476	432	540	369	548	433	349	392	397	354	487	N	Up	0.559655	N	Down	0.825558	N	Up	0.433159	N	Down	0.613447	Y	Down	7.40968e-05	N	Down	0.213048	N	Down	0.749681	N
AT2G35820.1	bracteal	ureidoglycolate hydrolase	Gohir.A05G344500.1,Gohir.D04G083000.1	439	268	569	478	531	313	339	276	433	321	494	392	87	321	425	427	478	312	422	280	659	333	477	363	N	Up	0.197837	N	Up	0.555311	N	Up	0.0243241	N	Up	0.640405	Y	Up	0.0206547	N	Up	0.387038	N	Down	0.00187643	N
AT2G35880.1	bracteal	TPX2 (targeting protein for Xklp2) protein family	Gohir.A01G199900.1,Gohir.A01G199900.2,Gohir.D01G189900.2,Gohir.D01G189900.1	19	146	52	124	202	167	72	242	87	306	22	34	35	109	89	197	15	46	90	184	112	171	50	79	Y	Down	0.00121973	N	Down	0.0307766	N	Up	0.457229	N	Down	0.149065	Y	Down	2.50855e-12	N	Down	0.400982	N	Down	0.0388233	Y
AT2G36145.1	bracteal	hypothetical protein	Gohir.D09G133600.1,Gohir.A09G141100.1	22	57	42	53	97	46	46	84	60	141	34	87	45	33	67	52	20	89	84	328	132	286	70	134	N	Down	0.119085	N	Down	0.715411	N	Up	0.0617813	N	Down	0.447802	Y	Down	2.51248e-06	N	Down	0.045577	N	Up	0.727967	N
AT2G36250.1	bracteal	Tubulin/FtsZ family protein	Gohir.A09G139200.1,Gohir.A08G005000.1,Gohir.A01G206800.1,Gohir.A01G206800.3,Gohir.D09G135400.2,Gohir.D01G196200.1,Gohir.D01G196200.3,Gohir.D09G135400.4	87	122	67	124	107	84	131	275	86	292	60	175	91	173	105	179	38	160	71	267	87	195	66	85	N	Down	0.581415	N	Down	0.0994306	N	Up	0.504821	N	Down	0.311544	Y	Down	3.56162e-06	Y	Down	0.00185643	N	Down	0.112168	Y
AT2G36430.1	bracteal	transmembrane protein, putative (DUF247)	Gohir.A04G065900.1,Gohir.D04G078100.1,Gohir.A05G339600.1,Gohir.D04G103300.1,Gohir.A13G125700.1,Gohir.D13G129500.1	41	52	31	43	59	74	58	58	67	138	54	54	73	65	63	67	28	58	82	71	64	98	97	147	N	Down	0.64364	N	Down	0.402474	N	Down	0.685083	N	Equal	0.975866	Y	Down	5.13834e-05	N	Equal	0.976185	N	Up	0.822926	N
AT2G36835.1	bracteal	hypothetical protein	Gohir.D04G109600.1,Gohir.A04G070900.1,Gohir.D11G342700.1,Gohir.A11G323600.1	590	423	472	537	617	455	306	482	316	427	585	681	309	575	316	387	424	528	610	695	321	490	457	573	N	Up	0.377677	N	Down	0.661881	N	Up	0.159181	N	Down	0.283458	Y	Down	0.021419	N	Down	0.570746	N	Down	0.0388389	N
AT2G36990.1	bracteal	RNApolymerase sigma-subunit F	Gohir.A09G148100.1,Gohir.A04G072600.1,Gohir.A04G072600.2,Gohir.A09G148100.2,Gohir.D09G143900.1,Gohir.D09G143900.2,Gohir.D09G143900.3,Gohir.D04G111200.3,Gohir.D04G111200.2,Gohir.D04G111200.1	60	86	91	165	65	83	56	91	76	114	93	83	36	46	88	86	58	107	116	297	94	151	143	153	N	Down	0.433031	N	Down	0.0720384	N	Down	0.393574	N	Down	0.374962	Y	Down	0.0233728	N	Up	0.751898	N	Down	0.678118	N
AT2G37060.2	bracteal	nuclear factor Y, subunit B8	Gohir.D01G206200.1,Gohir.D10G216000.1,Gohir.D11G344200.1	396	493	337	280	602	383	748	509	386	254	582	578	815	632	335	410	1011	471	477	367	274	221	304	189	N	Down	0.56199	N	Up	0.548009	N	Up	0.0382412	N	Up	0.435433	Y	Up	0.00192574	N	Up	0.982613	N	Up	0.38829	N
AT2G37195.1	bracteal	acyl-CoA-binding domain protein	Gohir.A09G149400.1,Gohir.A04G074100.1,Gohir.D04G113200.1,Gohir.D09G145300.1,Gohir.D09G145300.2	591	723	490	494	380	374	507	579	554	345	531	320	456	512	467	401	449	340	518	246	325	408	276	168	N	Down	0.596253	N	Down	0.979868	N	Up	0.946199	N	Down	0.777927	Y	Up	0.00020665	N	Up	0.0996937	N	Down	0.693292	N
AT2G37400.1	bracteal	Tetratricopeptide repeat (TPR)-like superfamily protein	Gohir.D04G118300.1,Gohir.A04G079100.1,Gohir.D13G097800.1,Gohir.A13G090200.1	169	165	149	203	120	152	201	202	116	178	156	148	169	182	111	161	102	160	274	323	126	151	177	200	N	Up	0.97105	N	Down	0.334286	N	Down	0.370246	N	Down	0.982459	Y	Down	0.00718489	N	Up	0.871819	N	Down	0.838831	N
AT2G37440.1	bracteal	DNAse I-like superfamily protein	Gohir.D09G154500.1,Gohir.A09G158900.1,Gohir.A04G079600.1,Gohir.D04G118800.2,Gohir.D04G118800.1	88	40	146	39	36	34	4	45	27	97	15	41	1	32	41	131	4	56	17	15	42	83	155	199	N	Up	0.108471	N	Up	0.0494107	N	Up	0.877504	N	Down	0.00541058	Y	Down	3.40136e-09	N	Down	0.0640219	N	Down	0.00486587	Y
AT2G37530.1	bracteal	forkhead box protein G1	Gohir.D09G153200.1,Gohir.D07G100500.1,Gohir.A07G096100.1,Gohir.A09G157900.1,Gohir.A03G039500.1	102	105	825	323	201	125	86	48	61	127	98	133	35	80	75	273	48	30	76	71	73	85	93	108	N	Down	0.92103	N	Up	0.00607532	N	Up	0.214209	N	Up	0.281456	Y	Down	0.0290989	N	Down	0.474282	N	Down	0.309118	N
AT2G37860.3	bracteal	reticulata-like protein, putative (DUF3411)	Gohir.A01G221400.1,Gohir.D01G210400.2,Gohir.D01G210400.1	131	168	141	184	145	250	194	262	137	202	120	138	129	158	140	179	71	178	131	108	74	122	94	77	N	Down	0.551438	N	Down	0.413816	N	Down	0.023955	N	Down	0.501205	Y	Down	0.0127405	N	Down	0.667207	N	Down	0.59571	N
AT2G37900.1	bracteal	Major facilitator superfamily protein	Gohir.A12G160000.1,Gohir.D12G163300.1,Gohir.D12G163400.1	1	24	20	60	25	116	18	19	89	353	2	26	28	18	107	86	5	45	43	124	28	86	18	79	N	Down	0.00172541	N	Down	0.00979153	Y	Down	0.00107592	N	Down	0.974303	Y	Down	2.19142e-07	N	Down	0.00334446	N	Up	0.582279	N
AT2G38040.1	bracteal	acetyl Co-enzyme a carboxylase carboxyltransferase alpha subunit	Gohir.D04G128300.1,Gohir.D12G109100.2,Gohir.A12G170900.1	105	116	84	100	66	102	95	102	144	96	80	46	75	79	113	89	76	48	104	80	95	53	88	82	N	Down	0.816477	N	Down	0.609323	N	Down	0.125237	N	Down	0.896697	Y	Up	0.0163721	N	Up	0.147869	N	Down	0.898434	N
AT2G38280.1	bracteal	AMP deaminase, putative / myoadenylate deaminase	Gohir.A09G166200.1,Gohir.D01G130900.1,Gohir.A01G140400.1,Gohir.D01G130900.2	85	75	165	107	128	70	135	107	180	125	115	105	68	72	195	201	106	121	97	71	71	53	88	79	N	Up	0.796113	N	Up	0.191335	N	Up	0.0309812	N	Up	0.633174	Y	Up	0.0212772	N	Up	0.800498	N	Down	0.930883	N
AT2G38740.1	bracteal	Haloacid dehalogenase-like hydrolase (HAD) superfamily protein	Gohir.D08G180400.1,Gohir.A12G211200.2,Gohir.A12G211200.1,Gohir.A08G160000.1,Gohir.D12G213800.1	123	319	112	147	144	147	209	220	150	223	126	133	148	262	117	144	104	173	234	209	173	259	123	277	N	Down	0.0493309	N	Down	0.40925	N	Down	0.899454	N	Down	0.904844	Y	Down	0.00976674	N	Down	0.88682	N	Down	0.109001	N
AT2G38770.1	bracteal	P-loop containing nucleoside triphosphate hydrolases superfamily protein	Gohir.A08G225100.1,Gohir.A08G225100.2,Gohir.D08G245500.1	49	55	72	78	46	54	59	52	113	71	66	45	41	42	104	96	32	54	67	75	56	50	70	62	N	Down	0.820542	N	Down	0.815173	N	Down	0.648516	N	Up	0.816274	Y	Up	0.0114603	N	Up	0.360601	N	Down	0.968529	N
AT2G38905.1	bracteal	Low temperature and salt responsive protein family	Gohir.A08G121700.1,Gohir.A05G344200.1,Gohir.D04G082600.1,Gohir.A12G119400.1,Gohir.D04G082300.1,Gohir.D08G143100.2,Gohir.D08G143100.1,Gohir.1Z007800.1	149	802	225	636	788	1068	425	762	266	1173	173	350	589	597	662	639	149	222	1231	1628	311	504	327	584	N	Down	0.0248384	N	Down	0.0217259	N	Down	0.222501	N	Down	0.160902	Y	Down	0	N	Down	0.168699	N	Down	0.979468	N
AT2G39130.1	bracteal	Transmembrane amino acid transporter family protein	Gohir.A05G294300.2,Gohir.D10G212100.2,Gohir.D05G294800.1,Gohir.D10G212100.1,Gohir.A10G204200.1,Gohir.A05G294300.1	75	242	52	331	188	359	79	208	91	202	60	107	68	217	75	82	34	72	130	170	127	246	110	169	N	Down	0.00712047	Y	Down	2.26686e-07	Y	Down	0.00542007	N	Down	0.305674	Y	Down	5.20526e-07	N	Down	0.211728	N	Down	0.00373113	N
AT2G39140.1	bracteal	pseudouridine synthase family protein	Gohir.A10G203300.1,Gohir.D10G211400.1	22	58	44	69	53	58	31	57	62	105	43	31	32	25	90	72	29	60	49	121	47	89	59	95	N	Down	0.119412	N	Down	0.245572	N	Down	0.843967	N	Down	0.337519	Y	Down	0.00593444	N	Up	0.467733	N	Up	0.720433	N
AT2G39420.1	bracteal	alpha/beta-Hydrolases superfamily protein	Gohir.A06G177500.1,Gohir.D10G218800.1,Gohir.D10G218700.1,Gohir.D06G173500.1,Gohir.A10G210500.1,Gohir.A10G210400.1	474	192	412	481	741	372	289	99	995	311	849	129	107	50	533	273	612	123	152	120	354	456	766	973	N	Up	0.0196219	N	Down	0.736504	N	Up	0.234765	N	Up	0.0207495	Y	Up	0.0127144	Y	Up	2.6546e-11	N	Up	0.143732	Y
AT2G39470.1	bracteal	PsbP-like protein 2	Gohir.D04G061800.1	2	50	16	37	71	59	10	35	28	79	7	29	53	26	37	31	5	49	41	208	28	120	34	68	N	Down	0.000601082	N	Down	0.0844135	N	Up	0.561081	N	Down	0.129951	Y	Down	0.0190124	N	Down	0.0312456	N	Up	0.25679	N
AT2G39490.1	bracteal	F-box family protein	Gohir.A05G300900.1,Gohir.D05G300800.4,Gohir.D05G300800.2,Gohir.D05G300800.3,Gohir.D05G300800.1,Gohir.D05G300600.2,Gohir.D05G300600.1,Gohir.A10G213700.1,Gohir.D05G300700.1,Gohir.A05G300600.4,Gohir.A05G300600.3,Gohir.A05G300600.1,Gohir.D05G300300.1,Gohir.A05G301000.1,Gohir.D10G222800.1,Gohir.A05G300600.2	67	58	113	82	358	158	44	31	85	199	75	65	15	52	98	69	52	79	55	38	68	68	101	115	N	Up	0.787563	N	Up	0.524839	Y	Up	0.000548838	N	Up	0.571642	Y	Down	2.69973e-06	N	Up	0.707375	N	Down	0.150958	N
AT2G39730.1	bracteal	rubisco activase	Gohir.D04G123100.1,Gohir.A06G166200.1,Gohir.A04G084300.1,Gohir.D06G171700.1	42	333	373	587	1303	2296	273	544	291	590	187	476	195	516	399	324	170	932	945	1273	907	1855	1200	1657	Y	Down	0.000566674	N	Down	0.125725	N	Down	0.144707	N	Down	0.105797	Y	Down	2.10749e-06	N	Down	0.0344944	N	Down	0.00204655	N
AT2G39855.2	bracteal	plant/protein	Gohir.A05G302600.1,Gohir.A10G225400.1,Gohir.D04G065300.1,Gohir.A05G346900.2,Gohir.A05G346900.1	130	118	202	94	73	50	181	218	96	245	184	237	25	179	210	210	302	260	41	140	59	64	102	93	N	Up	0.869591	N	Up	0.265845	N	Up	0.272855	N	Down	0.677843	Y	Down	2.53492e-09	N	Down	0.426895	N	Down	0.127372	N
AT2G39920.2	bracteal	HAD superfamily, subfamily IIIB acid phosphatase	Gohir.A05G346200.1,Gohir.A05G346200.2,Gohir.D04G066400.2,Gohir.D10G242900.1,Gohir.D10G242900.2,Gohir.D04G066400.3,Gohir.D04G066400.5,Gohir.A10G228900.2,Gohir.A10G228900.1	23	60	53	94	161	97	114	129	69	162	99	95	36	114	75	117	71	118	200	167	127	193	146	102	N	Down	0.0728926	N	Down	0.119002	N	Up	0.0529621	N	Down	0.799338	Y	Down	1.04691e-06	N	Up	0.906031	N	Down	0.0203401	N
AT2G40095.1	bracteal	Alpha/beta hydrolase related protein	Gohir.A10G235400.1,Gohir.D10G247800.1,Gohir.D13G016700.1,Gohir.D06G169300.2,Gohir.D06G169300.1,Gohir.D04G067600.1,Gohir.A13G015500.1,Gohir.A05G329600.1,Gohir.A06G164000.1,Gohir.A06G164000.2	675	278	297	206	297	221	318	275	415	227	628	398	174	216	362	224	419	406	419	239	269	187	495	326	N	Up	0.0187709	N	Up	0.233236	N	Up	0.19981	N	Up	0.727792	Y	Up	1.1741e-05	N	Up	0.0848553	N	Down	0.536582	N
AT2G40316.1	bracteal	autophagy-like protein	Gohir.D10G250100.1,Gohir.A10G238200.2,Gohir.A10G238200.1,Gohir.A10G238200.3	60	84	46	57	42	70	62	56	54	101	52	51	128	115	48	50	56	33	103	142	69	83	41	49	N	Down	0.4636	N	Down	0.607471	N	Down	0.109025	N	Up	0.869847	Y	Down	0.00174454	N	Up	0.950966	N	Up	0.843848	N
AT2G40430.2	bracteal	Nop53 protein	Gohir.D10G253000.1,Gohir.A10G240800.1	402	368	437	385	383	426	344	417	517	385	698	676	192	247	521	452	616	449	414	246	501	450	1368	707	N	Up	0.81808	N	Up	0.672761	N	Down	0.631368	N	Down	0.651166	Y	Up	0.020421	N	Up	0.90706	N	Down	0.470269	N
AT2G40490.1	bracteal	Uroporphyrinogen decarboxylase	Gohir.A05G279500.1,Gohir.A05G279500.2,Gohir.D05G281100.1	236	320	238	271	394	344	157	231	152	296	147	185	79	298	179	183	74	223	542	1457	151	301	183	255	N	Down	0.442061	N	Down	0.673402	N	Up	0.543852	N	Down	0.400931	Y	Down	4.55151e-06	N	Down	0.456541	Y	Down	0.000364107	N
AT2G40590.1	bracteal	Ribosomal protein S26e family protein	Gohir.A06G179500.1	1658	591	1143	547	925	741	1065	888	503	870	625	559	1195	1227	668	762	505	653	1593	913	399	851	184	262	N	Up	0.05318	N	Up	0.164267	N	Up	0.378614	N	Up	0.778678	Y	Down	6.19576e-06	N	Up	0.837285	N	Down	0.921536	N
AT2G40750.1	bracteal	WRKY DNA-binding protein 54	Gohir.D13G007900.1	2	26	4	52	22	88	16	30	65	182	38	80	3	50	69	42	7	52	106	255	30	89	16	44	N	Down	0.0240165	N	Down	5.98954e-06	N	Down	4.47869e-05	N	Down	0.423894	Y	Down	1.93492e-09	N	Down	0.16428	N	Down	0.000736679	N
AT2G40840.1	bracteal	disproportionating enzyme 2	Gohir.D06G113100.1,Gohir.D06G113100.2,Gohir.A06G109000.1,Gohir.A06G109000.2,Gohir.A06G109000.3	471	277	1065	732	704	227	207	241	326	506	226	222	132	205	571	1019	161	268	150	263	242	184	191	178	N	Up	0.165165	N	Up	0.234967	Y	Up	0.000384007	N	Down	0.737722	Y	Down	0.000648529	N	Up	0.959272	N	Down	0.23928	Y
AT2G41050.1	bracteal	PQ-loop repeat family protein / transmembrane family protein	Gohir.D09G115100.2,Gohir.D09G115100.1,Gohir.A09G118200.2,Gohir.A09G118200.1	110	33	75	36	64	25	81	68	103	58	98	34	88	41	80	76	149	81	83	53	104	35	78	37	N	Up	0.0126391	N	Up	0.0568943	N	Up	0.00919205	N	Up	0.726787	Y	Up	0.00337767	N	Up	0.00836332	N	Up	0.129258	N
AT2G41800.1	bracteal	imidazolonepropionase (Protein of unknown function, DUF642)	Gohir.A13G053500.1	0	2	15	4	23	0	57	57	21	104	8	14	32	62	10	309	0	9	38	18	22	35	6	11	N	Down	1	N	Up	0.151782	N	Up	1.13909e-07	N	Equal	0.989535	Y	Down	4.6487e-10	N	Down	0.521286	N	Down	0.270071	Y
AT2G42130.4	bracteal	Plastid-lipid associated protein PAP / fibrillin family protein	Gohir.A09G128000.1,Gohir.D09G124000.1	114	181	79	195	165	177	106	152	90	222	108	160	59	157	115	159	70	127	148	288	148	262	151	279	N	Down	0.272421	N	Down	0.00673904	N	Down	0.752388	N	Down	0.46008	Y	Down	1.80329e-08	N	Down	0.217172	N	Down	0.108466	N
AT2G42390.1	bracteal	kinase C substrate, heavy chain-like protein	Gohir.A12G090700.4,Gohir.A12G090700.5,Gohir.A12G090700.2,Gohir.A12G090700.3,Gohir.A12G090700.1,Gohir.D12G087900.3,Gohir.D12G087900.2,Gohir.D12G087900.4,Gohir.D12G087900.1	350	184	174	156	260	244	185	224	126	183	150	66	154	176	117	164	158	152	263	228	150	120	95	78	N	Up	0.102137	N	Up	0.7191	N	Up	0.776644	N	Down	0.76169	Y	Down	0.0177998	N	Up	0.183061	N	Down	0.723792	N
AT2G42760.1	bracteal	DUF1685 family protein	Gohir.D06G138300.1,Gohir.D09G146700.1,Gohir.A09G151100.1,Gohir.A04G075300.1,Gohir.A05G153800.1,Gohir.A06G132700.1,Gohir.D05G156600.1,Gohir.D04G114400.1	226	549	301	649	565	947	244	367	230	468	346	817	88	308	343	291	319	710	375	394	577	775	1116	938	N	Down	0.0868421	N	Down	0.0136015	N	Down	0.0154586	N	Down	0.347684	Y	Down	1.34998e-07	N	Down	0.00418345	N	Down	0.0550092	N
AT2G43030.1	bracteal	Ribosomal protein L3 family protein	Gohir.A13G159300.1,Gohir.D13G164200.1	452	632	309	509	604	630	315	462	177	295	237	390	183	410	197	214	249	351	555	1978	186	497	350	545	N	Down	0.378081	N	Down	0.0963291	N	Down	0.844062	N	Down	0.366654	Y	Down	0.000358598	N	Down	0.0744077	N	Down	0.0478059	N
AT2G43090.1	bracteal	Aconitase/3-isopropylmalate dehydratase protein	Gohir.A04G110300.2,Gohir.A04G110300.3,Gohir.A04G110300.1,Gohir.A03G168700.1,Gohir.D04G150500.1,Gohir.D04G150600.1,Gohir.D02G191900.2,Gohir.D02G191900.1	715	684	916	723	872	895	870	798	616	916	843	817	1172	1137	651	757	906	908	1058	1054	654	785	874	1242	N	Up	0.903725	N	Up	0.415064	N	Down	0.89864	N	Up	0.829758	Y	Down	0.000854705	N	Up	0.902112	N	Up	0.907683	N
AT2G43420.1	bracteal	3-beta hydroxysteroid dehydrogenase/isomerase family protein	Gohir.A05G322600.2,Gohir.D10G126400.2,Gohir.D10G126400.1,Gohir.A05G322600.1,Gohir.A10G140400.1,Gohir.D02G012200.2,Gohir.D02G012200.1,Gohir.1Z007600.1,Gohir.D01G069300.1,Gohir.A02G011400.1,Gohir.D05G325200.1	352	127	552	265	371	145	254	198	389	217	303	163	156	143	312	269	228	195	273	130	315	116	231	102	N	Up	0.00992091	N	Up	0.0152305	Y	Up	6.51069e-05	N	Up	0.584197	Y	Up	1.65533e-05	N	Up	0.0324861	N	Up	0.819515	N
AT2G43460.1	bracteal	Ribosomal L38e protein family	Gohir.D10G127000.1,Gohir.A10G139800.1,Gohir.A09G212400.1,Gohir.A09G212400.2	10432	9269	7064	5446	9972	9654	12593	11977	4336	6531	8562	10080	14279	15886	4597	5829	10505	8883	12318	7777	6363	6011	4239	3605	N	Up	0.843553	N	Up	0.632643	N	Up	0.912044	N	Up	0.946937	Y	Down	0.000185516	N	Down	0.744788	N	Down	0.664859	N
AT2G43630.1	bracteal	nucleusenvelope protein	Gohir.D10G228800.1,Gohir.D10G228800.2,Gohir.A13G222400.1,Gohir.D13G227200.2,Gohir.D13G227200.1	272	256	245	290	307	226	241	255	200	275	217	216	189	238	236	265	170	240	370	490	163	187	182	218	N	Up	0.887506	N	Down	0.587067	N	Up	0.186311	N	Down	0.894413	Y	Down	0.0261977	N	Up	0.983264	N	Down	0.505863	N
AT2G43710.1	bracteal	Plant stearoyl-acyl-carrier-protein desaturase family protein	Gohir.A10G144300.2,Gohir.A10G144300.1,Gohir.D05G327800.1,Gohir.D10G122500.1,Gohir.A12G014400.1,Gohir.D10G122700.1,Gohir.A10G144400.1,Gohir.A05G328200.1,Gohir.D10G122600.1,Gohir.A10G144500.1,Gohir.D05G328200.1,Gohir.A05G327800.1	2523	2721	2447	2088	2089	1870	3983	3165	3420	2508	3205	2216	3761	3496	3219	2840	2772	2100	3441	2110	2497	1647	2171	1878	N	Down	0.834856	N	Up	0.576213	N	Up	0.588132	N	Up	0.561895	Y	Up	0.00517256	N	Up	0.132445	N	Up	0.770803	N
AT2G43750.1	bracteal	O-acetylserine (thiol) lyase B	Gohir.D09G207500.1,Gohir.D09G208000.1	421	323	383	483	432	319	264	246	258	387	226	247	208	356	324	446	177	267	401	550	209	314	175	292	N	Up	0.486336	N	Down	0.438412	N	Up	0.176113	N	Up	0.869265	Y	Down	0.00233454	N	Down	0.755736	N	Down	0.101023	Y
AT2G43750.2	bracteal	O-acetylserine (thiol) lyase B	Gohir.D09G212400.1,Gohir.D09G208000.2	444	322	269	456	398	282	357	308	251	487	316	488	235	468	328	368	283	490	458	701	314	438	293	442	N	Up	0.400738	N	Down	0.0805127	N	Up	0.125708	N	Up	0.734177	Y	Down	5.11839e-07	N	Down	0.109107	N	Down	0.0276305	N
AT2G43980.1	bracteal	inositol 1,3,4-trisphosphate 5/6-kinase 4	Gohir.A10G192500.1,Gohir.A10G192500.2,Gohir.D10G200400.3,Gohir.D10G200400.4,Gohir.D10G200400.2,Gohir.D10G200400.1	273	212	253	214	231	148	257	223	274	198	306	175	113	154	279	282	206	201	214	120	167	112	184	144	N	Up	0.521705	N	Up	0.585235	N	Up	0.0669831	N	Up	0.745683	Y	Up	0.0223005	N	Up	0.0557197	N	Down	0.432764	N
AT2G44080.1	bracteal	ARGOS-like protein	Gohir.A13G079200.1,Gohir.A13G079200.2,Gohir.D13G095400.1	83	141	104	180	275	164	166	182	144	227	90	67	0	94	163	148	96	114	129	177	204	199	238	267	N	Down	0.2282	N	Down	0.117728	N	Up	0.0307761	N	Down	0.841872	Y	Down	0.00239748	N	Up	0.583736	Y	Down	8.176e-07	N
AT2G44640.1	bracteal	TRIGALACTOSYLDIACYLGLYCEROL-like protein	Gohir.D08G065500.1,Gohir.A12G099200.1,Gohir.D12G102200.1	73	68	89	118	70	91	101	97	72	118	78	97	61	123	91	99	87	100	144	282	56	70	58	79	N	Up	0.892466	N	Down	0.418546	N	Down	0.357212	N	Up	0.936457	Y	Down	0.00619983	N	Down	0.557704	N	Down	0.1196	N
AT2G44710.1	bracteal	RNA-binding (RRM/RBD/RNP motifs) family protein	Gohir.A07G039100.2,Gohir.D11G079400.2,Gohir.D11G079400.1,Gohir.D11G079300.1,Gohir.D11G079300.2,Gohir.A11G176700.1,Gohir.D11G184500.1,Gohir.A11G074600.1,Gohir.A11G074600.2,Gohir.A11G074700.1,Gohir.A11G074700.2,Gohir.A07G039100.4,Gohir.A07G039100.3,Gohir.A07G039100.1,Gohir.D07G043300.2,Gohir.D07G043300.1	323	383	496	461	372	386	380	349	615	455	473	342	208	279	596	565	315	388	337	350	397	291	490	449	N	Down	0.649352	N	Up	0.795059	N	Down	0.850001	N	Up	0.836494	Y	Up	0.0159141	N	Up	0.229625	N	Down	0.383476	N
AT2G45330.2	bracteal	RNA 2'-phosphotransferase, Tpt1 / KptA family	Gohir.A08G135300.1,Gohir.D13G000400.1,Gohir.A01G226200.1,Gohir.D08G156200.1	76	138	101	166	130	169	306	174	231	164	185	110	61	116	189	154	86	134	221	192	145	223	179	148	N	Down	0.187034	N	Down	0.13019	N	Down	0.287418	N	Up	0.387689	Y	Up	0.0189138	N	Up	0.116126	N	Down	0.46931	N
AT2G45510.1	bracteal	cytochrome P450, family 704, subfamily A, polypeptide 2	Gohir.D11G086700.1,Gohir.A08G128300.1,Gohir.D11G086800.1,Gohir.D08G149600.1,Gohir.A07G040000.1,Gohir.D11G086600.1,Gohir.D07G044100.1,Gohir.A11G082000.1,Gohir.A11G082700.1	664	710	382	631	630	572	337	214	285	380	412	327	176	311	437	418	324	406	266	172	261	326	575	541	N	Down	0.846541	N	Down	0.0891303	N	Up	0.643368	N	Up	0.300233	Y	Down	0.0322887	N	Up	0.396869	N	Down	0.106243	N
AT2G45770.1	bracteal	signal recognition particle receptor protein, chloroplast (FTSY)	Gohir.D11G090500.2,Gohir.D11G090500.1,Gohir.A11G086300.1,Gohir.A11G086300.2,Gohir.A11G086300.3	84	135	89	147	159	139	96	170	145	236	98	130	111	124	163	147	87	130	144	326	131	247	141	158	N	Down	0.275941	N	Down	0.136493	N	Up	0.614183	N	Down	0.240056	Y	Down	0.00116594	N	Down	0.403604	N	Down	0.777213	N
AT2G46040.1	bracteal	ARID/BRIGHT AND ELM2 DNA-binding domain-containing protein	Gohir.A07G141700.1,Gohir.D12G111600.1,Gohir.A12G108400.1,Gohir.D07G147200.1,Gohir.D07G147200.2	96	84	63	74	74	85	97	80	94	55	93	102	71	86	66	63	114	73	101	125	63	46	99	70	N	Up	0.756104	N	Down	0.665196	N	Down	0.655952	N	Up	0.692929	Y	Up	0.00866372	N	Down	0.791234	N	Down	0.70514	N
AT2G46080.1	bracteal	BPS1-like protein	Gohir.D12G110700.2,Gohir.D12G110700.3,Gohir.D12G110700.1,Gohir.D11G097700.1,Gohir.D08G153600.1,Gohir.A12G107500.2,Gohir.A12G107500.1,Gohir.A08G132200.1,Gohir.A11G091300.1,Gohir.A11G091300.2	2632	3038	3054	2652	4078	3744	3886	3507	4379	3374	4977	4018	3044	4196	3795	3400	4808	4065	4321	3126	3838	2961	4093	3533	N	Down	0.693068	N	Up	0.619339	N	Up	0.673844	N	Up	0.795208	Y	Up	0.0176827	N	Up	0.378408	N	Down	0.203325	N
AT2G46170.1	bracteal	Reticulon family protein	Gohir.D12G234600.1,Gohir.D08G148900.1,Gohir.D03G079500.1,Gohir.D07G145700.1,Gohir.A07G140400.1,Gohir.A07G140400.2,Gohir.A08G127500.1,Gohir.D08G148900.2,Gohir.A02G104200.1	6932	4641	7588	4027	4241	3749	8108	6196	6919	3564	6144	4849	7279	7573	5776	6023	6726	5266	8855	5172	4465	3538	2908	2448	N	Up	0.262852	N	Up	0.0264531	N	Up	0.542534	N	Up	0.49568	Y	Up	1.64882e-06	N	Up	0.51851	N	Down	0.873656	N
AT2G46620.1	bracteal	P-loop containing nucleoside triphosphate hydrolases superfamily protein	Gohir.D07G140600.1,Gohir.A07G135600.1,Gohir.A11G099100.1,Gohir.D03G116300.1,Gohir.A03G051400.1,Gohir.A08G124100.1,Gohir.D08G145200.1	252	272	391	375	388	237	183	154	139	244	129	176	114	130	236	392	111	131	230	193	125	115	220	251	N	Down	0.834891	N	Up	0.888851	N	Up	0.0636124	N	Up	0.708308	Y	Down	0.00165468	N	Down	0.319385	N	Down	0.756057	Y
AT2G46770.1	bracteal	NAC (No Apical Meristem) domain transcriptional regulator superfamily protein	Gohir.D12G119800.2,Gohir.D09G183000.1,Gohir.A11G100500.1,Gohir.D11G105200.1,Gohir.D12G242500.1,Gohir.D12G119800.1,Gohir.A09G188200.1,Gohir.D03G084900.1,Gohir.A12G116300.1,Gohir.A12G241200.1,Gohir.A02G099000.1,Gohir.D07G138800.1,Gohir.A08G109700.1,Gohir.1Z046700.1,Gohir.A07G134200.1,Gohir.D08G122500.1	16	71	4	34	6	26	61	37	114	38	115	72	32	37	35	32	20	73	38	29	87	156	66	98	N	Down	0.0262846	N	Down	0.000170983	N	Down	0.00734483	N	Up	0.388765	Y	Up	0.000240831	N	Up	0.174761	N	Down	0.847551	N
AT2G46800.1	bracteal	zinc transporter	Gohir.A12G117100.1	32	109	18	43	20	25	154	224	113	174	83	63	61	154	78	61	65	35	123	71	90	77	62	50	N	Down	0.0127479	N	Down	0.0749797	N	Down	0.61484	N	Down	0.416743	Y	Down	0.00787284	N	Up	0.508163	N	Down	0.0310819	N
AT2G47070.1	bracteal	squamosa promoter binding protein-like 1	Gohir.A12G120900.1,Gohir.A02G057700.1,Gohir.A11G103700.1,Gohir.A11G103700.2,Gohir.A08G037400.1,Gohir.D11G108100.1,Gohir.D02G063500.1,Gohir.D02G063500.2,Gohir.D12G124700.1	497	797	656	929	493	703	446	760	685	999	465	516	359	625	764	950	331	572	493	610	517	521	580	490	N	Down	0.395011	N	Down	0.257655	N	Down	0.102786	N	Down	0.373966	Y	Down	0.00151339	N	Down	0.688468	N	Down	0.059208	N
AT2G47140.1	bracteal	NAD(P)-binding Rossmann-fold superfamily protein	Gohir.D01G193500.1,Gohir.D09G036200.1,Gohir.A11G106700.1,Gohir.D11G032500.1,Gohir.D07G134700.1,Gohir.A09G142100.1,Gohir.D07G070000.1,Gohir.A01G204000.1,Gohir.A07G130300.1,Gohir.A07G130300.2,Gohir.D11G111700.1,Gohir.D09G132700.1,Gohir.A07G065500.1,Gohir.D09G132600.1,Gohir.D11G032600.1	1993	2006	593	812	845	911	2159	1585	1999	774	1103	475	2208	2792	1806	1086	1062	474	4435	2038	1793	929	1365	1131	N	Down	0.984865	N	Down	0.284805	N	Down	0.72719	N	Up	0.439611	Y	Up	0.0136322	Y	Up	0.00118348	N	Down	0.499062	N
AT2G47480.1	bracteal	DUF3511 domain protein, putative (DUF3511)	Gohir.A01G030600.1,Gohir.A09G064300.1,Gohir.A12G126900.1,Gohir.A01G034200.1,Gohir.D12G130300.1,Gohir.D09G063200.1	111	33	127	84	115	89	173	79	129	58	141	124	63	106	117	91	77	66	128	77	84	72	118	93	N	Up	0.0112609	N	Up	0.23757	N	Up	0.643374	N	Up	0.103961	Y	Up	1.66719e-05	N	Up	0.707934	N	Down	0.393061	N
AT2G47840.1	bracteal	Uncharacterized conserved protein ycf60	Gohir.D06G205400.1,Gohir.A06G198000.1	87	105	104	154	144	126	54	105	74	125	41	71	47	65	79	95	56	148	76	213	80	169	125	175	N	Down	0.660601	N	Down	0.235953	N	Up	0.618111	N	Down	0.267326	Y	Down	0.0034262	N	Down	0.270558	N	Down	0.580287	N
AT2G47850.3	bracteal	Zinc finger C-x8-C-x5-C-x3-H type family protein	Gohir.D08G053300.1,Gohir.D11G121800.1,Gohir.A11G116700.1,Gohir.A08G073500.4	58	77	81	91	88	72	88	106	102	146	63	61	74	78	116	125	43	51	74	88	75	63	47	52	N	Down	0.54438	N	Down	0.758934	N	Up	0.472415	N	Down	0.712546	Y	Down	0.0315208	N	Up	0.934995	N	Down	0.905006	N
AT2G48150.1	bracteal	glutathione peroxidase 4	Gohir.D08G078300.1,Gohir.D08G078300.2,Gohir.D08G203500.1,Gohir.A08G185400.1,Gohir.A08G069600.1,Gohir.A08G069600.2	2375	3075	1895	1728	2542	1654	2127	2075	1427	1113	1974	1547	1455	2100	1166	1180	1802	1537	1439	1442	1071	792	1319	806	N	Down	0.509406	N	Up	0.746169	N	Up	0.0363803	N	Up	0.966357	Y	Up	0.0305256	N	Up	0.323893	N	Down	0.157382	N
AT3G01180.1	bracteal	starch synthase 2	Gohir.D07G211700.1,Gohir.A09G015500.2,Gohir.A09G015500.1,Gohir.D09G014100.1,Gohir.A07G205600.1	447	277	127	225	133	123	135	199	109	210	121	129	94	159	166	267	78	129	125	129	115	138	92	72	N	Up	0.21339	N	Down	0.0716108	N	Up	0.787003	N	Down	0.403139	Y	Down	0.000201687	N	Down	0.844596	N	Down	0.193639	Y
AT3G01480.1	bracteal	cyclophilin 38	Gohir.A07G219400.2,Gohir.A07G219400.3,Gohir.A07G219400.1,Gohir.A07G219400.4,Gohir.A09G026100.1,Gohir.D07G226300.1,Gohir.D09G025500.1,Gohir.A10G203100.1	51	106	67	128	151	157	90	129	105	161	62	98	40	85	93	75	65	89	168	543	138	292	102	135	N	Down	0.123799	N	Down	0.0656568	N	Down	0.877275	N	Down	0.473487	Y	Down	0.0155731	N	Down	0.203082	N	Down	0.146292	N
AT3G01790.1	bracteal	Ribosomal protein L13 family protein	Gohir.A05G246900.1,Gohir.D05G248400.1	634	503	463	541	603	662	572	393	490	658	569	682	360	414	603	635	688	612	605	522	471	463	541	454	N	Up	0.538615	N	Down	0.600739	N	Down	0.664817	N	Up	0.371311	Y	Down	0.016073	N	Down	0.485604	N	Down	0.653001	N
AT3G01810.1	bracteal	EEIG1/EHBP1 protein amino-terminal domain protein	Gohir.A12G148000.1,Gohir.D10G084900.2,Gohir.A07G226700.1,Gohir.A12G148200.1,Gohir.D12G152100.1,Gohir.A01G161100.3,Gohir.A01G161100.2,Gohir.D07G233900.1	16	27	34	32	111	35	36	117	50	118	20	54	8	86	89	93	8	50	27	42	34	30	11	11	N	Down	0.409467	N	Up	0.873093	N	Up	0.0121973	N	Down	0.213882	Y	Down	0.000164428	N	Down	0.0458135	Y	Down	0.000396826	N
AT3G01960.1	bracteal	hypothetical protein	Gohir.A07G229800.1,Gohir.A05G337200.1,Gohir.D04G075900.1,Gohir.A09G036900.1,Gohir.D07G237000.1,Gohir.A09G036700.1,Gohir.D09G038100.1	1057	1129	490	632	916	478	52	151	43	328	109	1006	115	469	356	453	235	471	14	69	54	147	180	236	N	Down	0.856406	N	Down	0.71009	N	Up	0.030852	N	Down	0.0376154	Y	Down	0	Y	Down	6.39969e-09	N	Down	0.138647	N
AT3G02690.1	bracteal	nodulin MtN21 /EamA-like transporter family protein	Gohir.A12G053200.4,Gohir.A12G053200.2,Gohir.A12G053200.3,Gohir.A12G053200.1,Gohir.D12G051700.1	23	104	77	135	117	161	80	103	75	128	132	170	57	81	84	102	89	138	97	130	94	123	167	182	N	Down	0.0346353	N	Down	0.0967954	N	Down	0.211992	N	Down	0.624189	Y	Down	0.00295883	N	Down	0.416455	N	Down	0.473182	N
AT3G02780.1	bracteal	isopentenyl pyrophosphate:dimethylallyl pyrophosphate isomerase 2	Gohir.D08G246300.1,Gohir.A08G225900.1	1463	2187	1601	1831	1472	2123	1250	1424	971	1291	997	1224	1028	1520	1098	1207	1011	1286	2149	1283	1339	1509	2066	2771	N	Down	0.278311	N	Down	0.639177	N	Down	0.0749817	N	Down	0.747328	Y	Down	0.0136202	N	Down	0.41277	N	Down	0.141016	N
AT3G03080.1	bracteal	Zinc-binding dehydrogenase family protein	Gohir.D02G006200.1,Gohir.D02G006100.1,Gohir.A02G005900.1,Gohir.A02G005600.1,Gohir.A02G005700.1	87	38	368	58	595	81	187	175	123	200	70	81	141	200	216	340	51	120	73	126	38	59	16	24	N	Up	0.0925957	Y	Up	4.0815e-06	Y	Up	1.44052e-06	N	Up	0.875538	Y	Down	0.0016536	N	Down	0.75257	N	Down	0.338366	Y
AT3G03710.1	bracteal	polyribonucleotide nucleotidyltransferase	Gohir.A11G229100.1,Gohir.D11G241200.1	25	34	41	53	39	40	29	47	52	93	30	46	16	26	60	63	15	43	42	117	44	100	56	74	N	Down	0.715817	N	Down	0.509458	N	Down	0.981501	N	Down	0.458566	Y	Down	0.00345001	N	Down	0.383345	N	Down	0.547821	N
AT3G03990.1	bracteal	alpha/beta-Hydrolases superfamily protein	Gohir.D09G126400.1,Gohir.A09G130400.1,Gohir.A06G023900.1,Gohir.D06G021000.1	316	1065	461	802	849	1151	308	455	373	638	403	663	204	429	571	399	422	595	302	654	408	1131	951	1108	N	Down	0.034455	N	Down	0.0841429	N	Down	0.147659	N	Down	0.441684	Y	Down	3.91164e-05	N	Down	0.317361	N	Down	0.147969	Y
AT3G04070.1	bracteal	NAC domain containing protein 47	Gohir.D11G250100.1,Gohir.A13G163100.2,Gohir.A13G163100.1,Gohir.A11G240600.1,Gohir.D13G170100.1	20	15	288	360	509	639	28	21	80	304	70	80	0	32	185	435	57	86	51	80	117	109	664	1024	N	Up	0.773499	N	Down	0.457661	N	Down	0.678041	N	Up	0.728366	Y	Down	0.0066016	N	Down	0.80968	N	Down	6.23028e-05	Y
AT3G04870.2	bracteal	zeta-carotene desaturase	Gohir.D11G264800.1,Gohir.A11G255100.1,Gohir.A13G170700.1,Gohir.D13G176200.1	269	242	298	476	252	256	122	160	164	273	100	135	40	107	235	286	61	141	117	242	168	206	182	205	N	Up	0.788303	N	Down	0.19983	N	Down	0.946337	N	Down	0.571596	Y	Down	0.000449871	N	Down	0.373351	N	Down	0.0730749	N
AT3G05320.1	bracteal	O-fucosyltransferase family protein	Gohir.D06G145500.1,Gohir.D13G138600.1,Gohir.D05G146700.1,Gohir.D10G046900.1,Gohir.A05G144300.1	247	142	197	268	231	173	52	152	84	133	94	231	25	154	118	157	105	201	51	52	38	37	105	85	N	Up	0.177715	N	Down	0.380879	N	Up	0.41459	N	Down	0.0926887	Y	Down	0.00700538	N	Down	0.00431082	N	Down	0.0186293	N
AT3G06050.1	bracteal	peroxiredoxin IIF	Gohir.A10G124400.1,Gohir.D10G141900.1,Gohir.D10G141900.2	2901	2078	2562	1754	3135	1772	2380	1938	742	1154	1497	1508	1896	2614	1134	1878	1894	1399	2020	1380	919	724	746	574	N	Up	0.355582	N	Up	0.199358	N	Up	0.0754644	N	Up	0.735454	Y	Down	0.000174094	N	Down	0.985742	N	Down	0.210724	Y
AT3G06060.1	bracteal	NAD(P)-binding Rossmann-fold superfamily protein	Gohir.A05G340100.1,Gohir.D04G078600.1,Gohir.D05G232700.1,Gohir.A05G230300.1	432	278	350	327	295	266	375	346	568	329	391	286	317	285	486	427	268	280	269	260	198	213	270	311	N	Up	0.251602	N	Up	0.821426	N	Up	0.656183	N	Up	0.845231	Y	Up	1.88527e-05	N	Up	0.261294	N	Up	0.744759	N
AT3G06145.1	bracteal	RING zinc finger protein	Gohir.D02G037900.1,Gohir.A02G031000.1	15	47	11	22	34	34	136	73	56	27	105	9	81	101	27	22	55	47	120	90	63	65	34	25	N	Down	0.184251	N	Down	0.201801	N	Equal	0.979445	N	Up	0.55617	N	Up	0.00390603	Y	Up	2.80329e-05	N	Down	0.617665	N
AT3G06330.1	bracteal	RING/U-box superfamily protein	Gohir.A01G027300.1,Gohir.1Z055500.1,Gohir.A01G026200.1,Gohir.D10G165500.1	121	208	248	273	177	281	238	328	324	462	236	235	199	313	316	285	168	322	239	281	343	389	282	266	N	Down	0.193077	N	Down	0.744818	N	Down	0.0528137	N	Down	0.460085	Y	Down	0.00579382	N	Up	0.984384	N	Down	0.17159	N
AT3G06350.1	bracteal	dehydroquinate dehydratase, putative / shikimate dehydrogenase	Gohir.A08G218500.1,Gohir.D09G060500.1,Gohir.A09G061500.1,Gohir.D13G103600.1,Gohir.A11G118200.1,Gohir.D11G123100.1,Gohir.D08G235700.1,Gohir.A13G100200.1	480	493	192	398	315	451	379	425	301	439	297	334	325	443	322	400	232	286	390	514	262	281	251	262	N	Down	0.935057	N	Down	0.0179888	N	Down	0.107044	N	Down	0.779233	Y	Down	0.00411335	N	Down	0.682535	N	Down	0.311131	N
AT3G07350.1	bracteal	sulfate/thiosulfate import ATP-binding protein, putative (DUF506)	Gohir.D07G095900.1,Gohir.D07G165700.1,Gohir.A07G161300.1,Gohir.D11G147400.1,Gohir.A07G091200.1,Gohir.A11G140900.1	100	684	101	977	385	943	483	409	378	635	552	653	125	322	418	310	256	641	306	451	214	383	331	225	Y	Down	4.94426e-05	Y	Down	2.22356e-12	Y	Down	3.66527e-05	N	Up	0.734984	Y	Down	3.43542e-05	N	Down	0.524021	N	Down	0.00739612	N
AT3G07410.1	bracteal	RAB GTPase homolog A5B	Gohir.A07G159800.1	0	0	8	2	5	1	27	9	14	157	6	22	7	25	7	64	0	68	0	0	6	16	3	5	N	Equal	1	N	Up	0.191354	N	Up	0.422104	N	Up	0.279415	Y	Down	0	N	Down	0.16118	N	Down	0.275876	N
AT3G07630.2	bracteal	arogenate dehydratase 2	Gohir.A09G105400.1,Gohir.D09G102200.1,Gohir.D09G102200.2	7320	41	2477	130	513	49	177	57	628	20	206	41	64	25	313	2831	101	38	52	23	73	23	52	20	Y	Up	0	Y	Up	0	Y	Up	0.00131156	N	Up	0.0411416	Y	Up	1.94997e-07	N	Up	0.00942975	N	Up	0.260147	Y
AT3G07800.1	bracteal	Thymidine kinase	Gohir.1Z048700.1,Gohir.A11G150400.1,Gohir.1Z026800.1,Gohir.D06G216600.1,Gohir.A11G150400.2,Gohir.D11G156900.1	276	167	104	162	94	111	608	458	114	189	89	69	400	356	99	185	69	94	755	1217	161	209	103	150	N	Up	0.20402	N	Down	0.174457	N	Down	0.544545	N	Up	0.698507	Y	Down	0.00193572	N	Up	0.482903	N	Up	0.708237	Y
AT3G08000.1	bracteal	RNA-binding (RRM/RBD/RNP motifs) family protein	Gohir.D08G019700.1,Gohir.A08G009600.1	232	141	71	86	110	59	97	57	54	91	82	78	111	117	75	99	204	68	132	140	74	84	37	44	N	Up	0.473144	N	Down	0.672618	N	Up	0.14127	N	Up	0.315836	Y	Down	0.0143071	N	Up	0.933681	N	Down	0.921141	N
AT3G08010.1	bracteal	RNA binding protein	Gohir.A08G143600.2,Gohir.D08G164600.2,Gohir.D08G164600.1,Gohir.A08G143600.1	25	82	55	87	100	87	23	47	72	144	69	130	8	45	114	78	50	124	98	267	92	172	135	190	N	Down	0.147115	N	Down	0.2014	N	Up	0.627952	N	Down	0.288137	Y	Down	0.00010745	N	Down	0.0667849	N	Down	0.0312307	N
AT3G08510.2	bracteal	phospholipase C 2	Gohir.A06G163500.1,Gohir.A05G088100.1,Gohir.D04G067800.1,Gohir.A05G329800.1,Gohir.A10G236400.1,Gohir.A05G088200.1,Gohir.D05G089200.1	70	270	68	239	195	314	221	228	385	237	389	281	130	225	272	133	351	307	342	432	434	386	545	379	Y	Down	0.00194792	Y	Down	0.00018893	N	Down	0.0425914	N	Down	0.959994	Y	Up	0.00168528	N	Up	0.24281	N	Down	0.135775	Y
AT3G08740.1	bracteal	elongation factor P (EF-P) family protein	Gohir.D09G210600.1,Gohir.D09G215000.1	80	151	166	229	267	189	162	220	171	305	154	193	96	169	216	248	131	234	233	697	174	240	159	184	N	Down	0.288956	N	Down	0.303961	N	Up	0.147002	N	Down	0.499314	Y	Down	5.77718e-05	N	Down	0.456682	N	Down	0.159486	N
AT3G08940.2	bracteal	light harvesting complex photosystem II	Gohir.A01G227800.1,Gohir.D01G217600.1	188	696	1238	1544	3724	3179	603	1285	1093	1944	736	1477	255	755	1124	700	383	2276	1615	7131	2802	8917	2362	5388	N	Down	0.0396324	N	Down	0.536051	N	Up	0.611817	N	Down	0.260805	Y	Down	0.00292149	N	Down	0.0818255	N	Down	0.0456857	Y
AT3G09250.1	bracteal	Nuclear transport factor 2 (NTF2) family protein	Gohir.D09G157600.2,Gohir.D09G157600.3,Gohir.D09G157600.1,Gohir.D09G157600.4,Gohir.A09G162000.5,Gohir.A09G162000.1,Gohir.D10G244900.1,Gohir.A09G162000.3,Gohir.A09G162000.2,Gohir.A09G162000.6,Gohir.A09G162000.4	166	96	87	137	107	104	130	172	69	108	125	94	51	131	77	84	75	101	103	180	65	84	94	76	N	Up	0.195742	N	Down	0.182074	N	Up	0.907739	N	Down	0.547371	Y	Down	0.0155446	N	Up	0.414751	N	Down	0.0374069	N
AT3G09320.1	bracteal	DHHC-type zinc finger family protein	Gohir.D10G212000.2,Gohir.D01G211200.1,Gohir.D01G211200.2,Gohir.D11G346400.4,Gohir.D11G346400.1,Gohir.D11G346400.2,Gohir.D11G346400.3,Gohir.A11G327500.1	132	128	200	177	186	158	109	166	234	157	138	114	58	128	211	229	110	76	142	137	136	113	166	117	N	Up	0.958902	N	Up	0.707132	N	Up	0.505152	N	Down	0.509251	Y	Up	0.00735627	N	Up	0.542211	N	Down	0.0764449	N
AT3G09770.1	bracteal	RING/U-box superfamily protein	Gohir.D04G113500.1,Gohir.A04G074700.1,Gohir.D09G146100.1,Gohir.A09G150400.1,Gohir.D11G343700.1	1040	676	1779	1039	1072	644	755	541	909	690	783	525	387	535	936	1455	544	519	747	503	780	595	676	689	N	Up	0.242578	N	Up	0.0621586	N	Up	0.0161076	N	Up	0.417711	Y	Up	0.0202358	N	Up	0.1235	N	Down	0.275051	Y
AT3G09830.1	bracteal	Protein kinase superfamily protein	Gohir.D10G212200.1,Gohir.A05G294900.1,Gohir.D05G295500.1,Gohir.D04G111700.2,Gohir.A04G072800.2,Gohir.A04G072800.1,Gohir.A05G294900.2,Gohir.A09G148400.3,Gohir.A09G148400.2,Gohir.D09G144200.2	55	84	66	91	87	98	107	131	115	171	74	81	79	110	103	130	71	73	75	84	81	63	74	78	N	Down	0.353601	N	Down	0.355834	N	Down	0.681669	N	Down	0.691313	Y	Down	0.0128872	N	Down	0.808648	N	Down	0.47099	N
AT3G10050.1	bracteal	L-O-methylthreonine resistant 1	Gohir.A01G049900.1,Gohir.D09G139200.1,Gohir.D04G106300.2,Gohir.A04G067700.1,Gohir.D04G106300.1,Gohir.A09G143000.1	372	197	1398	584	469	357	215	275	210	349	137	200	228	281	316	683	127	206	226	168	161	156	127	177	N	Up	0.105029	N	Up	0.0404512	N	Up	0.30727	N	Down	0.576348	Y	Down	0.000186691	N	Down	0.232407	N	Down	0.524875	Y
AT3G10060.1	bracteal	FKBP-like peptidyl-prolyl cis-trans isomerase family protein	Gohir.D01G200500.1,Gohir.D01G200500.2,Gohir.A01G211700.4,Gohir.A01G211700.3,Gohir.A01G211700.2,Gohir.A01G211700.1	6	26	12	46	69	81	35	74	37	92	33	76	1	55	48	43	22	75	86	312	43	175	55	84	N	Down	0.147109	N	Down	0.00521777	N	Down	0.567235	N	Down	0.212846	Y	Down	2.45708e-05	N	Down	0.0476122	Y	Down	0.000263609	N
AT3G10110.1	bracteal	Mitochondrial import inner membrane translocase subunit Tim17/Tim22/Tim23 family protein	Gohir.A12G269500.2,Gohir.D12G270000.1,Gohir.A12G269500.1	280	151	132	178	139	142	159	101	90	137	119	119	48	131	112	140	132	139	163	110	64	94	89	97	N	Up	0.120911	N	Down	0.350836	N	Down	0.904205	N	Up	0.35739	Y	Down	0.0144644	N	Equal	0.993271	N	Down	0.0285731	N
AT3G10300.3	bracteal	Calcium-binding EF-hand family protein	Gohir.A02G107200.1,Gohir.D13G152200.1	511	741	667	1001	471	594	492	598	472	671	316	294	543	531	518	647	261	418	617	710	375	575	666	940	N	Down	0.326696	N	Down	0.163971	N	Down	0.283001	N	Down	0.635873	Y	Down	0.00425611	N	Up	0.802072	N	Up	0.941845	N
AT3G10360.1	bracteal	pumilio 4	Gohir.D04G004200.1,Gohir.D04G004200.2,Gohir.A05G411800.2,Gohir.A05G411800.1	93	110	119	116	106	121	116	137	116	74	161	124	54	129	119	98	150	122	84	67	76	49	123	80	N	Down	0.710487	N	Up	0.945687	N	Down	0.621412	N	Down	0.737129	Y	Up	0.0119847	N	Up	0.402693	N	Down	0.0564447	N
AT3G10405.1	bracteal	vacuolar acid trehalase	Gohir.D05G294000.1,Gohir.A05G293300.1	64	161	59	99	137	107	119	122	97	155	79	133	37	89	103	90	61	116	137	250	98	124	82	67	N	Down	0.040781	N	Down	0.145803	N	Up	0.337712	N	Down	0.974637	Y	Down	0.00534675	N	Down	0.133577	N	Down	0.139461	N
AT3G10410.1	bracteal	SERINE CARBOXYPEPTIDASE-LIKE 49	Gohir.D05G294300.1,Gohir.A05G410300.1,Gohir.A05G293600.1,Gohir.A05G411000.1,Gohir.D04G005000.1	1617	1433	2011	2073	2099	1982	1927	1614	2725	1560	1834	1519	1596	2000	2916	2404	1848	1503	1756	1227	1330	1168	1618	1342	N	Up	0.741591	N	Down	0.91522	N	Up	0.779887	N	Up	0.65646	Y	Up	7.28821e-07	N	Up	0.445285	N	Down	0.382798	N
AT3G10500.1	bracteal	NAC domain containing protein 53	Gohir.A06G011800.1,Gohir.A06G011800.3,Gohir.A06G011800.2	26	69	39	83	58	112	73	96	73	132	71	65	75	99	63	51	45	38	117	71	96	110	133	113	N	Down	0.0693806	N	Down	0.0490364	N	Down	0.0245203	N	Down	0.610552	Y	Down	0.000777179	N	Up	0.838802	N	Down	0.537893	N
AT3G11340.1	bracteal	UDP-Glycosyltransferase superfamily protein	Gohir.A05G346500.1,Gohir.D04G065700.1,Gohir.D05G302300.1,Gohir.D05G385600.1,Gohir.D07G105800.1,Gohir.A07G101600.1,Gohir.D05G385500.1,Gohir.A05G303100.1,Gohir.D07G105700.1,Gohir.A04G004400.1	421	746	702	583	542	535	333	339	351	698	428	422	260	415	499	585	393	443	693	402	319	272	696	787	N	Down	0.131837	N	Up	0.521639	N	Up	0.965785	N	Down	0.963897	Y	Down	0.000137998	N	Up	0.960357	N	Down	0.133572	N
AT3G11410.1	bracteal	protein phosphatase 2CA	Gohir.A05G347900.1,Gohir.D13G019700.1,Gohir.A13G018700.1,Gohir.A10G222300.1,Gohir.D04G064400.1,Gohir.D10G234600.1	456	479	1558	1110	881	976	796	732	1025	754	1178	865	401	578	1012	1628	675	792	705	730	903	1049	1287	1105	N	Down	0.89624	N	Up	0.239269	N	Down	0.657906	N	Up	0.836295	Y	Up	0.00922341	N	Up	0.22132	N	Down	0.211903	Y
AT3G11810.1	bracteal	transmembrane protein	Gohir.D13G078400.1,Gohir.D02G127600.1,Gohir.A13G078300.1,Gohir.D13G078600.1,Gohir.A13G078400.1	526	425	1142	723	1011	820	504	716	533	870	729	670	572	737	695	796	760	914	800	898	821	734	948	1162	N	Up	0.575442	N	Up	0.132333	N	Up	0.314958	N	Down	0.397334	Y	Down	5.27228e-05	N	Up	0.753454	N	Down	0.36848	N
AT3G12120.2	bracteal	fatty acid desaturase 2	Gohir.D11G331500.2,Gohir.D01G125800.1,Gohir.D01G125900.1,Gohir.D13G218000.2	3	46	17	28	37	63	36	13	37	44	5	115	46	17	19	44	26	111	89	30	22	41	45	87	N	Down	0.00195315	N	Down	0.36966	N	Down	0.380923	N	Up	0.170551	N	Down	0.498507	Y	Down	7.03216e-05	N	Up	0.158708	N
AT3G12360.1	bracteal	Ankyrin repeat family protein	Gohir.A06G177700.2,Gohir.A06G177700.1,Gohir.D10G155300.7,Gohir.D10G155300.6,Gohir.D10G155300.5,Gohir.D10G155300.4,Gohir.D10G155300.3,Gohir.D10G155300.2,Gohir.D10G155300.1,Gohir.D10G155300.9,Gohir.D10G155300.8,Gohir.D04G060800.1,Gohir.D10G155300.10,Gohir.A05G352100.1	588	617	990	495	838	1006	881	1361	715	812	869	2157	1741	1819	745	617	2142	2905	923	1905	844	2345	632	1851	N	Down	0.88866	N	Up	0.021631	N	Down	0.594398	N	Down	0.392827	N	Down	0.285666	Y	Down	0.000308714	N	Down	0.876364	N
AT3G12670.1	bracteal	CTP synthase family protein	Gohir.D13G130900.1,Gohir.A01G100700.1,Gohir.A01G100700.2,Gohir.A13G127200.1,Gohir.D01G085200.2,Gohir.D01G085200.1	865	171	241	212	149	177	155	156	160	228	140	170	125	160	218	273	132	152	183	221	159	184	167	166	Y	Up	1.99736e-05	N	Up	0.683587	N	Down	0.480489	N	Down	1	Y	Down	0.0165775	N	Down	0.521855	N	Down	0.533863	N
AT3G12710.1	bracteal	DNA glycosylase superfamily protein	Gohir.D01G085500.1,Gohir.A01G101000.1	143	776	6	144	30	149	139	249	86	146	29	111	59	166	55	82	18	44	141	603	130	331	80	156	Y	Down	0.00406308	Y	Down	1.0754e-06	Y	Down	2.32385e-06	N	Down	0.204075	Y	Down	0.0189637	N	Down	0.040565	N	Down	0.0159625	N
AT3G13040.1	bracteal	myb-like HTH transcriptional regulator family protein	Gohir.D10G001200.3,Gohir.D05G116900.1,Gohir.D08G026600.1,Gohir.D10G001200.1	71	95	69	91	76	102	84	131	62	101	31	41	73	109	48	75	53	49	120	155	101	141	149	167	N	Down	0.518623	N	Down	0.503749	N	Down	0.312014	N	Down	0.364767	Y	Down	0.0123061	N	Down	0.587311	N	Down	0.377063	N
AT3G13040.2	bracteal	myb-like HTH transcriptional regulator family protein	Gohir.A10G001000.1,Gohir.A10G001000.2,Gohir.D10G001200.2,Gohir.A08G016600.1,Gohir.D05G109300.1,Gohir.D05G109300.2	85	101	237	152	217	146	165	262	143	212	109	123	108	253	153	184	47	130	137	176	116	149	194	174	N	Down	0.692512	N	Up	0.163273	N	Up	0.108739	N	Down	0.305626	Y	Down	0.00881862	N	Down	0.738964	N	Down	0.0202456	N
AT3G13860.1	bracteal	heat shock protein 60-3A	Gohir.D05G137300.1,Gohir.A05G135300.1	166	99	95	131	70	83	110	124	80	124	89	93	75	82	94	114	59	75	114	111	50	53	55	54	N	Up	0.218491	N	Down	0.336635	N	Down	0.56401	N	Down	0.800908	Y	Down	0.0144908	N	Down	0.901306	N	Down	0.866757	N
AT3G13870.1	bracteal	Root hair defective 3 GTP-binding protein (RHD3)	Gohir.D06G199400.1,Gohir.D09G080300.1,Gohir.A09G080300.1,Gohir.D05G137700.1,Gohir.A05G135700.1,Gohir.A06G191000.1,Gohir.D01G065500.1,Gohir.A02G114900.1,Gohir.D03G055900.2,Gohir.D03G055900.1	686	631	735	527	506	510	750	863	745	522	540	426	563	701	627	555	406	500	625	469	447	390	500	523	N	Up	0.828904	N	Up	0.259871	N	Down	0.963876	N	Down	0.731752	Y	Up	0.00328238	N	Up	0.373127	N	Down	0.437084	N
AT3G13980.1	bracteal	SKI/DACH domain protein	Gohir.D07G020200.1,Gohir.A06G083100.1,Gohir.A05G039500.1,Gohir.D06G083800.1,Gohir.A06G075300.1,Gohir.D06G074100.1,Gohir.A05G406200.1,Gohir.D05G139700.1,Gohir.A05G137600.1,Gohir.D05G041000.1	168	220	102	102	200	157	577	352	679	279	1067	562	349	307	490	461	600	401	375	289	338	283	415	408	N	Down	0.500057	N	Equal	0.99242	N	Up	0.336536	N	Up	0.237626	Y	Up	2.84581e-08	N	Up	0.0152867	N	Up	0.696079	N
AT3G14180.1	bracteal	sequence-specific DNA binding transcription factor	Gohir.D06G201900.1,Gohir.A05G138300.1,Gohir.D05G140500.1,Gohir.A06G194100.1	231	415	368	486	610	597	407	554	406	555	363	291	217	226	482	485	169	341	326	361	329	283	399	379	N	Down	0.136508	N	Down	0.35142	N	Up	0.92217	N	Down	0.463211	Y	Down	0.0123347	N	Up	0.453558	N	Down	0.902259	N
AT3G14640.1	bracteal	cytochrome P450, family 72, subfamily A, polypeptide 10	Gohir.D02G030000.1,Gohir.D02G030400.1,Gohir.A02G022400.1,Gohir.D02G028400.1,Gohir.D02G030200.1,Gohir.D02G028300.1,Gohir.D02G028200.1,Gohir.A02G021900.1,Gohir.D02G028600.2,Gohir.A02G021800.1,Gohir.D02G029600.1,Gohir.D02G028600.3,Gohir.D02G028600.1,Gohir.D02G028900.1	244	238	171	246	265	180	445	262	320	191	282	194	292	283	328	256	222	194	289	118	160	89	201	141	N	Up	0.965028	N	Down	0.250291	N	Up	0.1063	N	Up	0.220373	Y	Up	0.000401718	N	Up	0.202818	N	Up	0.925755	N
AT3G14930.2	bracteal	Uroporphyrinogen decarboxylase	Gohir.A01G055100.1,Gohir.D05G341200.1,Gohir.A04G042000.1	36	56	50	63	129	79	79	71	67	129	66	73	60	106	72	74	75	72	203	552	117	191	77	100	N	Down	0.396082	N	Down	0.575664	N	Up	0.0785381	N	Up	0.823393	Y	Down	0.00032211	N	Down	0.811288	N	Down	0.228593	N
AT3G15010.1	bracteal	RNA-binding (RRM/RBD/RNP motifs) family protein	Gohir.D05G344200.1,Gohir.A01G057800.1	211	193	346	257	162	243	227	212	340	243	316	307	237	182	308	291	217	258	215	174	212	277	395	319	N	Up	0.826085	N	Up	0.32641	N	Down	0.0943064	N	Up	0.878678	Y	Up	0.0140187	N	Up	0.911142	N	Up	0.445852	N
AT3G15180.1	bracteal	ARM repeat superfamily protein	Gohir.A04G035700.1,Gohir.D05G347700.1	185	181	176	202	183	180	176	145	248	179	172	141	94	179	231	210	175	163	158	150	178	144	200	150	N	Up	0.966128	N	Down	0.66631	N	Up	0.946159	N	Up	0.683463	Y	Up	0.0262987	N	Up	0.528127	N	Down	0.103328	N
AT3G15358.1	bracteal	transmembrane protein	Gohir.D10G026700.1	52	171	221	243	380	546	225	182	165	244	271	382	65	164	195	171	276	311	116	94	178	234	547	316	N	Down	0.0342302	N	Down	0.862769	N	Down	0.217939	N	Up	0.690415	Y	Down	0.00768437	N	Down	0.224869	N	Down	0.173842	N
AT3G15380.1	bracteal	Plasma-membrane choline transporter family protein	Gohir.1Z057900.1,Gohir.D01G052400.1,Gohir.D01G052400.2,Gohir.A01G065000.1,Gohir.A01G065000.2,Gohir.A11G283100.1	119	201	119	240	190	243	239	247	184	266	277	331	168	257	253	222	268	276	207	217	153	169	225	214	N	Down	0.207628	N	Down	0.0266267	N	Down	0.422725	N	Down	0.948124	Y	Down	0.0274141	N	Down	0.525882	N	Down	0.219305	N
AT3G15790.1	bracteal	methyl-CPG-binding domain 11	Gohir.D05G016400.1,Gohir.A05G015300.1	193	315	281	310	280	393	262	210	296	178	356	279	144	188	303	249	296	260	182	101	176	145	362	210	N	Down	0.220712	N	Down	0.77418	N	Down	0.13692	N	Up	0.615744	Y	Up	0.000381893	N	Up	0.404381	N	Down	0.468781	N
AT3G15820.1	bracteal	phosphatidic acid phosphatase-related / PAP2-like protein	Gohir.D06G192100.1,Gohir.A06G185500.1,Gohir.A06G185500.2,Gohir.D05G124300.1	102	278	46	167	201	241	256	306	195	285	238	177	115	196	153	167	227	188	286	179	265	238	135	127	N	Down	0.0174966	Y	Down	0.000254523	N	Down	0.445589	N	Down	0.679569	Y	Down	0.0159101	N	Up	0.317304	N	Down	0.161961	N
AT3G16310.1	bracteal	mitotic phosphoprotein N' end (MPPN) family protein	Gohir.D03G059200.1,Gohir.D03G059200.2,Gohir.D03G059200.3,Gohir.A02G118600.1,Gohir.A02G118600.2,Gohir.D10G068000.1,Gohir.A10G066900.1,Gohir.D10G068000.2	166	247	163	204	138	204	173	253	178	245	117	142	133	163	174	228	94	106	210	257	152	273	192	189	N	Down	0.334971	N	Down	0.469235	N	Down	0.107959	N	Down	0.397156	Y	Down	0.0258409	N	Down	0.549541	N	Down	0.590149	N
AT3G16500.1	bracteal	phytochrome-associated protein 1	Gohir.A06G189800.1,Gohir.A05G129300.1,Gohir.A05G129300.2,Gohir.D06G198200.1,Gohir.A10G065200.1,Gohir.A10G065200.2,Gohir.D10G066700.2,Gohir.D10G066700.1,Gohir.D05G134000.1	239	390	654	1150	3086	2134	1347	1333	1007	1781	1148	814	1034	1068	1615	2270	573	521	532	680	385	615	856	1051	N	Down	0.209945	N	Down	0.0787182	N	Up	0.0711949	N	Up	0.978508	Y	Down	6.81908e-07	N	Up	0.173779	N	Down	0.90322	Y
AT3G16565.2	bracteal	threonyl and alanyl tRNA synthetase second additional domain-containing protein	Gohir.A09G239300.1,Gohir.D09G240200.1	38	44	65	59	71	89	86	77	103	209	73	57	6	90	102	80	26	55	69	51	72	96	90	97	N	Down	0.772062	N	Up	0.784856	N	Down	0.428329	N	Up	0.834233	Y	Down	0.00229655	N	Up	0.535616	Y	Down	3.99729e-05	N
AT3G16680.1	bracteal	DNA binding / DNA-directed RNA polymerase	Gohir.1Z013400.1	162	113	125	131	144	154	81	58	67	110	100	120	79	69	64	85	54	100	100	70	139	94	77	92	N	Up	0.409014	N	Down	0.899627	N	Down	0.850163	N	Up	0.589061	Y	Down	0.00687502	N	Down	0.583507	N	Up	0.902768	N
AT3G17205.3	bracteal	ubiquitin protein ligase 6	Gohir.A12G078600.6,Gohir.A12G078600.7,Gohir.A09G241400.2,Gohir.D10G182300.2,Gohir.D10G182300.1,Gohir.D09G242100.2,Gohir.A10G175700.2,Gohir.A12G078600.4,Gohir.A12G078600.1,Gohir.A12G078600.3	69	77	68	77	74	83	90	61	141	98	102	58	7	80	112	79	51	89	80	85	116	123	123	91	N	Down	0.823233	N	Down	0.732255	N	Down	0.679786	N	Up	0.483605	Y	Up	0.0312912	N	Up	0.129856	N	Down	0.000281384	N
AT3G17465.1	bracteal	ribosomal protein L3 plastid	Gohir.D02G064300.3,Gohir.D02G064300.2,Gohir.D02G064300.1,Gohir.A02G058500.1	312	155	248	273	140	152	150	147	209	291	135	182	77	91	239	329	89	158	179	129	175	192	157	175	N	Up	0.0791186	N	Down	0.760029	N	Down	0.739974	N	Up	0.966974	Y	Down	0.0190095	N	Down	0.345245	N	Down	0.774023	N
AT3G17668.1	bracteal	DnaJ/Hsp40 cysteine-rich domain superfamily protein	Gohir.D04G072800.1,Gohir.A05G333700.1	150	79	103	110	138	96	154	152	123	188	233	255	109	150	132	115	344	183	138	89	242	153	148	157	N	Up	0.142763	N	Down	0.855501	N	Up	0.259281	N	Up	0.987661	Y	Down	0.00694448	N	Down	0.802819	N	Down	0.452006	N
AT3G17810.1	bracteal	pyrimidine 1	Gohir.D09G169700.1,Gohir.A09G175200.1	1069	570	1875	866	893	479	519	372	823	512	632	395	379	361	979	1251	682	405	379	244	460	271	419	419	N	Up	0.0874125	N	Up	0.00777453	N	Up	0.0454519	N	Up	0.429666	Y	Up	8.55352e-05	N	Up	0.0770282	N	Up	0.907144	N
AT3G18290.1	bracteal	zinc finger protein-like protein	Gohir.A04G097800.1,Gohir.D04G137500.1,Gohir.D11G004400.1,Gohir.A11G005100.2,Gohir.A11G005100.1	68	116	110	164	111	139	116	114	183	125	191	131	77	97	159	140	128	212	133	153	113	124	138	150	N	Down	0.232167	N	Down	0.228123	N	Down	0.390891	N	Up	0.985815	Y	Up	0.0157828	N	Up	0.32941	N	Down	0.617405	N
AT3G18690.1	bracteal	MAP kinase substrate 1	Gohir.D12G000900.1,Gohir.D10G106100.1,Gohir.A10G083700.1,Gohir.A12G001200.1	39	74	45	95	69	145	61	75	90	140	58	75	59	25	110	95	26	79	71	77	71	86	127	183	N	Down	0.177557	N	Down	0.0409845	N	Down	0.0460354	N	Down	0.706313	Y	Down	0.00945649	N	Down	0.48007	N	Up	0.183251	N
AT3G18830.1	bracteal	polyol/monosaccharide transporter 5	Gohir.A01G009700.1,Gohir.D01G009600.1,Gohir.D01G009500.1,Gohir.D01G009400.1,Gohir.D08G001700.1,Gohir.D01G009300.1,Gohir.A05G018400.1,Gohir.A06G063000.1,Gohir.A01G009900.1,Gohir.A03G179600.1,Gohir.A01G009800.1,Gohir.D06G061500.1,Gohir.A01G010000.1	83	716	1403	1210	1079	1801	282	705	398	1424	371	790	97	500	559	944	250	967	454	641	681	1400	1164	1878	Y	Down	7.15411e-07	N	Up	0.603545	N	Down	0.0137745	N	Down	0.119235	Y	Down	0	N	Down	0.0250256	Y	Down	4.35767e-06	Y
AT3G18880.1	bracteal	Nucleic acid-binding, OB-fold-like protein	Gohir.D05G281600.1,Gohir.D05G281600.3,Gohir.D05G281600.2	1084	533	776	717	675	527	578	489	442	609	387	492	404	876	535	729	526	520	829	814	341	609	362	516	N	Up	0.0535316	N	Up	0.785666	N	Up	0.249928	N	Up	0.688258	Y	Down	0.0097619	N	Down	0.452087	N	Down	0.0783324	N
AT3G19460.1	bracteal	Reticulon family protein	Gohir.D13G042300.1,Gohir.A03G186400.1,Gohir.A12G022200.1,Gohir.D02G207200.2,Gohir.D02G207200.1,Gohir.D12G022600.2,Gohir.D12G022600.1	704	434	448	448	363	395	422	444	443	290	489	429	301	439	363	378	416	386	422	327	233	350	538	427	N	Up	0.194234	N	Equal	0.996001	N	Down	0.713214	N	Down	0.906148	Y	Up	0.00124204	N	Up	0.617502	N	Down	0.219591	N
AT3G19490.1	bracteal	sodium:hydrogen antiporter 1	Gohir.D02G207400.1,Gohir.A03G186600.1	128	149	108	129	228	231	179	175	161	236	138	148	131	189	203	178	137	134	201	253	129	234	180	271	N	Down	0.713036	N	Down	0.61312	N	Down	0.955969	N	Up	0.960919	Y	Down	0.00954959	N	Down	0.825336	N	Down	0.327585	N
AT3G19770.1	bracteal	Vacuolar sorting protein 9 (VPS9) domain-containing protein	Gohir.A08G230900.2,Gohir.A08G230900.1,Gohir.D08G251300.3,Gohir.D08G251300.2,Gohir.D08G251300.1,Gohir.A06G040500.1,Gohir.D06G041500.1,Gohir.D06G041500.2	208	174	192	208	164	178	159	155	226	161	211	184	123	170	207	195	171	169	173	144	145	106	156	130	N	Up	0.656595	N	Down	0.795325	N	Down	0.746205	N	Up	0.956581	Y	Up	0.0217893	N	Up	0.629886	N	Down	0.408272	N
AT3G20020.1	bracteal	protein arginine methyltransferase 6	Gohir.A13G062400.2,Gohir.A13G062400.1,Gohir.D13G059500.1,Gohir.1Z031800.1,Gohir.1Z031800.2,Gohir.D04G149300.1	117	131	119	143	159	155	210	136	209	149	211	222	142	163	198	174	202	166	197	182	138	108	175	155	N	Down	0.780385	N	Down	0.557943	N	Up	0.932818	N	Up	0.34482	Y	Up	0.0246224	N	Down	0.850231	N	Down	0.704263	N
AT3G20320.1	bracteal	trigalactosyldiacylglycerol2	Gohir.A08G075500.1,Gohir.A02G114100.1,Gohir.A10G139900.1,Gohir.A08G072300.1,Gohir.A10G139900.2,Gohir.D10G126900.3,Gohir.D10G126900.2,Gohir.D10G126900.1	177	198	124	178	187	186	184	176	206	285	148	153	151	178	212	250	145	160	198	369	194	205	151	168	N	Down	0.762325	N	Down	0.277346	N	Up	0.970789	N	Up	0.927408	Y	Down	0.0208283	N	Down	0.920878	N	Down	0.654353	N
AT3G20395.1	bracteal	RING/U-box superfamily protein	Gohir.D13G142800.1,Gohir.1Z009000.1,Gohir.A13G138000.1,Gohir.A01G079600.1,Gohir.A04G016700.1,Gohir.D01G066800.1,Gohir.D05G369500.4,Gohir.D05G369500.3,Gohir.D05G369500.1,Gohir.D05G369500.2	236	508	237	261	293	230	511	313	353	184	226	213	310	432	228	170	193	226	612	460	359	239	96	54	N	Down	0.156411	N	Down	0.764652	N	Up	0.297548	N	Up	0.288701	Y	Up	3.29525e-06	N	Up	0.894811	N	Down	0.518507	N
AT3G20770.1	bracteal	Ethylene insensitive 3 family protein	Gohir.A03G034800.1,Gohir.D03G133500.1,Gohir.D03G133500.2,Gohir.D03G133500.3,Gohir.A03G034900.1,Gohir.D08G213800.1,Gohir.D13G235600.1,Gohir.D13G235600.2,Gohir.D05G101300.1,Gohir.A13G230100.1,Gohir.A05G101500.1,Gohir.A08G196600.1	3057	3934	3803	4482	4312	5388	2818	3797	2983	4432	3707	3601	2048	3233	3841	4872	3242	3522	2671	2350	2904	2737	5587	4611	N	Down	0.489258	N	Down	0.562632	N	Down	0.271144	N	Down	0.453153	Y	Down	0.00033521	N	Up	0.903227	N	Down	0.0739371	N
AT3G21175.1	bracteal	ZIM-like 1	Gohir.D02G201300.1,Gohir.D02G201300.2,Gohir.A03G177600.1	54	41	63	78	58	93	100	51	174	89	124	81	52	50	132	95	108	72	113	74	146	101	115	94	N	Up	0.622415	N	Down	0.570139	N	Down	0.117108	N	Up	0.218521	Y	Up	8.22444e-05	N	Up	0.221354	N	Up	0.955068	N
AT3G21200.1	bracteal	proton gradient regulation 7	Gohir.D05G114500.2,Gohir.D06G077900.1,Gohir.A05G114100.3,Gohir.A05G114100.2,Gohir.A05G114100.1,Gohir.D05G114500.1	131	140	143	173	171	187	91	164	97	196	82	103	107	136	103	128	53	108	197	302	89	152	115	200	N	Down	0.877274	N	Down	0.554215	N	Down	0.720945	N	Down	0.222817	Y	Down	0.000414088	N	Down	0.538454	N	Down	0.56116	N
AT3G21250.2	bracteal	multidrug resistance-associated protein 6	Gohir.A10G061400.1,Gohir.A10G061600.1,Gohir.D05G319200.1,Gohir.D10G062700.1,Gohir.D01G150100.1,Gohir.A02G102900.2,Gohir.D10G062600.1	86	73	101	97	80	76	146	85	137	93	97	86	82	66	123	100	42	55	152	78	189	75	121	56	N	Up	0.765113	N	Up	0.929952	N	Up	0.861711	N	Up	0.258367	Y	Up	0.0166137	N	Up	0.740699	N	Up	0.671524	N
AT3G21780.1	bracteal	UDP-glucosyl transferase 71B6	Gohir.D03G142200.1,Gohir.D07G191400.1,Gohir.A12G049600.1,Gohir.A12G049600.2,Gohir.D12G048100.1,Gohir.D02G065000.1,Gohir.A07G184700.1	55	57	76	51	33	83	64	77	58	105	109	94	50	46	58	90	78	116	143	105	80	112	151	196	N	Down	0.914011	N	Up	0.298794	N	Down	0.0119732	N	Down	0.73369	Y	Down	0.00220988	N	Up	0.695504	N	Up	0.884674	N
AT3G22190.1	bracteal	IQ-domain 5	Gohir.A09G100500.1,Gohir.D05G080400.1,Gohir.D09G099900.1,Gohir.D09G099900.2,Gohir.D09G099900.4,Gohir.D09G099900.5,Gohir.D09G099900.6	142	360	153	309	240	281	297	392	289	445	246	237	133	288	332	296	162	278	227	286	228	237	278	237	N	Down	0.0228254	N	Down	0.0232792	N	Down	0.500028	N	Down	0.517396	Y	Down	0.00503442	N	Up	0.885716	N	Down	0.0277913	N
AT3G22210.1	bracteal	transmembrane protein	Gohir.D11G163200.1,Gohir.A11G156100.1	139	291	175	245	553	371	153	655	119	349	230	541	391	359	211	225	102	461	553	1085	151	335	143	201	N	Down	0.071011	N	Down	0.511404	N	Up	0.148982	N	Down	0.255036	Y	Down	5.73344e-06	N	Down	0.0145734	N	Up	0.792291	N
AT3G22270.1	bracteal	Topoisomerase II-associated protein PAT1	Gohir.A07G081100.1,Gohir.D11G163500.1,Gohir.D07G086700.1,Gohir.D07G190500.1,Gohir.D07G086700.2,Gohir.A07G183800.1,Gohir.A11G156400.1	200	272	362	335	228	333	273	277	444	319	292	181	133	169	405	448	167	229	201	249	241	237	434	362	N	Down	0.440858	N	Up	0.796528	N	Down	0.102664	N	Down	0.96672	Y	Up	0.0104538	N	Up	0.183003	N	Down	0.571532	N
AT3G22600.1	bracteal	Bifunctional inhibitor/lipid-transfer protein/seed storage 2S albumin superfamily protein	Gohir.A12G004200.2,Gohir.A12G004200.1,Gohir.D08G204700.1,Gohir.D02G039700.1,Gohir.D11G129700.2,Gohir.D09G219400.2,Gohir.D09G219400.1,Gohir.D02G039800.2,Gohir.D02G039800.1,Gohir.A09G217000.2,Gohir.A09G217000.1,Gohir.A09G217100.1,Gohir.D12G003900.2,Gohir.D12G003900.1,Gohir.A02G033300.1,Gohir.A02G033300.2,Gohir.A02G033300.3,Gohir.A02G033300.4,Gohir.D09G219500.1	25	26	23	103	20	55	94	40	123	29	108	58	166	44	101	69	178	37	141	129	144	99	74	29	N	Down	0.937024	N	Down	0.00917302	N	Down	0.014118	N	Up	0.153402	Y	Up	2.98372e-12	N	Up	0.0921067	N	Up	0.00280811	N
AT3G22890.1	bracteal	ATP sulfurylase 1	Gohir.A02G034600.1,Gohir.D02G041400.1	66	65	87	91	96	99	77	85	75	164	58	75	87	69	67	100	42	109	123	120	141	201	223	515	N	Up	1	N	Down	0.88023	N	Down	0.911674	N	Down	0.833449	Y	Down	5.42393e-06	N	Down	0.499649	N	Up	0.625232	N
AT3G22970.1	bracteal	hypothetical protein (DUF506)	Gohir.D08G071600.2,Gohir.D08G071600.1,Gohir.D09G223300.1,Gohir.A07G208200.1,Gohir.A08G187800.1,Gohir.A09G221100.1,Gohir.A08G062400.3,Gohir.A08G062400.2,Gohir.A08G062400.1,Gohir.D08G206100.1,Gohir.D07G214200.1,Gohir.A08G062400.4	166	453	543	1137	741	1472	486	727	557	907	446	646	154	423	713	808	165	440	486	388	501	603	758	967	N	Down	0.0553258	N	Down	0.0117181	Y	Down	0.00109975	N	Down	0.332866	Y	Down	0.000195573	N	Down	0.161698	N	Down	0.0020881	N
AT3G23000.1	bracteal	CBL-interacting protein kinase 7	Gohir.D02G041900.1,Gohir.A02G035100.1,Gohir.A09G221600.1,Gohir.D10G147700.1,Gohir.D09G223700.1	191	245	697	561	770	639	220	239	333	516	403	399	65	96	533	762	186	454	167	157	350	504	979	1233	N	Down	0.674546	N	Up	0.456838	N	Up	0.525634	N	Down	0.890844	Y	Down	0.000635902	N	Up	0.975176	N	Down	0.554983	Y
AT3G23240.1	bracteal	ethylene response factor 1	Gohir.A07G212400.1,Gohir.A07G148400.1,Gohir.D07G218600.1,Gohir.A10G112300.1,Gohir.D07G218500.1,Gohir.D07G154700.1,Gohir.A13G168600.1,Gohir.D11G262000.1,Gohir.D02G044700.1,Gohir.A11G251700.1,Gohir.A13G168700.1,Gohir.D10G155000.1,Gohir.A11G251800.1,Gohir.D11G262100.1,Gohir.A11G130400.1,Gohir.D11G136200.1,Gohir.D08G056000.1,Gohir.D13G174100.1,Gohir.D08G208400.1,Gohir.A07G212500.1,Gohir.A08G189900.1,…	68	305	100	241	253	765	69	36	131	239	74	105	46	77	124	128	124	126	201	506	311	487	578	764	N	Down	0.128009	N	Down	0.0518694	Y	Down	0.000137295	N	Up	0.380479	Y	Down	0.00133759	N	Down	0.548446	N	Down	0.520426	N
AT3G23400.1	bracteal	Plastid-lipid associated protein PAP / fibrillin family protein	Gohir.A09G228800.1,Gohir.1Z008200.1,Gohir.D09G229900.1	29	104	72	120	152	159	49	135	72	151	102	99	36	93	79	87	88	194	97	227	157	264	195	439	N	Down	0.00989392	N	Down	0.144714	N	Down	0.851069	N	Down	0.117401	Y	Down	2.79646e-05	N	Up	0.954092	N	Down	0.0690022	N
AT3G24600.1	bracteal	late embryogenesis abundant protein, group 2	Gohir.D10G070300.1	26	86	15	91	74	115	81	68	63	118	64	51	18	55	121	102	65	72	89	68	142	115	106	59	N	Down	0.0693317	Y	Down	1.4624e-05	N	Down	0.110605	N	Up	0.746937	Y	Down	0.000691575	N	Up	0.596009	N	Down	0.0841431	N
AT3G25140.1	bracteal	Nucleotide-diphospho-sugar transferases superfamily protein	Gohir.A07G161700.1,Gohir.A07G092700.1,Gohir.D07G097300.1,Gohir.D07G164900.1,Gohir.D07G164900.3,Gohir.D07G164900.2	571	938	379	585	576	507	728	784	495	699	503	530	649	924	478	623	359	542	855	897	442	504	445	416	N	Down	0.190886	N	Down	0.140071	N	Up	0.549687	N	Down	0.857564	Y	Down	0.00476648	N	Down	0.852256	N	Down	0.203387	N
AT3G25230.1	bracteal	rotamase FKBP 1	Gohir.D11G147200.2,Gohir.D11G147200.1,Gohir.A05G211100.2,Gohir.A07G091400.1,Gohir.A07G091400.2,Gohir.A11G140700.1,Gohir.A11G140700.2,Gohir.D07G096100.1	1400	975	1348	1088	786	1086	1438	1115	991	728	1095	919	1022	947	946	926	976	857	1572	931	930	561	1135	958	N	Up	0.32314	N	Up	0.459623	N	Down	0.123355	N	Up	0.52777	Y	Up	0.00901471	N	Up	0.490642	N	Up	0.775836	N
AT3G25410.1	bracteal	Sodium Bile acid symporter family	Gohir.A08G048000.1,Gohir.D08G058100.1,Gohir.D07G203000.1,Gohir.A07G196600.1,Gohir.D07G202900.1	117	297	220	351	382	454	137	248	239	461	394	470	74	120	406	444	309	545	162	184	215	264	597	415	N	Down	0.0677396	N	Down	0.124574	N	Down	0.486208	N	Down	0.192953	Y	Down	0.000294421	N	Down	0.50457	N	Down	0.471736	N
AT3G25500.1	bracteal	formin homology 1	Gohir.D07G094100.1,Gohir.D10G120700.1,Gohir.D11G150700.1,Gohir.D02G110400.1,Gohir.A07G089300.1,Gohir.A11G144300.1,Gohir.D10G120700.2,Gohir.A02G007500.1,Gohir.D11G248000.1,Gohir.D02G007300.1,Gohir.A10G146300.1,Gohir.D01G106200.1	337	340	196	236	451	322	552	657	429	649	343	361	295	435	472	604	235	323	424	473	397	296	228	203	N	Down	0.955242	N	Down	0.536279	N	Up	0.13297	N	Down	0.668048	Y	Down	0.000835637	N	Down	0.869672	N	Down	0.213886	N
AT3G25520.1	bracteal	ribosomal protein L5	Gohir.D10G121600.1,Gohir.A10G145400.1	3138	1022	1235	1250	1798	1450	1354	1319	984	1543	1029	1683	1022	1675	1184	1243	1206	1510	1692	1323	758	980	890	924	N	Up	0.0163773	N	Down	0.965724	N	Up	0.297267	N	Up	0.947315	Y	Down	9.58594e-05	N	Down	0.0543737	N	Down	0.0623767	N
AT3G25600.1	bracteal	Calcium-binding EF-hand family protein	Gohir.D12G176200.1	31	118	33	64	59	72	53	77	49	66	67	278	171	131	44	37	60	164	162	142	37	51	50	40	N	Down	0.0189414	N	Down	0.249191	N	Down	0.507058	N	Down	0.503881	N	Down	0.158798	Y	Down	8.586e-06	N	Up	0.538351	N
AT3G26320.1	bracteal	cytochrome P450, family 71, subfamily B, polypeptide 36	Gohir.D01G074400.1,Gohir.A12G145500.1,Gohir.D12G150000.1,Gohir.D11G220500.1	22	56	568	427	3274	652	404	267	290	588	1194	1265	112	74	307	416	610	1193	81	77	109	152	436	652	N	Down	0.0866305	N	Up	0.730677	N	Up	0.0163637	N	Up	0.334541	Y	Down	0.000113897	N	Down	0.92374	N	Up	0.542828	N
AT3G26580.1	bracteal	Tetratricopeptide repeat (TPR)-like superfamily protein	Gohir.D01G150500.1,Gohir.A01G159600.2,Gohir.A01G159600.1	314	619	340	659	447	614	410	593	469	670	516	622	194	447	552	504	446	585	366	565	802	776	922	974	N	Down	0.0827021	N	Down	0.026381	N	Down	0.14454	N	Down	0.379795	Y	Down	0.00373908	N	Down	0.476314	N	Down	0.00930037	N
AT3G26670.2	bracteal	magnesium transporter, putative (DUF803)	Gohir.A11G061900.1	38	53	32	42	23	54	54	31	52	85	44	35	44	57	41	40	29	56	55	77	36	37	44	48	N	Down	0.506146	N	Down	0.537606	N	Down	0.020134	N	Up	0.370173	Y	Down	0.0180719	N	Up	0.621844	N	Down	0.643517	N
AT3G26900.3	bracteal	shikimate kinase like 1	Gohir.A05G335200.1,Gohir.D04G074000.4,Gohir.D04G074000.1	41	80	55	118	126	146	54	64	97	166	96	71	15	97	122	83	49	105	74	226	78	187	153	189	N	Down	0.166641	N	Down	0.0308139	N	Down	0.568086	N	Down	0.776934	Y	Down	0.00142743	N	Up	0.432775	Y	Down	0.00129668	N
AT3G27010.1	bracteal	TEOSINTE BRANCHED 1, cycloidea, PCF (TCP)-domain family protein 20	Gohir.D04G075200.2,Gohir.D04G075200.1,Gohir.A12G141100.1,Gohir.A12G141100.2,Gohir.A07G230200.1,Gohir.A05G336700.1,Gohir.D07G237400.1,Gohir.D09G038300.3,Gohir.D09G038300.2,Gohir.D10G079800.1,Gohir.A10G071300.1,Gohir.A10G071300.2,Gohir.D12G145900.1,Gohir.D12G146000.1,Gohir.D09G038300.1	542	660	485	680	1223	1331	922	744	603	892	1002	1020	442	652	815	1003	765	903	572	455	613	710	1470	1287	N	Down	0.594495	N	Down	0.374508	N	Down	0.680476	N	Up	0.603652	Y	Down	0.00105189	N	Down	0.953957	N	Down	0.175843	N
AT3G27160.1	bracteal	Ribosomal protein S21 family protein	Gohir.A07G053400.1,Gohir.A05G339100.1,Gohir.D04G077600.1,Gohir.D09G036100.2,Gohir.D09G036100.1,Gohir.A09G035300.1,Gohir.D07G057800.1	192	264	302	373	516	395	292	413	354	553	250	276	166	346	401	388	193	316	703	1854	468	876	327	491	N	Down	0.409293	N	Down	0.487814	N	Up	0.225668	N	Down	0.415396	Y	Down	0.000467691	N	Down	0.73407	N	Down	0.0921098	N
AT3G27210.1	bracteal	hypothetical protein	Gohir.D07G234300.1	107	173	80	89	104	126	130	111	118	186	145	187	170	177	111	109	219	180	104	98	85	100	127	99	N	Down	0.31587	N	Down	0.832236	N	Down	0.536391	N	Up	0.740459	Y	Down	0.0233033	N	Down	0.40534	N	Down	0.916433	N
AT3G27650.1	bracteal	LOB domain-containing protein 25	Gohir.A09G028900.1,Gohir.A05G356100.1,Gohir.D04G057100.1,Gohir.D04G057100.2,Gohir.D09G028400.1	220	97	78	38	95	27	32	459	47	255	66	120	35	211	55	176	62	143	6	4	10	13	27	2	N	Up	0.0883527	N	Up	0.147306	N	Up	0.0306771	Y	Down	1.01591e-07	Y	Down	0	N	Down	0.0996442	Y	Down	3.63507e-05	Y
AT3G28450.1	bracteal	Leucine-rich repeat protein kinase family protein	Gohir.D04G051800.1,Gohir.A11G068500.1,Gohir.A05G362600.1,Gohir.D07G223400.1,Gohir.D11G072500.1	354	593	329	546	429	619	522	558	355	520	424	398	397	584	395	506	329	367	480	486	361	358	500	501	N	Down	0.182783	N	Down	0.0892376	N	Down	0.0921967	N	Down	0.874084	Y	Down	0.00285501	N	Up	0.816622	N	Down	0.189186	N
AT3G28920.1	bracteal	homeobox protein 34	Gohir.D04G049000.1,Gohir.A05G366000.1,Gohir.A09G016400.1,Gohir.D09G015000.1,Gohir.D12G042700.1	324	408	440	357	473	351	659	792	459	723	343	316	469	373	748	1043	262	361	654	594	455	461	579	548	N	Down	0.550831	N	Up	0.47964	N	Up	0.221824	N	Down	0.652564	Y	Down	0.000515811	N	Up	0.76676	N	Up	0.448145	Y
AT3G30340.1	bracteal	nodulin MtN21 /EamA-like transporter family protein	Gohir.D08G045700.1,Gohir.D12G121600.1,Gohir.A08G035100.1,Gohir.D12G244200.1,Gohir.A12G243200.1,Gohir.A12G117900.1	238	17	46	7	11	4	361	133	380	203	652	173	135	55	245	289	423	52	16	4	10	10	9	7	Y	Up	1.31832e-08	N	Up	0.000447679	N	Up	0.209247	N	Up	0.0269482	Y	Up	0.000765415	Y	Up	0.000602127	N	Up	0.0450748	N
AT3G30390.1	bracteal	Transmembrane amino acid transporter family protein	Gohir.A06G026600.1,Gohir.D11G167100.2,Gohir.D11G167100.1,Gohir.A02G080000.1,Gohir.A11G160800.2,Gohir.A07G177500.1	180	425	667	569	409	612	293	402	297	463	265	300	172	264	350	690	181	406	408	369	497	539	431	488	N	Down	0.0326204	N	Up	0.583299	N	Down	0.120821	N	Down	0.455816	Y	Down	0.00161127	N	Down	0.654092	N	Down	0.214322	Y
AT3G32930.1	bracteal	6,7-dimethyl-8-ribityllumazine synthase	Gohir.A13G213700.1,Gohir.D13G217500.1	81	227	120	263	276	321	203	282	162	271	161	252	182	227	186	225	140	187	311	600	243	435	260	429	N	Down	0.016647	N	Down	0.0135797	N	Down	0.50234	N	Down	0.462321	Y	Down	0.000414444	N	Down	0.129888	N	Down	0.52867	N
AT3G44020.1	bracteal	thylakoid lumenal P17.1 protein	Gohir.D07G117600.1,Gohir.A07G113900.1,Gohir.A07G113900.2	50	104	49	130	149	113	71	219	57	148	91	116	91	208	99	93	135	124	178	285	140	132	99	92	N	Down	0.121355	N	Down	0.00594402	N	Up	0.274375	N	Down	0.0366555	Y	Down	1.17684e-07	N	Down	0.598723	N	Down	0.081103	N
AT3G44620.1	bracteal	protein-tyrosine phosphatase	Gohir.A05G082800.1,Gohir.D05G085700.1	93	173	116	144	165	131	121	211	147	241	129	132	105	105	147	180	84	122	154	241	178	190	125	168	N	Down	0.150092	N	Down	0.51698	N	Up	0.511936	N	Down	0.230811	Y	Down	0.000938322	N	Down	0.943551	N	Equal	0.995752	N
AT3G44890.1	bracteal	ribosomal protein L9	Gohir.A05G086700.1,Gohir.D05G088000.1,Gohir.A05G086700.2	450	354	324	337	478	365	248	340	231	401	143	166	164	270	276	293	171	214	540	1581	305	591	190	238	N	Up	0.535413	N	Down	0.898719	N	Up	0.220287	N	Down	0.463788	Y	Down	4.73755e-05	N	Down	0.662571	N	Down	0.177089	N
AT3G45650.1	bracteal	nitrate excretion transporter1	Gohir.A05G100800.1,Gohir.D05G100600.1,Gohir.A05G100900.1,Gohir.D05G100700.1,Gohir.D07G119800.1,Gohir.A07G115500.1	69	14	35	9	64	8	132	206	89	192	88	217	73	218	160	226	79	164	49	38	42	40	22	29	N	Up	0.00558923	N	Up	0.0374679	N	Up	1.16881e-06	N	Down	0.322794	Y	Down	2.97171e-06	N	Down	0.00509024	N	Down	0.0058013	N
AT3G45770.1	bracteal	Polyketide synthase, enoylreductase family protein	Gohir.A03G035700.1,Gohir.D03G132600.1	54	81	72	80	115	97	106	105	113	161	96	89	70	125	130	119	65	85	99	80	90	84	91	116	N	Down	0.38089	N	Down	0.7787	N	Up	0.532777	N	Up	0.96979	Y	Down	0.0298328	N	Up	0.80658	N	Down	0.182204	N
AT3G46020.1	bracteal	RNA-binding (RRM/RBD/RNP motifs) family protein	Gohir.A05G088400.1,Gohir.D05G089400.1,Gohir.D05G089400.2,Gohir.D05G089400.3	53	174	63	108	106	136	153	205	68	131	87	116	77	150	91	90	95	113	109	106	70	57	54	52	N	Down	0.08924	N	Down	0.35831	N	Down	0.397043	N	Down	0.767958	Y	Down	0.000482489	N	Down	0.606553	N	Down	0.199154	N
AT3G47070.1	bracteal	thylakoid soluble phosphoprotein	Gohir.A05G089600.1,Gohir.D03G117600.1,Gohir.A03G049700.1,Gohir.D05G090500.1	807	713	108	333	662	464	800	1460	162	476	220	520	478	1362	186	209	220	524	2028	3900	500	1210	180	398	N	Up	0.738796	N	Down	0.00658615	N	Up	0.0998497	N	Down	0.616712	Y	Down	1.13991e-06	N	Down	0.0302213	N	Down	0.0143685	N
AT3G47160.1	bracteal	RING/U-box superfamily protein	Gohir.A13G224700.1,Gohir.D05G089900.1,Gohir.A04G137600.2,Gohir.A09G072200.1,Gohir.D09G071900.1,Gohir.A05G088900.1	214	630	960	833	2139	1455	850	850	753	1001	957	926	569	1212	913	736	932	994	1138	1083	936	1130	1291	926	N	Down	0.00702612	N	Up	0.799573	N	Up	0.111521	N	Equal	0.998847	Y	Down	0.023322	N	Up	0.898646	N	Down	0.026954	N
AT3G47590.1	bracteal	alpha/beta-Hydrolases superfamily protein	Gohir.D05G031600.1,Gohir.A05G030200.1,Gohir.A05G030200.2,Gohir.D06G071700.1,Gohir.A06G073200.1,Gohir.A06G073200.2,Gohir.D06G071900.1	545	503	455	484	712	566	488	447	290	397	359	382	349	585	340	362	398	346	611	594	263	325	282	311	N	Up	0.858768	N	Down	0.830956	N	Up	0.282903	N	Up	0.828214	Y	Down	0.017447	N	Down	0.81186	N	Down	0.0825057	N
AT3G47810.1	bracteal	Calcineurin-like metallo-phosphoesterase superfamily protein	Gohir.D06G082500.1,Gohir.D06G139700.1,Gohir.A10G203700.1,Gohir.A08G078000.1,Gohir.A01G072500.1,Gohir.D12G186600.1,Gohir.A12G166100.1	338	388	205	347	289	303	213	244	265	501	344	337	168	415	298	264	286	414	296	379	343	587	245	295	N	Down	0.721178	N	Down	0.103444	N	Down	0.835909	N	Down	0.760149	Y	Down	3.46207e-06	N	Up	0.94322	N	Down	0.00570864	N
AT3G47810.2	bracteal	Calcineurin-like metallo-phosphoesterase superfamily protein	Gohir.D06G082500.2,Gohir.D03G122400.1,Gohir.A05G198300.1,Gohir.A05G203200.1,Gohir.D08G111400.1,Gohir.D02G157100.1,Gohir.D12G169500.1	513	395	257	356	345	313	305	477	316	439	330	329	212	434	347	356	317	367	360	407	344	335	233	332	N	Up	0.492325	N	Down	0.281032	N	Up	0.680037	N	Down	0.295261	Y	Down	0.0122013	N	Up	0.988333	N	Down	0.101748	N
AT3G48040.1	bracteal	RHO-related protein from plants 10	Gohir.D12G276700.4,Gohir.D12G276700.2,Gohir.A12G276000.1	118	163	131	189	214	162	159	181	267	147	373	169	114	111	261	218	242	149	135	106	207	187	197	177	N	Down	0.444321	N	Down	0.252146	N	Up	0.252859	N	Down	0.784637	Y	Up	5.24537e-05	N	Up	0.0134935	N	Up	0.961144	N
AT3G48210.1	bracteal	kinetochore protein	Gohir.D12G273600.1,Gohir.D12G273600.3,Gohir.D12G273600.2,Gohir.A09G172500.2,Gohir.A09G172500.1,Gohir.A12G272900.1,Gohir.D09G168200.1	53	78	119	96	138	148	104	110	149	104	129	96	96	88	135	132	85	69	94	173	67	144	146	146	N	Down	0.394827	N	Up	0.526637	N	Down	0.770178	N	Down	0.910214	Y	Up	0.0293752	N	Up	0.383347	N	Up	0.839433	N
AT3G48500.1	bracteal	Nucleic acid-binding, OB-fold-like protein	Gohir.A07G053200.1,Gohir.D07G057600.1	56	62	65	111	83	127	60	81	55	84	59	88	48	44	58	57	41	68	86	193	46	67	108	119	N	Down	0.808773	N	Down	0.126681	N	Down	0.120432	N	Down	0.583388	Y	Down	0.0319792	N	Down	0.301909	N	Up	0.871183	N
AT3G48590.1	bracteal	nuclear factor Y, subunit C1	Gohir.A07G050800.2,Gohir.A07G050800.1	25	76	33	55	49	60	47	128	67	145	37	43	103	53	90	66	26	41	89	184	55	105	23	56	N	Down	0.0371835	N	Down	0.246801	N	Down	0.547725	N	Down	0.0626997	Y	Down	1.26561e-05	N	Down	0.775879	N	Up	0.271743	N
AT3G49601.1	bracteal	pre-mRNA-splicing factor	Gohir.D06G179700.1,Gohir.A06G171600.1,Gohir.D06G179400.1,Gohir.D06G180300.1	327	309	277	337	284	342	391	290	393	295	361	259	174	231	394	382	245	284	293	281	413	245	465	370	N	Up	0.891106	N	Down	0.517975	N	Down	0.418653	N	Up	0.488779	Y	Up	0.0318845	N	Up	0.230831	N	Down	0.429135	N
AT3G49845.1	bracteal	cysteine-rich TM module stress tolerance protein	Gohir.D02G174400.1,Gohir.D12G019700.1	1393	560	1278	705	770	573	920	788	792	546	716	717	1194	1006	873	932	986	542	909	859	788	751	468	546	N	Up	0.0126167	N	Up	0.0408341	N	Up	0.166468	N	Up	0.704969	Y	Up	0.00214989	N	Down	0.995665	N	Up	0.743466	N
AT3G49940.1	bracteal	LOB domain-containing protein 38	Gohir.D11G206900.1,Gohir.A03G183600.2,Gohir.A03G183600.1,Gohir.D02G202900.1,Gohir.D02G205200.1,Gohir.A11G216500.1	390	208	696	447	1015	871	585	326	593	373	508	353	382	367	581	599	321	197	459	526	371	589	609	677	N	Up	0.104062	N	Up	0.129522	N	Up	0.524964	N	Up	0.164832	Y	Up	0.0048912	N	Up	0.207011	N	Up	0.891479	N
AT3G50000.1	bracteal	casein kinase II, alpha chain 2	Gohir.D10G097900.1,Gohir.D12G073200.1,Gohir.D10G097900.2	227	307	231	272	389	428	380	345	458	300	348	299	211	289	433	294	299	335	479	428	470	460	463	497	N	Down	0.442474	N	Down	0.594965	N	Down	0.663261	N	Up	0.825987	Y	Up	0.00121182	N	Up	0.581598	N	Down	0.34439	Y
AT3G50790.1	bracteal	esterase/lipase/thioesterase family protein	Gohir.A13G138200.2,Gohir.D13G143000.1,Gohir.A13G138200.1,Gohir.D03G085400.1,Gohir.A11G018800.1,Gohir.D11G018500.1,Gohir.A02G098200.2,Gohir.A02G098200.3,Gohir.A02G098200.1	119	203	75	186	104	270	73	123	95	181	58	38	66	126	93	95	42	106	221	356	91	169	69	133	N	Down	0.196354	N	Down	0.00611681	Y	Down	0.000107229	N	Down	0.50473	Y	Down	8.39008e-05	N	Up	0.332362	N	Down	0.143652	N
AT3G51420.1	bracteal	strictosidine synthase-like 4	Gohir.A13G189900.2,Gohir.A13G189900.1,Gohir.1Z088700.1	188	88	102	99	99	99	99	111	70	144	122	228	123	153	73	80	173	343	284	309	118	225	218	264	N	Up	0.0721849	N	Up	0.91515	N	Equal	0.990318	N	Down	0.84286	Y	Down	5.71248e-05	N	Down	0.0430507	N	Down	0.580573	N
AT3G51430.1	bracteal	Calcium-dependent phosphotriesterase superfamily protein	Gohir.A02G176600.1,Gohir.A02G176700.1,Gohir.D03G003200.1,Gohir.D03G003300.1,Gohir.A12G058100.1,Gohir.D12G057900.1	78	113	35	74	92	127	93	88	103	183	157	184	70	98	82	73	106	211	203	379	248	379	329	463	N	Down	0.392319	N	Down	0.0606367	N	Down	0.287114	N	Up	0.89734	Y	Down	0.00321017	N	Down	0.601026	N	Down	0.482709	N
AT3G51510.1	bracteal	transmembrane protein	Gohir.A13G006700.1,Gohir.D13G006900.1,Gohir.D13G006900.2	12	69	71	82	131	85	61	84	77	147	60	143	14	46	94	74	43	140	120	356	153	260	148	155	N	Down	0.0450269	N	Down	0.760572	N	Up	0.107661	N	Down	0.653343	Y	Down	0.00174385	N	Down	0.0253952	N	Down	0.0964003	N
AT3G51550.1	bracteal	Malectin/receptor-like protein kinase family protein	Gohir.D10G113100.1,Gohir.D07G187800.1,Gohir.D11G163800.1,Gohir.A11G159200.1,Gohir.D07G233700.1,Gohir.A11G159000.1,Gohir.A12G051700.1,Gohir.D11G163000.1,Gohir.D02G106200.1,Gohir.D11G164700.1,Gohir.A07G181700.1,Gohir.A11G159300.1,Gohir.D11G164800.1,Gohir.D07G187200.1,Gohir.A07G183500.1,Gohir.D07G188500.1,Gohir.D11G165200.1,Gohir.D07G188900.1,Gohir.D11G164900.1,Gohir.D13G084700.1,Gohir.D13G206600.1,…	614	1053	470	1051	769	1014	896	1084	1280	2236	959	1581	595	945	1467	1389	705	1557	1034	1179	1175	1217	1617	2151	N	Down	0.14699	N	Down	0.00616068	N	Down	0.191484	N	Down	0.642298	Y	Down	7.93903e-07	N	Down	0.0484033	N	Down	0.0938215	N
AT3G51990.1	bracteal	Protein kinase superfamily protein	Gohir.D08G162300.1,Gohir.D11G078400.1,Gohir.A08G141200.1,Gohir.A11G073700.1	135	127	72	126	73	73	133	125	102	168	97	88	52	72	102	176	49	82	102	192	64	91	82	135	N	Up	0.904895	N	Down	0.102963	N	Equal	0.987789	N	Up	0.916726	Y	Down	0.00220413	N	Up	0.774536	N	Down	0.540342	Y
AT3G52155.1	bracteal	Phosphoglycerate mutase family protein	Gohir.A05G177200.1,Gohir.D05G180600.6,Gohir.D05G180600.7,Gohir.D05G180600.4,Gohir.D05G180600.5,Gohir.D05G180600.2,Gohir.D05G180600.3,Gohir.D05G180600.8,Gohir.D05G180600.9,Gohir.D05G180600.1	39	55	43	55	75	57	55	90	73	113	65	74	23	64	98	81	67	84	106	104	77	134	72	84	N	Down	0.490017	N	Down	0.545622	N	Up	0.373021	N	Down	0.374962	Y	Down	0.0180604	N	Down	0.726111	N	Down	0.103919	N
AT3G52640.2	bracteal	Zn-dependent exopeptidases superfamily protein	Gohir.A10G100500.1	400	368	326	482	675	639	459	718	679	439	584	443	408	483	498	463	541	608	453	524	376	444	482	392	N	Up	0.82941	N	Down	0.198531	N	Up	0.821231	N	Down	0.281084	Y	Up	0.00523575	N	Up	0.295613	N	Down	0.735155	N
AT3G52750.1	bracteal	Tubulin/FtsZ family protein	Gohir.D08G015300.1,Gohir.A11G319300.1,Gohir.D11G338600.1	97	164	136	145	137	139	125	189	107	161	117	190	114	140	124	148	108	148	144	249	105	128	157	162	N	Down	0.222368	N	Down	0.844351	N	Down	0.932701	N	Down	0.374341	Y	Down	0.0138433	N	Down	0.122558	N	Down	0.595623	N
AT3G53220.1	bracteal	Thioredoxin superfamily protein	Gohir.A04G071800.1,Gohir.D04G110300.1,Gohir.D04G110300.2,Gohir.A09G145800.1	368	454	331	267	732	347	791	518	329	548	512	461	753	904	383	344	703	672	493	454	418	386	194	225	N	Down	0.650656	N	Up	0.571608	N	Up	0.0378171	N	Up	0.603048	Y	Down	6.97117e-05	N	Up	0.692079	N	Down	0.504863	N
AT3G53460.3	bracteal	chloroplast RNA-binding protein 29	Gohir.D04G112600.1	567	776	891	1519	1044	905	436	551	366	718	468	736	467	678	532	648	511	1051	990	2501	625	909	372	600	N	Down	0.407161	N	Down	0.0649034	N	Up	0.495212	N	Down	0.575906	Y	Down	0.00180748	N	Down	0.165164	N	Down	0.195329	N
AT3G53630.1	bracteal	hypothetical protein	Gohir.D11G344900.1,Gohir.D09G153900.1,Gohir.A11G326000.1,Gohir.A09G158500.1	549	481	710	889	540	569	412	284	351	469	427	461	294	309	431	545	280	419	390	359	413	432	512	555	N	Up	0.730464	N	Down	0.435502	N	Down	0.81277	N	Up	0.386362	Y	Down	0.0240361	N	Down	0.76795	N	Down	0.918412	N
AT3G53990.1	bracteal	Adenine nucleotide alpha hydrolases-like superfamily protein	Gohir.D04G125700.1,Gohir.A04G086000.1,Gohir.D03G120700.1,Gohir.A03G046600.1,Gohir.D13G095700.1,Gohir.A13G078600.1,Gohir.A03G046500.1,Gohir.A03G046500.2	11775	18232	16172	16889	33349	28388	19316	21143	9920	13124	18092	20472	17988	28108	13136	9208	21959	23573	20034	11609	12282	7822	9987	6913	N	Down	0.457764	N	Down	0.940924	N	Up	0.422276	N	Down	0.889738	Y	Down	0.00988591	N	Down	0.777292	N	Down	0.070488	Y
AT3G54210.1	bracteal	Ribosomal protein L17 family protein	Gohir.1Z069100.1,Gohir.D08G240100.1	75	176	201	232	291	262	146	267	154	365	97	179	136	176	236	230	74	225	338	1145	304	689	146	278	N	Down	0.0530722	N	Down	0.669176	N	Up	0.64918	N	Down	0.186663	Y	Down	1.15268e-09	N	Down	0.0561239	N	Down	0.501495	N
AT3G54400.1	bracteal	Eukaryotic aspartyl protease family protein	Gohir.A05G282100.1,Gohir.D05G283300.1	28	104	56	138	62	62	29	85	36	140	14	13	25	53	89	135	13	8	190	544	120	354	36	53	N	Down	0.00906539	N	Down	0.189818	N	Equal	1	N	Down	0.28462	Y	Down	6.94878e-12	N	Up	0.91797	N	Down	0.407471	N
AT3G54470.1	bracteal	uridine 5'-monophosphate synthase / UMP synthase (PYRE-F) (UMPS)	Gohir.A04G028000.1,Gohir.D05G360100.1,Gohir.D13G149300.1,Gohir.A13G144600.1	1918	1050	3623	1782	3126	1503	1521	1633	1474	2347	2127	1642	1190	1278	2327	3439	1484	1627	1116	1052	1231	1207	1283	1636	N	Up	0.0961182	N	Up	0.0135294	Y	Up	0.000394391	N	Down	0.858555	Y	Down	3.71819e-05	N	Up	0.293692	N	Down	0.786381	Y
AT3G54690.1	bracteal	Sugar isomerase (SIS) family protein	Gohir.1Z005700.1,Gohir.D07G155600.1,Gohir.D11G137300.1,Gohir.D11G137300.2,Gohir.A07G149400.1	45	218	66	150	214	173	250	534	154	281	110	216	288	364	161	192	97	151	372	402	325	314	144	97	Y	Down	0.000533001	N	Down	0.0154882	N	Up	0.410266	N	Down	0.0754003	Y	Down	0.00949691	N	Down	0.0607498	N	Down	0.453534	N
AT3G54700.1	bracteal	phosphate transporter 1%3B7	Gohir.D09G057900.1,Gohir.A07G212600.1,Gohir.D08G250000.1,Gohir.A11G130700.1,Gohir.A09G058400.1,Gohir.D09G058000.1,Gohir.D11G136300.1,Gohir.D07G218700.1	475	77	458	141	132	46	448	135	779	281	491	192	123	130	369	752	285	600	176	56	246	127	243	305	Y	Up	6.74291e-06	Y	Up	0.000141096	Y	Up	0.000277207	N	Up	0.230799	Y	Up	0.000303797	Y	Up	0.000916937	N	Down	0.94319	Y
AT3G54800.2	bracteal	Pleckstrin homology (PH) and lipid-binding START domains-containing protein	Gohir.D05G296600.1	168	67	48	86	24	60	90	23	115	41	53	22	15	35	64	40	50	39	39	32	48	26	50	33	N	Up	0.034582	N	Down	0.117173	N	Down	0.0104919	N	Up	0.023252	Y	Up	1.68469e-05	N	Up	0.128414	N	Down	0.278082	N
AT3G55240.1	bracteal	Plant protein 1589 of unknown function	Gohir.D06G173400.1,Gohir.A06G177400.1	5	36	18	44	59	253	73	75	30	35	40	351	0	113	7	10	25	192	47	95	61	98	148	217	N	Down	0.0689791	N	Down	0.563712	Y	Down	0.00297838	N	Down	0.949967	N	Down	0.702966	Y	Down	1.23258e-05	Y	Down	4.1712e-11	N
AT3G55250.1	bracteal	calcium homeostasis regulator	Gohir.A11G067300.1,Gohir.D11G071200.1	70	168	85	183	216	203	107	165	89	236	67	138	60	100	108	111	20	132	189	404	102	251	113	203	N	Down	0.0468551	N	Down	0.0215399	N	Up	0.790089	N	Down	0.413363	Y	Down	6.4197e-09	N	Down	0.0384709	N	Down	0.347243	N
AT3G55770.2	bracteal	GATA type zinc finger transcription factor family protein	Gohir.A10G228700.2,Gohir.D13G017800.1	197	367	140	251	247	306	264	287	177	261	139	201	308	294	164	200	127	231	307	582	116	330	250	361	N	Down	0.120185	N	Down	0.0671464	N	Down	0.350732	N	Down	0.848724	Y	Down	0.00674356	N	Down	0.232339	N	Up	0.930784	N
AT3G55800.1	bracteal	sedoheptulose-bisphosphatase	Gohir.A10G229000.1,Gohir.D10G243000.1	24	190	219	248	585	1011	149	314	153	469	156	450	48	326	200	174	140	687	549	1279	359	1186	645	924	Y	Down	0.000786674	N	Down	0.695036	N	Down	0.00992223	N	Down	0.0986897	Y	Down	1.06145e-10	N	Down	0.0037669	Y	Down	7.38383e-07	N
AT3G55830.1	bracteal	Nucleotide-diphospho-sugar transferases superfamily protein	Gohir.D04G066900.1,Gohir.A05G316100.2,Gohir.A05G316100.1,Gohir.D04G068500.1	681	580	931	904	989	1094	602	658	696	899	1000	1520	445	790	800	927	1018	1521	622	494	669	746	1038	1164	N	Up	0.666152	N	Up	0.918949	N	Down	0.629864	N	Down	0.840694	Y	Down	0.0310067	N	Down	0.0952358	N	Down	0.0459251	N
AT3G56010.1	bracteal	transmembrane protein	Gohir.A05G330800.1,Gohir.D04G069400.1	150	336	205	344	410	373	369	467	332	500	457	670	143	496	398	282	379	741	695	969	492	887	717	825	N	Down	0.0480816	N	Down	0.0906848	N	Up	0.67289	N	Down	0.575872	Y	Down	0.00147063	N	Down	0.145129	Y	Down	0.000145909	Y
AT3G56200.1	bracteal	Transmembrane amino acid transporter family protein	Gohir.A06G159400.1,Gohir.A06G159300.1,Gohir.D06G165200.1,Gohir.D06G165300.1,Gohir.D04G071000.1,Gohir.A05G332300.1	1175	1074	304	1199	1282	1414	433	551	558	931	782	671	287	602	656	455	678	971	572	602	594	881	926	829	N	Up	0.810339	Y	Down	1.10166e-05	N	Down	0.637476	N	Down	0.561103	Y	Down	2.01354e-05	N	Up	0.552735	N	Down	0.158733	Y
AT3G56590.2	bracteal	hydroxyproline-rich glycoprotein family protein	Gohir.D11G321100.1	25	70	48	51	54	51	40	82	63	98	22	27	51	37	70	80	14	22	47	58	58	78	47	58	N	Down	0.0574542	N	Down	0.865039	N	Up	0.9075	N	Down	0.342826	Y	Down	0.0240831	N	Down	0.731092	N	Up	0.607534	N
AT3G56650.1	bracteal	thylakoid lumenal protein (Mog1/PsbP/DUF1795-like photosystem II reaction center PsbP family protein)	Gohir.A13G109100.2,Gohir.A13G109100.1,Gohir.D13G111900.1	37	111	45	116	92	146	77	176	56	129	58	121	17	92	54	55	32	109	175	392	77	179	103	162	N	Down	0.0245422	N	Down	0.00873873	N	Down	0.0871807	N	Down	0.300844	Y	Down	0.00031757	N	Down	0.0537252	N	Down	0.00367583	N
AT3G56910.1	bracteal	plastid-specific 50S ribosomal protein 5	Gohir.D01G177000.1,Gohir.A01G192800.1,Gohir.D13G000700.2,Gohir.D13G000700.1,Gohir.A13G001200.1	798	1010	706	881	1967	1202	759	1316	733	1746	544	862	573	1262	908	1066	490	917	1853	3395	601	1718	518	900	N	Down	0.526012	N	Down	0.448652	N	Up	0.0368626	N	Down	0.372412	Y	Down	3.89799e-13	N	Down	0.168491	N	Down	0.0480035	N
AT3G57270.1	bracteal	beta-1,3-glucanase 1	Gohir.A09G120300.1,Gohir.D09G116400.1	32	1	77	12	112	18	3	3	51	495	3	27	0	5	90	165	19	49	6	27	17	42	100	97	N	Up	9.35152e-05	N	Up	0.0145263	Y	Up	3.87044e-08	N	Equal	0.926817	Y	Down	0	N	Down	0.00739423	N	Down	0.0834961	Y
AT3G57560.1	bracteal	N-acetyl-l-glutamate kinase	Gohir.A13G118600.1,Gohir.D10G231900.1,Gohir.D13G122400.1	179	180	312	246	371	287	224	221	236	327	198	203	66	162	325	380	156	226	201	236	207	253	261	320	N	Down	0.980059	N	Up	0.43342	N	Up	0.261663	N	Up	0.979931	Y	Down	0.0171896	N	Down	0.941963	N	Down	0.0336893	N
AT3G58060.1	bracteal	Cation efflux family protein	Gohir.D13G217800.2,Gohir.A13G214000.1,Gohir.A13G214000.2,Gohir.D13G217800.1,Gohir.D04G088900.1	70	209	64	193	196	177	135	250	99	213	91	166	57	211	127	120	70	172	126	292	124	249	169	169	N	Down	0.0124507	Y	Down	0.00102112	N	Up	0.675705	N	Down	0.336781	Y	Down	1.29477e-06	N	Down	0.0633797	N	Down	0.0392587	N
AT3G58530.1	bracteal	RNI-like superfamily protein	Gohir.1Z023200.1,Gohir.A04G053500.1,Gohir.A04G053500.2,Gohir.1Z036300.1,Gohir.D04G094700.2,Gohir.D04G094700.1	75	67	91	80	90	73	66	37	115	73	80	59	81	84	101	77	53	52	85	74	58	61	63	58	N	Up	0.814432	N	Up	0.723218	N	Up	0.463059	N	Up	0.332237	Y	Up	0.013602	N	Up	0.441239	N	Down	0.937582	N
AT3G58790.1	bracteal	galacturonosyltransferase 15	Gohir.D04G037600.1,Gohir.D04G037600.2,Gohir.A05G378000.2,Gohir.A05G378000.3,Gohir.A05G378000.1	104	97	117	203	331	214	182	365	198	433	124	129	80	282	229	292	81	178	155	238	142	170	146	116	N	Up	0.883555	N	Down	0.0901133	N	Up	0.0588258	N	Down	0.384512	Y	Down	6.09048e-05	N	Down	0.903397	Y	Down	0.00076574	N
AT3G58810.1	bracteal	metal tolerance protein A2	Gohir.D03G088100.1,Gohir.D12G120700.1,Gohir.D12G120700.3,Gohir.D12G120700.2	124	290	56	145	31	86	138	173	121	226	113	108	77	189	126	132	101	144	147	132	116	161	257	209	N	Down	0.0409962	N	Down	0.00733192	N	Down	0.00184154	N	Down	0.629967	Y	Down	4.72118e-05	N	Up	0.886252	N	Down	0.0261115	N
AT3G58970.1	bracteal	magnesium transporter 6	Gohir.D04G163500.1,Gohir.D13G034700.1,Gohir.A13G036400.1,Gohir.A04G121700.1	325	208	238	207	233	223	315	241	392	261	342	175	113	231	367	350	198	189	319	210	376	261	241	197	N	Up	0.256709	N	Up	0.649745	N	Up	0.857552	N	Up	0.538022	Y	Up	0.00219518	N	Up	0.0204314	N	Down	0.0545112	N
AT3G59140.1	bracteal	multidrug resistance-associated protein 14	Gohir.D12G254000.1,Gohir.A12G255100.1,Gohir.A11G013600.1,Gohir.A02G102900.1,Gohir.D11G013800.1,Gohir.D03G081100.1	81	120	246	182	291	148	128	218	124	260	96	130	54	108	231	289	50	156	49	55	54	54	38	46	N	Down	0.557515	N	Up	0.342847	Y	Up	0.0045425	N	Down	0.260547	Y	Down	1.16135e-06	N	Down	0.341168	N	Down	0.142493	N
AT3G59440.1	bracteal	Calcium-binding EF-hand family protein	Gohir.D02G091600.1,Gohir.D02G091500.1,Gohir.A03G076800.1	357	1061	273	382	258	492	245	346	34	267	37	465	183	598	204	156	287	350	426	296	325	324	378	428	N	Down	0.294227	N	Down	0.374986	N	Down	0.202772	N	Down	0.518069	Y	Down	3.66707e-13	Y	Down	5.77316e-15	N	Down	0.0490278	N
AT3G59690.1	bracteal	IQ-domain 13	Gohir.A02G009700.1,Gohir.D09G207700.1,Gohir.A10G144200.2,Gohir.A10G144200.1,Gohir.D09G212100.3,Gohir.D09G212100.1,Gohir.D10G122800.1,Gohir.D09G212100.2,Gohir.D02G009900.1	311	442	220	388	189	260	329	305	577	378	410	233	181	198	422	484	192	209	229	324	342	419	395	401	N	Down	0.434736	N	Down	0.0638705	N	Down	0.175734	N	Up	0.897277	Y	Up	0.000810334	N	Up	0.0451516	N	Down	0.829005	N
AT3G59980.1	bracteal	Nucleic acid-binding, OB-fold-like protein	Gohir.A10G192100.1,Gohir.A10G192100.3,Gohir.A10G192100.2,Gohir.D10G199900.1	113	128	89	100	143	140	77	96	98	148	104	97	80	108	120	127	71	105	183	275	84	186	122	192	N	Down	0.755794	N	Down	0.744392	N	Up	0.941243	N	Down	0.672547	Y	Down	0.0151215	N	Up	0.862524	N	Down	0.499404	N
AT3G60410.1	bracteal	hypothetical protein (DUF1639)	Gohir.A08G059400.1,Gohir.A12G215100.1	99	215	231	166	248	176	135	67	139	89	179	146	109	131	126	149	120	123	161	82	72	78	162	113	N	Down	0.0686799	N	Up	0.301814	N	Up	0.150635	N	Up	0.171674	Y	Up	0.00956827	N	Up	0.504975	N	Down	0.658259	N
AT3G60680.1	bracteal	DUF641 family protein (DUF641)	Gohir.A08G031400.1,Gohir.D08G042500.1,Gohir.A08G030700.1,Gohir.D08G041800.1	45	90	72	76	83	98	120	82	123	68	147	84	99	94	102	80	94	63	111	101	79	57	172	110	N	Down	0.147602	N	Down	0.900879	N	Down	0.574474	N	Up	0.443362	Y	Up	0.00137048	N	Up	0.0994363	N	Up	0.906114	N
AT3G60810.1	bracteal	DUF1499 family protein	Gohir.A08G134500.2,Gohir.A08G134500.1,Gohir.D08G155400.1,Gohir.D08G155400.3,Gohir.D08G155400.2	26	36	38	53	49	33	124	61	120	75	92	38	98	63	94	63	66	51	59	46	53	77	39	60	N	Down	0.664286	N	Down	0.430075	N	Up	0.270709	N	Up	0.174873	Y	Up	0.0101111	N	Up	0.0570136	N	Up	0.341186	N
AT3G61180.1	bracteal	RING/U-box superfamily protein	Gohir.D11G090300.1,Gohir.A11G086100.1	60	121	140	217	250	192	78	143	91	258	65	43	35	99	137	161	60	79	65	119	125	147	106	120	N	Down	0.120539	N	Down	0.235946	N	Up	0.26643	N	Down	0.228523	Y	Down	2.38933e-11	N	Up	0.323852	N	Down	0.0447294	N
AT3G61220.2	bracteal	NAD(P)-binding Rossmann-fold superfamily protein	Gohir.A11G082200.1,Gohir.D11G091200.1	41	77	19	71	61	68	66	72	81	45	58	18	46	51	65	56	26	34	45	19	37	15	32	7	N	Down	0.212406	N	Down	0.00182762	N	Down	0.700706	N	Down	0.87379	Y	Up	0.00430911	N	Up	0.0182515	N	Down	0.865602	N
AT3G61250.1	bracteal	myb domain protein 17	Gohir.A08G130300.1,Gohir.D07G148500.1,Gohir.D08G151700.1,Gohir.A07G142700.1	38	66	121	71	146	95	34	84	60	136	23	37	60	83	95	224	23	49	47	14	26	23	40	50	N	Down	0.283954	N	Up	0.134308	N	Up	0.11622	N	Down	0.128221	Y	Down	6.94314e-05	N	Down	0.348123	N	Down	0.477134	Y
AT3G61370.1	bracteal	pre-mRNA-splicing factor CWC22-like protein (DUF3245)	Gohir.A02G020500.1,Gohir.D02G024500.1	929	478	563	370	363	320	366	192	317	235	361	293	148	348	310	348	258	276	449	270	221	252	237	204	N	Up	0.0720893	N	Up	0.160084	N	Up	0.72661	N	Up	0.144615	Y	Up	0.0293394	N	Up	0.45573	N	Down	0.0421155	N
AT3G61460.1	bracteal	brassinosteroid-responsive RING-H2	Gohir.A08G032400.1,Gohir.A08G132000.1,Gohir.D11G095400.1,Gohir.D07G146800.1,Gohir.A12G108100.1,Gohir.A12G117000.1,Gohir.D11G022500.1,Gohir.A08G115600.1,Gohir.D12G111300.1,Gohir.A11G022900.1,Gohir.D08G043300.1,Gohir.D08G136400.1,Gohir.A07G141300.1,Gohir.D08G153400.1,Gohir.A11G090800.1	1397	1560	863	1695	1465	2136	1394	2008	2206	1597	2242	2868	840	1979	2665	1595	2087	2073	1309	1016	1374	1472	1335	1486	N	Down	0.761921	N	Down	0.019882	N	Down	0.0661949	N	Down	0.363332	Y	Up	0.00418729	N	Down	0.312163	N	Down	0.00199397	N
AT3G61680.1	bracteal	alpha/beta-Hydrolases superfamily protein	Gohir.A11G096400.1,Gohir.D11G101100.1,Gohir.D11G101100.2,Gohir.D12G114900.1,Gohir.A10G186000.1,Gohir.A12G111600.1	45	4	1	7	6	8	89	21	48	10	87	7	21	16	22	8	36	5	46	6	42	2	60	4	N	Up	0.000985109	N	Down	0.0733178	N	Down	0.751177	N	Up	0.0343839	N	Up	0.0690173	Y	Up	7.79102e-07	N	Up	0.743167	N
AT3G61870.1	bracteal	plant/protein	Gohir.D11G103700.1,Gohir.A11G099200.1	99	252	156	232	441	269	214	415	158	423	195	307	158	282	213	235	124	304	370	738	208	353	173	210	N	Down	0.254321	N	Down	0.206517	N	Up	0.0278182	N	Down	0.129976	Y	Down	1.00256e-07	N	Down	0.114989	N	Down	0.0945285	N
AT3G62030.1	bracteal	rotamase CYP 4	Gohir.D08G143400.1	196	196	163	231	242	194	224	180	184	284	153	150	186	197	204	228	155	217	344	666	171	330	122	188	N	Equal	0.994967	N	Down	0.270523	N	Up	0.360079	N	Up	0.629832	Y	Down	0.00224374	N	Up	0.949577	N	Down	0.906532	N
AT3G62190.1	bracteal	Chaperone DnaJ-domain superfamily protein	Gohir.A12G120600.1,Gohir.D12G124400.1,Gohir.D07G135600.1,Gohir.A07G131300.2,Gohir.A07G131300.1	336	194	438	263	347	319	292	312	375	260	321	382	119	181	246	351	411	288	191	174	257	240	319	268	N	Up	0.162262	N	Up	0.0922282	N	Up	0.719114	N	Down	0.872306	Y	Up	0.00674654	N	Down	0.526052	N	Down	0.268325	Y
AT3G62330.1	bracteal	Zinc knuckle (CCHC-type) family protein	Gohir.A07G129400.1,Gohir.D07G133700.3,Gohir.D07G133700.2,Gohir.D07G133700.1	142	118	138	150	176	123	147	167	233	163	158	161	140	124	209	196	143	134	156	152	148	115	194	161	N	Up	0.665395	N	Down	0.80346	N	Up	0.157715	N	Down	0.780301	Y	Up	0.0156021	N	Down	0.957079	N	Up	0.754988	N
AT3G62560.1	bracteal	Ras-related small GTP-binding family protein	Gohir.D02G058300.1,Gohir.A02G053600.1	291	172	544	335	323	262	388	236	322	225	515	353	140	157	296	306	549	359	261	122	337	299	447	246	N	Up	0.183591	N	Up	0.103868	N	Up	0.508548	N	Up	0.253195	Y	Up	0.00885866	N	Up	0.160434	N	Down	0.763895	N
AT3G62600.1	bracteal	DNAJ heat shock family protein	Gohir.D11G115600.1,Gohir.D11G115700.1,Gohir.A11G110600.1,Gohir.D08G139500.1,Gohir.A08G118800.1,Gohir.A11G110500.1	514	340	416	396	233	295	466	333	416	922	309	257	368	301	364	505	196	325	677	554	325	388	276	580	N	Up	0.275728	N	Up	0.87701	N	Down	0.307042	N	Up	0.426345	Y	Down	0.00590126	N	Up	0.51834	N	Up	0.517018	Y
AT3G62980.1	bracteal	F-box/RNI-like superfamily protein	Gohir.D10G022000.1,Gohir.A11G117600.1,Gohir.D08G053400.1,Gohir.A08G072700.1,Gohir.D05G324600.1,Gohir.D08G137200.3,Gohir.D08G137200.2,Gohir.D08G137200.1,Gohir.D11G122500.1,Gohir.A08G116400.1,Gohir.D08G080700.2,Gohir.D08G080700.1,Gohir.A08G043800.2,Gohir.A08G043800.1,Gohir.A10G021200.1	359	793	552	796	719	756	440	743	544	945	344	512	304	503	797	968	240	423	639	1032	610	832	755	693	N	Down	0.0984821	N	Down	0.207543	N	Down	0.819564	N	Down	0.213493	Y	Down	4.61795e-06	N	Down	0.230899	N	Down	0.101015	N
AT3G63520.1	bracteal	carotenoid cleavage dioxygenase 1	Gohir.D08G064000.1,Gohir.D06G093200.1,Gohir.D05G049100.1,Gohir.D06G093300.1,Gohir.D05G049000.1,Gohir.A05G047200.1,Gohir.A06G093600.1,Gohir.A08G054300.1	259	329	412	400	559	452	368	432	379	499	533	454	180	391	475	454	433	534	415	401	469	444	570	534	N	Down	0.533612	N	Up	0.916485	N	Up	0.329061	N	Down	0.70938	Y	Down	0.0290069	N	Up	0.546034	N	Down	0.017945	N
AT3G63540.1	bracteal	thylakoid lumenal protein (Mog1/PsbP/DUF1795-like photosystem II reaction center PsbP family protein)	Gohir.A08G053600.1,Gohir.D08G063100.1	47	136	189	186	320	218	151	193	191	388	120	127	69	168	256	232	96	198	266	589	244	544	266	422	N	Down	0.164208	N	Up	0.957045	N	Up	0.205517	N	Down	0.603495	Y	Down	5.21048e-05	N	Down	0.875804	N	Down	0.0330849	N
AT4G00620.1	bracteal	Amino acid dehydrogenase family protein	Gohir.D10G204400.3,Gohir.D10G204400.1,Gohir.A10G197300.1,Gohir.D10G204400.2	189	113	97	135	111	130	127	117	114	162	139	128	173	96	147	174	94	131	136	117	100	144	127	148	N	Up	0.215079	N	Down	0.329935	N	Down	0.557871	N	Up	0.865949	Y	Down	0.0301244	N	Up	0.785829	N	Up	0.185181	N
AT4G01280.2	bracteal	Homeodomain-like superfamily protein	Gohir.D12G110500.1,Gohir.D08G153800.2,Gohir.D08G153800.1,Gohir.A08G132400.2,Gohir.D11G096600.1,Gohir.A11G091800.2,Gohir.A11G091800.1,Gohir.A08G132400.1	111	290	267	309	156	311	270	285	416	289	395	276	87	212	372	320	268	307	200	168	293	358	454	358	N	Down	0.0221323	N	Down	0.625612	Y	Down	0.0039802	N	Down	0.897989	Y	Up	0.00593568	N	Up	0.195959	N	Down	0.0201303	N
AT4G01320.1	bracteal	Peptidase family M48 family protein	Gohir.D11G097900.1,Gohir.A11G091500.1,Gohir.D11G096200.1	1982	1145	1362	1075	1144	994	1126	752	726	524	882	774	713	1000	664	843	783	858	1362	833	509	404	711	589	N	Up	0.248305	N	Up	0.441226	N	Up	0.54388	N	Up	0.319712	Y	Up	0.00725334	N	Up	0.609432	N	Down	0.265048	N
AT4G01370.1	bracteal	MAP kinase 4	Gohir.D12G110800.1,Gohir.D12G110800.2,Gohir.D07G146600.1,Gohir.A08G132100.1,Gohir.A08G132100.2,Gohir.A08G132100.3,Gohir.A12G107600.1,Gohir.A12G107600.2,Gohir.A12G107600.3,Gohir.D07G146600.2,Gohir.D07G146600.3,Gohir.D07G146600.4,Gohir.D07G146600.5,Gohir.D08G153500.1,Gohir.A12G233900.1,Gohir.D07G146400.1,Gohir.A07G141000.2,Gohir.A07G141000.1,Gohir.A03G020500.1,Gohir.A03G020500.2,Gohir.D12G233400.1,…	325	742	330	634	415	790	621	712	643	930	467	613	510	761	570	614	375	443	672	796	466	677	629	927	N	Down	0.0330577	N	Down	0.0286915	Y	Down	0.00298716	N	Down	0.732035	Y	Down	0.00191446	N	Down	0.297879	N	Down	0.159833	N
AT4G01500.1	bracteal	AP2/B3-like transcriptional factor family protein	Gohir.D02G213400.1,Gohir.A04G130700.1,Gohir.A10G235900.1,Gohir.D02G236400.1,Gohir.A13G015300.1,Gohir.A01G182500.1,Gohir.A03G214900.1,Gohir.D12G026700.1,Gohir.D04G175900.1,Gohir.D10G101400.1,Gohir.D13G016500.1,Gohir.A01G182400.1,Gohir.D04G176000.1	763	1430	2981	1364	2772	2239	1478	1005	1199	1632	2122	2186	1185	1736	1285	1828	2136	1626	2513	1107	1128	776	1831	2276	N	Down	0.346952	N	Up	0.00667516	N	Up	0.476083	N	Up	0.378181	Y	Down	0.024852	N	Down	0.929352	N	Down	0.146149	Y
AT4G01690.1	bracteal	Flavin containing amine oxidoreductase family	Gohir.D11G110200.1,Gohir.A11G105300.1	60	95	45	89	116	121	84	131	133	195	185	163	79	120	127	120	167	194	105	200	131	149	162	139	N	Down	0.320396	N	Down	0.0661553	N	Down	0.873658	N	Down	0.368979	Y	Down	0.0126149	N	Up	0.673933	N	Down	0.334794	N
AT4G01895.1	bracteal	systemic acquired resistance (SAR) regulator protein NIMIN-1-like protein	Gohir.A08G039900.1,Gohir.D08G050000.1	0	39	16	24	17	28	16	23	54	121	80	42	6	30	40	34	0	10	0	0	2	7	0	3	N	Down	0.0544031	N	Down	0.664383	N	Down	0.423167	N	Down	0.678271	Y	Down	1.73422e-05	N	Up	0.406724	N	Down	0.16882	N
AT4G01897.1	bracteal	dihydroorotate dehydrogenase	Gohir.D11G112200.1,Gohir.A11G107400.1	136	533	148	183	487	446	761	834	151	307	285	418	546	902	140	213	393	522	598	363	184	342	124	211	N	Down	0.073701	N	Down	0.807959	N	Up	0.816536	N	Down	0.921594	Y	Down	9.19183e-07	N	Down	0.487793	N	Down	0.0731752	Y
AT4G01935.1	bracteal	insulin-induced protein	Gohir.A07G129700.2,Gohir.A07G129700.1,Gohir.D07G134000.1	4	14	17	26	113	65	32	84	53	117	30	68	6	58	61	50	32	41	66	144	85	80	47	52	N	Down	0.194474	N	Down	0.398752	N	Up	0.0524653	N	Down	0.0945303	Y	Down	0.00114769	N	Down	0.0547899	N	Down	0.00312756	N
AT4G02050.1	bracteal	sugar transporter protein 7	Gohir.A06G048700.2,Gohir.A06G048700.1	28	78	73	165	151	157	39	34	57	99	56	65	39	49	88	113	48	66	52	68	30	57	70	105	N	Down	0.0519465	N	Down	0.0169948	N	Down	0.890631	N	Up	0.818978	Y	Down	0.00473289	N	Down	0.719492	N	Down	0.690597	N
AT4G02510.1	bracteal	translocon at the outer envelope membrane of chloroplasts 159	Gohir.A10G164300.1,Gohir.D09G239800.1,Gohir.A13G009800.1,Gohir.D13G010700.1,Gohir.A13G009900.1,Gohir.D13G010800.1,Gohir.A09G238900.1	346	262	354	370	249	264	149	178	189	283	187	239	101	162	261	319	132	236	193	349	168	206	294	328	N	Up	0.485928	N	Down	0.882922	N	Down	0.814176	N	Down	0.695662	Y	Down	0.0043701	N	Down	0.401625	N	Down	0.24618	N
AT4G02530.1	bracteal	chloroplast thylakoid lumen protein	Gohir.A07G036500.1,Gohir.D07G040500.1	88	138	58	126	241	102	162	149	93	150	86	75	57	138	118	91	69	121	337	817	118	206	65	124	N	Down	0.30175	N	Down	0.027271	N	Up	0.0226872	N	Up	0.858358	Y	Down	0.0254798	N	Up	0.709218	N	Down	0.0459321	N
AT4G02590.1	bracteal	basic helix-loop-helix (bHLH) DNA-binding superfamily protein	Gohir.A11G127200.1,Gohir.D08G206700.1,Gohir.A07G208600.1,Gohir.D08G071200.1,Gohir.A11G127200.2	246	332	473	321	482	300	455	383	623	444	540	394	105	173	700	751	344	366	290	225	394	306	445	344	N	Down	0.571281	N	Up	0.19649	N	Up	0.0335035	N	Up	0.68776	Y	Up	0.00604762	N	Up	0.350882	N	Down	0.205201	N
AT4G02725.1	bracteal	spindle pole body-associated protein	Gohir.D11G128700.1,Gohir.D11G128700.2,Gohir.A11G123500.1	170	394	177	290	326	282	185	393	162	312	169	243	227	502	169	237	287	382	248	472	287	239	154	229	N	Down	0.0374089	N	Down	0.111164	N	Up	0.52741	N	Down	0.0871406	Y	Down	4.54443e-06	N	Down	0.218665	N	Down	0.0192385	N
AT4G02930.1	bracteal	GTP binding Elongation factor Tu family protein	Gohir.A12G006500.1,Gohir.D12G005900.1	527	340	543	501	307	275	360	302	363	492	276	236	262	257	437	643	259	245	418	331	288	349	317	400	N	Up	0.247138	N	Up	0.786206	N	Up	0.62382	N	Up	0.683325	Y	Down	0.0175728	N	Up	0.58104	N	Up	0.956615	Y
AT4G03000.1	bracteal	RING/U-box superfamily protein	Gohir.D09G233300.1,Gohir.1Z025200.1,Gohir.A12G006800.1,Gohir.D12G006200.1	117	76	97	81	79	73	104	81	174	101	117	64	72	51	147	135	60	78	95	70	102	64	138	108	N	Up	0.342841	N	Up	0.590193	N	Up	0.811686	N	Up	0.632545	Y	Up	0.000832782	N	Up	0.0911725	N	Up	0.496526	N
AT4G03420.1	bracteal	hypothetical protein (DUF789)	Gohir.A12G137400.1,Gohir.A03G158300.1,Gohir.D12G141400.1,Gohir.D02G181500.1,Gohir.A01G016000.1,Gohir.D01G016000.1,Gohir.D04G144700.1	730	746	558	752	480	710	474	594	497	717	430	500	205	393	474	701	217	451	364	431	305	462	501	382	N	Down	0.947841	N	Down	0.307487	N	Down	0.0692536	N	Down	0.585599	Y	Down	0.00266084	N	Down	0.571142	N	Down	0.0761684	Y
AT4G03500.1	bracteal	Ankyrin repeat family protein	Gohir.D04G184900.1,Gohir.A01G074500.1,Gohir.D04G184400.1,Gohir.D01G061000.1,Gohir.A08G162800.1	8	35	47	40	128	63	87	90	80	188	124	93	53	93	92	81	88	92	135	121	137	112	161	87	N	Down	0.030155	N	Up	0.841428	N	Up	0.0112634	N	Down	0.956273	Y	Down	3.23534e-07	N	Up	0.412581	N	Down	0.248518	N
AT4G04330.1	bracteal	Chaperonin-like RbcX protein	Gohir.A10G011300.1,Gohir.A06G150600.1,Gohir.D06G156800.1	25	66	10	106	13	82	49	91	46	120	38	152	9	51	41	45	56	151	48	237	132	302	107	148	N	Down	0.0722606	N	Down	0.00860017	Y	Down	0.00125629	N	Down	0.25735	Y	Down	2.4227e-06	Y	Down	0.000314852	N	Down	0.0704255	N
AT4G05180.1	bracteal	photosystem II subunit Q-2	Gohir.A05G167500.2,Gohir.D05G170500.1,Gohir.A05G167500.1,Gohir.A06G121600.1,Gohir.D06G125800.1,Gohir.D10G016800.1,Gohir.A10G016700.1	179	691	301	997	1420	2100	721	1133	837	1616	804	1146	429	1124	685	434	433	1417	2655	7360	2755	8769	2314	3524	Y	Down	0.000845331	Y	Down	6.65641e-05	N	Down	0.0579462	N	Down	0.267423	Y	Down	4.45069e-06	N	Down	0.222076	Y	Down	0.000644864	Y
AT4G05520.1	bracteal	EPS15 homology domain 2	Gohir.D10G010000.1,Gohir.A10G010300.1	850	11	45	12	28	10	199	46	126	19	193	13	79	51	40	64	110	5	223	150	109	19	73	10	Y	Up	0	N	Up	0.0053633	N	Up	0.0257135	N	Up	0.00409893	Y	Up	0.00395823	Y	Up	1.75348e-06	N	Up	0.379222	N
AT4G06599.1	bracteal	ubiquitin family protein	Gohir.D02G213500.1,Gohir.A03G192500.1	149	121	137	116	136	92	172	241	186	120	190	164	154	168	200	181	180	126	235	177	118	106	119	134	N	Up	0.627632	N	Up	0.614508	N	Up	0.142173	N	Down	0.45571	Y	Up	0.00516173	N	Up	0.628123	N	Down	0.820125	N
AT4G08920.1	bracteal	cryptochrome 1	Gohir.A05G226100.2,Gohir.A05G226100.1,Gohir.A05G266800.1,Gohir.D05G268400.1,Gohir.D05G228900.1	96	272	249	313	433	455	209	354	287	442	276	407	161	273	363	362	206	316	329	454	521	600	751	712	N	Down	0.0301577	N	Down	0.454152	N	Down	0.813413	N	Down	0.442928	Y	Down	0.000942437	N	Down	0.212491	N	Down	0.129235	N
AT4G09620.1	bracteal	Mitochondrial transcription termination factor family protein	Gohir.A02G060400.4,Gohir.A02G060400.8,Gohir.A02G060400.1,Gohir.A02G060400.7,Gohir.A02G060400.6,Gohir.A02G060400.3,Gohir.A02G060400.2,Gohir.A02G060400.5	93	122	93	91	131	132	131	135	111	176	101	100	107	150	121	117	69	142	235	224	116	170	106	132	N	Down	0.542548	N	Up	0.95012	N	Down	0.976684	N	Down	0.956372	Y	Down	0.00430582	N	Up	0.976952	N	Down	0.400294	N
AT4G09670.1	bracteal	Oxidoreductase family protein	Gohir.D05G273800.1,Gohir.A05G271600.1,Gohir.A05G247700.1,Gohir.D05G249300.1	247	225	283	249	323	237	270	279	210	313	258	249	310	268	270	334	238	232	410	450	289	259	284	421	N	Up	0.817414	N	Up	0.67566	N	Up	0.178014	N	Down	0.936864	Y	Down	0.00411643	N	Up	0.915926	N	Up	0.652635	N
AT4G09750.1	bracteal	NAD(P)-binding Rossmann-fold superfamily protein	Gohir.D06G115900.1,Gohir.A06G111600.1	182	230	277	253	359	260	231	210	261	446	293	214	148	220	292	298	216	289	337	466	196	393	253	288	N	Down	0.561752	N	Up	0.770599	N	Up	0.154229	N	Up	0.835199	Y	Down	5.44181e-05	N	Up	0.273324	N	Down	0.273378	N
AT4G09830.1	bracteal	nuclear receptor family 2 group C protein	Gohir.A05G246200.2,Gohir.D03G047400.1,Gohir.D11G227200.1,Gohir.D11G227200.2,Gohir.A02G136600.1,Gohir.A02G136700.1,Gohir.A05G246200.1,Gohir.D05G247700.1,Gohir.D02G068400.1,Gohir.A02G062800.1,Gohir.D03G047300.1	1267	849	1663	938	1111	828	1157	889	1665	1022	1408	923	629	892	1622	1807	1227	1093	1204	746	1100	1003	1472	1256	N	Up	0.271476	N	Up	0.0472094	N	Up	0.160613	N	Up	0.515494	Y	Up	2.22703e-05	N	Up	0.0923473	N	Down	0.213059	N
AT4G09990.1	bracteal	glucuronoxylan 4-O-methyltransferase-like protein (DUF579)	Gohir.A13G118500.1,Gohir.D13G122300.1	49	69	63	34	49	25	69	87	114	46	65	48	31	66	50	60	34	18	33	83	62	185	28	26	N	Down	0.602774	N	Up	0.422056	N	Up	0.191699	N	Down	0.681323	Y	Up	0.00391363	N	Up	0.497793	N	Down	0.257205	N
AT4G10130.1	bracteal	DNAJ heat shock N-terminal domain-containing protein	Gohir.D02G092000.1,Gohir.D02G092000.3,Gohir.D02G092000.2	416	415	369	332	311	433	244	233	334	227	260	199	143	220	312	273	188	358	388	338	258	303	447	256	N	Up	0.994972	N	Up	0.722912	N	Down	0.139	N	Up	0.917193	Y	Up	0.0048733	N	Up	0.421412	N	Down	0.399674	N
AT4G10430.3	bracteal	TMPIT-like protein	Gohir.A11G017400.1,Gohir.D06G118200.1,Gohir.D03G089100.1,Gohir.A11G017300.3,Gohir.A11G017300.1	184	215	267	206	203	232	210	180	301	212	264	183	121	140	235	253	219	187	130	136	180	184	212	175	N	Down	0.696318	N	Up	0.402667	N	Down	0.579063	N	Up	0.729936	Y	Up	0.0133212	N	Up	0.215097	N	Down	0.70857	N
AT4G10450.1	bracteal	Ribosomal protein L6 family	Gohir.A11G017600.1,Gohir.D11G017400.1	2184	1347	1176	1367	1411	1373	1408	1098	1051	1376	1042	1336	1853	1965	1159	1476	1383	1330	2404	1891	1084	1196	928	1435	N	Up	0.181506	N	Down	0.599819	N	Up	0.894909	N	Up	0.53667	Y	Down	0.0191515	N	Down	0.32172	N	Down	0.864661	N
AT4G10490.1	bracteal	2-oxoglutarate (2OG) and Fe(II)-dependent oxygenase superfamily protein	Gohir.A08G189500.1,Gohir.D08G121700.1,Gohir.D08G121700.2,Gohir.A08G108900.1,Gohir.D11G106200.1	39	15	86	52	11	24	20	24	46	225	10	5	24	42	42	99	2	8	33	66	18	37	5	25	N	Up	0.28566	N	Up	0.620302	N	Down	0.197254	N	Down	0.794142	Y	Down	0.00724241	N	Up	0.48809	N	Down	0.481095	N
AT4G10720.2	bracteal	Ankyrin repeat family protein	Gohir.A09G083900.1,Gohir.D10G221300.1,Gohir.D10G243700.1,Gohir.D10G222400.1,Gohir.D05G300000.1	67	85	98	96	128	116	57	68	98	175	60	118	121	53	85	83	79	130	195	266	108	172	98	156	N	Down	0.648316	N	Up	0.948178	N	Up	0.791454	N	Down	0.743854	Y	Down	0.000358194	N	Down	0.110873	N	Up	0.136478	N
AT4G10840.1	bracteal	Tetratricopeptide repeat (TPR)-like superfamily protein	Gohir.D09G183900.1,Gohir.A11G098300.1,Gohir.A07G136600.1,Gohir.A12G196400.1,Gohir.D07G142000.1,Gohir.A09G189100.1	267	432	336	367	318	347	358	482	333	452	313	298	206	253	316	435	166	301	446	481	390	535	443	524	N	Down	0.217876	N	Down	0.773823	N	Down	0.68615	N	Down	0.483652	Y	Down	0.0185082	N	Up	0.844467	N	Down	0.531938	Y
AT4G10920.1	bracteal	transcriptional coactivator p15 (PC4) family protein (KELP)	Gohir.D03G084300.1	541	447	455	404	340	387	1010	342	831	432	971	393	639	459	783	740	778	360	625	322	763	249	693	458	N	Up	0.613811	N	Up	0.688964	N	Down	0.562742	N	Up	0.0730034	Y	Up	0.000110717	Y	Up	0.000561684	N	Up	0.373445	N
AT4G11175.1	bracteal	Nucleic acid-binding, OB-fold-like protein	Gohir.D12G235100.1,Gohir.A12G232300.1,Gohir.A12G232300.2	330	283	243	395	482	631	235	298	253	429	314	547	253	379	297	283	334	454	513	984	211	439	467	374	N	Up	0.69721	N	Down	0.11009	N	Down	0.21277	N	Down	0.585929	Y	Down	6.92832e-05	N	Down	0.0398887	N	Down	0.202252	N
AT4G11655.1	bracteal	Uncharacterized protein family (UPF0497)	Gohir.A12G225900.1,Gohir.D08G198300.1,Gohir.D12G228400.1	0	6	19	15	16	15	8	7	17	86	7	14	28	29	23	25	0	10	14	58	9	41	26	64	N	Down	0.0343525	N	Up	0.699597	N	Up	0.934633	N	Up	0.914343	Y	Down	0.00372522	N	Down	0.559679	N	Down	0.959661	N
AT4G11860.1	bracteal	FAM63A-like protein (DUF544)	Gohir.D11G020800.2,Gohir.D09G187700.1,Gohir.A09G193500.2,Gohir.A09G193500.3,Gohir.A09G193500.1,Gohir.A09G193500.4,Gohir.A09G193500.5,Gohir.A08G177400.2,Gohir.D08G195800.1,Gohir.A11G021100.1,Gohir.D11G020800.1,Gohir.A08G177400.1	139	178	185	180	167	183	181	161	273	174	163	157	61	119	252	228	118	123	157	143	151	125	180	141	N	Down	0.536409	N	Up	0.94003	N	Down	0.733505	N	Up	0.80379	Y	Up	0.00157591	N	Up	0.913991	N	Down	0.144685	N
AT4G12040.1	bracteal	A20/AN1-like zinc finger family protein	Gohir.D09G026900.1,Gohir.A12G222300.1,Gohir.D09G188600.1,Gohir.A09G194300.1	1422	1267	1517	1419	1693	1748	1687	1316	1677	1234	2041	1562	2031	1646	1643	1724	1814	1517	1989	1320	1230	1363	1694	1353	N	Up	0.753656	N	Up	0.8162	N	Down	0.874872	N	Up	0.534511	Y	Up	0.00716952	N	Up	0.278152	N	Up	0.416152	N
AT4G12080.1	bracteal	AT-hook motif nuclear-localized protein 1	Gohir.D08G193400.1,Gohir.D07G110900.1,Gohir.A04G066600.1,Gohir.A11G020700.1,Gohir.A11G081000.2,Gohir.A11G081000.3,Gohir.A05G394100.1,Gohir.A05G394100.2,Gohir.A09G136300.1,Gohir.D11G020400.1,Gohir.D11G085500.1,Gohir.D11G085500.2,Gohir.A08G134300.1,Gohir.A03G011400.1,Gohir.D03G158500.1,Gohir.D09G138200.1,Gohir.D04G020700.1,Gohir.A11G081000.1,Gohir.D04G105100.1,Gohir.D04G105100.3,Gohir.D04G105100.2,…	594	361	364	452	464	401	521	411	755	437	497	372	435	296	695	779	342	303	508	410	439	324	481	347	N	Up	0.190382	N	Down	0.454353	N	Up	0.500615	N	Up	0.580948	Y	Up	8.44606e-06	N	Up	0.275004	N	Up	0.208737	N
AT4G12910.1	bracteal	serine carboxypeptidase-like 20	Gohir.D11G149200.1,Gohir.A11G142900.1,Gohir.A08G226500.1,Gohir.D08G246900.1,Gohir.A07G158500.1	496	775	305	489	538	576	381	651	413	688	252	359	432	698	435	359	230	514	406	580	299	441	237	379	N	Down	0.239881	N	Down	0.114252	N	Down	0.747507	N	Down	0.198751	Y	Down	3.77824e-05	N	Down	0.201967	N	Down	0.0953032	N
AT4G13040.1	bracteal	Integrase-type DNA-binding superfamily protein	Gohir.A07G160800.3,Gohir.A07G160800.2,Gohir.A07G160800.1,Gohir.D11G145800.2,Gohir.D11G145800.1,Gohir.D07G097700.2,Gohir.D07G097700.1	41	132	58	106	57	100	110	127	78	198	88	76	29	95	93	133	30	104	112	119	57	93	96	158	N	Down	0.0142165	N	Down	0.0902299	N	Down	0.122674	N	Down	0.761576	Y	Down	1.93584e-08	N	Up	0.67253	N	Down	0.0273099	N
AT4G13200.1	bracteal	hypothetical protein	Gohir.A02G058700.1,Gohir.D07G162500.1,Gohir.A07G156200.1	307	392	470	573	485	590	179	421	281	447	253	316	62	219	411	535	172	420	151	188	294	512	409	500	N	Down	0.685757	N	Down	0.504722	N	Down	0.364082	N	Down	0.0521453	Y	Down	0.000452687	N	Down	0.505829	N	Down	0.00156635	N
AT4G13630.2	bracteal	zein-binding protein (Protein of unknown function, DUF593)	Gohir.D02G030500.1,Gohir.D09G198900.1,Gohir.A07G156700.1,Gohir.A09G205200.1,Gohir.D07G207200.1,Gohir.A02G023200.1	77	94	134	119	119	95	208	117	183	121	156	90	92	103	179	142	104	88	133	81	147	94	141	97	N	Down	0.643056	N	Up	0.714212	N	Up	0.432839	N	Up	0.215389	Y	Up	0.00748474	N	Up	0.0964674	N	Down	0.819582	N
AT4G13720.1	bracteal	Inosine triphosphate pyrophosphatase family protein	Gohir.D09G196200.4,Gohir.D09G196200.1,Gohir.D09G196200.3,Gohir.D09G196200.2,Gohir.A09G202200.2,Gohir.A09G202200.1	867	768	350	450	673	542	663	557	425	623	626	576	504	735	499	458	504	600	738	581	316	459	382	456	N	Up	0.747367	N	Down	0.399049	N	Up	0.309715	N	Up	0.673538	Y	Down	0.00220233	N	Up	0.747679	N	Down	0.184877	N
AT4G14870.1	bracteal	secE/sec61-gamma protein transport protein	Gohir.D09G218600.1,Gohir.A09G216200.1	36	93	104	103	158	100	83	129	115	170	76	81	64	100	113	154	84	71	102	212	106	148	124	153	N	Down	0.0543245	N	Up	0.977386	N	Up	0.264099	N	Down	0.380011	Y	Down	0.0141817	N	Down	0.853422	N	Down	0.352005	N
AT4G15510.1	bracteal	Photosystem II reaction center PsbP family protein	Gohir.A13G176500.1,Gohir.D13G183000.1	31	139	33	92	153	148	77	185	39	91	55	106	55	112	61	49	37	88	205	473	93	208	57	62	Y	Down	0.00207152	N	Down	0.21211	N	Up	0.909532	N	Down	0.0743714	Y	Down	0.00227495	N	Down	0.0825136	N	Down	0.129461	N
AT4G15610.1	bracteal	Uncharacterized protein family (UPF0497)	Gohir.D09G234600.1,Gohir.A09G233500.1,Gohir.D02G052100.1,Gohir.A02G046400.1,Gohir.A09G233800.1	270	732	466	847	871	1512	149	474	312	1189	515	730	147	712	372	261	557	1161	131	415	298	531	1039	1646	N	Down	0.0116565	N	Down	0.143501	N	Down	0.263186	N	Down	0.00900875	Y	Down	7.03366e-10	N	Down	0.178473	Y	Down	5.42444e-07	Y
AT4G15755.1	bracteal	Calcium-dependent lipid-binding (CaLB domain) family protein	Gohir.A05G376200.1	179	343	233	513	578	1013	158	167	227	516	292	514	82	257	332	329	470	605	248	243	308	396	540	627	N	Down	0.116828	N	Down	0.0406572	N	Down	0.00825152	N	Down	0.900195	Y	Down	6.03102e-10	N	Down	0.0380315	N	Down	0.010796	N
AT4G17260.1	bracteal	Lactate/malate dehydrogenase family protein	Gohir.A08G171900.1,Gohir.D08G190300.1,Gohir.D03G162000.1,Gohir.D12G222000.1,Gohir.A03G008900.1	125	178	188	141	187	141	296	286	181	332	200	187	265	316	221	292	160	196	331	239	223	226	143	241	N	Down	0.396447	N	Up	0.36224	N	Up	0.262545	N	Up	0.92753	Y	Down	1.56936e-05	N	Up	0.832326	N	Down	0.583703	N
AT4G17370.1	bracteal	Oxidoreductase family protein	Gohir.D12G218600.1,Gohir.A12G216000.1,Gohir.A12G216000.2	23	51	36	66	94	99	22	58	64	147	97	82	5	51	63	62	104	92	50	67	91	69	99	98	N	Down	0.142211	N	Down	0.115535	N	Down	0.862103	N	Down	0.128662	Y	Down	2.66988e-06	N	Up	0.699989	N	Down	0.00463259	N
AT4G17770.1	bracteal	trehalose phosphatase/synthase 5	Gohir.A11G031600.1,Gohir.D08G175600.1,Gohir.D11G030300.2,Gohir.D11G030300.1,Gohir.A08G155000.2,Gohir.A08G155000.1	116	295	203	467	267	313	411	382	615	458	561	336	177	206	714	576	344	291	311	136	495	193	477	261	N	Down	0.276911	N	Down	0.00670307	N	Down	0.510991	N	Up	0.858162	Y	Up	0.0179545	N	Up	0.0549938	N	Down	0.690855	N
AT4G17830.1	bracteal	Peptidase M20/M25/M40 family protein	Gohir.A03G001400.1	744	545	1114	668	644	465	455	432	703	438	556	476	453	427	780	957	472	398	469	403	446	298	477	492	N	Up	0.404218	N	Up	0.0788733	N	Up	0.196109	N	Up	0.901895	Y	Up	0.000128133	N	Up	0.553919	N	Up	0.845048	N
AT4G17840.1	bracteal	CAAX protease self-immunity protein	Gohir.D08G177300.2,Gohir.D08G177300.1,Gohir.A08G156900.1	54	62	238	152	187	180	65	87	119	187	98	88	16	50	152	230	64	112	125	171	200	337	264	395	N	Down	0.749945	N	Up	0.155243	N	Up	0.852527	N	Down	0.587592	Y	Down	0.00400029	N	Up	0.778512	N	Down	0.0889214	Y
AT4G18480.1	bracteal	P-loop containing nucleoside triphosphate hydrolases superfamily protein	Gohir.D10G031300.1,Gohir.A10G030400.1,Gohir.A06G200700.1,Gohir.D06G208700.1	207	435	244	427	662	590	211	356	141	362	203	388	194	457	187	228	206	351	610	1381	210	450	275	435	N	Down	0.0616543	N	Down	0.0648177	N	Up	0.592387	N	Down	0.227595	Y	Down	3.28931e-11	N	Down	0.0218693	N	Down	0.00778902	N
AT4G18550.1	bracteal	alpha/beta-Hydrolases superfamily protein	Gohir.A10G031000.1,Gohir.A10G031100.1,Gohir.D08G058900.1,Gohir.D05G158800.1,Gohir.A08G015800.1,Gohir.D05G158900.1,Gohir.D10G031900.1,Gohir.D10G031800.1,Gohir.A05G156100.1	222	403	84	204	103	224	57	43	67	588	5	110	160	118	108	196	50	522	281	130	49	202	45	85	N	Down	0.233864	N	Down	0.0372748	N	Down	0.0604691	N	Up	0.610913	Y	Down	0	Y	Down	3.55162e-10	N	Up	0.451896	N
AT4G18810.1	bracteal	NAD(P)-binding Rossmann-fold superfamily protein	Gohir.D06G138800.1,Gohir.D06G138800.2,Gohir.A06G133700.2,Gohir.A06G133700.1	64	101	164	185	179	197	113	224	152	239	161	230	53	157	173	155	97	264	175	274	269	244	253	299	N	Down	0.318466	N	Down	0.754725	N	Down	0.693852	N	Down	0.195783	Y	Down	0.00217671	N	Down	0.233679	N	Down	0.0127491	N
AT4G19050.1	bracteal	NB-ARC domain-containing disease resistance protein	Gohir.A12G203900.1,Gohir.D08G173500.1,Gohir.D12G206300.1,Gohir.D12G206300.2,Gohir.A08G152600.1	64	153	111	245	172	431	124	126	154	282	126	183	126	147	181	165	123	170	207	361	158	223	355	318	N	Down	0.0494906	N	Down	0.0131149	Y	Down	0.000576266	N	Down	0.967076	Y	Down	3.36481e-05	N	Down	0.233777	N	Down	0.694143	N
AT4G19100.1	bracteal	PAM68-like protein (DUF3464)	Gohir.A08G150500.1,Gohir.A08G150500.2,Gohir.D08G171600.2,Gohir.D08G171600.1	41	140	99	185	217	252	98	159	77	192	126	191	53	87	123	92	107	198	120	301	103	165	139	183	N	Down	0.00941439	N	Down	0.135935	N	Down	0.618608	N	Down	0.334545	Y	Down	3.83813e-08	N	Down	0.17609	N	Down	0.312308	N
AT4G20970.1	bracteal	basic helix-loop-helix (bHLH) DNA-binding superfamily protein	Gohir.D04G142600.1,Gohir.D02G117600.1,Gohir.D05G164000.1,Gohir.A03G096500.1,Gohir.A04G103200.1,Gohir.A06G128200.1,Gohir.A10G026500.1,Gohir.A12G083800.1,Gohir.D10G027100.1,Gohir.D06G132200.1,Gohir.D12G142900.1,Gohir.D05G164000.2	28	93	127	225	125	223	162	120	222	1053	269	235	124	152	509	435	47	134	611	223	182	210	101	188	N	Down	0.430765	N	Down	0.109115	N	Down	0.0222471	N	Up	0.520909	Y	Down	3.66726e-05	N	Up	0.810141	N	Down	0.675906	N
AT4G21200.1	bracteal	gibberellin 2-oxidase 8	Gohir.A03G111100.1,Gohir.D13G025400.2,Gohir.D10G015400.1,Gohir.A13G026600.1,Gohir.A13G026600.2,Gohir.A05G180700.1,Gohir.A05G168000.1,Gohir.D02G135700.1,Gohir.D13G025400.1,Gohir.A01G074900.1,Gohir.D05G171100.1,Gohir.D01G061400.1,Gohir.A10G015400.1	209	264	283	511	171	526	35	71	29	165	12	16	14	75	101	198	7	41	27	28	31	46	28	66	N	Down	0.557417	N	Down	0.0510017	Y	Down	0.00198783	N	Down	0.332416	Y	Down	5.44901e-05	N	Down	0.653626	N	Down	0.0480694	N
AT4G21510.1	bracteal	F-box family protein	Gohir.D05G168700.1,Gohir.A10G020900.1,Gohir.A05G165700.1,Gohir.D10G021700.1,Gohir.D09G070700.1,Gohir.A09G070900.1	199	288	691	687	353	638	274	247	237	144	276	565	186	224	239	181	186	344	298	288	130	104	421	647	N	Down	0.571717	N	Up	0.984931	N	Down	0.335167	N	Up	0.860906	Y	Up	0.0114469	N	Down	0.0081449	N	Down	0.601743	N
AT4G21570.1	bracteal	organic solute transporter ostalpha protein (DUF300)	Gohir.D05G167500.2,Gohir.D05G167500.1,Gohir.A10G020000.1,Gohir.D10G020800.1,Gohir.A05G164500.1,Gohir.A05G164500.2	1622	2076	1280	1305	1332	1361	1510	1661	579	942	1127	1490	1137	2147	585	714	1389	1718	1642	1005	770	888	645	666	N	Down	0.658781	N	Down	0.963848	N	Down	0.918044	N	Down	0.87722	Y	Down	0.000195774	N	Down	0.578468	N	Down	0.0180863	N
AT4G21585.1	bracteal	endonuclease 4	Gohir.D09G070900.1,Gohir.A05G164300.1,Gohir.A09G071100.1,Gohir.A09G071100.2,Gohir.D05G167200.1,Gohir.D05G167200.3,Gohir.D05G167200.2	532	468	431	529	689	614	619	491	581	436	783	526	623	663	610	546	947	632	639	474	547	392	608	494	N	Up	0.740531	N	Down	0.480015	N	Up	0.593371	N	Up	0.573707	Y	Up	0.0209306	N	Up	0.125856	N	Down	0.844874	N
AT4G21860.3	bracteal	methionine sulfoxide reductase B 2	Gohir.D02G233900.1,Gohir.A09G232100.1,Gohir.A12G031400.1	353	460	255	349	354	383	369	267	162	269	276	276	245	289	217	248	294	362	385	571	255	392	284	395	N	Down	0.491351	N	Down	0.299508	N	Down	0.730115	N	Up	0.512433	Y	Down	0.000560073	N	Equal	0.996589	N	Down	0.624863	N
AT4G22320.1	bracteal	golgin family A protein	Gohir.A10G009700.1,Gohir.D10G009400.1,Gohir.A10G009700.2	184	246	110	220	220	183	202	192	186	287	136	115	177	146	180	237	91	125	258	232	177	199	166	182	N	Down	0.466992	N	Down	0.0336916	N	Up	0.457444	N	Up	0.906568	Y	Down	0.00242026	N	Up	0.62891	N	Up	0.647473	N
AT4G22340.3	bracteal	cytidinediphosphate diacylglycerol synthase 2	Gohir.A05G174300.1,Gohir.D08G034700.1,Gohir.D06G215800.1,Gohir.A01G084600.2,Gohir.A08G024200.2,Gohir.A08G024200.1,Gohir.A01G084600.1,Gohir.D01G071000.2,Gohir.D01G071000.1,Gohir.A06G205700.1,Gohir.D05G177300.1	590	602	396	620	384	458	527	537	530	378	538	556	381	543	410	336	342	592	436	463	266	319	332	258	N	Down	0.956014	N	Down	0.130742	N	Down	0.414118	N	Down	0.965701	Y	Up	0.00770739	N	Down	0.903853	N	Down	0.236666	N
AT4G22740.1	bracteal	glycine-rich protein	Gohir.D11G020300.1,Gohir.A03G011700.2	285	303	455	387	431	565	326	265	359	235	371	349	218	291	446	437	393	308	298	195	255	198	395	302	N	Down	0.877813	N	Up	0.613101	N	Down	0.213172	N	Up	0.634166	Y	Up	0.00193806	N	Up	0.825543	N	Down	0.38598	N
AT4G22740.2	bracteal	glycine-rich protein	Gohir.D03G158200.1,Gohir.A03G011700.1,Gohir.A11G020600.1	320	305	506	340	398	408	535	404	530	321	495	417	314	401	517	477	478	414	412	237	313	216	374	362	N	Up	0.900343	N	Up	0.184917	N	Down	0.907853	N	Up	0.504661	Y	Up	9.70888e-05	N	Up	0.527109	N	Down	0.430408	N
AT4G22758.1	bracteal	PPR containing protein	Gohir.A08G174400.1,Gohir.D12G224100.1,Gohir.A12G221600.1,Gohir.D08G193100.1	40	80	238	109	98	111	125	101	218	115	169	60	46	22	190	199	106	74	98	83	165	93	137	101	N	Down	0.15039	N	Up	0.04308	N	Down	0.723329	N	Up	0.677447	Y	Up	3.85614e-05	N	Up	0.00484268	N	Up	0.536532	N
AT4G22830.1	bracteal	YCF49-like protein	Gohir.A12G222500.1,Gohir.D12G225000.4,Gohir.D12G225000.1,Gohir.D12G225000.2,Gohir.D12G225000.3	65	178	57	136	69	111	173	178	94	188	128	148	123	220	81	91	111	210	230	395	188	302	79	140	N	Down	0.0238715	N	Down	0.0126704	N	Down	0.0947688	N	Down	0.951051	Y	Down	0.000226664	N	Down	0.644472	N	Down	0.11289	N
AT4G22840.1	bracteal	Sodium Bile acid symporter family	Gohir.D12G225100.1,Gohir.A12G222600.1	148	46	99	58	70	41	111	52	120	77	86	61	113	72	92	109	68	79	82	67	74	52	57	58	N	Up	0.00953202	N	Up	0.132264	N	Up	0.0902416	N	Up	0.158988	Y	Up	0.0129201	N	Up	0.372143	N	Up	0.317806	N
AT4G23430.2	bracteal	NAD(P)-binding Rossmann-fold superfamily protein	Gohir.D03G150800.1,Gohir.A08G098600.4,Gohir.A03G017100.1,Gohir.A08G098600.1,Gohir.A08G098600.2,Gohir.A08G098600.3,Gohir.D08G110200.4,Gohir.D08G110200.2,Gohir.D08G201800.1	15	16	54	31	95	25	68	66	65	113	47	32	24	56	68	84	33	48	117	86	58	92	38	54	N	Down	0.918616	N	Up	0.180434	Y	Up	5.91144e-05	N	Up	0.979185	Y	Down	0.00355672	N	Up	0.464158	N	Down	0.235364	N
AT4G23660.2	bracteal	polyprenyltransferase 1	Gohir.D12G141600.1,Gohir.D12G138100.1	15	15	27	30	21	35	31	45	26	82	20	35	23	20	28	27	19	21	36	25	27	47	34	47	N	Equal	1	N	Down	0.859103	N	Down	0.222635	N	Down	0.566436	Y	Down	0.00423399	N	Down	0.319736	N	Up	0.863241	N
AT4G24090.1	bracteal	homer protein	Gohir.A12G239500.1,Gohir.D12G240700.1	55	103	94	127	168	104	84	120	105	217	76	100	12	55	125	162	14	128	80	167	66	150	74	88	N	Down	0.383688	N	Down	0.384788	N	Up	0.0656808	N	Down	0.538388	Y	Down	4.60384e-05	N	Down	0.564229	N	Down	0.14569	N
AT4G24120.1	bracteal	YELLOW STRIPE like 1	Gohir.D03G085600.2,Gohir.A02G098000.1,Gohir.D03G085600.1	42	56	61	94	194	129	363	276	473	306	546	416	152	294	395	200	599	338	437	144	691	172	611	249	N	Down	0.565048	N	Down	0.22987	N	Up	0.308796	N	Up	0.525281	Y	Up	0.000823469	N	Up	0.306188	N	Down	0.0558643	Y
AT4G24190.1	bracteal	Chaperone protein htpG family protein	Gohir.D06G005800.1,Gohir.A06G002900.1,Gohir.A01G110500.1,Gohir.D01G097100.1,Gohir.A06G002800.1,Gohir.D06G005900.1	1864	1066	1351	1190	840	1331	1395	1092	1156	2494	780	994	943	1163	1232	1407	600	907	1840	1581	934	938	890	1707	N	Up	0.139202	N	Up	0.655186	N	Down	0.0279243	N	Up	0.542793	Y	Down	0.00138661	N	Down	0.338125	N	Down	0.434276	N
AT4G24210.1	bracteal	F-box family protein	Gohir.A06G022200.1,Gohir.D05G264800.1,Gohir.D06G019600.1,Gohir.A05G262600.1	263	628	484	852	689	1017	410	601	515	781	281	353	220	401	497	681	216	443	278	510	371	720	717	510	N	Down	0.109348	N	Down	0.0540606	N	Down	0.0658911	N	Down	0.52787	Y	Down	0.000605762	N	Down	0.654601	N	Down	0.0618975	Y
AT4G24700.1	bracteal	hypothetical protein	Gohir.A03G057100.3,Gohir.A03G057100.1,Gohir.A03G057100.2,Gohir.D03G109300.1	70	121	79	149	190	122	68	150	125	288	152	193	43	192	210	219	144	335	109	193	100	173	159	166	N	Down	0.222714	N	Down	0.0649327	N	Up	0.078133	N	Down	0.119947	Y	Down	3.30073e-07	N	Down	0.439318	Y	Down	0.000572464	N
AT4G24750.1	bracteal	Rhodanese/Cell cycle control phosphatase superfamily protein	Gohir.A12G185900.1,Gohir.D12G188700.2,Gohir.D12G188700.1	46	86	91	136	131	178	128	135	70	138	54	98	75	175	73	67	90	113	281	425	103	206	144	187	N	Down	0.189612	N	Down	0.22549	N	Down	0.220616	N	Down	0.918302	Y	Down	0.00017864	N	Down	0.105475	N	Down	0.0400204	N
AT4G24770.1	bracteal	31-kDa RNA binding protein	Gohir.A07G055300.1,Gohir.A03G075500.1,Gohir.D07G059600.1,Gohir.A07G055600.1,Gohir.D03G102200.1,Gohir.D07G059800.1	487	537	638	899	1077	1048	311	687	471	1110	380	654	228	606	657	704	319	755	729	2569	519	1120	772	1044	N	Down	0.798434	N	Down	0.240487	N	Up	0.898211	N	Down	0.061849	Y	Down	1.20315e-12	N	Down	0.0385508	N	Down	0.00149759	N
AT4G24800.2	bracteal	MA3 domain-containing protein	Gohir.D05G288600.1	0	6	0	20	48	51	102	22	60	60	65	0	0	79	46	37	17	57	0	26	58	43	54	37	N	Down	0.121052	N	Down	2.2196e-06	N	Down	0.875292	N	Up	0.378685	N	Equal	0.98911	Y	Up	1.57848e-06	N	Down	0.00827646	N
AT4G25150.1	bracteal	HAD superfamily, subfamily IIIB acid phosphatase	Gohir.D07G047300.1,Gohir.A07G043000.1,Gohir.A13G027100.1	185	140	121	137	105	90	156	100	229	114	151	129	70	81	145	139	132	125	141	130	87	74	88	88	N	Up	0.506237	N	Down	0.712945	N	Up	0.579636	N	Up	0.356155	Y	Up	0.000338945	N	Up	0.611231	N	Down	0.747003	N
AT4G25370.1	bracteal	Double Clp-N motif protein	Gohir.A09G043900.1,Gohir.D09G045200.6,Gohir.D09G045200.4,Gohir.D09G045200.5,Gohir.D09G045200.2,Gohir.D09G045200.3,Gohir.D09G045200.1	436	483	394	484	481	382	400	489	325	461	330	434	381	469	319	408	291	400	693	1332	325	499	359	551	N	Down	0.784989	N	Down	0.486853	N	Up	0.29426	N	Down	0.629462	Y	Down	0.00666271	N	Down	0.314335	N	Down	0.599803	N
AT4G25570.1	bracteal	Cytochrome b561/ferric reductase transmembrane protein family	Gohir.A09G181200.1,Gohir.D08G110700.1,Gohir.A08G099400.1,Gohir.A03G112500.1,Gohir.D02G137100.1	2056	3271	2694	2910	5384	4636	1331	1962	815	1863	1568	2277	1487	3282	1327	1771	2174	2755	2343	2263	1268	1968	2085	1996	N	Down	0.293467	N	Down	0.87893	N	Up	0.458882	N	Down	0.48894	Y	Down	1.7325e-08	N	Down	0.212295	N	Down	0.00220179	Y
AT4G25670.1	bracteal	stress response NST1-like protein	Gohir.A11G011900.1,Gohir.D09G177200.1	563	503	674	428	479	357	427	407	543	382	638	418	281	348	538	792	693	334	497	279	442	466	467	331	N	Up	0.766263	N	Up	0.123269	N	Up	0.192651	N	Up	0.91191	Y	Up	0.00539226	N	Up	0.110112	N	Down	0.526975	Y
AT4G26180.1	bracteal	Mitochondrial substrate carrier family protein	Gohir.A13G193900.2,Gohir.D05G030600.1,Gohir.D13G199700.2,Gohir.D13G199700.1,Gohir.A13G193900.1,Gohir.A05G029100.1,Gohir.A05G029100.2	31	90	91	140	38	82	61	22	77	119	69	78	37	50	80	105	25	74	61	64	55	78	97	92	N	Down	0.0342558	N	Down	0.205596	N	Down	0.0173217	N	Up	0.110457	Y	Down	0.0146088	N	Down	0.745719	N	Down	0.634216	N
AT4G26190.1	bracteal	Haloacid dehalogenase-like hydrolase (HAD) superfamily protein	Gohir.A11G061000.1,Gohir.A07G067700.2,Gohir.A07G067700.1,Gohir.D09G008000.2,Gohir.D09G008000.1,Gohir.D07G072300.2,Gohir.A09G008700.1,Gohir.D11G065100.2,Gohir.D11G065100.1,Gohir.D07G072300.1	671	433	688	440	480	379	463	336	546	347	455	335	166	329	436	384	442	292	474	360	295	220	357	279	N	Up	0.247287	N	Up	0.128009	N	Up	0.284293	N	Up	0.449783	Y	Up	0.000358546	N	Up	0.256274	N	Down	0.0449241	N
AT4G26210.1	bracteal	Mitochondrial ATP synthase subunit G protein	Gohir.A05G028600.1	1715	526	479	268	578	272	811	571	482	711	436	432	859	984	547	631	496	480	782	539	320	383	173	208	N	Up	0.0530655	N	Up	0.0538617	N	Up	0.00943773	N	Up	0.393495	Y	Down	0.00149387	N	Up	0.978163	N	Down	0.618145	N
AT4G26270.1	bracteal	phosphofructokinase 3	Gohir.D07G024200.1,Gohir.1Z071600.2,Gohir.1Z071600.1,Gohir.D06G090200.1,Gohir.D13G200400.2,Gohir.D13G200400.1,Gohir.A13G194700.1,Gohir.D06G090000.2,Gohir.D06G090000.1,Gohir.D06G089900.1,Gohir.A06G091000.1,Gohir.D06G067800.1,Gohir.A02G116800.1,Gohir.A05G027100.1,Gohir.D05G029000.1,Gohir.A06G069100.1,Gohir.D06G090100.1	2796	1151	610	788	265	218	456	793	656	351	438	282	401	806	494	559	382	341	496	227	333	188	457	373	N	Up	0.0138395	N	Down	0.378809	N	Up	0.435732	N	Down	0.182692	Y	Up	1.99751e-06	N	Up	0.107355	N	Down	0.0157575	N
AT4G26370.1	bracteal	antitermination NusB domain-containing protein	Gohir.A08G014400.1,Gohir.D08G024900.1	108	230	182	294	241	238	125	215	151	270	133	221	56	137	168	197	115	212	189	414	191	286	268	408	N	Down	0.0711102	N	Down	0.125259	N	Up	0.96686	N	Down	0.242065	Y	Down	0.00874021	N	Down	0.0995849	N	Down	0.0441341	N
AT4G26760.1	bracteal	microtubule-associated protein 65-2	Gohir.A01G084700.1	29	86	10	56	58	68	82	119	51	88	44	54	99	92	56	74	23	32	75	103	55	67	18	27	N	Down	0.0336099	N	Down	0.00162922	N	Down	0.643733	N	Down	0.457344	Y	Down	0.00699042	N	Down	0.632055	N	Up	0.861866	N
AT4G26850.1	bracteal	GDP-L-galactose phosphorylase 1	Gohir.A01G083300.1,Gohir.D13G141700.1,Gohir.D05G373300.1,Gohir.A13G137200.1,Gohir.A13G137200.2,Gohir.A05G111200.1,Gohir.D01G069800.1,Gohir.D05G111600.1	4466	7128	5347	8182	6139	9904	6178	10678	4523	9621	5448	6052	6502	9339	7491	7766	5294	7470	8413	9338	6655	8085	9650	6239	N	Down	0.213739	N	Down	0.133884	N	Down	0.0181807	N	Down	0.167355	Y	Down	7.29372e-12	N	Down	0.663222	N	Down	0.14537	N
AT4G26940.1	bracteal	Galactosyltransferase family protein	Gohir.D01G067800.1,Gohir.D01G067800.2,Gohir.A01G080600.1	52	144	26	55	30	85	61	91	82	127	31	18	35	50	83	69	19	49	206	303	150	266	69	100	N	Down	0.0250691	N	Down	0.125923	N	Down	0.00192721	N	Down	0.65105	Y	Down	0.011782	N	Up	0.318601	N	Down	0.542905	N
AT4G27120.1	bracteal	DDRGK domain protein	Gohir.D01G062800.2,Gohir.A01G075500.1,Gohir.A01G075500.2	155	97	175	160	148	138	204	180	178	120	180	120	161	122	172	140	183	108	171	88	117	87	145	127	N	Up	0.35061	N	Up	0.7888	N	Up	0.784578	N	Up	0.783886	Y	Up	0.012458	N	Up	0.203952	N	Up	0.472232	N
AT4G27290.1	bracteal	S-locus lectin protein kinase family protein	Gohir.A01G071200.1,Gohir.D01G058100.2,Gohir.D01G058100.1,Gohir.D11G294600.1,Gohir.A01G071100.1,Gohir.A01G071000.1,Gohir.A01G070500.1,Gohir.A11G284100.1,Gohir.A01G070600.1,Gohir.D01G058100.3,Gohir.A01G070800.1,Gohir.D05G363400.1,Gohir.A06G181700.1,Gohir.D06G188400.1,Gohir.A11G111500.1,Gohir.D01G057900.1,Gohir.D01G058000.1	50	93	25	63	85	62	93	74	133	191	166	122	48	84	138	105	67	150	70	62	91	86	113	158	N	Down	0.180077	N	Down	0.0292933	N	Up	0.267234	N	Up	0.650127	Y	Down	0.0172271	N	Up	0.336653	N	Down	0.286484	N
AT4G27390.1	bracteal	transmembrane protein	Gohir.A01G068300.1,Gohir.D01G055600.1	81	150	149	226	168	260	95	145	104	169	132	148	49	137	123	107	55	135	126	184	101	160	130	163	N	Down	0.159465	N	Down	0.190449	N	Down	0.0687815	N	Down	0.383252	Y	Down	0.00356971	N	Down	0.715119	N	Down	0.103318	N
AT4G27670.1	bracteal	heat shock protein 21	Gohir.A04G137700.1,Gohir.D08G115600.2,Gohir.D08G115600.1,Gohir.A08G104100.1,Gohir.D04G180900.1	46	126	70	87	144	173	70	131	77	155	124	182	33	87	118	111	118	241	180	222	134	179	239	181	N	Down	0.0292405	N	Down	0.543682	N	Down	0.458847	N	Down	0.218938	Y	Down	5.99486e-05	N	Down	0.217962	N	Down	0.094931	N
AT4G27800.1	bracteal	thylakoid-associated phosphatase 38	Gohir.A12G248700.1,Gohir.D12G249500.1	93	228	169	215	358	386	111	207	153	240	224	339	92	239	182	163	235	379	201	276	211	290	372	318	N	Down	0.036187	N	Down	0.438031	N	Down	0.733054	N	Down	0.182872	Y	Down	0.0021528	N	Down	0.144103	N	Down	0.0113407	N
AT4G28025.1	bracteal	hypothetical protein	Gohir.A05G006600.1,Gohir.D05G007500.1	245	267	201	268	318	274	208	254	149	259	183	273	139	204	191	159	130	249	306	422	148	256	217	329	N	Down	0.817546	N	Down	0.358046	N	Up	0.508615	N	Down	0.657119	Y	Down	0.00250064	N	Down	0.166995	N	Down	0.602793	N
AT4G28100.1	bracteal	transmembrane protein	Gohir.A12G136000.1,Gohir.A03G160800.1,Gohir.D02G184200.1,Gohir.D12G140000.1	213	108	42	30	159	32	273	385	221	347	165	136	159	221	248	318	74	82	204	258	152	109	176	130	N	Up	0.367374	N	Up	0.426109	N	Up	0.035016	N	Down	0.424757	Y	Down	0.00106093	N	Up	0.621217	N	Down	0.354725	N
AT4G28290.1	bracteal	hypothetical protein	Gohir.D02G180000.1,Gohir.A12G241800.1,Gohir.A04G103800.1,Gohir.D04G143500.1,Gohir.A03G156800.1,Gohir.D12G243000.1	6515	2324	2252	2302	2830	2106	2751	2432	3385	1562	3803	4614	2016	3183	3108	1527	4790	4115	3324	2665	2321	2227	1738	1500	N	Up	0.0685105	N	Down	0.937694	N	Up	0.251037	N	Up	0.755757	Y	Up	5.08085e-11	N	Down	0.456102	N	Down	0.0739333	Y
AT4G28390.1	bracteal	ADP/ATP carrier 3	Gohir.A10G026800.1,Gohir.A10G026700.1,Gohir.A12G138800.1,Gohir.A12G138800.2,Gohir.D12G143200.1	3343	2150	2358	2480	2362	2460	1910	1628	1797	2498	1883	2112	1524	2407	2201	2719	1785	2292	2079	2064	1294	1916	1628	1778	N	Up	0.220066	N	Down	0.860854	N	Down	0.843104	N	Up	0.690056	Y	Down	0.00328286	N	Down	0.640364	N	Down	0.124253	N
AT4G28660.1	bracteal	photosystem II reaction center PSB28 protein	Gohir.D07G158900.1,Gohir.A07G152700.1	108	223	314	358	575	361	351	558	243	604	273	532	435	716	319	345	422	534	845	1302	389	708	369	499	N	Down	0.0870459	N	Down	0.661211	N	Up	0.0337722	N	Down	0.274415	Y	Down	3.56437e-12	N	Down	0.0145235	N	Down	0.0835059	N
AT4G29060.1	bracteal	elongation factor Ts family protein	Gohir.A06G064700.2,Gohir.D06G063300.2,Gohir.D06G063300.1,Gohir.D13G201700.1	47	95	64	117	86	91	51	52	92	154	60	79	21	57	121	97	28	72	105	301	84	119	92	122	N	Down	0.252583	N	Down	0.0806604	N	Down	0.831723	N	Down	0.973849	Y	Down	0.0023001	N	Down	0.473556	N	Down	0.120526	N
AT4G29100.1	bracteal	basic helix-loop-helix (bHLH) DNA-binding superfamily protein	Gohir.A05G025000.1,Gohir.D10G069500.1,Gohir.D05G026500.1,Gohir.A06G064500.2,Gohir.A06G064500.3,Gohir.A06G064500.1,Gohir.D07G007300.1,Gohir.D05G132100.1,Gohir.A07G004900.2,Gohir.A07G004900.1,Gohir.D06G063100.1	692	689	814	745	1152	678	1189	1257	838	1218	1160	1040	557	711	1064	1515	872	849	455	648	529	843	882	1054	N	Up	0.992934	N	Up	0.761352	N	Up	0.0123475	N	Down	0.889362	Y	Down	0.00126478	N	Up	0.66536	N	Down	0.392093	Y
AT4G29160.3	bracteal	SNF7 family protein	Gohir.A08G244300.2,Gohir.A08G244300.1,Gohir.D05G029300.1,Gohir.D05G029300.2,Gohir.D08G265200.1,Gohir.A13G194300.1,Gohir.A06G070000.1,Gohir.D13G200100.1,Gohir.D06G068600.2,Gohir.A05G027400.3,Gohir.A05G027400.1	1382	1558	1450	1452	1399	1264	1266	931	1570	1088	1580	1190	574	973	1592	1402	1467	1033	1237	832	1301	1075	1436	1430	N	Down	0.741939	N	Down	0.99616	N	Up	0.625691	N	Up	0.447212	Y	Up	0.00132356	N	Up	0.256667	N	Down	0.0575345	N
AT4G29190.1	bracteal	Zinc finger C-x8-C-x5-C-x3-H type family protein	Gohir.D05G029200.1,Gohir.A07G009400.1,Gohir.1Z072100.1,Gohir.D13G200200.1,Gohir.D07G023700.1,Gohir.D07G009700.1,Gohir.A13G194500.1,Gohir.A05G027300.1,Gohir.A08G244200.1,Gohir.D08G265100.1	154	444	684	1049	1116	1925	1129	964	1387	821	1108	1013	497	798	1425	898	642	978	1261	756	1946	2337	3327	2201	N	Down	0.0432293	N	Down	0.321223	N	Down	0.00855445	N	Up	0.694092	Y	Up	0.000153557	N	Up	0.824402	N	Down	0.0987279	Y
AT4G29210.1	bracteal	gamma-glutamyl transpeptidase 4	Gohir.D06G067900.1,Gohir.D06G067900.2,Gohir.A06G069200.1,Gohir.A06G069200.2	314	304	297	337	167	207	315	326	194	287	150	126	136	220	223	354	74	121	165	233	113	205	134	186	N	Up	0.935702	N	Down	0.678267	N	Down	0.371335	N	Down	0.933717	Y	Down	0.00569004	N	Up	0.575744	N	Down	0.190074	Y
AT4G29330.1	bracteal	DERLIN-1	Gohir.A08G243800.1,Gohir.D05G046700.1,Gohir.D08G264700.1,Gohir.D12G199500.1,Gohir.A05G045000.1	690	529	478	436	411	392	460	483	304	569	399	343	337	471	293	327	280	302	559	509	222	353	237	263	N	Up	0.640169	N	Up	0.812922	N	Up	0.821993	N	Down	0.910144	Y	Down	0.00124582	N	Up	0.650559	N	Down	0.372967	N
AT4G29390.1	bracteal	Ribosomal protein S30 family protein	Gohir.A13G194200.1	3684	2275	3314	2636	3197	2806	2634	2004	1789	2475	2022	2647	2072	2405	2000	2594	2264	2889	3346	2729	2512	2552	1619	1925	N	Up	0.179906	N	Up	0.421153	N	Up	0.520517	N	Up	0.493268	Y	Down	0.0037828	N	Down	0.272746	N	Down	0.679188	N
AT4G29590.1	bracteal	S-adenosyl-L-methionine-dependent methyltransferases superfamily protein	Gohir.D06G070400.5,Gohir.D06G070400.6,Gohir.D06G070400.1,Gohir.D06G070400.3,Gohir.D06G070400.2,Gohir.D06G070400.4,Gohir.A06G071900.1	77	63	103	102	196	109	84	82	66	126	66	131	73	126	84	96	72	163	141	212	90	167	74	69	N	Up	0.682259	N	Up	0.992399	N	Up	0.0391035	N	Up	0.95422	Y	Down	0.000306625	N	Down	0.05143	N	Down	0.212441	N
AT4G30110.1	bracteal	heavy metal atpase 2	Gohir.1Z011700.1,Gohir.A05G003000.1,Gohir.A08G083400.1,Gohir.D05G003400.1,Gohir.D08G092900.1	37	41	41	54	38	38	126	91	183	80	220	92	55	53	148	103	101	68	56	67	53	32	72	56	N	Down	0.856409	N	Down	0.571791	N	Equal	0.955603	N	Up	0.528891	Y	Up	5.9188e-07	N	Up	0.00629108	N	Up	0.945693	N
AT4G30190.1	bracteal	H[+]-ATPase 2	Gohir.D05G004400.1,Gohir.A06G106100.1,Gohir.A05G004000.1,Gohir.D08G029800.1,Gohir.A08G019200.1	2414	636	725	745	962	351	1044	1154	1607	1227	1017	1047	675	937	1536	1369	639	1126	478	485	520	445	615	750	Y	Up	0.000251586	N	Down	0.924211	Y	Up	3.67682e-06	N	Down	0.805009	Y	Up	0.0182451	N	Down	0.925365	N	Down	0.233941	N
AT4G30480.2	bracteal	Tetratricopeptide repeat (TPR)-like superfamily protein	Gohir.D05G008000.2,Gohir.D05G008000.1,Gohir.D04G087100.1,Gohir.1Z046500.1,Gohir.A05G007100.1,Gohir.1Z051800.1	496	245	584	330	297	211	367	350	385	276	402	288	238	270	348	443	389	319	480	258	353	301	395	330	N	Up	0.0663998	N	Up	0.105499	N	Up	0.234915	N	Up	0.911494	Y	Up	0.0138832	N	Up	0.224129	N	Down	0.687402	N
AT4G30600.1	bracteal	signal recognition particle receptor alpha subunit family protein	Gohir.D06G098500.1,Gohir.A06G098000.1,Gohir.A07G027100.1,Gohir.A07G027100.2,Gohir.A07G027100.3,Gohir.D07G031100.1,Gohir.D07G031100.2	980	667	834	666	792	705	576	527	939	687	684	457	364	440	883	906	487	492	548	520	568	535	723	646	N	Up	0.296544	N	Up	0.440564	N	Up	0.587244	N	Up	0.830405	Y	Up	0.00843488	N	Up	0.126093	N	Down	0.527909	N
AT4G30690.1	bracteal	Translation initiation factor 3 protein	Gohir.A07G037900.1,Gohir.D07G042000.1	89	166	141	256	194	274	120	131	180	280	177	208	45	161	194	185	103	245	203	387	248	387	248	387	N	Down	0.144624	N	Down	0.0601104	N	Down	0.204244	N	Down	0.85653	Y	Down	0.00208595	N	Down	0.598179	N	Down	0.00400675	N
AT4G30950.1	bracteal	fatty acid desaturase 6	Gohir.D13G190400.1,Gohir.A13G184300.1,Gohir.D13G190400.3,Gohir.D13G190400.2	455	260	161	154	300	218	244	390	220	191	132	379	208	423	213	183	221	394	335	375	191	243	208	195	N	Up	0.142809	N	Up	0.885064	N	Up	0.172455	N	Down	0.27944	N	Up	0.405536	Y	Down	0.000309128	N	Down	0.0269865	N
AT4G30996.1	bracteal	ubiquitin-associated protein (DUF1068)	Gohir.A04G031100.1	163	311	359	300	217	211	159	392	116	189	111	147	172	469	142	156	72	236	309	288	215	121	95	67	N	Down	0.174141	N	Up	0.554039	N	Up	0.911669	N	Down	0.0421496	Y	Down	0.00459169	N	Down	0.393069	N	Down	0.0132622	N
AT4G31050.1	bracteal	Biotin/lipoate A/B protein ligase family	Gohir.D05G200800.1,Gohir.A05G197900.1	72	84	68	57	63	64	61	73	47	80	61	50	15	76	54	51	51	68	53	76	67	54	65	83	N	Down	0.734108	N	Up	0.659734	N	Down	0.959451	N	Down	0.734518	Y	Down	0.0105846	N	Up	0.618161	N	Down	0.00878706	N
AT4G31340.1	bracteal	myosin heavy chain-like protein	Gohir.D05G068300.2,Gohir.D05G068300.1,Gohir.1Z061100.2,Gohir.A05G065900.1,Gohir.A05G065900.2,Gohir.1Z061100.1	445	485	542	575	585	635	586	497	747	527	524	493	381	477	678	672	371	491	625	506	535	462	679	560	N	Down	0.812847	N	Down	0.842147	N	Down	0.696532	N	Up	0.688853	Y	Up	0.00413082	N	Up	0.821296	N	Down	0.45415	N
AT4G31500.1	bracteal	cytochrome P450, family 83, subfamily B, polypeptide 1	Gohir.A02G157500.1,Gohir.A10G192800.1,Gohir.D10G200500.1,Gohir.D10G200700.1,Gohir.A10G192900.1,Gohir.D10G200800.1,Gohir.D10G229900.1,Gohir.D10G200600.1,Gohir.A10G192700.1,Gohir.A02G157800.1,Gohir.D03G023100.1,Gohir.A10G193300.1,Gohir.A10G193200.1,Gohir.D03G023300.1	464	813	255	461	489	578	165	106	175	320	201	234	117	181	300	269	256	429	218	212	306	269	371	391	N	Down	0.141565	N	Down	0.0504302	N	Down	0.439101	N	Up	0.357865	Y	Down	2.2112e-05	N	Down	0.603834	N	Down	0.260056	N
AT4G31810.1	bracteal	ATP-dependent caseinolytic (Clp) protease/crotonase family protein	Gohir.D07G036100.1,Gohir.A05G059500.1,Gohir.A07G032800.1,Gohir.D05G061700.1,Gohir.D05G061700.2	329	200	193	258	294	284	284	242	289	407	221	259	204	293	322	323	226	266	277	256	186	262	242	227	N	Up	0.205618	N	Down	0.347698	N	Up	0.879895	N	Up	0.718714	Y	Down	0.00931803	N	Down	0.580017	N	Down	0.275163	N
AT4G31820.1	bracteal	Phototropic-responsive NPH3 family protein	Gohir.D06G103900.1,Gohir.D06G103900.2,Gohir.A05G059600.1,Gohir.A07G033100.1,Gohir.D07G036400.1,Gohir.A06G101900.1,Gohir.D05G061800.2,Gohir.D05G061800.1	100	181	100	198	141	210	424	180	474	179	390	280	217	191	411	191	278	237	314	354	426	227	726	337	N	Down	0.164657	N	Down	0.0482767	N	Down	0.103538	N	Up	0.318587	Y	Up	9.52793e-13	N	Up	0.278896	N	Up	0.705947	Y
AT4G31860.1	bracteal	Protein phosphatase 2C family protein	Gohir.D07G036700.1,Gohir.D05G062500.2,Gohir.D05G062500.1,Gohir.A07G033300.2,Gohir.A07G033300.1,Gohir.A05G060300.2,Gohir.A05G060300.1,Gohir.D06G189500.1,Gohir.D05G118700.2,Gohir.D05G118700.1,Gohir.A06G102200.2,Gohir.A06G102200.1,Gohir.A05G117800.3,Gohir.A06G182600.1,Gohir.A05G117800.2,Gohir.A05G117800.1,Gohir.A05G117800.6	885	1314	916	1402	1946	2300	1440	1659	1283	1695	1608	1658	918	1658	1372	1241	1393	1460	1531	1487	1513	1642	2302	1531	N	Down	0.288234	N	Down	0.140294	N	Down	0.415768	N	Down	0.722453	Y	Down	0.0142221	N	Down	0.902152	N	Down	0.0262005	N
AT4G31880.1	bracteal	transcriptional regulator	Gohir.A07G031600.1,Gohir.A05G058600.2,Gohir.A05G058600.1,Gohir.D05G060700.2,Gohir.D05G060700.1,Gohir.D07G035400.1,Gohir.A05G058700.1,Gohir.D05G060800.1	145	179	248	293	207	263	299	282	455	296	281	208	135	140	416	349	168	198	252	243	303	253	348	255	N	Down	0.586131	N	Down	0.59394	N	Down	0.312337	N	Up	0.905043	Y	Up	0.00102641	N	Up	0.291264	N	Down	0.901198	N
AT4G31940.1	bracteal	cytochrome P450, family 82, subfamily C, polypeptide 4	Gohir.A06G014700.1,Gohir.A05G198400.1,Gohir.D06G011500.1,Gohir.A06G014600.1,Gohir.D04G174800.1,Gohir.A04G129700.1,Gohir.D06G012800.1,Gohir.A07G161800.1,Gohir.D04G174900.1,Gohir.A05G198700.1,Gohir.A06G014100.1,Gohir.D05G263100.1,Gohir.D06G012200.1,Gohir.D07G165000.1,Gohir.A05G198600.1,Gohir.D05G201200.1,Gohir.A05G198500.1,Gohir.A06G014200.1,Gohir.D05G201300.1,Gohir.A01G117800.1,Gohir.A06G014400.1,…	561	940	692	1013	931	1296	847	1288	737	1579	695	827	620	1234	939	1195	544	1015	1820	929	924	749	1312	1830	N	Down	0.164657	N	Down	0.191878	N	Down	0.115447	N	Down	0.426731	Y	Down	1.69249e-06	N	Down	0.494705	N	Down	0.0120946	N
AT4G31990.2	bracteal	aspartate aminotransferase 5	Gohir.A06G100300.1,Gohir.D06G102400.2	221	171	175	177	196	184	118	195	118	207	103	107	82	138	130	153	87	155	199	212	140	127	134	147	N	Up	0.524433	N	Down	0.971531	N	Up	0.795142	N	Down	0.283472	Y	Down	0.000315134	N	Down	0.911147	N	Down	0.217463	N
AT4G32060.1	bracteal	calcium-binding EF hand family protein	Gohir.A08G091200.1,Gohir.A13G180800.1,Gohir.D06G101800.1,Gohir.D08G101700.1,Gohir.A06G099600.1,Gohir.D13G188600.1	111	115	122	131	111	127	90	136	134	187	146	171	59	145	145	130	110	152	136	157	116	117	156	143	N	Down	0.929315	N	Down	0.848571	N	Down	0.581453	N	Down	0.411361	Y	Down	0.0293646	N	Down	0.605594	N	Down	0.0400303	N
AT4G32120.1	bracteal	Galactosyltransferase family protein	Gohir.A06G099300.1,Gohir.D08G274400.1,Gohir.D06G113400.1,Gohir.D06G113400.2,Gohir.A08G252800.1,Gohir.D06G101500.1	905	307	403	321	309	215	352	197	269	190	211	125	299	268	239	272	223	115	265	233	196	207	173	148	N	Up	0.0417153	N	Up	0.467351	N	Up	0.291968	N	Up	0.1887	Y	Up	0.0148625	N	Up	0.0909054	N	Up	0.738679	N
AT4G32190.1	bracteal	Myosin heavy chain-related protein	Gohir.D07G032900.1,Gohir.A07G028900.1	92	193	186	163	207	236	221	172	164	95	219	117	115	159	175	150	143	128	195	163	107	116	169	130	N	Down	0.0835232	N	Up	0.674222	N	Down	0.57723	N	Up	0.584718	Y	Up	0.000846741	N	Up	0.0431509	N	Down	0.416905	N
AT4G32320.1	bracteal	ascorbate peroxidase 6	Gohir.D06G100300.2,Gohir.D06G100300.1,Gohir.1Z087200.1	15	82	51	83	157	145	45	76	77	170	60	74	26	70	92	67	46	104	89	278	115	317	175	218	Y	Down	0.00192955	N	Down	0.193182	N	Up	0.760011	N	Down	0.358592	Y	Down	0.000326786	N	Down	0.599566	N	Down	0.0902606	N
AT4G32330.2	bracteal	TPX2 (targeting protein for Xklp2) protein family	Gohir.A13G181500.1,Gohir.D13G189300.1,Gohir.D06G100200.1,Gohir.D05G057100.1,Gohir.D07G032200.1	549	1617	361	952	950	1359	1222	1699	764	1188	958	1234	782	1521	812	714	823	1029	1327	1712	1093	1376	1420	1049	Y	Down	0.00536238	Y	Down	0.00115783	N	Down	0.087237	N	Down	0.411228	Y	Down	0.000168481	N	Down	0.313138	N	Down	0.0134967	N
AT4G32410.1	bracteal	cellulose synthase 1	Gohir.D05G009900.1,Gohir.A05G008500.1,Gohir.A05G009200.1,Gohir.D05G009200.1	228	615	272	357	516	489	598	821	494	689	404	424	479	728	457	542	337	442	703	881	678	654	284	284	N	Down	0.01287	N	Down	0.367873	N	Up	0.814813	N	Down	0.441805	Y	Down	0.017315	N	Down	0.857593	N	Down	0.142768	N
AT4G32480.1	bracteal	sugar phosphate exchanger, putative (DUF506)	Gohir.A09G072900.1,Gohir.D10G026900.1,Gohir.A09G072800.1,Gohir.A10G026300.1,Gohir.A13G117000.1,Gohir.A12G138500.1,Gohir.D09G072400.1,Gohir.D09G072500.1,Gohir.D13G120400.1,Gohir.A06G210600.1,Gohir.D12G142800.1,Gohir.D06G210400.1	66	1176	314	1951	1070	2581	250	324	241	593	420	717	108	333	234	236	386	434	232	508	186	392	332	270	Y	Down	0.000434664	Y	Down	4.23979e-05	Y	Down	2.39678e-05	N	Down	0.540472	Y	Down	1.92193e-07	N	Down	0.0426615	N	Down	0.0856313	N
AT4G32551.1	bracteal	transcriptional corepressor LEUNIG	Gohir.D06G057700.1,Gohir.A06G211000.1,Gohir.A06G059500.2,Gohir.A06G059500.3,Gohir.A06G059500.1,Gohir.A06G059500.4,Gohir.D06G047400.2,Gohir.D06G047400.1,Gohir.A06G047100.1,Gohir.A06G047100.2	248	297	330	379	306	332	302	294	419	315	343	245	277	247	417	423	243	260	279	320	292	258	321	313	N	Down	0.63107	N	Down	0.656354	N	Down	0.708876	N	Up	0.956762	Y	Up	0.0283873	N	Up	0.228299	N	Up	0.72867	N
AT4G32720.1	bracteal	La protein 1	Gohir.D01G144200.1,Gohir.D07G027300.1,Gohir.A07G023700.1	35	84	53	104	63	113	111	153	186	97	89	63	38	76	152	101	48	43	95	133	117	116	93	71	N	Down	0.0795047	N	Down	0.0663937	N	Down	0.0429242	N	Down	0.504191	Y	Up	0.00628694	N	Up	0.510885	N	Down	0.195177	Y
AT4G33000.2	bracteal	calcineurin B-like protein 10	Gohir.D05G044500.3,Gohir.A05G042800.1	80	162	136	80	92	119	94	188	128	185	145	152	128	144	111	138	147	126	107	118	114	125	139	179	N	Down	0.105656	N	Up	0.119562	N	Down	0.430621	N	Down	0.150701	Y	Down	0.0193501	N	Down	0.881031	N	Down	0.75985	N
AT4G33010.1	bracteal	glycine decarboxylase P-protein 1	Gohir.D05G044000.1,Gohir.A05G042300.1,Gohir.D06G087600.1,Gohir.A06G089300.1	23	84	80	76	83	78	111	181	137	202	97	119	57	88	126	142	43	158	197	519	265	507	191	338	N	Down	0.114846	N	Up	0.895709	N	Up	0.775593	N	Down	0.301152	Y	Down	0.0148211	N	Down	0.542237	N	Down	0.395934	N
AT4G33030.1	bracteal	sulfoquinovosyldiacylglycerol 1	Gohir.D05G043400.1,Gohir.A05G041700.1,Gohir.A05G041700.2	578	566	572	706	819	773	586	651	360	687	577	675	379	745	482	556	618	827	520	776	377	396	499	576	N	Up	0.956074	N	Down	0.493674	N	Up	0.784422	N	Down	0.798834	Y	Down	2.50328e-07	N	Down	0.544374	N	Down	0.0197251	N
AT4G33040.1	bracteal	Thioredoxin superfamily protein	Gohir.A06G086400.1,Gohir.A05G041300.1,Gohir.D05G043000.2,Gohir.D06G085900.1,Gohir.A08G248000.1,Gohir.D08G269100.1,Gohir.D05G043000.1,Gohir.D13G194300.1	150	345	259	427	279	399	208	993	268	832	151	415	67	440	199	365	86	731	128	107	344	609	478	603	N	Down	0.128702	N	Down	0.100656	N	Down	0.112598	N	Down	0.0280974	Y	Down	0.00447722	N	Down	0.204831	Y	Down	1.23085e-06	Y
AT4G33110.1	bracteal	S-adenosyl-L-methionine-dependent methyltransferases superfamily protein	Gohir.A05G040200.2,Gohir.A05G040200.1	761	551	417	440	918	655	507	511	318	618	350	465	300	533	473	444	275	400	618	696	237	281	274	311	N	Up	0.383589	N	Down	0.87237	N	Up	0.21123	N	Down	0.983798	Y	Down	1.84005e-07	N	Down	0.292322	N	Down	0.0573936	N
AT4G33110.2	bracteal	S-adenosyl-L-methionine-dependent methyltransferases superfamily protein	Gohir.D05G041700.1	420	278	153	186	322	368	168	259	147	365	138	261	98	252	218	200	167	239	164	220	130	125	165	186	N	Up	0.284072	N	Down	0.549195	N	Down	0.552343	N	Down	0.340512	Y	Down	1.66072e-10	N	Down	0.0393925	N	Down	0.0110559	N
AT4G33280.1	bracteal	AP2/B3-like transcriptional factor family protein	Gohir.A05G199000.1,Gohir.A05G199000.3,Gohir.A05G199000.2,Gohir.A01G117900.2,Gohir.A01G117900.3,Gohir.A01G117900.1,Gohir.A01G117900.4,Gohir.A01G117900.5,Gohir.D01G106300.1,Gohir.D01G106300.2,Gohir.D05G201700.1,Gohir.D05G201700.2	154	393	191	270	361	411	480	537	340	455	336	348	331	372	382	426	217	369	339	346	309	265	346	193	N	Down	0.0212596	N	Down	0.262687	N	Down	0.557297	N	Down	0.788047	Y	Down	0.0224446	N	Down	0.889957	N	Down	0.706951	N
AT4G33490.2	bracteal	Eukaryotic aspartyl protease family protein	Gohir.D11G062000.1,Gohir.A11G057800.1	73	138	56	120	67	87	123	165	85	193	39	68	95	128	125	148	37	91	156	190	99	123	53	52	N	Down	0.314896	N	Down	0.033738	N	Down	0.383323	N	Down	0.536366	Y	Down	5.83603e-07	N	Down	0.2346	N	Down	0.481151	N
AT4G33520.1	bracteal	P-type ATP-ase 1	Gohir.A04G113600.2,Gohir.A04G113600.1,Gohir.D04G154900.1,Gohir.D02G197000.1	623	582	619	501	811	509	345	482	252	408	331	511	254	548	341	442	317	427	500	596	228	360	301	415	N	Up	0.856272	N	Up	0.475713	N	Up	0.0304027	N	Down	0.430057	Y	Down	0.000296066	N	Down	0.107141	N	Down	0.0143937	N
AT4G33905.1	bracteal	Peroxisomal membrane 22 kDa (Mpv17/PMP22) family protein	Gohir.A13G045700.1,Gohir.D13G044700.2,Gohir.D13G044700.1	148	91	231	147	94	152	114	118	209	143	217	139	132	106	226	316	210	193	118	59	85	56	174	119	N	Up	0.25723	N	Up	0.457762	N	Down	0.0676343	N	Down	0.930154	Y	Up	0.0266235	N	Up	0.144441	N	Up	0.655548	N
AT4G34340.1	bracteal	TBP-associated factor 8	Gohir.A09G147300.1,Gohir.D11G343100.2,Gohir.D11G343100.1,Gohir.A11G324000.1,Gohir.D09G142900.1	113	88	101	126	118	125	106	119	175	119	122	81	68	82	177	167	80	64	110	142	99	110	149	113	N	Up	0.57972	N	Down	0.502637	N	Down	0.794501	N	Down	0.807094	Y	Up	0.0136774	N	Up	0.238362	N	Down	0.68272	N
AT4G34412.1	bracteal	EKC/KEOPS complex subunit tprkb-like protein	Gohir.D02G210200.1,Gohir.A01G006900.1,Gohir.D01G007000.1	1390	1301	696	858	1025	945	1222	1414	539	735	887	905	735	1488	548	619	780	987	1337	1098	538	522	564	550	N	Up	0.880837	N	Down	0.47196	N	Up	0.702662	N	Down	0.802656	Y	Down	0.0108465	N	Down	0.943739	N	Down	0.00904413	N
AT4G34530.1	bracteal	cryptochrome-interacting basic-helix-loop-helix 1	Gohir.D09G181700.1,Gohir.D13G032000.1,Gohir.D13G134800.1,Gohir.A12G029400.1,Gohir.A12G029400.2,Gohir.A03G195000.1,Gohir.D12G028700.1,Gohir.A13G033700.1,Gohir.D07G173200.1	116	329	54	161	114	128	235	672	183	253	148	298	165	459	116	146	140	274	188	774	303	860	327	490	N	Down	0.0111732	N	Down	0.0159241	N	Down	0.676398	N	Down	0.227034	Y	Down	0.0247738	N	Down	0.0170404	N	Down	0.0121086	N
AT4G34610.2	bracteal	BEL1-like homeodomain 6	Gohir.A03G197100.1,Gohir.D12G030200.1,Gohir.D02G218500.1,Gohir.D02G218500.2,Gohir.A12G042100.1	100	119	175	153	159	142	141	94	213	143	192	163	41	91	214	196	152	152	143	136	177	158	277	216	N	Down	0.678686	N	Up	0.671264	N	Up	0.661589	N	Up	0.40274	Y	Up	0.00891676	N	Up	0.602963	N	Down	0.123461	N
AT4G35220.1	bracteal	Cyclase family protein	Gohir.A13G045000.1,Gohir.A13G043200.3,Gohir.A13G043200.4,Gohir.A13G045100.1,Gohir.D13G041600.1,Gohir.A13G043200.1,Gohir.A13G043200.2,Gohir.A13G043100.1,Gohir.D01G007800.2,Gohir.D01G007800.1,Gohir.A12G022500.1,Gohir.D01G007900.3,Gohir.D01G007900.2,Gohir.D01G007900.1,Gohir.D13G041700.1,Gohir.D12G022900.1,Gohir.A01G007700.1	1356	2087	1559	1938	2500	2494	1575	1640	1147	1983	1690	2792	1753	2614	1516	1338	1968	2998	2090	1765	1605	2011	2650	3081	N	Down	0.243794	N	Down	0.448541	N	Up	0.989029	N	Down	0.920071	Y	Down	1.59647e-06	N	Down	0.0420186	N	Down	0.120569	N
AT4G35470.1	bracteal	plant intracellular ras group-related LRR 4	Gohir.A03G001800.1,Gohir.D06G063600.1,Gohir.A08G157900.1,Gohir.A08G157900.3,Gohir.A08G157900.2,Gohir.D08G178200.1,Gohir.D07G178900.1,Gohir.D05G336800.1,Gohir.A07G172000.1,Gohir.A07G172000.2,Gohir.D03G170500.1	281	392	249	368	429	450	354	301	496	349	431	410	227	353	426	350	337	304	328	422	336	380	535	436	N	Down	0.383799	N	Down	0.194688	N	Down	0.833135	N	Up	0.705255	Y	Up	0.00737844	N	Up	0.854966	N	Down	0.177475	N
AT4G35900.1	bracteal	Basic-leucine zipper (bZIP) transcription factor family protein	Gohir.D05G258000.1,Gohir.D05G187300.1,Gohir.A11G172900.1,Gohir.A01G109700.1,Gohir.D11G179900.1,Gohir.D03G006700.1,Gohir.A05G184500.1,Gohir.A02G173200.1	21	12	12	29	13	20	23	37	53	83	19	9	9	27	61	75	17	5	76	71	98	184	319	337	N	Up	0.601267	N	Down	0.144122	N	Down	0.373262	N	Down	0.494047	Y	Down	0.0202425	N	Up	0.285535	N	Down	0.224438	N
AT4G36380.1	bracteal	Cytochrome P450 superfamily protein	Gohir.A11G179500.1,Gohir.D11G187200.1,Gohir.A02G168200.2,Gohir.A02G168200.1,Gohir.D03G011800.1	99	104	83	144	144	224	247	260	350	465	327	232	119	213	417	202	259	215	179	142	205	260	487	464	N	Down	0.906057	N	Down	0.104496	N	Down	0.0699088	N	Down	0.903568	Y	Down	0.0266619	N	Up	0.226971	N	Down	0.113557	Y
AT4G36390.1	bracteal	Methylthiotransferase	Gohir.A10G096800.1,Gohir.D10G091300.1,Gohir.D11G187400.1	49	68	69	78	66	66	53	70	64	101	65	61	28	54	74	87	50	86	104	171	62	74	64	72	N	Down	0.516594	N	Down	0.753199	N	Equal	0.986869	N	Down	0.613799	Y	Down	0.0150285	N	Up	0.871802	N	Down	0.292173	N
AT4G36630.1	bracteal	Vacuolar sorting protein 39	Gohir.A11G184400.1,Gohir.D03G014800.1,Gohir.A02G165200.1,Gohir.D11G190900.1	81	118	114	110	104	79	127	119	146	95	92	76	66	100	131	131	84	62	125	118	104	78	103	98	N	Down	0.386567	N	Up	0.922643	N	Up	0.338591	N	Up	0.880063	Y	Up	0.0107491	N	Up	0.614819	N	Down	0.36355	N
AT4G36870.2	bracteal	BEL1-like homeodomain 2	Gohir.A12G066900.2,Gohir.D03G017900.1,Gohir.D12G067400.1,Gohir.D11G193800.1,Gohir.A11G187300.2	54	164	133	312	87	270	47	83	58	95	62	79	13	32	95	119	44	84	15	75	21	61	47	94	N	Down	0.013534	N	Down	0.00716614	Y	Down	6.52043e-06	N	Down	0.428571	Y	Down	0.0121379	N	Down	0.510052	N	Down	0.258939	N
AT4G36930.1	bracteal	basic helix-loop-helix (bHLH) DNA-binding superfamily protein	Gohir.A11G193400.2,Gohir.A11G193400.3,Gohir.A11G193400.1,Gohir.A11G193400.4,Gohir.D11G200500.4,Gohir.D11G200500.1,Gohir.D11G200500.3,Gohir.D11G200500.2,Gohir.A12G072400.1,Gohir.D05G207200.4,Gohir.D05G207200.2,Gohir.D05G207200.3,Gohir.D05G207200.1,Gohir.A05G204000.2,Gohir.A05G204000.1	256	229	186	431	174	340	171	187	97	159	69	53	115	105	134	185	68	64	172	246	166	160	84	108	N	Up	0.78119	N	Down	0.00609544	Y	Down	0.00409598	N	Down	0.849883	Y	Down	0.00288584	N	Up	0.457327	N	Up	0.817099	N
AT4G37000.1	bracteal	accelerated cell death 2 (ACD2)	Gohir.D11G198600.1,Gohir.A11G192100.1	50	112	113	107	167	138	83	123	79	148	114	141	48	121	102	121	91	151	109	139	114	135	153	263	N	Down	0.0816161	N	Up	0.878565	N	Up	0.455764	N	Down	0.435732	Y	Down	0.000292497	N	Down	0.515376	N	Down	0.0526917	N
AT4G37280.1	bracteal	MRG family protein	Gohir.D11G051300.1,Gohir.A11G047700.2,Gohir.A11G047700.1	251	189	191	211	196	198	210	180	211	139	201	180	103	189	186	198	182	221	253	235	149	114	223	198	N	Up	0.484726	N	Down	0.755094	N	Down	0.983223	N	Up	0.734495	Y	Up	0.00590644	N	Up	0.704386	N	Down	0.121114	N
AT4G37300.1	bracteal	maternal effect embryo arrest 59	Gohir.D03G118800.1,Gohir.A12G074100.1,Gohir.D12G071400.1,Gohir.D12G071400.2,Gohir.A03G048300.1,Gohir.A03G048300.2	7639	22325	7441	26691	12701	17914	5554	9956	5506	14533	8896	12585	4664	12683	8074	9196	9371	14141	10510	18569	10570	13248	13162	14818	N	Down	0.0311526	N	Down	0.00622417	N	Down	0.558614	N	Down	0.199607	Y	Down	7.77156e-16	N	Down	0.363748	N	Down	0.0114287	N
AT4G37800.1	bracteal	xyloglucan endotransglucosylase/hydrolase 7	Gohir.D11G212200.1,Gohir.D11G212200.3,Gohir.D11G212200.2,Gohir.D11G052800.1,Gohir.A11G049200.1	1773	5575	1949	4119	2076	3587	1144	3763	1314	4446	1661	4312	1019	3977	2382	3358	1563	5056	3552	1912	7021	12779	3143	2065	N	Down	0.0930147	N	Down	0.0328605	N	Down	0.0188803	N	Down	0.121625	Y	Down	0.00181928	Y	Down	0.000249767	Y	Down	2.6415e-05	N
AT4G37820.1	bracteal	transmembrane protein	Gohir.A12G081200.1,Gohir.D12G078400.1,Gohir.A12G081200.2,Gohir.A06G027500.1	112	190	75	107	152	112	56	123	61	102	67	50	34	117	71	104	9	55	80	67	49	62	65	84	N	Down	0.205307	N	Down	0.2931	N	Up	0.260216	N	Down	0.127765	Y	Down	0.00953095	N	Up	0.478243	N	Down	0.0119017	N
AT4G37930.1	bracteal	serine transhydroxymethyltransferase 1	Gohir.D11G215000.1,Gohir.A11G208400.1	50	377	126	504	454	628	163	455	194	680	108	459	84	487	245	217	83	779	786	1947	633	1940	439	1163	Y	Down	7.29142e-06	Y	Down	1.34005e-05	N	Down	0.135988	N	Down	0.0205883	Y	Down	0	Y	Down	9.23159e-07	Y	Down	3.55679e-07	N
AT4G38380.1	bracteal	MATE efflux family protein	Gohir.D04G170100.1,Gohir.D04G170100.3,Gohir.D04G170100.2,Gohir.D04G170100.4,Gohir.A04G125300.2,Gohir.A04G125300.1	50	44	74	65	68	45	52	38	102	52	62	48	22	37	81	81	26	48	54	50	41	38	42	45	N	Up	0.836895	N	Up	0.732788	N	Up	0.201866	N	Up	0.61403	Y	Up	0.00046247	N	Up	0.525281	N	Down	0.463064	N
AT4G38460.1	bracteal	geranylgeranyl reductase	Gohir.A01G171400.1,Gohir.D01G162400.1,Gohir.A04G014500.1,Gohir.D01G067700.1,Gohir.A01G080500.1	449	443	254	344	316	351	239	310	290	409	213	265	114	292	332	314	224	294	354	517	300	537	354	543	N	Up	0.972541	N	Down	0.31717	N	Down	0.629224	N	Down	0.553796	Y	Down	0.0090335	N	Down	0.455736	N	Down	0.00884655	N
AT4G38520.1	bracteal	Protein phosphatase 2C family protein	Gohir.D01G161100.1,Gohir.D02G227100.1,Gohir.D12G036000.1,Gohir.A04G131700.3,Gohir.A04G131700.1,Gohir.A12G036600.1	861	1031	587	872	747	881	435	547	566	882	533	675	221	526	752	941	474	633	692	1001	835	1209	1212	839	N	Down	0.626227	N	Down	0.172947	N	Down	0.435512	N	Down	0.616727	Y	Down	0.000239173	N	Down	0.482624	N	Down	0.00537463	N
AT4G38700.1	bracteal	Disease resistance-responsive (dirigent-like protein) family protein	Gohir.D11G307300.1,Gohir.D09G016100.1,Gohir.A01G050700.1,Gohir.D07G040000.1,Gohir.D09G016200.1,Gohir.D01G040600.1,Gohir.A11G292400.1,Gohir.D11G300000.1,Gohir.A07G036000.1,Gohir.A01G156000.1,Gohir.A01G155900.1,Gohir.A01G165200.1	2125	3871	432	633	237	277	580	690	46	240	18	32	697	986	105	608	26	32	5894	2119	366	254	96	121	N	Down	0.166999	N	Down	0.196452	N	Down	0.64404	N	Down	0.826357	Y	Down	0.000986447	N	Down	0.312233	N	Down	0.23997	Y
AT4G38970.1	bracteal	fructose-bisphosphate aldolase 2	Gohir.A12G061000.1,Gohir.D12G061100.1,Gohir.A13G030400.1,Gohir.D13G028500.1,Gohir.D13G028400.2,Gohir.D13G028400.1	130	671	490	916	1165	1695	299	949	634	2130	539	1297	165	577	833	853	365	2145	1142	3058	1359	4133	2979	4147	N	Down	0.120778	N	Down	0.0337331	N	Down	0.117724	N	Down	0.00655232	Y	Down	5.31433e-08	N	Down	0.0635324	Y	Down	7.26577e-05	N
AT4G39140.5	bracteal	RING/U-box superfamily protein	Gohir.D13G030700.1,Gohir.D13G030700.2,Gohir.A13G032500.1,Gohir.D12G029800.1	124	134	238	221	170	237	178	117	305	223	182	150	71	101	326	345	127	133	183	175	145	169	220	309	N	Down	0.850276	N	Up	0.799968	N	Down	0.16985	N	Up	0.373001	Y	Up	0.0228719	N	Up	0.521805	N	Down	0.446991	N
AT4G39400.1	bracteal	Leucine-rich receptor-like protein kinase family protein	Gohir.A02G136300.1,Gohir.D03G047100.1,Gohir.D11G227300.1,Gohir.A11G224700.1,Gohir.D11G057600.1,Gohir.A11G054100.1	134	266	108	215	106	174	125	223	122	208	91	130	66	133	135	181	63	113	135	197	116	144	167	208	N	Down	0.123248	N	Down	0.0327183	N	Down	0.0523747	N	Down	0.352267	Y	Down	0.000578266	N	Down	0.283157	N	Down	0.108687	N
AT4G39470.1	bracteal	Tetratricopeptide repeat (TPR)-like superfamily protein	Gohir.A11G197100.2,Gohir.A11G197100.1,Gohir.D11G228500.1	50	62	57	74	81	64	76	65	57	104	48	57	19	46	75	83	62	57	111	167	46	109	60	66	N	Down	0.651874	N	Down	0.517503	N	Up	0.406121	N	Up	0.785336	Y	Down	0.00179051	N	Down	0.700732	N	Down	0.204141	N
AT4G39710.1	bracteal	FK506-binding protein 16-2	Gohir.D11G224900.1,Gohir.A11G199300.1	69	80	64	52	210	94	85	110	60	134	47	72	57	147	73	56	38	119	220	712	75	183	89	113	N	Down	0.734633	N	Up	0.83767	Y	Up	0.00161621	N	Down	0.671381	Y	Down	0.00676482	N	Down	0.295822	N	Down	0.0317308	N
AT4G40080.1	bracteal	ENTH/ANTH/VHS superfamily protein	Gohir.D06G033700.1,Gohir.A10G087400.1,Gohir.A06G032800.1,Gohir.A05G222700.1,Gohir.1Z049000.1,Gohir.A11G051000.1,Gohir.D05G225400.1,Gohir.D11G054400.1,Gohir.D10G100800.1	232	255	114	270	125	180	142	107	203	316	232	263	89	61	246	261	184	243	98	128	172	190	364	331	N	Down	0.804616	N	Down	0.00746689	N	Down	0.141309	N	Up	0.563207	Y	Down	0.0020198	N	Down	0.665704	N	Up	0.417775	N
AT5G01300.1	bracteal	PEBP (phosphatidylethanolamine-binding protein) family protein	Gohir.A01G228300.1,Gohir.D04G133600.1,Gohir.D01G218200.1,Gohir.A04G094200.1	25	74	69	148	81	229	46	95	28	101	15	18	128	105	68	55	46	12	162	204	47	133	65	31	N	Down	0.0446521	N	Down	0.0279885	N	Down	0.0166433	N	Down	0.346012	Y	Down	6.48963e-07	N	Down	0.862125	N	Up	0.626824	N
AT5G01590.1	bracteal	histone-lysine N-methyltransferase ATXR3-like protein	Gohir.D01G219100.1,Gohir.A01G229200.1,Gohir.D04G134700.1,Gohir.A06G088600.1	179	124	141	162	145	131	144	165	138	194	97	102	81	89	144	173	78	90	136	289	90	127	101	123	N	Up	0.376388	N	Down	0.657862	N	Up	0.685266	N	Down	0.766151	Y	Down	0.0297265	N	Down	0.907706	N	Down	0.857151	N
AT5G01750.2	bracteal	LURP-one-like protein (DUF567)	Gohir.D08G090100.1,Gohir.A08G097700.1,Gohir.A03G088200.1,Gohir.A08G098800.1,Gohir.D08G090200.1,Gohir.D08G090500.1,Gohir.D08G090500.2,Gohir.A10G147400.1,Gohir.D10G118700.1,Gohir.D02G108400.1	0	33	11	38	24	85	38	35	70	147	33	57	20	20	51	45	4	52	90	92	97	122	132	167	N	Down	8.13418e-05	N	Down	0.0170592	Y	Down	0.000157653	N	Up	0.8843	Y	Down	0.00380251	N	Down	0.456158	N	Equal	0.973337	N
AT5G02020.1	bracteal	E3 ubiquitin-protein ligase RLIM-like protein	Gohir.D11G346900.1,Gohir.D11G346900.2,Gohir.A01G017000.1,Gohir.A09G160900.1,Gohir.D09G156600.1,Gohir.A11G328000.1,Gohir.A04G085800.1,Gohir.D04G125500.1,Gohir.A09G160900.2,Gohir.A09G160900.3	3127	4318	5077	3711	4599	5015	1792	2568	2331	1353	5736	3326	889	1699	2869	1904	6941	2727	1243	723	1219	1230	2051	2072	N	Down	0.379189	N	Up	0.53108	N	Down	0.745989	N	Down	0.590073	Y	Up	1.54815e-06	N	Up	0.141353	N	Down	0.0151319	Y
AT5G02710.1	bracteal	zinc/iron-chelating domain protein	Gohir.1Z024300.1,Gohir.A01G218500.1,Gohir.D01G207300.1,Gohir.A01G218500.2	65	60	60	87	138	95	85	87	52	100	44	118	26	86	51	75	29	92	96	98	55	83	32	85	N	Up	0.890814	N	Down	0.44709	N	Up	0.330473	N	Down	0.975954	Y	Down	0.000991773	N	Down	0.00848336	N	Down	0.0312383	N
AT5G03340.1	bracteal	ATPase, AAA-type, CDC48 protein	Gohir.D01G130600.1,Gohir.A09G147700.1,Gohir.D11G343200.1,Gohir.D04G110800.1,Gohir.A11G324100.1,Gohir.A04G072300.1,Gohir.D09G143300.1	1510	1083	2256	1358	1123	947	1115	962	1638	1274	1067	870	778	926	1762	2143	824	853	1214	1069	1150	945	1209	1366	N	Up	0.364374	N	Up	0.0769794	N	Up	0.413645	N	Up	0.71609	Y	Up	0.0275434	N	Up	0.412312	N	Down	0.523931	N
AT5G03530.1	bracteal	RAB GTPase homolog C2A	Gohir.A09G144700.1,Gohir.A09G144700.2,Gohir.D11G342500.1,Gohir.D04G108800.1,Gohir.A04G070300.1,Gohir.A10G200700.2,Gohir.A10G200700.1,Gohir.A11G323400.1,Gohir.D09G140500.1,Gohir.D01G129900.1,Gohir.A01G142400.1	169	191	207	259	226	219	514	374	350	223	477	273	328	422	245	272	280	239	422	384	225	336	212	182	N	Down	0.759811	N	Down	0.467456	N	Up	0.904357	N	Up	0.452634	Y	Up	0.000837619	N	Up	0.0396841	N	Down	0.415453	N
AT5G03940.1	bracteal	chloroplast signal recognition particle 54 kDa subunit	Gohir.A04G061900.1,Gohir.D04G098700.1	102	143	82	152	172	157	68	137	103	183	86	109	48	101	113	111	60	110	160	416	114	194	114	146	N	Down	0.4292	N	Down	0.0651434	N	Up	0.72029	N	Down	0.166322	Y	Down	0.00041848	N	Down	0.477228	N	Down	0.154317	N
AT5G04270.1	bracteal	DHHC-type zinc finger family protein	Gohir.D10G212000.3,Gohir.A10G204100.1,Gohir.D10G212000.1	216	163	210	158	192	161	158	136	251	173	307	207	96	209	218	201	246	186	200	112	173	184	231	212	N	Up	0.489906	N	Up	0.374864	N	Up	0.465492	N	Up	0.740253	Y	Up	0.0103463	N	Up	0.169805	N	Down	0.0422381	N
AT5G04430.2	bracteal	binding to TOMV RNA 1L (long form)	Gohir.D10G208300.1,Gohir.D10G208300.2,Gohir.A05G291200.2,Gohir.A05G291200.3,Gohir.A05G291200.1,Gohir.D05G292300.1,Gohir.D05G292300.4,Gohir.A10G200400.1	430	276	297	272	215	170	225	191	249	181	159	107	143	181	220	201	159	122	288	244	181	159	142	115	N	Up	0.246436	N	Up	0.770073	N	Up	0.533257	N	Up	0.712086	Y	Up	0.0263867	N	Up	0.227413	N	Down	0.599162	N
AT5G04850.1	bracteal	SNF7 family protein	Gohir.D05G288200.1,Gohir.D05G288200.2,Gohir.A05G287100.2,Gohir.A05G287100.1	334	477	279	377	367	390	328	272	440	267	333	475	322	339	394	292	228	414	525	461	302	401	370	493	N	Down	0.357458	N	Down	0.32081	N	Down	0.78496	N	Up	0.663154	Y	Up	0.000813884	N	Down	0.187092	N	Down	0.86501	N
AT5G05980.2	bracteal	DHFS-FPGS homolog B	Gohir.D06G171300.1,Gohir.A06G165900.3,Gohir.A06G165900.2,Gohir.A06G165900.1	141	72	113	120	119	103	69	81	125	185	111	121	36	64	123	144	71	117	113	234	95	187	107	127	N	Up	0.132188	N	Down	0.864744	N	Up	0.591898	N	Down	0.765872	Y	Down	0.0127602	N	Down	0.815555	N	Down	0.300684	N
AT5G06290.1	bracteal	2-cysteine peroxiredoxin B	Gohir.D04G095100.1,Gohir.A04G061100.1,Gohir.D04G132000.1	1299	1637	1580	1587	2132	2152	1338	1574	1384	1926	1939	1808	1019	1457	1633	1531	2468	1902	2333	4110	1803	2432	2182	2219	N	Down	0.53108	N	Down	0.987083	N	Down	0.965395	N	Down	0.686362	Y	Down	0.00349255	N	Up	0.775395	N	Down	0.17834	N
AT5G06600.2	bracteal	ubiquitin-specific protease 12	Gohir.A04G056200.3,Gohir.A04G056200.2,Gohir.A04G056200.1,Gohir.A04G056200.4,Gohir.A01G199000.1,Gohir.D01G189100.2,Gohir.D01G189100.1,Gohir.D04G093500.1	98	128	149	166	137	146	136	140	214	137	167	155	86	116	190	144	136	151	131	131	148	107	186	144	N	Down	0.51888	N	Down	0.736694	N	Down	0.811347	N	Down	0.945458	Y	Up	0.0030115	N	Up	0.809507	N	Down	0.495341	N
AT5G06610.1	bracteal	lipase (DUF620)	Gohir.A09G129900.1,Gohir.D09G126000.1,Gohir.D09G126000.2	57	153	34	56	44	49	93	105	89	42	92	35	97	65	73	70	36	19	110	135	59	56	67	48	N	Down	0.0305201	N	Down	0.218167	N	Down	0.768861	N	Down	0.803477	Y	Up	0.000305276	N	Up	0.0155769	N	Up	0.444437	N
AT5G06940.1	bracteal	Leucine-rich repeat receptor-like protein kinase family protein	Gohir.A09G124700.1,Gohir.D09G121700.1	17	9	28	5	50	10	128	111	127	79	129	72	117	116	122	111	126	69	91	66	77	32	29	17	N	Up	0.508395	N	Up	0.00457504	N	Up	0.000176455	N	Up	0.77093	Y	Up	0.00742027	N	Up	0.0923223	N	Up	0.994466	N
AT5G07150.1	bracteal	Leucine-rich repeat protein kinase family protein	Gohir.D10G250600.1,Gohir.D11G179700.1	16	24	8	31	30	41	19	21	62	122	19	58	7	36	62	41	14	24	34	66	56	78	73	76	N	Down	0.584476	N	Down	0.012931	N	Down	0.566083	N	Down	0.940655	Y	Down	0.0003161	N	Down	0.0223863	N	Down	0.110141	N
AT5G07440.2	bracteal	glutamate dehydrogenase 2	Gohir.A03G061200.1,Gohir.A12G212900.1,Gohir.D03G104800.1,Gohir.A12G195700.1	415	274	479	407	386	237	281	203	197	311	249	160	271	190	199	464	104	133	209	165	154	185	168	265	N	Up	0.281602	N	Up	0.579714	N	Up	0.0730866	N	Up	0.468954	Y	Down	0.00104454	N	Up	0.140271	N	Up	0.291951	Y
AT5G08280.1	bracteal	hydroxymethylbilane synthase	Gohir.A03G165100.1,Gohir.D02G188300.2,Gohir.D02G188300.1,Gohir.D04G148100.1,Gohir.A04G108500.1	223	181	168	276	238	179	106	135	111	197	99	100	106	137	113	123	55	109	259	860	150	255	132	154	N	Up	0.615587	N	Down	0.108501	N	Up	0.235761	N	Down	0.626483	Y	Down	0.000346724	N	Down	0.961406	N	Down	0.54786	N
AT5G08420.1	bracteal	RNA-binding KH domain-containing protein	Gohir.D02G102800.1,Gohir.A02G087800.1,Gohir.A02G087800.2	111	103	137	145	76	124	99	115	131	184	73	103	50	50	125	158	69	92	96	113	107	142	194	238	N	Up	0.89894	N	Down	0.856343	N	Down	0.0735124	N	Down	0.757517	Y	Down	0.030945	N	Down	0.469896	N	Equal	1	N
AT5G08570.1	bracteal	Pyruvate kinase family protein	Gohir.A03G168100.2,Gohir.A03G168100.1,Gohir.D02G191200.2,Gohir.D02G191200.1,Gohir.A13G063000.1,Gohir.A13G063000.2,Gohir.A13G063000.3	529	598	692	547	748	699	931	672	1034	696	944	868	877	934	756	948	905	984	1058	697	548	551	774	834	N	Down	0.737681	N	Up	0.420876	N	Up	0.748121	N	Up	0.427546	Y	Up	0.00412486	N	Up	0.739435	N	Down	0.814911	N
AT5G08610.1	bracteal	P-loop containing nucleoside triphosphate hydrolases superfamily protein	Gohir.D11G101300.1,Gohir.A11G096600.1,Gohir.A11G096600.2	119	76	127	156	122	115	63	114	106	163	87	110	47	70	119	137	60	108	84	186	105	97	129	190	N	Up	0.30819	N	Down	0.51397	N	Up	0.807759	N	Down	0.369434	Y	Down	0.00734543	N	Down	0.525049	N	Down	0.533302	N
AT5G09270.2	bracteal	transmembrane protein	Gohir.A05G286900.1	144	78	75	72	75	104	48	77	67	107	155	147	19	77	80	87	149	147	59	61	36	115	145	74	N	Up	0.163803	N	Up	0.95147	N	Down	0.511769	N	Down	0.413081	Y	Down	0.0117985	N	Up	0.865897	N	Down	0.0191916	N
AT5G09640.1	bracteal	serine carboxypeptidase-like 19	Gohir.D05G214300.2,Gohir.D05G214300.1,Gohir.A05G211000.1,Gohir.A05G211000.2,Gohir.D10G211200.3	29	71	148	341	244	326	40	88	74	171	42	96	20	91	110	143	57	141	45	68	64	82	123	192	N	Down	0.142438	N	Down	0.00788595	N	Down	0.206314	N	Down	0.174048	Y	Down	8.73812e-07	N	Down	0.0335462	N	Down	0.00706223	N
AT5G10070.1	bracteal	RNase L inhibitor protein-like protein	Gohir.A02G132900.1,Gohir.D03G044300.1	115	87	124	116	115	114	123	94	210	134	141	173	40	73	216	175	109	114	94	81	112	72	148	125	N	Up	0.533913	N	Up	0.854858	N	Up	0.991332	N	Up	0.596965	Y	Up	0.0036643	N	Down	0.506205	N	Down	0.398839	N
AT5G10600.1	bracteal	cytochrome P450, family 81, subfamily K, polypeptide 2	Gohir.A02G082100.2,Gohir.A02G082100.1,Gohir.D02G090000.1	269	173	406	303	851	328	383	295	347	521	376	407	161	242	508	681	353	446	169	272	154	182	304	304	N	Up	0.266686	N	Up	0.330719	Y	Up	1.30703e-05	N	Up	0.545591	Y	Down	0.00143808	N	Down	0.769951	N	Down	0.24822	Y
AT5G10780.1	bracteal	ER membrane protein complex subunit-like protein	Gohir.A05G061400.1,Gohir.D06G105600.1	811	833	1148	985	1011	998	924	926	920	1209	850	794	568	763	1134	1391	624	760	833	672	764	949	841	991	N	Down	0.943442	N	Up	0.596162	N	Up	0.954439	N	Down	0.996815	Y	Down	0.018603	N	Up	0.789084	N	Down	0.29678	N
AT5G11060.1	bracteal	homeobox protein knotted-1-like 4	Gohir.D05G012000.2,Gohir.D05G012000.1,Gohir.A05G011300.1,Gohir.D06G049200.1	654	1035	867	1379	1112	1630	888	1069	758	1106	1026	1139	874	1341	871	899	974	1266	804	848	529	568	826	835	N	Down	0.224694	N	Down	0.108732	N	Down	0.0655732	N	Down	0.647429	Y	Down	0.00130737	N	Down	0.675799	N	Down	0.11034	N
AT5G11270.1	bracteal	overexpressor of cationic peroxidase 3	Gohir.A08G236600.1,Gohir.A08G236600.2,Gohir.D08G257200.1	50	46	86	87	69	69	66	63	71	113	50	52	29	46	89	110	34	53	52	118	48	116	89	136	N	Up	0.885449	N	Down	0.973746	N	Equal	0.987281	N	Up	0.944789	Y	Down	0.0114603	N	Down	0.901685	N	Down	0.454104	N
AT5G11460.1	bracteal	hypothetical protein (DUF581)	Gohir.D09G083100.4,Gohir.D09G083100.3,Gohir.D09G083100.2,Gohir.D09G083100.1,Gohir.A09G083100.1,Gohir.A09G083100.2	104	119	193	175	138	89	191	236	136	202	135	75	48	107	194	303	67	99	96	53	86	74	96	96	N	Down	0.802246	N	Up	0.752877	N	Up	0.108128	N	Down	0.630554	Y	Down	0.0116995	N	Up	0.0891801	N	Down	0.0953119	Y
AT5G11600.1	bracteal	hypothetical protein	Gohir.D08G271500.1,Gohir.D06G092700.1,Gohir.A06G093000.1,Gohir.A06G093000.4,Gohir.A06G093000.3,Gohir.A06G093000.2	1987	841	1427	1016	925	631	588	404	718	494	562	225	149	248	692	677	390	295	618	279	562	443	559	448	N	Up	0.017583	N	Up	0.265529	N	Up	0.125405	N	Up	0.374294	Y	Up	0.00231333	Y	Up	0.000903812	N	Down	0.375443	N
AT5G12240.2	bracteal	octanoyltransferase	Gohir.A09G108300.2,Gohir.A09G108300.3,Gohir.D09G105400.1,Gohir.A09G108300.1,Gohir.D09G105400.2	1412	1564	827	840	1022	1053	1061	1728	412	545	748	724	1022	1421	442	519	869	856	1328	973	529	559	533	430	N	Down	0.861225	N	Down	0.97771	N	Down	0.888631	N	Down	0.611387	Y	Down	0.0271943	N	Up	0.92017	N	Down	0.215573	N
AT5G12840.3	bracteal	nuclear factor Y, subunit A1	Gohir.A13G216700.1,Gohir.A13G216700.2,Gohir.D13G220300.1,Gohir.D03G067300.1,Gohir.D01G121300.1	58	179	142	296	102	293	162	200	247	377	195	197	131	159	251	273	91	196	240	213	235	332	314	333	N	Down	0.0125654	N	Down	0.0187482	Y	Down	2.53819e-05	N	Down	0.636772	Y	Down	0.0016447	N	Down	0.968207	N	Down	0.615502	N
AT5G13090.1	bracteal	hypothetical protein	Gohir.D02G146400.1,Gohir.D05G310900.1,Gohir.A05G310000.1,Gohir.D07G054300.1,Gohir.A03G124000.1,Gohir.A07G050000.1	136	304	286	323	421	351	213	140	150	215	105	116	66	89	197	302	72	100	186	132	136	148	244	200	N	Down	0.0482552	N	Down	0.69144	N	Up	0.418252	N	Up	0.361339	Y	Down	0.0175356	N	Down	0.788461	N	Down	0.51801	Y
AT5G13120.1	bracteal	cyclophilin 20-2	Gohir.A01G022000.1,Gohir.D01G020500.1	413	362	542	532	675	671	515	577	355	622	284	380	519	444	423	523	343	350	870	1190	349	492	282	473	N	Up	0.736795	N	Up	0.949519	N	Up	0.972199	N	Down	0.786124	Y	Down	8.60553e-06	N	Down	0.28914	N	Up	0.595716	N
AT5G13300.1	bracteal	ARF GTPase-activating protein	Gohir.D01G019400.1,Gohir.A03G151900.1,Gohir.A01G020900.1,Gohir.D02G175100.1	183	200	174	273	167	166	310	250	421	262	275	209	94	149	340	241	159	182	185	287	244	191	265	151	N	Down	0.799963	N	Down	0.147697	N	Up	0.987149	N	Up	0.627752	Y	Up	0.00033127	N	Up	0.346757	N	Down	0.26159	Y
AT5G13310.1	bracteal	hypothetical protein	Gohir.A03G152100.1,Gohir.D02G175200.1	77	87	148	99	90	96	95	83	150	103	113	106	20	57	136	168	109	91	94	81	103	100	168	110	N	Down	0.780314	N	Up	0.235262	N	Down	0.808438	N	Up	0.794442	Y	Up	0.0223347	N	Up	0.835396	N	Down	0.113373	N
AT5G13660.1	bracteal	N-lysine methyltransferase	Gohir.D13G020800.1,Gohir.D05G300400.1,Gohir.A05G300700.1,Gohir.A13G020200.3,Gohir.A13G020200.2,Gohir.A13G090300.1,Gohir.A13G090300.3,Gohir.A13G090300.2,Gohir.A13G020200.1,Gohir.D13G093000.1,Gohir.D13G093000.4,Gohir.D13G093000.5	71	112	93	121	153	139	172	180	251	182	221	165	87	136	224	171	181	185	173	162	137	127	191	113	N	Down	0.306046	N	Down	0.437187	N	Up	0.718981	N	Down	0.911555	Y	Up	0.0248584	N	Up	0.332426	N	Down	0.297621	N
AT5G13670.1	bracteal	nodulin MtN21 /EamA-like transporter family protein	Gohir.D10G224300.2,Gohir.D10G224300.1,Gohir.A10G215200.1	5	6	1	6	29	24	113	55	124	46	144	46	79	52	41	31	83	26	22	35	22	27	53	57	N	Down	0.956875	N	Down	0.182432	N	Up	0.695938	N	Up	0.179889	Y	Up	7.79451e-07	Y	Up	0.00159499	N	Up	0.403842	N
AT5G13970.1	bracteal	midasin-like protein	Gohir.D07G239900.1,Gohir.A07G232700.1	313	129	167	123	104	121	183	117	156	91	172	108	58	79	134	154	130	116	161	104	101	53	93	77	N	Up	0.0254802	N	Up	0.35629	N	Down	0.564957	N	Up	0.343194	Y	Up	0.00122624	N	Up	0.145693	N	Down	0.602903	N
AT5G14120.1	bracteal	Major facilitator superfamily protein	Gohir.A09G036200.1,Gohir.D07G236100.3,Gohir.D07G236100.2,Gohir.D07G236100.1,Gohir.A09G036300.1,Gohir.A07G229100.1,Gohir.D04G076400.1,Gohir.D09G037300.1	124	316	134	304	224	381	199	286	224	319	329	344	133	300	239	210	307	378	239	359	238	380	389	370	N	Down	0.0228788	N	Down	0.0091033	N	Down	0.0204509	N	Down	0.417878	Y	Down	0.0115212	N	Down	0.871073	N	Down	0.0217082	N
AT5G14320.1	bracteal	Ribosomal protein S13/S18 family	Gohir.A02G074600.1,Gohir.D02G081600.1	243	477	283	428	641	459	284	473	309	549	296	397	313	385	425	406	227	403	540	1400	345	977	412	578	N	Down	0.0878585	N	Down	0.171424	N	Up	0.123006	N	Down	0.23312	Y	Down	7.72536e-06	N	Down	0.280678	N	Down	0.501954	N
AT5G14690.1	bracteal	transmembrane protein	Gohir.D09G026600.1,Gohir.D11G070900.1,Gohir.D11G070900.2,Gohir.A11G067000.1,Gohir.A09G026900.1	83	74	65	51	91	22	33	51	63	133	31	46	63	58	59	83	39	56	82	55	28	41	24	41	N	Up	0.814476	N	Up	0.505067	Y	Up	0.00167531	N	Down	0.468432	Y	Down	0.000132096	N	Down	0.422294	N	Up	0.890431	N
AT5G15020.2	bracteal	SIN3-like 2	Gohir.D11G072600.1,Gohir.D11G072600.2,Gohir.D04G052000.3,Gohir.D04G052000.2,Gohir.D04G052000.1,Gohir.D04G052000.4,Gohir.A05G362400.1,Gohir.A05G362400.3,Gohir.A05G362400.2,Gohir.D09G023200.2,Gohir.D09G022900.1,Gohir.A12G057900.1,Gohir.A09G024000.2,Gohir.D09G023200.3,Gohir.D09G023200.1,Gohir.A11G068400.3,Gohir.A11G068400.2,Gohir.A11G068400.1,Gohir.A11G068400.4,Gohir.A09G024000.1,Gohir.D12G057700.2,…	438	424	532	458	451	422	398	392	504	308	447	415	230	317	413	370	300	335	359	387	309	318	442	362	N	Up	0.94159	N	Up	0.61697	N	Up	0.773424	N	Up	0.971329	Y	Up	0.000173916	N	Up	0.795542	N	Down	0.509066	N
AT5G15500.2	bracteal	Ankyrin repeat family protein	Gohir.A08G242600.1,Gohir.D08G263400.1,Gohir.A10G230300.1	9	14	18	31	50	91	15	20	58	222	57	47	12	18	98	76	32	53	24	40	35	59	85	155	N	Down	0.5392	N	Down	0.280796	N	Down	0.131248	N	Down	0.763322	Y	Down	3.91714e-07	N	Up	0.636507	N	Down	0.627747	N
AT5G15530.1	bracteal	biotin carboxyl carrier protein 2	Gohir.A09G010300.1,Gohir.A05G371600.1,Gohir.D04G044100.1,Gohir.D09G009400.1,Gohir.D09G009400.2,Gohir.D09G009400.3,Gohir.1Z038900.1	395	369	266	281	180	261	469	354	477	326	313	286	271	225	391	363	199	238	383	413	377	407	311	295	N	Up	0.870461	N	Down	0.870061	N	Down	0.122554	N	Up	0.5078	Y	Up	0.00298191	N	Up	0.753551	N	Up	0.578078	N
AT5G16380.1	bracteal	autophagy-like protein, putative (Protein of unknown function, DUF538)	Gohir.D13G117600.3,Gohir.D13G117600.2,Gohir.D13G117600.5,Gohir.D13G117600.4,Gohir.1Z016600.1,Gohir.1Z016600.2,Gohir.A13G114800.1,Gohir.A13G114800.2,Gohir.A13G114800.3,Gohir.D13G117600.1	422	790	594	755	827	873	471	690	626	868	558	762	394	604	683	782	625	806	587	499	653	759	801	690	N	Down	0.200319	N	Down	0.410865	N	Down	0.798579	N	Down	0.358172	Y	Down	0.00614214	N	Down	0.228754	N	Down	0.147087	N
AT5G16990.1	bracteal	Zinc-binding dehydrogenase family protein	Gohir.A02G006700.1,Gohir.D02G006400.1,Gohir.A02G006800.1,Gohir.A05G016500.1	765	1132	862	1450	1464	1098	1373	1234	1311	1866	1949	1686	1069	1398	1636	1735	1495	1702	1284	1528	1574	1583	1650	1138	N	Down	0.295515	N	Down	0.0943081	N	Up	0.444142	N	Up	0.790119	Y	Down	0.00434574	N	Up	0.556885	N	Down	0.313055	N
AT5G17010.1	bracteal	Major facilitator superfamily protein	Gohir.D08G242700.1,Gohir.A08G222000.1	149	263	126	217	222	277	206	269	123	186	171	217	210	380	157	159	201	199	271	250	141	153	161	144	N	Down	0.165041	N	Down	0.0910485	N	Down	0.344286	N	Down	0.602632	Y	Down	0.00819358	N	Down	0.606792	N	Down	0.125738	N
AT5G17230.1	bracteal	PHYTOENE SYNTHASE	Gohir.D07G079100.1,Gohir.D09G007800.1,Gohir.A07G074400.1	28	45	73	78	166	126	65	86	76	115	85	119	19	63	55	62	46	78	133	468	100	230	135	145	N	Down	0.408655	N	Down	0.853608	N	Up	0.26011	N	Down	0.61081	Y	Down	0.0186435	N	Down	0.338964	N	Down	0.0575614	N
AT5G17400.1	bracteal	endoplasmic reticulum-adenine nucleotide transporter 1	Gohir.D03G097800.1	22	47	34	38	51	70	50	53	91	42	108	36	9	21	62	57	46	33	38	36	67	75	110	72	N	Down	0.178973	N	Down	0.812128	N	Down	0.316661	N	Down	0.920812	Y	Up	0.000189272	N	Up	0.0495056	N	Down	0.366554	N
AT5G17520.1	bracteal	root cap 1 (RCP1)	Gohir.1Z069300.1,Gohir.A11G226000.1,Gohir.D08G239900.1,Gohir.D11G234600.1	109	204	110	245	117	147	124	168	88	158	123	172	69	123	106	119	106	193	133	161	128	200	165	168	N	Down	0.138698	N	Down	0.0127919	N	Down	0.381581	N	Down	0.512324	Y	Down	0.00809554	N	Down	0.294907	N	Down	0.198017	N
AT5G17710.2	bracteal	Co-chaperone GrpE family protein	Gohir.A13G160200.1,Gohir.D13G165400.1,Gohir.A08G163600.1,Gohir.A08G163600.2,Gohir.D11G237900.1,Gohir.D11G237900.2	174	169	133	212	182	170	147	148	117	191	101	163	69	163	135	179	78	136	236	471	153	206	108	149	N	Up	0.945152	N	Down	0.154594	N	Up	0.793475	N	Down	0.982751	Y	Down	0.00178968	N	Down	0.13899	N	Down	0.0432891	N
AT5G17990.1	bracteal	tryptophan biosynthesis 1	Gohir.A12G275200.1,Gohir.D12G275900.1	220	276	229	184	243	200	241	222	184	277	131	131	115	203	205	238	89	161	296	251	149	159	97	112	N	Down	0.569427	N	Up	0.490666	N	Up	0.408444	N	Up	0.861279	Y	Down	0.00433756	N	Equal	1	N	Down	0.142065	N
AT5G18310.1	bracteal	ubiquitin hydrolase	Gohir.D11G250800.1	59	115	57	91	19	36	16	61	80	218	29	22	41	20	82	291	12	15	34	81	35	35	29	55	N	Down	0.201218	N	Down	0.333661	N	Down	0.11724	N	Down	0.0486648	Y	Down	0.000979711	N	Up	0.618082	N	Up	0.454383	Y
AT5G18540.1	bracteal	E3 ubiquitin-protein ligase	Gohir.A02G048200.3,Gohir.A02G048200.2,Gohir.A02G048200.1,Gohir.D02G053300.1,Gohir.D02G053500.1	435	277	332	302	381	302	328	199	422	315	405	207	207	165	421	358	181	196	277	138	290	399	300	264	N	Up	0.240274	N	Up	0.760874	N	Up	0.382785	N	Up	0.259123	Y	Up	0.0257351	N	Up	0.0167654	N	Up	0.53123	N
AT5G18570.1	bracteal	GTP1/OBG family protein	Gohir.D05G259700.1,Gohir.D05G259700.2,Gohir.A10G162200.3,Gohir.A10G162200.2,Gohir.A10G162200.1,Gohir.A05G258300.1,Gohir.D10G168700.1	48	79	68	113	119	83	67	95	97	160	56	97	25	70	122	107	38	95	89	259	99	142	112	133	N	Down	0.313247	N	Down	0.137883	N	Up	0.191793	N	Down	0.508127	Y	Down	0.00231001	N	Down	0.144281	N	Down	0.0839632	N
AT5G18670.1	bracteal	beta-amylase 3	Gohir.A05G356600.1,Gohir.D02G052000.1,Gohir.A02G046300.1,Gohir.D10G166400.2,Gohir.D10G166400.3,Gohir.D10G166400.1	347	380	1438	455	559	527	414	486	613	277	563	484	412	526	511	649	730	405	624	728	387	356	759	703	N	Down	0.809905	Y	Up	0.00199552	N	Up	0.852119	N	Down	0.704874	Y	Up	5.77604e-09	N	Up	0.559485	N	Down	0.408875	N
AT5G18850.1	bracteal	Low-density receptor-like protein	Gohir.A10G104500.1,Gohir.A09G061200.1,Gohir.D09G060100.1,Gohir.D10G164200.1	485	224	316	395	472	315	409	427	360	474	476	556	442	368	416	488	434	598	560	404	455	543	502	484	N	Up	0.0449937	N	Down	0.460331	N	Up	0.0716285	N	Down	0.921004	Y	Down	0.0324145	N	Down	0.556387	N	Up	0.545188	N
AT5G19440.1	bracteal	NAD(P)-binding Rossmann-fold superfamily protein	Gohir.D03G052900.1,Gohir.D03G052800.1,Gohir.A11G073300.1,Gohir.D03G053000.1,Gohir.A12G064400.1,Gohir.A11G073500.2,Gohir.A11G073500.1,Gohir.D11G078000.1,Gohir.A11G073400.1,Gohir.D11G077700.1	302	458	365	424	560	523	710	800	501	762	551	551	530	721	571	587	492	443	537	568	379	451	423	554	N	Down	0.279689	N	Down	0.613678	N	Up	0.743035	N	Down	0.810293	Y	Down	0.000586346	N	Equal	0.998155	N	Down	0.277772	N
AT5G19570.1	bracteal	transmembrane protein	Gohir.1Z070100.1,Gohir.A06G065000.1,Gohir.D06G063500.1,Gohir.1Z078800.1	64	77	65	78	65	85	60	107	87	142	58	53	0	27	135	147	12	81	34	101	42	64	66	71	N	Down	0.777234	N	Down	0.644978	N	Down	0.395504	N	Down	0.276135	Y	Down	0.00397661	N	Up	0.921254	N	Down	0.000359458	N
AT5G19860.1	bracteal	transmembrane protein, putative (Protein of unknown function, DUF538)	Gohir.D13G004800.1,Gohir.D08G089400.2,Gohir.A13G005100.1,Gohir.D08G089400.1	2803	3769	4271	3205	5791	5061	3805	3886	1647	2915	3013	4042	3738	6387	2151	3113	3621	4340	3644	3001	2832	2581	3321	3921	N	Down	0.584614	N	Up	0.458085	N	Up	0.546479	N	Down	0.965481	Y	Down	3.69438e-07	N	Down	0.28454	N	Down	0.0329854	Y
AT5G20060.2	bracteal	alpha/beta-Hydrolases superfamily protein	Gohir.A13G198800.1,Gohir.A13G198800.2,Gohir.A06G057600.1,Gohir.D05G019900.1,Gohir.D13G204200.2	439	378	328	490	464	557	359	320	271	435	253	318	325	367	312	387	354	305	280	283	175	341	335	358	N	Up	0.696671	N	Down	0.197335	N	Down	0.398487	N	Up	0.785956	Y	Down	0.000339582	N	Down	0.416905	N	Down	0.696238	N
AT5G20635.1	bracteal	guanine nucleotide-binding protein subunit gamma	Gohir.A07G015200.2,Gohir.A07G015200.1,Gohir.1Z089000.1,Gohir.D07G014900.1,Gohir.A06G077000.2,Gohir.A06G077000.1,Gohir.A06G077000.4,Gohir.A13G190300.1,Gohir.A06G077000.3,Gohir.D08G081300.1,Gohir.D06G076000.3,Gohir.D06G076000.2,Gohir.D06G076000.1	1	70	24	48	73	100	77	133	43	100	60	61	70	87	46	78	24	49	94	73	25	14	38	7	Y	Down	1.76871e-07	N	Down	0.126873	N	Down	0.438866	N	Down	0.278559	Y	Down	0.0028814	N	Down	0.970534	N	Down	0.639093	N
AT5G20720.1	bracteal	chaperonin 20	Gohir.D06G078000.1,Gohir.D07G016100.1	1329	660	940	1009	1054	1076	716	850	475	867	597	923	674	980	601	693	663	894	1097	1841	697	1082	830	1019	N	Up	0.055538	N	Down	0.804291	N	Down	0.921105	N	Down	0.674879	Y	Down	7.89266e-07	N	Down	0.0905379	N	Down	0.173137	N
AT5G20720.3	bracteal	chaperonin 20	Gohir.A09G207600.1,Gohir.A07G016300.1	1114	582	613	821	858	866	726	662	491	715	552	671	488	686	509	553	494	673	926	1474	465	761	695	790	N	Up	0.0767881	N	Down	0.314212	N	Down	0.9619	N	Up	0.822398	Y	Down	0.00214245	N	Down	0.450641	N	Down	0.235227	N
AT5G20935.1	bracteal	DUF3148 family protein	Gohir.A11G015400.1,Gohir.D11G012400.1	0	14	19	22	23	52	17	112	13	32	15	129	0	70	13	14	4	146	85	305	29	108	27	44	N	Down	0.00516621	N	Down	0.750782	N	Down	0.0260211	N	Down	0.193215	N	Down	0.00535108	Y	Down	3.18609e-07	Y	Down	8.14177e-09	N
AT5G21060.1	bracteal	Glyceraldehyde-3-phosphate dehydrogenase-like family protein	Gohir.A03G035300.1,Gohir.D03G132900.1	387	218	209	150	221	112	298	298	170	239	214	184	122	297	222	270	201	177	264	184	169	106	119	87	N	Up	0.135545	N	Up	0.293773	N	Up	0.0407638	N	Equal	0.996912	Y	Down	0.019462	N	Up	0.615788	N	Down	0.0122488	N
AT5G22340.1	bracteal	NF-kappa-B inhibitor-like protein	Gohir.D05G082400.1,Gohir.A05G079500.1	112	115	77	147	109	132	121	141	111	179	124	138	88	115	120	130	120	121	152	345	110	228	124	110	N	Down	0.935141	N	Down	0.0607461	N	Down	0.469462	N	Down	0.756522	Y	Down	0.00449733	N	Down	0.795712	N	Down	0.575006	N
AT5G22400.1	bracteal	Rho GTPase activating protein with PAK-box/P21-Rho-binding domain-containing protein	Gohir.D05G083000.2,Gohir.D05G083000.1,Gohir.D01G194900.2,Gohir.D01G194900.3,Gohir.A09G095900.1,Gohir.D09G095600.1,Gohir.A01G205400.1,Gohir.D09G134700.1,Gohir.D07G114200.1,Gohir.A05G080100.1,Gohir.D01G194900.1,Gohir.A09G139800.1	620	339	340	324	505	343	431	420	290	388	312	227	230	364	367	680	130	184	269	298	217	253	179	183	N	Up	0.109836	N	Up	0.86761	N	Up	0.0825908	N	Up	0.950982	Y	Down	0.0260091	N	Up	0.265483	N	Down	0.156503	Y
AT5G22930.1	bracteal	enabled-like protein (DUF1635)	Gohir.D03G139200.1,Gohir.D05G107300.1,Gohir.A03G029400.1,Gohir.D08G218000.1,Gohir.A10G200900.1,Gohir.A08G200800.1,Gohir.1Z076200.1,Gohir.A05G107200.1	125	210	305	222	490	182	568	487	465	847	294	419	364	257	927	1294	141	380	323	385	261	402	225	344	N	Down	0.203136	N	Up	0.29209	Y	Up	1.735e-05	N	Up	0.712741	Y	Down	9.19051e-07	N	Down	0.202125	N	Up	0.277908	Y
AT5G23040.1	bracteal	cell growth defect factor-like protein (DUF3353)	Gohir.A03G073700.1,Gohir.D03G100100.1	713	853	747	690	1041	1148	697	874	489	696	901	1221	537	961	676	657	1146	1217	652	1067	462	756	1068	1084	N	Down	0.628443	N	Up	0.788763	N	Down	0.638535	N	Down	0.578033	Y	Down	0.00381035	N	Down	0.228057	N	Down	0.0477019	N
AT5G23090.1	bracteal	nuclear factor Y, subunit B13	Gohir.D09G245100.1,Gohir.A07G056700.3,Gohir.D07G061000.2	254	299	187	249	416	326	285	234	394	296	398	310	205	239	428	318	254	187	254	286	288	320	372	290	N	Down	0.673406	N	Down	0.358492	N	Up	0.274947	N	Up	0.657629	Y	Up	0.0308518	N	Up	0.362021	N	Down	0.696397	N
AT5G23120.1	bracteal	photosystem II stability/assembly factor, chloroplast (HCF136)	Gohir.A03G164600.1,Gohir.D02G187800.1	4	56	38	71	84	76	34	49	50	129	32	48	21	34	68	68	6	69	92	358	54	190	88	113	N	Down	0.0356838	N	Down	0.117437	N	Up	0.824127	N	Down	0.563454	Y	Down	0.000350731	N	Down	0.603951	N	Down	0.477845	N
AT5G23230.1	bracteal	nicotinamidase 2	Gohir.D02G188400.1,Gohir.A03G165200.1	207	558	283	389	556	545	432	616	336	537	316	415	337	390	404	517	182	536	468	429	576	742	541	555	N	Down	0.0383782	N	Down	0.298228	N	Up	0.924043	N	Down	0.395592	Y	Down	0.000263719	N	Down	0.323632	N	Down	0.725823	N
AT5G23240.1	bracteal	DNAJ heat shock N-terminal domain-containing protein	Gohir.A01G012600.1,Gohir.D01G013800.2,Gohir.D01G013800.1,Gohir.D09G027800.1,Gohir.A09G028400.1	218	415	201	509	285	301	340	372	312	443	467	408	54	285	301	264	312	538	229	419	337	432	460	567	N	Down	0.10708	N	Down	0.0188008	N	Down	0.870871	N	Down	0.835617	Y	Down	0.0231968	N	Up	0.607722	N	Down	0.0592667	N
AT5G23395.1	bracteal	Cox19-like CHCH family protein	Gohir.A04G109800.1,Gohir.D04G150000.1	332	174	184	172	189	182	162	176	144	271	138	133	97	96	179	189	175	134	200	159	122	94	105	145	N	Up	0.0994328	N	Up	0.840756	N	Up	0.865423	N	Down	0.862805	Y	Down	1.92429e-05	N	Up	0.914717	N	Up	1	N
AT5G23530.1	bracteal	carboxyesterase 18	Gohir.A08G228700.1,Gohir.A03G035000.1,Gohir.D03G133400.1,Gohir.D03G133400.2,Gohir.D10G106800.1,Gohir.D08G249100.1,Gohir.D08G249000.1,Gohir.A10G084800.1,Gohir.A08G228800.1,Gohir.D04G034000.1	23	163	109	165	124	163	81	64	67	150	57	87	66	98	91	119	32	88	193	183	146	182	147	185	N	Down	0.0283784	N	Down	0.20498	N	Down	0.267685	N	Up	0.65433	Y	Down	7.72543e-06	N	Down	0.27771	N	Down	0.410685	N
AT5G23590.1	bracteal	DNAJ heat shock N-terminal domain-containing protein	Gohir.D01G161400.1	103	155	147	135	144	210	131	152	163	99	234	212	100	112	148	120	200	184	100	164	119	91	397	275	N	Down	0.337878	N	Up	0.794498	N	Down	0.125493	N	Down	0.755341	Y	Up	0.00237192	N	Up	0.80479	N	Down	0.801504	N
AT5G24270.2	bracteal	Calcium-binding EF-hand family protein	Gohir.D11G015000.5,Gohir.D11G015000.3,Gohir.D12G238800.1,Gohir.A12G237700.2,Gohir.A11G014900.1,Gohir.A11G014900.3,Gohir.A11G014900.2	25	7	12	13	6	8	173	19	152	8	146	21	61	25	83	22	32	13	70	17	62	21	75	30	N	Up	0.146318	N	Down	0.862996	N	Down	0.744891	N	Up	0.0155804	Y	Up	0	Y	Up	1.0354e-06	N	Up	0.13857	N
AT5G24314.1	bracteal	plastid transcriptionally active7	Gohir.A12G248800.2,Gohir.A12G248800.1,Gohir.D12G249600.1	97	199	131	230	265	333	211	171	169	268	233	299	185	363	260	232	240	263	264	659	169	317	212	207	N	Down	0.0899764	N	Down	0.0797718	N	Down	0.312995	N	Up	0.665659	Y	Down	0.00163664	N	Down	0.383982	N	Down	0.0413994	N
AT5G24490.1	bracteal	30S ribosomal protein	Gohir.A08G104500.1,Gohir.D08G116100.1,Gohir.1Z057400.1	344	630	561	915	900	1187	403	604	447	900	345	626	230	511	612	553	343	721	661	1498	620	1272	1102	1272	N	Down	0.117097	N	Down	0.0938438	N	Down	0.186161	N	Down	0.3356	Y	Down	9.90573e-09	N	Down	0.0257729	N	Down	0.0481514	N
AT5G24520.2	bracteal	Transducin/WD40 repeat-like superfamily protein	Gohir.D04G000300.1,Gohir.A05G415900.1	346	144	217	140	109	105	158	116	229	153	166	116	180	202	208	200	221	105	241	128	141	90	172	241	N	Up	0.0274651	N	Up	0.169227	N	Up	0.885786	N	Up	0.513177	Y	Up	0.00650668	N	Up	0.25918	N	Down	0.754231	N
AT5G25810.1	bracteal	Integrase-type DNA-binding superfamily protein	Gohir.A09G081300.1,Gohir.D10G103700.1,Gohir.A02G118900.1,Gohir.A10G085200.1,Gohir.D09G081400.1	24	246	303	585	1083	1054	173	258	213	622	164	717	89	230	538	612	132	871	169	589	187	411	432	641	Y	Down	0.00217403	N	Down	0.149525	N	Up	0.947749	N	Down	0.374823	Y	Down	0.00136351	Y	Down	1.25359e-07	N	Down	0.0139787	N
AT5G27060.1	bracteal	receptor like protein 53	Gohir.D01G076500.1,Gohir.D05G376700.1,Gohir.D05G382200.1,Gohir.A04G042200.1,Gohir.D01G079400.1	2	3	5	18	8	29	7	8	26	231	3	8	0	8	29	25	6	11	21	28	18	59	12	55	N	Down	0.565314	N	Down	0.0787484	N	Down	0.010248	N	Down	0.81524	Y	Down	5.23787e-08	N	Down	0.335624	N	Down	0.0444618	N
AT5G27290.1	bracteal	stress regulated protein	Gohir.A11G260300.1,Gohir.D11G270600.1	14	35	17	47	73	76	30	51	62	130	45	61	11	34	65	35	40	74	55	110	93	151	103	83	N	Down	0.239638	N	Down	0.0302167	N	Down	0.916331	N	Down	0.393025	Y	Down	0.0167075	N	Down	0.474251	N	Down	0.167616	N
AT5G27320.1	bracteal	alpha/beta-Hydrolases superfamily protein	Gohir.D08G229900.1,Gohir.A11G260500.1,Gohir.A11G260500.2,Gohir.D13G178200.2,Gohir.D13G178200.3,Gohir.D13G178200.1,Gohir.D13G178300.1,Gohir.A13G172400.1,Gohir.A08G212900.1,Gohir.D11G270800.1,Gohir.A13G172500.1	483	788	715	1224	876	1784	580	667	622	945	568	758	643	845	757	899	677	618	1097	1044	684	1021	1579	1072	N	Down	0.197857	N	Down	0.0924791	Y	Down	0.00083301	N	Down	0.7374	Y	Down	0.000454116	N	Down	0.266126	N	Down	0.321735	N
AT5G27560.1	bracteal	DUF1995 domain protein, putative (DUF1995)	Gohir.A11G265000.1,Gohir.D11G275200.1	79	144	68	124	259	162	75	130	102	158	156	114	60	154	109	85	106	147	176	327	105	189	179	126	N	Down	0.170532	N	Down	0.132481	N	Up	0.0487094	N	Down	0.283316	Y	Down	0.0124031	N	Up	0.339265	N	Down	0.0386657	N
AT5G27830.1	bracteal	folate receptor family protein	Gohir.D08G225400.1,Gohir.A08G208500.1,Gohir.D08G225300.1	127	191	163	239	201	272	226	254	289	397	280	257	131	247	342	339	221	225	229	188	229	260	265	304	N	Down	0.322407	N	Down	0.221479	N	Down	0.191494	N	Down	0.791894	Y	Down	0.0166618	N	Up	0.769105	N	Down	0.0763137	N
AT5G27930.1	bracteal	Protein phosphatase 2C family protein	Gohir.A11G270500.6,Gohir.A11G270500.1,Gohir.A11G270500.4,Gohir.A10G167400.1,Gohir.A13G110700.1,Gohir.D11G280600.1	65	159	172	193	292	226	168	324	97	364	88	145	110	220	127	215	81	156	309	218	430	715	162	174	N	Down	0.0448651	N	Down	0.712017	N	Up	0.379569	N	Down	0.140369	Y	Down	0	N	Down	0.202726	N	Down	0.0640018	N
AT5G28680.1	bracteal	Malectin/receptor-like protein kinase family protein	Gohir.A13G104100.1,Gohir.A02G054500.1,Gohir.A02G090800.1,Gohir.D11G165100.1,Gohir.D02G059500.1,Gohir.D13G107400.1	34	28	19	35	46	37	66	40	66	128	68	157	38	55	82	65	85	89	26	55	28	55	84	173	N	Up	0.726386	N	Down	0.201575	N	Up	0.604888	N	Up	0.404576	Y	Down	0.000791027	N	Down	0.014179	N	Down	0.508663	N
AT5G28910.2	bracteal	alpha-(1,6)-fucosyltransferase	Gohir.A11G246500.1,Gohir.A11G246500.2,Gohir.D11G256800.2,Gohir.D11G256800.1	39	118	46	94	104	136	121	130	202	113	223	207	67	84	220	110	183	146	220	129	292	139	224	118	N	Down	0.022372	N	Down	0.0569595	N	Down	0.319809	N	Down	0.892175	Y	Up	0.000256129	N	Up	0.791785	N	Down	0.671786	Y
AT5G30510.1	bracteal	ribosomal protein S1	Gohir.D02G061500.1,Gohir.A02G056300.1	443	440	345	572	600	519	295	335	302	523	248	424	253	496	418	474	261	402	466	1078	252	633	349	572	N	Up	0.987343	N	Down	0.0892234	N	Up	0.503316	N	Down	0.768471	Y	Down	1.95074e-05	N	Down	0.0526925	N	Down	0.0295351	N
AT5G35220.1	bracteal	Peptidase M50 family protein	Gohir.D11G242200.2,Gohir.A11G230900.1,Gohir.D11G242200.1	39	38	45	69	50	61	23	57	54	93	50	58	20	52	71	63	40	48	51	115	62	95	81	108	N	Up	0.993722	N	Down	0.283961	N	Down	0.539507	N	Down	0.1624	Y	Down	0.0074298	N	Down	0.766039	N	Down	0.143886	N
AT5G35410.1	bracteal	Protein kinase superfamily protein	Gohir.D06G054200.1,Gohir.A06G055200.1	260	142	228	181	204	172	252	161	421	216	255	150	130	142	323	252	150	145	214	177	247	179	302	169	N	Up	0.131498	N	Up	0.452287	N	Up	0.483546	N	Up	0.319456	Y	Up	1.04803e-06	N	Up	0.0764021	N	Down	0.827236	N
AT5G36210.1	bracteal	alpha/beta-Hydrolases superfamily protein	Gohir.D06G014300.1,Gohir.A06G016100.2,Gohir.A06G016100.1	187	152	251	197	281	204	177	152	299	220	299	208	143	149	306	274	259	173	202	168	224	163	271	187	N	Up	0.62249	N	Up	0.430216	N	Up	0.168649	N	Up	0.743346	Y	Up	0.0263778	N	Up	0.206115	N	Down	0.919539	N
AT5G37310.1	bracteal	Endomembrane protein 70 protein family	Gohir.D11G175600.2,Gohir.A07G073900.1,Gohir.D11G175600.1,Gohir.D07G177200.1,Gohir.A11G169400.1,Gohir.D07G078600.1	1069	783	639	642	627	565	823	791	921	654	1013	698	629	788	815	768	796	732	734	591	610	520	641	530	N	Up	0.39551	N	Down	0.992891	N	Up	0.629956	N	Up	0.921343	Y	Up	0.00394371	N	Up	0.144674	N	Down	0.41433	N
AT5G37600.1	bracteal	hypothetical protein	Gohir.A04G107500.1,Gohir.A07G175800.1,Gohir.D04G146900.1,Gohir.D11G174800.1,Gohir.D04G147400.1,Gohir.D13G062100.1,Gohir.A13G059900.1,Gohir.A13G059900.2,Gohir.D07G182900.1,Gohir.A11G168500.1,Gohir.A07G175800.3,Gohir.A07G175800.2	1973	1279	3062	1709	2021	2317	5832	2616	7902	4590	9972	5397	4148	2624	7492	5397	6750	4949	7028	3732	6957	4006	4675	5836	N	Up	0.233369	N	Up	0.0418545	N	Down	0.504874	N	Up	0.0454115	Y	Up	7.3808e-07	N	Up	0.0115674	N	Up	0.126721	N
AT5G38110.1	bracteal	anti- silencing function 1b	Gohir.A11G166800.1,Gohir.D11G173100.1	113	140	71	125	128	114	159	139	88	150	111	145	114	133	102	147	83	92	295	290	130	150	175	158	N	Down	0.607012	N	Down	0.105352	N	Up	0.653269	N	Up	0.764813	Y	Down	0.00162393	N	Down	0.399197	N	Down	0.733454	N
AT5G38210.1	bracteal	Protein kinase family protein	Gohir.D11G171500.1,Gohir.D11G171600.1	5	7	10	22	15	50	24	21	62	168	13	29	1	24	69	51	4	38	32	46	27	35	16	71	N	Down	0.698356	N	Down	0.172376	N	Down	0.00381526	N	Up	0.886547	Y	Down	1.22582e-06	N	Down	0.179676	N	Down	0.0177141	N
AT5G38340.1	bracteal	Disease resistance protein (TIR-NBS-LRR class) family	Gohir.A04G031700.1	56	54	40	125	146	110	95	105	128	310	119	75	32	64	174	157	39	102	101	83	66	120	88	66	N	Up	0.948377	Y	Down	0.00174536	N	Up	0.356445	N	Down	0.861862	Y	Down	0.000309732	N	Up	0.293262	N	Down	0.337904	N
AT5G38520.1	bracteal	alpha/beta-Hydrolases superfamily protein	Gohir.A13G063400.1,Gohir.D13G058800.1	10	68	22	73	119	146	43	93	65	172	78	113	32	83	89	61	56	194	71	152	107	230	153	216	N	Down	0.00126126	N	Down	0.00440995	N	Down	0.420382	N	Down	0.261427	Y	Down	2.48306e-08	N	Down	0.2779	N	Down	0.0806945	N
AT5G38660.1	bracteal	acclimation of photosynthesis to environment	Gohir.A11G162500.1	12	47	62	65	65	84	35	34	58	132	46	56	0	13	72	62	5	98	52	167	83	221	111	153	N	Down	0.294777	N	Down	0.910228	N	Down	0.5402	N	Up	0.982779	Y	Down	4.32488e-05	N	Down	0.642494	N	Down	0.0101022	N
AT5G39450.1	bracteal	F-box family protein	Gohir.A05G382700.1,Gohir.A05G382700.2,Gohir.D04G033200.1,Gohir.D04G032500.1	101	85	142	125	197	248	117	112	106	209	128	118	62	99	123	157	106	103	109	121	101	100	146	145	N	Up	0.700347	N	Up	0.681495	N	Down	0.332377	N	Up	0.936565	Y	Down	1.51609e-05	N	Up	0.798264	N	Down	0.322823	N
AT5G39600.1	bracteal	39S ribosomal protein	Gohir.D05G218100.1,Gohir.D05G218100.2,Gohir.A05G214800.1	427	282	807	426	682	415	324	470	423	598	325	409	289	384	613	724	473	399	505	429	295	318	293	479	N	Up	0.280868	N	Up	0.0302117	N	Up	0.0224278	N	Down	0.38169	Y	Down	0.00546516	N	Down	0.39794	N	Down	0.432608	N
AT5G39990.1	bracteal	Core-2/I-branching beta-1,6-N-acetylglucosaminyltransferase family protein	Gohir.A10G101100.1,Gohir.A09G022800.1	78	49	97	81	52	84	91	66	99	187	55	46	37	76	112	156	66	92	62	54	56	68	49	93	N	Up	0.337418	N	Up	0.605205	N	Down	0.177756	N	Up	0.540269	Y	Down	0.0175163	N	Up	0.685536	N	Down	0.19263	N
AT5G40230.1	bracteal	nodulin MtN21 /EamA-like transporter family protein	Gohir.D09G166200.2,Gohir.D09G166200.1,Gohir.D04G053600.2,Gohir.D04G053600.4,Gohir.D04G053500.2,Gohir.D04G053600.5,Gohir.A09G170500.1,Gohir.A09G170500.2,Gohir.A09G170500.3	67	162	64	103	140	207	158	171	149	244	140	173	160	190	170	142	157	155	146	152	116	158	111	99	N	Down	0.0462391	N	Down	0.187002	N	Down	0.114745	N	Down	0.864943	Y	Down	0.000853372	N	Down	0.501443	N	Down	0.634586	N
AT5G40330.1	bracteal	myb domain protein 23	Gohir.A06G082300.1,Gohir.D05G142600.1	8	70	41	56	84	111	42	57	35	104	30	78	16	66	31	54	51	57	61	64	39	86	52	49	N	Down	0.00148469	N	Down	0.662612	N	Down	0.46453	N	Down	0.61352	Y	Down	1.53363e-07	N	Down	0.0256483	N	Down	0.0293771	N
AT5G40340.1	bracteal	Tudor/PWWP/MBT superfamily protein	Gohir.A05G358500.1,Gohir.A05G358500.2,Gohir.D04G055600.1	104	113	133	150	94	149	146	109	207	123	155	141	54	82	177	181	97	114	95	91	91	68	170	118	N	Down	0.849806	N	Down	0.728279	N	Down	0.0871951	N	Up	0.546484	Y	Up	0.000750024	N	Up	0.758331	N	Down	0.397869	N
AT5G40850.1	bracteal	urophorphyrin methylase 1	Gohir.D10G064800.1,Gohir.A10G063300.2,Gohir.A10G063300.1	73	35	157	98	69	37	159	102	219	108	124	95	100	91	195	100	68	88	181	119	167	122	119	165	N	Up	0.141089	N	Up	0.46453	N	Up	0.0915242	N	Up	0.364088	Y	Up	0.000379273	N	Up	0.528422	N	Up	0.830682	Y
AT5G41130.1	bracteal	Esterase/lipase/thioesterase family protein	Gohir.A11G062900.1,Gohir.D11G066600.1,Gohir.A09G001100.2,Gohir.A09G001100.1,Gohir.D09G000900.1	93	138	73	98	165	132	99	209	129	299	104	173	55	113	163	184	68	141	69	99	88	119	175	234	N	Down	0.635205	N	Down	0.403804	N	Up	0.39914	N	Down	0.11575	Y	Down	1.48555e-08	N	Down	0.107353	N	Down	0.122987	N
AT5G41540.1	bracteal	Disease resistance protein (TIR-NBS-LRR class) family	Gohir.A10G230400.2,Gohir.A10G230400.1	5	18	6	27	5	35	5	56	23	97	5	8	0	25	17	15	0	23	9	34	11	22	18	24	N	Down	0.204818	N	Down	0.0110487	N	Down	0.000125529	N	Down	0.00244561	Y	Down	7.86554e-09	N	Down	0.676372	N	Down	0.0378606	N
AT5G41790.1	bracteal	COP1-interactive protein 1	Gohir.A09G190800.1,Gohir.A02G102200.4,Gohir.A02G102200.2,Gohir.A02G102200.3,Gohir.A02G102200.1,Gohir.D09G185400.1,Gohir.A02G102200.5	98	215	92	210	97	208	114	121	185	103	112	103	40	56	153	99	69	125	77	120	111	87	210	158	N	Down	0.0627324	N	Down	0.0130937	Y	Down	0.00271343	N	Down	0.889611	Y	Up	0.000281627	N	Up	0.819915	N	Down	0.564173	Y
AT5G41800.1	bracteal	Transmembrane amino acid transporter family protein	Gohir.A02G101900.1,Gohir.A02G102100.1,Gohir.A02G102100.2,Gohir.D03G082300.1,Gohir.A12G235000.1,Gohir.D12G236100.1	35	36	19	37	38	25	89	44	166	48	100	23	40	35	98	45	55	39	45	13	89	50	73	38	N	Down	0.878554	N	Down	0.15848	N	Up	0.250699	N	Up	0.315389	Y	Up	2.66854e-06	N	Up	0.0184596	N	Up	0.832548	Y
AT5G42250.1	bracteal	Zinc-binding alcohol dehydrogenase family protein	Gohir.A01G108000.2,Gohir.A01G108000.1,Gohir.D01G094400.2,Gohir.D01G094400.1	132	101	256	145	225	112	126	91	176	99	134	124	94	92	165	197	149	113	181	105	153	69	128	90	N	Up	0.524818	N	Up	0.137058	Y	Up	0.00560266	N	Up	0.507521	Y	Up	0.000405516	N	Up	0.817348	N	Up	0.948747	N
AT5G42740.1	bracteal	Sugar isomerase (SIS) family protein	Gohir.D01G104300.3,Gohir.D01G104300.2,Gohir.D01G104300.1,Gohir.A01G116000.1,Gohir.A01G116000.2	804	320	562	378	554	283	394	333	533	315	505	354	477	469	501	519	529	354	591	350	270	204	250	241	N	Up	0.0135601	N	Up	0.179645	Y	Up	0.00425686	N	Up	0.691443	Y	Up	4.23136e-05	N	Up	0.183192	N	Up	0.959008	N
AT5G42850.2	bracteal	Thioredoxin superfamily protein	Gohir.A09G099700.1,Gohir.D09G099100.1	3266	2260	3538	1742	4089	1583	2265	2240	796	1082	2208	2185	1738	2458	1176	1688	2969	2294	2110	1215	1047	644	768	844	N	Up	0.426561	N	Up	0.0891558	N	Up	0.0125215	N	Up	0.988821	Y	Down	0.00891749	N	Up	0.982053	N	Down	0.178059	Y
AT5G43850.1	bracteal	RmlC-like cupins superfamily protein	Gohir.D09G221200.1,Gohir.A09G218900.2,Gohir.A09G218900.1,Gohir.D09G220700.1	488	1468	1379	1664	1609	1912	534	794	296	660	663	1687	357	1056	510	771	1080	1717	1487	887	832	949	1289	1015	N	Down	0.0116507	N	Down	0.644902	N	Down	0.41958	N	Down	0.35704	Y	Down	1.92936e-09	Y	Down	0.000249885	Y	Down	0.000149299	Y
AT5G43970.1	bracteal	translocase of outer membrane 22-V	Gohir.A10G107800.1,Gohir.A07G151800.1,Gohir.D07G210200.1,Gohir.A07G204200.1,Gohir.D07G158100.1,Gohir.D08G210000.1,Gohir.A08G190800.1,Gohir.D10G158500.1,Gohir.A08G192000.1	709	725	1368	1060	1041	1030	791	1043	988	1318	972	1148	603	664	1242	1542	807	1042	1199	1486	756	1343	1162	1524	N	Down	0.964834	N	Up	0.374776	N	Up	0.961894	N	Down	0.497391	Y	Down	0.0128115	N	Down	0.509273	N	Down	0.790616	N
AT5G44005.1	bracteal	hypothetical protein	Gohir.D07G157500.1,Gohir.A07G150900.1,Gohir.D11G139000.1,Gohir.A11G132900.1	893	111	1429	389	890	217	544	733	641	285	1936	805	470	759	489	623	2729	718	1198	249	1342	281	504	182	N	Up	0.0104759	N	Up	0.0229272	Y	Up	0.00454081	N	Down	0.755786	Y	Up	4.07738e-07	N	Up	0.0964656	N	Down	0.0937982	N
AT5G44200.2	bracteal	CAP-binding protein 20	Gohir.A11G293700.1	64	63	133	100	156	118	214	264	88	212	84	77	260	212	83	84	113	120	112	61	119	124	124	92	N	Up	0.986801	N	Up	0.509022	N	Up	0.274631	N	Down	0.759299	Y	Down	6.02132e-07	N	Up	0.886252	N	Up	0.758741	N
AT5G45100.1	bracteal	SBP (S-ribonuclease binding protein) family protein	Gohir.D10G046600.1,Gohir.D06G145400.1,Gohir.D09G076800.1,Gohir.D06G145400.2,Gohir.A06G142300.3,Gohir.A06G142300.2,Gohir.A06G142300.1,Gohir.A05G144500.2,Gohir.A05G144500.1,Gohir.A10G045400.1,Gohir.A09G076900.1	1560	1206	1746	1168	1699	1234	1114	1025	1369	872	1221	869	216	746	1543	1385	981	852	551	262	719	413	1135	651	N	Up	0.482713	N	Up	0.162171	N	Up	0.122434	N	Up	0.836689	Y	Up	0.000101946	N	Up	0.181369	N	Down	0.00568859	N
AT5G45140.1	bracteal	nuclear RNA polymerase C2	Gohir.A10G238600.3,Gohir.D11G004200.2,Gohir.D10G250500.2,Gohir.D10G250500.1,Gohir.D04G016900.1,Gohir.A05G399000.1,Gohir.D11G004200.1,Gohir.A11G004800.1,Gohir.A11G004700.2,Gohir.A11G004700.1,Gohir.A10G238600.1,Gohir.A10G238600.2,Gohir.A11G004600.1,Gohir.D11G004000.1,Gohir.D09G047700.1,Gohir.D11G004100.1,Gohir.D11G004000.2	160	140	171	183	144	153	185	188	266	186	188	164	199	220	214	169	277	229	207	234	160	205	176	112	N	Up	0.744229	N	Down	0.835728	N	Down	0.804381	N	Down	0.957734	Y	Up	0.0141931	N	Up	0.662896	N	Down	0.799932	N
AT5G45275.1	bracteal	Major facilitator superfamily protein	Gohir.A11G225600.1,Gohir.A08G147300.1,Gohir.D11G236400.1,Gohir.D08G238500.1,Gohir.D08G239000.1,Gohir.D08G168500.1	18	50	51	74	73	71	46	90	76	124	45	73	31	50	81	89	40	82	58	76	55	91	57	69	N	Down	0.0524756	N	Down	0.283061	N	Up	0.93818	N	Down	0.200704	Y	Down	0.00578278	N	Down	0.236035	N	Down	0.487546	N
AT5G45310.1	bracteal	coiled-coil protein	Gohir.D08G169400.2,Gohir.A08G148300.1,Gohir.D08G169400.1	5	37	22	75	98	120	30	53	38	95	70	77	16	22	45	59	23	66	16	48	29	84	115	78	N	Down	0.00384871	N	Down	0.00360713	N	Down	0.445718	N	Down	0.374604	Y	Down	1.3957e-05	N	Down	0.781734	N	Down	0.759253	N
AT5G45390.1	bracteal	CLP protease P4	Gohir.A08G146600.1,Gohir.D08G167700.1	580	490	636	641	563	549	471	472	392	571	386	377	411	322	485	605	289	350	595	665	433	434	505	754	N	Up	0.656753	N	Down	0.9829	N	Up	0.900556	N	Down	0.993941	Y	Down	0.0028338	N	Up	0.933272	N	Up	0.430137	N
AT5G45530.1	bracteal	transmembrane protein, putative (DUF594)	Gohir.D12G206200.1,Gohir.A12G205200.1	11	46	18	60	27	107	78	66	56	92	34	56	48	73	62	53	20	62	173	210	63	101	77	96	N	Down	0.0217012	N	Down	0.00679334	Y	Down	2.44559e-05	N	Up	0.750446	Y	Down	0.0122073	N	Down	0.268341	N	Down	0.426829	N
AT5G45620.1	bracteal	Proteasome component (PCI) domain protein	Gohir.D03G176900.1,Gohir.D11G030700.2,Gohir.A08G152800.1	1308	684	1400	724	898	563	983	775	860	509	775	694	722	913	864	921	837	638	1167	747	502	398	532	510	N	Up	0.0789831	N	Up	0.0234261	N	Up	0.0283778	N	Up	0.55874	Y	Up	0.000616319	N	Up	0.665784	N	Down	0.391952	N
AT5G45650.1	bracteal	subtilase family protein	Gohir.D10G033500.1,Gohir.D06G140300.1,Gohir.A06G122500.1,Gohir.A10G032800.1	27	46	12	19	46	24	47	99	87	174	53	63	31	58	72	56	33	83	44	68	100	88	142	121	N	Down	0.448544	N	Down	0.378935	N	Up	0.143934	N	Down	0.368814	Y	Down	0.00209233	N	Down	0.661739	N	Down	0.285792	N
AT5G45680.1	bracteal	FK506-binding protein 13	Gohir.A12G076700.2,Gohir.A12G076700.1,Gohir.D12G075000.1	70	107	113	88	184	139	66	95	100	190	77	130	72	109	112	120	46	154	160	347	114	246	127	200	N	Down	0.342716	N	Up	0.465965	N	Up	0.258362	N	Down	0.486384	Y	Down	7.26262e-05	N	Down	0.125975	N	Down	0.359136	N
AT5G45775.2	bracteal	Ribosomal L5P family protein	Gohir.D06G137800.1,Gohir.A06G132300.1,Gohir.A09G074800.1,Gohir.D09G074600.1	5510	2382	3953	2505	2599	2244	2167	2037	1897	2673	1794	2407	2783	2772	2242	2957	2253	2278	2948	2653	1702	2363	1748	1901	N	Up	0.019108	N	Up	0.109589	N	Up	0.471444	N	Up	0.877119	Y	Down	0.00217047	N	Down	0.246338	N	Up	0.986423	N
AT5G45860.1	bracteal	PYR1-like 11	Gohir.A02G141900.1,Gohir.D03G052700.1	1246	646	403	695	649	768	474	503	440	714	448	611	201	447	516	452	443	589	488	421	506	534	494	487	N	Up	0.0728595	N	Down	0.125342	N	Down	0.427113	N	Down	0.905569	Y	Down	0.00414458	N	Down	0.240564	N	Down	0.0125402	N
AT5G46410.2	bracteal	SCP1-like small phosphatase 4	Gohir.A06G135600.3,Gohir.A10G037900.1,Gohir.A10G037900.2,Gohir.D06G140800.1,Gohir.A06G135600.1,Gohir.A06G135600.2,Gohir.D10G038900.2,Gohir.D10G038900.1	255	297	267	312	227	356	358	290	367	260	488	347	285	309	280	248	432	361	394	332	179	135	444	304	N	Down	0.679622	N	Down	0.603983	N	Down	0.0488266	N	Up	0.625153	Y	Up	0.0104002	N	Up	0.203978	N	Down	0.795846	N
AT5G46580.1	bracteal	pentatricopeptide (PPR) repeat-containing protein	Gohir.A11G030000.1,Gohir.D12G212300.1,Gohir.A12G209600.1,Gohir.D11G028600.1,Gohir.D11G028500.1	175	190	266	292	241	257	130	210	107	199	135	198	84	265	138	165	92	224	265	491	112	199	138	214	N	Down	0.841865	N	Down	0.756769	N	Down	0.769852	N	Down	0.29367	Y	Down	9.82391e-05	N	Down	0.229281	N	Down	0.00235123	N
AT5G47580.1	bracteal	transmembrane protein	Gohir.D12G220300.1,Gohir.A12G217800.1	41	38	87	112	69	73	39	37	80	117	63	47	16	39	102	123	19	51	40	42	58	52	77	69	N	Up	0.889478	N	Down	0.448957	N	Down	0.86359	N	Up	0.951199	Y	Down	0.0309158	N	Up	0.497428	N	Down	0.237602	N
AT5G47800.1	bracteal	Phototropic-responsive NPH3 family protein	Gohir.A06G202900.1,Gohir.D06G218800.1	11	6	42	12	30	20	150	99	193	61	120	41	18	35	70	53	28	36	49	59	60	47	71	54	N	Up	0.568709	N	Up	0.011281	N	Up	0.336365	N	Up	0.395704	Y	Up	1.73759e-11	N	Up	0.00427388	N	Down	0.364646	N
AT5G48170.1	bracteal	F-box family protein	Gohir.D07G092300.1,Gohir.D07G197600.1,Gohir.D07G197500.1,Gohir.A07G191100.1,Gohir.A07G191200.1,Gohir.A07G087400.1	3	2	20	5	43	13	70	65	80	34	74	82	7	18	75	62	70	57	44	33	104	36	78	24	N	Up	0.810448	N	Up	0.324757	N	Up	0.00727282	N	Up	0.892592	Y	Up	0.000134311	N	Down	0.806916	N	Down	0.407751	N
AT5G48220.1	bracteal	Aldolase-type TIM barrel family protein	Gohir.D07G170900.1,Gohir.D11G155000.1,Gohir.A11G148200.1,Gohir.A11G148200.2,Gohir.A07G163900.2,Gohir.A07G163900.1	730	886	660	810	939	909	866	885	479	645	761	870	471	793	564	635	535	721	782	856	527	600	613	601	N	Down	0.600646	N	Down	0.478085	N	Up	0.875676	N	Down	0.961202	Y	Down	0.0159666	N	Down	0.601048	N	Down	0.0685258	N
AT5G48380.1	bracteal	BAK1-interacting receptor-like kinase 1	Gohir.A01G225300.1,Gohir.A11G144100.5,Gohir.A11G144100.4,Gohir.A11G144100.3,Gohir.A11G144100.2,Gohir.A11G144100.1,Gohir.D01G214900.1,Gohir.A07G195400.1,Gohir.D07G202000.1,Gohir.D11G150500.1,Gohir.D11G150500.2,Gohir.D01G215000.1	390	466	492	519	516	711	490	521	607	1016	524	587	386	648	626	631	586	603	521	440	365	387	602	753	N	Down	0.636377	N	Down	0.858045	N	Down	0.138971	N	Down	0.881243	Y	Down	0.000217302	N	Down	0.664702	N	Down	0.0772262	N
AT5G48545.1	bracteal	histidine triad nucleotide-binding 3	Gohir.A11G141300.2,Gohir.A11G141300.3,Gohir.A11G141300.1,Gohir.D11G147600.2,Gohir.D11G147600.3,Gohir.D11G147600.1	27	47	114	115	175	190	67	162	128	194	103	88	67	79	158	139	48	108	139	202	121	263	190	261	N	Down	0.324045	N	Down	0.993062	N	Down	0.742529	N	Down	0.0794224	Y	Down	0.0083143	N	Up	0.710771	N	Down	0.749601	N
AT5G48840.1	bracteal	pantoate-beta-alanine ligase	Gohir.D07G162300.1,Gohir.A07G156000.1,Gohir.A07G156000.2	33	63	35	63	48	83	50	79	43	96	50	53	41	45	53	58	24	62	68	99	61	81	77	105	N	Down	0.204744	N	Down	0.145454	N	Down	0.0744592	N	Down	0.424362	Y	Down	9.91423e-05	N	Down	0.878825	N	Down	0.876522	N
AT5G48850.1	bracteal	Tetratricopeptide repeat (TPR)-like superfamily protein	Gohir.D11G142800.1,Gohir.D07G162200.1,Gohir.A07G155900.1,Gohir.A11G136500.1	16	27	27	83	130	138	180	130	169	165	328	71	60	72	63	56	104	85	37	20	99	105	79	85	N	Down	0.418399	N	Down	0.0698013	N	Down	0.829435	N	Up	0.488669	N	Up	0.896336	Y	Up	0.00189105	N	Down	0.733171	N
AT5G48930.1	bracteal	hydroxycinnamoyl-CoA shikimate/quinate hydroxycinnamoyl transferase	Gohir.D10G118900.2,Gohir.D10G118900.1,Gohir.D10G119700.1,Gohir.D05G054200.1,Gohir.D06G201000.1,Gohir.A06G192300.2,Gohir.A06G192300.3,Gohir.A06G192300.1,Gohir.D10G119000.1,Gohir.D06G200200.1,Gohir.D06G201100.1,Gohir.D10G120300.1,Gohir.A06G193500.1,Gohir.A10G147800.1,Gohir.D05G118600.3,Gohir.D05G118600.2,Gohir.D05G118600.1,Gohir.D05G118600.4,Gohir.A06G193400.1,Gohir.D06G201200.1,Gohir.D06G201300.1,…	500	1509	539	636	754	764	742	1216	594	999	484	549	956	1316	661	799	257	608	1442	1263	655	863	506	632	N	Down	0.0504796	N	Down	0.562172	N	Down	0.977614	N	Down	0.227792	Y	Down	1.41454e-05	N	Down	0.627438	N	Down	0.233807	N
AT5G49400.1	bracteal	zinc knuckle (CCHC-type) family protein	Gohir.A09G065500.1,Gohir.A09G065500.2,Gohir.D09G064400.1,Gohir.D09G064400.2,Gohir.A09G065500.3,Gohir.A10G171300.1,Gohir.D10G178400.1,Gohir.D10G178400.2	750	555	710	588	746	606	608	430	653	473	828	717	484	625	640	699	855	688	789	495	486	392	684	609	N	Up	0.418805	N	Up	0.519934	N	Up	0.328755	N	Up	0.403573	Y	Up	0.00851018	N	Up	0.573656	N	Down	0.401847	N
AT5G49660.1	bracteal	Leucine-rich repeat transmembrane protein kinase family protein	Gohir.A06G028700.1,Gohir.A06G028300.1,Gohir.A02G079100.1,Gohir.D02G087200.1,Gohir.D05G218200.1,Gohir.A05G214900.1,Gohir.1Z090100.1,Gohir.D05G266300.1	69	54	79	85	101	129	162	88	236	121	375	206	85	63	185	136	242	185	179	84	286	182	580	375	N	Up	0.628286	N	Down	0.855893	N	Down	0.382756	N	Up	0.196571	Y	Up	9.66846e-06	N	Up	0.0636054	N	Up	0.63684	N
AT5G49910.1	bracteal	chloroplast heat shock protein 70-2	Gohir.A10G145100.1,Gohir.D09G212600.1,Gohir.D09G208200.1,Gohir.D10G121900.1,Gohir.D02G007600.1,Gohir.A02G007800.1	662	488	630	715	602	611	521	622	604	805	696	835	257	439	638	671	460	799	649	1038	534	649	982	1140	N	Up	0.417707	N	Down	0.666107	N	Down	0.944842	N	Down	0.668539	Y	Down	0.0180025	N	Down	0.477749	N	Down	0.0876853	N
AT5G50570.2	bracteal	Squamosa promoter-binding protein-like (SBP domain) transcription factor family protein	Gohir.A03G124700.2,Gohir.A01G154100.1,Gohir.D07G054500.1,Gohir.A03G124700.3,Gohir.D11G040400.1	10	52	53	92	98	144	60	93	67	190	19	54	93	69	95	111	8	44	72	100	51	63	33	35	N	Down	0.00770401	N	Down	0.123614	N	Down	0.149278	N	Down	0.415321	Y	Down	8.12033e-10	N	Down	0.0724424	N	Up	0.684284	N
AT5G50915.2	bracteal	basic helix-loop-helix (bHLH) DNA-binding superfamily protein	Gohir.A07G047600.1,Gohir.D07G051900.2,Gohir.A11G038000.1,Gohir.D11G041300.1	2	5	103	206	514	256	20	40	46	131	47	64	5	49	104	144	41	67	36	51	48	100	113	160	N	Down	0.396942	N	Down	0.38344	N	Up	0.0272506	N	Down	0.311754	Y	Down	2.72446e-08	N	Down	0.419144	N	Down	0.0039998	N
AT5G51060.1	bracteal	NADPH/respiratory burst oxidase protein D	Gohir.D12G197600.1,Gohir.D07G050200.1,Gohir.D03G111400.1,Gohir.A07G045800.1,Gohir.A12G195200.1	97	254	158	297	422	348	271	442	319	580	397	442	147	325	453	360	340	437	236	162	354	285	441	296	N	Down	0.0337449	N	Down	0.0454278	N	Up	0.386744	N	Down	0.477946	Y	Down	0.00188872	N	Down	0.693896	N	Down	0.0196353	N
AT5G51100.1	bracteal	Fe superoxide dismutase 2	Gohir.A07G045200.2,Gohir.A07G045200.1,Gohir.D07G049600.1,Gohir.D07G049600.2,Gohir.D07G049600.3,Gohir.D07G049600.4	75	89	78	139	145	147	262	289	141	340	324	474	69	171	154	160	197	680	110	201	216	315	192	281	N	Down	0.677484	N	Down	0.0902642	N	Down	0.971364	N	Down	0.825883	Y	Down	0.000159534	N	Down	0.22574	N	Down	0.0358029	N
AT5G51820.1	bracteal	phosphoglucomutase	Gohir.D12G263100.1,Gohir.A12G262400.1	41	147	51	110	124	136	68	141	85	146	90	131	36	72	105	115	43	118	90	121	128	126	93	95	N	Down	0.215401	N	Down	0.0339195	N	Down	0.72272	N	Down	0.295354	Y	Down	0.00310381	N	Down	0.475303	N	Down	0.209111	N
AT5G51830.1	bracteal	pfkB-like carbohydrate kinase family protein	Gohir.D12G263000.2,Gohir.A12G262300.1,Gohir.A09G179300.1,Gohir.D01G083200.1,Gohir.D09G174600.1,Gohir.D11G228000.1,Gohir.D12G263000.1	517	189	287	259	220	229	89	116	125	235	77	101	113	73	192	334	83	109	112	110	107	124	162	205	N	Up	0.0248165	N	Up	0.730936	N	Down	0.875481	N	Down	0.588719	Y	Down	3.56255e-05	N	Down	0.473469	N	Up	0.333064	Y
AT5G51880.1	bracteal	2-oxoglutarate (2OG) and Fe(II)-dependent oxygenase superfamily protein	Gohir.D09G174800.1,Gohir.A09G179500.1,Gohir.A13G064700.1,Gohir.D13G056900.1	352	230	326	267	362	308	352	287	220	315	285	308	245	345	228	278	254	252	322	284	164	198	200	227	N	Up	0.277604	N	Up	0.508759	N	Up	0.471481	N	Up	0.630061	Y	Down	0.00940726	N	Down	0.781594	N	Down	0.292137	N
AT5G52380.1	bracteal	VASCULAR-RELATED NAC-DOMAIN 6	Gohir.A12G257200.1,Gohir.D12G258500.1	230	185	195	208	142	178	182	183	141	197	206	175	105	81	141	201	116	162	200	99	120	112	216	218	N	Up	0.587695	N	Down	0.828442	N	Down	0.371847	N	Down	0.990459	Y	Down	0.0293385	N	Up	0.585854	N	Up	0.657351	N
AT5G52540.1	bracteal	keratin-associated protein, putative (DUF819)	Gohir.A09G039600.1,Gohir.D09G044100.1	41	105	42	62	111	103	142	113	81	147	65	80	104	122	102	103	51	99	158	185	67	99	41	68	N	Down	0.0525246	N	Down	0.325394	N	Up	0.7915	N	Up	0.643535	Y	Down	0.000483574	N	Down	0.621743	N	Down	0.712374	N
AT5G52580.2	bracteal	RabGAP/TBC domain-containing protein	Gohir.A11G177700.2,Gohir.A11G177700.1,Gohir.A11G209800.1,Gohir.A02G088900.1,Gohir.D06G068300.1	565	209	449	257	405	260	299	234	376	215	251	332	135	180	250	231	236	289	290	305	213	169	297	195	N	Up	0.00931966	N	Up	0.298312	N	Up	0.093463	N	Up	0.576071	Y	Up	4.15002e-05	N	Down	0.316611	N	Down	0.478442	N
AT5G52810.1	bracteal	NAD(P)-binding Rossmann-fold superfamily protein	Gohir.D12G255800.1,Gohir.A12G253500.1	130	98	293	257	148	195	156	208	103	182	164	229	146	121	156	227	156	167	131	88	69	95	129	196	N	Up	0.514548	N	Up	0.665484	N	Down	0.265297	N	Down	0.535488	Y	Down	0.000363692	N	Down	0.270028	N	Up	0.673383	N
AT5G52980.1	bracteal	ER-based factor for assembly of V-ATPase	Gohir.A08G155600.1,Gohir.A08G155600.2,Gohir.A08G155600.3,Gohir.A08G155600.4,Gohir.A08G155600.5,Gohir.A08G155600.6,Gohir.A06G181300.2,Gohir.A06G181300.3,Gohir.A06G181300.1,Gohir.A06G181300.4,Gohir.D06G188100.1,Gohir.D06G188100.2,Gohir.D08G176200.1,Gohir.D08G176200.2,Gohir.D08G176200.3,Gohir.D08G176200.4	439	540	287	320	460	441	483	480	356	240	621	554	415	615	319	247	464	473	466	411	270	226	423	291	N	Down	0.578798	N	Down	0.712038	N	Up	0.842314	N	Up	0.990913	Y	Up	0.00390256	N	Up	0.659535	N	Down	0.178871	N
AT5G53120.4	bracteal	spermidine synthase 3	Gohir.D08G103400.1	89	54	151	77	52	99	98	89	161	102	121	82	47	64	147	171	86	73	56	66	105	99	144	114	N	Up	0.289934	N	Up	0.0480327	N	Down	0.0662047	N	Up	0.843156	Y	Up	0.0053603	N	Up	0.265082	N	Down	0.583707	N
AT5G53150.1	bracteal	DnaJ heat shock amino-terminal domain protein	Gohir.A07G050700.1,Gohir.D07G055200.1,Gohir.D09G178900.1,Gohir.A05G413500.1,Gohir.A03G125200.1,Gohir.D02G148000.1,Gohir.D04G002600.1,Gohir.A03G125200.2,Gohir.A09G184100.1	187	210	244	222	191	204	196	179	329	226	230	210	99	172	306	299	140	168	213	247	169	175	300	258	N	Down	0.760804	N	Up	0.752789	N	Down	0.764339	N	Up	0.841422	Y	Up	0.00534009	N	Up	0.751236	N	Down	0.166369	N
AT5G53160.2	bracteal	regulatory components of ABA receptor 3	Gohir.D08G131000.1,Gohir.D08G131000.2,Gohir.A12G235900.2,Gohir.A09G183900.1,Gohir.D11G024400.1,Gohir.D12G252100.1,Gohir.D09G178700.1,Gohir.A05G413400.1,Gohir.A12G235900.1,Gohir.A12G251300.1,Gohir.D04G002700.1,Gohir.D04G002700.2,Gohir.A09G183900.2,Gohir.D11G024400.2,Gohir.A11G024800.2,Gohir.A11G024800.1,Gohir.D12G237100.1	1985	2122	2136	1776	2168	2095	2750	1991	3067	2069	3539	2634	2087	2356	2973	2486	3309	2556	2704	1593	2479	1761	3358	2399	N	Down	0.851744	N	Up	0.518433	N	Up	0.868149	N	Up	0.416607	Y	Up	0.000413937	N	Up	0.226549	N	Down	0.638377	N
AT5G53220.2	bracteal	hypothetical protein	Gohir.D12G253600.1,Gohir.A12G251900.1,Gohir.A12G251900.2	49	64	93	90	99	104	88	92	125	85	126	94	52	52	123	121	51	72	64	49	61	58	100	49	N	Down	0.58012	N	Up	0.933125	N	Down	0.848881	N	Down	0.931465	Y	Up	0.0279115	N	Up	0.389614	N	Equal	0.972368	N
AT5G53390.1	bracteal	O-acyltransferase (WSD1-like) family protein	Gohir.D13G168100.1,Gohir.D13G040600.2,Gohir.D02G209000.2,Gohir.D02G209000.1,Gohir.D02G208800.2,Gohir.A07G137900.1,Gohir.A03G188200.1,Gohir.D07G143000.1,Gohir.A07G137800.1,Gohir.D02G208800.1,Gohir.A03G188000.1,Gohir.A13G042100.1,Gohir.A13G042100.2,Gohir.A13G042100.3,Gohir.D13G040600.1	172	500	273	536	204	373	155	170	131	308	75	97	115	185	168	298	62	64	279	535	168	221	280	520	N	Down	0.00839064	N	Down	0.025666	N	Down	0.00878294	N	Down	0.842774	Y	Down	0.000122357	N	Down	0.447849	N	Down	0.22231	Y
AT5G53490.1	bracteal	Tetratricopeptide repeat (TPR)-like superfamily protein	Gohir.D11G247000.1,Gohir.A09G185500.1,Gohir.D03G118200.1,Gohir.D03G118200.3,Gohir.D03G118200.5,Gohir.1Z034900.1	111	212	97	182	469	376	127	348	162	352	165	257	76	354	160	139	93	229	511	1049	195	521	213	276	N	Down	0.128442	N	Down	0.0597129	N	Up	0.320273	N	Down	0.0392371	Y	Down	3.71042e-08	N	Down	0.131519	N	Down	0.0169596	N
AT5G53800.1	bracteal	nucleic acid-binding protein	Gohir.D05G358300.1,Gohir.A04G028900.1	296	289	431	372	281	342	240	252	395	241	345	270	117	137	380	507	234	186	310	128	279	270	408	317	N	Up	0.954576	N	Up	0.660009	N	Down	0.393495	N	Down	0.91587	Y	Up	0.000239981	N	Up	0.373379	N	Down	0.684651	N
AT5G54160.1	bracteal	O-methyltransferase 1	Gohir.D01G085800.1,Gohir.A12G242100.1,Gohir.A09G112600.1,Gohir.A08G105100.1,Gohir.D12G243300.1,Gohir.D12G243400.1,Gohir.A12G246200.2,Gohir.A12G246200.3,Gohir.A12G246200.1,Gohir.A09G112500.1,Gohir.A09G112500.2,Gohir.D09G109200.1,Gohir.A13G164700.1,Gohir.D01G180200.1,Gohir.D12G246900.1,Gohir.A10G191300.1,Gohir.D08G116900.1,Gohir.A12G117200.1,Gohir.A12G242200.1,Gohir.D12G120800.1,Gohir.A01G189400.1,…	12255	1439	15464	2791	2733	1110	2114	1354	2927	2392	2153	973	1156	1148	3086	10118	1501	1023	2962	1648	3408	2407	2058	2362	Y	Up	1.27175e-06	Y	Up	9.36658e-05	Y	Up	0.00564489	N	Up	0.267514	N	Up	0.407165	Y	Up	0.00215009	N	Up	0.977235	Y
AT5G54380.1	bracteal	protein kinase family protein	Gohir.D10G222600.1,Gohir.D05G360600.1,Gohir.A01G067500.1,Gohir.A02G174000.1,Gohir.A10G213500.1,Gohir.D01G054800.1	8	64	24	38	26	43	67	85	69	121	16	66	27	46	64	68	12	41	137	227	77	94	34	34	N	Down	0.000731045	N	Down	0.333607	N	Down	0.236834	N	Down	0.646321	Y	Down	0.00214762	N	Down	0.00409783	N	Down	0.388476	N
AT5G54400.1	bracteal	S-adenosyl-L-methionine-dependent methyltransferases superfamily protein	Gohir.A01G067200.1,Gohir.D01G054400.1,Gohir.A04G027700.1,Gohir.D05G360400.1	320	571	1046	649	449	632	233	328	212	415	127	163	83	191	290	615	97	200	161	186	159	173	97	118	N	Down	0.135566	N	Up	0.201848	N	Down	0.27967	N	Down	0.428762	Y	Down	1.28203e-05	N	Down	0.449435	N	Down	0.194118	Y
AT5G54590.2	bracteal	Protein kinase superfamily protein	Gohir.A01G072900.1,Gohir.A13G142100.1,Gohir.D13G146800.1,Gohir.D13G146800.3,Gohir.D13G146800.2,Gohir.D01G059500.1,Gohir.A10G017100.1,Gohir.D10G017200.1	269	405	212	259	434	228	338	242	333	210	300	235	212	218	265	259	242	239	254	308	223	225	247	182	N	Down	0.292684	N	Down	0.566317	Y	Up	0.00461355	N	Up	0.43935	Y	Up	0.000833388	N	Up	0.389886	N	Down	0.958345	N
AT5G54600.1	bracteal	Translation protein SH3-like family protein	Gohir.A01G073000.1,Gohir.D01G059600.1	200	359	245	366	584	431	226	296	210	465	141	213	98	167	291	262	150	232	359	1252	380	659	279	509	N	Down	0.14446	N	Down	0.189526	N	Up	0.163436	N	Down	0.542465	Y	Down	3.13344e-09	N	Down	0.180099	N	Down	0.351477	N
AT5G54770.1	bracteal	thiazole biosynthetic enzyme, chloroplast (ARA6) (THI1) (THI4)	Gohir.A06G145200.1,Gohir.A05G168100.1,Gohir.A01G075700.1,Gohir.D01G063000.1,Gohir.D05G171200.1,Gohir.D06G151000.1	930	1407	1345	3996	1398	1262	1964	1804	2033	6204	2402	3566	1166	1440	2962	3013	1598	5695	6255	16080	3589	11279	3518	7449	N	Down	0.26746	N	Down	0.0831576	N	Up	0.77005	N	Up	0.830907	Y	Down	1.57431e-08	N	Down	0.105936	N	Down	0.42627	N
AT5G54860.1	bracteal	Major facilitator superfamily protein	Gohir.D13G143600.1,Gohir.A13G138800.1	37	34	17	25	27	28	20	14	21	74	14	31	9	18	19	20	12	28	31	37	23	25	20	43	N	Up	0.919625	N	Down	0.490928	N	Down	0.906208	N	Up	0.73077	Y	Down	0.00462426	N	Down	0.153975	N	Down	0.544337	N
AT5G55220.1	bracteal	trigger factor type chaperone family protein	Gohir.D01G070900.1,Gohir.A01G084500.1	80	122	70	192	73	96	75	94	86	153	74	112	21	56	84	99	47	107	105	471	94	137	110	160	N	Down	0.333043	N	Down	0.00631629	N	Down	0.335301	N	Down	0.666809	Y	Down	0.00072133	N	Down	0.253781	N	Down	0.316891	N
AT5G55280.1	bracteal	homolog of bacterial cytokinesis Z-ring protein FTSZ 1-1	Gohir.D01G071400.1,Gohir.D13G140300.1,Gohir.A13G136000.1,Gohir.A01G085100.1	166	194	106	168	154	159	150	205	107	174	124	129	154	159	116	137	80	133	232	540	113	200	107	139	N	Down	0.698621	N	Down	0.166252	N	Down	0.918721	N	Down	0.495802	Y	Down	0.0025492	N	Down	0.910263	N	Down	0.932427	N
AT5G55480.1	bracteal	SHV3-like 1	Gohir.A01G085700.1,Gohir.D01G072000.1,Gohir.A04G010400.2	108	284	51	273	181	170	116	253	175	432	100	228	123	148	148	250	63	296	158	413	223	314	166	240	N	Down	0.0899264	Y	Down	0.00181946	N	Up	0.805377	N	Down	0.35359	Y	Down	4.25425e-06	N	Down	0.00856575	N	Down	0.647912	Y
AT5G55620.1	bracteal	hypothetical protein	Gohir.A04G006500.1,Gohir.D05G382800.1	7204	29047	4183	19282	1698	18448	4196	5208	2119	1095	4699	9391	4968	14597	2215	3195	9800	20362	13158	8396	4118	3603	7294	6724	N	Down	0.100323	Y	Down	0.00345513	Y	Down	0	N	Down	0.752913	Y	Up	0.0139364	N	Down	0.249687	N	Down	0.00230336	N
AT5G56170.1	bracteal	LORELEI-LIKE-GPI-ANCHORED PROTEIN 1	Gohir.A13G129000.1,Gohir.D13G113200.1,Gohir.D13G132200.1,Gohir.D13G132200.2	1288	1145	623	652	878	699	802	790	687	1052	684	961	1011	1221	700	725	575	852	1440	1447	584	696	469	625	N	Up	0.788531	N	Down	0.877726	N	Up	0.281533	N	Up	0.970559	Y	Down	0.000310038	N	Down	0.492491	N	Down	0.500639	N
AT5G56260.1	bracteal	Ribonuclease E inhibitor RraA/Dimethylmenaquinone methyltransferase	Gohir.D09G060900.1,Gohir.A08G026300.1,Gohir.A09G062000.1,Gohir.A09G062000.2,Gohir.D08G036700.1	1416	1178	1030	991	1503	1237	1062	1210	756	1168	1017	1290	1277	1553	1024	990	987	1147	1242	1312	750	828	768	685	N	Up	0.614683	N	Up	0.894471	N	Up	0.345269	N	Down	0.748226	Y	Down	0.000210627	N	Down	0.420938	N	Down	0.458063	N
AT5G56350.1	bracteal	Pyruvate kinase family protein	Gohir.A03G021900.1,Gohir.D13G215100.1,Gohir.A13G211200.1,Gohir.A08G083100.1,Gohir.D08G092500.1,Gohir.D03G146800.1,Gohir.D13G104800.1	1034	402	825	457	514	397	656	505	869	487	708	471	480	525	731	710	794	459	833	422	495	378	512	543	N	Up	0.0105288	N	Up	0.0442978	N	Up	0.241361	N	Up	0.529198	Y	Up	1.77623e-05	N	Up	0.120288	N	Down	0.757268	N
AT5G56520.1	bracteal	hypothetical protein	Gohir.A12G175500.1,Gohir.1Z030200.1	130	131	144	250	304	225	99	129	97	153	142	122	144	158	181	188	144	118	191	121	219	287	126	124	N	Down	0.990411	N	Down	0.0805055	N	Up	0.366325	N	Down	0.597773	Y	Down	0.0123707	N	Up	0.686186	N	Down	0.86497	N
AT5G56610.1	bracteal	Phosphotyrosine protein phosphatases superfamily protein	Gohir.A06G173100.1,Gohir.A06G173100.2,Gohir.D05G028800.1,Gohir.D06G183000.1,Gohir.D06G067300.1,Gohir.A05G026900.1,Gohir.A06G068700.1,Gohir.D06G182700.1	961	1340	1041	1424	1608	1926	878	1226	925	1406	1313	1617	834	1387	1244	1273	1221	1432	1476	1192	1287	1592	2260	1595	N	Down	0.368922	N	Down	0.276228	N	Down	0.380125	N	Down	0.408823	Y	Down	0.00029548	N	Down	0.400256	N	Down	0.0582484	N
AT5G56750.1	bracteal	N-MYC downregulated-like 1	Gohir.A06G071200.1,Gohir.D11G264500.1,Gohir.D07G022600.1,Gohir.A07G010300.2,Gohir.A06G088900.1,Gohir.A07G010300.1,Gohir.A11G254800.2,Gohir.A11G254800.1,Gohir.1Z073100.1,Gohir.D06G069900.1,Gohir.D06G088100.2,Gohir.D06G088100.1,Gohir.D07G010600.1,Gohir.A07G010300.3	224	314	125	246	271	304	320	394	336	452	226	248	238	371	361	358	139	198	425	459	260	307	248	128	N	Down	0.388114	N	Down	0.0375473	N	Down	0.627439	N	Down	0.627067	Y	Down	0.0228466	N	Down	0.767251	N	Down	0.163444	N
AT5G56760.1	bracteal	serine acetyltransferase 1%3B1	Gohir.D13G199500.1,Gohir.A13G193700.1	372	398	826	602	548	585	348	433	345	526	372	344	180	321	531	842	297	414	308	246	303	415	633	546	N	Down	0.878669	N	Up	0.279503	N	Down	0.763739	N	Down	0.605131	Y	Down	0.00100223	N	Up	0.7724	N	Down	0.146487	Y
AT5G57100.1	bracteal	Nucleotide/sugar transporter family protein	Gohir.D11G229100.1,Gohir.D05G001900.1,Gohir.1Z045100.1,Gohir.A05G001600.1	79	178	90	153	183	196	208	265	202	283	220	243	191	192	193	261	163	173	199	239	167	159	150	115	N	Down	0.0615145	N	Down	0.10637	N	Down	0.771653	N	Down	0.585966	Y	Down	0.0168384	N	Down	0.736458	N	Down	1	N
AT5G57170.1	bracteal	Tautomerase/MIF superfamily protein	Gohir.D08G090700.1,Gohir.A08G080600.1	80	121	252	230	373	165	527	355	482	293	311	205	434	354	342	280	317	214	850	675	591	425	238	206	N	Down	0.382432	N	Up	0.766956	Y	Up	0.00158996	N	Up	0.349553	Y	Up	0.000128824	N	Up	0.165031	N	Up	0.609392	N
AT5G57700.1	bracteal	BNR/Asp-box repeat family protein	Gohir.A06G047300.1,Gohir.1Z041700.1	48	125	55	112	76	100	122	119	78	139	56	48	164	199	74	91	31	79	138	169	96	157	81	90	N	Down	0.0431375	N	Down	0.0461513	N	Down	0.33564	N	Up	0.952663	Y	Down	0.000892637	N	Up	0.715288	N	Down	0.592384	N
AT5G57900.1	bracteal	SKP1 interacting partner 1	Gohir.A05G052600.1,Gohir.D05G054300.1	352	271	327	222	295	334	345	336	486	319	620	525	239	347	571	471	559	431	257	188	292	274	594	430	N	Up	0.501279	N	Up	0.204605	N	Down	0.590689	N	Up	0.948106	Y	Up	0.00116333	N	Up	0.523237	N	Down	0.247988	N
AT5G58005.2	bracteal	Cytochrome c oxidase, subunit Vib family protein	Gohir.A05G052000.3,Gohir.A05G052000.1	840	1303	911	731	1212	1154	1065	1483	284	400	801	1107	876	1446	358	353	1145	948	896	555	447	342	471	314	N	Down	0.241108	N	Up	0.71427	N	Up	0.815534	N	Down	0.736203	Y	Down	0.00944177	N	Down	0.383134	N	Down	0.0613256	N
AT5G58250.1	bracteal	YCF54	Gohir.A03G022600.1,Gohir.D03G146100.1	157	319	192	265	756	554	247	590	217	555	176	370	168	427	245	228	152	316	804	2270	404	812	316	444	N	Down	0.0801731	N	Down	0.464661	N	Up	0.146369	N	Down	0.0426618	Y	Down	1.40354e-12	N	Down	0.00952797	N	Down	0.0107504	N
AT5G58490.1	bracteal	NAD(P)-binding Rossmann-fold superfamily protein	Gohir.D08G220000.1,Gohir.D08G220000.2	608	628	461	605	1339	1188	1052	1200	710	962	1129	1064	717	1179	1119	876	1059	1115	670	513	646	555	807	529	N	Down	0.930661	N	Down	0.597292	N	Up	0.563938	N	Down	0.744664	Y	Down	0.0102851	N	Up	0.813285	N	Down	0.0680079	N
AT5G58800.2	bracteal	Quinone reductase family protein	Gohir.A03G050600.1,Gohir.D03G116900.2,Gohir.D03G116900.3	98	240	190	262	398	305	97	158	161	257	187	269	49	76	230	200	187	303	131	114	188	154	252	136	N	Down	0.121893	N	Down	0.488698	N	Up	0.236744	N	Down	0.312469	Y	Down	0.00139248	N	Down	0.212754	N	Down	0.384611	N
AT5G58950.1	bracteal	Protein kinase superfamily protein	Gohir.A05G161300.1,Gohir.D05G164100.2,Gohir.D05G164100.1,Gohir.D10G027000.2,Gohir.D10G027000.3,Gohir.A10G026400.1,Gohir.D10G027000.1	340	214	475	372	618	514	267	254	392	543	275	322	164	241	465	565	242	306	219	219	306	455	418	557	N	Up	0.245419	N	Up	0.406249	N	Up	0.393581	N	Up	0.905894	Y	Down	0.0101245	N	Down	0.575747	N	Down	0.272217	N
AT5G59160.3	bracteal	type one serine/threonine protein phosphatase 2	Gohir.D07G104900.1,Gohir.A07G100900.1,Gohir.A05G092400.1	637	436	356	337	416	301	476	355	528	343	607	400	352	455	414	392	642	479	503	363	299	230	321	250	N	Up	0.311793	N	Up	0.850385	N	Up	0.149795	N	Up	0.486917	Y	Up	0.000721263	N	Up	0.114877	N	Down	0.400457	N
AT5G59750.1	bracteal	monofunctional riboflavin biosynthesis protein RIBA 3	Gohir.A03G038200.1,Gohir.D03G130200.1	18	71	21	96	94	121	17	46	50	137	53	93	4	39	58	51	34	102	48	79	59	142	124	153	N	Down	0.101915	Y	Down	0.000108823	N	Down	0.344837	N	Down	0.157157	Y	Down	8.45734e-08	N	Down	0.143504	N	Down	0.00862565	N
AT5G59820.1	bracteal	C2H2-type zinc finger family protein	Gohir.D03G129500.1,Gohir.A03G038900.1	28	44	63	78	87	74	90	161	29	98	23	195	147	179	68	49	0	115	70	93	14	55	7	36	N	Down	0.512473	N	Down	0.752674	N	Up	0.600964	N	Down	0.42816	Y	Down	0.0268597	Y	Down	8.5329e-08	N	Down	0.627825	N
AT5G60020.1	bracteal	laccase 17	Gohir.D13G022800.1,Gohir.A11G327600.1,Gohir.A13G018300.1,Gohir.A05G099400.1,Gohir.D09G150200.2,Gohir.D09G150200.1,Gohir.A13G023700.1,Gohir.D13G019300.1,Gohir.A09G154700.1,Gohir.A11G327400.1,Gohir.A13G023900.1,Gohir.D01G211300.1,Gohir.D11G346300.1,Gohir.D13G022700.1,Gohir.D11G346500.1,Gohir.D05G099300.1	81	57	19	24	24	22	56	52	107	19	62	23	19	45	60	52	25	17	95	180	82	140	25	17	N	Up	0.475347	N	Down	0.628231	N	Up	0.822536	N	Up	0.873254	Y	Up	3.68594e-14	N	Up	0.028741	N	Down	0.274956	N
AT5G60840.1	bracteal	hypothetical protein	Gohir.D12G187200.1,Gohir.D11G038100.1,Gohir.D11G038100.2,Gohir.A12G184500.1	78	106	75	138	86	111	143	92	107	167	88	96	108	104	162	151	71	122	132	140	120	133	111	114	N	Down	0.498658	N	Down	0.0721063	N	Down	0.344792	N	Up	0.355685	Y	Down	0.00658525	N	Down	0.798423	N	Up	0.957565	N
AT5G60850.1	bracteal	OBF binding protein 4	Gohir.D03G098000.1,Gohir.D11G037700.1,Gohir.D10G094800.1,Gohir.A03G071400.1,Gohir.A07G058600.1,Gohir.D09G244700.1,Gohir.A10G023600.1,Gohir.D07G063500.1,Gohir.A10G027000.1,Gohir.A11G034200.1	912	1285	667	885	699	916	948	979	817	582	1156	728	514	733	720	776	942	767	1046	740	761	811	675	400	N	Down	0.356195	N	Down	0.329062	N	Down	0.203892	N	Down	0.936631	Y	Up	0.0045899	N	Up	0.0695102	N	Down	0.208325	N
AT5G60980.1	bracteal	Nuclear transport factor 2 (NTF2) family protein with RNA binding (RRM-RBD-RNP motifs) domain-containing protein	Gohir.A11G033400.3,Gohir.A11G033400.4,Gohir.D11G036800.3,Gohir.D11G036800.1,Gohir.D12G186200.2,Gohir.D03G096900.4,Gohir.D03G096900.3,Gohir.D03G096900.2,Gohir.D03G096900.1,Gohir.D12G186200.1,Gohir.A11G033400.1,Gohir.A11G033400.7,Gohir.A11G033400.6,Gohir.A11G033400.5,Gohir.A12G183100.2,Gohir.A12G183100.1	711	470	502	440	389	378	417	363	565	389	422	430	150	292	523	537	323	371	360	314	352	308	452	404	N	Up	0.26958	N	Up	0.66273	N	Up	0.897408	N	Up	0.738829	Y	Up	0.00301609	N	Down	0.930224	N	Down	0.082895	N
AT5G61150.2	bracteal	leo1-like family protein	Gohir.A12G181900.1,Gohir.D12G184700.1	178	135	224	191	203	174	151	126	252	167	166	130	115	95	246	250	102	127	146	139	156	124	237	211	N	Up	0.503737	N	Up	0.606587	N	Up	0.53161	N	Up	0.705492	Y	Up	0.00540232	N	Up	0.43788	N	Up	0.664957	N
AT5G61310.1	bracteal	Cytochrome c oxidase subunit Vc family protein	Gohir.D07G133100.1	4180	1810	3042	1300	2060	1113	1539	1086	629	838	1314	1145	1227	1973	767	1347	1749	1453	1853	694	978	772	650	558	N	Up	0.128759	N	Up	0.0452448	N	Up	0.205463	N	Up	0.565828	Y	Down	0.0164351	N	Up	0.805785	N	Down	0.0697714	Y
AT5G61410.1	bracteal	D-ribulose-5-phosphate-3-epimerase	Gohir.A07G064400.1,Gohir.D12G181300.1,Gohir.A12G178700.1,Gohir.D07G069200.1,Gohir.D12G181300.2	648	1093	1285	1204	1442	1614	616	1009	499	1015	614	1054	467	1138	564	683	578	1196	1284	2169	995	2108	895	1531	N	Down	0.165369	N	Up	0.818527	N	Down	0.583225	N	Down	0.229032	Y	Down	3.74856e-09	N	Down	0.0349187	N	Down	0.00145687	N
AT5G61520.1	bracteal	Major facilitator superfamily protein	Gohir.A12G197400.1,Gohir.D12G199900.1,Gohir.A07G042800.1,Gohir.D07G047100.1	53	109	10	65	22	58	35	49	30	122	7	46	13	35	25	30	9	49	38	61	25	57	41	47	N	Down	0.181546	N	Down	4.79008e-05	N	Down	0.011937	N	Down	0.590133	Y	Down	1.10146e-11	N	Down	0.00178773	N	Down	0.194356	N
AT5G61540.1	bracteal	N-terminal nucleophile aminohydrolases (Ntn hydrolases) superfamily protein	Gohir.D12G199700.1,Gohir.A12G197100.1	52	75	29	61	51	73	77	43	76	153	30	41	63	38	71	88	34	54	75	104	52	101	44	66	N	Down	0.448042	N	Down	0.0680038	N	Down	0.25552	N	Up	0.309193	Y	Down	6.04266e-05	N	Down	0.522983	N	Up	0.383384	N
AT5G61670.1	bracteal	orange protein	Gohir.D07G048600.1,Gohir.A07G044100.2,Gohir.A07G044100.1	83	174	115	197	237	227	101	242	168	252	181	198	36	180	200	163	110	180	140	225	239	361	312	420	N	Down	0.0903313	N	Down	0.0957197	N	Up	0.854947	N	Down	0.251027	Y	Down	0.00562223	N	Down	0.765027	N	Down	0.00167273	N
AT5G61820.1	bracteal	stress up-regulated Nod 19 protein	Gohir.D12G196700.1,Gohir.A07G046200.1,Gohir.D12G196800.1,Gohir.D07G050500.1,Gohir.A12G194300.1,Gohir.A12G194200.1	129	279	399	414	615	692	368	374	378	680	560	662	235	450	451	732	451	975	547	364	686	698	1360	1442	N	Down	0.0602893	N	Down	0.899298	N	Down	0.572256	N	Down	0.969685	Y	Down	2.67526e-06	N	Down	0.521032	N	Down	0.0394544	Y
AT5G61930.1	bracteal	APO RNA-binding protein (DUF794)	Gohir.A03G179100.2,Gohir.A12G193500.1,Gohir.D12G196000.1	42	68	30	52	30	50	74	60	128	68	72	57	24	47	127	61	54	73	46	36	49	33	97	57	N	Down	0.330836	N	Down	0.188498	N	Down	0.176624	N	Up	0.76651	Y	Up	0.000452755	N	Up	0.656714	N	Down	0.297125	Y
AT5G62000.1	bracteal	auxin response factor 2	Gohir.D07G051500.1,Gohir.A11G118100.1,Gohir.A08G072100.1,Gohir.D11G123000.1,Gohir.D11G041800.1	256	296	337	399	345	410	401	406	644	426	503	319	182	241	680	452	277	283	292	316	372	281	626	391	N	Down	0.717231	N	Down	0.577057	N	Down	0.450504	N	Down	0.979824	Y	Up	0.000889021	N	Up	0.187129	N	Down	0.41728	Y
AT5G62150.1	bracteal	peptidoglycan-binding LysM domain-containing protein	Gohir.A12G261800.1,Gohir.D12G262500.1	558	391	693	240	430	232	250	270	355	111	516	181	584	360	468	366	678	414	452	268	288	266	1037	508	N	Up	0.343574	N	Up	0.0852848	N	Up	0.0066052	N	Down	0.861298	Y	Up	7.99193e-10	Y	Up	0.00019555	N	Up	0.169507	N
AT5G62575.2	bracteal	succinate dehydrogenase subunit	Gohir.D12G277200.1	18253	9520	12229	5997	14221	5747	9550	9837	3730	4874	6921	6901	9323	13300	5268	7142	11309	7344	7896	3620	4957	1985	3006	1994	N	Up	0.1721	N	Up	0.0270744	N	Up	0.0155027	N	Down	0.96288	Y	Down	0.0149274	N	Up	0.994731	N	Down	0.151282	Y
AT5G62920.1	bracteal	response regulator 6	Gohir.D09G165600.1,Gohir.A09G170000.1	31	78	93	107	196	141	207	150	253	177	198	342	132	112	291	194	143	282	199	119	177	243	244	190	N	Down	0.0734478	N	Down	0.675853	N	Up	0.180482	N	Up	0.554612	Y	Up	0.0144933	N	Down	0.123487	N	Up	0.820777	Y
AT5G63020.1	bracteal	Disease resistance protein (CC-NBS-LRR class) family	Gohir.D01G017200.1,Gohir.A05G302800.1,Gohir.D11G270100.1,Gohir.D01G017000.1,Gohir.A01G018100.1,Gohir.D05G350500.1,Gohir.A06G186200.1,Gohir.D05G372900.1,Gohir.A01G018400.1,Gohir.A01G018000.1,Gohir.A01G018500.1,Gohir.D01G016900.1,Gohir.D01G017100.1,Gohir.A04G013100.1,Gohir.A01G017700.1,Gohir.A10G241700.1,Gohir.A01G018600.1,Gohir.A06G185400.1,Gohir.D05G352900.1,Gohir.D01G058200.1,Gohir.D01G058200.2,…	77	135	85	141	142	203	168	178	242	352	211	234	56	110	221	208	104	215	149	207	188	221	252	347	N	Down	0.188573	N	Down	0.146608	N	Down	0.162281	N	Down	0.90842	Y	Down	0.00563699	N	Down	0.74727	N	Down	0.132393	N
AT5G63030.1	bracteal	Thioredoxin superfamily protein	Gohir.A12G275300.1,Gohir.D12G276000.1	676	429	691	521	1156	657	713	403	489	690	978	844	550	541	739	860	1187	873	504	266	814	571	705	869	N	Up	0.223894	N	Up	0.491189	N	Up	0.00753192	N	Up	0.171346	Y	Down	0.00498132	N	Up	0.586896	N	Up	0.951075	N
AT5G63140.1	bracteal	purple acid phosphatase 29	Gohir.D12G122000.1,Gohir.D08G143900.1,Gohir.A12G118200.1,Gohir.A12G118200.2	58	59	54	67	41	61	87	62	95	159	52	63	26	67	87	103	40	53	80	81	76	87	71	91	N	Down	0.944498	N	Down	0.555384	N	Down	0.250324	N	Up	0.521327	Y	Down	0.0300189	N	Down	0.615659	N	Down	0.111509	N
AT5G63150.1	bracteal	hypothetical protein	Gohir.A11G147000.1,Gohir.A02G151400.1,Gohir.A12G186700.1,Gohir.D07G119900.1,Gohir.A07G055100.1,Gohir.D08G119500.1,Gohir.D06G135800.1,Gohir.A10G059400.1,Gohir.D12G189700.1,Gohir.D13G230300.1,Gohir.D07G059400.1	644	417	244	320	265	262	312	355	134	196	150	311	234	358	154	206	217	191	736	420	210	258	182	158	N	Up	0.384891	N	Down	0.389746	N	Up	0.965203	N	Down	0.775047	Y	Down	0.0152801	N	Down	0.0128486	N	Down	0.191414	N
AT5G63160.1	bracteal	BTB and TAZ domain protein 1	Gohir.A07G054500.1,Gohir.D12G190200.2,Gohir.D12G190200.3,Gohir.D12G190200.1,Gohir.D07G058900.1	192	105	324	316	599	235	573	351	693	373	801	643	358	361	620	259	712	756	801	1000	1206	992	1204	836	N	Up	0.150688	N	Up	0.940391	N	Up	0.0538199	N	Up	0.242624	Y	Up	0.0126491	N	Up	0.390682	N	Down	0.988838	Y
AT5G63310.1	bracteal	nucleoside diphosphate kinase 2	Gohir.A09G245300.2,Gohir.A09G245300.1,Gohir.D09G246200.1	79	107	35	92	48	74	88	114	86	144	26	61	30	88	88	100	39	46	172	427	60	133	50	98	N	Down	0.622878	N	Down	0.0125146	N	Down	0.17273	N	Down	0.757149	Y	Down	0.00626229	N	Down	0.121723	N	Down	0.0625615	N
AT5G63470.1	bracteal	nuclear factor Y, subunit C4	Gohir.D07G055300.1,Gohir.D12G054700.1,Gohir.A12G055300.2	38	123	33	82	100	88	99	123	79	176	22	44	96	106	81	89	15	34	139	272	59	134	41	45	N	Down	0.0155984	N	Down	0.039469	N	Up	0.676022	N	Down	0.756494	Y	Down	2.62277e-06	N	Down	0.172558	N	Down	0.848917	N
AT5G63930.1	bracteal	Leucine-rich repeat protein kinase family protein	Gohir.D11G252700.1,Gohir.A08G218100.1,Gohir.A11G243200.1,Gohir.D09G196000.1,Gohir.A09G202000.1,Gohir.D08G235300.1,Gohir.A02G027900.1	105	102	218	129	294	108	115	196	186	275	159	164	87	131	243	452	88	154	81	89	99	110	137	169	N	Up	0.946524	N	Up	0.104161	Y	Up	4.51371e-05	N	Down	0.257164	Y	Down	0.00616969	N	Down	0.930937	N	Down	0.342083	Y
AT5G63980.1	bracteal	SAL1 phosphatase-like protein	Gohir.D10G108700.1,Gohir.A09G019900.1,Gohir.A09G019900.2,Gohir.A10G156800.2,Gohir.A10G156800.1,Gohir.A09G004400.1,Gohir.D09G019500.1,Gohir.D09G019500.2,Gohir.D10G108800.1,Gohir.A05G256500.1,Gohir.D09G019500.3,Gohir.D09G003900.1	633	803	376	517	802	524	786	827	396	527	424	536	616	894	419	441	486	558	826	884	332	449	330	410	N	Down	0.522994	N	Down	0.280091	N	Up	0.0456119	N	Down	0.901888	Y	Down	0.0242192	N	Down	0.379008	N	Down	0.178783	N
AT5G64040.1	bracteal	photosystem I reaction center subunit PSI-N, chloroplast, putative / PSI-N, putative (PSAN)	Gohir.A11G226800.1,Gohir.D11G230800.1,Gohir.A05G384500.1,Gohir.D04G031100.1	499	1874	1657	1363	4923	4483	1527	2629	569	1008	769	1522	911	3777	567	422	931	1635	6025	13208	1919	5922	1090	1910	N	Down	0.0612564	N	Up	0.807111	N	Up	0.644195	N	Down	0.526553	Y	Down	1.75966e-05	N	Down	0.00700619	N	Down	0.00456549	N
AT5G64050.1	bracteal	glutamate tRNA synthetase	Gohir.D01G012800.1,Gohir.A01G011600.1	137	128	116	150	145	150	98	122	108	170	108	130	81	92	123	141	73	119	136	221	94	109	126	149	N	Up	0.896038	N	Down	0.42987	N	Down	0.886647	N	Down	0.66069	Y	Down	0.00565378	N	Down	0.581998	N	Down	0.787676	N
AT5G64170.2	bracteal	dentin sialophosphoprotein-like protein	Gohir.A12G014800.9,Gohir.A12G014800.8,Gohir.A12G014800.1,Gohir.A12G014800.3,Gohir.A12G014800.2,Gohir.A12G014800.5,Gohir.A12G014800.4,Gohir.A12G014800.7,Gohir.A12G014800.6,Gohir.D13G054800.1,Gohir.D13G054800.2,Gohir.A04G113200.2,Gohir.D12G015200.4,Gohir.D12G015200.3,Gohir.D12G015200.1,Gohir.A13G066800.1,Gohir.A12G014800.10,Gohir.D12G015200.2,Gohir.A04G113200.1,Gohir.A13G066800.2,Gohir.D04G154500.2…	489	492	633	490	559	567	333	329	319	126	262	165	130	226	248	303	174	190	417	156	242	197	204	124	N	Down	0.974996	N	Up	0.544846	N	Down	0.96917	N	Up	0.977547	Y	Up	1.03331e-09	N	Up	0.115592	N	Down	0.275969	N
AT5G64380.1	bracteal	Inositol monophosphatase family protein	Gohir.D12G017500.1,Gohir.A12G016800.2,Gohir.A12G016800.1	40	77	77	92	98	79	49	45	68	123	63	52	25	64	93	123	50	101	83	130	85	83	87	112	N	Down	0.171924	N	Down	0.633455	N	Up	0.438085	N	Up	0.875246	Y	Down	0.00112367	N	Up	0.627867	N	Down	0.168432	N
AT5G64740.1	bracteal	cellulose synthase 6	Gohir.D12G092600.1,Gohir.D06G116700.1,Gohir.D03G048100.1,Gohir.A06G111500.1,Gohir.D11G226600.1,Gohir.A05G244300.1,Gohir.D05G245300.1,Gohir.A02G137400.1,Gohir.A12G092000.1,Gohir.A11G218600.1	286	724	202	448	613	645	819	1083	677	987	598	532	490	866	593	660	344	592	786	1194	631	769	334	274	N	Down	0.0175309	N	Down	0.00939087	N	Down	0.804606	N	Down	0.499783	Y	Down	0.0127792	N	Up	0.650022	N	Down	0.0440438	N
AT5G64860.1	bracteal	disproportionating enzyme	Gohir.A02G135000.1,Gohir.D03G045900.1	89	153	60	119	95	65	78	116	87	128	88	90	55	61	84	106	38	63	136	172	102	110	52	65	N	Down	0.314836	N	Down	0.0499727	N	Up	0.184858	N	Down	0.457368	Y	Down	0.0232324	N	Down	0.978085	N	Down	0.85356	N
AT5G65220.1	bracteal	Ribosomal L29 family protein	Gohir.D11G220900.1,Gohir.A11G202300.1	346	508	462	623	794	748	372	746	309	660	350	414	360	513	403	445	253	476	931	2431	571	1201	573	959	N	Down	0.315422	N	Down	0.308993	N	Up	0.777875	N	Down	0.0967023	Y	Down	2.27709e-09	N	Down	0.536317	N	Down	0.237831	N
AT5G65280.1	bracteal	GCR2-like 1	Gohir.D12G082600.1,Gohir.A12G086600.1	114	312	88	301	264	335	91	155	66	175	95	118	62	144	77	111	69	151	70	135	55	96	71	68	N	Down	0.0158506	Y	Down	0.000169263	N	Down	0.294452	N	Down	0.279957	Y	Down	0.000142422	N	Down	0.531899	N	Down	0.154267	N
AT5G65290.1	bracteal	LMBR1-like membrane protein	Gohir.D11G218900.1,Gohir.D12G082300.1,Gohir.D02G198900.1,Gohir.D02G198900.2,Gohir.A11G204500.2,Gohir.A11G204500.1,Gohir.A12G015900.1,Gohir.D12G016200.1,Gohir.A03G175300.1,Gohir.A03G175300.2	236	208	352	246	270	222	229	206	371	268	240	176	79	99	361	391	170	170	186	173	177	164	229	224	N	Up	0.767708	N	Up	0.242741	N	Up	0.406728	N	Up	0.808067	Y	Up	0.014955	N	Up	0.286914	N	Down	0.635348	N
AT5G65430.1	bracteal	general regulatory factor 8	Gohir.A05G218300.1,Gohir.A05G221000.1,Gohir.D05G223800.1,Gohir.A02G077400.1,Gohir.D02G084700.1	2410	1670	3249	1673	3834	2236	2138	1473	2920	2090	3424	3703	1861	2262	3766	3396	4567	3868	2758	1891	2701	1759	3738	3583	N	Up	0.311215	N	Up	0.0207268	N	Up	0.00831206	N	Up	0.352696	Y	Up	0.00265753	N	Down	0.747127	N	Down	0.498788	N
AT5G65450.1	bracteal	ubiquitin-specific protease 17	Gohir.D06G032100.3,Gohir.D03G042600.1,Gohir.D06G032100.2,Gohir.A02G131200.1,Gohir.D07G125400.1	52	65	91	82	84	78	101	75	134	91	74	52	35	65	117	112	106	76	77	79	80	64	105	93	N	Down	0.64686	N	Up	0.767659	N	Up	0.786861	N	Up	0.557139	Y	Up	0.0262666	N	Up	0.373195	N	Down	0.289727	N
AT5G65470.1	bracteal	O-fucosyltransferase family protein	Gohir.D12G080000.1,Gohir.A02G144400.1,Gohir.A12G084400.1,Gohir.D11G216600.1,Gohir.D11G216600.2,Gohir.D03G036200.3,Gohir.D03G036200.1,Gohir.D03G036200.4,Gohir.D03G036200.2	860	991	1089	1012	1836	1186	1549	1968	1254	1910	1050	1068	1252	1918	1320	1719	635	1114	1121	879	938	968	527	372	N	Down	0.701554	N	Up	0.794825	N	Up	0.0347785	N	Down	0.550592	Y	Down	0.00205625	N	Down	0.953376	N	Down	0.102905	N
AT5G65730.1	bracteal	xyloglucan endotransglucosylase/hydrolase 6	Gohir.D12G078000.1,Gohir.A11G210900.1,Gohir.D03G032100.1,Gohir.A02G148400.1	525	1479	607	2317	2649	1440	449	1078	389	1846	353	920	321	1359	642	904	706	907	5918	2071	11974	15233	10700	13483	N	Down	0.243299	N	Down	0.0103996	N	Up	0.132289	N	Down	0.0636056	Y	Down	0	N	Down	0.00294207	N	Down	0.0782286	N
AT5G66090.1	bracteal	cell wall integrity/stress response component	Gohir.A02G173500.1,Gohir.D03G006400.1,Gohir.A02G173500.3,Gohir.A02G173500.2,Gohir.A11G172600.1,Gohir.A11G172600.2	113	200	158	250	309	328	145	266	180	270	178	170	79	152	179	204	105	229	189	397	147	356	170	273	N	Down	0.175208	N	Down	0.147792	N	Down	0.799729	N	Down	0.183287	Y	Down	0.00422819	N	Up	0.890127	N	Down	0.117953	N
AT5G66720.1	bracteal	Protein phosphatase 2C family protein	Gohir.A02G164000.1,Gohir.D11G192500.2,Gohir.D11G192500.1,Gohir.D03G016200.1	155	273	223	297	608	598	287	399	248	429	346	397	153	341	323	345	265	455	200	302	230	377	378	283	N	Down	0.168827	N	Down	0.397085	N	Up	0.932263	N	Down	0.44325	Y	Down	4.03063e-05	N	Down	0.613664	N	Down	0.0178372	N
AT5G66820.1	bracteal	transmembrane protein	Gohir.A11G046100.2,Gohir.A11G046100.1,Gohir.D11G049700.1,Gohir.D11G049700.2	55	42	71	55	37	44	58	52	102	59	61	45	33	27	90	90	37	44	31	24	61	23	59	41	N	Up	0.604386	N	Up	0.459845	N	Down	0.645036	N	Up	0.850166	Y	Up	0.0042825	N	Up	0.467648	N	Up	0.798815	N
AT5G67030.1	bracteal	zeaxanthin epoxidase (ZEP) (ABA1)	Gohir.A11G192600.1,Gohir.D11G199300.1,Gohir.D11G199300.2	59	137	149	210	155	167	101	138	105	185	82	123	21	149	111	146	74	148	155	234	184	292	130	211	N	Down	0.0638996	N	Down	0.286821	N	Down	0.765394	N	Down	0.715483	Y	Down	0.000438906	N	Down	0.23202	Y	Down	0.000814233	N
AT5G67080.1	bracteal	mitogen-activated protein kinase kinase kinase 19	Gohir.D12G070000.1,Gohir.D11G199800.1,Gohir.1Z039900.1,Gohir.A02G156800.1,Gohir.A10G091500.1,Gohir.A12G072100.1,Gohir.D10G096700.1,Gohir.D03G023900.1	227	48	36	24	23	35	108	35	93	24	106	18	83	26	64	66	82	29	64	26	53	32	109	60	Y	Up	0.000336876	N	Up	0.424357	N	Down	0.316157	N	Up	0.13759	Y	Up	1.88459e-07	Y	Up	1.90205e-05	N	Up	0.0401364	N
AT5G67320.1	bracteal	WD-40 repeat family protein	Gohir.D11G204300.1,Gohir.D03G025900.2,Gohir.A02G154600.1,Gohir.A11G047800.1,Gohir.A11G047800.2,Gohir.A11G047800.3,Gohir.D03G025900.1,Gohir.D11G051400.1,Gohir.A11G219200.1	157	193	152	220	186	227	219	226	263	191	200	155	128	162	273	218	174	180	202	263	157	165	240	178	N	Down	0.602869	N	Down	0.247024	N	Down	0.405993	N	Down	0.943789	Y	Up	0.0247035	N	Up	0.388516	N	Down	0.54086	N
AT1G02475.1	bracteal and circumbracteal	Polyketide cyclase/dehydrase and lipid transport superfamily protein	Gohir.A11G106800.1,Gohir.A11G106800.2,Gohir.A11G106800.3,Gohir.A07G130200.1,Gohir.D07G134600.3,Gohir.D07G134600.2,Gohir.D07G134600.1,Gohir.D11G111800.3,Gohir.D11G111800.2,Gohir.D11G111800.1	368	237	160	303	308	275	424	220	706	287	532	243	310	292	505	215	380	242	351	371	447	468	506	302	N	Up	0.255257	N	Down	0.0393856	N	Up	0.63501	N	Up	0.141449	Y	Up	0.00102484	N	Up	0.00422957	N	Up	0.846281	Y
AT1G02700.1	bracteal and circumbracteal	GATA transcription factor-like protein	Gohir.A12G127500.1,Gohir.D12G131000.1	6	52	22	30	8	37	71	13	121	22	126	7	50	26	78	21	93	17	85	11	86	30	92	46	N	Down	0.00156273	N	Down	0.495515	N	Down	0.00111013	N	Up	0.230479	Y	Up	1.22153e-11	Y	Up	3.66354e-10	N	Up	0.51907	Y
AT1G03905.1	bracteal and circumbracteal	P-loop containing nucleoside triphosphate hydrolases superfamily protein	Gohir.D07G220200.2,Gohir.D07G220200.1	41	97	257	118	92	82	51	84	71	107	70	79	40	111	77	173	47	86	110	118	75	155	83	141	N	Down	0.0790212	N	Up	0.0153856	N	Up	0.68765	N	Down	0.362563	Y	Down	0.0258305	N	Down	0.746498	N	Down	0.0382862	Y
AT1G04400.2	bracteal and circumbracteal	cryptochrome 2	Gohir.D02G045300.1,Gohir.A02G039200.2,Gohir.D09G231000.1	245	476	458	412	484	552	210	274	223	399	355	442	176	296	308	472	335	479	312	263	273	309	523	362	N	Down	0.0919265	N	Up	0.717509	N	Down	0.546779	N	Down	0.548761	Y	Down	1.78801e-05	N	Down	0.416381	N	Down	0.127714	Y
AT1G05190.1	bracteal and circumbracteal	Ribosomal protein L6 family	Gohir.A13G094300.1,Gohir.D13G088300.1	369	777	200	330	428	368	453	591	168	331	203	288	124	570	214	213	224	288	776	1976	302	514	182	268	N	Down	0.246432	N	Down	0.324524	N	Up	0.495597	N	Down	0.738702	Y	Down	1.55956e-06	N	Down	0.225728	Y	Down	6.57191e-06	N
AT1G06330.1	bracteal and circumbracteal	Heavy metal transport/detoxification superfamily protein	Gohir.D02G056400.1,Gohir.D09G074100.1,Gohir.A02G051500.1,Gohir.D07G108200.1,Gohir.A09G074300.1,Gohir.A05G155300.1,Gohir.A07G104400.1,Gohir.D13G114800.1	0	4	38	16	33	29	26	34	46	99	35	29	6	52	45	86	32	39	23	40	15	50	10	61	N	Down	0.13486	N	Up	0.249987	N	Up	0.768153	N	Down	0.687254	Y	Down	0.00597326	N	Up	0.695258	N	Down	0.00593527	Y
AT1G11700.1	bracteal and circumbracteal	senescence regulator (Protein of unknown function, DUF584)	Gohir.D05G173100.1,Gohir.A10G012800.1,Gohir.D10G012700.1,Gohir.D09G069000.1,Gohir.A05G170000.1,Gohir.A05G170000.2,Gohir.A09G069100.1	109	268	277	320	210	367	391	351	271	196	505	244	112	167	238	365	264	193	255	236	292	518	590	577	N	Down	0.0939259	N	Down	0.697833	N	Down	0.0702505	N	Up	0.802189	Y	Up	0.0226533	N	Up	0.0955769	N	Down	0.374799	Y
AT1G15080.1	bracteal and circumbracteal	lipid phosphate phosphatase 2	Gohir.A05G315100.2,Gohir.A05G315100.1,Gohir.D05G316600.3,Gohir.D05G316600.2,Gohir.D05G316600.1,Gohir.D05G316600.4	49	62	43	47	70	75	146	126	231	125	157	131	137	156	177	111	151	161	132	106	124	81	91	114	N	Down	0.603729	N	Down	0.854797	N	Down	0.817179	N	Up	0.752808	Y	Up	9.02029e-05	N	Up	0.569709	N	Down	0.731153	Y
AT1G15290.1	bracteal and circumbracteal	Tetratricopeptide repeat (TPR)-like superfamily protein	Gohir.A06G115500.1,Gohir.A06G115500.2,Gohir.A06G184100.1,Gohir.D06G191100.1,Gohir.D06G120100.1	39	98	52	123	57	71	75	125	39	100	24	44	18	57	52	120	9	52	61	89	70	54	34	31	N	Down	0.403209	N	Down	0.127173	N	Down	0.481125	N	Down	0.307381	Y	Down	4.64227e-05	N	Down	0.233031	N	Down	0.0778568	Y
AT1G19360.1	bracteal and circumbracteal	Nucleotide-diphospho-sugar transferase family protein	Gohir.A04G117300.2,Gohir.A04G117300.1,Gohir.A06G011300.1,Gohir.D04G159000.1,Gohir.D06G008700.1	582	499	524	658	539	679	454	382	458	672	459	435	360	466	626	845	484	341	491	415	412	308	456	462	N	Up	0.686662	N	Down	0.439428	N	Down	0.282376	N	Up	0.682242	Y	Down	0.00189628	N	Up	0.8406	N	Down	0.495037	Y
AT1G22750.4	bracteal and circumbracteal	transmembrane protein	Gohir.A06G116400.1,Gohir.A06G116400.2,Gohir.D06G114900.1	162	460	317	396	349	384	296	478	208	347	187	244	311	523	210	182	128	458	723	611	215	330	165	254	N	Down	0.257458	N	Down	0.582107	N	Down	0.740368	N	Down	0.574612	Y	Down	0.000212219	N	Down	0.585764	N	Down	0.232726	N
AT1G26810.1	bracteal and circumbracteal	galactosyltransferase1	Gohir.D12G167700.4,Gohir.D12G167700.5,Gohir.D12G167700.7,Gohir.A04G147300.1,Gohir.D04G191700.1,Gohir.A12G164600.1,Gohir.A09G015900.1,Gohir.D12G167700.10,Gohir.D12G167700.11,Gohir.D12G167700.1,Gohir.D12G167700.2,Gohir.D12G167700.3,Gohir.D12G167700.6,Gohir.D12G167700.8,Gohir.D12G167700.9,Gohir.D09G014600.1,Gohir.D12G167700.12	40	91	62	103	48	77	61	111	73	126	86	78	47	80	64	99	55	74	73	83	48	57	38	69	N	Down	0.0861974	N	Down	0.151833	N	Down	0.131106	N	Down	0.264528	Y	Down	0.00178514	N	Up	0.771948	N	Down	0.427355	Y
AT1G28680.1	bracteal and circumbracteal	HXXXD-type acyl-transferase family protein	Gohir.A03G024600.2,Gohir.A06G130100.1,Gohir.D07G236300.1	16	47	80	47	38	47	21	44	64	111	23	28	5	26	53	103	38	30	71	86	86	45	60	124	N	Down	0.0682979	N	Up	0.225134	N	Down	0.547551	N	Down	0.283545	Y	Down	0.00338496	N	Down	0.720222	N	Down	0.0954895	Y
AT1G32060.1	bracteal and circumbracteal	phosphoribulokinase	Gohir.D12G207000.1,Gohir.D03G177400.1,Gohir.A12G204600.1	134	498	808	873	1138	1465	408	733	391	912	424	1133	382	947	505	522	336	1253	1334	2121	669	1551	1036	1477	N	Down	0.0143619	N	Down	0.793623	N	Down	0.223023	N	Down	0.159824	Y	Down	1.88279e-07	Y	Down	0.00016285	N	Down	0.00153406	N
AT1G32460.1	bracteal and circumbracteal	hypothetical protein	Gohir.D03G170000.1,Gohir.A08G158700.1,Gohir.A13G011800.1,Gohir.D13G012700.1,Gohir.D13G012700.2,Gohir.A03G002300.1,Gohir.D08G179100.1	3667	5011	4305	2308	4388	3364	4908	3583	5301	2665	4401	3017	3467	4881	5496	2555	5931	3694	6745	3940	4367	3940	4412	4599	N	Down	0.560876	N	Up	0.0937795	N	Up	0.246696	N	Up	0.585418	Y	Up	5.55753e-10	N	Up	0.250345	N	Down	0.173962	Y
AT1G32540.3	bracteal and circumbracteal	lsd one like 1	Gohir.A08G157800.1,Gohir.D08G178100.5,Gohir.D08G178100.1,Gohir.D08G178100.2	390	314	217	308	746	784	253	272	177	369	149	218	213	461	256	123	217	107	476	753	165	249	763	508	N	Up	0.572223	N	Down	0.607504	N	Down	0.887717	N	Down	0.872378	Y	Down	1.3648e-07	N	Down	0.209271	N	Down	0.171987	Y
AT1G33590.1	bracteal and circumbracteal	Leucine-rich repeat (LRR) family protein	Gohir.A08G230800.1,Gohir.D08G251200.1	17	192	239	468	315	873	48	108	59	137	29	84	102	94	72	194	51	98	163	194	45	131	135	271	Y	Down	0.000724734	N	Down	0.12308	Y	Down	3.54749e-06	N	Down	0.200314	Y	Down	8.94627e-05	N	Down	0.0130332	N	Up	0.867172	Y
AT1G45207.2	bracteal and circumbracteal	Remorin family protein	Gohir.D06G017500.3,Gohir.D06G017500.2,Gohir.D06G017500.1,Gohir.D06G017500.4,Gohir.D05G206400.3,Gohir.D05G206400.1,Gohir.A06G019100.7,Gohir.A06G019100.2,Gohir.A06G019100.3,Gohir.A06G019100.1,Gohir.A06G019100.6,Gohir.A06G019100.4,Gohir.A06G019100.5,Gohir.A05G203300.1,Gohir.D05G206400.2	29	125	62	158	179	163	173	402	163	330	196	205	103	244	122	220	130	219	221	402	277	428	84	114	Y	Down	0.00290021	N	Down	0.00635833	N	Up	0.699322	N	Down	0.273642	Y	Down	0.000144912	N	Down	0.88446	N	Down	0.0193546	Y
AT1G48450.1	bracteal and circumbracteal	alanine-tRNA ligase, putative (DUF760)	Gohir.D12G271700.1,Gohir.D02G119600.1,Gohir.A03G072400.1,Gohir.A12G271200.1	302	443	918	514	594	729	347	559	428	694	449	445	323	594	474	737	435	556	523	727	568	692	678	997	N	Down	0.318373	N	Up	0.0482003	N	Down	0.335616	N	Down	0.256873	Y	Down	9.61094e-05	N	Up	0.975483	N	Down	0.0425417	Y
AT1G49000.1	bracteal and circumbracteal	transmembrane protein	Gohir.A12G265300.1,Gohir.D11G006500.1,Gohir.D12G265500.1,Gohir.A11G007400.1	597	147	859	197	146	179	122	101	100	239	189	417	87	209	93	301	212	585	318	164	154	223	554	972	Y	Up	0.000259625	Y	Up	0.0018132	N	Down	0.653953	N	Up	0.761496	Y	Down	0.000217252	N	Down	0.0051198	N	Down	0.0874914	Y
AT1G52230.1	bracteal and circumbracteal	photosystem I subunit H2	Gohir.A05G131700.1,Gohir.1Z066800.1,Gohir.D05G131200.1	618	3176	1779	2489	6961	7124	1723	2468	1877	3461	1945	4712	1975	6328	1928	1297	2167	5057	12907	27018	6486	17640	3689	6146	Y	Down	0.00474283	N	Down	0.416334	N	Down	0.908973	N	Down	0.368993	Y	Down	0.000490265	Y	Down	0.00216733	N	Down	0.0209741	Y
AT1G53380.3	bracteal and circumbracteal	hypothetical protein (DUF641)	Gohir.A13G150500.1,Gohir.A13G150500.2,Gohir.D13G154800.3	83	98	53	51	49	50	95	60	141	68	142	116	113	63	136	88	160	113	94	105	102	78	75	78	N	Down	0.709674	N	Up	0.921934	N	Down	0.95222	N	Up	0.391835	Y	Up	4.48297e-05	N	Up	0.534843	N	Up	0.201423	Y
AT1G54780.1	bracteal and circumbracteal	thylakoid lumen 18.3 kDa protein	Gohir.A11G262900.1,Gohir.D11G272900.1	145	547	224	345	745	542	259	536	142	340	140	417	170	629	182	162	133	523	791	1512	276	637	197	340	Y	Down	0.00128369	N	Down	0.308257	N	Up	0.138411	N	Down	0.211533	Y	Down	1.56759e-06	Y	Down	0.000158195	Y	Down	3.23468e-05	N
AT1G55265.1	bracteal and circumbracteal	DUF538 family protein, putative (Protein of unknown function, DUF538)	Gohir.D05G318700.1,Gohir.A05G317000.1,Gohir.D05G318700.2	590	453	897	632	585	420	429	370	451	672	539	556	520	572	591	908	531	617	674	476	523	520	371	558	N	Up	0.481731	N	Up	0.228932	N	Up	0.1287	N	Up	0.729195	Y	Down	0.00119919	N	Down	0.934473	N	Down	0.818648	Y
AT1G55760.1	bracteal and circumbracteal	BTB/POZ domain-containing protein	Gohir.D05G386300.1,Gohir.A01G094600.1,Gohir.A04G003400.1,Gohir.D01G079100.1	256	309	452	757	334	808	342	369	293	437	448	331	279	431	314	538	391	388	450	313	430	334	694	585	N	Down	0.62901	N	Down	0.0788054	N	Down	0.0158239	N	Down	0.864117	Y	Down	0.00250858	N	Up	0.261948	N	Down	0.160748	Y
AT1G60940.1	bracteal and circumbracteal	SNF1-related protein kinase 2.10	Gohir.A13G036000.1,Gohir.D13G034300.1	600	1359	1312	1533	1381	1333	825	1001	738	1203	928	1133	675	1065	855	1246	792	1130	972	972	682	978	882	1086	N	Down	0.0327208	N	Down	0.586007	N	Up	0.866035	N	Down	0.634519	Y	Down	3.15412e-05	N	Down	0.426237	N	Down	0.0973452	Y
AT1G61900.1	bracteal and circumbracteal	hypothetical protein	Gohir.D10G013000.1,Gohir.A10G013100.1,Gohir.A06G148100.2,Gohir.A06G148100.1,Gohir.D06G154000.1	107	301	91	157	229	200	535	355	410	252	344	212	372	583	314	224	253	177	540	625	329	225	201	130	N	Down	0.013238	N	Down	0.105143	N	Up	0.58398	N	Up	0.329174	Y	Up	0.000274938	N	Up	0.0911667	N	Down	0.127665	Y
AT1G64970.1	bracteal and circumbracteal	gamma-tocopherol methyltransferase	Gohir.D13G162300.1,Gohir.A02G114300.1,Gohir.A13G157500.1,Gohir.D03G055300.1,Gohir.D03G055300.2	470	312	3428	815	944	372	69	69	51	138	74	97	42	78	62	890	122	165	165	191	62	132	257	463	N	Up	0.281248	Y	Up	0.00174436	N	Up	0.24978	N	Equal	0.992694	Y	Down	0.0213163	N	Down	0.449664	N	Down	0.218223	Y
AT1G68238.1	bracteal and circumbracteal	transmembrane protein	Gohir.D12G146500.1	48	9	177	97	78	78	42	59	76	129	104	186	25	32	48	94	124	179	73	24	31	67	60	106	N	Up	0.0102484	N	Up	0.0670265	N	Equal	0.991535	N	Down	0.722375	Y	Down	0.00875696	N	Down	0.149719	N	Down	0.8113	Y
AT1G68590.1	bracteal and circumbracteal	Ribosomal protein PSRP-3/Ycf65	Gohir.D02G115700.1	66	250	100	264	446	353	136	294	112	260	156	486	195	373	152	114	141	404	734	2336	280	642	286	464	Y	Down	0.00246187	Y	Down	0.004243	N	Up	0.295456	N	Down	0.138687	Y	Down	0.000654466	Y	Down	6.42258e-05	N	Down	0.157405	N
AT1G69490.1	bracteal and circumbracteal	NAC-like, activated by AP3/PI	Gohir.D10G237700.1,Gohir.D09G110100.1,Gohir.A03G102000.1,Gohir.A12G164000.1,Gohir.D12G167000.1,Gohir.D02G126800.1	2	18	187	245	326	1363	113	77	52	314	85	383	6	220	53	111	258	358	202	224	201	260	2457	3630	N	Down	0.0164681	N	Down	0.514497	N	Down	0.162806	N	Up	0.697486	N	Down	0.0559273	Y	Down	0.000140592	N	Down	0.0432375	Y
AT1G71480.1	bracteal and circumbracteal	Nuclear transport factor 2 (NTF2) family protein	Gohir.D13G157700.1	34	83	62	47	87	82	88	202	40	119	61	108	57	171	29	33	33	132	177	247	93	235	114	195	N	Down	0.113409	N	Up	0.740645	N	Up	0.853522	N	Down	0.218636	Y	Down	3.69179e-08	N	Down	0.114041	N	Down	0.123578	N
AT1G74100.1	bracteal and circumbracteal	sulfotransferase 16	Gohir.D05G373000.1,Gohir.A04G012300.1,Gohir.A02G130400.1,Gohir.A07G059100.1,Gohir.D03G041500.1,Gohir.A12G186200.1,Gohir.D05G373700.1,Gohir.D12G189100.1,Gohir.D03G041400.1,Gohir.D05G374400.1,Gohir.D03G041700.1,Gohir.D12G189200.1,Gohir.D05G374100.1,Gohir.D07G064000.1,Gohir.D03G041600.1,Gohir.D05G374300.1,Gohir.A12G184000.1	6939	4964	7705	7608	6217	4776	2557	3258	1136	2702	1526	2883	2411	3916	2202	3557	1578	3465	5255	3023	1628	1429	1237	1752	N	Up	0.350878	N	Up	0.963647	N	Up	0.536896	N	Down	0.540946	Y	Down	7.64833e-13	N	Down	0.00993992	N	Down	0.056301	Y
AT1G74320.1	bracteal and circumbracteal	Protein kinase superfamily protein	Gohir.D10G197900.1,Gohir.A10G190000.1	119	108	167	103	91	64	51	52	100	62	95	40	15	35	79	135	63	54	37	45	41	84	83	57	N	Up	0.843873	N	Up	0.145474	N	Up	0.259117	N	Down	0.986877	Y	Up	0.0131567	N	Up	0.0301296	N	Down	0.268825	Y
AT1G75350.1	bracteal and circumbracteal	Ribosomal protein L31	Gohir.D05G195400.1,Gohir.A05G192200.1,Gohir.D12G058400.1	279	595	959	819	1769	974	692	1064	451	1002	648	1028	543	703	629	781	551	1212	992	2549	756	1362	628	864	N	Down	0.0531875	N	Up	0.585672	Y	Up	0.00425337	N	Down	0.423203	Y	Down	5.07001e-11	N	Down	0.0703284	N	Down	0.36381	N
AT1G77400.1	bracteal and circumbracteal	extensin-like protein	Gohir.D05G239400.1,Gohir.A06G046800.1,Gohir.A05G237300.1	9	21	89	5	53	17	42	30	35	242	51	67	60	40	32	362	7	52	21	40	51	74	29	100	N	Down	0.246178	Y	Up	1.80296e-09	N	Up	0.0029985	N	Up	0.637809	Y	Down	7.10159e-06	N	Down	0.51609	N	Up	0.635657	Y
AT1G80600.1	bracteal and circumbracteal	HOPW1-1-interacting 1	Gohir.A09G091300.1,Gohir.D09G091400.1,Gohir.D09G091300.1	191	119	161	156	152	110	98	148	121	196	122	120	64	106	138	210	79	133	138	155	129	146	115	110	N	Up	0.249939	N	Up	0.916589	N	Up	0.211356	N	Down	0.397169	Y	Down	0.00249964	N	Up	0.960106	N	Down	0.276176	Y
AT2G14750.1	bracteal and circumbracteal	APS kinase	Gohir.D11G208200.2,Gohir.D03G028600.1,Gohir.D12G075300.3,Gohir.D11G208200.1,Gohir.D12G075300.2,Gohir.D12G075300.1,Gohir.A12G077100.1,Gohir.A02G151800.1,Gohir.A02G151800.2	276	489	546	429	354	387	309	372	155	314	170	313	217	507	203	339	245	404	607	497	331	355	295	307	N	Down	0.142541	N	Up	0.421685	N	Down	0.680701	N	Down	0.717747	Y	Down	9.42668e-07	N	Down	0.0726108	N	Down	0.00667164	Y
AT2G18030.1	bracteal and circumbracteal	Peptide methionine sulfoxide reductase family protein	Gohir.A12G060100.2,Gohir.A12G060100.1,Gohir.D12G060200.2,Gohir.D12G060200.1	330	266	273	252	226	191	247	275	188	323	241	319	263	241	229	341	264	292	304	233	176	190	193	235	N	Up	0.580929	N	Up	0.79091	N	Up	0.478719	N	Down	0.813791	Y	Down	0.000109126	N	Down	0.321603	N	Up	0.822228	Y
AT2G18990.1	bracteal and circumbracteal	thioredoxin-like/ATP-binding protein	Gohir.A03G185000.1,Gohir.D02G206500.1	790	735	536	536	743	599	609	650	490	686	667	744	658	926	513	718	731	742	1087	842	820	742	640	640	N	Up	0.8469	N	Equal	1	N	Up	0.311679	N	Down	0.871507	Y	Down	0.00625162	N	Down	0.671051	N	Down	0.239385	Y
AT2G19930.1	bracteal and circumbracteal	RNA-dependent RNA polymerase family protein	Gohir.A07G008300.1,Gohir.A07G008300.2,Gohir.D07G008700.1	8	23	21	12	24	11	77	56	101	36	56	37	39	59	80	42	42	20	75	43	77	13	39	18	N	Down	0.143778	N	Up	0.341141	N	Up	0.118558	N	Up	0.566236	Y	Up	8.27897e-07	N	Up	0.330395	N	Down	0.467584	Y
AT2G26170.1	bracteal and circumbracteal	cytochrome P450, family 711, subfamily A, polypeptide 1	Gohir.A05G041200.1,Gohir.D05G042900.1	12	61	39	81	128	140	66	65	50	99	62	65	48	45	100	57	62	90	72	64	83	78	145	154	N	Down	0.00653389	N	Down	0.128325	N	Down	0.729089	N	Up	0.978093	Y	Down	0.0177172	N	Down	0.936395	N	Up	0.920708	Y
AT2G26180.1	bracteal and circumbracteal	IQ-domain 6	Gohir.D13G194500.4,Gohir.D13G194500.3,Gohir.D13G194500.2,Gohir.D13G194500.1,Gohir.A07G021800.1,Gohir.D07G021600.1,Gohir.D08G269000.1,Gohir.A08G247900.1,Gohir.A13G187600.1	21	22	160	63	22	41	77	108	106	51	67	34	69	45	62	98	40	47	118	196	93	86	87	51	N	Down	0.924386	N	Up	0.345533	N	Down	0.116795	N	Down	0.507692	Y	Up	0.00152626	N	Up	0.298178	N	Up	0.429639	Y
AT2G26330.1	bracteal and circumbracteal	Leucine-rich receptor-like protein kinase family protein	Gohir.A07G019300.1,Gohir.A06G083500.1,Gohir.A06G083500.2,Gohir.D06G082800.1,Gohir.D07G019100.1,Gohir.D05G343300.1	41	148	38	91	72	89	94	206	84	172	51	90	40	110	68	105	17	65	110	196	66	77	48	32	N	Down	0.163787	N	Down	0.0224418	N	Down	0.573869	N	Down	0.124219	Y	Down	0.00322209	N	Down	0.295581	N	Down	0.0412675	Y
AT2G26540.1	bracteal and circumbracteal	uroporphyrinogen-III synthase family protein	Gohir.D05G203500.4,Gohir.A05G200200.3,Gohir.A05G200200.5,Gohir.A05G200200.2,Gohir.A05G200200.6,Gohir.A05G200200.1,Gohir.A05G200200.4,Gohir.A05G200200.7,Gohir.D05G203500.1,Gohir.D05G203500.3,Gohir.D05G203500.2,Gohir.D05G203500.5	64	57	191	121	106	106	79	102	45	80	41	53	67	83	44	104	25	37	70	147	49	107	43	41	N	Up	0.834843	N	Up	0.227769	N	Equal	0.993188	N	Down	0.652669	Y	Down	0.00642214	N	Down	0.661971	N	Down	0.648314	Y
AT2G28680.1	bracteal and circumbracteal	RmlC-like cupins superfamily protein	Gohir.D13G156000.1,Gohir.D03G130400.1,Gohir.A03G038000.1,Gohir.A13G151600.1,Gohir.D06G181400.1	609	536	543	726	523	404	494	537	372	718	542	683	457	480	599	910	396	722	329	452	420	542	343	316	N	Up	0.735822	N	Down	0.322023	N	Up	0.235496	N	Down	0.841077	Y	Down	8.73966e-05	N	Down	0.372399	N	Down	0.86043	Y
AT2G34500.1	bracteal and circumbracteal	cytochrome P450, family 710, subfamily A, polypeptide 1	Gohir.D05G151800.1,Gohir.D05G151600.1,Gohir.A05G149200.1,Gohir.A05G149100.1,Gohir.D05G151700.1,Gohir.D06G142200.1	949	104	285	111	71	55	117	26	98	45	111	14	103	34	93	247	58	18	48	60	70	51	92	79	Y	Up	1.39363e-08	N	Up	0.048232	N	Up	0.433215	N	Up	0.0726484	N	Up	0.155031	Y	Up	1.39193e-06	N	Up	0.236715	Y
AT2G35410.1	bracteal and circumbracteal	RNA-binding (RRM/RBD/RNP motifs) family protein	Gohir.1Z067900.1,Gohir.A11G031000.1,Gohir.D11G029700.1,Gohir.D03G172600.1,Gohir.D03G172600.2	141	304	176	319	281	299	258	280	126	274	190	366	104	378	141	163	171	329	390	897	204	469	208	335	N	Down	0.060951	N	Down	0.0525755	N	Down	0.794385	N	Down	0.852316	Y	Down	2.04783e-07	N	Down	0.0218069	Y	Down	0.00020327	N
AT2G37220.1	bracteal and circumbracteal	RNA-binding (RRM/RBD/RNP motifs) family protein	Gohir.A09G149100.1,Gohir.A09G149100.2,Gohir.D09G145000.1	2227	900	1707	1657	1225	627	724	610	590	947	775	995	711	895	794	1231	775	1456	1105	2986	625	1022	876	1049	N	Up	0.0123002	N	Up	0.917164	Y	Up	0.00396773	N	Up	0.67611	Y	Down	0.00129109	N	Down	0.325477	N	Down	0.587748	Y
AT2G38270.1	bracteal and circumbracteal	CAX-interacting protein 2	Gohir.A09G166100.1,Gohir.D09G161700.1	185	204	196	249	173	158	117	127	108	206	106	111	94	185	121	214	93	129	183	209	137	149	81	155	N	Down	0.804679	N	Down	0.439121	N	Up	0.715339	N	Down	0.853171	Y	Down	3.7032e-05	N	Down	0.913392	N	Down	0.0880809	Y
AT2G39870.1	bracteal and circumbracteal	hypothetical protein	Gohir.D04G065500.1,Gohir.D10G238700.1,Gohir.A05G346700.1,Gohir.A10G226400.1	697	1015	912	1559	589	1456	564	828	424	657	462	500	418	470	596	840	383	305	487	776	261	311	459	398	N	Down	0.317299	N	Down	0.0641257	Y	Down	2.12392e-05	N	Down	0.351042	Y	Down	0.000404041	N	Down	0.764398	N	Down	0.696386	Y
AT2G40550.1	bracteal and circumbracteal	E2F target protein 1 (ETG1)	Gohir.A13G007600.1,Gohir.A13G007600.2,Gohir.D13G007700.1	13	32	30	32	24	59	86	89	52	100	36	24	15	46	33	105	11	42	135	227	47	92	45	53	N	Down	0.157904	N	Down	0.924338	N	Down	0.0169541	N	Down	0.956077	Y	Down	0.000835179	N	Up	0.458209	N	Down	0.119573	Y
AT2G41420.1	bracteal and circumbracteal	proline-rich family protein	Gohir.A03G181900.1,Gohir.D02G203600.1,Gohir.A12G201700.2,Gohir.A12G201700.1	2173	3847	6980	4529	4367	2494	2879	2260	2946	4948	2358	3467	2598	3425	3301	6015	2539	3889	2842	3835	2845	3600	1762	2168	N	Down	0.125046	N	Up	0.127991	N	Up	0.126638	N	Up	0.542985	Y	Down	2.69421e-06	N	Down	0.11546	N	Down	0.438214	Y
AT2G41810.1	bracteal and circumbracteal	imidazolonepropionase (Protein of unknown function, DUF642)	Gohir.A09G122500.1,Gohir.D09G118600.1,Gohir.D03G068700.1,Gohir.A02G107800.1	4	10	49	6	69	8	62	65	25	159	9	10	29	79	14	695	10	11	68	35	38	59	8	26	N	Down	0.439913	N	Up	0.03017	Y	Up	0.000692994	N	Down	0.921395	Y	Down	0	N	Down	0.837969	N	Down	0.0783586	Y
AT2G46600.1	bracteal and circumbracteal	Calcium-binding EF-hand family protein	Gohir.A12G113800.1,Gohir.D12G117300.1	118	338	485	650	1046	1870	577	861	620	2082	619	1649	685	1945	973	672	687	1623	692	659	522	674	280	487	N	Down	0.166992	N	Down	0.637656	N	Down	0.0418325	N	Down	0.330772	Y	Down	0	N	Down	0.0202239	Y	Down	0.000109551	Y
AT2G46630.1	bracteal and circumbracteal	serine/arginine repetitive matrix protein	Gohir.D11G103800.1,Gohir.A07G135500.1,Gohir.A11G099300.1,Gohir.D07G140400.1	37	77	41	77	101	124	151	109	82	71	111	33	85	61	39	101	24	20	256	178	78	226	13	20	N	Down	0.147436	N	Down	0.108371	N	Down	0.620256	N	Up	0.494187	N	Up	0.485209	Y	Up	0.00223936	N	Up	0.477003	Y
AT2G47485.1	bracteal and circumbracteal	hypothetical protein	Gohir.A12G127800.1,Gohir.D11G172400.1,Gohir.A11G112000.1,Gohir.D11G117100.1,Gohir.D12G131300.1,Gohir.A11G166400.1,Gohir.D11G172800.1	2501	3098	887	1016	1177	1289	2169	1171	2141	538	2327	782	1555	1715	1812	861	2261	1126	2115	864	1212	533	1238	617	N	Down	0.673925	N	Down	0.671375	N	Down	0.662262	N	Up	0.169558	Y	Up	1.69864e-14	Y	Up	1.68061e-05	N	Down	0.759744	Y
AT2G48020.2	bracteal and circumbracteal	Major facilitator superfamily protein	Gohir.A12G006900.1,Gohir.A08G070900.1,Gohir.D12G006300.1	278	650	101	358	267	407	69	223	57	200	24	177	33	265	66	66	68	264	204	223	83	97	113	103	N	Down	0.0310445	Y	Down	8.25657e-05	N	Down	0.234878	N	Down	0.0158217	Y	Down	1.62527e-05	Y	Down	1.02968e-07	N	Down	0.0253418	N
AT2G48070.2	bracteal and circumbracteal	resistance to phytophthora 1	Gohir.A08G070800.1	16	156	50	143	221	188	65	209	86	235	120	265	75	194	113	72	78	279	210	568	93	287	183	257	N	Down	0.00605552	Y	Down	0.00275217	N	Up	0.682936	N	Down	0.215375	Y	Down	5.30307e-05	N	Down	0.00887589	N	Down	0.0302584	Y
AT3G01430.1	bracteal and circumbracteal	NHL domain protein	Gohir.D11G071600.1,Gohir.A11G067800.1,Gohir.A05G217100.1,Gohir.D05G220300.1	0	238	3	216	33	162	24	31	27	38	49	354	11	87	24	22	24	119	101	172	28	73	36	70	Y	Down	1.68143e-06	Y	Down	1.82863e-10	Y	Down	2.33113e-05	N	Down	0.749666	N	Down	0.223794	Y	Down	8.87369e-10	N	Down	0.0548449	N
AT3G04550.1	bracteal and circumbracteal	rubisco accumulation factor-like protein	Gohir.D13G107000.1,Gohir.A13G103800.1	264	271	433	441	309	247	145	228	141	279	163	273	105	217	168	258	131	303	309	733	159	303	264	400	N	Down	0.945663	N	Down	0.950795	N	Up	0.32572	N	Down	0.326453	Y	Down	3.31431e-06	N	Down	0.0802764	N	Down	0.0845907	Y
AT3G06170.1	bracteal and circumbracteal	Serinc-domain containing serine and sphingolipid biosynthesis protein	Gohir.A02G028700.1,Gohir.D02G036400.1	212	368	179	239	304	415	318	246	372	178	379	368	344	464	371	177	358	362	430	246	227	159	450	251	N	Down	0.167732	N	Down	0.34811	N	Down	0.160297	N	Up	0.554267	Y	Up	1.0334e-07	N	Up	0.908665	N	Down	0.326985	Y
AT3G06590.2	bracteal and circumbracteal	basic helix-loop-helix (bHLH) DNA-binding superfamily protein	Gohir.A09G240800.1	172	498	83	283	205	583	232	292	91	148	88	167	77	273	76	119	54	100	244	395	256	429	147	143	N	Down	0.00880389	N	Down	0.0069464	Y	Down	6.17955e-06	N	Down	0.665207	Y	Down	0.00393322	N	Down	0.0624167	Y	Down	0.000825099	Y
AT3G09600.1	bracteal and circumbracteal	Homeodomain-like superfamily protein	Gohir.A09G160800.1,Gohir.D09G156500.1	198	298	395	132	209	279	175	221	130	60	107	101	123	163	141	244	156	117	214	53	62	80	102	102	N	Down	0.307151	N	Up	0.103073	N	Down	0.300274	N	Down	0.599336	Y	Up	0.0122004	N	Up	0.836719	N	Down	0.474437	Y
AT3G10030.1	bracteal and circumbracteal	aspartate/glutamate/uridylate kinase family protein	Gohir.A11G322400.1,Gohir.A11G322400.2,Gohir.D11G341500.1,Gohir.D11G341500.2	41	60	67	57	77	81	63	59	108	66	75	79	79	56	127	83	101	63	39	37	67	35	117	92	N	Down	0.446972	N	Up	0.677951	N	Down	0.817433	N	Up	0.907196	Y	Up	0.00886748	N	Down	0.888461	N	Up	0.581708	Y
AT3G10230.1	bracteal and circumbracteal	lycopene cyclase	Gohir.D13G002500.1,Gohir.A09G096800.1,Gohir.D09G096600.1,Gohir.A13G002600.1	602	322	670	432	311	231	154	254	157	220	172	232	132	273	174	362	195	223	137	230	84	175	180	237	N	Up	0.0960185	N	Up	0.210158	N	Up	0.203981	N	Down	0.272552	Y	Down	0.0235697	N	Down	0.323053	N	Down	0.0415823	Y
AT3G10960.1	bracteal and circumbracteal	AZA-guanine resistant1	Gohir.D10G187400.1,Gohir.A10G180600.1,Gohir.A02G004500.1,Gohir.A05G402300.1,Gohir.D04G013200.1	45	50	99	79	173	113	38	49	67	106	71	83	16	23	71	147	45	82	28	59	34	82	115	222	N	Down	0.835255	N	Up	0.492721	N	Up	0.118625	N	Down	0.700866	Y	Down	0.0139873	N	Down	0.756378	N	Down	0.639781	Y
AT3G11600.1	bracteal and circumbracteal	E3 ubiquitin-protein ligase	Gohir.D04G095700.1,Gohir.A07G111600.1,Gohir.A11G318100.1,Gohir.D01G192900.1,Gohir.A05G078800.1,Gohir.D09G097200.1,Gohir.D07G115300.1,Gohir.D11G337300.1,Gohir.A04G060300.1,Gohir.A01G202900.1,Gohir.D05G081700.1	3948	1122	1110	925	2109	904	1555	401	1934	291	1474	398	1271	1073	1252	573	1278	335	729	223	671	372	1090	381	Y	Up	0.000489808	N	Up	0.56573	Y	Up	0.000274986	N	Up	0.0534999	Y	Up	1.20935e-05	Y	Up	5.99172e-07	N	Up	0.682837	N
[truncated: 2,254 more rows]
[truncated: 50 more columns]
