# Supplementary material for: Nectar biosynthesis is conserved among floral and extrafloral nectaries
Source: Plant Physiol. 2021 Jan 28;185(4):1595–616. doi: 10.1093/plphys/kiab018 (PMC8133665; doi:10.1093/plphys/kiab018)
Supplement: kiab018_Supplementary_Data [file kiab018_supplementary_data.zip › pp.01245.2020-s06.xlsx]

## Sheet: Spatial_GO_Enrichment_total
A.thaliana.ID	Description	Tx.JGI.Cotton.gene.IDs	GO.ID	Term	GO.Category	Annotated	Significant	Expected	p-value	Venn.Diagram.Section	FL.pre.mean	FL.pre.C.mean	FL.sec.mean	FL.sec.C.mean	FL.post.mean	FL.post.C.mean	B.pre.mean	B.pre.C.mean	B.sec.mean	B.sec.C.mean	B.post.mean	B.post.C.mean	C.pre.mean	C.pre.C.mean	C.sec.mean	C.sec.C.mean	C.post.mean	C.post.C.mean	FO.pre.mean	FO.pre.C.mean	FO.sec.mean	FO.sec.C.mean	FO.post.mean	FO.post.C.mean	DE..FL.pre.vs.FL.pre.C	DE..FL.pre.vs.FL.pre.C.Up.or.Down	DE..FL.pre.vs.FL.pre.C.nominal.p.value	DE..FL.sec.vs.FL.sec.C	DE..FL.sec.vs.FL.sec.C.Up.or.Down	DE..FL.sec.vs.FL.sec.C.nominal.p.value	DE..FL.post.vs.FL.post.C	DE..FL.post.vs.FL.post.C.Up.or.Down	DE..FL.post.vs.FL.post.C.nominal.p.value	DE..B.pre.vs.B.pre.C	DE..B.pre.vs.B.pre.C.Up.or.Down	DE..B.pre.vs.B.pre.C.nominal.p.value	DE..B.sec.vs.B.sec.C	DE..B.sec.vs.B.sec.C.Up.or.Down	DE..B.sec.vs.B.sec.C.nominal.p.value
AT1G04420	NAD(P)-linked oxidoreductase superfamily protein	Gohir.A11G118800.2,Gohir.A11G118800.1,Gohir.D01G023000.1,Gohir.A11G118800.3,Gohir.D11G123700.1,Gohir.D11G123700.2,Gohir.D11G123700.4,Gohir.D01G023000.2,Gohir.D01G023100.1,Gohir.A01G024900.1,Gohir.D11G123700.3	GO:0016491	oxidoreductase activity	molecular function	87	27	17.14	0.0075	bracteal	35	87	36	88	105	103	63	99	97	202	55	82	21	70	112	97	27	89	107	422	71	168	95	145	N	Down	0.101985	N	Down	0.036014	N	Up	0.971821	N	Down	0.400467	Y	Down	0.000149068
AT1G07440	NAD(P)-binding Rossmann-fold superfamily protein	Gohir.A13G226200.1,Gohir.D13G231900.2,Gohir.D13G231600.1,Gohir.D13G231600.2,Gohir.A13G226500.1,Gohir.A13G226400.1,Gohir.D13G231500.1,Gohir.A13G226100.1	GO:0016491	oxidoreductase activity	molecular function	87	27	17.14	0.0075	bracteal	118	408	64	230	284	379	231	249	54	169	52	104	203	364	80	150	78	109	755	502	63	103	88	70	N	Down	0.0541704	N	Down	0.0356345	N	Down	0.207074	N	Down	0.910209	Y	Down	6.66e-10
AT1G19400	Erythronate-4-phosphate dehydrogenase family protein	Gohir.D13G032800.3,Gohir.A13G034400.2,Gohir.A13G034400.1,Gohir.D13G032800.1	GO:0016491	oxidoreductase activity	molecular function	87	27	17.14	0.0075	bracteal	141	86	20	49	40	54	60	20	97	63	102	29	41	20	55	27	41	31	65	67	46	80	86	63	N	Up	0.401552	N	Down	0.113848	N	Down	0.466607	N	Up	0.0965165	N	Up	0.268874
AT1G60420	DC1 domain-containing protein	Gohir.A03G138800.1,Gohir.D01G095800.1,Gohir.D05G186500.4,Gohir.A01G109100.1,Gohir.A01G109100.2,Gohir.D05G186500.3,Gohir.D05G186500.2,Gohir.D05G186500.1,Gohir.D02G161700.1	GO:0016491	oxidoreductase activity	molecular function	87	27	17.14	0.0075	foliar	1381	1012	4912	2140	1985	2564	2448	1491	3187	3446	3025	2034	1860	1685	4783	4136	3205	1910	2975	713	2419	929	1644	1391	N	Up	0.394443	Y	Up	0.0038922	N	Down	0.32438	N	Up	0.216889	N	Down	0.549145
AT1G60710	NAD(P)-linked oxidoreductase superfamily protein	Gohir.A09G209400.1,Gohir.A09G209400.2,Gohir.D10G133500.1,Gohir.A13G104700.3,Gohir.A13G104700.2,Gohir.A13G104700.1,Gohir.D09G202800.1,Gohir.A11G252900.1,Gohir.D09G202700.1,Gohir.D09G202700.2,Gohir.A10G133300.1	GO:0016491	oxidoreductase activity	molecular function	87	27	17.14	0.0075	floral	1216	385	1100	817	1282	960	663	844	1178	1315	1163	1270	414	648	1083	1273	1054	1717	945	434	1331	1151	1996	2300	Y	Up	0.00184936	N	Up	0.302991	N	Up	0.235275	N	Down	0.553466	N	Down	0.39818
AT1G63380	NAD(P)-binding Rossmann-fold superfamily protein	Gohir.D05G040500.1,Gohir.A05G039000.1	GO:0016491	oxidoreductase activity	molecular function	87	27	17.14	0.0075	floral	2319	1048	2092	937	2169	1136	1087	1005	1091	1000	1637	1137	971	970	1359	1722	1586	1172	798	461	813	486	1313	1009	N	Up	0.0279791	Y	Up	0.00562757	Y	Up	0.00182811	N	Up	0.846345	N	Up	0.451526
AT1G74790	catalytics	Gohir.A03G068100.1,Gohir.D03G094600.2,Gohir.D03G090300.1,Gohir.A03G075700.1,Gohir.D03G094600.1	GO:0016491	oxidoreductase activity	molecular function	87	27	17.14	0.0075	bracteal	11	55	16	61	46	88	24	64	72	160	30	45	30	46	70	69	38	54	102	143	53	100	58	95	N	Down	0.0247384	N	Down	0.00215087	N	Down	0.0324962	N	Down	0.124853	Y	Down	3.31e-06
AT1G75290	NAD(P)-binding Rossmann-fold superfamily protein	Gohir.D12G265700.1,Gohir.A12G265500.1,Gohir.D12G173800.3,Gohir.D12G173800.1,Gohir.A12G170600.1,Gohir.D12G173800.2	GO:0016491	oxidoreductase activity	molecular function	87	27	17.14	0.0075	bracteal	443	1793	1346	3733	4921	4856	1149	2229	1443	4440	662	2084	1020	1924	1598	1826	633	2295	1640	1325	2641	1738	1581	1172	Y	Down	0.000432097	N	Down	0.0107991	N	Up	0.953632	N	Down	0.119534	Y	Down	0.000169765
AT2G20360	NAD(P)-binding Rossmann-fold superfamily protein	Gohir.A10G182900.1,Gohir.A11G133900.1,Gohir.D11G140000.1,Gohir.A13G077300.1	GO:0016491	oxidoreductase activity	molecular function	87	27	17.14	0.0075	circumbracteal	1371	933	1332	959	1134	878	963	904	800	818	979	847	949	1052	931	1267	886	837	1182	850	534	566	750	642	N	Up	0.292831	N	Up	0.254375	N	Up	0.220727	N	Up	0.876307	N	Down	0.853689
AT2G27680	NAD(P)-linked oxidoreductase superfamily protein	Gohir.A05G082400.2,Gohir.A05G082400.1,Gohir.D05G085300.1,Gohir.D05G085300.2	GO:0016491	oxidoreductase activity	molecular function	87	27	17.14	0.0075	bracteal	12	63	37	64	133	113	57	101	61	104	32	57	31	102	72	66	28	69	92	216	101	265	92	100	N	Down	0.00496724	N	Down	0.171315	N	Up	0.61865	N	Down	0.278672	Y	Down	0.00553132
AT2G33220	GRIM-19 protein	Gohir.D10G146200.1,Gohir.D10G146300.1,Gohir.A10G120200.1,Gohir.A10G120100.1	GO:0016491	oxidoreductase activity	molecular function	87	27	17.14	0.0075	circumbracteal	2617	1819	3623	1794	2818	1512	1675	1547	1883	1885	1790	1482	1553	1561	2462	3595	1689	1509	1877	1449	1591	1783	1624	1505	N	Up	0.314488	N	Up	0.0144305	Y	Up	0.00566743	N	Up	0.843241	N	Down	0.994974
AT2G46890	3-oxo-5-alpha-steroid 4-dehydrogenase (DUF1295)	Gohir.A12G118300.1,Gohir.D11G107200.1,Gohir.D12G122100.1,Gohir.A11G102700.1	GO:0016491	oxidoreductase activity	molecular function	87	27	17.14	0.0075	floral	117	175	44	120	126	128	404	276	128	150	154	114	412	327	139	182	131	95	205	281	113	112	41	25	N	Down	0.337921	Y	Down	0.00561662	N	Down	0.927803	N	Up	0.399729	N	Down	0.30409
AT3G03080	Zinc-binding dehydrogenase family protein	Gohir.D02G006200.1,Gohir.D02G006100.1,Gohir.A02G005900.1,Gohir.A02G005600.1,Gohir.A02G005700.1	GO:0016491	oxidoreductase activity	molecular function	87	27	17.14	0.0075	bracteal	87	38	368	58	595	81	187	175	123	200	70	81	141	200	216	340	51	120	73	126	38	59	16	24	N	Up	0.0925957	Y	Up	4.08e-06	Y	Up	1.44e-06	N	Up	0.875538	Y	Down	0.0016536
AT3G50560	NAD(P)-binding Rossmann-fold superfamily protein	Gohir.D11G196900.1,Gohir.A10G092400.1,Gohir.A11G190200.1,Gohir.D10G095800.1	GO:0016491	oxidoreductase activity	molecular function	87	27	17.14	0.0075	floral and circumbracteal	10	90	29	57	19	71	99	168	55	131	121	155	38	109	36	79	49	185	120	243	146	326	85	101	Y	Down	0.000849683	N	Down	0.117836	N	Down	0.00034771	N	Down	0.264846	Y	Down	4.3e-06
AT3G53220	Thioredoxin superfamily protein	Gohir.A04G071800.1,Gohir.D04G110300.1,Gohir.D04G110300.2,Gohir.A09G145800.1	GO:0016491	oxidoreductase activity	molecular function	87	27	17.14	0.0075	bracteal	368	454	331	267	732	347	791	518	329	548	512	461	753	904	383	344	703	672	493	454	418	386	194	225	N	Down	0.650656	N	Up	0.571608	N	Up	0.0378171	N	Up	0.603048	Y	Down	6.97e-05
AT4G09750	NAD(P)-binding Rossmann-fold superfamily protein	Gohir.D06G115900.1,Gohir.A06G111600.1	GO:0016491	oxidoreductase activity	molecular function	87	27	17.14	0.0075	bracteal	182	230	277	253	359	260	231	210	261	446	293	214	148	220	292	298	216	289	337	466	196	393	253	288	N	Down	0.561752	N	Up	0.770599	N	Up	0.154229	N	Up	0.835199	Y	Down	5.44e-05
AT4G17260	Lactate/malate dehydrogenase family protein	Gohir.A08G171900.1,Gohir.D08G190300.1,Gohir.D03G162000.1,Gohir.D12G222000.1,Gohir.A03G008900.1	GO:0016491	oxidoreductase activity	molecular function	87	27	17.14	0.0075	bracteal	125	178	188	141	187	141	296	286	181	332	200	187	265	316	221	292	160	196	331	239	223	226	143	241	N	Down	0.396447	N	Up	0.36224	N	Up	0.262545	N	Up	0.92753	Y	Down	1.57e-05
AT4G23430	NAD(P)-binding Rossmann-fold superfamily protein	Gohir.D03G150800.1,Gohir.A08G098600.4,Gohir.A03G017100.1,Gohir.A08G098600.1,Gohir.A08G098600.2,Gohir.A08G098600.3,Gohir.D08G110200.4,Gohir.D08G110200.2,Gohir.D08G201800.1	GO:0016491	oxidoreductase activity	molecular function	87	27	17.14	0.0075	bracteal	15	16	54	31	95	25	68	66	65	113	47	32	24	56	68	84	33	48	117	86	58	92	38	54	N	Down	0.918616	N	Up	0.180434	Y	Up	5.91e-05	N	Up	0.979185	Y	Down	0.00355672
AT4G31240	protein kinase C-like zinc finger protein	Gohir.D03G087400.1,Gohir.A02G096100.1	GO:0016491	oxidoreductase activity	molecular function	87	27	17.14	0.0075	floral	73	193	68	232	176	359	68	93	97	188	247	416	24	118	117	118	290	353	128	102	231	340	456	455	N	Down	0.0257668	Y	Down	0.000246326	Y	Down	0.00230176	N	Down	0.562293	Y	Down	5.15e-05
AT5G02540	NAD(P)-binding Rossmann-fold superfamily protein	Gohir.A04G081100.1,Gohir.A04G081100.3,Gohir.D04G119900.1,Gohir.D04G119900.2,Gohir.D09G153100.1,Gohir.A09G157800.1	GO:0016491	oxidoreductase activity	molecular function	87	27	17.14	0.0075	floral	35	915	12	474	27	504	187	148	26	73	8	19	154	226	19	22	1	25	294	322	57	104	22	42	Y	Down	5.5e-10	Y	Down	1.23e-13	Y	Down	0	N	Up	0.613421	Y	Down	0.00439014
AT5G10730	NAD(P)-binding Rossmann-fold superfamily protein	Gohir.A05G062800.1,Gohir.D05G065300.1	GO:0016491	oxidoreductase activity	molecular function	87	27	17.14	0.0075	floral	331	200	689	262	631	291	343	367	268	238	362	340	269	316	347	436	335	352	332	127	152	165	213	192	N	Up	0.19862	Y	Up	0.00131873	N	Up	0.0770559	N	Down	0.907025	N	Up	0.394581
AT5G16990	Zinc-binding dehydrogenase family protein	Gohir.A02G006700.1,Gohir.D02G006400.1,Gohir.A02G006800.1,Gohir.A05G016500.1	GO:0016491	oxidoreductase activity	molecular function	87	27	17.14	0.0075	bracteal	765	1132	862	1450	1464	1098	1373	1234	1311	1866	1949	1686	1069	1398	1636	1735	1495	1702	1284	1528	1574	1583	1650	1138	N	Down	0.295515	N	Down	0.0943081	N	Up	0.444142	N	Up	0.790119	Y	Down	0.00434574
AT5G21060	Glyceraldehyde-3-phosphate dehydrogenase-like family protein	Gohir.A03G035300.1,Gohir.D03G132900.1	GO:0016491	oxidoreductase activity	molecular function	87	27	17.14	0.0075	bracteal	387	218	209	150	221	112	298	298	170	239	214	184	122	297	222	270	201	177	264	184	169	106	119	87	N	Up	0.135545	N	Up	0.293773	N	Up	0.0407638	N	Equal	0.996912	Y	Down	0.019462
AT5G23395	Cox19-like CHCH family protein	Gohir.A04G109800.1,Gohir.D04G150000.1	GO:0016491	oxidoreductase activity	molecular function	87	27	17.14	0.0075	bracteal	332	174	184	172	189	182	162	176	144	271	138	133	97	96	179	189	175	134	200	159	122	94	105	145	N	Up	0.0994328	N	Up	0.840756	N	Up	0.865423	N	Down	0.862805	Y	Down	1.92e-05
AT5G25450	Cytochrome bd ubiquinol oxidase, 14kDa subunit	Gohir.D03G071300.2,Gohir.D03G071300.1,Gohir.D13G211500.1,Gohir.A02G112400.1,Gohir.A02G112400.2,Gohir.A13G206900.1	GO:0016491	oxidoreductase activity	molecular function	87	27	17.14	0.0075	floral and bracteal	17311	10601	12978	5828	11100	5461	8093	7006	5186	4020	8870	7475	9000	9889	6652	7526	16542	7566	11648	5102	5515	3259	6104	3775	N	Up	0.318777	Y	Up	0.0051557	N	Up	0.031108	N	Up	0.790133	Y	Up	0.0201983
AT5G39410	Saccharopine dehydrogenase	Gohir.A05G369500.1,Gohir.D04G045800.1	GO:0016491	oxidoreductase activity	molecular function	87	27	17.14	0.0075	floral and bracteal	693	141	287	166	158	111	335	81	262	148	192	114	164	162	247	320	159	98	159	91	114	72	165	143	Y	Up	3.41e-05	N	Up	0.0802376	N	Up	0.182364	N	Up	0.00757619	Y	Up	0.000111688
AT5G42850	Thioredoxin superfamily protein	Gohir.A09G099700.1,Gohir.D09G099100.1	GO:0016491	oxidoreductase activity	molecular function	87	27	17.14	0.0075	bracteal	3266	2260	3538	1742	4089	1583	2265	2240	796	1082	2208	2185	1738	2458	1176	1688	2969	2294	2110	1215	1047	644	768	844	N	Up	0.426561	N	Up	0.0891558	N	Up	0.0125215	N	Up	0.988821	Y	Down	0.00891749
AT1G04420	NAD(P)-linked oxidoreductase superfamily protein	Gohir.A11G118800.2,Gohir.A11G118800.1,Gohir.D01G023000.1,Gohir.A11G118800.3,Gohir.D11G123700.1,Gohir.D11G123700.2,Gohir.D11G123700.4,Gohir.D01G023000.2,Gohir.D01G023100.1,Gohir.A01G024900.1,Gohir.D11G123700.3	GO:0016614	oxidoreductase activity, acting on CH-OH group of donors	molecular function	6	5	1.18	0.0015	bracteal	35	87	36	88	105	103	63	99	97	202	55	82	21	70	112	97	27	89	107	422	71	168	95	145	N	Down	0.101985	N	Down	0.036014	N	Up	0.971821	N	Down	0.400467	Y	Down	0.000149068
AT1G19400	Erythronate-4-phosphate dehydrogenase family protein	Gohir.D13G032800.3,Gohir.A13G034400.2,Gohir.A13G034400.1,Gohir.D13G032800.1	GO:0016614	oxidoreductase activity, acting on CH-OH group of donors	molecular function	6	5	1.18	0.0015	bracteal	141	86	20	49	40	54	60	20	97	63	102	29	41	20	55	27	41	31	65	67	46	80	86	63	N	Up	0.401552	N	Down	0.113848	N	Down	0.466607	N	Up	0.0965165	N	Up	0.268874
AT2G27680	NAD(P)-linked oxidoreductase superfamily protein	Gohir.A05G082400.2,Gohir.A05G082400.1,Gohir.D05G085300.1,Gohir.D05G085300.2	GO:0016614	oxidoreductase activity, acting on CH-OH group of donors	molecular function	6	5	1.18	0.0015	bracteal	12	63	37	64	133	113	57	101	61	104	32	57	31	102	72	66	28	69	92	216	101	265	92	100	N	Down	0.00496724	N	Down	0.171315	N	Up	0.61865	N	Down	0.278672	Y	Down	0.00553132
AT4G17260	Lactate/malate dehydrogenase family protein	Gohir.A08G171900.1,Gohir.D08G190300.1,Gohir.D03G162000.1,Gohir.D12G222000.1,Gohir.A03G008900.1	GO:0016614	oxidoreductase activity, acting on CH-OH group of donors	molecular function	6	5	1.18	0.0015	bracteal	125	178	188	141	187	141	296	286	181	332	200	187	265	316	221	292	160	196	331	239	223	226	143	241	N	Down	0.396447	N	Up	0.36224	N	Up	0.262545	N	Up	0.92753	Y	Down	1.57e-05
AT5G21060	Glyceraldehyde-3-phosphate dehydrogenase-like family protein	Gohir.A03G035300.1,Gohir.D03G132900.1	GO:0016614	oxidoreductase activity, acting on CH-OH group of donors	molecular function	6	5	1.18	0.0015	bracteal	387	218	209	150	221	112	298	298	170	239	214	184	122	297	222	270	201	177	264	184	169	106	119	87	N	Up	0.135545	N	Up	0.293773	N	Up	0.0407638	N	Equal	0.996912	Y	Down	0.019462
AT1G04420	NAD(P)-linked oxidoreductase superfamily protein	Gohir.A11G118800.2,Gohir.A11G118800.1,Gohir.D01G023000.1,Gohir.A11G118800.3,Gohir.D11G123700.1,Gohir.D11G123700.2,Gohir.D11G123700.4,Gohir.D01G023000.2,Gohir.D01G023100.1,Gohir.A01G024900.1,Gohir.D11G123700.3	GO:0016616	oxidoreductase activity, acting on the CH-OH group of donors, NAD or NADP as acceptor	molecular function	5	4	0.99	0.0063	bracteal	35	87	36	88	105	103	63	99	97	202	55	82	21	70	112	97	27	89	107	422	71	168	95	145	N	Down	0.101985	N	Down	0.036014	N	Up	0.971821	N	Down	0.400467	Y	Down	0.000149068
AT1G19400	Erythronate-4-phosphate dehydrogenase family protein	Gohir.D13G032800.3,Gohir.A13G034400.2,Gohir.A13G034400.1,Gohir.D13G032800.1	GO:0016616	oxidoreductase activity, acting on the CH-OH group of donors, NAD or NADP as acceptor	molecular function	5	4	0.99	0.0063	bracteal	141	86	20	49	40	54	60	20	97	63	102	29	41	20	55	27	41	31	65	67	46	80	86	63	N	Up	0.401552	N	Down	0.113848	N	Down	0.466607	N	Up	0.0965165	N	Up	0.268874
AT2G27680	NAD(P)-linked oxidoreductase superfamily protein	Gohir.A05G082400.2,Gohir.A05G082400.1,Gohir.D05G085300.1,Gohir.D05G085300.2	GO:0016616	oxidoreductase activity, acting on the CH-OH group of donors, NAD or NADP as acceptor	molecular function	5	4	0.99	0.0063	bracteal	12	63	37	64	133	113	57	101	61	104	32	57	31	102	72	66	28	69	92	216	101	265	92	100	N	Down	0.00496724	N	Down	0.171315	N	Up	0.61865	N	Down	0.278672	Y	Down	0.00553132
AT5G21060	Glyceraldehyde-3-phosphate dehydrogenase-like family protein	Gohir.A03G035300.1,Gohir.D03G132900.1	GO:0016616	oxidoreductase activity, acting on the CH-OH group of donors, NAD or NADP as acceptor	molecular function	5	4	0.99	0.0063	bracteal	387	218	209	150	221	112	298	298	170	239	214	184	122	297	222	270	201	177	264	184	169	106	119	87	N	Up	0.135545	N	Up	0.293773	N	Up	0.0407638	N	Equal	0.996912	Y	Down	0.019462
AT1G60420	DC1 domain-containing protein	Gohir.A03G138800.1,Gohir.D01G095800.1,Gohir.D05G186500.4,Gohir.A01G109100.1,Gohir.A01G109100.2,Gohir.D05G186500.3,Gohir.D05G186500.2,Gohir.D05G186500.1,Gohir.D02G161700.1	GO:0016651	oxidoreductase activity, acting on NAD(P)H	molecular function	13	7	2.56	0.0063	foliar	1381	1012	4912	2140	1985	2564	2448	1491	3187	3446	3025	2034	1860	1685	4783	4136	3205	1910	2975	713	2419	929	1644	1391	N	Up	0.394443	Y	Up	0.0038922	N	Down	0.32438	N	Up	0.216889	N	Down	0.549145
AT1G75290	NAD(P)-binding Rossmann-fold superfamily protein	Gohir.D12G265700.1,Gohir.A12G265500.1,Gohir.D12G173800.3,Gohir.D12G173800.1,Gohir.A12G170600.1,Gohir.D12G173800.2	GO:0016651	oxidoreductase activity, acting on NAD(P)H	molecular function	13	7	2.56	0.0063	bracteal	443	1793	1346	3733	4921	4856	1149	2229	1443	4440	662	2084	1020	1924	1598	1826	633	2295	1640	1325	2641	1738	1581	1172	Y	Down	0.000432097	N	Down	0.0107991	N	Up	0.953632	N	Down	0.119534	Y	Down	0.000169765
AT2G20360	NAD(P)-binding Rossmann-fold superfamily protein	Gohir.A10G182900.1,Gohir.A11G133900.1,Gohir.D11G140000.1,Gohir.A13G077300.1	GO:0016651	oxidoreductase activity, acting on NAD(P)H	molecular function	13	7	2.56	0.0063	circumbracteal	1371	933	1332	959	1134	878	963	904	800	818	979	847	949	1052	931	1267	886	837	1182	850	534	566	750	642	N	Up	0.292831	N	Up	0.254375	N	Up	0.220727	N	Up	0.876307	N	Down	0.853689
AT2G33220	GRIM-19 protein	Gohir.D10G146200.1,Gohir.D10G146300.1,Gohir.A10G120200.1,Gohir.A10G120100.1	GO:0016651	oxidoreductase activity, acting on NAD(P)H	molecular function	13	7	2.56	0.0063	circumbracteal	2617	1819	3623	1794	2818	1512	1675	1547	1883	1885	1790	1482	1553	1561	2462	3595	1689	1509	1877	1449	1591	1783	1624	1505	N	Up	0.314488	N	Up	0.0144305	Y	Up	0.00566743	N	Up	0.843241	N	Down	0.994974
AT4G31240	protein kinase C-like zinc finger protein	Gohir.D03G087400.1,Gohir.A02G096100.1	GO:0016651	oxidoreductase activity, acting on NAD(P)H	molecular function	13	7	2.56	0.0063	floral	73	193	68	232	176	359	68	93	97	188	247	416	24	118	117	118	290	353	128	102	231	340	456	455	N	Down	0.0257668	Y	Down	0.000246326	Y	Down	0.00230176	N	Down	0.562293	Y	Down	5.15e-05
AT5G10730	NAD(P)-binding Rossmann-fold superfamily protein	Gohir.A05G062800.1,Gohir.D05G065300.1	GO:0016651	oxidoreductase activity, acting on NAD(P)H	molecular function	13	7	2.56	0.0063	floral	331	200	689	262	631	291	343	367	268	238	362	340	269	316	347	436	335	352	332	127	152	165	213	192	N	Up	0.19862	Y	Up	0.00131873	N	Up	0.0770559	N	Down	0.907025	N	Up	0.394581
AT5G42850	Thioredoxin superfamily protein	Gohir.A09G099700.1,Gohir.D09G099100.1	GO:0016651	oxidoreductase activity, acting on NAD(P)H	molecular function	13	7	2.56	0.0063	bracteal	3266	2260	3538	1742	4089	1583	2265	2240	796	1082	2208	2185	1738	2458	1176	1688	2969	2294	2110	1215	1047	644	768	844	N	Up	0.426561	N	Up	0.0891558	N	Up	0.0125215	N	Up	0.988821	Y	Down	0.00891749
AT1G04980	PDI-like 2-2	Gohir.A11G152400.1,Gohir.D07G174500.1,Gohir.D07G174500.2,Gohir.D11G159300.1,Gohir.A07G168200.1	GO:0016860	intramolecular oxidoreductase activity	molecular function	5	4	0.99	0.0063	bracteal	631	490	425	444	319	345	616	449	413	771	353	347	391	455	394	480	242	362	826	651	284	427	342	616	N	Up	0.504079	N	Down	0.883006	N	Down	0.735453	N	Up	0.44634	Y	Down	0.00147395
AT1G13280	allene oxide cyclase 4	Gohir.D12G173100.1,Gohir.A08G036400.1,Gohir.D08G047000.1,Gohir.A08G036500.1,Gohir.D08G047100.1,Gohir.A08G036200.1,Gohir.A08G036200.2,Gohir.A12G169800.1,Gohir.D08G046900.1,Gohir.A08G036300.1,Gohir.D08G047200.1	GO:0016860	intramolecular oxidoreductase activity	molecular function	5	4	0.99	0.0063	bracteal	721	1682	839	1443	1488	1851	1703	2265	2539	3889	1675	2295	1372	2193	2722	2372	1398	2788	1272	1312	1059	1850	1066	1248	N	Down	0.0261935	N	Down	0.0608933	N	Down	0.285182	N	Down	0.475576	Y	Down	0.00105079
AT2G01290	ribose-5-phosphate isomerase 2	Gohir.A01G153700.1,Gohir.D01G100100.1,Gohir.A12G150100.1,Gohir.A03G123200.1,Gohir.D12G153700.1,Gohir.D02G145800.1	GO:0016860	intramolecular oxidoreductase activity	molecular function	5	4	0.99	0.0063	floral and foliar and circumbracteal	626	276	790	657	991	596	973	715	794	929	2372	1123	686	476	900	1521	1150	1036	527	619	281	356	405	776	N	Up	0.030644	N	Up	0.523717	N	Up	0.0360086	N	Up	0.450076	N	Down	0.185473
AT3G04790	Ribose 5-phosphate isomerase, type A protein	Gohir.D11G263700.1,Gohir.A08G214500.1,Gohir.D08G231700.1,Gohir.A11G253800.1	GO:0016860	intramolecular oxidoreductase activity	molecular function	5	4	0.99	0.0063	floral and bracteal and foliar	164	193	285	269	232	196	177	218	172	335	134	197	158	187	235	262	105	209	418	1040	213	520	171	416	N	Down	0.684904	N	Up	0.852887	N	Up	0.47559	N	Down	0.645551	Y	Down	2.78e-06
AT4G04330	Chaperonin-like RbcX protein	Gohir.A10G011300.1,Gohir.A06G150600.1,Gohir.D06G156800.1	GO:0044183	protein folding chaperone	molecular function	3	3	0.59	0.0076	bracteal	25	66	10	106	13	82	49	91	46	120	38	152	9	51	41	45	56	151	48	237	132	302	107	148	N	Down	0.0722606	N	Down	0.00860017	Y	Down	0.00125629	N	Down	0.25735	Y	Down	2.42e-06
AT4G29520	nucleophosmin	Gohir.D07G010400.1,Gohir.A07G010100.1	GO:0044183	protein folding chaperone	molecular function	3	3	0.59	0.0076	circumbracteal	1093	686	753	647	516	501	639	534	327	589	313	363	420	501	286	408	258	328	751	418	314	356	363	466	N	Up	0.290452	N	Up	0.621524	N	Up	0.894338	N	Up	0.663206	Y	Down	0.00630298
AT5G19855	Chaperonin-like RbcX protein	Gohir.D05G072300.1,Gohir.D09G111000.1,Gohir.A05G069400.1,Gohir.A09G114300.1,Gohir.A09G114300.2	GO:0044183	protein folding chaperone	molecular function	3	3	0.59	0.0076	floral and foliar	4	38	305	86	18	103	16	24	19	40	14	56	25	60	15	65	28	95	110	116	46	152	106	269	N	Down	0.00901791	N	Up	0.229653	Y	Down	4.12e-07	N	Down	0.668586	N	Down	0.0067171
AT1G08480	succinate dehydrogenase subunit	Gohir.A08G007400.1,Gohir.D08G017500.1	GO:0006091	generation of precursor metabolites and energy	biological process	38	15	7.26	0.00279	circumbracteal	4458	1820	3520	1639	3276	1516	2036	1679	1744	1718	1987	1657	2288	2666	2101	3226	2489	1810	2939	1472	1320	1255	1018	960	N	Up	0.0124715	N	Up	0.00791756	N	Up	0.0378796	N	Up	0.629474	N	Up	0.892683
AT1G15980	NDH-dependent cyclic electron flow 1	Gohir.A05G119300.2,Gohir.D05G120300.1,Gohir.A05G119300.3,Gohir.A05G119300.1,Gohir.A05G119300.4	GO:0006091	generation of precursor metabolites and energy	biological process	38	15	7.26	0.00279	bracteal	7	68	17	85	88	84	33	65	50	133	41	92	16	55	65	61	41	90	82	294	39	167	88	139	N	Down	0.0180202	Y	Down	0.000117289	N	Up	0.871223	N	Down	0.26406	Y	Down	0.000311634
AT1G18270	ketose-bisphosphate aldolase class-II family protein	Gohir.D02G121800.1,Gohir.D02G121800.2,Gohir.A03G092900.1,Gohir.A03G092900.2,Gohir.A03G092900.3	GO:0006091	generation of precursor metabolites and energy	biological process	38	15	7.26	0.00279	floral	129	63	220	81	210	77	69	79	198	163	77	93	42	99	221	176	95	90	103	89	146	91	129	108	N	Up	0.113444	Y	Up	0.00259374	Y	Up	0.000117963	N	Down	0.814721	N	Up	0.19272
AT1G22170	Phosphoglycerate mutase family protein	Gohir.A06G037800.2,Gohir.A06G037800.1,Gohir.D06G039300.4,Gohir.D06G039300.7,Gohir.D06G039300.5,Gohir.D06G039300.1,Gohir.D06G039300.3,Gohir.D06G039300.2,Gohir.D06G039300.6,Gohir.A05G228800.1,Gohir.A05G228800.2,Gohir.D05G231200.1	GO:0006091	generation of precursor metabolites and energy	biological process	38	15	7.26	0.00279	floral and bracteal	895	260	597	193	251	158	447	267	312	192	316	182	317	252	292	371	286	171	457	237	228	142	151	93	N	Up	0.00745077	Y	Up	0.000495979	N	Up	0.0941772	N	Up	0.230943	Y	Up	0.000570658
AT1G22700	Tetratricopeptide repeat (TPR)-like superfamily protein	Gohir.D13G125700.1,Gohir.A13G121700.1,Gohir.A13G121700.2	GO:0006091	generation of precursor metabolites and energy	biological process	38	15	7.26	0.00279	bracteal	189	237	112	245	173	193	128	151	96	165	102	187	70	159	121	144	132	221	218	338	165	237	176	212	N	Down	0.566356	N	Down	0.0151888	N	Down	0.649435	N	Down	0.728946	Y	Down	0.00111771
AT1G32550	2Fe-2S ferredoxin-like superfamily protein	Gohir.A12G209000.1,Gohir.D12G211700.1	GO:0006091	generation of precursor metabolites and energy	biological process	38	15	7.26	0.00279	bracteal	202	247	253	374	609	573	267	344	236	435	262	513	316	498	339	320	367	485	698	1283	312	755	270	415	N	Down	0.612412	N	Down	0.199926	N	Up	0.774772	N	Down	0.564081	Y	Down	5.36e-06
AT1G75690	DnaJ/Hsp40 cysteine-rich domain superfamily protein	Gohir.D06G000600.1,Gohir.A06G004800.1	GO:0006091	generation of precursor metabolites and energy	biological process	38	15	7.26	0.00279	circumbracteal	25	37	76	65	102	84	65	103	71	99	61	50	14	148	61	69	49	111	159	371	79	146	52	37	N	Down	0.568505	N	Up	0.775953	N	Up	0.483133	N	Down	0.504384	N	Down	0.0948258
AT3G10860	Cytochrome b-c1 complex, subunit 8 protein	Gohir.D13G008800.1,Gohir.D04G011000.1,Gohir.A05G404700.1	GO:0006091	generation of precursor metabolites and energy	biological process	38	15	7.26	0.00279	circumbracteal	11100	6363	9618	4524	7669	3954	5262	4921	3639	4065	3935	3478	5301	6370	4152	5941	4976	3912	7745	3822	3162	3055	2131	1986	N	Up	0.135563	N	Up	0.00839089	N	Up	0.0249332	N	Up	0.886764	N	Down	0.314799
AT3G15840	post-illumination chlorophyll fluorescence increase	Gohir.D06G192200.1,Gohir.D06G192200.2,Gohir.A06G185600.2,Gohir.A06G185600.1	GO:0006091	generation of precursor metabolites and energy	biological process	38	15	7.26	0.00279	floral and bracteal and circumbracteal	116	444	253	786	539	654	165	274	150	489	273	582	97	375	181	152	271	803	326	938	530	1562	518	998	Y	Down	0.00133957	N	Down	0.00732626	N	Down	0.369677	N	Down	0.261048	Y	Down	3.71e-05
AT3G16250	NDH-dependent cyclic electron flow 1	Gohir.D10G068300.1,Gohir.D10G069000.1,Gohir.A10G067200.3,Gohir.A10G067200.2,Gohir.A10G067200.1	GO:0006091	generation of precursor metabolites and energy	biological process	38	15	7.26	0.00279	foliar	0	20	7	27	13	20	5	27	34	83	1	15	0	2	17	21	0	21	74	528	43	383	23	61	N	Down	0.00782674	N	Down	0.0448428	N	Down	0.534458	N	Down	0.112441	N	Down	0.0727098
AT4G23890	NAD(P)H-quinone oxidoreductase subunit S	Gohir.D04G065600.1,Gohir.A05G346600.1	GO:0006091	generation of precursor metabolites and energy	biological process	38	15	7.26	0.00279	circumbracteal	276	254	326	201	1161	475	400	921	169	519	345	784	264	1179	212	217	352	954	772	1447	377	789	342	525	N	Up	0.838793	N	Up	0.441978	Y	Up	3.12e-05	N	Down	0.125035	Y	Down	1.7e-09
AT5G05370	Cytochrome b-c1 complex, subunit 8 protein	Gohir.A13G008200.1	GO:0006091	generation of precursor metabolites and energy	biological process	38	15	7.26	0.00279	circumbracteal	12355	7545	11683	5703	7409	3393	4766	4925	1850	2200	2789	2211	3860	5448	2504	4584	3894	2260	5407	2563	1607	1274	802	922	N	Up	0.299472	N	Up	0.036849	N	Up	0.135704	N	Down	0.966403	N	Down	0.122648
AT5G25450	Cytochrome bd ubiquinol oxidase, 14kDa subunit	Gohir.D03G071300.2,Gohir.D03G071300.1,Gohir.D13G211500.1,Gohir.A02G112400.1,Gohir.A02G112400.2,Gohir.A13G206900.1	GO:0006091	generation of precursor metabolites and energy	biological process	38	15	7.26	0.00279	floral and bracteal	17311	10601	12978	5828	11100	5461	8093	7006	5186	4020	8870	7475	9000	9889	6652	7526	16542	7566	11648	5102	5515	3259	6104	3775	N	Up	0.318777	Y	Up	0.0051557	N	Up	0.031108	N	Up	0.790133	Y	Up	0.0201983
AT5G62575	succinate dehydrogenase subunit	Gohir.D12G277200.1	GO:0006091	generation of precursor metabolites and energy	biological process	38	15	7.26	0.00279	bracteal	18253	9520	12229	5997	14221	5747	9550	9837	3730	4874	6921	6901	9323	13300	5268	7142	11309	7344	7896	3620	4957	1985	3006	1994	N	Up	0.1721	N	Up	0.0270744	N	Up	0.0155027	N	Down	0.96288	Y	Down	0.0149274
ATCG00220	photosystem II reaction center protein M	Gohir.D08G127300.1,Gohir.D01G031100.1,Gohir.A05G085900.1,Gohir.D11G160800.1,Gohir.D09G039500.1,Gohir.D06G106400.1,Gohir.D01G029600.1,Gohir.A06G134700.1,Gohir.A13G022200.1,Gohir.A06G105000.1	GO:0006091	generation of precursor metabolites and energy	biological process	38	15	7.26	0.00279	floral	50	259	70	252	248	307	517	672	15	18	230	656	181	1082	0	0	92	893	906	1717	150	353	152	126	Y	Down	0.000288365	N	Down	0.0409263	N	Down	0.771654	N	Down	0.802702	N	Down	0.540998
AT1G10830	15-cis-zeta-carotene isomerase	Gohir.D02G071700.1,Gohir.A02G065800.1	GO:0006720	isoprenoid metabolic process	biological process	8	6	1.53	0.00095	bracteal	51	152	120	166	158	196	94	118	121	210	81	101	76	82	164	146	62	113	65	145	121	192	175	260	N	Down	0.0209208	N	Down	0.325247	N	Down	0.381117	N	Down	0.647297	Y	Down	0.000374547
AT1G78950	Terpenoid cyclases family protein	Gohir.D06G190200.4,Gohir.D06G190200.3,Gohir.A05G116000.1,Gohir.A06G183500.1,Gohir.D05G116400.1,Gohir.D06G190600.2,Gohir.D06G190500.1	GO:0006720	isoprenoid metabolic process	biological process	8	6	1.53	0.00095	floral and bracteal	21	147	23	225	21	232	14	58	46	165	8	43	3	55	42	76	4	52	48	34	59	182	112	192	N	Down	0.0463726	Y	Down	9.16e-10	Y	Down	9.99e-16	N	Down	0.0598079	Y	Down	4.63e-12
AT1G78955	camelliol C synthase 1	Gohir.D06G190300.3,Gohir.D06G190300.2,Gohir.D06G190300.1,Gohir.D06G190600.1,Gohir.A10G041100.1,Gohir.D10G041900.1,Gohir.D06G190400.1,Gohir.D06G190400.2	GO:0006720	isoprenoid metabolic process	biological process	8	6	1.53	0.00095	bracteal	1078	456	200	286	124	315	533	174	501	262	308	143	174	150	332	323	180	140	179	89	234	276	222	198	N	Up	0.0193073	N	Down	0.294049	Y	Down	0.000131263	N	Up	0.109136	Y	Up	0.000316401
AT3G53130	Cytochrome P450 superfamily protein	Gohir.D11G342200.2,Gohir.D11G342200.1,Gohir.A11G323100.1	GO:0006720	isoprenoid metabolic process	biological process	8	6	1.53	0.00095	foliar	8	28	16	31	30	27	25	31	34	56	24	38	12	19	36	27	10	53	46	218	41	68	27	42	N	Down	0.0897604	N	Down	0.187799	N	Up	0.796057	N	Down	0.784658	N	Down	0.0333902
AT3G54250	GHMP kinase family protein	Gohir.D13G011400.1,Gohir.A13G010700.1	GO:0006720	isoprenoid metabolic process	biological process	8	6	1.53	0.00095	floral and foliar	330	258	206	161	168	184	264	273	316	559	168	104	303	355	274	326	125	125	581	384	215	339	219	519	N	Up	0.531125	N	Up	0.450556	N	Down	0.723552	N	Down	0.942458	N	Down	0.117793
AT4G38460	geranylgeranyl reductase	Gohir.A01G171400.1,Gohir.D01G162400.1,Gohir.A04G014500.1,Gohir.D01G067700.1,Gohir.A01G080500.1	GO:0006720	isoprenoid metabolic process	biological process	8	6	1.53	0.00095	bracteal	449	443	254	344	316	351	239	310	290	409	213	265	114	292	332	314	224	294	354	517	300	537	354	543	N	Up	0.972541	N	Down	0.31717	N	Down	0.629224	N	Down	0.553796	Y	Down	0.0090335
AT1G18590	sulfotransferase 17	Gohir.A04G012400.1,Gohir.D01G202700.1,Gohir.A09G239800.1,Gohir.D01G202500.1,Gohir.A01G213900.1,Gohir.A01G213800.1,Gohir.D01G202600.1,Gohir.D01G202400.1,Gohir.A02G130500.1,Gohir.A07G059200.1,Gohir.D09G128000.1,Gohir.A01G216900.1,Gohir.A10G181800.1,Gohir.A01G213700.1	GO:0006790	sulfur compound metabolic process	biological process	8	5	1.53	0.00847	circumbracteal	162	120	111	161	119	80	118	97	46	66	33	82	81	64	66	132	22	92	156	158	51	68	85	49	N	Up	0.465997	N	Down	0.263858	N	Up	0.286943	N	Up	0.704291	N	Down	0.0830357
AT3G28920	homeobox protein 34	Gohir.D04G049000.1,Gohir.A05G366000.1,Gohir.A09G016400.1,Gohir.D09G015000.1,Gohir.D12G042700.1	GO:0006790	sulfur compound metabolic process	biological process	8	5	1.53	0.00847	bracteal	324	408	440	357	473	351	659	792	459	723	343	316	469	373	748	1043	262	361	654	594	455	461	579	548	N	Down	0.550831	N	Up	0.47964	N	Up	0.221824	N	Down	0.652564	Y	Down	0.000515811
AT3G54250	GHMP kinase family protein	Gohir.D13G011400.1,Gohir.A13G010700.1	GO:0006790	sulfur compound metabolic process	biological process	8	5	1.53	0.00847	floral and foliar	330	258	206	161	168	184	264	273	316	559	168	104	303	355	274	326	125	125	581	384	215	339	219	519	N	Up	0.531125	N	Up	0.450556	N	Down	0.723552	N	Down	0.942458	N	Down	0.117793
AT5G10600	cytochrome P450, family 81, subfamily K, polypeptide 2	Gohir.A02G082100.2,Gohir.A02G082100.1,Gohir.D02G090000.1	GO:0006790	sulfur compound metabolic process	biological process	8	5	1.53	0.00847	bracteal	269	173	406	303	851	328	383	295	347	521	376	407	161	242	508	681	353	446	169	272	154	182	304	304	N	Up	0.266686	N	Up	0.330719	Y	Up	1.31e-05	N	Up	0.545591	Y	Down	0.00143808
AT5G50960	nucleotide binding protein 35	Gohir.D09G033800.1	GO:0006790	sulfur compound metabolic process	biological process	8	5	1.53	0.00847	circumbracteal	244	200	482	281	218	241	189	196	208	208	265	314	171	189	243	360	265	284	189	190	210	197	295	335	N	Up	0.617565	N	Up	0.0729437	N	Down	0.675429	N	Down	0.936299	N	Equal	1
AT1G14870	PLANT CADMIUM RESISTANCE 2	Gohir.A01G149700.1,Gohir.D02G142000.2,Gohir.A13G039800.1,Gohir.D01G142400.1,Gohir.D13G038500.1,Gohir.D05G376600.1,Gohir.D04G162200.1,Gohir.D01G141600.1,Gohir.A01G149400.1,Gohir.A02G159100.1,Gohir.D01G141800.1,Gohir.A03G118500.2,Gohir.A01G149300.1,Gohir.D01G141700.1,Gohir.A01G149500.1,Gohir.D01G142100.1,Gohir.D02G142000.3,Gohir.D02G142000.1,Gohir.A03G118500.4,Gohir.A03G118500.1,Gohir.A03G118500.3,…	GO:0006950	response to stress	biological process	121	37	23.13	0.00148	floral and foliar	99	558	249	901	450	1734	426	292	1636	6726	773	2407	431	717	1674	1095	1177	3084	1529	3341	1838	4921	2772	6190	Y	Down	0.00112425	Y	Down	5.27e-05	Y	Down	0.00234992	N	Up	0.375573	Y	Down	1.1e-09
AT1G19020	CDP-diacylglycerol-glycerol-3-phosphate 3-phosphatidyltransferase	Gohir.D12G053500.1,Gohir.D12G053600.1,Gohir.D05G321600.1	GO:0006950	response to stress	biological process	121	37	23.13	0.00148	floral	2740	555	1483	1654	874	692	674	304	1327	341	681	937	466	247	1831	1047	502	379	442	160	574	137	744	306	Y	Up	1.31e-05	N	Down	0.704594	N	Up	0.417313	N	Up	0.0600399	Y	Up	5.66e-12
AT1G22900	Disease resistance-responsive (dirigent-like protein) family protein	Gohir.D02G026100.1,Gohir.A12G184300.1	GO:0006950	response to stress	biological process	121	37	23.13	0.00148	floral and bracteal and foliar	13	4	37	30	20	25	13	6	38	306	5	0	0	8	28	69	0	4	29	15	37	101	17	108	N	Up	0.406158	N	Up	0.692495	N	Down	0.66583	N	Up	0.52186	Y	Down	0.000281741
AT1G32920	hypothetical protein	Gohir.A08G109100.1,Gohir.D08G121900.1	GO:0006950	response to stress	biological process	121	37	23.13	0.00148	floral and foliar	383	2047	408	4631	1075	4269	306	460	1576	1813	2102	11702	206	859	3586	1394	1642	5161	1021	1171	415	647	799	1932	N	Down	0.102161	Y	Down	1.1e-14	Y	Down	2.14e-06	N	Down	0.340598	N	Down	0.655793
AT1G52330	Late embryogenesis abundant (LEA) hydroxyproline-rich glycoprotein family	Gohir.A06G188500.1,Gohir.A05G130400.1,Gohir.D05G129800.1,Gohir.D06G197000.1	GO:0006950	response to stress	biological process	121	37	23.13	0.00148	floral	39	199	55	171	45	185	130	206	45	137	40	38	222	210	88	111	26	49	138	166	65	156	35	66	Y	Down	0.00206765	Y	Down	0.00105833	Y	Down	4.81e-07	N	Down	0.312445	Y	Down	3.9e-09
AT1G52827	cadmium tolerance 1	Gohir.D09G084100.1,Gohir.A09G084300.1	GO:0006950	response to stress	biological process	121	37	23.13	0.00148	floral	35	903	229	662	233	1422	86	303	301	324	50	476	316	517	255	202	220	449	617	223	471	372	202	187	Y	Down	6.41e-05	N	Down	0.179658	Y	Down	8.88e-16	N	Down	0.00757404	N	Down	0.601195
AT1G73120	F-box/RNI superfamily protein	Gohir.A05G117900.1,Gohir.D05G118800.1	GO:0006950	response to stress	biological process	121	37	23.13	0.00148	foliar	23	40	15	11	57	27	61	31	39	59	29	34	24	50	32	25	88	56	33	213	14	48	36	5	N	Down	0.349372	N	Up	0.835956	N	Up	0.276234	N	Up	0.355793	N	Down	0.0668997
AT1G80130	Tetratricopeptide repeat (TPR)-like superfamily protein	Gohir.D05G127200.1,Gohir.A05G126300.1,Gohir.A06G114700.1	GO:0006950	response to stress	biological process	121	37	23.13	0.00148	floral and foliar	41	254	461	809	1268	1558	273	249	696	709	646	429	113	299	806	452	537	429	311	211	549	506	1024	500	Y	Down	6.93e-05	N	Down	0.306619	N	Down	0.407234	N	Up	0.905434	N	Down	0.924936
AT2G04410	RPM1-interacting protein 4 (RIN4) family protein	Gohir.D11G155200.1,Gohir.A11G148400.1	GO:0006950	response to stress	biological process	121	37	23.13	0.00148	floral and foliar	1548	1065	2545	828	3574	1234	4207	4352	1219	1397	2714	2214	3353	3583	1539	1564	2564	1798	1285	473	661	516	1074	311	N	Up	0.304177	N	Up	0.0864387	Y	Up	2.06e-05	N	Down	0.964554	N	Down	0.236556
AT2G15220	Plant basic secretory protein (BSP) family protein	Gohir.D13G043100.1,Gohir.A01G008200.1,Gohir.A13G044000.1,Gohir.D01G008300.1,Gohir.D13G042400.1	GO:0006950	response to stress	biological process	121	37	23.13	0.00148	floral and foliar	17	74	130	105	98	131	91	42	198	825	36	60	62	28	128	329	34	51	105	190	119	330	78	644	N	Down	0.0965316	N	Up	0.658972	N	Down	0.327168	N	Up	0.175222	Y	Down	0.0034689
AT2G16060	hemoglobin 1	Gohir.A04G129000.1,Gohir.D04G174100.1	GO:0006950	response to stress	biological process	121	37	23.13	0.00148	foliar	6	2	842	171	271	66	149	145	3119	220	371	59	44	13	1394	610	148	132	978	7	507	24	158	170	N	Up	0.420693	Y	Up	3.21e-06	Y	Up	6.58e-06	N	Up	0.983107	Y	Up	6.87e-12
AT2G21110	Disease resistance-responsive (dirigent-like protein) family protein	Gohir.A01G165000.1,Gohir.A04G008100.1,Gohir.A10G232200.1,Gohir.D05G379200.1,Gohir.D01G040700.1,Gohir.D05G379800.1,Gohir.A04G008500.1,Gohir.D04G164400.1,Gohir.A04G008200.1,Gohir.D01G037100.1,Gohir.A01G165100.1,Gohir.D01G156600.1,Gohir.A04G008400.1,Gohir.A01G046400.1,Gohir.A04G122300.1,Gohir.D05G379900.1,Gohir.D10G244800.1,Gohir.D04G167500.1,Gohir.A04G008000.1,Gohir.D05G380000.1,Gohir.A04G007800.1,…	GO:0006950	response to stress	biological process	121	37	23.13	0.00148	foliar	1351	1142	426	421	370	225	297	334	97	343	249	142	703	769	166	524	269	164	1583	576	318	185	105	523	N	Up	0.650922	N	Up	0.98944	N	Up	0.0359484	N	Down	0.766495	Y	Down	0.0183272
AT2G27080	Late embryogenesis abundant (LEA) hydroxyproline-rich glycoprotein family	Gohir.D03G133300.1,Gohir.A05G101400.1,Gohir.D05G101200.1	GO:0006950	response to stress	biological process	121	37	23.13	0.00148	floral	58	152	163	717	174	349	59	88	629	608	242	964	81	99	918	562	143	610	145	325	100	156	136	401	N	Down	0.276175	Y	Down	0.00196468	N	Down	0.0570112	N	Down	0.457599	N	Up	0.874673
AT2G27140	HSP20-like chaperones superfamily protein	Gohir.A05G076300.1,Gohir.D05G079100.1,Gohir.A08G007500.1,Gohir.D08G017600.1,Gohir.D13G102400.1	GO:0006950	response to stress	biological process	121	37	23.13	0.00148	circumbracteal	66	128	67	81	61	77	111	104	61	66	69	43	98	117	65	111	60	25	138	137	53	64	19	20	N	Down	0.1459	N	Down	0.608265	N	Down	0.562603	N	Up	0.910552	N	Down	0.702355
AT2G31980	PHYTOCYSTATIN 2	Gohir.A09G208300.1,Gohir.D02G113100.1,Gohir.D09G201900.1,Gohir.1Z030000.1,Gohir.D09G201800.1,Gohir.A09G208400.1,Gohir.D02G018300.1,Gohir.A02G016600.1,Gohir.A03G095800.1,Gohir.A09G208200.1,Gohir.D09G201700.1	GO:0006950	response to stress	biological process	121	37	23.13	0.00148	floral and bracteal	283	471	602	2319	1640	1561	295	277	67	348	200	269	413	637	345	471	121	55	449	134	20	41	20	61	N	Down	0.366875	Y	Down	5.55e-06	N	Up	0.892762	N	Up	0.899508	Y	Down	0
AT2G37660	NAD(P)-binding Rossmann-fold superfamily protein	Gohir.A09G155000.1,Gohir.D09G150600.1,Gohir.A09G150300.1	GO:0006950	response to stress	biological process	121	37	23.13	0.00148	floral	1069	2169	253	723	324	1006	1396	1133	372	337	843	503	1267	1454	306	266	857	472	1373	1100	470	539	883	311	N	Down	0.159091	Y	Down	0.00145972	Y	Down	2.28e-07	N	Up	0.61247	N	Up	0.637167
AT2G45760	BON association protein 2	Gohir.1Z027700.1,Gohir.D03G153100.1,Gohir.A12G104400.1,Gohir.D12G108400.1,Gohir.A12G104600.1,Gohir.A03G018500.1,Gohir.D12G108300.1,Gohir.A11G086200.1,Gohir.D11G090400.1	GO:0006950	response to stress	biological process	121	37	23.13	0.00148	floral and foliar	53	104	101	144	112	195	63	38	384	822	119	261	43	42	563	195	138	103	90	196	172	217	125	408	N	Down	0.167284	N	Down	0.540251	N	Down	0.22343	N	Up	0.414964	N	Down	0.154614
AT3G06760	Drought-responsive family protein	Gohir.D02G057600.1,Gohir.A02G052800.1	GO:0006950	response to stress	biological process	121	37	23.13	0.00148	floral and foliar	1686	1448	1360	1033	1293	1016	1073	987	883	727	914	870	667	1118	876	1055	946	939	852	590	554	552	825	445	N	Up	0.67643	N	Up	0.338013	N	Up	0.259985	N	Up	0.83655	N	Up	0.101327
AT3G08670	serine/arginine repetitive matrix-like protein	Gohir.A02G002300.1,Gohir.A03G087100.1,Gohir.D02G002600.1,Gohir.A08G084100.1,Gohir.D02G106500.1	GO:0006950	response to stress	biological process	121	37	23.13	0.00148	floral	37	105	24	100	55	109	99	127	109	97	96	97	26	57	97	93	60	50	73	78	124	96	90	100	N	Down	0.0302349	Y	Down	0.000232061	N	Down	0.024179	N	Down	0.599402	N	Up	0.472474
AT3G50940	P-loop containing nucleoside triphosphate hydrolases superfamily protein	Gohir.A02G170100.1,Gohir.D05G260000.1,Gohir.D03G009900.1,Gohir.A11G175900.1,Gohir.D11G183700.1	GO:0006950	response to stress	biological process	121	37	23.13	0.00148	foliar	1	9	218	61	74	50	150	56	1752	311	361	90	33	40	1247	277	336	73	441	67	676	68	380	146	N	Down	0.0736629	N	Up	0.0103024	N	Up	0.399519	N	Up	0.0474661	Y	Up	3.39e-14
AT4G10270	Wound-responsive family protein	Gohir.A13G057100.1,Gohir.A01G069400.1,Gohir.D13G064800.1	GO:0006950	response to stress	biological process	121	37	23.13	0.00148	floral and foliar and circumbracteal	341	552	252	477	469	725	800	633	841	416	478	750	1129	953	616	226	475	834	1370	786	385	225	254	127	N	Down	0.393568	N	Down	0.0368361	N	Down	0.0440374	N	Up	0.591029	N	Up	0.0582696
AT4G19050	NB-ARC domain-containing disease resistance protein	Gohir.A12G203900.1,Gohir.D08G173500.1,Gohir.D12G206300.1,Gohir.D12G206300.2,Gohir.A08G152600.1	GO:0006950	response to stress	biological process	121	37	23.13	0.00148	bracteal	64	153	111	245	172	431	124	126	154	282	126	183	126	147	181	165	123	170	207	361	158	223	355	318	N	Down	0.0494906	N	Down	0.0131149	Y	Down	0.000576266	N	Down	0.967076	Y	Down	3.36e-05
AT4G30380	Barwin-related endoglucanase	Gohir.D13G027300.1,Gohir.1Z053600.2,Gohir.D12G073800.1,Gohir.A05G019400.1,Gohir.D05G020500.1,Gohir.A13G029200.1	GO:0006950	response to stress	biological process	121	37	23.13	0.00148	bracteal and circumbracteal and foliar	1148	2337	327	1267	400	1094	167	283	152	866	112	1064	170	564	159	455	226	1404	197	352	278	541	367	739	N	Down	0.0990045	Y	Down	6.95e-06	Y	Down	3.36e-06	N	Down	0.283595	Y	Down	0
AT4G33070	Thiamine pyrophosphate dependent pyruvate decarboxylase family protein	Gohir.A09G166600.1,Gohir.A09G166600.2,Gohir.A09G166700.1,Gohir.D09G162200.1,Gohir.D09G162300.2,Gohir.D09G162300.1	GO:0006950	response to stress	biological process	121	37	23.13	0.00148	floral	77	267	99	195	149	192	252	184	178	165	377	237	200	209	213	216	371	212	263	220	207	162	124	106	Y	Down	0.00420934	N	Down	0.0364536	N	Down	0.292037	N	Up	0.483796	N	Up	0.659119
AT4G38700	Disease resistance-responsive (dirigent-like protein) family protein	Gohir.D11G307300.1,Gohir.D09G016100.1,Gohir.A01G050700.1,Gohir.D07G040000.1,Gohir.D09G016200.1,Gohir.D01G040600.1,Gohir.A11G292400.1,Gohir.D11G300000.1,Gohir.A07G036000.1,Gohir.A01G156000.1,Gohir.A01G155900.1,Gohir.A01G165200.1	GO:0006950	response to stress	biological process	121	37	23.13	0.00148	bracteal	2125	3871	432	633	237	277	580	690	46	240	18	32	697	986	105	608	26	32	5894	2119	366	254	96	121	N	Down	0.166999	N	Down	0.196452	N	Down	0.64404	N	Down	0.826357	Y	Down	0.000986447
AT5G02020	E3 ubiquitin-protein ligase RLIM-like protein	Gohir.D11G346900.1,Gohir.D11G346900.2,Gohir.A01G017000.1,Gohir.A09G160900.1,Gohir.D09G156600.1,Gohir.A11G328000.1,Gohir.A04G085800.1,Gohir.D04G125500.1,Gohir.A09G160900.2,Gohir.A09G160900.3	GO:0006950	response to stress	biological process	121	37	23.13	0.00148	bracteal	3127	4318	5077	3711	4599	5015	1792	2568	2331	1353	5736	3326	889	1699	2869	1904	6941	2727	1243	723	1219	1230	2051	2072	N	Down	0.379189	N	Up	0.53108	N	Down	0.745989	N	Down	0.590073	Y	Up	1.55e-06
AT5G02160	transmembrane protein	Gohir.D09G150000.1,Gohir.A09G154300.1	GO:0006950	response to stress	biological process	121	37	23.13	0.00148	circumbracteal	150	1671	439	747	1264	1777	441	698	491	669	288	537	311	1303	519	230	296	532	2254	4764	894	2667	433	762	Y	Down	0.000853267	N	Down	0.274347	N	Down	0.09883	N	Down	0.271055	N	Down	0.0442146
AT5G19875	transmembrane protein	Gohir.A01G163500.1,Gohir.A13G213900.1,Gohir.A08G012000.1,Gohir.D08G022500.1,Gohir.D13G217700.1	GO:0006950	response to stress	biological process	121	37	23.13	0.00148	floral and foliar	3338	901	1107	410	2304	596	6562	2756	1832	362	10325	3556	5390	3701	1357	772	13490	3065	3169	565	2474	291	2629	306	Y	Up	0.00129952	N	Up	0.198912	N	Up	0.00896612	N	Up	0.0850781	Y	Up	0
AT5G20970	HSP20-like chaperones superfamily protein	Gohir.A02G030000.1	GO:0006950	response to stress	biological process	121	37	23.13	0.00148	circumbracteal	111	131	104	128	61	114	82	104	44	79	14	27	57	119	57	127	18	15	105	101	29	64	6	7	N	Down	0.696875	N	Down	0.529604	N	Down	0.0277179	N	Down	0.643783	N	Down	0.00496959
AT5G27830	folate receptor family protein	Gohir.D08G225400.1,Gohir.A08G208500.1,Gohir.D08G225300.1	GO:0006950	response to stress	biological process	121	37	23.13	0.00148	bracteal	127	191	163	239	201	272	226	254	289	397	280	257	131	247	342	339	221	225	229	188	229	260	265	304	N	Down	0.322407	N	Down	0.221479	N	Down	0.191494	N	Down	0.791894	Y	Down	0.0166618
AT5G28000	Polyketide cyclase/dehydrase and lipid transport superfamily protein	Gohir.D04G148700.1,Gohir.A04G109400.1	GO:0006950	response to stress	biological process	121	37	23.13	0.00148	floral	178	898	164	771	634	1792	7188	6381	438	825	3987	3404	3581	4572	600	821	2135	1770	616	470	455	736	338	269	Y	Down	8.69e-05	N	Down	0.0705809	N	Down	0.0132249	N	Up	0.904654	Y	Down	0.000345419
AT5G43750	NAD(P)H dehydrogenase 18	Gohir.D10G147600.1	GO:0006950	response to stress	biological process	121	37	23.13	0.00148	floral and bracteal and circumbracteal and foliar	24	176	32	273	151	227	45	155	32	146	51	194	42	111	52	44	38	137	250	911	105	316	110	258	Y	Down	6.01e-05	Y	Down	7.17e-09	N	Down	0.214701	N	Down	0.227174	Y	Down	2.9e-08
AT5G47870	cobalt ion-binding protein	Gohir.D06G123600.1,Gohir.1Z058700.1,Gohir.D09G002800.1,Gohir.A09G003000.1	GO:0006950	response to stress	biological process	121	37	23.13	0.00148	bracteal and circumbracteal	1543	1289	1274	1235	1580	1480	1069	1027	1018	1381	1198	1055	1025	1108	1138	1737	1159	1255	1240	1054	1097	1015	1051	1246	N	Up	0.623924	N	Up	0.910853	N	Up	0.750214	N	Up	0.921068	Y	Down	0.00813035
AT5G50100	Putative thiol-disulfide oxidoreductase DCC	Gohir.D03G150700.1,Gohir.A03G017300.1	GO:0006950	response to stress	biological process	121	37	23.13	0.00148	floral	79	409	103	130	106	241	174	111	95	73	175	116	173	145	106	68	179	119	251	144	80	75	88	24	Y	Down	0.00280284	N	Down	0.498257	Y	Down	0.00220648	N	Up	0.346088	N	Up	0.182969
AT5G52060	BCL-2-associated athanogene 1	Gohir.A08G101800.1,Gohir.A11G009500.1,Gohir.D12G261400.1,Gohir.D12G261400.2,Gohir.D12G261400.3,Gohir.D12G261400.4,Gohir.D08G113100.1,Gohir.A12G260500.1,Gohir.A12G260500.3,Gohir.A12G260500.2,Gohir.D11G008800.1,Gohir.D11G008800.2	GO:0006950	response to stress	biological process	121	37	23.13	0.00148	floral and bracteal	227	539	374	957	455	579	437	640	595	894	381	376	159	403	600	635	145	310	1058	1162	990	1155	452	426	N	Down	0.0291988	Y	Down	0.00156835	N	Down	0.268159	N	Down	0.361023	Y	Down	0.000742826
AT5G53750	CBS domain-containing protein	Gohir.A01G065400.1,Gohir.A04G028500.1,Gohir.D06G131000.1,Gohir.D01G052800.1	GO:0006950	response to stress	biological process	121	37	23.13	0.00148	floral and foliar	520	238	942	337	289	310	600	491	1057	622	205	153	547	691	1493	1074	183	190	286	151	299	216	528	219	N	Up	0.0406471	N	Up	0.091082	N	Down	0.84545	N	Up	0.629543	N	Up	0.0804674
AT5G57510	cotton fiber protein	Gohir.A06G105500.1,Gohir.D08G094900.1,Gohir.D06G107900.1,Gohir.A08G085900.1	GO:0006950	response to stress	biological process	121	37	23.13	0.00148	floral and foliar	4	0	20	15	51	46	8	6	19	98	0	83	72	5	14	34	0	24	21	91	7	34	28	195	N	Up	1	N	Up	0.598286	N	Up	0.719623	N	Up	0.828805	N	Down	0.096139
AT1G14870	PLANT CADMIUM RESISTANCE 2	Gohir.A01G149700.1,Gohir.D02G142000.2,Gohir.A13G039800.1,Gohir.D01G142400.1,Gohir.D13G038500.1,Gohir.D05G376600.1,Gohir.D04G162200.1,Gohir.D01G141600.1,Gohir.A01G149400.1,Gohir.A02G159100.1,Gohir.D01G141800.1,Gohir.A03G118500.2,Gohir.A01G149300.1,Gohir.D01G141700.1,Gohir.A01G149500.1,Gohir.D01G142100.1,Gohir.D02G142000.3,Gohir.D02G142000.1,Gohir.A03G118500.4,Gohir.A03G118500.1,Gohir.A03G118500.3,…	GO:0006979	response to oxidative stress	biological process	16	8	3.06	0.00518	floral and foliar	99	558	249	901	450	1734	426	292	1636	6726	773	2407	431	717	1674	1095	1177	3084	1529	3341	1838	4921	2772	6190	Y	Down	0.00112425	Y	Down	5.27e-05	Y	Down	0.00234992	N	Up	0.375573	Y	Down	1.1e-09
AT1G19020	CDP-diacylglycerol-glycerol-3-phosphate 3-phosphatidyltransferase	Gohir.D12G053500.1,Gohir.D12G053600.1,Gohir.D05G321600.1	GO:0006979	response to oxidative stress	biological process	16	8	3.06	0.00518	floral	2740	555	1483	1654	874	692	674	304	1327	341	681	937	466	247	1831	1047	502	379	442	160	574	137	744	306	Y	Up	1.31e-05	N	Down	0.704594	N	Up	0.417313	N	Up	0.0600399	Y	Up	5.66e-12
AT1G73120	F-box/RNI superfamily protein	Gohir.A05G117900.1,Gohir.D05G118800.1	GO:0006979	response to oxidative stress	biological process	16	8	3.06	0.00518	foliar	23	40	15	11	57	27	61	31	39	59	29	34	24	50	32	25	88	56	33	213	14	48	36	5	N	Down	0.349372	N	Up	0.835956	N	Up	0.276234	N	Up	0.355793	N	Down	0.0668997
AT1G80130	Tetratricopeptide repeat (TPR)-like superfamily protein	Gohir.D05G127200.1,Gohir.A05G126300.1,Gohir.A06G114700.1	GO:0006979	response to oxidative stress	biological process	16	8	3.06	0.00518	floral and foliar	41	254	461	809	1268	1558	273	249	696	709	646	429	113	299	806	452	537	429	311	211	549	506	1024	500	Y	Down	6.93e-05	N	Down	0.306619	N	Down	0.407234	N	Up	0.905434	N	Down	0.924936
AT3G08670	serine/arginine repetitive matrix-like protein	Gohir.A02G002300.1,Gohir.A03G087100.1,Gohir.D02G002600.1,Gohir.A08G084100.1,Gohir.D02G106500.1	GO:0006979	response to oxidative stress	biological process	16	8	3.06	0.00518	floral	37	105	24	100	55	109	99	127	109	97	96	97	26	57	97	93	60	50	73	78	124	96	90	100	N	Down	0.0302349	Y	Down	0.000232061	N	Down	0.024179	N	Down	0.599402	N	Up	0.472474
AT5G19875	transmembrane protein	Gohir.A01G163500.1,Gohir.A13G213900.1,Gohir.A08G012000.1,Gohir.D08G022500.1,Gohir.D13G217700.1	GO:0006979	response to oxidative stress	biological process	16	8	3.06	0.00518	floral and foliar	3338	901	1107	410	2304	596	6562	2756	1832	362	10325	3556	5390	3701	1357	772	13490	3065	3169	565	2474	291	2629	306	Y	Up	0.00129952	N	Up	0.198912	N	Up	0.00896612	N	Up	0.0850781	Y	Up	0
AT5G27830	folate receptor family protein	Gohir.D08G225400.1,Gohir.A08G208500.1,Gohir.D08G225300.1	GO:0006979	response to oxidative stress	biological process	16	8	3.06	0.00518	bracteal	127	191	163	239	201	272	226	254	289	397	280	257	131	247	342	339	221	225	229	188	229	260	265	304	N	Down	0.322407	N	Down	0.221479	N	Down	0.191494	N	Down	0.791894	Y	Down	0.0166618
AT5G43750	NAD(P)H dehydrogenase 18	Gohir.D10G147600.1	GO:0006979	response to oxidative stress	biological process	16	8	3.06	0.00518	floral and bracteal and circumbracteal and foliar	24	176	32	273	151	227	45	155	32	146	51	194	42	111	52	44	38	137	250	911	105	316	110	258	Y	Down	6.01e-05	Y	Down	7.17e-09	N	Down	0.214701	N	Down	0.227174	Y	Down	2.9e-08
AT1G10830	15-cis-zeta-carotene isomerase	Gohir.D02G071700.1,Gohir.A02G065800.1	GO:0008299	isoprenoid biosynthetic process	biological process	8	6	1.53	0.00095	bracteal	51	152	120	166	158	196	94	118	121	210	81	101	76	82	164	146	62	113	65	145	121	192	175	260	N	Down	0.0209208	N	Down	0.325247	N	Down	0.381117	N	Down	0.647297	Y	Down	0.000374547
AT1G78950	Terpenoid cyclases family protein	Gohir.D06G190200.4,Gohir.D06G190200.3,Gohir.A05G116000.1,Gohir.A06G183500.1,Gohir.D05G116400.1,Gohir.D06G190600.2,Gohir.D06G190500.1	GO:0008299	isoprenoid biosynthetic process	biological process	8	6	1.53	0.00095	floral and bracteal	21	147	23	225	21	232	14	58	46	165	8	43	3	55	42	76	4	52	48	34	59	182	112	192	N	Down	0.0463726	Y	Down	9.16e-10	Y	Down	9.99e-16	N	Down	0.0598079	Y	Down	4.63e-12
AT1G78955	camelliol C synthase 1	Gohir.D06G190300.3,Gohir.D06G190300.2,Gohir.D06G190300.1,Gohir.D06G190600.1,Gohir.A10G041100.1,Gohir.D10G041900.1,Gohir.D06G190400.1,Gohir.D06G190400.2	GO:0008299	isoprenoid biosynthetic process	biological process	8	6	1.53	0.00095	bracteal	1078	456	200	286	124	315	533	174	501	262	308	143	174	150	332	323	180	140	179	89	234	276	222	198	N	Up	0.0193073	N	Down	0.294049	Y	Down	0.000131263	N	Up	0.109136	Y	Up	0.000316401
AT3G53130	Cytochrome P450 superfamily protein	Gohir.D11G342200.2,Gohir.D11G342200.1,Gohir.A11G323100.1	GO:0008299	isoprenoid biosynthetic process	biological process	8	6	1.53	0.00095	foliar	8	28	16	31	30	27	25	31	34	56	24	38	12	19	36	27	10	53	46	218	41	68	27	42	N	Down	0.0897604	N	Down	0.187799	N	Up	0.796057	N	Down	0.784658	N	Down	0.0333902
AT3G54250	GHMP kinase family protein	Gohir.D13G011400.1,Gohir.A13G010700.1	GO:0008299	isoprenoid biosynthetic process	biological process	8	6	1.53	0.00095	floral and foliar	330	258	206	161	168	184	264	273	316	559	168	104	303	355	274	326	125	125	581	384	215	339	219	519	N	Up	0.531125	N	Up	0.450556	N	Down	0.723552	N	Down	0.942458	N	Down	0.117793
AT4G38460	geranylgeranyl reductase	Gohir.A01G171400.1,Gohir.D01G162400.1,Gohir.A04G014500.1,Gohir.D01G067700.1,Gohir.A01G080500.1	GO:0008299	isoprenoid biosynthetic process	biological process	8	6	1.53	0.00095	bracteal	449	443	254	344	316	351	239	310	290	409	213	265	114	292	332	314	224	294	354	517	300	537	354	543	N	Up	0.972541	N	Down	0.31717	N	Down	0.629224	N	Down	0.553796	Y	Down	0.0090335
AT1G17200	Uncharacterized protein family (UPF0497)	Gohir.D01G028100.1,Gohir.D01G028100.2,Gohir.A01G040500.1	GO:0009628	response to abiotic stimulus	biological process	74	25	14.15	0.00188	floral	777	6087	298	2000	601	3027	1914	1321	654	626	684	748	2735	2660	592	445	855	850	2289	2020	614	482	624	290	Y	Down	0.000734227	Y	Down	2.71e-07	Y	Down	6.84e-14	N	Up	0.355451	N	Up	0.864697
AT1G34000	one-helix protein 2	Gohir.D05G247500.1,Gohir.A05G246000.1,Gohir.D02G068600.1	GO:0009628	response to abiotic stimulus	biological process	74	25	14.15	0.00188	floral and bracteal and foliar	109	234	260	309	364	304	171	274	148	343	134	214	126	233	199	247	156	216	279	567	190	455	169	399	N	Down	0.0699651	N	Down	0.571548	N	Up	0.483405	N	Down	0.295924	Y	Down	4.82e-09
AT1G35210	hypothetical protein	Gohir.D02G084000.1,Gohir.A02G076800.1	GO:0009628	response to abiotic stimulus	biological process	74	25	14.15	0.00188	floral	10	7	6	8	6	28	26	18	62	170	19	66	150	49	87	34	0	40	90	41	10	61	16	168	N	Up	0.759156	N	Down	0.72327	N	Down	0.142731	N	Up	0.638442	N	Down	0.12823
AT1G52330	Late embryogenesis abundant (LEA) hydroxyproline-rich glycoprotein family	Gohir.A06G188500.1,Gohir.A05G130400.1,Gohir.D05G129800.1,Gohir.D06G197000.1	GO:0009628	response to abiotic stimulus	biological process	74	25	14.15	0.00188	floral	39	199	55	171	45	185	130	206	45	137	40	38	222	210	88	111	26	49	138	166	65	156	35	66	Y	Down	0.00206765	Y	Down	0.00105833	Y	Down	4.81e-07	N	Down	0.312445	Y	Down	3.9e-09
AT1G69935	short hypocotyl in white light1	Gohir.D04G136500.1,Gohir.A04G096700.1	GO:0009628	response to abiotic stimulus	biological process	74	25	14.15	0.00188	bracteal	344	227	347	363	353	248	171	217	183	317	205	230	107	133	304	307	205	262	171	272	230	427	260	314	N	Up	0.506647	N	Down	0.880664	N	Up	0.125381	N	Down	0.596281	Y	Down	0.000555294
AT1G70420	DNA ligase-like protein, putative (DUF1645)	Gohir.A04G135400.1,Gohir.D04G178500.1	GO:0009628	response to abiotic stimulus	biological process	74	25	14.15	0.00188	bracteal	43	123	66	168	64	120	85	60	150	80	95	337	44	60	245	92	76	244	54	33	19	31	27	42	N	Down	0.190615	N	Down	0.0859122	N	Down	0.0277427	N	Up	0.678242	N	Up	0.156611
AT1G80530	Major facilitator superfamily protein	Gohir.D05G013800.1,Gohir.A10G072200.1,Gohir.A05G012700.1,Gohir.D10G078900.1	GO:0009628	response to abiotic stimulus	biological process	74	25	14.15	0.00188	bracteal	152	125	256	152	214	162	258	213	295	136	284	226	264	227	287	255	253	198	217	142	146	121	178	124	N	Up	0.638679	N	Up	0.0966971	N	Up	0.238888	N	Up	0.658829	Y	Up	1.01e-07
AT2G16060	hemoglobin 1	Gohir.A04G129000.1,Gohir.D04G174100.1	GO:0009628	response to abiotic stimulus	biological process	74	25	14.15	0.00188	foliar	6	2	842	171	271	66	149	145	3119	220	371	59	44	13	1394	610	148	132	978	7	507	24	158	170	N	Up	0.420693	Y	Up	3.21e-06	Y	Up	6.58e-06	N	Up	0.983107	Y	Up	6.87e-12
AT2G27140	HSP20-like chaperones superfamily protein	Gohir.A05G076300.1,Gohir.D05G079100.1,Gohir.A08G007500.1,Gohir.D08G017600.1,Gohir.D13G102400.1	GO:0009628	response to abiotic stimulus	biological process	74	25	14.15	0.00188	circumbracteal	66	128	67	81	61	77	111	104	61	66	69	43	98	117	65	111	60	25	138	137	53	64	19	20	N	Down	0.1459	N	Down	0.608265	N	Down	0.562603	N	Up	0.910552	N	Down	0.702355
AT2G46170	Reticulon family protein	Gohir.D12G234600.1,Gohir.D08G148900.1,Gohir.D03G079500.1,Gohir.D07G145700.1,Gohir.A07G140400.1,Gohir.A07G140400.2,Gohir.A08G127500.1,Gohir.D08G148900.2,Gohir.A02G104200.1	GO:0009628	response to abiotic stimulus	biological process	74	25	14.15	0.00188	bracteal	6932	4641	7588	4027	4241	3749	8108	6196	6919	3564	6144	4849	7279	7573	5776	6023	6726	5266	8855	5172	4465	3538	2908	2448	N	Up	0.262852	N	Up	0.0264531	N	Up	0.542534	N	Up	0.49568	Y	Up	1.65e-06
AT2G47930	arabinogalactan protein 26	Gohir.A11G118000.1,Gohir.D08G080500.1,Gohir.A08G072500.1	GO:0009628	response to abiotic stimulus	biological process	74	25	14.15	0.00188	floral and bracteal and circumbracteal	24	215	15	102	76	54	354	462	98	181	70	41	168	372	73	112	27	36	127	438	157	72	35	7	Y	Down	0.000133666	Y	Down	3.65e-06	N	Up	0.420496	N	Down	0.574938	Y	Down	0.000164875
AT3G06760	Drought-responsive family protein	Gohir.D02G057600.1,Gohir.A02G052800.1	GO:0009628	response to abiotic stimulus	biological process	74	25	14.15	0.00188	floral and foliar	1686	1448	1360	1033	1293	1016	1073	987	883	727	914	870	667	1118	876	1055	946	939	852	590	554	552	825	445	N	Up	0.67643	N	Up	0.338013	N	Up	0.259985	N	Up	0.83655	N	Up	0.101327
AT3G15570	Phototropic-responsive NPH3 family protein	Gohir.A10G077900.1,Gohir.D10G073700.1	GO:0009628	response to abiotic stimulus	biological process	74	25	14.15	0.00188	floral	3	167	29	138	80	131	210	105	28	39	9	8	99	131	25	64	1	9	145	271	28	37	5	25	Y	Down	1.82e-10	Y	Down	2.69e-05	N	Down	0.118441	N	Up	0.21814	N	Down	0.213603
AT3G21320	EARLY FLOWERING protein	Gohir.D09G080800.1,Gohir.A09G080800.1,Gohir.A09G080800.2,Gohir.A09G080800.3	GO:0009628	response to abiotic stimulus	biological process	74	25	14.15	0.00188	floral	93	192	67	184	129	230	90	92	80	96	100	108	29	94	97	67	74	128	107	154	93	140	179	123	N	Down	0.0894491	Y	Down	0.00302247	N	Down	0.0225967	N	Down	0.958704	N	Down	0.325354
AT3G50940	P-loop containing nucleoside triphosphate hydrolases superfamily protein	Gohir.A02G170100.1,Gohir.D05G260000.1,Gohir.D03G009900.1,Gohir.A11G175900.1,Gohir.D11G183700.1	GO:0009628	response to abiotic stimulus	biological process	74	25	14.15	0.00188	foliar	1	9	218	61	74	50	150	56	1752	311	361	90	33	40	1247	277	336	73	441	67	676	68	380	146	N	Down	0.0736629	N	Up	0.0103024	N	Up	0.399519	N	Up	0.0474661	Y	Up	3.39e-14
AT4G24110	NADP-specific glutamate dehydrogenase	Gohir.D12G241000.1,Gohir.A12G239800.1,Gohir.A08G110200.1,Gohir.D08G123100.1	GO:0009628	response to abiotic stimulus	biological process	74	25	14.15	0.00188	floral	7	68	52	235	79	192	30	31	238	84	79	142	32	48	263	117	47	46	88	50	55	56	65	87	N	Down	0.000215794	Y	Down	0.00121862	Y	Down	0.001449	N	Down	0.980675	Y	Up	8.52e-07
AT4G27280	Calcium-binding EF-hand family protein	Gohir.A05G166800.1,Gohir.D12G139600.1,Gohir.D05G169800.1,Gohir.A06G130500.1,Gohir.A13G143000.1,Gohir.A07G048700.1,Gohir.D10G019800.1,Gohir.A12G135600.1,Gohir.D01G057400.1,Gohir.D13G147600.1,Gohir.A10G018900.1,Gohir.A13G058100.1,Gohir.A04G024800.1,Gohir.D06G126700.1,Gohir.A01G070900.1,Gohir.D13G063900.1,Gohir.D05G362600.1,Gohir.D08G031100.1,Gohir.A08G020500.1,Gohir.A01G070200.1	GO:0009628	response to abiotic stimulus	biological process	74	25	14.15	0.00188	bracteal and foliar	1387	3474	4477	3805	3313	3870	3702	6127	3136	3562	2640	12305	7643	8604	5047	2624	2835	6670	8587	7879	1051	2350	721	1957	N	Down	0.284562	N	Up	0.567283	N	Down	0.619766	N	Down	0.599394	N	Down	0.570661
AT4G28556	PAK-box/P21-Rho-binding family protein	Gohir.D11G138000.1,Gohir.D08G209400.1,Gohir.A11G132000.1,Gohir.A10G014700.1,Gohir.A08G191500.1,Gohir.D10G014700.2,Gohir.D10G014700.1	GO:0009628	response to abiotic stimulus	biological process	74	25	14.15	0.00188	circumbracteal	66	52	40	33	65	53	80	216	57	32	33	35	115	81	42	100	25	27	58	43	37	40	41	19	N	Up	0.694103	N	Up	0.72027	N	Up	0.667143	N	Down	0.0383166	N	Up	0.0109378
AT4G30380	Barwin-related endoglucanase	Gohir.D13G027300.1,Gohir.1Z053600.2,Gohir.D12G073800.1,Gohir.A05G019400.1,Gohir.D05G020500.1,Gohir.A13G029200.1	GO:0009628	response to abiotic stimulus	biological process	74	25	14.15	0.00188	bracteal and circumbracteal and foliar	1148	2337	327	1267	400	1094	167	283	152	866	112	1064	170	564	159	455	226	1404	197	352	278	541	367	739	N	Down	0.0990045	Y	Down	6.95e-06	Y	Down	3.36e-06	N	Down	0.283595	Y	Down	0
AT4G33070	Thiamine pyrophosphate dependent pyruvate decarboxylase family protein	Gohir.A09G166600.1,Gohir.A09G166600.2,Gohir.A09G166700.1,Gohir.D09G162200.1,Gohir.D09G162300.2,Gohir.D09G162300.1	GO:0009628	response to abiotic stimulus	biological process	74	25	14.15	0.00188	floral	77	267	99	195	149	192	252	184	178	165	377	237	200	209	213	216	371	212	263	220	207	162	124	106	Y	Down	0.00420934	N	Down	0.0364536	N	Down	0.292037	N	Up	0.483796	N	Up	0.659119
AT5G02020	E3 ubiquitin-protein ligase RLIM-like protein	Gohir.D11G346900.1,Gohir.D11G346900.2,Gohir.A01G017000.1,Gohir.A09G160900.1,Gohir.D09G156600.1,Gohir.A11G328000.1,Gohir.A04G085800.1,Gohir.D04G125500.1,Gohir.A09G160900.2,Gohir.A09G160900.3	GO:0009628	response to abiotic stimulus	biological process	74	25	14.15	0.00188	bracteal	3127	4318	5077	3711	4599	5015	1792	2568	2331	1353	5736	3326	889	1699	2869	1904	6941	2727	1243	723	1219	1230	2051	2072	N	Down	0.379189	N	Up	0.53108	N	Down	0.745989	N	Down	0.590073	Y	Up	1.55e-06
AT5G20970	HSP20-like chaperones superfamily protein	Gohir.A02G030000.1	GO:0009628	response to abiotic stimulus	biological process	74	25	14.15	0.00188	circumbracteal	111	131	104	128	61	114	82	104	44	79	14	27	57	119	57	127	18	15	105	101	29	64	6	7	N	Down	0.696875	N	Down	0.529604	N	Down	0.0277179	N	Down	0.643783	N	Down	0.00496959
AT5G43050	YCF20-like protein (DUF565)	Gohir.A12G261300.1,Gohir.D12G262200.1	GO:0009628	response to abiotic stimulus	biological process	74	25	14.15	0.00188	floral	225	195	74	193	209	209	161	214	92	90	151	251	96	166	84	114	126	227	219	325	170	86	139	152	N	Up	0.714706	Y	Down	0.00404039	N	Equal	1	N	Down	0.583639	N	Up	0.904239
AT5G48540	receptor-like protein kinase-related family protein	Gohir.D07G203500.1,Gohir.A06G121500.1,Gohir.D06G125700.1,Gohir.A07G197100.1,Gohir.A11G122100.1,Gohir.D11G127300.1	GO:0009628	response to abiotic stimulus	biological process	74	25	14.15	0.00188	bracteal and circumbracteal	135	45	59	39	142	103	245	145	141	251	144	279	163	252	150	124	108	315	444	355	176	311	287	245	N	Up	0.0354086	N	Up	0.442665	N	Up	0.275665	N	Up	0.252989	Y	Down	0.00544889
AT5G57510	cotton fiber protein	Gohir.A06G105500.1,Gohir.D08G094900.1,Gohir.D06G107900.1,Gohir.A08G085900.1	GO:0009628	response to abiotic stimulus	biological process	74	25	14.15	0.00188	floral and foliar	4	0	20	15	51	46	8	6	19	98	0	83	72	5	14	34	0	24	21	91	7	34	28	195	N	Up	1	N	Up	0.598286	N	Up	0.719623	N	Up	0.828805	N	Down	0.096139
AT1G12420	ACT domain repeat 8	Gohir.D11G020500.1,Gohir.A08G175000.1,Gohir.D09G188900.1,Gohir.D03G158600.1,Gohir.A09G194600.1,Gohir.A03G011300.1,Gohir.D08G193600.1,Gohir.A11G020800.1	GO:0009719	response to endogenous stimulus	biological process	52	18	9.94	0.00587	floral and bracteal and foliar	216	145	174	116	99	73	287	165	408	180	276	193	110	157	313	285	139	206	353	284	235	121	240	104	N	Up	0.329502	N	Up	0.212763	N	Up	0.282673	N	Up	0.221499	Y	Up	2.56e-09
AT1G15080	lipid phosphate phosphatase 2	Gohir.A05G315100.2,Gohir.A05G315100.1,Gohir.D05G316600.3,Gohir.D05G316600.2,Gohir.D05G316600.1,Gohir.D05G316600.4	GO:0009719	response to endogenous stimulus	biological process	52	18	9.94	0.00587	bracteal and circumbracteal	49	62	43	47	70	75	146	126	231	125	157	131	137	156	177	111	151	161	132	106	124	81	91	114	N	Down	0.603729	N	Down	0.854797	N	Down	0.817179	N	Up	0.752808	Y	Up	9.02e-05
AT1G30260	galactosyltransferase family protein	Gohir.D05G149100.1,Gohir.A05G146600.1,Gohir.A10G043400.1,Gohir.A06G139600.1,Gohir.D10G044600.1	GO:0009719	response to endogenous stimulus	biological process	52	18	9.94	0.00587	floral	64	1118	938	2217	2379	4318	483	1326	362	1014	1181	2947	425	1949	398	325	1888	2106	1104	1563	2010	3122	5782	5580	Y	Down	9.36e-08	N	Down	0.233681	N	Down	0.0638257	N	Down	0.219723	Y	Down	1.82e-08
AT1G35160	GF14 protein phi chain	Gohir.D01G010400.1	GO:0009719	response to endogenous stimulus	biological process	52	18	9.94	0.00587	floral and bracteal	1900	1069	2337	1050	1644	816	1503	996	1068	714	1403	1163	1183	1456	1110	1367	1475	1197	1801	1197	760	634	781	933	N	Up	0.112496	Y	Up	0.00573067	Y	Up	0.00147676	N	Up	0.330305	Y	Up	0.000627451
AT1G43910	P-loop containing nucleoside triphosphate hydrolases superfamily protein	Gohir.D11G230400.1,Gohir.D11G188300.1,Gohir.D11G188200.1,Gohir.A11G181600.1,Gohir.A11G181700.1,Gohir.D12G061800.1,Gohir.A12G061900.1	GO:0009719	response to endogenous stimulus	biological process	52	18	9.94	0.00587	floral	464	76	1065	209	359	191	130	146	914	462	155	98	59	63	818	748	154	107	193	85	250	126	157	170	Y	Up	6.66e-06	Y	Up	0.00122332	N	Up	0.14553	N	Down	0.800588	Y	Up	1.08e-05
AT1G54200	DNA mismatch repair Msh6-like protein	Gohir.D04G009400.1,Gohir.A10G052900.1,Gohir.D10G054700.1	GO:0009719	response to endogenous stimulus	biological process	52	18	9.94	0.00587	circumbracteal	43	40	55	35	30	38	77	64	37	67	99	95	51	47	53	105	49	74	38	19	35	21	27	8	N	Up	0.94029	N	Up	0.262815	N	Down	0.620525	N	Up	0.753557	N	Down	0.0936587
AT1G63840	RING/U-box superfamily protein	Gohir.D09G182300.1,Gohir.A13G095000.1,Gohir.D13G089000.1,Gohir.A09G187500.1,Gohir.A09G191900.1	GO:0009719	response to endogenous stimulus	biological process	52	18	9.94	0.00587	floral and foliar	289	241	280	159	1095	327	568	666	225	351	902	1296	475	1094	329	242	1201	1529	375	97	513	74	297	73	N	Up	0.657246	N	Up	0.581058	Y	Up	0.00313063	N	Down	0.699885	N	Down	0.0458159
AT1G78830	Curculin-like (mannose-binding) lectin family protein	Gohir.A11G158300.1,Gohir.D10G037900.1,Gohir.D10G037800.1,Gohir.A10G037200.1,Gohir.A01G055300.1	GO:0009719	response to endogenous stimulus	biological process	52	18	9.94	0.00587	floral and bracteal and foliar	18	27	53	68	201	191	19	100	14	118	6	43	22	110	9	40	8	23	417	783	135	335	157	330	N	Down	0.53712	N	Down	0.649633	N	Up	0.875854	N	Down	0.0070428	Y	Down	3.12e-14
AT2G18420	Gibberellin-regulated family protein	Gohir.A05G186700.1,Gohir.A06G004300.2,Gohir.D06G000100.1	GO:0009719	response to endogenous stimulus	biological process	52	18	9.94	0.00587	bracteal	109	307	156	178	185	101	309	240	491	66	282	112	183	195	303	84	114	78	288	246	287	234	27	12	N	Down	0.0968054	N	Down	0.683777	N	Up	0.0997101	N	Up	0.730991	Y	Up	4.32e-08
AT2G26110	bromodomain protein (DUF761)	Gohir.A07G022100.1,Gohir.A06G087500.1,Gohir.D07G022000.1,Gohir.D06G086900.1,Gohir.D13G199100.1	GO:0009719	response to endogenous stimulus	biological process	52	18	9.94	0.00587	floral and circumbracteal	106	460	73	227	182	343	294	374	98	230	140	217	104	308	120	188	122	149	187	338	175	305	113	136	Y	Down	0.000477256	Y	Down	0.000681114	N	Down	0.0116206	N	Down	0.577993	Y	Down	0.000164192
AT3G07480	2Fe-2S ferredoxin-like superfamily protein	Gohir.D11G149500.1,Gohir.A07G196200.1,Gohir.A11G143200.1,Gohir.D07G202600.1	GO:0009719	response to endogenous stimulus	biological process	52	18	9.94	0.00587	floral	1261	698	1843	745	919	463	620	681	985	1012	595	420	702	455	1276	1912	487	500	617	557	674	765	486	695	N	Up	0.274514	Y	Up	0.00264152	Y	Up	0.00143538	N	Down	0.819845	N	Down	0.818686
AT3G13980	SKI/DACH domain protein	Gohir.D07G020200.1,Gohir.A06G083100.1,Gohir.A05G039500.1,Gohir.D06G083800.1,Gohir.A06G075300.1,Gohir.D06G074100.1,Gohir.A05G406200.1,Gohir.D05G139700.1,Gohir.A05G137600.1,Gohir.D05G041000.1	GO:0009719	response to endogenous stimulus	biological process	52	18	9.94	0.00587	bracteal	168	220	102	102	200	157	577	352	679	279	1067	562	349	307	490	461	600	401	375	289	338	283	415	408	N	Down	0.500057	N	Equal	0.99242	N	Up	0.336536	N	Up	0.237626	Y	Up	2.85e-08
AT3G22060	Receptor-like protein kinase-related family protein	Gohir.D10G061200.1,Gohir.A10G060600.1,Gohir.D10G061400.1,Gohir.D10G061600.1,Gohir.D10G061700.1,Gohir.A10G060100.1	GO:0009719	response to endogenous stimulus	biological process	52	18	9.94	0.00587	floral and foliar	181	1043	65	156	35	238	969	167	604	63	103	57	719	472	465	49	91	35	474	989	345	431	433	116	N	Down	0.0560352	N	Down	0.00999284	Y	Down	6.29e-07	Y	Up	6.51e-05	Y	Up	7.98e-14
AT3G26040	HXXXD-type acyl-transferase family protein	Gohir.D01G092500.1,Gohir.A04G054100.1,Gohir.A01G106100.1,Gohir.D08G000300.1,Gohir.A05G179500.1,Gohir.D04G005400.1,Gohir.A03G175700.1,Gohir.D04G005300.1,Gohir.A01G106000.1,Gohir.D11G279200.1,Gohir.A08G158600.1,Gohir.A11G269000.1,Gohir.D05G182700.1,Gohir.D10G210200.1,Gohir.D02G199500.1,Gohir.A05G409900.1,Gohir.A10G201900.1,Gohir.D04G094300.1,Gohir.D01G092600.1,Gohir.A03G181000.1,Gohir.A04G054000.1	GO:0009719	response to endogenous stimulus	biological process	52	18	9.94	0.00587	floral	62	272	23	95	45	104	50	63	30	67	17	14	20	76	39	42	20	26	318	289	81	58	159	100	Y	Down	0.00211899	Y	Down	0.000482163	Y	Down	0.00528526	N	Down	0.662593	N	Down	0.00092247
AT4G23060	IQ-domain 22	Gohir.D03G153800.1,Gohir.D08G197600.1,Gohir.A03G017800.1	GO:0009719	response to endogenous stimulus	biological process	52	18	9.94	0.00587	floral	189	74	120	38	172	49	111	180	385	238	202	144	80	163	279	198	141	197	171	98	139	136	69	120	N	Up	0.025914	Y	Up	0.00200152	N	Up	0.0128922	N	Down	0.373131	N	Up	0.0686954
AT5G16840	binding partner of acd11 1	Gohir.A03G153600.1,Gohir.D02G176500.1	GO:0009719	response to endogenous stimulus	biological process	52	18	9.94	0.00587	floral	8	94	118	89	207	264	66	41	71	83	120	111	42	55	98	117	91	89	118	107	28	35	80	145	Y	Down	3.52e-05	N	Up	0.727374	N	Down	0.293836	N	Up	0.400186	N	Down	0.420603
AT5G38895	RING/U-box superfamily protein	Gohir.A07G079000.1,Gohir.A07G169700.1,Gohir.A07G179700.1,Gohir.D07G084300.1,Gohir.D07G186500.1	GO:0009719	response to endogenous stimulus	biological process	52	18	9.94	0.00587	floral and foliar	476	382	316	307	368	343	437	301	257	244	508	327	225	474	295	289	418	363	358	245	315	193	290	144	N	Up	0.567198	N	Up	0.92688	N	Up	0.785952	N	Up	0.383467	N	Up	0.717145
AT5G52900	membrane-associated kinase regulator	Gohir.A11G013400.1,Gohir.D08G148800.1,Gohir.D11G013600.1,Gohir.A08G127400.1,Gohir.D12G255000.1	GO:0009719	response to endogenous stimulus	biological process	52	18	9.94	0.00587	floral and foliar	15	241	29	403	31	429	33	43	29	48	49	99	33	68	15	19	94	62	31	127	51	148	48	375	Y	Down	4.95e-08	Y	Down	2.95e-08	Y	Down	1.24e-07	N	Down	0.683396	N	Down	0.0312237
AT1G12420	ACT domain repeat 8	Gohir.D11G020500.1,Gohir.A08G175000.1,Gohir.D09G188900.1,Gohir.D03G158600.1,Gohir.A09G194600.1,Gohir.A03G011300.1,Gohir.D08G193600.1,Gohir.A11G020800.1	GO:0009725	response to hormone	biological process	49	17	9.37	0.00714	floral and bracteal and foliar	216	145	174	116	99	73	287	165	408	180	276	193	110	157	313	285	139	206	353	284	235	121	240	104	N	Up	0.329502	N	Up	0.212763	N	Up	0.282673	N	Up	0.221499	Y	Up	2.56e-09
AT1G15080	lipid phosphate phosphatase 2	Gohir.A05G315100.2,Gohir.A05G315100.1,Gohir.D05G316600.3,Gohir.D05G316600.2,Gohir.D05G316600.1,Gohir.D05G316600.4	GO:0009725	response to hormone	biological process	49	17	9.37	0.00714	bracteal and circumbracteal	49	62	43	47	70	75	146	126	231	125	157	131	137	156	177	111	151	161	132	106	124	81	91	114	N	Down	0.603729	N	Down	0.854797	N	Down	0.817179	N	Up	0.752808	Y	Up	9.02e-05
AT1G30260	galactosyltransferase family protein	Gohir.D05G149100.1,Gohir.A05G146600.1,Gohir.A10G043400.1,Gohir.A06G139600.1,Gohir.D10G044600.1	GO:0009725	response to hormone	biological process	49	17	9.37	0.00714	floral	64	1118	938	2217	2379	4318	483	1326	362	1014	1181	2947	425	1949	398	325	1888	2106	1104	1563	2010	3122	5782	5580	Y	Down	9.36e-08	N	Down	0.233681	N	Down	0.0638257	N	Down	0.219723	Y	Down	1.82e-08
AT1G35160	GF14 protein phi chain	Gohir.D01G010400.1	GO:0009725	response to hormone	biological process	49	17	9.37	0.00714	floral and bracteal	1900	1069	2337	1050	1644	816	1503	996	1068	714	1403	1163	1183	1456	1110	1367	1475	1197	1801	1197	760	634	781	933	N	Up	0.112496	Y	Up	0.00573067	Y	Up	0.00147676	N	Up	0.330305	Y	Up	0.000627451
AT1G43910	P-loop containing nucleoside triphosphate hydrolases superfamily protein	Gohir.D11G230400.1,Gohir.D11G188300.1,Gohir.D11G188200.1,Gohir.A11G181600.1,Gohir.A11G181700.1,Gohir.D12G061800.1,Gohir.A12G061900.1	GO:0009725	response to hormone	biological process	49	17	9.37	0.00714	floral	464	76	1065	209	359	191	130	146	914	462	155	98	59	63	818	748	154	107	193	85	250	126	157	170	Y	Up	6.66e-06	Y	Up	0.00122332	N	Up	0.14553	N	Down	0.800588	Y	Up	1.08e-05
AT1G54200	DNA mismatch repair Msh6-like protein	Gohir.D04G009400.1,Gohir.A10G052900.1,Gohir.D10G054700.1	GO:0009725	response to hormone	biological process	49	17	9.37	0.00714	circumbracteal	43	40	55	35	30	38	77	64	37	67	99	95	51	47	53	105	49	74	38	19	35	21	27	8	N	Up	0.94029	N	Up	0.262815	N	Down	0.620525	N	Up	0.753557	N	Down	0.0936587
AT1G63840	RING/U-box superfamily protein	Gohir.D09G182300.1,Gohir.A13G095000.1,Gohir.D13G089000.1,Gohir.A09G187500.1,Gohir.A09G191900.1	GO:0009725	response to hormone	biological process	49	17	9.37	0.00714	floral and foliar	289	241	280	159	1095	327	568	666	225	351	902	1296	475	1094	329	242	1201	1529	375	97	513	74	297	73	N	Up	0.657246	N	Up	0.581058	Y	Up	0.00313063	N	Down	0.699885	N	Down	0.0458159
AT1G78830	Curculin-like (mannose-binding) lectin family protein	Gohir.A11G158300.1,Gohir.D10G037900.1,Gohir.D10G037800.1,Gohir.A10G037200.1,Gohir.A01G055300.1	GO:0009725	response to hormone	biological process	49	17	9.37	0.00714	floral and bracteal and foliar	18	27	53	68	201	191	19	100	14	118	6	43	22	110	9	40	8	23	417	783	135	335	157	330	N	Down	0.53712	N	Down	0.649633	N	Up	0.875854	N	Down	0.0070428	Y	Down	3.12e-14
AT2G18420	Gibberellin-regulated family protein	Gohir.A05G186700.1,Gohir.A06G004300.2,Gohir.D06G000100.1	GO:0009725	response to hormone	biological process	49	17	9.37	0.00714	bracteal	109	307	156	178	185	101	309	240	491	66	282	112	183	195	303	84	114	78	288	246	287	234	27	12	N	Down	0.0968054	N	Down	0.683777	N	Up	0.0997101	N	Up	0.730991	Y	Up	4.32e-08
AT2G26110	bromodomain protein (DUF761)	Gohir.A07G022100.1,Gohir.A06G087500.1,Gohir.D07G022000.1,Gohir.D06G086900.1,Gohir.D13G199100.1	GO:0009725	response to hormone	biological process	49	17	9.37	0.00714	floral and circumbracteal	106	460	73	227	182	343	294	374	98	230	140	217	104	308	120	188	122	149	187	338	175	305	113	136	Y	Down	0.000477256	Y	Down	0.000681114	N	Down	0.0116206	N	Down	0.577993	Y	Down	0.000164192
AT3G07480	2Fe-2S ferredoxin-like superfamily protein	Gohir.D11G149500.1,Gohir.A07G196200.1,Gohir.A11G143200.1,Gohir.D07G202600.1	GO:0009725	response to hormone	biological process	49	17	9.37	0.00714	floral	1261	698	1843	745	919	463	620	681	985	1012	595	420	702	455	1276	1912	487	500	617	557	674	765	486	695	N	Up	0.274514	Y	Up	0.00264152	Y	Up	0.00143538	N	Down	0.819845	N	Down	0.818686
AT3G13980	SKI/DACH domain protein	Gohir.D07G020200.1,Gohir.A06G083100.1,Gohir.A05G039500.1,Gohir.D06G083800.1,Gohir.A06G075300.1,Gohir.D06G074100.1,Gohir.A05G406200.1,Gohir.D05G139700.1,Gohir.A05G137600.1,Gohir.D05G041000.1	GO:0009725	response to hormone	biological process	49	17	9.37	0.00714	bracteal	168	220	102	102	200	157	577	352	679	279	1067	562	349	307	490	461	600	401	375	289	338	283	415	408	N	Down	0.500057	N	Equal	0.99242	N	Up	0.336536	N	Up	0.237626	Y	Up	2.85e-08
AT3G22060	Receptor-like protein kinase-related family protein	Gohir.D10G061200.1,Gohir.A10G060600.1,Gohir.D10G061400.1,Gohir.D10G061600.1,Gohir.D10G061700.1,Gohir.A10G060100.1	GO:0009725	response to hormone	biological process	49	17	9.37	0.00714	floral and foliar	181	1043	65	156	35	238	969	167	604	63	103	57	719	472	465	49	91	35	474	989	345	431	433	116	N	Down	0.0560352	N	Down	0.00999284	Y	Down	6.29e-07	Y	Up	6.51e-05	Y	Up	7.98e-14
AT3G26040	HXXXD-type acyl-transferase family protein	Gohir.D01G092500.1,Gohir.A04G054100.1,Gohir.A01G106100.1,Gohir.D08G000300.1,Gohir.A05G179500.1,Gohir.D04G005400.1,Gohir.A03G175700.1,Gohir.D04G005300.1,Gohir.A01G106000.1,Gohir.D11G279200.1,Gohir.A08G158600.1,Gohir.A11G269000.1,Gohir.D05G182700.1,Gohir.D10G210200.1,Gohir.D02G199500.1,Gohir.A05G409900.1,Gohir.A10G201900.1,Gohir.D04G094300.1,Gohir.D01G092600.1,Gohir.A03G181000.1,Gohir.A04G054000.1	GO:0009725	response to hormone	biological process	49	17	9.37	0.00714	floral	62	272	23	95	45	104	50	63	30	67	17	14	20	76	39	42	20	26	318	289	81	58	159	100	Y	Down	0.00211899	Y	Down	0.000482163	Y	Down	0.00528526	N	Down	0.662593	N	Down	0.00092247
AT4G23060	IQ-domain 22	Gohir.D03G153800.1,Gohir.D08G197600.1,Gohir.A03G017800.1	GO:0009725	response to hormone	biological process	49	17	9.37	0.00714	floral	189	74	120	38	172	49	111	180	385	238	202	144	80	163	279	198	141	197	171	98	139	136	69	120	N	Up	0.025914	Y	Up	0.00200152	N	Up	0.0128922	N	Down	0.373131	N	Up	0.0686954
AT5G16840	binding partner of acd11 1	Gohir.A03G153600.1,Gohir.D02G176500.1	GO:0009725	response to hormone	biological process	49	17	9.37	0.00714	floral	8	94	118	89	207	264	66	41	71	83	120	111	42	55	98	117	91	89	118	107	28	35	80	145	Y	Down	3.52e-05	N	Up	0.727374	N	Down	0.293836	N	Up	0.400186	N	Down	0.420603
AT5G52900	membrane-associated kinase regulator	Gohir.A11G013400.1,Gohir.D08G148800.1,Gohir.D11G013600.1,Gohir.A08G127400.1,Gohir.D12G255000.1	GO:0009725	response to hormone	biological process	49	17	9.37	0.00714	floral and foliar	15	241	29	403	31	429	33	43	29	48	49	99	33	68	15	19	94	62	31	127	51	148	48	375	Y	Down	4.95e-08	Y	Down	2.95e-08	Y	Down	1.24e-07	N	Down	0.683396	N	Down	0.0312237
AT1G03170	FANTASTIC four-like protein (DUF3049)	Gohir.A11G122500.1,Gohir.D08G076000.1,Gohir.D11G127800.1	GO:0009888	tissue development	biological process	19	9	3.63	0.00479	floral and bracteal and foliar	2	11	10	6	4	11	165	59	97	21	68	27	61	59	34	37	38	35	1502	50	1447	16	653	1	N	Down	0.107076	N	Up	0.506629	N	Down	0.190481	N	Up	0.131461	Y	Up	5.71e-10
AT1G80133	EPIDERMAL PATTERNING FACTOR-like protein	Gohir.D10G075800.1,Gohir.D05G016800.1,Gohir.A05G015700.1	GO:0009888	tissue development	biological process	19	9	3.63	0.00479	foliar	9	8	3	0	53	0	369	110	74	37	227	58	158	57	104	47	17	35	95	31	141	12	69	18	N	Up	0.984754	N	Up	1	N	Up	2.23e-08	N	Up	0.00795831	N	Up	0.0013921
AT2G16630	Pollen Ole e 1 allergen and extensin family protein	Gohir.D01G156200.1,Gohir.A01G164300.1	GO:0009888	tissue development	biological process	19	9	3.63	0.00479	floral	11	128	11	49	9	68	71	21	33	73	3	5	52	36	15	45	1	14	71	61	14	15	11	4	Y	Down	0.000201733	N	Down	0.0399144	N	Down	5.89e-07	N	Up	0.0579715	N	Down	0.0571935
AT2G46600	Calcium-binding EF-hand family protein	Gohir.A12G113800.1,Gohir.D12G117300.1	GO:0009888	tissue development	biological process	19	9	3.63	0.00479	bracteal and circumbracteal	118	338	485	650	1046	1870	577	861	620	2082	619	1649	685	1945	973	672	687	1623	692	659	522	674	280	487	N	Down	0.166992	N	Down	0.637656	N	Down	0.0418325	N	Down	0.330772	Y	Down	0
AT3G01680	sieve element occlusion amino-terminus protein	Gohir.D10G085600.1,Gohir.D10G085600.2,Gohir.A10G160900.1,Gohir.D03G167200.1,Gohir.D04G059800.1,Gohir.D04G059700.1,Gohir.D04G059600.1,Gohir.A08G224700.1,Gohir.A03G004100.1,Gohir.D03G168100.1,Gohir.D03G102400.1,Gohir.D03G168200.1,Gohir.A05G353500.1,Gohir.D04G026100.1,Gohir.1Z019700.1,Gohir.A03G005300.1,Gohir.A05G391100.1,Gohir.D03G168300.1,Gohir.D11G038600.1,Gohir.A03G063900.1,Gohir.D04G059500.1,Go…	GO:0009888	tissue development	biological process	19	9	3.63	0.00479	floral	276	3315	184	909	215	1448	838	1671	190	1691	94	114	1582	3902	220	686	93	225	987	1311	248	832	62	64	N	Down	0.0154021	Y	Down	0.000253428	Y	Down	1.47e-06	N	Down	0.0880759	Y	Down	2.66e-15
AT3G57880	Calcium-dependent lipid-binding (CaLB domain) plant phosphoribosyltransferase family protein	Gohir.D02G237700.1,Gohir.A01G009100.1,Gohir.A03G216100.1,Gohir.1Z048500.1,Gohir.A06G108600.1,Gohir.A06G108600.2,Gohir.D06G112600.1,Gohir.D06G112600.2,Gohir.A10G137700.1,Gohir.A09G126500.2,Gohir.A09G126500.3,Gohir.A09G126500.1,Gohir.A09G126500.4,Gohir.D10G128900.1,Gohir.D09G123200.1	GO:0009888	tissue development	biological process	19	9	3.63	0.00479	circumbracteal	169	220	125	195	125	138	249	291	196	198	135	129	255	282	162	244	111	118	269	317	173	171	124	149	N	Down	0.50897	N	Down	0.162496	N	Down	0.740111	N	Down	0.724603	N	Down	0.899167
AT4G20780	calmodulin like 42	Gohir.D02G110200.1,Gohir.A02G092300.1	GO:0009888	tissue development	biological process	19	9	3.63	0.00479	floral and foliar	89	104	102	89	157	125	82	81	250	234	83	360	71	103	294	174	96	173	127	142	79	85	123	288	N	Down	0.784883	N	Up	0.727042	N	Up	0.421637	N	Up	0.972262	N	Up	0.805405
AT4G37810	EPIDERMAL PATTERNING FACTOR-like protein	Gohir.A11G049400.1,Gohir.A06G027400.1,Gohir.D11G212300.1,Gohir.D05G217000.1,Gohir.A11G210800.1,Gohir.A05G213600.1,Gohir.D11G052900.1,Gohir.D06G024800.1,Gohir.D12G078200.1,Gohir.A10G074000.1,Gohir.A12G081600.1	GO:0009888	tissue development	biological process	19	9	3.63	0.00479	foliar	296	1011	250	712	1190	1205	774	1226	250	648	640	1029	728	1547	452	421	1120	1035	1181	704	771	543	647	179	Y	Down	0.00204966	N	Down	0.0129428	N	Down	0.957663	N	Down	0.257797	Y	Down	2.08e-06
AT5G50100	Putative thiol-disulfide oxidoreductase DCC	Gohir.D03G150700.1,Gohir.A03G017300.1	GO:0009888	tissue development	biological process	19	9	3.63	0.00479	floral	79	409	103	130	106	241	174	111	95	73	175	116	173	145	106	68	179	119	251	144	80	75	88	24	Y	Down	0.00280284	N	Down	0.498257	Y	Down	0.00220648	N	Up	0.346088	N	Up	0.182969
AT1G12420	ACT domain repeat 8	Gohir.D11G020500.1,Gohir.A08G175000.1,Gohir.D09G188900.1,Gohir.D03G158600.1,Gohir.A09G194600.1,Gohir.A03G011300.1,Gohir.D08G193600.1,Gohir.A11G020800.1	GO:0010033	response to organic substance	biological process	60	20	11.47	0.00614	floral and bracteal and foliar	216	145	174	116	99	73	287	165	408	180	276	193	110	157	313	285	139	206	353	284	235	121	240	104	N	Up	0.329502	N	Up	0.212763	N	Up	0.282673	N	Up	0.221499	Y	Up	2.56e-09
AT1G15080	lipid phosphate phosphatase 2	Gohir.A05G315100.2,Gohir.A05G315100.1,Gohir.D05G316600.3,Gohir.D05G316600.2,Gohir.D05G316600.1,Gohir.D05G316600.4	GO:0010033	response to organic substance	biological process	60	20	11.47	0.00614	bracteal and circumbracteal	49	62	43	47	70	75	146	126	231	125	157	131	137	156	177	111	151	161	132	106	124	81	91	114	N	Down	0.603729	N	Down	0.854797	N	Down	0.817179	N	Up	0.752808	Y	Up	9.02e-05
AT1G30260	galactosyltransferase family protein	Gohir.D05G149100.1,Gohir.A05G146600.1,Gohir.A10G043400.1,Gohir.A06G139600.1,Gohir.D10G044600.1	GO:0010033	response to organic substance	biological process	60	20	11.47	0.00614	floral	64	1118	938	2217	2379	4318	483	1326	362	1014	1181	2947	425	1949	398	325	1888	2106	1104	1563	2010	3122	5782	5580	Y	Down	9.36e-08	N	Down	0.233681	N	Down	0.0638257	N	Down	0.219723	Y	Down	1.82e-08
AT1G35160	GF14 protein phi chain	Gohir.D01G010400.1	GO:0010033	response to organic substance	biological process	60	20	11.47	0.00614	floral and bracteal	1900	1069	2337	1050	1644	816	1503	996	1068	714	1403	1163	1183	1456	1110	1367	1475	1197	1801	1197	760	634	781	933	N	Up	0.112496	Y	Up	0.00573067	Y	Up	0.00147676	N	Up	0.330305	Y	Up	0.000627451
AT1G43910	P-loop containing nucleoside triphosphate hydrolases superfamily protein	Gohir.D11G230400.1,Gohir.D11G188300.1,Gohir.D11G188200.1,Gohir.A11G181600.1,Gohir.A11G181700.1,Gohir.D12G061800.1,Gohir.A12G061900.1	GO:0010033	response to organic substance	biological process	60	20	11.47	0.00614	floral	464	76	1065	209	359	191	130	146	914	462	155	98	59	63	818	748	154	107	193	85	250	126	157	170	Y	Up	6.66e-06	Y	Up	0.00122332	N	Up	0.14553	N	Down	0.800588	Y	Up	1.08e-05
AT1G54200	DNA mismatch repair Msh6-like protein	Gohir.D04G009400.1,Gohir.A10G052900.1,Gohir.D10G054700.1	GO:0010033	response to organic substance	biological process	60	20	11.47	0.00614	circumbracteal	43	40	55	35	30	38	77	64	37	67	99	95	51	47	53	105	49	74	38	19	35	21	27	8	N	Up	0.94029	N	Up	0.262815	N	Down	0.620525	N	Up	0.753557	N	Down	0.0936587
AT1G63840	RING/U-box superfamily protein	Gohir.D09G182300.1,Gohir.A13G095000.1,Gohir.D13G089000.1,Gohir.A09G187500.1,Gohir.A09G191900.1	GO:0010033	response to organic substance	biological process	60	20	11.47	0.00614	floral and foliar	289	241	280	159	1095	327	568	666	225	351	902	1296	475	1094	329	242	1201	1529	375	97	513	74	297	73	N	Up	0.657246	N	Up	0.581058	Y	Up	0.00313063	N	Down	0.699885	N	Down	0.0458159
AT1G78830	Curculin-like (mannose-binding) lectin family protein	Gohir.A11G158300.1,Gohir.D10G037900.1,Gohir.D10G037800.1,Gohir.A10G037200.1,Gohir.A01G055300.1	GO:0010033	response to organic substance	biological process	60	20	11.47	0.00614	floral and bracteal and foliar	18	27	53	68	201	191	19	100	14	118	6	43	22	110	9	40	8	23	417	783	135	335	157	330	N	Down	0.53712	N	Down	0.649633	N	Up	0.875854	N	Down	0.0070428	Y	Down	3.12e-14
AT2G18420	Gibberellin-regulated family protein	Gohir.A05G186700.1,Gohir.A06G004300.2,Gohir.D06G000100.1	GO:0010033	response to organic substance	biological process	60	20	11.47	0.00614	bracteal	109	307	156	178	185	101	309	240	491	66	282	112	183	195	303	84	114	78	288	246	287	234	27	12	N	Down	0.0968054	N	Down	0.683777	N	Up	0.0997101	N	Up	0.730991	Y	Up	4.32e-08
AT2G26110	bromodomain protein (DUF761)	Gohir.A07G022100.1,Gohir.A06G087500.1,Gohir.D07G022000.1,Gohir.D06G086900.1,Gohir.D13G199100.1	GO:0010033	response to organic substance	biological process	60	20	11.47	0.00614	floral and circumbracteal	106	460	73	227	182	343	294	374	98	230	140	217	104	308	120	188	122	149	187	338	175	305	113	136	Y	Down	0.000477256	Y	Down	0.000681114	N	Down	0.0116206	N	Down	0.577993	Y	Down	0.000164192
AT3G07480	2Fe-2S ferredoxin-like superfamily protein	Gohir.D11G149500.1,Gohir.A07G196200.1,Gohir.A11G143200.1,Gohir.D07G202600.1	GO:0010033	response to organic substance	biological process	60	20	11.47	0.00614	floral	1261	698	1843	745	919	463	620	681	985	1012	595	420	702	455	1276	1912	487	500	617	557	674	765	486	695	N	Up	0.274514	Y	Up	0.00264152	Y	Up	0.00143538	N	Down	0.819845	N	Down	0.818686
AT3G13980	SKI/DACH domain protein	Gohir.D07G020200.1,Gohir.A06G083100.1,Gohir.A05G039500.1,Gohir.D06G083800.1,Gohir.A06G075300.1,Gohir.D06G074100.1,Gohir.A05G406200.1,Gohir.D05G139700.1,Gohir.A05G137600.1,Gohir.D05G041000.1	GO:0010033	response to organic substance	biological process	60	20	11.47	0.00614	bracteal	168	220	102	102	200	157	577	352	679	279	1067	562	349	307	490	461	600	401	375	289	338	283	415	408	N	Down	0.500057	N	Equal	0.99242	N	Up	0.336536	N	Up	0.237626	Y	Up	2.85e-08
AT3G22060	Receptor-like protein kinase-related family protein	Gohir.D10G061200.1,Gohir.A10G060600.1,Gohir.D10G061400.1,Gohir.D10G061600.1,Gohir.D10G061700.1,Gohir.A10G060100.1	GO:0010033	response to organic substance	biological process	60	20	11.47	0.00614	floral and foliar	181	1043	65	156	35	238	969	167	604	63	103	57	719	472	465	49	91	35	474	989	345	431	433	116	N	Down	0.0560352	N	Down	0.00999284	Y	Down	6.29e-07	Y	Up	6.51e-05	Y	Up	7.98e-14
AT3G26040	HXXXD-type acyl-transferase family protein	Gohir.D01G092500.1,Gohir.A04G054100.1,Gohir.A01G106100.1,Gohir.D08G000300.1,Gohir.A05G179500.1,Gohir.D04G005400.1,Gohir.A03G175700.1,Gohir.D04G005300.1,Gohir.A01G106000.1,Gohir.D11G279200.1,Gohir.A08G158600.1,Gohir.A11G269000.1,Gohir.D05G182700.1,Gohir.D10G210200.1,Gohir.D02G199500.1,Gohir.A05G409900.1,Gohir.A10G201900.1,Gohir.D04G094300.1,Gohir.D01G092600.1,Gohir.A03G181000.1,Gohir.A04G054000.1	GO:0010033	response to organic substance	biological process	60	20	11.47	0.00614	floral	62	272	23	95	45	104	50	63	30	67	17	14	20	76	39	42	20	26	318	289	81	58	159	100	Y	Down	0.00211899	Y	Down	0.000482163	Y	Down	0.00528526	N	Down	0.662593	N	Down	0.00092247
AT4G12730	FASCICLIN-like arabinogalactan 2	Gohir.A11G148700.1,Gohir.D07G198700.1,Gohir.D11G155600.1,Gohir.A07G192300.1	GO:0010033	response to organic substance	biological process	60	20	11.47	0.00614	floral	33	149	19	26	113	55	167	166	177	204	80	124	79	123	95	101	49	88	587	1400	342	495	250	217	Y	Down	0.00175643	N	Down	0.616121	N	Up	0.287108	N	Up	0.989699	N	Down	0.320876
AT4G23060	IQ-domain 22	Gohir.D03G153800.1,Gohir.D08G197600.1,Gohir.A03G017800.1	GO:0010033	response to organic substance	biological process	60	20	11.47	0.00614	floral	189	74	120	38	172	49	111	180	385	238	202	144	80	163	279	198	141	197	171	98	139	136	69	120	N	Up	0.025914	Y	Up	0.00200152	N	Up	0.0128922	N	Down	0.373131	N	Up	0.0686954
AT5G16840	binding partner of acd11 1	Gohir.A03G153600.1,Gohir.D02G176500.1	GO:0010033	response to organic substance	biological process	60	20	11.47	0.00614	floral	8	94	118	89	207	264	66	41	71	83	120	111	42	55	98	117	91	89	118	107	28	35	80	145	Y	Down	3.52e-05	N	Up	0.727374	N	Down	0.293836	N	Up	0.400186	N	Down	0.420603
AT5G38895	RING/U-box superfamily protein	Gohir.A07G079000.1,Gohir.A07G169700.1,Gohir.A07G179700.1,Gohir.D07G084300.1,Gohir.D07G186500.1	GO:0010033	response to organic substance	biological process	60	20	11.47	0.00614	floral and foliar	476	382	316	307	368	343	437	301	257	244	508	327	225	474	295	289	418	363	358	245	315	193	290	144	N	Up	0.567198	N	Up	0.92688	N	Up	0.785952	N	Up	0.383467	N	Up	0.717145
AT5G52060	BCL-2-associated athanogene 1	Gohir.A08G101800.1,Gohir.A11G009500.1,Gohir.D12G261400.1,Gohir.D12G261400.2,Gohir.D12G261400.3,Gohir.D12G261400.4,Gohir.D08G113100.1,Gohir.A12G260500.1,Gohir.A12G260500.3,Gohir.A12G260500.2,Gohir.D11G008800.1,Gohir.D11G008800.2	GO:0010033	response to organic substance	biological process	60	20	11.47	0.00614	floral and bracteal	227	539	374	957	455	579	437	640	595	894	381	376	159	403	600	635	145	310	1058	1162	990	1155	452	426	N	Down	0.0291988	Y	Down	0.00156835	N	Down	0.268159	N	Down	0.361023	Y	Down	0.000742826
AT5G52900	membrane-associated kinase regulator	Gohir.A11G013400.1,Gohir.D08G148800.1,Gohir.D11G013600.1,Gohir.A08G127400.1,Gohir.D12G255000.1	GO:0010033	response to organic substance	biological process	60	20	11.47	0.00614	floral and foliar	15	241	29	403	31	429	33	43	29	48	49	99	33	68	15	19	94	62	31	127	51	148	48	375	Y	Down	4.95e-08	Y	Down	2.95e-08	Y	Down	1.24e-07	N	Down	0.683396	N	Down	0.0312237
AT1G15980	NDH-dependent cyclic electron flow 1	Gohir.A05G119300.2,Gohir.D05G120300.1,Gohir.A05G119300.3,Gohir.A05G119300.1,Gohir.A05G119300.4	GO:0015979	photosynthesis	biological process	34	13	6.5	0.00721	bracteal	7	68	17	85	88	84	33	65	50	133	41	92	16	55	65	61	41	90	82	294	39	167	88	139	N	Down	0.0180202	Y	Down	0.000117289	N	Up	0.871223	N	Down	0.26406	Y	Down	0.000311634
AT1G22700	Tetratricopeptide repeat (TPR)-like superfamily protein	Gohir.D13G125700.1,Gohir.A13G121700.1,Gohir.A13G121700.2	GO:0015979	photosynthesis	biological process	34	13	6.5	0.00721	bracteal	189	237	112	245	173	193	128	151	96	165	102	187	70	159	121	144	132	221	218	338	165	237	176	212	N	Down	0.566356	N	Down	0.0151888	N	Down	0.649435	N	Down	0.728946	Y	Down	0.00111771
AT1G49975	photosystem I reaction center subunit N	Gohir.A12G018900.1,Gohir.1Z038500.1,Gohir.A12G019200.1	GO:0015979	photosynthesis	biological process	34	13	6.5	0.00721	bracteal and foliar	17	98	25	73	59	106	49	156	64	260	35	66	0	74	42	59	3	66	232	750	87	527	78	173	N	Down	0.0850508	N	Down	0.0647973	N	Down	0.0428072	N	Down	0.0249628	Y	Down	1.68e-06
AT1G75690	DnaJ/Hsp40 cysteine-rich domain superfamily protein	Gohir.D06G000600.1,Gohir.A06G004800.1	GO:0015979	photosynthesis	biological process	34	13	6.5	0.00721	circumbracteal	25	37	76	65	102	84	65	103	71	99	61	50	14	148	61	69	49	111	159	371	79	146	52	37	N	Down	0.568505	N	Up	0.775953	N	Up	0.483133	N	Down	0.504384	N	Down	0.0948258
AT1G76450	Photosystem II reaction center PsbP family protein	Gohir.D01G180900.1,Gohir.A01G188600.1	GO:0015979	photosynthesis	biological process	34	13	6.5	0.00721	bracteal	5	48	30	78	44	75	25	110	56	112	25	49	3	36	41	19	11	54	121	382	89	282	65	118	N	Down	0.00145041	N	Down	0.0191422	N	Down	0.0920592	N	Down	0.0103915	Y	Down	0.00463064
AT2G06520	photosystem II subunit X	Gohir.A13G191900.1,Gohir.D13G197200.1,Gohir.A05G032800.1,Gohir.A13G191700.1,Gohir.1Z075900.1,Gohir.D13G197300.1,Gohir.D13G197100.1,Gohir.A13G191800.1,Gohir.D05G034200.1	GO:0015979	photosynthesis	biological process	34	13	6.5	0.00721	floral and foliar	504	4225	5285	3860	15805	10091	4348	6571	2024	3506	2978	4870	3932	11857	2249	1432	2461	5097	18574	36004	6250	18377	2491	4677	Y	Down	0.00473238	N	Up	0.718693	N	Up	0.026232	N	Down	0.533233	Y	Down	0.00515667
AT3G16250	NDH-dependent cyclic electron flow 1	Gohir.D10G068300.1,Gohir.D10G069000.1,Gohir.A10G067200.3,Gohir.A10G067200.2,Gohir.A10G067200.1	GO:0015979	photosynthesis	biological process	34	13	6.5	0.00721	foliar	0	20	7	27	13	20	5	27	34	83	1	15	0	2	17	21	0	21	74	528	43	383	23	61	N	Down	0.00782674	N	Down	0.0448428	N	Down	0.534458	N	Down	0.112441	N	Down	0.0727098
AT3G56650	thylakoid lumenal protein (Mog1/PsbP/DUF1795-like photosystem II reaction center PsbP family protein)	Gohir.A13G109100.2,Gohir.A13G109100.1,Gohir.D13G111900.1	GO:0015979	photosynthesis	biological process	34	13	6.5	0.00721	bracteal	37	111	45	116	92	146	77	176	56	129	58	121	17	92	54	55	32	109	175	392	77	179	103	162	N	Down	0.0245422	N	Down	0.00873873	N	Down	0.0871807	N	Down	0.300844	Y	Down	0.00031757
AT3G63540	thylakoid lumenal protein (Mog1/PsbP/DUF1795-like photosystem II reaction center PsbP family protein)	Gohir.A08G053600.1,Gohir.D08G063100.1	GO:0015979	photosynthesis	biological process	34	13	6.5	0.00721	bracteal	47	136	189	186	320	218	151	193	191	388	120	127	69	168	256	232	96	198	266	589	244	544	266	422	N	Down	0.164208	N	Up	0.957045	N	Up	0.205517	N	Down	0.603495	Y	Down	5.21e-05
AT4G23890	NAD(P)H-quinone oxidoreductase subunit S	Gohir.D04G065600.1,Gohir.A05G346600.1	GO:0015979	photosynthesis	biological process	34	13	6.5	0.00721	circumbracteal	276	254	326	201	1161	475	400	921	169	519	345	784	264	1179	212	217	352	954	772	1447	377	789	342	525	N	Up	0.838793	N	Up	0.441978	Y	Up	3.12e-05	N	Down	0.125035	Y	Down	1.7e-09
ATCG00220	photosystem II reaction center protein M	Gohir.D08G127300.1,Gohir.D01G031100.1,Gohir.A05G085900.1,Gohir.D11G160800.1,Gohir.D09G039500.1,Gohir.D06G106400.1,Gohir.D01G029600.1,Gohir.A06G134700.1,Gohir.A13G022200.1,Gohir.A06G105000.1	GO:0015979	photosynthesis	biological process	34	13	6.5	0.00721	floral	50	259	70	252	248	307	517	672	15	18	230	656	181	1082	0	0	92	893	906	1717	150	353	152	126	Y	Down	0.000288365	N	Down	0.0409263	N	Down	0.771654	N	Down	0.802702	N	Down	0.540998
ATCG00690	photosystem II reaction center protein T	Gohir.1Z077300.1,Gohir.A03G083000.1,Gohir.D02G096800.1,Gohir.A03G074000.1,Gohir.A03G081800.1,Gohir.A02G100700.1,Gohir.A09G102000.1,Gohir.A06G115400.1,Gohir.D08G128700.1,Gohir.A12G258000.1,Gohir.1Z076700.1,Gohir.D11G238200.1,Gohir.D08G100000.1,Gohir.D03G075700.1,Gohir.A05G325500.1,Gohir.D08G130000.1,Gohir.A12G229000.1	GO:0015979	photosynthesis	biological process	34	13	6.5	0.00721	floral	21	364	62	245	130	454	190	327	27	41	304	1430	232	1109	13	20	305	1124	1185	2053	434	538	281	301	Y	Down	3.18e-05	N	Down	0.0205533	Y	Down	1.61e-05	N	Down	0.427295	N	Down	0.319523
ATCG00700	photosystem II reaction center protein N	Gohir.A02G100600.1,Gohir.1Z075800.1,Gohir.1Z076800.1,Gohir.1Z077400.1,Gohir.D09G048400.1,Gohir.1Z063500.1	GO:0015979	photosynthesis	biological process	34	13	6.5	0.00721	floral and foliar	14	92	47	92	23	110	14	90	9	14	207	322	97	289	14	5	207	465	263	291	65	269	138	0	N	Down	0.0123932	N	Down	0.252951	Y	Down	1.47e-06	N	Down	0.0753916	N	Down	0.613798
AT1G12420	ACT domain repeat 8	Gohir.D11G020500.1,Gohir.A08G175000.1,Gohir.D09G188900.1,Gohir.D03G158600.1,Gohir.A09G194600.1,Gohir.A03G011300.1,Gohir.D08G193600.1,Gohir.A11G020800.1	GO:0042221	response to chemical	biological process	104	31	19.88	0.0053	floral and bracteal and foliar	216	145	174	116	99	73	287	165	408	180	276	193	110	157	313	285	139	206	353	284	235	121	240	104	N	Up	0.329502	N	Up	0.212763	N	Up	0.282673	N	Up	0.221499	Y	Up	2.56e-09
AT1G15080	lipid phosphate phosphatase 2	Gohir.A05G315100.2,Gohir.A05G315100.1,Gohir.D05G316600.3,Gohir.D05G316600.2,Gohir.D05G316600.1,Gohir.D05G316600.4	GO:0042221	response to chemical	biological process	104	31	19.88	0.0053	bracteal and circumbracteal	49	62	43	47	70	75	146	126	231	125	157	131	137	156	177	111	151	161	132	106	124	81	91	114	N	Down	0.603729	N	Down	0.854797	N	Down	0.817179	N	Up	0.752808	Y	Up	9.02e-05
AT1G30260	galactosyltransferase family protein	Gohir.D05G149100.1,Gohir.A05G146600.1,Gohir.A10G043400.1,Gohir.A06G139600.1,Gohir.D10G044600.1	GO:0042221	response to chemical	biological process	104	31	19.88	0.0053	floral	64	1118	938	2217	2379	4318	483	1326	362	1014	1181	2947	425	1949	398	325	1888	2106	1104	1563	2010	3122	5782	5580	Y	Down	9.36e-08	N	Down	0.233681	N	Down	0.0638257	N	Down	0.219723	Y	Down	1.82e-08
AT1G35160	GF14 protein phi chain	Gohir.D01G010400.1	GO:0042221	response to chemical	biological process	104	31	19.88	0.0053	floral and bracteal	1900	1069	2337	1050	1644	816	1503	996	1068	714	1403	1163	1183	1456	1110	1367	1475	1197	1801	1197	760	634	781	933	N	Up	0.112496	Y	Up	0.00573067	Y	Up	0.00147676	N	Up	0.330305	Y	Up	0.000627451
AT1G43910	P-loop containing nucleoside triphosphate hydrolases superfamily protein	Gohir.D11G230400.1,Gohir.D11G188300.1,Gohir.D11G188200.1,Gohir.A11G181600.1,Gohir.A11G181700.1,Gohir.D12G061800.1,Gohir.A12G061900.1	GO:0042221	response to chemical	biological process	104	31	19.88	0.0053	floral	464	76	1065	209	359	191	130	146	914	462	155	98	59	63	818	748	154	107	193	85	250	126	157	170	Y	Up	6.66e-06	Y	Up	0.00122332	N	Up	0.14553	N	Down	0.800588	Y	Up	1.08e-05
AT1G52330	Late embryogenesis abundant (LEA) hydroxyproline-rich glycoprotein family	Gohir.A06G188500.1,Gohir.A05G130400.1,Gohir.D05G129800.1,Gohir.D06G197000.1	GO:0042221	response to chemical	biological process	104	31	19.88	0.0053	floral	39	199	55	171	45	185	130	206	45	137	40	38	222	210	88	111	26	49	138	166	65	156	35	66	Y	Down	0.00206765	Y	Down	0.00105833	Y	Down	4.81e-07	N	Down	0.312445	Y	Down	3.9e-09
AT1G52827	cadmium tolerance 1	Gohir.D09G084100.1,Gohir.A09G084300.1	GO:0042221	response to chemical	biological process	104	31	19.88	0.0053	floral	35	903	229	662	233	1422	86	303	301	324	50	476	316	517	255	202	220	449	617	223	471	372	202	187	Y	Down	6.41e-05	N	Down	0.179658	Y	Down	8.88e-16	N	Down	0.00757404	N	Down	0.601195
AT1G54200	DNA mismatch repair Msh6-like protein	Gohir.D04G009400.1,Gohir.A10G052900.1,Gohir.D10G054700.1	GO:0042221	response to chemical	biological process	104	31	19.88	0.0053	circumbracteal	43	40	55	35	30	38	77	64	37	67	99	95	51	47	53	105	49	74	38	19	35	21	27	8	N	Up	0.94029	N	Up	0.262815	N	Down	0.620525	N	Up	0.753557	N	Down	0.0936587
AT1G63840	RING/U-box superfamily protein	Gohir.D09G182300.1,Gohir.A13G095000.1,Gohir.D13G089000.1,Gohir.A09G187500.1,Gohir.A09G191900.1	GO:0042221	response to chemical	biological process	104	31	19.88	0.0053	floral and foliar	289	241	280	159	1095	327	568	666	225	351	902	1296	475	1094	329	242	1201	1529	375	97	513	74	297	73	N	Up	0.657246	N	Up	0.581058	Y	Up	0.00313063	N	Down	0.699885	N	Down	0.0458159
AT1G77500	DUF630 family protein, putative (DUF630 and DUF632)	Gohir.D03G005900.1	GO:0042221	response to chemical	biological process	104	31	19.88	0.0053	floral	31	126	80	92	211	113	151	101	82	116	94	74	98	87	129	141	74	54	104	91	70	25	38	11	Y	Down	0.00448417	N	Down	0.815894	N	Up	0.0265944	N	Up	0.408395	N	Down	0.0546617
AT1G78830	Curculin-like (mannose-binding) lectin family protein	Gohir.A11G158300.1,Gohir.D10G037900.1,Gohir.D10G037800.1,Gohir.A10G037200.1,Gohir.A01G055300.1	GO:0042221	response to chemical	biological process	104	31	19.88	0.0053	floral and bracteal and foliar	18	27	53	68	201	191	19	100	14	118	6	43	22	110	9	40	8	23	417	783	135	335	157	330	N	Down	0.53712	N	Down	0.649633	N	Up	0.875854	N	Down	0.0070428	Y	Down	3.12e-14
AT2G18420	Gibberellin-regulated family protein	Gohir.A05G186700.1,Gohir.A06G004300.2,Gohir.D06G000100.1	GO:0042221	response to chemical	biological process	104	31	19.88	0.0053	bracteal	109	307	156	178	185	101	309	240	491	66	282	112	183	195	303	84	114	78	288	246	287	234	27	12	N	Down	0.0968054	N	Down	0.683777	N	Up	0.0997101	N	Up	0.730991	Y	Up	4.32e-08
AT2G26110	bromodomain protein (DUF761)	Gohir.A07G022100.1,Gohir.A06G087500.1,Gohir.D07G022000.1,Gohir.D06G086900.1,Gohir.D13G199100.1	GO:0042221	response to chemical	biological process	104	31	19.88	0.0053	floral and circumbracteal	106	460	73	227	182	343	294	374	98	230	140	217	104	308	120	188	122	149	187	338	175	305	113	136	Y	Down	0.000477256	Y	Down	0.000681114	N	Down	0.0116206	N	Down	0.577993	Y	Down	0.000164192
AT2G32520	alpha/beta-Hydrolases superfamily protein	Gohir.A07G170600.1,Gohir.D07G176800.1	GO:0042221	response to chemical	biological process	104	31	19.88	0.0053	floral and bracteal	336	320	358	300	325	398	370	350	417	302	777	523	285	362	548	399	568	358	288	245	310	248	1117	378	N	Up	0.901524	N	Up	0.558194	N	Down	0.511054	N	Up	0.893841	Y	Up	0.019014
AT2G38330	MATE efflux family protein	Gohir.D01G219600.1,Gohir.D01G219600.2,Gohir.D05G320700.1,Gohir.D10G182500.1,Gohir.D04G041400.1,Gohir.A01G229700.1,Gohir.A09G235900.1,Gohir.A09G119100.1	GO:0042221	response to chemical	biological process	104	31	19.88	0.0053	circumbracteal	18	48	88	66	46	51	20	38	63	82	35	18	22	28	54	100	14	34	47	67	56	105	52	49	N	Down	0.129226	N	Up	0.390012	N	Down	0.729273	N	Down	0.612984	N	Down	0.170096
AT3G06760	Drought-responsive family protein	Gohir.D02G057600.1,Gohir.A02G052800.1	GO:0042221	response to chemical	biological process	104	31	19.88	0.0053	floral and foliar	1686	1448	1360	1033	1293	1016	1073	987	883	727	914	870	667	1118	876	1055	946	939	852	590	554	552	825	445	N	Up	0.67643	N	Up	0.338013	N	Up	0.259985	N	Up	0.83655	N	Up	0.101327
AT3G07480	2Fe-2S ferredoxin-like superfamily protein	Gohir.D11G149500.1,Gohir.A07G196200.1,Gohir.A11G143200.1,Gohir.D07G202600.1	GO:0042221	response to chemical	biological process	104	31	19.88	0.0053	floral	1261	698	1843	745	919	463	620	681	985	1012	595	420	702	455	1276	1912	487	500	617	557	674	765	486	695	N	Up	0.274514	Y	Up	0.00264152	Y	Up	0.00143538	N	Down	0.819845	N	Down	0.818686
AT3G13980	SKI/DACH domain protein	Gohir.D07G020200.1,Gohir.A06G083100.1,Gohir.A05G039500.1,Gohir.D06G083800.1,Gohir.A06G075300.1,Gohir.D06G074100.1,Gohir.A05G406200.1,Gohir.D05G139700.1,Gohir.A05G137600.1,Gohir.D05G041000.1	GO:0042221	response to chemical	biological process	104	31	19.88	0.0053	bracteal	168	220	102	102	200	157	577	352	679	279	1067	562	349	307	490	461	600	401	375	289	338	283	415	408	N	Down	0.500057	N	Equal	0.99242	N	Up	0.336536	N	Up	0.237626	Y	Up	2.85e-08
AT3G21690	MATE efflux family protein	Gohir.A03G108900.1,Gohir.A10G013200.1,Gohir.A05G169800.1,Gohir.D02G134000.1,Gohir.D05G173000.1	GO:0042221	response to chemical	biological process	104	31	19.88	0.0053	floral	50	8	112	13	216	19	6	21	40	89	34	41	0	16	27	128	38	55	27	23	27	58	80	150	N	Up	0.00318048	Y	Up	3.03e-07	Y	Up	1.04e-08	N	Down	0.172106	N	Down	0.000176055
AT3G22060	Receptor-like protein kinase-related family protein	Gohir.D10G061200.1,Gohir.A10G060600.1,Gohir.D10G061400.1,Gohir.D10G061600.1,Gohir.D10G061700.1,Gohir.A10G060100.1	GO:0042221	response to chemical	biological process	104	31	19.88	0.0053	floral and foliar	181	1043	65	156	35	238	969	167	604	63	103	57	719	472	465	49	91	35	474	989	345	431	433	116	N	Down	0.0560352	N	Down	0.00999284	Y	Down	6.29e-07	Y	Up	6.51e-05	Y	Up	7.98e-14
AT3G26040	HXXXD-type acyl-transferase family protein	Gohir.D01G092500.1,Gohir.A04G054100.1,Gohir.A01G106100.1,Gohir.D08G000300.1,Gohir.A05G179500.1,Gohir.D04G005400.1,Gohir.A03G175700.1,Gohir.D04G005300.1,Gohir.A01G106000.1,Gohir.D11G279200.1,Gohir.A08G158600.1,Gohir.A11G269000.1,Gohir.D05G182700.1,Gohir.D10G210200.1,Gohir.D02G199500.1,Gohir.A05G409900.1,Gohir.A10G201900.1,Gohir.D04G094300.1,Gohir.D01G092600.1,Gohir.A03G181000.1,Gohir.A04G054000.1	GO:0042221	response to chemical	biological process	104	31	19.88	0.0053	floral	62	272	23	95	45	104	50	63	30	67	17	14	20	76	39	42	20	26	318	289	81	58	159	100	Y	Down	0.00211899	Y	Down	0.000482163	Y	Down	0.00528526	N	Down	0.662593	N	Down	0.00092247
AT3G29670	HXXXD-type acyl-transferase family protein	Gohir.A11G073100.1,Gohir.D11G077400.1	GO:0042221	response to chemical	biological process	104	31	19.88	0.0053	floral	130	3	44	3	30	3	47	9	41	4	13	3	26	5	37	38	19	10	2	3	10	4	13	2	Y	Up	2.97e-10	N	Up	1.2e-06	N	Up	4.31e-05	N	Up	0.0354564	N	Up	1.21e-10
AT4G12730	FASCICLIN-like arabinogalactan 2	Gohir.A11G148700.1,Gohir.D07G198700.1,Gohir.D11G155600.1,Gohir.A07G192300.1	GO:0042221	response to chemical	biological process	104	31	19.88	0.0053	floral	33	149	19	26	113	55	167	166	177	204	80	124	79	123	95	101	49	88	587	1400	342	495	250	217	Y	Down	0.00175643	N	Down	0.616121	N	Up	0.287108	N	Up	0.989699	N	Down	0.320876
AT4G23030	MATE efflux family protein	Gohir.A09G039800.1,Gohir.A11G009400.1,Gohir.D08G197300.1,Gohir.D03G154400.1,Gohir.D12G261500.1,Gohir.D06G196100.1,Gohir.A12G260600.1,Gohir.D11G008700.1,Gohir.A08G178800.1,Gohir.D09G040600.1	GO:0042221	response to chemical	biological process	104	31	19.88	0.0053	foliar	0	0	10	7	12	13	158	17	357	30	91	7	82	18	152	25	31	5	383	8	315	7	112	10	N	Equal	1	N	Up	0.552211	N	Down	0.936978	N	Up	0.00010488	Y	Up	0
AT4G23060	IQ-domain 22	Gohir.D03G153800.1,Gohir.D08G197600.1,Gohir.A03G017800.1	GO:0042221	response to chemical	biological process	104	31	19.88	0.0053	floral	189	74	120	38	172	49	111	180	385	238	202	144	80	163	279	198	141	197	171	98	139	136	69	120	N	Up	0.025914	Y	Up	0.00200152	N	Up	0.0128922	N	Down	0.373131	N	Up	0.0686954
AT4G30380	Barwin-related endoglucanase	Gohir.D13G027300.1,Gohir.1Z053600.2,Gohir.D12G073800.1,Gohir.A05G019400.1,Gohir.D05G020500.1,Gohir.A13G029200.1	GO:0042221	response to chemical	biological process	104	31	19.88	0.0053	bracteal and circumbracteal and foliar	1148	2337	327	1267	400	1094	167	283	152	866	112	1064	170	564	159	455	226	1404	197	352	278	541	367	739	N	Down	0.0990045	Y	Down	6.95e-06	Y	Down	3.36e-06	N	Down	0.283595	Y	Down	0
AT5G16840	binding partner of acd11 1	Gohir.A03G153600.1,Gohir.D02G176500.1	GO:0042221	response to chemical	biological process	104	31	19.88	0.0053	floral	8	94	118	89	207	264	66	41	71	83	120	111	42	55	98	117	91	89	118	107	28	35	80	145	Y	Down	3.52e-05	N	Up	0.727374	N	Down	0.293836	N	Up	0.400186	N	Down	0.420603
AT5G38895	RING/U-box superfamily protein	Gohir.A07G079000.1,Gohir.A07G169700.1,Gohir.A07G179700.1,Gohir.D07G084300.1,Gohir.D07G186500.1	GO:0042221	response to chemical	biological process	104	31	19.88	0.0053	floral and foliar	476	382	316	307	368	343	437	301	257	244	508	327	225	474	295	289	418	363	358	245	315	193	290	144	N	Up	0.567198	N	Up	0.92688	N	Up	0.785952	N	Up	0.383467	N	Up	0.717145
AT5G52060	BCL-2-associated athanogene 1	Gohir.A08G101800.1,Gohir.A11G009500.1,Gohir.D12G261400.1,Gohir.D12G261400.2,Gohir.D12G261400.3,Gohir.D12G261400.4,Gohir.D08G113100.1,Gohir.A12G260500.1,Gohir.A12G260500.3,Gohir.A12G260500.2,Gohir.D11G008800.1,Gohir.D11G008800.2	GO:0042221	response to chemical	biological process	104	31	19.88	0.0053	floral and bracteal	227	539	374	957	455	579	437	640	595	894	381	376	159	403	600	635	145	310	1058	1162	990	1155	452	426	N	Down	0.0291988	Y	Down	0.00156835	N	Down	0.268159	N	Down	0.361023	Y	Down	0.000742826
AT5G52900	membrane-associated kinase regulator	Gohir.A11G013400.1,Gohir.D08G148800.1,Gohir.D11G013600.1,Gohir.A08G127400.1,Gohir.D12G255000.1	GO:0042221	response to chemical	biological process	104	31	19.88	0.0053	floral and foliar	15	241	29	403	31	429	33	43	29	48	49	99	33	68	15	19	94	62	31	127	51	148	48	375	Y	Down	4.95e-08	Y	Down	2.95e-08	Y	Down	1.24e-07	N	Down	0.683396	N	Down	0.0312237
AT5G57510	cotton fiber protein	Gohir.A06G105500.1,Gohir.D08G094900.1,Gohir.D06G107900.1,Gohir.A08G085900.1	GO:0042221	response to chemical	biological process	104	31	19.88	0.0053	floral and foliar	4	0	20	15	51	46	8	6	19	98	0	83	72	5	14	34	0	24	21	91	7	34	28	195	N	Up	1	N	Up	0.598286	N	Up	0.719623	N	Up	0.828805	N	Down	0.096139
AT1G06620	2-oxoglutarate (2OG) and Fe(II)-dependent oxygenase superfamily protein	Gohir.D10G209300.1,Gohir.A13G103700.1,Gohir.A02G037500.1,Gohir.A02G037700.1,Gohir.A02G037600.1,Gohir.A09G057900.1,Gohir.A09G058000.1,Gohir.D07G217500.1,Gohir.D07G217600.1,Gohir.D09G057500.1,Gohir.A09G225900.1,Gohir.D09G057300.1,Gohir.A09G226000.1,Gohir.A09G058200.1,Gohir.A02G038000.1,Gohir.D09G057600.1,Gohir.A02G037900.1,Gohir.D10G209400.1,Gohir.D10G209700.1,Gohir.A02G038000.2,Gohir.D10G209600.1,…	GO:0044710	single-organism metabolic process	biological process	415	102	79.33	0.0024	floral and foliar	380	777	499	636	557	887	400	492	678	1203	639	927	236	609	675	608	578	1271	632	804	529	1008	1100	1953	N	Down	0.0627241	N	Down	0.41116	N	Down	0.0278427	N	Down	0.621458	Y	Down	1.34e-06
AT1G07230	non-specific phospholipase C1	Gohir.A03G050900.1,Gohir.D03G116700.1,Gohir.A03G051000.1	GO:0044710	single-organism metabolic process	biological process	415	102	79.33	0.0024	bracteal	94	146	94	217	99	236	133	149	164	227	119	99	89	145	194	163	117	120	99	113	154	203	214	317	N	Down	0.302329	N	Down	0.0104883	Y	Down	0.000627592	N	Down	0.822425	Y	Down	0.0274317
AT1G08280	Glycosyltransferase family 29 (sialyltransferase) family protein	Gohir.D07G113300.1,Gohir.D08G015100.1,Gohir.D05G084500.1,Gohir.A08G004800.1,Gohir.A05G081500.1,Gohir.A07G109500.1	GO:0044710	single-organism metabolic process	biological process	415	102	79.33	0.0024	bracteal	83	183	88	95	83	116	143	141	90	154	50	57	122	104	83	114	54	79	164	213	87	145	59	77	N	Down	0.0672417	N	Down	0.802333	N	Down	0.228386	N	Up	0.988106	Y	Down	0.00117526
AT1G08480	succinate dehydrogenase subunit	Gohir.A08G007400.1,Gohir.D08G017500.1	GO:0044710	single-organism metabolic process	biological process	415	102	79.33	0.0024	circumbracteal	4458	1820	3520	1639	3276	1516	2036	1679	1744	1718	1987	1657	2288	2666	2101	3226	2489	1810	2939	1472	1320	1255	1018	960	N	Up	0.0124715	N	Up	0.00791756	N	Up	0.0378796	N	Up	0.629474	N	Up	0.892683
AT1G10830	15-cis-zeta-carotene isomerase	Gohir.D02G071700.1,Gohir.A02G065800.1	GO:0044710	single-organism metabolic process	biological process	415	102	79.33	0.0024	bracteal	51	152	120	166	158	196	94	118	121	210	81	101	76	82	164	146	62	113	65	145	121	192	175	260	N	Down	0.0209208	N	Down	0.325247	N	Down	0.381117	N	Down	0.647297	Y	Down	0.000374547
AT1G12570	Glucose-methanol-choline (GMC) oxidoreductase family protein	Gohir.D12G227300.1,Gohir.A08G178100.1,Gohir.A08G178100.3,Gohir.A12G224500.1,Gohir.D08G196500.1,Gohir.D08G196500.2,Gohir.A08G178100.4,Gohir.A08G178100.2	GO:0044710	single-organism metabolic process	biological process	415	102	79.33	0.0024	floral and foliar and circumbracteal	71	790	30	307	41	318	550	258	1059	146	551	64	326	313	468	62	302	63	375	325	285	150	155	45	Y	Down	4.46e-07	Y	Down	1.22e-06	Y	Down	2.11e-14	N	Up	0.10085	Y	Up	0
AT1G13170	OSBP(oxysterol binding protein)-related protein 1D	Gohir.A03G132000.1,Gohir.D02G156100.2,Gohir.D02G156100.1,Gohir.D02G156100.3	GO:0044710	single-organism metabolic process	biological process	415	102	79.33	0.0024	bracteal	38	95	69	118	54	63	82	98	59	102	27	44	49	65	52	70	17	32	107	117	64	74	30	35	N	Down	0.0644509	N	Down	0.144593	N	Down	0.65311	N	Down	0.729226	Y	Down	0.00549822
AT1G13790	XH/XS domain-containing protein	Gohir.D10G192000.1,Gohir.D10G192000.2,Gohir.A10G184800.1,Gohir.A10G184800.2,Gohir.D13G232600.1	GO:0044710	single-organism metabolic process	biological process	415	102	79.33	0.0024	bracteal	126	49	152	106	145	102	120	137	79	120	109	122	82	83	79	116	59	152	79	38	45	21	58	51	N	Up	0.0395275	N	Up	0.277329	N	Up	0.183479	N	Down	0.790515	Y	Down	0.0183757
AT1G15410	aspartate-glutamate racemase family	Gohir.A05G017900.1,Gohir.D07G038800.1,Gohir.D05G018800.2,Gohir.D05G018800.1,Gohir.D05G126200.2,Gohir.D05G126200.1,Gohir.A10G076200.1,Gohir.A10G076200.3,Gohir.A10G076200.2,Gohir.D10G075400.1,Gohir.A05G125200.1,Gohir.A05G125200.2,Gohir.A07G034800.1	GO:0044710	single-organism metabolic process	biological process	415	102	79.33	0.0024	floral	456	730	330	879	506	536	799	872	613	890	1194	1128	378	816	625	740	693	983	405	301	311	331	297	230	N	Down	0.311547	Y	Down	0.00106458	N	Down	0.784014	N	Down	0.82895	N	Down	0.0443219
AT1G15980	NDH-dependent cyclic electron flow 1	Gohir.A05G119300.2,Gohir.D05G120300.1,Gohir.A05G119300.3,Gohir.A05G119300.1,Gohir.A05G119300.4	GO:0044710	single-organism metabolic process	biological process	415	102	79.33	0.0024	bracteal	7	68	17	85	88	84	33	65	50	133	41	92	16	55	65	61	41	90	82	294	39	167	88	139	N	Down	0.0180202	Y	Down	0.000117289	N	Up	0.871223	N	Down	0.26406	Y	Down	0.000311634
AT1G18270	ketose-bisphosphate aldolase class-II family protein	Gohir.D02G121800.1,Gohir.D02G121800.2,Gohir.A03G092900.1,Gohir.A03G092900.2,Gohir.A03G092900.3	GO:0044710	single-organism metabolic process	biological process	415	102	79.33	0.0024	floral	129	63	220	81	210	77	69	79	198	163	77	93	42	99	221	176	95	90	103	89	146	91	129	108	N	Up	0.113444	Y	Up	0.00259374	Y	Up	0.000117963	N	Down	0.814721	N	Up	0.19272
AT1G18590	sulfotransferase 17	Gohir.A04G012400.1,Gohir.D01G202700.1,Gohir.A09G239800.1,Gohir.D01G202500.1,Gohir.A01G213900.1,Gohir.A01G213800.1,Gohir.D01G202600.1,Gohir.D01G202400.1,Gohir.A02G130500.1,Gohir.A07G059200.1,Gohir.D09G128000.1,Gohir.A01G216900.1,Gohir.A10G181800.1,Gohir.A01G213700.1	GO:0044710	single-organism metabolic process	biological process	415	102	79.33	0.0024	circumbracteal	162	120	111	161	119	80	118	97	46	66	33	82	81	64	66	132	22	92	156	158	51	68	85	49	N	Up	0.465997	N	Down	0.263858	N	Up	0.286943	N	Up	0.704291	N	Down	0.0830357
AT1G19400	Erythronate-4-phosphate dehydrogenase family protein	Gohir.D13G032800.3,Gohir.A13G034400.2,Gohir.A13G034400.1,Gohir.D13G032800.1	GO:0044710	single-organism metabolic process	biological process	415	102	79.33	0.0024	bracteal	141	86	20	49	40	54	60	20	97	63	102	29	41	20	55	27	41	31	65	67	46	80	86	63	N	Up	0.401552	N	Down	0.113848	N	Down	0.466607	N	Up	0.0965165	N	Up	0.268874
AT1G22170	Phosphoglycerate mutase family protein	Gohir.A06G037800.2,Gohir.A06G037800.1,Gohir.D06G039300.4,Gohir.D06G039300.7,Gohir.D06G039300.5,Gohir.D06G039300.1,Gohir.D06G039300.3,Gohir.D06G039300.2,Gohir.D06G039300.6,Gohir.A05G228800.1,Gohir.A05G228800.2,Gohir.D05G231200.1	GO:0044710	single-organism metabolic process	biological process	415	102	79.33	0.0024	floral and bracteal	895	260	597	193	251	158	447	267	312	192	316	182	317	252	292	371	286	171	457	237	228	142	151	93	N	Up	0.00745077	Y	Up	0.000495979	N	Up	0.0941772	N	Up	0.230943	Y	Up	0.000570658
AT1G22460	O-fucosyltransferase family protein	Gohir.A06G033700.3,Gohir.A06G033700.4,Gohir.A06G033700.2,Gohir.D05G268000.1,Gohir.D06G034600.1,Gohir.A05G265900.1,Gohir.A06G033700.1	GO:0044710	single-organism metabolic process	biological process	415	102	79.33	0.0024	floral and bracteal	65	145	159	380	224	227	140	395	173	555	147	160	75	193	277	743	55	135	99	71	130	128	65	71	N	Down	0.416858	Y	Down	0.00528654	N	Down	0.964004	N	Down	0.0206167	Y	Down	1.04e-06
AT1G29670	GDSL-like Lipase/Acylhydrolase superfamily protein	Gohir.A05G272200.1,Gohir.D05G274400.1,Gohir.D05G154900.1,Gohir.A06G198500.1,Gohir.A05G152400.1,Gohir.D06G205900.1	GO:0044710	single-organism metabolic process	biological process	415	102	79.33	0.0024	floral	126	662	74	228	226	447	430	209	413	534	118	283	448	483	281	259	106	424	520	642	189	218	184	168	Y	Down	0.000875085	Y	Down	0.00141094	N	Down	0.0177445	N	Up	0.0970019	N	Down	0.11844
AT1G32550	2Fe-2S ferredoxin-like superfamily protein	Gohir.A12G209000.1,Gohir.D12G211700.1	GO:0044710	single-organism metabolic process	biological process	415	102	79.33	0.0024	bracteal	202	247	253	374	609	573	267	344	236	435	262	513	316	498	339	320	367	485	698	1283	312	755	270	415	N	Down	0.612412	N	Down	0.199926	N	Up	0.774772	N	Down	0.564081	Y	Down	5.36e-06
AT1G32900	UDP-Glycosyltransferase superfamily protein	Gohir.A12G241600.1,Gohir.D08G122000.1,Gohir.A09G187900.1,Gohir.D09G182700.1,Gohir.D12G242900.1,Gohir.A12G241600.2,Gohir.A08G109200.1	GO:0044710	single-organism metabolic process	biological process	415	102	79.33	0.0024	foliar	6713	5127	1856	3050	2090	2933	2522	3086	1550	3404	3812	3700	1526	3234	2247	3913	3327	4492	1654	411	1256	1015	1378	738	N	Up	0.453036	N	Down	0.0828766	N	Down	0.0969386	N	Down	0.611128	Y	Down	0.0197999
AT1G34260	FORMS APLOID AND BINUCLEATE CELLS 1A	Gohir.D09G114500.1,Gohir.D09G114500.2,Gohir.A09G117800.1,Gohir.A05G248900.1,Gohir.D05G250300.1	GO:0044710	single-organism metabolic process	biological process	415	102	79.33	0.0024	circumbracteal	27	27	105	86	63	63	39	30	56	53	39	26	21	25	64	120	27	49	29	38	32	25	48	58	N	Equal	0.910727	N	Up	0.548788	N	Equal	0.973011	N	Up	0.725087	N	Up	0.867565
AT1G52800	2-oxoglutarate (2OG) and Fe(II)-dependent oxygenase superfamily protein	Gohir.A13G205000.1,Gohir.D13G210500.2,Gohir.A05G129700.1,Gohir.A05G129700.3,Gohir.A05G129700.2,Gohir.D13G210100.1,Gohir.A10G064900.1,Gohir.A02G124000.1,Gohir.D10G066400.1	GO:0044710	single-organism metabolic process	biological process	415	102	79.33	0.0024	foliar	5	8	4	18	36	34	32	25	199	33	346	106	45	11	158	22	223	137	145	18	50	15	68	17	N	Down	0.601502	N	Down	0.0275975	N	Up	0.923388	N	Up	0.746518	Y	Up	0
AT1G55740	seed imbibition 1	Gohir.A13G130100.1,Gohir.A04G002300.1,Gohir.D13G133000.1,Gohir.D05G387000.1	GO:0044710	single-organism metabolic process	biological process	415	102	79.33	0.0024	bracteal	2	19	7	31	42	48	104	189	90	157	30	26	73	137	50	38	16	40	117	97	125	79	119	44	N	Down	0.017265	N	Down	0.0798628	N	Down	0.735288	N	Down	0.204557	Y	Down	0.00106397
AT1G60690	NAD(P)-linked oxidoreductase superfamily protein	Gohir.D11G262800.1,Gohir.D11G263300.1,Gohir.D11G263100.1,Gohir.A08G215100.1,Gohir.A08G214700.1,Gohir.A08G215200.1,Gohir.A11G253400.1,Gohir.D11G263200.1,Gohir.A02G034400.1,Gohir.D11G263000.2,Gohir.D11G263000.1,Gohir.A08G214800.1,Gohir.A11G252800.1,Gohir.A08G215000.1,Gohir.A11G253100.1,Gohir.D11G262700.1,Gohir.A08G214600.2,Gohir.A08G214600.3,Gohir.A08G214600.1,Gohir.D13G108000.2,Gohir.A08G214900.1,…	GO:0044710	single-organism metabolic process	biological process	415	102	79.33	0.0024	bracteal	4507	8875	3983	4351	6467	6620	2434	3236	2693	5072	1852	2785	2038	4665	2668	4323	1541	3242	8877	8011	5177	5306	4375	4760	N	Down	0.102879	N	Down	0.771117	N	Down	0.907723	N	Down	0.473895	Y	Down	1.87e-08
AT1G63380	NAD(P)-binding Rossmann-fold superfamily protein	Gohir.D05G040500.1,Gohir.A05G039000.1	GO:0044710	single-organism metabolic process	biological process	415	102	79.33	0.0024	floral	2319	1048	2092	937	2169	1136	1087	1005	1091	1000	1637	1137	971	970	1359	1722	1586	1172	798	461	813	486	1313	1009	N	Up	0.0279791	Y	Up	0.00562757	Y	Up	0.00182811	N	Up	0.846345	N	Up	0.451526
AT1G63660	GMP synthase (glutamine-hydrolyzing), putative / glutamine amidotransferase	Gohir.A03G016700.1,Gohir.A08G182900.1,Gohir.A08G182900.2,Gohir.D03G151200.1,Gohir.D08G201400.1	GO:0044710	single-organism metabolic process	biological process	415	102	79.33	0.0024	bracteal	105	83	101	130	125	134	99	109	112	163	118	124	100	68	108	141	65	94	123	154	94	130	173	167	N	Up	0.618925	N	Down	0.448602	N	Down	0.759266	N	Down	0.847422	Y	Down	0.0186846
AT1G67410	Exostosin family protein	Gohir.D01G148200.1,Gohir.A03G126900.1,Gohir.A01G160600.1,Gohir.A01G160600.3,Gohir.A01G160600.2,Gohir.A05G310800.1,Gohir.D02G150300.1,Gohir.D05G311600.1	GO:0044710	single-organism metabolic process	biological process	415	102	79.33	0.0024	bracteal	61	131	68	162	74	130	89	173	86	149	52	84	77	92	99	92	26	91	87	134	86	126	54	61	N	Down	0.0900974	N	Down	0.0111975	N	Down	0.0397787	N	Down	0.174138	Y	Down	0.00134588
AT1G70570	anthranilate phosphoribosyltransferase	Gohir.D04G179500.1,Gohir.A03G136300.1,Gohir.A04G136400.1,Gohir.D02G159600.1	GO:0044710	single-organism metabolic process	biological process	415	102	79.33	0.0024	bracteal	80	107	93	137	92	148	115	103	168	115	118	102	52	81	137	112	62	79	94	111	108	87	165	119	N	Down	0.498036	N	Down	0.24982	N	Down	0.0692577	N	Up	0.81654	Y	Up	0.0187895
AT1G74790	catalytics	Gohir.A03G068100.1,Gohir.D03G094600.2,Gohir.D03G090300.1,Gohir.A03G075700.1,Gohir.D03G094600.1	GO:0044710	single-organism metabolic process	biological process	415	102	79.33	0.0024	bracteal	11	55	16	61	46	88	24	64	72	160	30	45	30	46	70	69	38	54	102	143	53	100	58	95	N	Down	0.0247384	N	Down	0.00215087	N	Down	0.0324962	N	Down	0.124853	Y	Down	3.31e-06
AT1G75290	NAD(P)-binding Rossmann-fold superfamily protein	Gohir.D12G265700.1,Gohir.A12G265500.1,Gohir.D12G173800.3,Gohir.D12G173800.1,Gohir.A12G170600.1,Gohir.D12G173800.2	GO:0044710	single-organism metabolic process	biological process	415	102	79.33	0.0024	bracteal	443	1793	1346	3733	4921	4856	1149	2229	1443	4440	662	2084	1020	1924	1598	1826	633	2295	1640	1325	2641	1738	1581	1172	Y	Down	0.000432097	N	Down	0.0107991	N	Up	0.953632	N	Down	0.119534	Y	Down	0.000169765
AT1G76160	SKU5 similar 5	Gohir.D05G256600.1,Gohir.A05G181400.2,Gohir.A01G108200.1,Gohir.A01G108200.2,Gohir.A12G035200.1,Gohir.A05G181400.1,Gohir.D01G094600.1,Gohir.D12G176800.1,Gohir.D05G184400.1,Gohir.D12G037500.1,Gohir.D12G037500.2,Gohir.A01G172100.1,Gohir.A05G255000.1,Gohir.A12G174100.1,Gohir.D01G163100.1	GO:0044710	single-organism metabolic process	biological process	415	102	79.33	0.0024	floral	145	1028	75	285	279	356	406	1053	381	735	84	243	660	1064	348	496	32	150	1251	1693	239	448	58	113	Y	Down	3.23e-06	Y	Down	5.88e-05	N	Down	0.538788	N	Down	0.0220468	Y	Down	3.56e-06
AT1G78950	Terpenoid cyclases family protein	Gohir.D06G190200.4,Gohir.D06G190200.3,Gohir.A05G116000.1,Gohir.A06G183500.1,Gohir.D05G116400.1,Gohir.D06G190600.2,Gohir.D06G190500.1	GO:0044710	single-organism metabolic process	biological process	415	102	79.33	0.0024	floral and bracteal	21	147	23	225	21	232	14	58	46	165	8	43	3	55	42	76	4	52	48	34	59	182	112	192	N	Down	0.0463726	Y	Down	9.16e-10	Y	Down	9.99e-16	N	Down	0.0598079	Y	Down	4.63e-12
AT1G78955	camelliol C synthase 1	Gohir.D06G190300.3,Gohir.D06G190300.2,Gohir.D06G190300.1,Gohir.D06G190600.1,Gohir.A10G041100.1,Gohir.D10G041900.1,Gohir.D06G190400.1,Gohir.D06G190400.2	GO:0044710	single-organism metabolic process	biological process	415	102	79.33	0.0024	bracteal	1078	456	200	286	124	315	533	174	501	262	308	143	174	150	332	323	180	140	179	89	234	276	222	198	N	Up	0.0193073	N	Down	0.294049	Y	Down	0.000131263	N	Up	0.109136	Y	Up	0.000316401
AT2G04570	GDSL-like Lipase/Acylhydrolase superfamily protein	Gohir.D07G194700.1,Gohir.A11G152100.1,Gohir.A07G188000.2,Gohir.A07G187900.1	GO:0044710	single-organism metabolic process	biological process	415	102	79.33	0.0024	floral and foliar	40	1125	139	407	85	494	487	361	232	244	167	58	564	412	83	86	122	127	847	461	500	218	163	63	Y	Down	3.98e-05	N	Down	0.0374231	Y	Down	1.05e-12	N	Up	0.480943	N	Down	0.736659
AT2G22170	Lipase/lipooxygenase, PLAT/LH2 family protein	Gohir.D03G036700.1,Gohir.D11G222800.1,Gohir.A02G143900.1,Gohir.A11G200200.1,Gohir.A12G093600.1	GO:0044710	single-organism metabolic process	biological process	415	102	79.33	0.0024	floral and circumbracteal	8756	1795	10049	3779	8665	2483	6165	3752	1655	3492	3165	2439	3691	4625	2472	5835	3518	3446	2999	871	1164	404	216	129	Y	Up	1.17e-05	Y	Up	0.000754851	Y	Up	0.00149483	N	Up	0.231755	Y	Down	0.00172143
AT2G23180	cytochrome P450, family 96, subfamily A, polypeptide 1	Gohir.D13G077700.1	GO:0044710	single-organism metabolic process	biological process	415	102	79.33	0.0024	foliar	25	0	2	1	0	0	657	49	446	8	148	5	347	178	305	15	34	2	200	27	111	0	56	0	N	Up	1.9e-05	N	Up	1	N	Equal	1	N	Up	0.00173609	Y	Up	0
AT2G23540	GDSL-like Lipase/Acylhydrolase superfamily protein	Gohir.D10G179400.1,Gohir.D05G147000.1,Gohir.A10G093600.1,Gohir.A10G172900.1,Gohir.A06G195600.1,Gohir.A06G195500.1,Gohir.D10G094500.1,Gohir.D06G203200.1,Gohir.A09G234400.1,Gohir.D06G203100.1,Gohir.A12G068400.1	GO:0044710	single-organism metabolic process	biological process	415	102	79.33	0.0024	foliar	2093	12	39	4	21	6	4690	688	1591	27	2595	95	2702	1175	487	27	1473	60	628	66	199	7	58	12	Y	Up	1.35e-08	N	Up	8.85e-05	N	Up	0.0400524	N	Up	0.00112816	Y	Up	6.1e-06
AT2G28630	3-ketoacyl-CoA synthase 12	Gohir.D05G098700.1,Gohir.A07G095200.1,Gohir.A05G098600.1,Gohir.D07G099600.1	GO:0044710	single-organism metabolic process	biological process	415	102	79.33	0.0024	floral	12	412	14	133	18	180	23	17	13	39	1	25	18	31	14	17	7	23	178	170	35	42	13	16	Y	Down	8.44e-05	Y	Down	3.72e-08	Y	Down	7.01e-13	N	Up	0.713288	N	Down	0.000657518
AT2G29260	NAD(P)-binding Rossmann-fold superfamily protein	Gohir.D13G231900.1,Gohir.A05G093000.1,Gohir.A05G093000.2,Gohir.D05G093800.2,Gohir.D05G093800.1,Gohir.D13G231700.1,Gohir.D13G231800.1	GO:0044710	single-organism metabolic process	biological process	415	102	79.33	0.0024	circumbracteal	330	431	49	99	108	158	243	229	45	63	33	47	258	351	49	89	41	44	975	389	90	58	35	30	N	Down	0.489905	N	Down	0.127828	N	Down	0.139511	N	Up	0.917748	N	Down	0.107644
AT2G45510	cytochrome P450, family 704, subfamily A, polypeptide 2	Gohir.D11G086700.1,Gohir.A08G128300.1,Gohir.D11G086800.1,Gohir.D08G149600.1,Gohir.A07G040000.1,Gohir.D11G086600.1,Gohir.D07G044100.1,Gohir.A11G082000.1,Gohir.A11G082700.1	GO:0044710	single-organism metabolic process	biological process	415	102	79.33	0.0024	bracteal	664	710	382	631	630	572	337	214	285	380	412	327	176	311	437	418	324	406	266	172	261	326	575	541	N	Down	0.846541	N	Down	0.0891303	N	Up	0.643368	N	Up	0.300233	Y	Down	0.0322887
AT2G46890	3-oxo-5-alpha-steroid 4-dehydrogenase (DUF1295)	Gohir.A12G118300.1,Gohir.D11G107200.1,Gohir.D12G122100.1,Gohir.A11G102700.1	GO:0044710	single-organism metabolic process	biological process	415	102	79.33	0.0024	floral	117	175	44	120	126	128	404	276	128	150	154	114	412	327	139	182	131	95	205	281	113	112	41	25	N	Down	0.337921	Y	Down	0.00561662	N	Down	0.927803	N	Up	0.399729	N	Down	0.30409
AT2G47120	NAD(P)-binding Rossmann-fold superfamily protein	Gohir.D11G032700.1	GO:0044710	single-organism metabolic process	biological process	415	102	79.33	0.0024	circumbracteal	23	54	137	129	68	75	73	85	39	69	71	145	44	43	48	100	97	170	67	59	26	77	28	60	N	Down	0.133839	N	Up	0.885038	N	Down	0.826742	N	Down	0.823109	N	Down	0.173911
AT2G47140	NAD(P)-binding Rossmann-fold superfamily protein	Gohir.D01G193500.1,Gohir.D09G036200.1,Gohir.A11G106700.1,Gohir.D11G032500.1,Gohir.D07G134700.1,Gohir.A09G142100.1,Gohir.D07G070000.1,Gohir.A01G204000.1,Gohir.A07G130300.1,Gohir.A07G130300.2,Gohir.D11G111700.1,Gohir.D09G132700.1,Gohir.A07G065500.1,Gohir.D09G132600.1,Gohir.D11G032600.1	GO:0044710	single-organism metabolic process	biological process	415	102	79.33	0.0024	bracteal	1993	2006	593	812	845	911	2159	1585	1999	774	1103	475	2208	2792	1806	1086	1062	474	4435	2038	1793	929	1365	1131	N	Down	0.984865	N	Down	0.284805	N	Down	0.72719	N	Up	0.439611	Y	Up	0.0136322
AT3G03080	Zinc-binding dehydrogenase family protein	Gohir.D02G006200.1,Gohir.D02G006100.1,Gohir.A02G005900.1,Gohir.A02G005600.1,Gohir.A02G005700.1	GO:0044710	single-organism metabolic process	biological process	415	102	79.33	0.0024	bracteal	87	38	368	58	595	81	187	175	123	200	70	81	141	200	216	340	51	120	73	126	38	59	16	24	N	Up	0.0925957	Y	Up	4.08e-06	Y	Up	1.44e-06	N	Up	0.875538	Y	Down	0.0016536
AT3G10860	Cytochrome b-c1 complex, subunit 8 protein	Gohir.D13G008800.1,Gohir.D04G011000.1,Gohir.A05G404700.1	GO:0044710	single-organism metabolic process	biological process	415	102	79.33	0.0024	circumbracteal	11100	6363	9618	4524	7669	3954	5262	4921	3639	4065	3935	3478	5301	6370	4152	5941	4976	3912	7745	3822	3162	3055	2131	1986	N	Up	0.135563	N	Up	0.00839089	N	Up	0.0249332	N	Up	0.886764	N	Down	0.314799
AT3G15840	post-illumination chlorophyll fluorescence increase	Gohir.D06G192200.1,Gohir.D06G192200.2,Gohir.A06G185600.2,Gohir.A06G185600.1	GO:0044710	single-organism metabolic process	biological process	415	102	79.33	0.0024	floral and bracteal and circumbracteal	116	444	253	786	539	654	165	274	150	489	273	582	97	375	181	152	271	803	326	938	530	1562	518	998	Y	Down	0.00133957	N	Down	0.00732626	N	Down	0.369677	N	Down	0.261048	Y	Down	3.71e-05
AT3G16250	NDH-dependent cyclic electron flow 1	Gohir.D10G068300.1,Gohir.D10G069000.1,Gohir.A10G067200.3,Gohir.A10G067200.2,Gohir.A10G067200.1	GO:0044710	single-organism metabolic process	biological process	415	102	79.33	0.0024	foliar	0	20	7	27	13	20	5	27	34	83	1	15	0	2	17	21	0	21	74	528	43	383	23	61	N	Down	0.00782674	N	Down	0.0448428	N	Down	0.534458	N	Down	0.112441	N	Down	0.0727098
AT3G26170	cytochrome P450, family 71, subfamily B, polypeptide 19	Gohir.D07G059900.1	GO:0044710	single-organism metabolic process	biological process	415	102	79.33	0.0024	floral	37	50	121	140	408	439	117	65	296	321	81	16	15	24	359	234	44	16	56	50	364	397	375	849	N	Down	0.564926	N	Down	0.811005	N	Down	0.852072	N	Up	0.260181	N	Down	0.668547
AT3G26300	cytochrome P450, family 71, subfamily B, polypeptide 34	Gohir.A10G236600.1,Gohir.D09G048100.1,Gohir.D05G335600.1,Gohir.D05G335000.1,Gohir.A01G088700.1,Gohir.D02G005200.1,Gohir.D10G248400.1,Gohir.A05G292700.1,Gohir.A09G047300.1,Gohir.D01G075100.1,Gohir.A10G193100.1,Gohir.D05G335500.1,Gohir.D01G074800.1,Gohir.A04G046800.1,Gohir.D01G074700.1,Gohir.D05G334800.1,Gohir.D09G048000.1,Gohir.A01G088500.1	GO:0044710	single-organism metabolic process	biological process	415	102	79.33	0.0024	floral and bracteal and foliar	793	554	375	376	460	450	763	491	514	790	369	255	603	703	559	491	242	310	1287	804	414	457	429	905	N	Up	0.343436	N	Down	0.995257	N	Up	0.917318	N	Up	0.283367	Y	Down	0.0139361
AT3G26310	cytochrome P450, family 71, subfamily B, polypeptide 35	Gohir.D09G048200.1,Gohir.D12G188500.2,Gohir.D13G136700.1,Gohir.D01G074000.1,Gohir.A09G047200.1,Gohir.D12G188500.1,Gohir.A03G075300.1,Gohir.D03G102000.1,Gohir.D13G137800.1	GO:0044710	single-organism metabolic process	biological process	415	102	79.33	0.0024	floral and bracteal and foliar	157	251	112	186	166	151	115	136	131	281	128	115	138	174	185	187	81	188	490	235	222	270	265	589	N	Down	0.250716	N	Down	0.11474	N	Up	0.711996	N	Down	0.728795	Y	Down	0.00057433
AT3G26320	cytochrome P450, family 71, subfamily B, polypeptide 36	Gohir.D01G074400.1,Gohir.A12G145500.1,Gohir.D12G150000.1,Gohir.D11G220500.1	GO:0044710	single-organism metabolic process	biological process	415	102	79.33	0.0024	bracteal	22	56	568	427	3274	652	404	267	290	588	1194	1265	112	74	307	416	610	1193	81	77	109	152	436	652	N	Down	0.0866305	N	Up	0.730677	N	Up	0.0163637	N	Up	0.334541	Y	Down	0.000113897
AT3G26330	cytochrome P450, family 71, subfamily B, polypeptide 37	Gohir.A01G088100.1,Gohir.A13G133300.1,Gohir.A10G193200.2	GO:0044710	single-organism metabolic process	biological process	415	102	79.33	0.0024	circumbracteal	41	95	86	165	102	154	59	108	39	66	89	113	98	202	53	58	46	174	209	265	108	163	180	202	N	Down	0.122543	N	Down	0.0488906	N	Down	0.11617	N	Down	0.255933	N	Down	0.0150116
AT3G26430	GDSL-like Lipase/Acylhydrolase superfamily protein	Gohir.D02G158000.1,Gohir.A03G133500.1,Gohir.D02G080300.1,Gohir.A02G073000.1,Gohir.D02G080200.1,Gohir.A07G227600.1,Gohir.D07G234700.1,Gohir.A03G133600.1,Gohir.D01G151700.1,Gohir.D01G151700.2,Gohir.D02G157800.1	GO:0044710	single-organism metabolic process	biological process	415	102	79.33	0.0024	floral	646	1353	308	1109	548	1032	521	536	572	847	261	338	328	583	694	624	229	321	435	456	333	351	370	515	N	Down	0.0525762	Y	Down	2.09e-05	Y	Down	0.00286699	N	Down	0.949177	Y	Down	0.00258122
AT3G28920	homeobox protein 34	Gohir.D04G049000.1,Gohir.A05G366000.1,Gohir.A09G016400.1,Gohir.D09G015000.1,Gohir.D12G042700.1	GO:0044710	single-organism metabolic process	biological process	415	102	79.33	0.0024	bracteal	324	408	440	357	473	351	659	792	459	723	343	316	469	373	748	1043	262	361	654	594	455	461	579	548	N	Down	0.550831	N	Up	0.47964	N	Up	0.221824	N	Down	0.652564	Y	Down	0.000515811
AT3G44326	F-box family protein	Gohir.A02G095300.1,Gohir.D03G088200.1	GO:0044710	single-organism metabolic process	biological process	415	102	79.33	0.0024	floral and circumbracteal	157	7	409	85	113	24	24	0	70	13	20	0	10	9	39	197	4	0	17	6	15	2	29	3	Y	Up	0.000187424	N	Up	0.0317169	N	Up	0.139658	N	Up	0.000556087	N	Up	2.85e-10
AT3G48310	cytochrome P450, family 71, subfamily A, polypeptide 22	Gohir.D10G207200.1,Gohir.D13G204500.2,Gohir.D13G204500.1,Gohir.D10G207000.1,Gohir.D10G207100.1,Gohir.A12G185700.1,Gohir.D03G101800.1,Gohir.A03G075000.2,Gohir.D12G178300.1,Gohir.D10G206800.1,Gohir.D07G211900.1,Gohir.A10G199100.1,Gohir.D10G206900.1	GO:0044710	single-organism metabolic process	biological process	415	102	79.33	0.0024	floral and foliar	112	144	64	92	58	67	499	288	111	116	169	103	292	356	80	107	95	105	935	316	514	205	238	98	N	Down	0.547954	N	Down	0.272253	N	Down	0.654908	N	Up	0.199106	N	Down	0.757189
AT3G48610	non-specific phospholipase C6	Gohir.D07G055000.1,Gohir.D11G039900.1,Gohir.A07G050500.1,Gohir.A11G036600.1	GO:0044710	single-organism metabolic process	biological process	415	102	79.33	0.0024	floral and circumbracteal	68	225	49	131	92	118	282	326	153	229	253	247	187	308	138	197	184	150	229	215	209	156	101	89	N	Down	0.00603514	Y	Down	0.00553441	N	Down	0.356444	N	Down	0.743701	Y	Down	0.00686184
AT3G50560	NAD(P)-binding Rossmann-fold superfamily protein	Gohir.D11G196900.1,Gohir.A10G092400.1,Gohir.A11G190200.1,Gohir.D10G095800.1	GO:0044710	single-organism metabolic process	biological process	415	102	79.33	0.0024	floral and circumbracteal	10	90	29	57	19	71	99	168	55	131	121	155	38	109	36	79	49	185	120	243	146	326	85	101	Y	Down	0.000849683	N	Down	0.117836	N	Down	0.00034771	N	Down	0.264846	Y	Down	4.3e-06
AT3G52720	alpha carbonic anhydrase 1	Gohir.D04G099300.1,Gohir.D04G099200.1	GO:0044710	single-organism metabolic process	biological process	415	102	79.33	0.0024	floral and circumbracteal	126	2885	51	845	154	1330	220	896	17	421	141	324	115	1566	46	86	120	415	1079	1590	224	747	19	20	Y	Down	0.00388011	Y	Down	2.46e-05	Y	Down	3.17e-09	N	Down	0.00113899	Y	Down	0
AT3G53130	Cytochrome P450 superfamily protein	Gohir.D11G342200.2,Gohir.D11G342200.1,Gohir.A11G323100.1	GO:0044710	single-organism metabolic process	biological process	415	102	79.33	0.0024	foliar	8	28	16	31	30	27	25	31	34	56	24	38	12	19	36	27	10	53	46	218	41	68	27	42	N	Down	0.0897604	N	Down	0.187799	N	Up	0.796057	N	Down	0.784658	N	Down	0.0333902
AT3G54250	GHMP kinase family protein	Gohir.D13G011400.1,Gohir.A13G010700.1	GO:0044710	single-organism metabolic process	biological process	415	102	79.33	0.0024	floral and foliar	330	258	206	161	168	184	264	273	316	559	168	104	303	355	274	326	125	125	581	384	215	339	219	519	N	Up	0.531125	N	Up	0.450556	N	Down	0.723552	N	Down	0.942458	N	Down	0.117793
AT3G56460	GroES-like zinc-binding alcohol dehydrogenase family protein	Gohir.D13G009100.1,Gohir.D13G009200.1,Gohir.A05G276800.1,Gohir.D05G278500.2,Gohir.D05G278500.1,Gohir.A13G008400.1,Gohir.A13G008500.1	GO:0044710	single-organism metabolic process	biological process	415	102	79.33	0.0024	circumbracteal	766	633	1033	707	724	551	500	516	514	475	711	583	459	516	609	845	667	598	434	279	494	377	505	382	N	Up	0.610312	N	Up	0.191781	N	Up	0.251948	N	Down	0.941627	N	Up	0.535549
AT3G59980	Nucleic acid-binding, OB-fold-like protein	Gohir.A10G192100.1,Gohir.A10G192100.3,Gohir.A10G192100.2,Gohir.D10G199900.1	GO:0044710	single-organism metabolic process	biological process	415	102	79.33	0.0024	bracteal	113	128	89	100	143	140	77	96	98	148	104	97	80	108	120	127	71	105	183	275	84	186	122	192	N	Down	0.755794	N	Down	0.744392	N	Up	0.941243	N	Down	0.672547	Y	Down	0.0151215
AT3G63240	DNAse I-like superfamily protein	Gohir.D12G003400.1,Gohir.D11G130000.1,Gohir.A12G003700.1,Gohir.D08G073700.1,Gohir.A08G065200.1	GO:0044710	single-organism metabolic process	biological process	415	102	79.33	0.0024	floral and circumbracteal	84	2	262	23	44	5	13	9	10	13	2	1	8	2	8	96	2	1	12	18	6	6	1	2	Y	Up	5.88e-07	N	Up	0.0144357	N	Up	0.0445406	N	Up	0.735695	N	Down	0.543403
AT4G05020	NAD(P)H dehydrogenase B2	Gohir.A06G123600.1,Gohir.A10G021100.1,Gohir.D06G128400.1,Gohir.D10G021900.1	GO:0044710	single-organism metabolic process	biological process	415	102	79.33	0.0024	floral	1704	205	1199	358	178	73	99	71	250	109	122	80	90	88	206	367	118	75	114	51	93	68	79	95	Y	Up	0.000134648	N	Up	0.16748	N	Up	0.183186	N	Up	0.517766	Y	Up	0.00594978
AT4G09670	Oxidoreductase family protein	Gohir.D05G273800.1,Gohir.A05G271600.1,Gohir.A05G247700.1,Gohir.D05G249300.1	GO:0044710	single-organism metabolic process	biological process	415	102	79.33	0.0024	bracteal	247	225	283	249	323	237	270	279	210	313	258	249	310	268	270	334	238	232	410	450	289	259	284	421	N	Up	0.817414	N	Up	0.67566	N	Up	0.178014	N	Down	0.936864	Y	Down	0.00411643
AT4G09750	NAD(P)-binding Rossmann-fold superfamily protein	Gohir.D06G115900.1,Gohir.A06G111600.1	GO:0044710	single-organism metabolic process	biological process	415	102	79.33	0.0024	bracteal	182	230	277	253	359	260	231	210	261	446	293	214	148	220	292	298	216	289	337	466	196	393	253	288	N	Down	0.561752	N	Up	0.770599	N	Up	0.154229	N	Up	0.835199	Y	Down	5.44e-05
AT4G12300	cytochrome P450, family 706, subfamily A, polypeptide 4	Gohir.A10G214500.1,Gohir.A12G264700.1,Gohir.D12G264800.1,Gohir.D12G264900.1,Gohir.A11G008000.1,Gohir.A04G019000.1,Gohir.A12G220600.1,Gohir.D10G223200.1,Gohir.D05G366800.1,Gohir.A04G018800.2,Gohir.A04G018800.1,Gohir.D12G264700.1,Gohir.D12G222900.1,Gohir.D12G265000.1,Gohir.A12G264600.1,Gohir.A11G008100.1,Gohir.D11G007200.1	GO:0044710	single-organism metabolic process	biological process	415	102	79.33	0.0024	floral and bracteal and circumbracteal and foliar	60	272	86	331	107	301	76	163	93	319	57	101	68	173	78	149	47	186	399	477	286	635	348	805	Y	Down	0.00362396	Y	Down	2.86e-05	Y	Down	3.06e-05	N	Down	0.374229	Y	Down	5.53e-10
AT4G12320	cytochrome P450, family 706, subfamily A, polypeptide 6	Gohir.A05G067700.1,Gohir.A03G012400.1,Gohir.D03G157400.1,Gohir.A03G012200.1,Gohir.D03G157700.1,Gohir.A03G012300.1,Gohir.D03G157100.1,Gohir.D03G157300.2,Gohir.A12G264800.1,Gohir.D03G157200.1,Gohir.D11G007100.1,Gohir.D05G070700.2,Gohir.D05G070700.1,Gohir.D03G157000.1,Gohir.D03G157300.1,Gohir.D08G192000.1	GO:0044710	single-organism metabolic process	biological process	415	102	79.33	0.0024	floral and foliar	74	297	79	268	74	357	73	183	37	217	82	179	68	177	40	77	75	182	259	300	109	201	216	485	Y	Down	0.00133723	Y	Down	0.000170005	Y	Down	3.41e-10	N	Down	0.060179	Y	Down	8.53e-12
AT4G13990	Exostosin family protein	Gohir.A09G206900.1,Gohir.D10G136900.1,Gohir.A10G128600.1,Gohir.A10G129300.1,Gohir.D10G137400.1	GO:0044710	single-organism metabolic process	biological process	415	102	79.33	0.0024	floral	87	235	31	141	57	108	132	141	139	128	110	144	90	98	144	77	55	105	224	146	202	108	157	120	N	Down	0.0200485	Y	Down	5.25e-05	N	Down	0.0271739	N	Down	0.896539	N	Up	0.593531
AT4G14070	acyl-activating enzyme 15	Gohir.D13G089200.3,Gohir.D13G089200.1,Gohir.D13G089200.2	GO:0044710	single-organism metabolic process	biological process	415	102	79.33	0.0024	floral and foliar	130	119	133	142	181	112	243	230	371	280	85	96	124	176	256	222	36	135	136	119	175	269	167	61	N	Up	0.868244	N	Down	0.847393	N	Up	0.0594679	N	Up	0.901653	N	Up	0.0335386
AT4G17370	Oxidoreductase family protein	Gohir.D12G218600.1,Gohir.A12G216000.1,Gohir.A12G216000.2	GO:0044710	single-organism metabolic process	biological process	415	102	79.33	0.0024	bracteal	23	51	36	66	94	99	22	58	64	147	97	82	5	51	63	62	104	92	50	67	91	69	99	98	N	Down	0.142211	N	Down	0.115535	N	Down	0.862103	N	Down	0.128662	Y	Down	2.67e-06
AT4G17770	trehalose phosphatase/synthase 5	Gohir.A11G031600.1,Gohir.D08G175600.1,Gohir.D11G030300.2,Gohir.D11G030300.1,Gohir.A08G155000.2,Gohir.A08G155000.1	GO:0044710	single-organism metabolic process	biological process	415	102	79.33	0.0024	bracteal	116	295	203	467	267	313	411	382	615	458	561	336	177	206	714	576	344	291	311	136	495	193	477	261	N	Down	0.276911	N	Down	0.00670307	N	Down	0.510991	N	Up	0.858162	Y	Up	0.0179545
AT4G20820	FAD-binding Berberine family protein	Gohir.A11G010200.1,Gohir.D12G260300.1,Gohir.D10G136000.1,Gohir.A04G130500.1,Gohir.A08G140900.1,Gohir.D09G175300.1,Gohir.A04G130400.1,Gohir.D04G175600.1,Gohir.D04G175700.1,Gohir.A11G010100.1,Gohir.A12G259200.1,Gohir.A10G130300.1,Gohir.D08G161900.1,Gohir.A09G180400.1	GO:0044710	single-organism metabolic process	biological process	415	102	79.33	0.0024	bracteal and circumbracteal	315	407	69	70	61	40	85	104	29	257	10	12	117	165	30	114	11	19	700	242	56	81	70	407	N	Down	0.642802	N	Down	1	N	Up	0.330201	N	Down	0.785477	Y	Down	0.00604594
AT4G22010	SKU5 similar 4	Gohir.D05G174000.2,Gohir.D05G174000.1,Gohir.D06G154900.1,Gohir.A05G171000.1,Gohir.A06G148800.1	GO:0044710	single-organism metabolic process	biological process	415	102	79.33	0.0024	bracteal and circumbracteal	229	266	59	59	69	37	101	145	54	89	3	5	121	118	52	143	3	2	157	180	37	36	12	7	N	Down	0.700712	N	Equal	0.988038	N	Up	0.153283	N	Down	0.442617	Y	Down	0.0154108
AT4G23890	NAD(P)H-quinone oxidoreductase subunit S	Gohir.D04G065600.1,Gohir.A05G346600.1	GO:0044710	single-organism metabolic process	biological process	415	102	79.33	0.0024	circumbracteal	276	254	326	201	1161	475	400	921	169	519	345	784	264	1179	212	217	352	954	772	1447	377	789	342	525	N	Up	0.838793	N	Up	0.441978	Y	Up	3.12e-05	N	Down	0.125035	Y	Down	1.7e-09
AT4G25570	Cytochrome b561/ferric reductase transmembrane protein family	Gohir.A09G181200.1,Gohir.D08G110700.1,Gohir.A08G099400.1,Gohir.A03G112500.1,Gohir.D02G137100.1	GO:0044710	single-organism metabolic process	biological process	415	102	79.33	0.0024	bracteal	2056	3271	2694	2910	5384	4636	1331	1962	815	1863	1568	2277	1487	3282	1327	1771	2174	2755	2343	2263	1268	1968	2085	1996	N	Down	0.293467	N	Down	0.87893	N	Up	0.458882	N	Down	0.48894	Y	Down	1.73e-08
AT4G27270	Quinone reductase family protein	Gohir.A10G017900.1,Gohir.D10G018200.1,Gohir.D01G058300.1,Gohir.D05G363500.1,Gohir.A01G071400.1,Gohir.A04G024000.1,Gohir.A04G024000.2	GO:0044710	single-organism metabolic process	biological process	415	102	79.33	0.0024	foliar	6616	2726	4747	2447	1731	1106	1842	1876	649	983	1143	1082	2068	1988	758	2383	1026	905	3330	2778	1451	2391	906	1680	N	Up	0.0169644	N	Up	0.0205188	N	Up	0.188248	N	Down	0.971715	Y	Down	0.00279865
AT4G28570	Long-chain fatty alcohol dehydrogenase family protein	Gohir.1Z061000.1,Gohir.D07G156800.1,Gohir.A07G150400.1	GO:0044710	single-organism metabolic process	biological process	415	102	79.33	0.0024	floral and bracteal	31	336	30	268	87	233	43	61	29	68	33	124	43	55	60	65	46	136	137	242	82	100	87	74	Y	Down	4.21e-05	Y	Down	9.2e-10	Y	Down	0.000101078	N	Down	0.577518	N	Down	0.000643584
AT4G35220	Cyclase family protein	Gohir.A13G045000.1,Gohir.A13G043200.3,Gohir.A13G043200.4,Gohir.A13G045100.1,Gohir.D13G041600.1,Gohir.A13G043200.1,Gohir.A13G043200.2,Gohir.A13G043100.1,Gohir.D01G007800.2,Gohir.D01G007800.1,Gohir.A12G022500.1,Gohir.D01G007900.3,Gohir.D01G007900.2,Gohir.D01G007900.1,Gohir.D13G041700.1,Gohir.D12G022900.1,Gohir.A01G007700.1	GO:0044710	single-organism metabolic process	biological process	415	102	79.33	0.0024	bracteal	1356	2087	1559	1938	2500	2494	1575	1640	1147	1983	1690	2792	1753	2614	1516	1338	1968	2998	2090	1765	1605	2011	2650	3081	N	Down	0.243794	N	Down	0.448541	N	Up	0.989029	N	Down	0.920071	Y	Down	1.6e-06
AT4G38460	geranylgeranyl reductase	Gohir.A01G171400.1,Gohir.D01G162400.1,Gohir.A04G014500.1,Gohir.D01G067700.1,Gohir.A01G080500.1	GO:0044710	single-organism metabolic process	biological process	415	102	79.33	0.0024	bracteal	449	443	254	344	316	351	239	310	290	409	213	265	114	292	332	314	224	294	354	517	300	537	354	543	N	Up	0.972541	N	Down	0.31717	N	Down	0.629224	N	Down	0.553796	Y	Down	0.0090335
AT4G38690	PLC-like phosphodiesterases superfamily protein	Gohir.A03G203900.1,Gohir.A12G038500.1,Gohir.D12G033800.1,Gohir.D02G225200.1	GO:0044710	single-organism metabolic process	biological process	415	102	79.33	0.0024	floral	206	1099	217	649	296	860	201	315	95	192	169	289	68	380	109	131	148	262	303	702	287	560	363	413	N	Down	0.0340338	Y	Down	0.00202594	Y	Down	1.3e-06	N	Down	0.306743	Y	Down	1.57e-05
AT5G02540	NAD(P)-binding Rossmann-fold superfamily protein	Gohir.A04G081100.1,Gohir.A04G081100.3,Gohir.D04G119900.1,Gohir.D04G119900.2,Gohir.D09G153100.1,Gohir.A09G157800.1	GO:0044710	single-organism metabolic process	biological process	415	102	79.33	0.0024	floral	35	915	12	474	27	504	187	148	26	73	8	19	154	226	19	22	1	25	294	322	57	104	22	42	Y	Down	5.5e-10	Y	Down	1.23e-13	Y	Down	0	N	Up	0.613421	Y	Down	0.00439014
AT5G03610	GDSL-like Lipase/Acylhydrolase superfamily protein	Gohir.A04G064400.1,Gohir.A01G207400.1,Gohir.D04G101800.1,Gohir.A09G171000.1,Gohir.D04G101800.2,Gohir.D12G091300.1,Gohir.A12G091400.1,Gohir.D01G196900.1,Gohir.D09G166700.1	GO:0044710	single-organism metabolic process	biological process	415	102	79.33	0.0024	floral	39	378	34	183	80	242	161	232	107	109	126	67	171	289	78	70	45	91	217	363	85	167	61	118	Y	Down	0.000372969	Y	Down	2.98e-06	Y	Down	1.54e-05	N	Down	0.423941	N	Down	0.957469
AT5G04660	cytochrome P450, family 77, subfamily A, polypeptide 4	Gohir.D10G204800.1,Gohir.A10G197700.1,Gohir.D12G091200.1,Gohir.A12G078100.1	GO:0044710	single-organism metabolic process	biological process	415	102	79.33	0.0024	floral and foliar	56	1301	27	452	52	570	493	358	657	159	172	50	525	432	313	86	89	64	747	188	322	188	138	61	Y	Down	1.62e-05	Y	Down	1.67e-10	Y	Down	2.55e-12	N	Up	0.450184	Y	Up	3.7e-06
AT5G05370	Cytochrome b-c1 complex, subunit 8 protein	Gohir.A13G008200.1	GO:0044710	single-organism metabolic process	biological process	415	102	79.33	0.0024	circumbracteal	12355	7545	11683	5703	7409	3393	4766	4925	1850	2200	2789	2211	3860	5448	2504	4584	3894	2260	5407	2563	1607	1274	802	922	N	Up	0.299472	N	Up	0.036849	N	Up	0.135704	N	Down	0.966403	N	Down	0.122648
AT5G10600	cytochrome P450, family 81, subfamily K, polypeptide 2	Gohir.A02G082100.2,Gohir.A02G082100.1,Gohir.D02G090000.1	GO:0044710	single-organism metabolic process	biological process	415	102	79.33	0.0024	bracteal	269	173	406	303	851	328	383	295	347	521	376	407	161	242	508	681	353	446	169	272	154	182	304	304	N	Up	0.266686	N	Up	0.330719	Y	Up	1.31e-05	N	Up	0.545591	Y	Down	0.00143808
AT5G10730	NAD(P)-binding Rossmann-fold superfamily protein	Gohir.A05G062800.1,Gohir.D05G065300.1	GO:0044710	single-organism metabolic process	biological process	415	102	79.33	0.0024	floral	331	200	689	262	631	291	343	367	268	238	362	340	269	316	347	436	335	352	332	127	152	165	213	192	N	Up	0.19862	Y	Up	0.00131873	N	Up	0.0770559	N	Down	0.907025	N	Up	0.394581
AT5G13450	delta subunit of Mt ATP synthase	Gohir.A12G094100.1	GO:0044710	single-organism metabolic process	biological process	415	102	79.33	0.0024	circumbracteal	11350	6023	8031	4403	10363	4266	4759	4310	3138	3293	4194	3806	5310	6123	4278	5919	5990	3463	6616	3867	2487	1620	2012	1760	N	Up	0.184443	N	Up	0.0349718	N	Up	0.00962024	N	Up	0.837516	N	Down	0.662382
AT5G14500	aldose 1-epimerase family protein	Gohir.D04G057900.2,Gohir.A05G355300.1,Gohir.D04G057900.1	GO:0044710	single-organism metabolic process	biological process	415	102	79.33	0.0024	floral and foliar	1426	369	2051	584	1130	485	524	469	1602	587	1756	991	455	525	1441	1129	1938	1208	424	183	488	106	527	113	Y	Up	0.000249023	N	Up	0.00796802	N	Up	0.0254479	N	Up	0.790577	Y	Up	1.74e-08
AT5G14700	NAD(P)-binding Rossmann-fold superfamily protein	Gohir.A07G073200.1,Gohir.D07G077800.1,Gohir.D09G026500.1,Gohir.A09G026800.1,Gohir.D04G055400.1,Gohir.A05G358700.3,Gohir.A05G358700.2,Gohir.A05G358700.1,Gohir.A05G358700.4	GO:0044710	single-organism metabolic process	biological process	415	102	79.33	0.0024	floral	61	1733	117	782	211	851	547	552	213	404	53	203	247	518	191	268	53	236	613	508	164	255	136	131	Y	Down	0.000879929	Y	Down	0.000207898	Y	Down	1.95e-09	N	Down	0.982512	Y	Down	0.00689489
AT5G17380	Thiamine pyrophosphate dependent pyruvate decarboxylase family protein	Gohir.A11G166600.1,Gohir.A11G166700.1,Gohir.D11G173000.1,Gohir.D11G172700.1	GO:0044710	single-organism metabolic process	biological process	415	102	79.33	0.0024	floral and circumbracteal	567	342	1096	448	668	337	617	482	541	475	594	477	473	549	647	864	637	534	464	315	406	269	372	439	N	Up	0.182772	Y	Up	0.00246234	Y	Up	0.00182978	N	Up	0.552463	N	Up	0.296278
AT5G25450	Cytochrome bd ubiquinol oxidase, 14kDa subunit	Gohir.D03G071300.2,Gohir.D03G071300.1,Gohir.D13G211500.1,Gohir.A02G112400.1,Gohir.A02G112400.2,Gohir.A13G206900.1	GO:0044710	single-organism metabolic process	biological process	415	102	79.33	0.0024	floral and bracteal	17311	10601	12978	5828	11100	5461	8093	7006	5186	4020	8870	7475	9000	9889	6652	7526	16542	7566	11648	5102	5515	3259	6104	3775	N	Up	0.318777	Y	Up	0.0051557	N	Up	0.031108	N	Up	0.790133	Y	Up	0.0201983
AT5G35735	Auxin-responsive family protein	Gohir.1Z043000.1,Gohir.A07G167700.1,Gohir.A04G013000.1,Gohir.D07G173300.1,Gohir.D07G196600.1,Gohir.A07G190300.1	GO:0044710	single-organism metabolic process	biological process	415	102	79.33	0.0024	floral and foliar	17	16	43	28	25	15	21	11	272	181	24	44	31	7	252	59	5	25	20	53	29	120	39	384	N	Up	1	N	Up	0.348695	N	Up	0.298656	N	Up	0.485804	N	Up	0.220312
AT5G45920	SGNH hydrolase-type esterase superfamily protein	Gohir.A06G110800.1,Gohir.D10G031700.2,Gohir.D10G031700.1,Gohir.A10G030900.1	GO:0044710	single-organism metabolic process	biological process	415	102	79.33	0.0024	bracteal and circumbracteal	532	188	247	404	327	291	157	292	147	644	215	480	286	287	317	501	311	450	90	98	104	197	280	474	N	Up	0.00666803	N	Down	0.108026	N	Up	0.611421	N	Down	0.167404	Y	Down	1.11e-14
AT5G45950	GDSL-like Lipase/Acylhydrolase superfamily protein	Gohir.A05G157300.1	GO:0044710	single-organism metabolic process	biological process	415	102	79.33	0.0024	floral	6	163	9	76	12	87	223	86	5	33	9	1	273	110	2	54	0	6	317	401	12	37	4	6	Y	Down	0.000546887	Y	Down	0.00470574	N	Down	1.26e-07	N	Up	0.24514	N	Down	1.07e-06
AT5G55050	GDSL-like Lipase/Acylhydrolase superfamily protein	Gohir.D01G068200.1,Gohir.D01G163000.1,Gohir.A01G172000.1,Gohir.D13G141900.1,Gohir.A04G014000.1,Gohir.A13G137400.1,Gohir.D05G372300.1,Gohir.A01G081100.1	GO:0044710	single-organism metabolic process	biological process	415	102	79.33	0.0024	floral	12	110	64	262	52	132	22	34	29	81	15	24	28	10	19	26	11	30	43	72	42	107	51	123	Y	Down	7.66e-05	Y	Down	0.00065717	Y	Down	0.00142898	N	Down	0.530571	N	Down	1.28e-05
AT5G56760	serine acetyltransferase 1%3B1	Gohir.D13G199500.1,Gohir.A13G193700.1	GO:0044710	single-organism metabolic process	biological process	415	102	79.33	0.0024	bracteal	372	398	826	602	548	585	348	433	345	526	372	344	180	321	531	842	297	414	308	246	303	415	633	546	N	Down	0.878669	N	Up	0.279503	N	Down	0.763739	N	Down	0.605131	Y	Down	0.00100223
AT5G58490	NAD(P)-binding Rossmann-fold superfamily protein	Gohir.D08G220000.1,Gohir.D08G220000.2	GO:0044710	single-organism metabolic process	biological process	415	102	79.33	0.0024	bracteal	608	628	461	605	1339	1188	1052	1200	710	962	1129	1064	717	1179	1119	876	1059	1115	670	513	646	555	807	529	N	Down	0.930661	N	Down	0.597292	N	Up	0.563938	N	Down	0.744664	Y	Down	0.0102851
AT5G62220	glycosyltransferase 18	Gohir.D11G007700.1,Gohir.A04G037100.1,Gohir.A11G008500.1,Gohir.A12G263500.1,Gohir.D05G346600.1	GO:0044710	single-organism metabolic process	biological process	415	102	79.33	0.0024	floral	108	429	95	326	137	310	142	197	145	206	104	133	99	98	176	164	67	129	154	114	254	159	159	152	Y	Down	0.00101215	Y	Down	0.000129436	Y	Down	0.000660952	N	Down	0.475807	N	Down	0.101782
AT5G62575	succinate dehydrogenase subunit	Gohir.D12G277200.1	GO:0044710	single-organism metabolic process	biological process	415	102	79.33	0.0024	bracteal	18253	9520	12229	5997	14221	5747	9550	9837	3730	4874	6921	6901	9323	13300	5268	7142	11309	7344	7896	3620	4957	1985	3006	1994	N	Up	0.1721	N	Up	0.0270744	N	Up	0.0155027	N	Down	0.96288	Y	Down	0.0149274
AT5G65470	O-fucosyltransferase family protein	Gohir.D12G080000.1,Gohir.A02G144400.1,Gohir.A12G084400.1,Gohir.D11G216600.1,Gohir.D11G216600.2,Gohir.D03G036200.3,Gohir.D03G036200.1,Gohir.D03G036200.4,Gohir.D03G036200.2	GO:0044710	single-organism metabolic process	biological process	415	102	79.33	0.0024	bracteal	860	991	1089	1012	1836	1186	1549	1968	1254	1910	1050	1068	1252	1918	1320	1719	635	1114	1121	879	938	968	527	372	N	Down	0.701554	N	Up	0.794825	N	Up	0.0347785	N	Down	0.550592	Y	Down	0.00205625
AT5G65840	Thioredoxin superfamily protein	Gohir.D10G098900.1,Gohir.D12G076900.1,Gohir.A10G089200.1,Gohir.A12G080300.1	GO:0044710	single-organism metabolic process	biological process	415	102	79.33	0.0024	floral and bracteal	57	172	84	236	200	291	119	160	112	186	176	247	85	139	113	133	175	309	184	200	247	326	284	422	N	Down	0.0149614	Y	Down	0.00168052	N	Down	0.114397	N	Down	0.538452	Y	Down	0.00142882
ATCG00630	PSAJ	Gohir.A07G166100.1,Gohir.A03G083700.1,Gohir.D12G108100.1,Gohir.1Z063900.1,Gohir.D03G076400.1,Gohir.D02G095300.1,Gohir.A09G103500.1	GO:0044710	single-organism metabolic process	biological process	415	102	79.33	0.0024	floral and foliar	338	1173	342	675	537	1303	464	1271	128	371	656	1328	699	1871	115	123	586	2047	1338	2932	535	1305	666	1366	N	Down	0.0165605	N	Down	0.104243	Y	Down	3.2e-05	N	Down	0.131271	Y	Down	0.00106926
AT1G06620	2-oxoglutarate (2OG) and Fe(II)-dependent oxygenase superfamily protein	Gohir.D10G209300.1,Gohir.A13G103700.1,Gohir.A02G037500.1,Gohir.A02G037700.1,Gohir.A02G037600.1,Gohir.A09G057900.1,Gohir.A09G058000.1,Gohir.D07G217500.1,Gohir.D07G217600.1,Gohir.D09G057500.1,Gohir.A09G225900.1,Gohir.D09G057300.1,Gohir.A09G226000.1,Gohir.A09G058200.1,Gohir.A02G038000.1,Gohir.D09G057600.1,Gohir.A02G037900.1,Gohir.D10G209400.1,Gohir.D10G209700.1,Gohir.A02G038000.2,Gohir.D10G209600.1,…	GO:0055114	oxidation-reduction process	biological process	168	50	32.12	0.00048	floral and foliar	380	777	499	636	557	887	400	492	678	1203	639	927	236	609	675	608	578	1271	632	804	529	1008	1100	1953	N	Down	0.0627241	N	Down	0.41116	N	Down	0.0278427	N	Down	0.621458	Y	Down	1.34e-06
AT1G08480	succinate dehydrogenase subunit	Gohir.A08G007400.1,Gohir.D08G017500.1	GO:0055114	oxidation-reduction process	biological process	168	50	32.12	0.00048	circumbracteal	4458	1820	3520	1639	3276	1516	2036	1679	1744	1718	1987	1657	2288	2666	2101	3226	2489	1810	2939	1472	1320	1255	1018	960	N	Up	0.0124715	N	Up	0.00791756	N	Up	0.0378796	N	Up	0.629474	N	Up	0.892683
AT1G12570	Glucose-methanol-choline (GMC) oxidoreductase family protein	Gohir.D12G227300.1,Gohir.A08G178100.1,Gohir.A08G178100.3,Gohir.A12G224500.1,Gohir.D08G196500.1,Gohir.D08G196500.2,Gohir.A08G178100.4,Gohir.A08G178100.2	GO:0055114	oxidation-reduction process	biological process	168	50	32.12	0.00048	floral and foliar and circumbracteal	71	790	30	307	41	318	550	258	1059	146	551	64	326	313	468	62	302	63	375	325	285	150	155	45	Y	Down	4.46e-07	Y	Down	1.22e-06	Y	Down	2.11e-14	N	Up	0.10085	Y	Up	0
AT1G15980	NDH-dependent cyclic electron flow 1	Gohir.A05G119300.2,Gohir.D05G120300.1,Gohir.A05G119300.3,Gohir.A05G119300.1,Gohir.A05G119300.4	GO:0055114	oxidation-reduction process	biological process	168	50	32.12	0.00048	bracteal	7	68	17	85	88	84	33	65	50	133	41	92	16	55	65	61	41	90	82	294	39	167	88	139	N	Down	0.0180202	Y	Down	0.000117289	N	Up	0.871223	N	Down	0.26406	Y	Down	0.000311634
AT1G32550	2Fe-2S ferredoxin-like superfamily protein	Gohir.A12G209000.1,Gohir.D12G211700.1	GO:0055114	oxidation-reduction process	biological process	168	50	32.12	0.00048	bracteal	202	247	253	374	609	573	267	344	236	435	262	513	316	498	339	320	367	485	698	1283	312	755	270	415	N	Down	0.612412	N	Down	0.199926	N	Up	0.774772	N	Down	0.564081	Y	Down	5.36e-06
AT1G52800	2-oxoglutarate (2OG) and Fe(II)-dependent oxygenase superfamily protein	Gohir.A13G205000.1,Gohir.D13G210500.2,Gohir.A05G129700.1,Gohir.A05G129700.3,Gohir.A05G129700.2,Gohir.D13G210100.1,Gohir.A10G064900.1,Gohir.A02G124000.1,Gohir.D10G066400.1	GO:0055114	oxidation-reduction process	biological process	168	50	32.12	0.00048	foliar	5	8	4	18	36	34	32	25	199	33	346	106	45	11	158	22	223	137	145	18	50	15	68	17	N	Down	0.601502	N	Down	0.0275975	N	Up	0.923388	N	Up	0.746518	Y	Up	0
AT1G60690	NAD(P)-linked oxidoreductase superfamily protein	Gohir.D11G262800.1,Gohir.D11G263300.1,Gohir.D11G263100.1,Gohir.A08G215100.1,Gohir.A08G214700.1,Gohir.A08G215200.1,Gohir.A11G253400.1,Gohir.D11G263200.1,Gohir.A02G034400.1,Gohir.D11G263000.2,Gohir.D11G263000.1,Gohir.A08G214800.1,Gohir.A11G252800.1,Gohir.A08G215000.1,Gohir.A11G253100.1,Gohir.D11G262700.1,Gohir.A08G214600.2,Gohir.A08G214600.3,Gohir.A08G214600.1,Gohir.D13G108000.2,Gohir.A08G214900.1,…	GO:0055114	oxidation-reduction process	biological process	168	50	32.12	0.00048	bracteal	4507	8875	3983	4351	6467	6620	2434	3236	2693	5072	1852	2785	2038	4665	2668	4323	1541	3242	8877	8011	5177	5306	4375	4760	N	Down	0.102879	N	Down	0.771117	N	Down	0.907723	N	Down	0.473895	Y	Down	1.87e-08
AT1G63380	NAD(P)-binding Rossmann-fold superfamily protein	Gohir.D05G040500.1,Gohir.A05G039000.1	GO:0055114	oxidation-reduction process	biological process	168	50	32.12	0.00048	floral	2319	1048	2092	937	2169	1136	1087	1005	1091	1000	1637	1137	971	970	1359	1722	1586	1172	798	461	813	486	1313	1009	N	Up	0.0279791	Y	Up	0.00562757	Y	Up	0.00182811	N	Up	0.846345	N	Up	0.451526
AT1G74790	catalytics	Gohir.A03G068100.1,Gohir.D03G094600.2,Gohir.D03G090300.1,Gohir.A03G075700.1,Gohir.D03G094600.1	GO:0055114	oxidation-reduction process	biological process	168	50	32.12	0.00048	bracteal	11	55	16	61	46	88	24	64	72	160	30	45	30	46	70	69	38	54	102	143	53	100	58	95	N	Down	0.0247384	N	Down	0.00215087	N	Down	0.0324962	N	Down	0.124853	Y	Down	3.31e-06
AT1G75290	NAD(P)-binding Rossmann-fold superfamily protein	Gohir.D12G265700.1,Gohir.A12G265500.1,Gohir.D12G173800.3,Gohir.D12G173800.1,Gohir.A12G170600.1,Gohir.D12G173800.2	GO:0055114	oxidation-reduction process	biological process	168	50	32.12	0.00048	bracteal	443	1793	1346	3733	4921	4856	1149	2229	1443	4440	662	2084	1020	1924	1598	1826	633	2295	1640	1325	2641	1738	1581	1172	Y	Down	0.000432097	N	Down	0.0107991	N	Up	0.953632	N	Down	0.119534	Y	Down	0.000169765
AT1G76160	SKU5 similar 5	Gohir.D05G256600.1,Gohir.A05G181400.2,Gohir.A01G108200.1,Gohir.A01G108200.2,Gohir.A12G035200.1,Gohir.A05G181400.1,Gohir.D01G094600.1,Gohir.D12G176800.1,Gohir.D05G184400.1,Gohir.D12G037500.1,Gohir.D12G037500.2,Gohir.A01G172100.1,Gohir.A05G255000.1,Gohir.A12G174100.1,Gohir.D01G163100.1	GO:0055114	oxidation-reduction process	biological process	168	50	32.12	0.00048	floral	145	1028	75	285	279	356	406	1053	381	735	84	243	660	1064	348	496	32	150	1251	1693	239	448	58	113	Y	Down	3.23e-06	Y	Down	5.88e-05	N	Down	0.538788	N	Down	0.0220468	Y	Down	3.56e-06
AT2G22170	Lipase/lipooxygenase, PLAT/LH2 family protein	Gohir.D03G036700.1,Gohir.D11G222800.1,Gohir.A02G143900.1,Gohir.A11G200200.1,Gohir.A12G093600.1	GO:0055114	oxidation-reduction process	biological process	168	50	32.12	0.00048	floral and circumbracteal	8756	1795	10049	3779	8665	2483	6165	3752	1655	3492	3165	2439	3691	4625	2472	5835	3518	3446	2999	871	1164	404	216	129	Y	Up	1.17e-05	Y	Up	0.000754851	Y	Up	0.00149483	N	Up	0.231755	Y	Down	0.00172143
AT2G23180	cytochrome P450, family 96, subfamily A, polypeptide 1	Gohir.D13G077700.1	GO:0055114	oxidation-reduction process	biological process	168	50	32.12	0.00048	foliar	25	0	2	1	0	0	657	49	446	8	148	5	347	178	305	15	34	2	200	27	111	0	56	0	N	Up	1.9e-05	N	Up	1	N	Equal	1	N	Up	0.00173609	Y	Up	0
AT2G29260	NAD(P)-binding Rossmann-fold superfamily protein	Gohir.D13G231900.1,Gohir.A05G093000.1,Gohir.A05G093000.2,Gohir.D05G093800.2,Gohir.D05G093800.1,Gohir.D13G231700.1,Gohir.D13G231800.1	GO:0055114	oxidation-reduction process	biological process	168	50	32.12	0.00048	circumbracteal	330	431	49	99	108	158	243	229	45	63	33	47	258	351	49	89	41	44	975	389	90	58	35	30	N	Down	0.489905	N	Down	0.127828	N	Down	0.139511	N	Up	0.917748	N	Down	0.107644
AT2G45510	cytochrome P450, family 704, subfamily A, polypeptide 2	Gohir.D11G086700.1,Gohir.A08G128300.1,Gohir.D11G086800.1,Gohir.D08G149600.1,Gohir.A07G040000.1,Gohir.D11G086600.1,Gohir.D07G044100.1,Gohir.A11G082000.1,Gohir.A11G082700.1	GO:0055114	oxidation-reduction process	biological process	168	50	32.12	0.00048	bracteal	664	710	382	631	630	572	337	214	285	380	412	327	176	311	437	418	324	406	266	172	261	326	575	541	N	Down	0.846541	N	Down	0.0891303	N	Up	0.643368	N	Up	0.300233	Y	Down	0.0322887
AT2G47120	NAD(P)-binding Rossmann-fold superfamily protein	Gohir.D11G032700.1	GO:0055114	oxidation-reduction process	biological process	168	50	32.12	0.00048	circumbracteal	23	54	137	129	68	75	73	85	39	69	71	145	44	43	48	100	97	170	67	59	26	77	28	60	N	Down	0.133839	N	Up	0.885038	N	Down	0.826742	N	Down	0.823109	N	Down	0.173911
AT2G47140	NAD(P)-binding Rossmann-fold superfamily protein	Gohir.D01G193500.1,Gohir.D09G036200.1,Gohir.A11G106700.1,Gohir.D11G032500.1,Gohir.D07G134700.1,Gohir.A09G142100.1,Gohir.D07G070000.1,Gohir.A01G204000.1,Gohir.A07G130300.1,Gohir.A07G130300.2,Gohir.D11G111700.1,Gohir.D09G132700.1,Gohir.A07G065500.1,Gohir.D09G132600.1,Gohir.D11G032600.1	GO:0055114	oxidation-reduction process	biological process	168	50	32.12	0.00048	bracteal	1993	2006	593	812	845	911	2159	1585	1999	774	1103	475	2208	2792	1806	1086	1062	474	4435	2038	1793	929	1365	1131	N	Down	0.984865	N	Down	0.284805	N	Down	0.72719	N	Up	0.439611	Y	Up	0.0136322
AT3G03080	Zinc-binding dehydrogenase family protein	Gohir.D02G006200.1,Gohir.D02G006100.1,Gohir.A02G005900.1,Gohir.A02G005600.1,Gohir.A02G005700.1	GO:0055114	oxidation-reduction process	biological process	168	50	32.12	0.00048	bracteal	87	38	368	58	595	81	187	175	123	200	70	81	141	200	216	340	51	120	73	126	38	59	16	24	N	Up	0.0925957	Y	Up	4.08e-06	Y	Up	1.44e-06	N	Up	0.875538	Y	Down	0.0016536
AT3G10860	Cytochrome b-c1 complex, subunit 8 protein	Gohir.D13G008800.1,Gohir.D04G011000.1,Gohir.A05G404700.1	GO:0055114	oxidation-reduction process	biological process	168	50	32.12	0.00048	circumbracteal	11100	6363	9618	4524	7669	3954	5262	4921	3639	4065	3935	3478	5301	6370	4152	5941	4976	3912	7745	3822	3162	3055	2131	1986	N	Up	0.135563	N	Up	0.00839089	N	Up	0.0249332	N	Up	0.886764	N	Down	0.314799
AT3G15840	post-illumination chlorophyll fluorescence increase	Gohir.D06G192200.1,Gohir.D06G192200.2,Gohir.A06G185600.2,Gohir.A06G185600.1	GO:0055114	oxidation-reduction process	biological process	168	50	32.12	0.00048	floral and bracteal and circumbracteal	116	444	253	786	539	654	165	274	150	489	273	582	97	375	181	152	271	803	326	938	530	1562	518	998	Y	Down	0.00133957	N	Down	0.00732626	N	Down	0.369677	N	Down	0.261048	Y	Down	3.71e-05
AT3G16250	NDH-dependent cyclic electron flow 1	Gohir.D10G068300.1,Gohir.D10G069000.1,Gohir.A10G067200.3,Gohir.A10G067200.2,Gohir.A10G067200.1	GO:0055114	oxidation-reduction process	biological process	168	50	32.12	0.00048	foliar	0	20	7	27	13	20	5	27	34	83	1	15	0	2	17	21	0	21	74	528	43	383	23	61	N	Down	0.00782674	N	Down	0.0448428	N	Down	0.534458	N	Down	0.112441	N	Down	0.0727098
AT3G26170	cytochrome P450, family 71, subfamily B, polypeptide 19	Gohir.D07G059900.1	GO:0055114	oxidation-reduction process	biological process	168	50	32.12	0.00048	floral	37	50	121	140	408	439	117	65	296	321	81	16	15	24	359	234	44	16	56	50	364	397	375	849	N	Down	0.564926	N	Down	0.811005	N	Down	0.852072	N	Up	0.260181	N	Down	0.668547
AT3G26300	cytochrome P450, family 71, subfamily B, polypeptide 34	Gohir.A10G236600.1,Gohir.D09G048100.1,Gohir.D05G335600.1,Gohir.D05G335000.1,Gohir.A01G088700.1,Gohir.D02G005200.1,Gohir.D10G248400.1,Gohir.A05G292700.1,Gohir.A09G047300.1,Gohir.D01G075100.1,Gohir.A10G193100.1,Gohir.D05G335500.1,Gohir.D01G074800.1,Gohir.A04G046800.1,Gohir.D01G074700.1,Gohir.D05G334800.1,Gohir.D09G048000.1,Gohir.A01G088500.1	GO:0055114	oxidation-reduction process	biological process	168	50	32.12	0.00048	floral and bracteal and foliar	793	554	375	376	460	450	763	491	514	790	369	255	603	703	559	491	242	310	1287	804	414	457	429	905	N	Up	0.343436	N	Down	0.995257	N	Up	0.917318	N	Up	0.283367	Y	Down	0.0139361
AT3G26310	cytochrome P450, family 71, subfamily B, polypeptide 35	Gohir.D09G048200.1,Gohir.D12G188500.2,Gohir.D13G136700.1,Gohir.D01G074000.1,Gohir.A09G047200.1,Gohir.D12G188500.1,Gohir.A03G075300.1,Gohir.D03G102000.1,Gohir.D13G137800.1	GO:0055114	oxidation-reduction process	biological process	168	50	32.12	0.00048	floral and bracteal and foliar	157	251	112	186	166	151	115	136	131	281	128	115	138	174	185	187	81	188	490	235	222	270	265	589	N	Down	0.250716	N	Down	0.11474	N	Up	0.711996	N	Down	0.728795	Y	Down	0.00057433
AT3G26320	cytochrome P450, family 71, subfamily B, polypeptide 36	Gohir.D01G074400.1,Gohir.A12G145500.1,Gohir.D12G150000.1,Gohir.D11G220500.1	GO:0055114	oxidation-reduction process	biological process	168	50	32.12	0.00048	bracteal	22	56	568	427	3274	652	404	267	290	588	1194	1265	112	74	307	416	610	1193	81	77	109	152	436	652	N	Down	0.0866305	N	Up	0.730677	N	Up	0.0163637	N	Up	0.334541	Y	Down	0.000113897
AT3G26330	cytochrome P450, family 71, subfamily B, polypeptide 37	Gohir.A01G088100.1,Gohir.A13G133300.1,Gohir.A10G193200.2	GO:0055114	oxidation-reduction process	biological process	168	50	32.12	0.00048	circumbracteal	41	95	86	165	102	154	59	108	39	66	89	113	98	202	53	58	46	174	209	265	108	163	180	202	N	Down	0.122543	N	Down	0.0488906	N	Down	0.11617	N	Down	0.255933	N	Down	0.0150116
AT3G48310	cytochrome P450, family 71, subfamily A, polypeptide 22	Gohir.D10G207200.1,Gohir.D13G204500.2,Gohir.D13G204500.1,Gohir.D10G207000.1,Gohir.D10G207100.1,Gohir.A12G185700.1,Gohir.D03G101800.1,Gohir.A03G075000.2,Gohir.D12G178300.1,Gohir.D10G206800.1,Gohir.D07G211900.1,Gohir.A10G199100.1,Gohir.D10G206900.1	GO:0055114	oxidation-reduction process	biological process	168	50	32.12	0.00048	floral and foliar	112	144	64	92	58	67	499	288	111	116	169	103	292	356	80	107	95	105	935	316	514	205	238	98	N	Down	0.547954	N	Down	0.272253	N	Down	0.654908	N	Up	0.199106	N	Down	0.757189
AT3G50560	NAD(P)-binding Rossmann-fold superfamily protein	Gohir.D11G196900.1,Gohir.A10G092400.1,Gohir.A11G190200.1,Gohir.D10G095800.1	GO:0055114	oxidation-reduction process	biological process	168	50	32.12	0.00048	floral and circumbracteal	10	90	29	57	19	71	99	168	55	131	121	155	38	109	36	79	49	185	120	243	146	326	85	101	Y	Down	0.000849683	N	Down	0.117836	N	Down	0.00034771	N	Down	0.264846	Y	Down	4.3e-06
AT3G56460	GroES-like zinc-binding alcohol dehydrogenase family protein	Gohir.D13G009100.1,Gohir.D13G009200.1,Gohir.A05G276800.1,Gohir.D05G278500.2,Gohir.D05G278500.1,Gohir.A13G008400.1,Gohir.A13G008500.1	GO:0055114	oxidation-reduction process	biological process	168	50	32.12	0.00048	circumbracteal	766	633	1033	707	724	551	500	516	514	475	711	583	459	516	609	845	667	598	434	279	494	377	505	382	N	Up	0.610312	N	Up	0.191781	N	Up	0.251948	N	Down	0.941627	N	Up	0.535549
AT4G05020	NAD(P)H dehydrogenase B2	Gohir.A06G123600.1,Gohir.A10G021100.1,Gohir.D06G128400.1,Gohir.D10G021900.1	GO:0055114	oxidation-reduction process	biological process	168	50	32.12	0.00048	floral	1704	205	1199	358	178	73	99	71	250	109	122	80	90	88	206	367	118	75	114	51	93	68	79	95	Y	Up	0.000134648	N	Up	0.16748	N	Up	0.183186	N	Up	0.517766	Y	Up	0.00594978
AT4G09670	Oxidoreductase family protein	Gohir.D05G273800.1,Gohir.A05G271600.1,Gohir.A05G247700.1,Gohir.D05G249300.1	GO:0055114	oxidation-reduction process	biological process	168	50	32.12	0.00048	bracteal	247	225	283	249	323	237	270	279	210	313	258	249	310	268	270	334	238	232	410	450	289	259	284	421	N	Up	0.817414	N	Up	0.67566	N	Up	0.178014	N	Down	0.936864	Y	Down	0.00411643
AT4G09750	NAD(P)-binding Rossmann-fold superfamily protein	Gohir.D06G115900.1,Gohir.A06G111600.1	GO:0055114	oxidation-reduction process	biological process	168	50	32.12	0.00048	bracteal	182	230	277	253	359	260	231	210	261	446	293	214	148	220	292	298	216	289	337	466	196	393	253	288	N	Down	0.561752	N	Up	0.770599	N	Up	0.154229	N	Up	0.835199	Y	Down	5.44e-05
AT4G12300	cytochrome P450, family 706, subfamily A, polypeptide 4	Gohir.A10G214500.1,Gohir.A12G264700.1,Gohir.D12G264800.1,Gohir.D12G264900.1,Gohir.A11G008000.1,Gohir.A04G019000.1,Gohir.A12G220600.1,Gohir.D10G223200.1,Gohir.D05G366800.1,Gohir.A04G018800.2,Gohir.A04G018800.1,Gohir.D12G264700.1,Gohir.D12G222900.1,Gohir.D12G265000.1,Gohir.A12G264600.1,Gohir.A11G008100.1,Gohir.D11G007200.1	GO:0055114	oxidation-reduction process	biological process	168	50	32.12	0.00048	floral and bracteal and circumbracteal and foliar	60	272	86	331	107	301	76	163	93	319	57	101	68	173	78	149	47	186	399	477	286	635	348	805	Y	Down	0.00362396	Y	Down	2.86e-05	Y	Down	3.06e-05	N	Down	0.374229	Y	Down	5.53e-10
AT4G12320	cytochrome P450, family 706, subfamily A, polypeptide 6	Gohir.A05G067700.1,Gohir.A03G012400.1,Gohir.D03G157400.1,Gohir.A03G012200.1,Gohir.D03G157700.1,Gohir.A03G012300.1,Gohir.D03G157100.1,Gohir.D03G157300.2,Gohir.A12G264800.1,Gohir.D03G157200.1,Gohir.D11G007100.1,Gohir.D05G070700.2,Gohir.D05G070700.1,Gohir.D03G157000.1,Gohir.D03G157300.1,Gohir.D08G192000.1	GO:0055114	oxidation-reduction process	biological process	168	50	32.12	0.00048	floral and foliar	74	297	79	268	74	357	73	183	37	217	82	179	68	177	40	77	75	182	259	300	109	201	216	485	Y	Down	0.00133723	Y	Down	0.000170005	Y	Down	3.41e-10	N	Down	0.060179	Y	Down	8.53e-12
AT4G17370	Oxidoreductase family protein	Gohir.D12G218600.1,Gohir.A12G216000.1,Gohir.A12G216000.2	GO:0055114	oxidation-reduction process	biological process	168	50	32.12	0.00048	bracteal	23	51	36	66	94	99	22	58	64	147	97	82	5	51	63	62	104	92	50	67	91	69	99	98	N	Down	0.142211	N	Down	0.115535	N	Down	0.862103	N	Down	0.128662	Y	Down	2.67e-06
AT4G20820	FAD-binding Berberine family protein	Gohir.A11G010200.1,Gohir.D12G260300.1,Gohir.D10G136000.1,Gohir.A04G130500.1,Gohir.A08G140900.1,Gohir.D09G175300.1,Gohir.A04G130400.1,Gohir.D04G175600.1,Gohir.D04G175700.1,Gohir.A11G010100.1,Gohir.A12G259200.1,Gohir.A10G130300.1,Gohir.D08G161900.1,Gohir.A09G180400.1	GO:0055114	oxidation-reduction process	biological process	168	50	32.12	0.00048	bracteal and circumbracteal	315	407	69	70	61	40	85	104	29	257	10	12	117	165	30	114	11	19	700	242	56	81	70	407	N	Down	0.642802	N	Down	1	N	Up	0.330201	N	Down	0.785477	Y	Down	0.00604594
AT4G22010	SKU5 similar 4	Gohir.D05G174000.2,Gohir.D05G174000.1,Gohir.D06G154900.1,Gohir.A05G171000.1,Gohir.A06G148800.1	GO:0055114	oxidation-reduction process	biological process	168	50	32.12	0.00048	bracteal and circumbracteal	229	266	59	59	69	37	101	145	54	89	3	5	121	118	52	143	3	2	157	180	37	36	12	7	N	Down	0.700712	N	Equal	0.988038	N	Up	0.153283	N	Down	0.442617	Y	Down	0.0154108
AT4G23890	NAD(P)H-quinone oxidoreductase subunit S	Gohir.D04G065600.1,Gohir.A05G346600.1	GO:0055114	oxidation-reduction process	biological process	168	50	32.12	0.00048	circumbracteal	276	254	326	201	1161	475	400	921	169	519	345	784	264	1179	212	217	352	954	772	1447	377	789	342	525	N	Up	0.838793	N	Up	0.441978	Y	Up	3.12e-05	N	Down	0.125035	Y	Down	1.7e-09
AT4G25570	Cytochrome b561/ferric reductase transmembrane protein family	Gohir.A09G181200.1,Gohir.D08G110700.1,Gohir.A08G099400.1,Gohir.A03G112500.1,Gohir.D02G137100.1	GO:0055114	oxidation-reduction process	biological process	168	50	32.12	0.00048	bracteal	2056	3271	2694	2910	5384	4636	1331	1962	815	1863	1568	2277	1487	3282	1327	1771	2174	2755	2343	2263	1268	1968	2085	1996	N	Down	0.293467	N	Down	0.87893	N	Up	0.458882	N	Down	0.48894	Y	Down	1.73e-08
AT4G27270	Quinone reductase family protein	Gohir.A10G017900.1,Gohir.D10G018200.1,Gohir.D01G058300.1,Gohir.D05G363500.1,Gohir.A01G071400.1,Gohir.A04G024000.1,Gohir.A04G024000.2	GO:0055114	oxidation-reduction process	biological process	168	50	32.12	0.00048	foliar	6616	2726	4747	2447	1731	1106	1842	1876	649	983	1143	1082	2068	1988	758	2383	1026	905	3330	2778	1451	2391	906	1680	N	Up	0.0169644	N	Up	0.0205188	N	Up	0.188248	N	Down	0.971715	Y	Down	0.00279865
AT4G28570	Long-chain fatty alcohol dehydrogenase family protein	Gohir.1Z061000.1,Gohir.D07G156800.1,Gohir.A07G150400.1	GO:0055114	oxidation-reduction process	biological process	168	50	32.12	0.00048	floral and bracteal	31	336	30	268	87	233	43	61	29	68	33	124	43	55	60	65	46	136	137	242	82	100	87	74	Y	Down	4.21e-05	Y	Down	9.2e-10	Y	Down	0.000101078	N	Down	0.577518	N	Down	0.000643584
AT5G02540	NAD(P)-binding Rossmann-fold superfamily protein	Gohir.A04G081100.1,Gohir.A04G081100.3,Gohir.D04G119900.1,Gohir.D04G119900.2,Gohir.D09G153100.1,Gohir.A09G157800.1	GO:0055114	oxidation-reduction process	biological process	168	50	32.12	0.00048	floral	35	915	12	474	27	504	187	148	26	73	8	19	154	226	19	22	1	25	294	322	57	104	22	42	Y	Down	5.5e-10	Y	Down	1.23e-13	Y	Down	0	N	Up	0.613421	Y	Down	0.00439014
AT5G04660	cytochrome P450, family 77, subfamily A, polypeptide 4	Gohir.D10G204800.1,Gohir.A10G197700.1,Gohir.D12G091200.1,Gohir.A12G078100.1	GO:0055114	oxidation-reduction process	biological process	168	50	32.12	0.00048	floral and foliar	56	1301	27	452	52	570	493	358	657	159	172	50	525	432	313	86	89	64	747	188	322	188	138	61	Y	Down	1.62e-05	Y	Down	1.67e-10	Y	Down	2.55e-12	N	Up	0.450184	Y	Up	3.7e-06
AT5G05370	Cytochrome b-c1 complex, subunit 8 protein	Gohir.A13G008200.1	GO:0055114	oxidation-reduction process	biological process	168	50	32.12	0.00048	circumbracteal	12355	7545	11683	5703	7409	3393	4766	4925	1850	2200	2789	2211	3860	5448	2504	4584	3894	2260	5407	2563	1607	1274	802	922	N	Up	0.299472	N	Up	0.036849	N	Up	0.135704	N	Down	0.966403	N	Down	0.122648
AT5G17380	Thiamine pyrophosphate dependent pyruvate decarboxylase family protein	Gohir.A11G166600.1,Gohir.A11G166700.1,Gohir.D11G173000.1,Gohir.D11G172700.1	GO:0055114	oxidation-reduction process	biological process	168	50	32.12	0.00048	floral and circumbracteal	567	342	1096	448	668	337	617	482	541	475	594	477	473	549	647	864	637	534	464	315	406	269	372	439	N	Up	0.182772	Y	Up	0.00246234	Y	Up	0.00182978	N	Up	0.552463	N	Up	0.296278
AT5G25450	Cytochrome bd ubiquinol oxidase, 14kDa subunit	Gohir.D03G071300.2,Gohir.D03G071300.1,Gohir.D13G211500.1,Gohir.A02G112400.1,Gohir.A02G112400.2,Gohir.A13G206900.1	GO:0055114	oxidation-reduction process	biological process	168	50	32.12	0.00048	floral and bracteal	17311	10601	12978	5828	11100	5461	8093	7006	5186	4020	8870	7475	9000	9889	6652	7526	16542	7566	11648	5102	5515	3259	6104	3775	N	Up	0.318777	Y	Up	0.0051557	N	Up	0.031108	N	Up	0.790133	Y	Up	0.0201983
AT5G35735	Auxin-responsive family protein	Gohir.1Z043000.1,Gohir.A07G167700.1,Gohir.A04G013000.1,Gohir.D07G173300.1,Gohir.D07G196600.1,Gohir.A07G190300.1	GO:0055114	oxidation-reduction process	biological process	168	50	32.12	0.00048	floral and foliar	17	16	43	28	25	15	21	11	272	181	24	44	31	7	252	59	5	25	20	53	29	120	39	384	N	Up	1	N	Up	0.348695	N	Up	0.298656	N	Up	0.485804	N	Up	0.220312
AT5G62575	succinate dehydrogenase subunit	Gohir.D12G277200.1	GO:0055114	oxidation-reduction process	biological process	168	50	32.12	0.00048	bracteal	18253	9520	12229	5997	14221	5747	9550	9837	3730	4874	6921	6901	9323	13300	5268	7142	11309	7344	7896	3620	4957	1985	3006	1994	N	Up	0.1721	N	Up	0.0270744	N	Up	0.0155027	N	Down	0.96288	Y	Down	0.0149274
AT5G65840	Thioredoxin superfamily protein	Gohir.D10G098900.1,Gohir.D12G076900.1,Gohir.A10G089200.1,Gohir.A12G080300.1	GO:0055114	oxidation-reduction process	biological process	168	50	32.12	0.00048	floral and bracteal	57	172	84	236	200	291	119	160	112	186	176	247	85	139	113	133	175	309	184	200	247	326	284	422	N	Down	0.0149614	Y	Down	0.00168052	N	Down	0.114397	N	Down	0.538452	Y	Down	0.00142882
ATCG00630	PSAJ	Gohir.A07G166100.1,Gohir.A03G083700.1,Gohir.D12G108100.1,Gohir.1Z063900.1,Gohir.D03G076400.1,Gohir.D02G095300.1,Gohir.A09G103500.1	GO:0055114	oxidation-reduction process	biological process	168	50	32.12	0.00048	floral and foliar	338	1173	342	675	537	1303	464	1271	128	371	656	1328	699	1871	115	123	586	2047	1338	2932	535	1305	666	1366	N	Down	0.0165605	N	Down	0.104243	Y	Down	3.2e-05	N	Down	0.131271	Y	Down	0.00106926
AT1G17200	Uncharacterized protein family (UPF0497)	Gohir.D01G028100.1,Gohir.D01G028100.2,Gohir.A01G040500.1	GO:0080167	response to karrikin	biological process	15	8	2.87	0.0031	floral	777	6087	298	2000	601	3027	1914	1321	654	626	684	748	2735	2660	592	445	855	850	2289	2020	614	482	624	290	Y	Down	0.000734227	Y	Down	2.71e-07	Y	Down	6.84e-14	N	Up	0.355451	N	Up	0.864697
AT1G70420	DNA ligase-like protein, putative (DUF1645)	Gohir.A04G135400.1,Gohir.D04G178500.1	GO:0080167	response to karrikin	biological process	15	8	2.87	0.0031	bracteal	43	123	66	168	64	120	85	60	150	80	95	337	44	60	245	92	76	244	54	33	19	31	27	42	N	Down	0.190615	N	Down	0.0859122	N	Down	0.0277427	N	Up	0.678242	N	Up	0.156611
AT1G80530	Major facilitator superfamily protein	Gohir.D05G013800.1,Gohir.A10G072200.1,Gohir.A05G012700.1,Gohir.D10G078900.1	GO:0080167	response to karrikin	biological process	15	8	2.87	0.0031	bracteal	152	125	256	152	214	162	258	213	295	136	284	226	264	227	287	255	253	198	217	142	146	121	178	124	N	Up	0.638679	N	Up	0.0966971	N	Up	0.238888	N	Up	0.658829	Y	Up	1.01e-07
AT2G46170	Reticulon family protein	Gohir.D12G234600.1,Gohir.D08G148900.1,Gohir.D03G079500.1,Gohir.D07G145700.1,Gohir.A07G140400.1,Gohir.A07G140400.2,Gohir.A08G127500.1,Gohir.D08G148900.2,Gohir.A02G104200.1	GO:0080167	response to karrikin	biological process	15	8	2.87	0.0031	bracteal	6932	4641	7588	4027	4241	3749	8108	6196	6919	3564	6144	4849	7279	7573	5776	6023	6726	5266	8855	5172	4465	3538	2908	2448	N	Up	0.262852	N	Up	0.0264531	N	Up	0.542534	N	Up	0.49568	Y	Up	1.65e-06
AT2G47930	arabinogalactan protein 26	Gohir.A11G118000.1,Gohir.D08G080500.1,Gohir.A08G072500.1	GO:0080167	response to karrikin	biological process	15	8	2.87	0.0031	floral and bracteal and circumbracteal	24	215	15	102	76	54	354	462	98	181	70	41	168	372	73	112	27	36	127	438	157	72	35	7	Y	Down	0.000133666	Y	Down	3.65e-06	N	Up	0.420496	N	Down	0.574938	Y	Down	0.000164875
AT4G24110	NADP-specific glutamate dehydrogenase	Gohir.D12G241000.1,Gohir.A12G239800.1,Gohir.A08G110200.1,Gohir.D08G123100.1	GO:0080167	response to karrikin	biological process	15	8	2.87	0.0031	floral	7	68	52	235	79	192	30	31	238	84	79	142	32	48	263	117	47	46	88	50	55	56	65	87	N	Down	0.000215794	Y	Down	0.00121862	Y	Down	0.001449	N	Down	0.980675	Y	Up	8.52e-07
AT4G27280	Calcium-binding EF-hand family protein	Gohir.A05G166800.1,Gohir.D12G139600.1,Gohir.D05G169800.1,Gohir.A06G130500.1,Gohir.A13G143000.1,Gohir.A07G048700.1,Gohir.D10G019800.1,Gohir.A12G135600.1,Gohir.D01G057400.1,Gohir.D13G147600.1,Gohir.A10G018900.1,Gohir.A13G058100.1,Gohir.A04G024800.1,Gohir.D06G126700.1,Gohir.A01G070900.1,Gohir.D13G063900.1,Gohir.D05G362600.1,Gohir.D08G031100.1,Gohir.A08G020500.1,Gohir.A01G070200.1	GO:0080167	response to karrikin	biological process	15	8	2.87	0.0031	bracteal and foliar	1387	3474	4477	3805	3313	3870	3702	6127	3136	3562	2640	12305	7643	8604	5047	2624	2835	6670	8587	7879	1051	2350	721	1957	N	Down	0.284562	N	Up	0.567283	N	Down	0.619766	N	Down	0.599394	N	Down	0.570661
AT5G48540	receptor-like protein kinase-related family protein	Gohir.D07G203500.1,Gohir.A06G121500.1,Gohir.D06G125700.1,Gohir.A07G197100.1,Gohir.A11G122100.1,Gohir.D11G127300.1	GO:0080167	response to karrikin	biological process	15	8	2.87	0.0031	bracteal and circumbracteal	135	45	59	39	142	103	245	145	141	251	144	279	163	252	150	124	108	315	444	355	176	311	287	245	N	Up	0.0354086	N	Up	0.442665	N	Up	0.275665	N	Up	0.252989	Y	Down	0.00544889
[truncated: 57 more columns]

## Sheet: SpatialGO_enrichment_by_nectary
A.thaliana.ID	Description	Tx.JGI.Cotton.gene.IDs	Nectary.Type	GO.Category	Enriched.GO.ID	Enriched.Term	Annotated	Significant	Expected	p-value	q-value	Negative log10 p-value
AT1G63120	RHOMBOID-like 2	Gohir.A03G017900.1,Gohir.D08G197700.1,Gohir.D11G007800.1,Gohir.D03G153600.1,Gohir.A12G225600.1	bracteal	biological process	GO:0006508	proteolysis	59	8	3.3	0.01606	0.0222717	1.79425
AT1G76140	Prolyl oligopeptidase family protein	Gohir.A01G108300.1,Gohir.A01G108300.2,Gohir.A01G108400.1,Gohir.D01G094800.1,Gohir.D01G094700.1	bracteal	biological process	GO:0006508	proteolysis	59	8	3.3	0.01606	0.0222717	1.79425
AT2G15580	RING/U-box superfamily protein	Gohir.A06G050200.4,Gohir.A06G050200.2,Gohir.A06G050200.3,Gohir.A06G050200.1,Gohir.D13G208400.2,Gohir.A13G203100.1,Gohir.D13G208400.1,Gohir.A13G203100.2,Gohir.D08G106900.2,Gohir.D08G106900.1,Gohir.D06G049500.1	bracteal	biological process	GO:0006508	proteolysis	59	8	3.3	0.01606	0.0222717	1.79425
AT3G20395	RING/U-box superfamily protein	Gohir.D13G142800.1,Gohir.1Z009000.1,Gohir.A13G138000.1,Gohir.A01G079600.1,Gohir.A04G016700.1,Gohir.D01G066800.1,Gohir.D05G369500.4,Gohir.D05G369500.3,Gohir.D05G369500.1,Gohir.D05G369500.2	bracteal	biological process	GO:0006508	proteolysis	59	8	3.3	0.01606	0.0222717	1.79425
AT4G11860	FAM63A-like protein (DUF544)	Gohir.D11G020800.2,Gohir.D09G187700.1,Gohir.A09G193500.2,Gohir.A09G193500.3,Gohir.A09G193500.1,Gohir.A09G193500.4,Gohir.A09G193500.5,Gohir.A08G177400.2,Gohir.D08G195800.1,Gohir.A11G021100.1,Gohir.D11G020800.1,Gohir.A08G177400.1	bracteal	biological process	GO:0006508	proteolysis	59	8	3.3	0.01606	0.0222717	1.79425
AT4G17840	CAAX protease self-immunity protein	Gohir.D08G177300.2,Gohir.D08G177300.1,Gohir.A08G156900.1	bracteal	biological process	GO:0006508	proteolysis	59	8	3.3	0.01606	0.0222717	1.79425
AT4G29330	DERLIN-1	Gohir.A08G243800.1,Gohir.D05G046700.1,Gohir.D08G264700.1,Gohir.D12G199500.1,Gohir.A05G045000.1	bracteal	biological process	GO:0006508	proteolysis	59	8	3.3	0.01606	0.0222717	1.79425
AT5G27290	stress regulated protein	Gohir.A11G260300.1,Gohir.D11G270600.1	bracteal	biological process	GO:0006508	proteolysis	59	8	3.3	0.01606	0.0222717	1.79425
AT1G70570	anthranilate phosphoribosyltransferase	Gohir.D04G179500.1,Gohir.A03G136300.1,Gohir.A04G136400.1,Gohir.D02G159600.1	bracteal	biological process	GO:0006576	cellular biogenic amine metabolic proces...	2	2	0.11	0.00313	0.0130417	2.50446
AT4G35220	Cyclase family protein	Gohir.A13G045000.1,Gohir.A13G043200.3,Gohir.A13G043200.4,Gohir.A13G045100.1,Gohir.D13G041600.1,Gohir.A13G043200.1,Gohir.A13G043200.2,Gohir.A13G043100.1,Gohir.D01G007800.2,Gohir.D01G007800.1,Gohir.A12G022500.1,Gohir.D01G007900.3,Gohir.D01G007900.2,Gohir.D01G007900.1,Gohir.D13G041700.1,Gohir.D12G022900.1,Gohir.A01G007700.1	bracteal	biological process	GO:0006576	cellular biogenic amine metabolic proces...	2	2	0.11	0.00313	0.0130417	2.50446
AT1G08280	Glycosyltransferase family 29 (sialyltransferase) family protein	Gohir.D07G113300.1,Gohir.D08G015100.1,Gohir.D05G084500.1,Gohir.A08G004800.1,Gohir.A05G081500.1,Gohir.A07G109500.1	bracteal	biological process	GO:1901564	organonitrogen compound metabolic proces...	455	36	25.48	0.01935	0.0222717	1.71332
AT1G19400	Erythronate-4-phosphate dehydrogenase family protein	Gohir.D13G032800.3,Gohir.A13G034400.2,Gohir.A13G034400.1,Gohir.D13G032800.1	bracteal	biological process	GO:1901564	organonitrogen compound metabolic proces...	455	36	25.48	0.01935	0.0222717	1.71332
AT1G23780	F-box family protein	Gohir.A03G180900.1,Gohir.D13G046300.1,Gohir.D08G000400.1,Gohir.A13G047900.1,Gohir.D13G046300.2	bracteal	biological process	GO:1901564	organonitrogen compound metabolic proces...	455	36	25.48	0.01935	0.0222717	1.71332
AT1G34030	Ribosomal protein S13/S18 family	Gohir.D02G068300.1,Gohir.A02G062700.1	bracteal	biological process	GO:1901564	organonitrogen compound metabolic proces...	455	36	25.48	0.01935	0.0222717	1.71332
AT1G43900	Protein phosphatase 2C family protein	Gohir.A02G068500.1,Gohir.D02G075000.1	bracteal	biological process	GO:1901564	organonitrogen compound metabolic proces...	455	36	25.48	0.01935	0.0222717	1.71332
AT1G63120	RHOMBOID-like 2	Gohir.A03G017900.1,Gohir.D08G197700.1,Gohir.D11G007800.1,Gohir.D03G153600.1,Gohir.A12G225600.1	bracteal	biological process	GO:1901564	organonitrogen compound metabolic proces...	455	36	25.48	0.01935	0.0222717	1.71332
AT1G63660	GMP synthase (glutamine-hydrolyzing), putative / glutamine amidotransferase	Gohir.A03G016700.1,Gohir.A08G182900.1,Gohir.A08G182900.2,Gohir.D03G151200.1,Gohir.D08G201400.1	bracteal	biological process	GO:1901564	organonitrogen compound metabolic proces...	455	36	25.48	0.01935	0.0222717	1.71332
AT1G67410	Exostosin family protein	Gohir.D01G148200.1,Gohir.A03G126900.1,Gohir.A01G160600.1,Gohir.A01G160600.3,Gohir.A01G160600.2,Gohir.A05G310800.1,Gohir.D02G150300.1,Gohir.D05G311600.1	bracteal	biological process	GO:1901564	organonitrogen compound metabolic proces...	455	36	25.48	0.01935	0.0222717	1.71332
AT1G70570	anthranilate phosphoribosyltransferase	Gohir.D04G179500.1,Gohir.A03G136300.1,Gohir.A04G136400.1,Gohir.D02G159600.1	bracteal	biological process	GO:1901564	organonitrogen compound metabolic proces...	455	36	25.48	0.01935	0.0222717	1.71332
AT1G76140	Prolyl oligopeptidase family protein	Gohir.A01G108300.1,Gohir.A01G108300.2,Gohir.A01G108400.1,Gohir.D01G094800.1,Gohir.D01G094700.1	bracteal	biological process	GO:1901564	organonitrogen compound metabolic proces...	455	36	25.48	0.01935	0.0222717	1.71332
AT2G13690	PRLI-interacting factor	Gohir.A05G385500.1,Gohir.D04G022700.2,Gohir.D04G022700.1,Gohir.D02G164800.1	bracteal	biological process	GO:1901564	organonitrogen compound metabolic proces...	455	36	25.48	0.01935	0.0222717	1.71332
AT2G15580	RING/U-box superfamily protein	Gohir.A06G050200.4,Gohir.A06G050200.2,Gohir.A06G050200.3,Gohir.A06G050200.1,Gohir.D13G208400.2,Gohir.A13G203100.1,Gohir.D13G208400.1,Gohir.A13G203100.2,Gohir.D08G106900.2,Gohir.D08G106900.1,Gohir.D06G049500.1	bracteal	biological process	GO:1901564	organonitrogen compound metabolic proces...	455	36	25.48	0.01935	0.0222717	1.71332
AT3G06330	RING/U-box superfamily protein	Gohir.A01G027300.1,Gohir.1Z055500.1,Gohir.A01G026200.1,Gohir.D10G165500.1	bracteal	biological process	GO:1901564	organonitrogen compound metabolic proces...	455	36	25.48	0.01935	0.0222717	1.71332
AT3G10360	pumilio 4	Gohir.D04G004200.1,Gohir.D04G004200.2,Gohir.A05G411800.2,Gohir.A05G411800.1	bracteal	biological process	GO:1901564	organonitrogen compound metabolic proces...	455	36	25.48	0.01935	0.0222717	1.71332
AT3G15820	phosphatidic acid phosphatase-related / PAP2-like protein	Gohir.D06G192100.1,Gohir.A06G185500.1,Gohir.A06G185500.2,Gohir.D05G124300.1	bracteal	biological process	GO:1901564	organonitrogen compound metabolic proces...	455	36	25.48	0.01935	0.0222717	1.71332
AT3G20395	RING/U-box superfamily protein	Gohir.D13G142800.1,Gohir.1Z009000.1,Gohir.A13G138000.1,Gohir.A01G079600.1,Gohir.A04G016700.1,Gohir.D01G066800.1,Gohir.D05G369500.4,Gohir.D05G369500.3,Gohir.D05G369500.1,Gohir.D05G369500.2	bracteal	biological process	GO:1901564	organonitrogen compound metabolic proces...	455	36	25.48	0.01935	0.0222717	1.71332
AT3G28920	homeobox protein 34	Gohir.D04G049000.1,Gohir.A05G366000.1,Gohir.A09G016400.1,Gohir.D09G015000.1,Gohir.D12G042700.1	bracteal	biological process	GO:1901564	organonitrogen compound metabolic proces...	455	36	25.48	0.01935	0.0222717	1.71332
AT3G44620	protein-tyrosine phosphatase	Gohir.A05G082800.1,Gohir.D05G085700.1	bracteal	biological process	GO:1901564	organonitrogen compound metabolic proces...	455	36	25.48	0.01935	0.0222717	1.71332
AT3G54210	Ribosomal protein L17 family protein	Gohir.1Z069100.1,Gohir.D08G240100.1	bracteal	biological process	GO:1901564	organonitrogen compound metabolic proces...	455	36	25.48	0.01935	0.0222717	1.71332
AT3G59980	Nucleic acid-binding, OB-fold-like protein	Gohir.A10G192100.1,Gohir.A10G192100.3,Gohir.A10G192100.2,Gohir.D10G199900.1	bracteal	biological process	GO:1901564	organonitrogen compound metabolic proces...	455	36	25.48	0.01935	0.0222717	1.71332
AT4G11175	Nucleic acid-binding, OB-fold-like protein	Gohir.D12G235100.1,Gohir.A12G232300.1,Gohir.A12G232300.2	bracteal	biological process	GO:1901564	organonitrogen compound metabolic proces...	455	36	25.48	0.01935	0.0222717	1.71332
AT4G11860	FAM63A-like protein (DUF544)	Gohir.D11G020800.2,Gohir.D09G187700.1,Gohir.A09G193500.2,Gohir.A09G193500.3,Gohir.A09G193500.1,Gohir.A09G193500.4,Gohir.A09G193500.5,Gohir.A08G177400.2,Gohir.D08G195800.1,Gohir.A11G021100.1,Gohir.D11G020800.1,Gohir.A08G177400.1	bracteal	biological process	GO:1901564	organonitrogen compound metabolic proces...	455	36	25.48	0.01935	0.0222717	1.71332
AT4G17840	CAAX protease self-immunity protein	Gohir.D08G177300.2,Gohir.D08G177300.1,Gohir.A08G156900.1	bracteal	biological process	GO:1901564	organonitrogen compound metabolic proces...	455	36	25.48	0.01935	0.0222717	1.71332
AT4G21510	F-box family protein	Gohir.D05G168700.1,Gohir.A10G020900.1,Gohir.A05G165700.1,Gohir.D10G021700.1,Gohir.D09G070700.1,Gohir.A09G070900.1	bracteal	biological process	GO:1901564	organonitrogen compound metabolic proces...	455	36	25.48	0.01935	0.0222717	1.71332
AT4G25370	Double Clp-N motif protein	Gohir.A09G043900.1,Gohir.D09G045200.6,Gohir.D09G045200.4,Gohir.D09G045200.5,Gohir.D09G045200.2,Gohir.D09G045200.3,Gohir.D09G045200.1	bracteal	biological process	GO:1901564	organonitrogen compound metabolic proces...	455	36	25.48	0.01935	0.0222717	1.71332
AT4G29330	DERLIN-1	Gohir.A08G243800.1,Gohir.D05G046700.1,Gohir.D08G264700.1,Gohir.D12G199500.1,Gohir.A05G045000.1	bracteal	biological process	GO:1901564	organonitrogen compound metabolic proces...	455	36	25.48	0.01935	0.0222717	1.71332
AT4G29390	Ribosomal protein S30 family protein	Gohir.A13G194200.1	bracteal	biological process	GO:1901564	organonitrogen compound metabolic proces...	455	36	25.48	0.01935	0.0222717	1.71332
AT4G31860	Protein phosphatase 2C family protein	Gohir.D07G036700.1,Gohir.D05G062500.2,Gohir.D05G062500.1,Gohir.A07G033300.2,Gohir.A07G033300.1,Gohir.A05G060300.2,Gohir.A05G060300.1,Gohir.D06G189500.1,Gohir.D05G118700.2,Gohir.D05G118700.1,Gohir.A06G102200.2,Gohir.A06G102200.1,Gohir.A05G117800.3,Gohir.A06G182600.1,Gohir.A05G117800.2,Gohir.A05G117800.1,Gohir.A05G117800.6	bracteal	biological process	GO:1901564	organonitrogen compound metabolic proces...	455	36	25.48	0.01935	0.0222717	1.71332
AT4G35220	Cyclase family protein	Gohir.A13G045000.1,Gohir.A13G043200.3,Gohir.A13G043200.4,Gohir.A13G045100.1,Gohir.D13G041600.1,Gohir.A13G043200.1,Gohir.A13G043200.2,Gohir.A13G043100.1,Gohir.D01G007800.2,Gohir.D01G007800.1,Gohir.A12G022500.1,Gohir.D01G007900.3,Gohir.D01G007900.2,Gohir.D01G007900.1,Gohir.D13G041700.1,Gohir.D12G022900.1,Gohir.A01G007700.1	bracteal	biological process	GO:1901564	organonitrogen compound metabolic proces...	455	36	25.48	0.01935	0.0222717	1.71332
AT5G10600	cytochrome P450, family 81, subfamily K, polypeptide 2	Gohir.A02G082100.2,Gohir.A02G082100.1,Gohir.D02G090000.1	bracteal	biological process	GO:1901564	organonitrogen compound metabolic proces...	455	36	25.48	0.01935	0.0222717	1.71332
AT5G27290	stress regulated protein	Gohir.A11G260300.1,Gohir.D11G270600.1	bracteal	biological process	GO:1901564	organonitrogen compound metabolic proces...	455	36	25.48	0.01935	0.0222717	1.71332
AT5G38520	alpha/beta-Hydrolases superfamily protein	Gohir.A13G063400.1,Gohir.D13G058800.1	bracteal	biological process	GO:1901564	organonitrogen compound metabolic proces...	455	36	25.48	0.01935	0.0222717	1.71332
AT5G40340	Tudor/PWWP/MBT superfamily protein	Gohir.A05G358500.1,Gohir.A05G358500.2,Gohir.D04G055600.1	bracteal	biological process	GO:1901564	organonitrogen compound metabolic proces...	455	36	25.48	0.01935	0.0222717	1.71332
AT5G45775	Ribosomal L5P family protein	Gohir.D06G137800.1,Gohir.A06G132300.1,Gohir.A09G074800.1,Gohir.D09G074600.1	bracteal	biological process	GO:1901564	organonitrogen compound metabolic proces...	455	36	25.48	0.01935	0.0222717	1.71332
AT5G56610	Phosphotyrosine protein phosphatases superfamily protein	Gohir.A06G173100.1,Gohir.A06G173100.2,Gohir.D05G028800.1,Gohir.D06G183000.1,Gohir.D06G067300.1,Gohir.A05G026900.1,Gohir.A06G068700.1,Gohir.D06G182700.1	bracteal	biological process	GO:1901564	organonitrogen compound metabolic proces...	455	36	25.48	0.01935	0.0222717	1.71332
AT5G56760	serine acetyltransferase 1%3B1	Gohir.D13G199500.1,Gohir.A13G193700.1	bracteal	biological process	GO:1901564	organonitrogen compound metabolic proces...	455	36	25.48	0.01935	0.0222717	1.71332
AT1G29260	peroxin 7	Gohir.A10G036800.1,Gohir.D10G037400.1	circumbracteal	biological process	GO:0007031	peroxisome organization	1	1	0.02	0.0241	0.0471429	1.61798
AT1G29260	peroxin 7	Gohir.A10G036800.1,Gohir.D10G037400.1	circumbracteal	biological process	GO:0043574	peroxisomal transport	1	1	0.02	0.0241	0.0471429	1.61798
AT1G32900	UDP-Glycosyltransferase superfamily protein	Gohir.A12G241600.1,Gohir.D08G122000.1,Gohir.A09G187900.1,Gohir.D09G182700.1,Gohir.D12G242900.1,Gohir.A12G241600.2,Gohir.A08G109200.1	foliar	biological process	GO:0005982	starch metabolic process	4	1	0.04	0.03868	0.0428243	1.41251
AT4G27590	Heavy metal transport/detoxification superfamily protein	Gohir.D12G246400.1,Gohir.A12G245600.1	foliar	biological process	GO:0006825	copper ion transport	3	1	0.03	0.02915	0.0387371	1.53536
AT4G00165	Bifunctional inhibitor/lipid-transfer protein/seed storage 2S albumin superfamily protein	Gohir.D12G103700.1,Gohir.A12G100900.1	foliar	biological process	GO:0006869	lipid transport	29	3	0.28	0.00271	0.010168	2.56703
AT4G12500	Bifunctional inhibitor/lipid-transfer protein/seed storage 2S albumin superfamily protein	Gohir.D11G025400.1,Gohir.D08G189800.1,Gohir.A08G171500.1,Gohir.A08G171600.1	foliar	biological process	GO:0006869	lipid transport	29	3	0.28	0.00271	0.010168	2.56703
AT4G12510	Bifunctional inhibitor/lipid-transfer protein/seed storage 2S albumin superfamily protein	Gohir.A11G026000.1	foliar	biological process	GO:0006869	lipid transport	29	3	0.28	0.00271	0.010168	2.56703
AT4G07960	Cellulose-synthase-like C12	Gohir.D05G215600.1,Gohir.A05G218000.1,Gohir.A05G263500.1,Gohir.A06G026500.1,Gohir.A05G212400.1,Gohir.D05G265800.1,Gohir.A02G080100.1,Gohir.D06G023800.1,Gohir.D06G023800.2,Gohir.D02G087900.1	floral	biological process	GO:0071554	cell wall organization or biogenesis	35	5	1.52	0.01637	0.04656	1.78595
AT4G24140	alpha/beta-Hydrolases superfamily protein	Gohir.A12G240500.1,Gohir.D12G241800.1,Gohir.A09G188300.1,Gohir.D09G183200.1	floral	biological process	GO:0071554	cell wall organization or biogenesis	35	5	1.52	0.01637	0.04656	1.78595
AT4G31590	Cellulose-synthase-like C5	Gohir.D06G106600.1,Gohir.D05G065700.1,Gohir.1Z045900.1,Gohir.A05G063100.1,Gohir.D07G038500.1	floral	biological process	GO:0071554	cell wall organization or biogenesis	35	5	1.52	0.01637	0.04656	1.78595
AT5G23870	Pectinacetylesterase family protein	Gohir.D12G258200.2,Gohir.D12G258200.1,Gohir.A12G256900.1,Gohir.A12G256900.2	floral	biological process	GO:0071554	cell wall organization or biogenesis	35	5	1.52	0.01637	0.04656	1.78595
AT5G62220	glycosyltransferase 18	Gohir.D11G007700.1,Gohir.A04G037100.1,Gohir.A11G008500.1,Gohir.A12G263500.1,Gohir.D05G346600.1	floral	biological process	GO:0071554	cell wall organization or biogenesis	35	5	1.52	0.01637	0.04656	1.78595
AT1G24520	homolog of Brassica campestris pollen protein 1	Gohir.A03G131800.1,Gohir.D02G155800.1	floral	biological process	GO:0048869	cellular developmental process	30	5	1.3	0.00856	0.04656	2.06753
AT1G68910	WPP domain-interacting protein 2	Gohir.D13G086700.1,Gohir.D13G086700.3,Gohir.D13G086700.2,Gohir.A13G091300.1	floral	biological process	GO:0048869	cellular developmental process	30	5	1.3	0.00856	0.04656	2.06753
AT4G14040	selenium-binding protein 2	Gohir.D02G021600.1,Gohir.1Z006800.1,Gohir.D02G021500.1,Gohir.A02G018300.1	floral	biological process	GO:0048869	cellular developmental process	30	5	1.3	0.00856	0.04656	2.06753
AT4G37450	arabinogalactan protein 18	Gohir.A12G067800.1,Gohir.A11G218200.1,Gohir.A03G184600.1,Gohir.A12G068100.1,Gohir.D12G072600.1,Gohir.D02G206100.1,Gohir.D13G044100.1,Gohir.D12G072500.1,Gohir.A13G044900.1	floral	biological process	GO:0048869	cellular developmental process	30	5	1.3	0.00856	0.04656	2.06753
AT5G07830	glucuronidase 2	Gohir.D09G243700.1,Gohir.A09G243000.1,Gohir.A12G180400.1,Gohir.D12G183100.1	floral	biological process	GO:0048869	cellular developmental process	30	5	1.3	0.00856	0.04656	2.06753
