# Supplementary material for: Nectar biosynthesis is conserved among floral and extrafloral nectaries
Source: Plant Physiol. 2021 Jan 28;185(4):1595–616. doi: 10.1093/plphys/kiab018 (PMC8133665; doi:10.1093/plphys/kiab018)
Supplement: kiab018_Supplementary_Data [file kiab018_supplementary_data.zip › pp.01245.2020-s07.xlsx]

## Sheet: FL_PreU-PostU
A.thaliana.ID	pre/sec.log2.fc	post/sec.log2.fc	Description	Tx.JGI.Cotton.gene.IDs	FL.pre.mean	FL.pre.C.mean	FL.sec.mean	FL.sec.C.mean	FL.post.mean	FL.post.C.mean	B.pre.mean	B.pre.C.mean	B.sec.mean	B.sec.C.mean	B.post.mean	B.post.C.mean	C.pre.mean	C.pre.C.mean	C.sec.mean	C.sec.C.mean	C.post.mean	C.post.C.mean	FO.pre.mean	FO.pre.C.mean	FO.sec.mean	FO.sec.C.mean	FO.post.mean	FO.post.C.mean	DE..FL.pre.vs.FL.pre.C	DE..FL.pre.vs.FL.pre.C.Up.or.Down	DE..FL.pre.vs.FL.pre.C.nominal.p.value	DE..FL.sec.vs.FL.sec.C	DE..FL.sec.vs.FL.sec.C.Up.or.Down	DE..FL.sec.vs.FL.sec.C.nominal.p.value	DE..FL.post.vs.FL.post.C	DE..FL.post.vs.FL.post.C.Up.or.Down	DE..FL.post.vs.FL.post.C.nominal.p.value	DE..B.pre.vs.B.pre.C	DE..B.pre.vs.B.pre.C.Up.or.Down	DE..B.pre.vs.B.pre.C.nominal.p.value	DE..B.sec.vs.B.sec.C	DE..B.sec.vs.B.sec.C.Up.or.Down	DE..B.sec.vs.B.sec.C.nominal.p.value	DE..B.post.vs.B.post.C	DE..B.post.vs.B.post.C.Up.or.Down	DE..B.post.vs.B.post.C.nominal.p.value	DE..C.pre.vs.C.pre.C	DE..C.pre.vs.C.pre.C.Up.or.Down	DE..C.pre.vs.C.pre.C.nominal.p.value
AT2G20750.1	5.47573	3.70044	expansin B1	Gohir.D02G180600.1,Gohir.A03G157400.1	89	1078	2	107	26	94	304	617	54	105	61	72	352	839	24	25	45	74	375	369	33	224	3	14	Y	Down	1.52e-08	Y	Down	5.37e-06	N	Down	0.154796	N	Down	0.0951972	Y	Down	0.00281073	N	Down	0.822669	N	Down	0.0027519
AT3G28857.1	2.94753	3.23903	basic helix-loop-helix (bHLH) DNA-binding family protein	Gohir.A12G165800.1,Gohir.D04G049800.1,Gohir.A09G018900.1,Gohir.D13G073000.1,Gohir.D07G221900.1,Gohir.D11G033500.1,Gohir.D09G018300.1,Gohir.A13G073000.1,Gohir.D09G018500.1,Gohir.A09G019100.1,Gohir.A05G365000.1,Gohir.A07G214900.1,Gohir.D12G169200.1	594	10313	77	2537	727	7638	1041	4835	104	558	194	1918	1077	6102	102	327	162	817	2303	2598	721	729	214	296	N	Down	0.019192	Y	Down	0.00454293	Y	Down	2.98e-05	N	Down	0.130705	Y	Down	2.22e-16	N	Down	0.100839	Y	Down	7.33e-11
AT4G30410.2	4.078	3.158	sequence-specific DNA binding transcription factor	Gohir.A08G235500.1,Gohir.D08G255900.1	456	918	27	124	241	265	414	990	24	110	20	68	546	1128	31	86	89	131	217	365	26	101	10	45	N	Down	0.199397	Y	Down	0.000735487	N	Down	0.675893	N	Down	0.0422785	Y	Down	9.42e-09	N	Down	0.147326	N	Down	0.0305384
AT1G50720.1	3.14505	3.11974	Stigma-specific Stig1 family protein	Gohir.A01G082600.1,Gohir.D05G372800.1,Gohir.A04G013400.1,Gohir.D01G069200.1	115	0	13	0	113	9	187	15	25	2	5	0	282	57	39	18	0	4	84	0	7	0	0	0	Y	Up	9.88e-15	N	Up	0.00690442	Y	Up	7.31e-09	Y	Up	8.81e-06	N	Up	4e-07	N	Up	0.0730914	N	Up	0.0306873
AT1G73620.1	1.06054	3.10434	Pathogenesis-related thaumatin superfamily protein	Gohir.A11G003300.1,Gohir.D11G002900.1,Gohir.A12G269000.1	73	269	35	51	301	57	2126	1627	218	276	109	58	1257	902	101	664	40	108	867	841	80	111	3	5	Y	Down	0.00456779	N	Down	0.468439	Y	Up	1.55e-05	N	Up	0.503555	N	Down	0.270871	N	Up	0.224188	N	Up	0.217713
AT3G15680.1	2.23133	2.99214	Ran BP2/NZF zinc finger-like superfamily protein	Gohir.A06G186900.1,Gohir.D05G126100.1,Gohir.D05G010000.2,Gohir.D05G010000.3,Gohir.D05G010000.1,Gohir.A05G009300.1,Gohir.A05G009300.2,Gohir.D06G193100.1,Gohir.A05G125100.1	108	565	23	216	183	541	2280	1629	399	315	326	506	1384	1662	137	516	216	392	2055	2095	552	914	440	382	N	Down	0.0181856	Y	Down	0.0043415	Y	Down	2.24e-06	N	Up	0.503564	N	Up	0.075988	N	Down	0.102786	N	Down	0.482156
AT2G40610.1	2.49643	2.81876	expansin A8	Gohir.A13G081200.1,Gohir.D10G116700.1,Gohir.A10G148000.1,Gohir.D05G280000.1,Gohir.A10G179500.1,Gohir.D13G080900.1,Gohir.D13G241100.1,Gohir.A13G235400.1,Gohir.D10G116600.1,Gohir.A13G006600.1,Gohir.A05G278300.1,Gohir.D13G006800.1,Gohir.A05G403600.1,Gohir.D10G186200.1	3555	26373	630	5213	4445	6977	1310	7610	736	3150	1432	9891	977	8072	442	803	2711	10761	1684	3374	2470	8757	776	4835	Y	Down	0.00157576	Y	Down	5.73e-10	N	Down	0.0696244	N	Down	0.000142982	Y	Down	3.33e-16	Y	Down	1.39e-08	Y	Down	2.61e-07
AT4G23420.2	1.34104	2.65535	NAD(P)-binding Rossmann-fold superfamily protein	Gohir.A09G050400.1,Gohir.D09G042900.2,Gohir.D08G110200.3	76	267	30	124	189	163	111	124	55	113	65	112	69	198	60	57	50	127	126	200	56	117	36	61	Y	Down	0.00399877	Y	Down	0.000179738	N	Up	0.54832	N	Down	0.828536	Y	Down	0.000192614	N	Down	0.130436	N	Down	0.00894825
AT1G28570.1	0.688056	2.51658	SGNH hydrolase-type esterase superfamily protein	Gohir.D05G368600.1,Gohir.A13G006300.1,Gohir.D05G368500.1,Gohir.D05G368600.2,Gohir.D13G006100.1,Gohir.A04G018000.2,Gohir.A04G018000.1,Gohir.A04G017800.2,Gohir.A04G017800.1,Gohir.D05G368800.1,Gohir.A04G017600.1,Gohir.A04G017600.2	29	555	18	173	103	187	44	62	55	40	71	49	80	84	25	40	39	70	174	222	19	27	19	23	Y	Down	4.41e-05	Y	Down	4.35e-09	N	Down	0.028852	N	Down	0.597787	N	Up	0.167044	N	Up	0.368191	N	Down	0.909701
AT5G35740.1	4.39874	2.49185	Carbohydrate-binding X8 domain superfamily protein	Gohir.A07G166900.1,Gohir.A06G155100.1,Gohir.D06G161600.1,Gohir.D07G172200.1	675	2328	32	475	180	627	1155	1119	131	140	734	690	908	1104	88	115	384	427	649	705	163	299	34	53	N	Down	0.0490402	Y	Down	0.00100453	Y	Down	0.00455945	N	Up	0.964574	N	Down	0.69258	N	Up	0.889352	N	Down	0.469762
AT4G34800.1	1.88264	2.44294	SAUR-like auxin-responsive protein family	Gohir.A03G201200.1,Gohir.D02G221700.1,Gohir.D02G222800.1,Gohir.D02G222700.1,Gohir.D11G288600.1,Gohir.D02G223100.1	59	1175	16	966	87	644	0	114	11	19	4	73	43	221	5	17	18	52	494	741	714	769	98	342	Y	Down	3.55e-08	Y	Down	4.52e-07	Y	Down	2.98e-13	Y	Down	1.74e-10	N	Down	0.285994	Y	Down	0.00185702	N	Down	0.244624
AT5G57520.1	0.368782	2.4402	zinc finger protein 2	Gohir.D08G095000.1,Gohir.A08G023200.1,Gohir.A08G090800.1,Gohir.D08G033700.1	133	4	103	18	559	49	415	437	138	150	780	1057	433	432	121	201	1034	1171	97	54	59	19	132	65	Y	Up	7.28e-10	N	Up	0.131971	Y	Up	2.51e-12	N	Down	0.902456	N	Down	0.583601	N	Down	0.251781	N	Up	0.996196
AT2G01420.2	3.24793	2.43296	Auxin efflux carrier family protein	Gohir.A10G125900.1,Gohir.D10G140800.1	95	440	10	287	54	171	269	239	50	79	151	182	106	202	43	27	150	133	609	334	697	428	273	149	N	Down	0.0786683	Y	Down	0	Y	Down	3.14e-05	N	Up	0.785264	N	Down	0.193923	N	Down	0.538826	N	Down	0.0933511
AT5G59080.1	2.62189	2.37851	hypothetical protein	Gohir.D05G092800.2,Gohir.D07G105300.1,Gohir.D07G105300.2,Gohir.A07G101300.1,Gohir.A07G101300.2,Gohir.A05G092000.2,Gohir.A05G092000.1,Gohir.D07G105300.3,Gohir.D05G092800.1	831	1696	135	540	702	906	749	1430	558	1340	1261	1573	646	1761	501	273	1274	1611	759	1494	1370	3332	3909	3583	N	Down	0.0598282	Y	Down	0.000291416	N	Down	0.520503	N	Down	0.112366	Y	Down	0.000295785	N	Down	0.375261	Y	Down	0.000398933
AT5G51750.1	0.669851	2.37346	subtilase 1.3	Gohir.A09G043300.1,Gohir.D09G044700.1	35	464	22	195	114	195	566	434	67	157	100	102	510	439	36	201	37	78	606	700	38	49	8	11	Y	Down	3.56e-05	Y	Down	1.19e-06	N	Down	0.0318468	N	Up	0.524162	Y	Down	0.00975457	N	Down	0.966782	N	Up	0.667459
AT2G26690.1	2.13721	2.33993	Major facilitator superfamily protein	Gohir.A13G183500.1,Gohir.D13G189800.1,Gohir.A07G035700.1,Gohir.D06G054900.2,Gohir.D06G054900.1,Gohir.D07G039700.1,Gohir.A06G056500.1	981	2980	223	975	1129	1746	1524	2276	862	1595	2711	3801	530	1506	859	615	3697	3006	2643	2185	2498	3664	2126	2939	Y	Down	0.00397718	Y	Down	0.000608079	N	Down	0.0353781	N	Down	0.317352	Y	Down	0.00168157	N	Down	0.166582	N	Down	0.03339
AT3G12710.1	4.57491	2.32193	DNA glycosylase superfamily protein	Gohir.D01G085500.1,Gohir.A01G101000.1	143	776	6	144	30	149	139	249	86	146	29	111	59	166	55	82	18	44	141	603	130	331	80	156	Y	Down	0.00406308	Y	Down	1.08e-06	Y	Down	2.32e-06	N	Down	0.204075	Y	Down	0.0189637	N	Down	0.040565	N	Down	0.0159625
AT3G24600.1	0.793549	2.30256	late embryogenesis abundant protein, group 2	Gohir.D10G070300.1	26	86	15	91	74	115	81	68	63	118	64	51	18	55	121	102	65	72	89	68	142	115	106	59	N	Down	0.0693317	Y	Down	1.46e-05	N	Down	0.110605	N	Up	0.746937	Y	Down	0.000691575	N	Up	0.596009	N	Down	0.0841431
AT1G18840.2	1.8679	2.29278	IQ-domain 30	Gohir.D11G033000.1	73	260	20	146	98	139	154	204	98	138	52	66	55	133	75	110	23	40	158	275	129	156	55	61	Y	Down	0.00376329	Y	Down	2.22e-07	N	Down	0.282438	N	Down	0.683816	N	Down	0.0691593	N	Down	0.553503	N	Down	0.0482301
AT1G74150.1	2.28293	2.26303	Galactose oxidase/kelch repeat superfamily protein	Gohir.A08G205400.2,Gohir.A08G205400.1,Gohir.A11G274100.1,Gohir.D08G222500.1,Gohir.D11G284300.1	73	50	15	22	72	19	224	273	145	128	157	209	65	187	135	98	68	181	77	20	60	6	98	4	N	Up	0.480831	N	Down	0.483516	Y	Up	0.00349827	N	Down	0.650931	N	Up	0.423678	N	Down	0.34128	N	Down	0.0100611
AT4G37810.1	0.243669	2.25096	EPIDERMAL PATTERNING FACTOR-like protein	Gohir.A11G049400.1,Gohir.A06G027400.1,Gohir.D11G212300.1,Gohir.D05G217000.1,Gohir.A11G210800.1,Gohir.A05G213600.1,Gohir.D11G052900.1,Gohir.D06G024800.1,Gohir.D12G078200.1,Gohir.A10G074000.1,Gohir.A12G081600.1	296	1011	250	712	1190	1205	774	1226	250	648	640	1029	728	1547	452	421	1120	1035	1181	704	771	543	647	179	Y	Down	0.00204966	N	Down	0.0129428	N	Down	0.957663	N	Down	0.257797	Y	Down	2.08e-06	N	Down	0.0672869	N	Down	0.0167554
AT1G78060.1	0.374396	2.2338	Glycosyl hydrolase family protein	Gohir.A05G267600.1,Gohir.D02G082900.1,Gohir.D02G083000.1,Gohir.D05G230900.1,Gohir.A05G228500.1,Gohir.A01G186200.1,Gohir.D01G176800.1,Gohir.D05G269400.1,Gohir.A02G075800.1	70	349	54	108	254	156	514	564	259	286	273	242	412	474	254	178	173	250	586	334	290	225	136	84	Y	Down	0.000225422	N	Down	0.0589764	N	Up	0.0459111	N	Down	0.823104	N	Down	0.454834	N	Up	0.672323	N	Down	0.64045
AT2G40540.2	0.619396	2.23133	potassium transporter 2	Gohir.A05G403800.2,Gohir.A05G403800.5,Gohir.A05G277700.3,Gohir.A05G277700.2,Gohir.A05G277700.1,Gohir.A05G277700.5,Gohir.A05G277700.4,Gohir.D05G279300.2,Gohir.D05G279300.1,Gohir.D04G012000.4	106	343	69	282	324	412	139	337	176	300	87	101	67	173	158	261	50	123	160	183	195	185	114	101	N	Down	0.204923	Y	Down	6.49e-05	N	Down	0.279409	N	Down	0.171022	Y	Down	0.0120552	N	Down	0.664322	N	Down	0.0234995
AT5G25280.2	0.626068	2.21642	serine-rich protein-like protein	Gohir.D07G203300.1,Gohir.A08G091400.1	267	477	173	471	804	712	290	266	342	383	573	936	196	388	377	325	625	781	173	199	164	278	593	584	N	Down	0.138333	Y	Down	0.00590305	N	Up	0.580729	N	Up	0.843491	N	Down	0.386873	N	Down	0.0567882	N	Down	0.163443
AT5G50000.1	0.847997	2.20163	Protein kinase superfamily protein	Gohir.D12G274200.1,Gohir.A12G273500.1	63	523	35	221	161	378	164	339	97	117	77	97	114	293	67	87	71	89	247	209	193	317	124	100	Y	Down	1.86e-06	Y	Down	9.17e-05	Y	Down	0.000270349	N	Down	0.105022	N	Down	0.298097	N	Down	0.512957	N	Down	0.00829637
AT4G10500.1	0.642448	2.19704	2-oxoglutarate (2OG) and Fe(II)-dependent oxygenase superfamily protein	Gohir.D07G218100.1,Gohir.D11G135900.1,Gohir.A07G212000.1,Gohir.A07G211900.1,Gohir.A08G189700.1,Gohir.A11G130200.1,Gohir.A11G101700.1	64	145	41	163	188	190	90	154	188	259	122	116	25	101	203	148	90	146	172	149	273	352	278	286	N	Down	0.117658	Y	Down	9.61e-05	N	Down	0.980463	N	Down	0.268817	Y	Down	0.0253858	N	Up	0.845501	N	Down	0.00998465
AT4G27300.1	1.65821	2.17991	S-locus lectin protein kinase family protein	Gohir.A01G070400.1,Gohir.D01G057800.2,Gohir.D01G057800.1	101	482	32	190	145	284	102	139	72	119	100	53	66	161	68	52	83	64	110	177	159	112	201	46	Y	Down	0.00148265	Y	Down	8.87e-07	Y	Down	0.00529042	N	Down	0.527228	N	Down	0.0455147	N	Up	0.0942578	N	Down	0.0365737
AT3G15820.1	1.14886	2.12749	phosphatidic acid phosphatase-related / PAP2-like protein	Gohir.D06G192100.1,Gohir.A06G185500.1,Gohir.A06G185500.2,Gohir.D05G124300.1	102	278	46	167	201	241	256	306	195	285	238	177	115	196	153	167	227	188	286	179	265	238	135	127	N	Down	0.0174966	Y	Down	0.000254523	N	Down	0.445589	N	Down	0.679569	Y	Down	0.0159101	N	Up	0.317304	N	Down	0.161961
AT3G20820.1	3.21924	2.11632	Leucine-rich repeat (LRR) family protein	Gohir.A05G068100.1,Gohir.A08G027300.1,Gohir.1Z020100.1,Gohir.D08G038000.1,Gohir.D05G071100.1,Gohir.A13G216100.1,Gohir.D13G219800.1	1220	12437	131	1378	568	1874	2494	3351	357	984	430	808	2194	4122	120	497	109	610	4876	7465	1264	4345	112	401	Y	Down	2.96e-08	Y	Down	3.12e-05	Y	Down	0.00138587	N	Down	0.457531	Y	Down	2.07e-06	N	Down	0.381142	N	Down	0.0134643
AT4G21870.1	1.2854	2.11548	HSP20-like chaperones superfamily protein	Gohir.D05G172400.1,Gohir.A05G169200.1	117	63	48	141	208	106	159	93	111	157	129	264	78	191	126	70	123	315	231	402	160	354	625	690	N	Up	0.17329	Y	Down	0.00235629	N	Up	0.0342988	N	Up	0.350377	N	Down	0.442207	N	Down	0.149833	N	Down	0.40624
AT3G16240.1	0.157056	2.09258	delta tonoplast integral protein	Gohir.A02G119200.1,Gohir.D03G060200.1	572	4064	513	1011	2188	1980	2474	4317	2749	1821	667	1725	1342	4646	1598	678	978	1380	5242	5899	3556	10303	998	1384	Y	Down	1.74e-06	N	Down	0.242371	N	Up	0.62539	N	Down	0.162792	Y	Up	0.0158086	N	Down	0.0534326	N	Down	0.0032959
AT3G56200.1	1.95052	2.07625	Transmembrane amino acid transporter family protein	Gohir.A06G159400.1,Gohir.A06G159300.1,Gohir.D06G165200.1,Gohir.D06G165300.1,Gohir.D04G071000.1,Gohir.A05G332300.1	1175	1074	304	1199	1282	1414	433	551	558	931	782	671	287	602	656	455	678	971	572	602	594	881	926	829	N	Up	0.810339	Y	Down	1.1e-05	N	Down	0.637476	N	Down	0.561103	Y	Down	2.01e-05	N	Up	0.552735	N	Down	0.158733
AT4G29240.1	1.35548	2.07241	Leucine-rich repeat (LRR) family protein	Gohir.D13G200600.1,Gohir.A13G194900.1,Gohir.A05G026800.1,Gohir.A06G068600.1,Gohir.D05G028700.2,Gohir.D05G028700.1,Gohir.D06G067200.1	87	395	34	112	143	146	371	471	61	153	51	103	384	544	62	145	46	79	408	458	122	103	35	23	Y	Down	0.000414249	Y	Down	0.00137477	N	Down	0.927687	N	Down	0.575421	Y	Down	5.79e-05	N	Down	0.0699148	N	Down	0.243235
AT2G45190.1	1.43172	2.03317	Plant-specific transcription factor YABBY family protein	Gohir.A07G146700.1,Gohir.D12G220700.1,Gohir.A12G218400.2,Gohir.A12G218400.1,Gohir.A11G079400.1,Gohir.D07G152700.1,Gohir.D11G084100.1	232	1351	86	631	352	702	256	550	150	308	401	647	528	446	258	336	474	568	1302	879	977	246	583	128	Y	Down	1.83e-05	Y	Down	5.29e-06	Y	Down	0.00166481	N	Down	0.0737799	Y	Down	0.00163688	N	Down	0.0701898	N	Up	0.564488
AT4G08685.1	2.14899	1.98405	Pollen Ole e 1 allergen and extensin family protein	Gohir.D02G082800.1,Gohir.A05G267800.1,Gohir.D05G341700.1,Gohir.A04G041700.1,Gohir.A08G234700.1,Gohir.D05G269600.1,Gohir.A02G075700.1,Gohir.D05G341600.1,Gohir.D08G255100.1	5748	11740	1296	3920	5127	4650	7927	9228	3760	6136	2592	3835	7105	9116	2945	4796	2118	3993	8685	12636	5710	8288	1481	1699	N	Down	0.0556803	Y	Down	0.000145201	N	Up	0.629356	N	Down	0.700014	Y	Down	0.000199242	N	Down	0.267245	N	Down	0.321231
AT5G47370.1	2.118	1.9752	Homeobox-leucine zipper protein 4 (HB-4) / HD-ZIP protein	Gohir.D11G026700.1,Gohir.A08G167600.1,Gohir.D08G186400.1,Gohir.A11G027500.1	191	511	44	219	173	379	175	354	150	112	85	54	71	199	82	156	40	60	132	314	87	275	64	147	N	Down	0.0144139	Y	Down	0.000124864	Y	Down	0.00084245	N	Down	0.340704	N	Up	0.080048	N	Up	0.44888	N	Down	0.0107107
AT5G55230.1	0.667017	1.97501	microtubule-associated proteins 65-1	Gohir.A13G136400.1,Gohir.D01G071100.2,Gohir.D01G071100.1,Gohir.D13G140800.1,Gohir.A04G011800.1,Gohir.D05G374800.1,Gohir.D05G374800.3,Gohir.D05G374800.2,Gohir.D05G374800.4	208	646	131	376	515	562	605	835	321	565	307	448	383	549	352	433	181	416	483	680	471	644	488	455	Y	Down	0.00483462	Y	Down	0.000845898	N	Down	0.682442	N	Down	0.433656	Y	Down	1.16e-05	N	Down	0.16563	N	Down	0.223794
AT2G21050.1	3.71034	1.97283	like AUXIN RESISTANT 2	Gohir.A03G204200.1,Gohir.D06G043000.1,Gohir.D01G157100.1,Gohir.A06G042000.1,Gohir.A01G165900.1,Gohir.D02G225500.1	877	1669	67	802	263	792	213	536	108	377	41	366	65	421	129	190	71	279	212	519	176	397	176	348	N	Down	0.0882909	Y	Down	7.77e-14	Y	Down	7.23e-07	N	Down	0.077662	Y	Down	1.45e-09	Y	Down	0.000852137	N	Down	0.0230984
AT5G25460.1	2.75822	1.96899	transmembrane protein, putative (Protein of unknown function, DUF642)	Gohir.D06G193500.1,Gohir.A02G113900.1,Gohir.A10G077200.1,Gohir.A02G112500.1,Gohir.A02G112500.2,Gohir.A10G077000.1,Gohir.D10G074300.1,Gohir.A06G187300.1	3579	14643	529	3191	2071	4479	2002	4405	432	1705	308	1773	1881	5900	250	586	397	1507	6076	6681	4313	9734	2544	2541	Y	Down	0.000308443	Y	Down	1e-07	N	Down	0.00670208	N	Down	0.0641558	Y	Down	4.23e-08	N	Down	0.0192461	Y	Down	9.35e-06
AT3G06070.1	3.80305	1.9542	hypothetical protein	Gohir.D10G104100.1,Gohir.A02G135400.1,Gohir.D03G046400.1,Gohir.A01G185700.1	670	1611	48	523	186	842	1069	1822	411	555	830	1128	599	1793	225	172	329	1327	1698	3004	1027	1468	1957	2432	N	Down	0.177071	Y	Down	0.000100043	Y	Down	4e-07	N	Down	0.3854	N	Down	0.19751	N	Down	0.224197	N	Down	0.00276249
AT1G01225.1	0.419225	1.88662	NC domain-containing protein-like protein	Gohir.A08G124400.2,Gohir.A08G124400.1,Gohir.D08G145500.1,Gohir.D07G141100.1	115	403	86	244	318	361	529	491	334	479	363	426	510	558	400	342	259	331	535	459	223	299	208	179	Y	Down	0.00275274	Y	Down	0.00153369	N	Down	0.570624	N	Up	0.858207	Y	Down	0.00531486	N	Down	0.55845	N	Down	0.759511
AT5G15230.1	4.97549	1.88448	GAST1 protein homolog 4	Gohir.D04G048900.1,Gohir.A05G366100.1,Gohir.A09G016300.1,Gohir.D09G014900.1	20953	33055	666	1448	2459	1391	28949	54807	4764	7614	2146	3847	23361	62393	1077	3604	1510	3488	33761	40956	2871	6508	272	1007	N	Down	0.56378	N	Down	0.223322	N	Up	0.114826	N	Down	0.412547	Y	Down	0.00222549	N	Down	0.555343	Y	Down	8.54e-05
AT5G38340.1	0.485427	1.8679	Disease resistance protein (TIR-NBS-LRR class) family	Gohir.A04G031700.1	56	54	40	125	146	110	95	105	128	310	119	75	32	64	174	157	39	102	101	83	66	120	88	66	N	Up	0.948377	Y	Down	0.00174536	N	Up	0.356445	N	Down	0.861862	Y	Down	0.000309732	N	Up	0.293262	N	Down	0.337904
AT2G29660.1	1.82572	1.86175	zinc finger (C2H2 type) family protein	Gohir.A07G103200.1,Gohir.A05G089400.2,Gohir.A05G089400.1,Gohir.D05G090300.1,Gohir.D05G090300.2,Gohir.D07G107100.1	514	592	145	353	527	655	903	1235	498	571	469	474	609	745	402	505	386	342	651	617	521	465	369	260	N	Down	0.707244	Y	Down	0.00435304	N	Down	0.315078	N	Down	0.438171	N	Down	0.264784	N	Down	0.970288	N	Down	0.47598
AT5G55850.1	0.208587	1.85688	RPM1-interacting protein 4 (RIN4) family protein	Gohir.D12G190600.1,Gohir.D02G154700.1,Gohir.A03G130900.1	52	264	45	655	163	233	127	314	495	624	341	1511	96	249	469	227	110	1211	401	514	118	149	139	86	N	Down	0.116982	Y	Down	2.05e-07	N	Down	0.147355	N	Down	0.291947	N	Down	0.52585	N	Down	0.030509	N	Down	0.0551733
AT2G39130.1	0.528379	1.85415	Transmembrane amino acid transporter family protein	Gohir.A05G294300.2,Gohir.D10G212100.2,Gohir.D05G294800.1,Gohir.D10G212100.1,Gohir.A10G204200.1,Gohir.A05G294300.1	75	242	52	331	188	359	79	208	91	202	60	107	68	217	75	82	34	72	130	170	127	246	110	169	N	Down	0.00712047	Y	Down	2.27e-07	Y	Down	0.00542007	N	Down	0.305674	Y	Down	5.21e-07	N	Down	0.211728	N	Down	0.00373113
AT4G21500.1	0.985925	1.84098	transmembrane protein	Gohir.D10G021800.1,Gohir.A10G021000.1,Gohir.D09G070600.1	204	286	103	145	369	196	242	329	110	212	386	460	151	301	136	145	354	336	137	132	147	75	142	53	N	Down	0.397392	N	Down	0.434383	N	Up	0.00618365	N	Down	0.483933	Y	Down	3.29e-05	N	Down	0.515914	N	Down	0.0455913
AT4G23820.1	0.690896	1.83072	Pectin lyase-like superfamily protein	Gohir.D08G131100.1,Gohir.A11G024700.1,Gohir.D11G024300.1,Gohir.A08G097200.1,Gohir.A08G097200.2	113	434	70	259	249	336	239	367	188	290	79	108	186	312	151	171	50	115	310	824	334	564	171	186	Y	Down	0.00124605	Y	Down	0.00450903	N	Down	0.185688	N	Down	0.497683	Y	Down	0.00204153	N	Down	0.39163	N	Down	0.187552
AT5G55480.1	1.08246	1.82742	SHV3-like 1	Gohir.A01G085700.1,Gohir.D01G072000.1,Gohir.A04G010400.2	108	284	51	273	181	170	116	253	175	432	100	228	123	148	148	250	63	296	158	413	223	314	166	240	N	Down	0.0899264	Y	Down	0.00181946	N	Up	0.805377	N	Down	0.35359	Y	Down	4.25e-06	N	Down	0.00856575	N	Down	0.647912
AT2G38760.1	1.98606	1.80735	annexin 3	Gohir.D05G282400.1,Gohir.A05G280500.1	103	524	26	108	91	108	93	140	54	86	88	136	92	242	50	39	84	96	140	202	74	112	46	65	Y	Down	0.00107677	Y	Down	0.0046714	N	Down	0.560152	N	Down	0.408655	N	Down	0.0199822	N	Down	0.199757	N	Down	0.0946667
AT1G75780.1	2.23907	1.7929	tubulin beta-1 chain	Gohir.A01G111100.1,Gohir.D05G189300.1,Gohir.D05G189300.2,Gohir.A05G186400.1,Gohir.D01G097800.1,Gohir.D06G006500.1,Gohir.A05G256800.1,Gohir.A06G003600.1	812	1980	172	955	596	1057	867	1100	436	870	285	490	843	1235	386	471	257	539	1315	1475	838	959	492	355	N	Down	0.0196856	Y	Down	3.38e-08	N	Down	0.00709506	N	Down	0.558959	Y	Down	0.00111364	N	Down	0.0476652	N	Down	0.180754
AT3G16490.1	0.321928	1.79256	IQ-domain 26	Gohir.A05G026200.1,Gohir.A08G243200.1,Gohir.A07G008800.1,Gohir.D03G057700.1,Gohir.D08G264100.1,Gohir.A05G129600.1,Gohir.A05G129600.2,Gohir.D07G009100.1,Gohir.D05G027700.1,Gohir.D05G134200.1,Gohir.D05G134200.2,Gohir.A02G117100.1	35	182	28	93	97	145	386	174	106	76	38	34	174	158	132	89	36	13	481	449	130	53	61	7	Y	Down	0.000394221	N	Down	0.0147254	N	Down	0.140181	N	Up	0.0736244	N	Up	0.0768357	N	Up	0.771213	N	Up	0.837744
AT3G25920.1	0.325367	1.79004	ribosomal protein L15	Gohir.A03G147200.1,Gohir.D11G344800.1,Gohir.D02G170400.1,Gohir.A11G325900.1	525	1419	419	1016	1449	1939	675	1027	299	882	289	949	318	1239	398	460	351	803	849	2778	442	841	411	682	N	Down	0.0102257	Y	Down	0.00274453	N	Down	0.157035	N	Down	0.303956	Y	Down	3.25e-11	Y	Down	8.18e-06	Y	Down	2.07e-06
AT3G63470.1	2.05987	1.78269	serine carboxypeptidase-like 40	Gohir.D08G162900.1,Gohir.A08G141700.1,Gohir.A07G115000.1,Gohir.A07G115100.1,Gohir.A05G200100.1,Gohir.D02G092800.1,Gohir.D07G119300.1,Gohir.A12G100500.1,Gohir.D05G078900.1,Gohir.D05G203400.1	246	729	59	467	203	418	348	546	151	565	378	717	144	368	218	238	325	958	205	356	166	458	315	509	N	Down	0.0607389	Y	Down	4.92e-10	Y	Down	0.00226479	N	Down	0.284188	Y	Down	0	N	Down	0.0240559	N	Down	0.00573303
AT4G21990.1	0.657677	1.77503	APS reductase 3	Gohir.D06G154800.1,Gohir.D06G154800.2,Gohir.A06G148700.1,Gohir.A05G171200.1,Gohir.D05G174200.1	295	415	187	658	640	687	489	407	367	589	1074	647	323	457	270	345	589	805	565	361	1043	865	1280	1600	N	Down	0.531002	Y	Down	0.000237146	N	Down	0.736432	N	Up	0.658835	Y	Down	0.014772	N	Up	0.0480949	N	Down	0.257973
AT5G19090.2	1.60266	1.77493	Heavy metal transport/detoxification superfamily protein	Gohir.A07G164600.1,Gohir.A09G054400.1	410	1094	135	419	462	462	642	985	246	492	192	211	316	494	246	634	50	140	343	511	151	264	39	33	N	Down	0.0133219	Y	Down	0.0031874	N	Equal	1	N	Down	0.297	Y	Down	0.000306799	N	Down	0.822824	N	Down	0.141303
AT2G29640.1	2.85982	1.75291	JOSEPHIN-like protein	Gohir.A05G089800.1,Gohir.D05G090700.1	196	138	27	85	91	72	110	127	67	80	131	176	56	119	68	55	90	114	137	106	66	53	61	57	N	Up	0.395338	Y	Down	0.0033853	N	Up	0.414201	N	Down	0.794773	N	Down	0.342749	N	Down	0.451215	N	Down	0.0969958
AT5G42560.1	0.296132	1.7515	Abscisic acid-responsive (TB2/DP1, HVA22) family protein	Gohir.D05G190000.4,Gohir.D05G190000.2,Gohir.A05G187100.3,Gohir.A05G187100.1,Gohir.D05G190000.1,Gohir.D05G190000.3,Gohir.D06G000700.1,Gohir.D06G000700.2,Gohir.A06G004900.1,Gohir.A05G187100.2	97	300	79	251	266	375	332	443	368	480	212	215	92	212	386	286	109	168	375	584	405	710	398	317	N	Down	0.0344137	Y	Down	0.0005505	N	Down	0.130626	N	Down	0.557313	N	Down	0.0393691	N	Down	0.968039	N	Down	0.0881528
AT2G19170.1	0.381634	1.7481	subtilisin-like serine protease 3	Gohir.A12G235700.1,Gohir.A08G017600.1,Gohir.D11G024100.1,Gohir.D03G168600.2,Gohir.D12G236900.1,Gohir.A11G024400.1,Gohir.A12G235700.2,Gohir.D08G028200.1,Gohir.D08G028200.2	185	1210	142	788	477	940	1779	2523	521	755	539	709	2378	3022	405	454	511	712	1331	1160	602	741	375	366	Y	Down	6.4e-06	Y	Down	4.68e-08	Y	Down	0.00147321	N	Down	0.525683	Y	Down	0.00220218	N	Down	0.291589	N	Down	0.34584
AT5G22740.1	0.731662	1.71764	cellulose synthase-like A02	Gohir.A09G092400.2,Gohir.A09G092400.3,Gohir.A09G092400.1,Gohir.D08G013800.1,Gohir.A08G003500.1,Gohir.D09G092500.1	362	630	218	347	717	781	803	1152	572	826	645	569	506	966	625	637	704	488	958	1287	381	502	130	44	N	Down	0.149783	N	Down	0.332877	N	Down	0.707807	N	Down	0.454269	Y	Down	0.0111647	N	Up	0.631443	N	Down	0.0210791
AT1G60060.1	1.05889	1.71272	Serine/threonine-protein kinase WNK (With No Lysine)-like protein	Gohir.D05G208700.1,Gohir.A05G205400.2,Gohir.D05G208700.2,Gohir.A05G205400.1,Gohir.A03G141300.1,Gohir.D02G164200.1	75	458	36	252	118	282	644	914	652	438	442	365	250	586	531	245	265	236	637	897	420	419	52	68	Y	Down	2.84e-05	Y	Down	3.91e-05	N	Down	0.0122142	N	Down	0.392678	N	Up	0.0401709	N	Up	0.514216	N	Down	0.00532618
AT1G68825.1	3.35649	1.71049	ROTUNDIFOLIA like 15	Gohir.A13G053100.1,Gohir.D09G047400.1	338	679	33	155	108	162	444	919	154	83	708	546	725	1146	104	63	1284	450	163	101	166	107	34	96	N	Down	0.228981	N	Down	0.208427	N	Down	0.475196	N	Down	0.487684	Y	Up	0.0134801	N	Up	0.621654	N	Down	0.196707
AT5G08000.1	2.39046	1.69744	glucan endo-1,3-beta-glucosidase-like protein 3	Gohir.A03G069800.2,Gohir.A03G069800.1,Gohir.D03G096300.1	194	711	37	128	120	99	349	425	151	228	77	69	305	309	33	183	63	39	578	798	142	318	30	30	N	Down	0.0118347	Y	Down	0.00548522	N	Up	0.476626	N	Down	0.643444	Y	Down	0.00974573	N	Up	0.888331	N	Down	0.970115
AT4G23990.1	0.351472	1.69661	cellulose synthase like G3	Gohir.A10G115800.1,Gohir.D12G239200.1,Gohir.D09G184300.1,Gohir.D09G225900.1,Gohir.A09G223900.1,Gohir.A09G223900.2,Gohir.A09G189400.1,Gohir.D09G184200.1,Gohir.A12G238100.1,Gohir.A09G224000.1,Gohir.A09G189600.1	37	99	29	125	94	171	100	197	39	155	43	86	78	178	43	85	35	104	113	83	49	90	195	264	N	Down	0.0402113	Y	Down	8.69e-05	N	Down	0.0245024	N	Down	0.155291	Y	Down	6.46e-13	N	Down	0.0768827	N	Down	0.0427822
AT4G23690.1	2.17544	1.64981	Disease resistance-responsive (dirigent-like protein) family protein	Gohir.D03G080400.1,Gohir.A08G103300.1,Gohir.A02G103600.1,Gohir.D08G133500.1	131	497	29	131	91	154	29	68	80	24	162	41	70	109	15	15	22	29	61	157	73	209	22	65	N	Down	0.0404709	Y	Down	5.71e-05	N	Down	0.0928516	N	Down	0.168185	Y	Up	0.000651721	N	Up	0.121687	N	Down	0.334453
AT1G20650.1	0.847997	1.64491	Protein kinase superfamily protein	Gohir.A01G104700.1,Gohir.A01G104700.2,Gohir.D01G089900.2,Gohir.D01G089900.1,Gohir.D01G089900.3	99	447	55	279	172	349	347	414	206	257	169	321	389	382	212	172	228	233	486	635	251	228	193	115	Y	Down	0.00038575	Y	Down	1.54e-06	Y	Down	0.00249944	N	Down	0.675806	N	Down	0.125572	N	Down	0.0276553	N	Up	0.957112
AT5G50740.3	0.913733	1.6382	Heavy metal transport/detoxification superfamily protein	Gohir.A06G204300.2,Gohir.A12G190400.1,Gohir.D12G192700.1,Gohir.D12G192700.2,Gohir.D12G192700.3	1136	3133	603	1859	1877	2014	997	1261	375	815	776	957	416	858	443	482	422	916	668	207	1008	1062	927	782	N	Down	0.01089	Y	Down	0.000248764	N	Down	0.729695	N	Down	0.559709	Y	Down	1.19e-08	N	Down	0.536068	N	Down	0.107058
AT2G38750.1	4.68777	1.62803	annexin 4	Gohir.A05G280600.1,Gohir.D05G282600.1,Gohir.D05G282500.1	567	1850	22	206	68	274	222	832	58	419	24	155	148	990	44	60	20	239	646	624	203	446	14	35	Y	Down	0.00247111	Y	Down	9.66e-08	Y	Down	0.000190922	N	Down	0.0850375	Y	Down	3.94e-10	Y	Down	0.000252474	N	Down	0.193119
AT2G44940.1	1.90885	1.62369	Integrase-type DNA-binding superfamily protein	Gohir.A12G096300.1,Gohir.A11G077000.1,Gohir.A07G148100.1,Gohir.A08G137900.1,Gohir.A07G042400.1,Gohir.D12G099000.1,Gohir.D11G081400.1,Gohir.D07G046700.1,Gohir.D08G159200.1,Gohir.D07G154300.1	184	623	49	331	151	390	716	578	365	340	654	653	347	456	271	199	730	682	482	244	780	225	265	86	Y	Down	0.00260292	Y	Down	6.75e-08	Y	Down	5.36e-05	N	Up	0.599725	N	Up	0.781465	N	Up	0.996854	N	Down	0.36659
AT3G58060.1	0.129283	1.61471	Cation efflux family protein	Gohir.D13G217800.2,Gohir.A13G214000.1,Gohir.A13G214000.2,Gohir.D13G217800.1,Gohir.D04G088900.1	70	209	64	193	196	177	135	250	99	213	91	166	57	211	127	120	70	172	126	292	124	249	169	169	N	Down	0.0124507	Y	Down	0.00102112	N	Up	0.675705	N	Down	0.336781	Y	Down	1.29e-06	N	Down	0.0633797	N	Down	0.0392587
AT5G15630.1	1.28461	1.59516	COBRA-like extracellular glycosyl-phosphatidyl inositol-anchored protein family	Gohir.D07G072000.1,Gohir.A03G071100.1,Gohir.A12G183800.1,Gohir.A08G051900.1,Gohir.A07G067400.1,Gohir.A03G071000.1,Gohir.D11G165500.1,Gohir.D08G061600.1,Gohir.D03G097400.1,Gohir.D03G097600.1,Gohir.A11G159400.1	229	595	94	310	284	360	346	483	275	313	289	311	544	727	186	254	190	272	900	656	413	436	77	101	N	Down	0.0163279	Y	Down	0.000206953	N	Down	0.295665	N	Down	0.428089	N	Down	0.453488	N	Down	0.893748	N	Down	0.344607
AT5G65280.1	0.373458	1.58496	GCR2-like 1	Gohir.D12G082600.1,Gohir.A12G086600.1	114	312	88	301	264	335	91	155	66	175	95	118	62	144	77	111	69	151	70	135	55	96	71	68	N	Down	0.0158506	Y	Down	0.000169263	N	Down	0.294452	N	Down	0.279957	Y	Down	0.000142422	N	Down	0.531899	N	Down	0.154267
AT4G00820.1	4.05341	1.55987	IQ-domain 17	Gohir.D12G119700.3,Gohir.A12G116200.2,Gohir.A12G116200.3,Gohir.A12G116200.1,Gohir.A12G116200.4,Gohir.A11G100400.1,Gohir.D11G105100.1,Gohir.D12G119700.2,Gohir.D12G193900.1,Gohir.A08G104000.1,Gohir.D12G119700.1	963	1847	58	670	171	649	466	988	234	727	237	720	407	786	305	275	186	453	679	1112	457	912	219	260	N	Down	0.0838835	Y	Down	1.98e-13	Y	Down	3.55e-08	N	Down	0.153949	Y	Down	3.92e-07	Y	Down	4.6e-05	N	Down	0.0432646
AT5G24270.1	1.40129	1.55818	Calcium-binding EF-hand family protein	Gohir.D11G015000.4,Gohir.D11G015000.1,Gohir.A12G237700.1,Gohir.D11G015000.2,Gohir.A12G237600.1	383	78	145	29	427	57	331	1187	185	249	254	356	143	799	115	169	229	318	98	41	167	89	115	57	Y	Up	8.42e-05	N	Up	0.04197	Y	Up	4.33e-15	N	Down	0.0849361	N	Down	0.296957	N	Down	0.232546	Y	Down	3.07e-07
AT2G16850.1	0.675794	1.55773	plasma membrane intrinsic protein 2%3B8	Gohir.A01G002300.1,Gohir.A12G039900.1,Gohir.A01G169400.1,Gohir.D02G226500.1,Gohir.A03G205200.1	1139	2748	713	1792	2099	2300	1951	2327	1516	2113	1178	1060	1871	2137	1774	2271	756	861	2034	5138	1721	3575	1208	1137	N	Down	0.0413846	Y	Down	0.00408424	N	Down	0.654594	N	Down	0.658811	Y	Down	0.00327557	N	Up	0.791776	N	Down	0.690651
AT3G18080.1	1.04372	1.55506	B-S glucosidase 44	Gohir.A01G220900.1,Gohir.D07G081200.1,Gohir.D07G081200.2,Gohir.D01G206300.1,Gohir.D01G207600.1,Gohir.D07G081100.1,Gohir.A09G051600.1,Gohir.A09G051600.2,Gohir.D09G052600.1,Gohir.D01G207700.1,Gohir.D01G206400.1	134	621	65	208	191	297	526	646	122	344	91	233	336	807	123	185	51	316	1336	1860	321	665	124	351	N	Down	0.0224554	Y	Down	0.000534398	N	Down	0.0636152	N	Down	0.621046	Y	Down	1.89e-12	N	Down	0.0114383	N	Down	0.00259358
AT5G59990.1	0.49078	1.52659	CCT motif family protein	Gohir.D05G099200.1,Gohir.D03G131400.1,Gohir.A03G036900.1,Gohir.D07G098900.1,Gohir.A07G094600.1,Gohir.A05G099300.1	378	94	269	227	775	187	234	264	178	305	465	428	139	195	434	557	307	280	103	30	135	88	90	120	Y	Up	0.000573456	N	Up	0.675803	Y	Up	1.48e-08	N	Down	0.769614	Y	Down	0.000154006	N	Up	0.755893	N	Down	0.358091
AT3G08510.2	0.0418202	1.51987	phospholipase C 2	Gohir.A06G163500.1,Gohir.A05G088100.1,Gohir.D04G067800.1,Gohir.A05G329800.1,Gohir.A10G236400.1,Gohir.A05G088200.1,Gohir.D05G089200.1	70	270	68	239	195	314	221	228	385	237	389	281	130	225	272	133	351	307	342	432	434	386	545	379	Y	Down	0.00194792	Y	Down	0.00018893	N	Down	0.0425914	N	Down	0.959994	Y	Up	0.00168528	N	Up	0.24281	N	Down	0.135775
AT1G66150.1	2.60881	1.51096	transmembrane kinase 1	Gohir.D09G098200.1,Gohir.D12G157200.1,Gohir.A12G154100.1,Gohir.D11G175300.1,Gohir.A11G169100.1	122	319	20	95	57	120	217	248	93	136	99	155	163	269	74	91	80	105	255	417	166	162	86	92	N	Down	0.0190476	Y	Down	0.000105932	N	Down	0.00792376	N	Down	0.759349	Y	Down	0.0277746	N	Down	0.18276	N	Down	0.148337
AT1G68220.1	0.546322	1.50662	aerobic coproporphyrinogen-III oxidase (DUF1218)	Gohir.D02G171800.1,Gohir.D02G171800.2,Gohir.A03G148800.1,Gohir.A05G314200.1	571	982	391	564	1111	1185	1437	1404	1242	1086	2845	2952	1607	2535	1185	884	3624	2653	1672	1099	1539	1003	3347	1519	N	Down	0.153805	N	Down	0.238426	N	Down	0.76194	N	Up	0.954548	N	Up	0.455988	N	Down	0.88011	N	Down	0.211884
AT3G01750.1	2.87299	1.50155	Ankyrin repeat family protein	Gohir.D11G069100.1,Gohir.A03G129000.1,Gohir.A03G129000.2,Gohir.A05G341100.2,Gohir.A05G341100.1,Gohir.D04G079300.1,Gohir.A11G064800.1,Gohir.D02G152800.1	652	1734	89	765	252	634	868	889	311	625	557	957	516	920	299	312	447	582	807	987	602	685	636	515	N	Down	0.0109776	Y	Down	2.76e-11	Y	Down	0.00336405	N	Down	0.953085	Y	Down	4.46e-08	N	Down	0.0355286	N	Down	0.0393572
AT3G13110.1	0.0166211	1.4959	serine acetyltransferase 2%3B2	Gohir.A01G089900.1,Gohir.D13G137600.1,Gohir.1Z034100.1,Gohir.A13G134100.1	873	194	863	299	2434	537	757	677	606	489	1718	2014	918	1261	604	595	2533	2070	899	380	475	355	947	788	Y	Up	0.00388412	Y	Up	0.000421916	Y	Up	2.87e-05	N	Up	0.785319	N	Up	0.0825878	N	Down	0.518721	N	Down	0.237018
AT3G16370.1	1.26303	1.48543	GDSL-like Lipase/Acylhydrolase superfamily protein	Gohir.D05G134600.1,Gohir.A10G064500.1,Gohir.D10G066000.1,Gohir.A10G064400.1	180	2645	75	1218	210	1717	231	409	100	479	13	192	442	1225	63	154	9	206	1247	1470	339	479	18	6	Y	Down	0.00241792	Y	Down	2.55e-14	Y	Down	0	N	Down	0.243541	Y	Down	4.63e-08	Y	Down	0.00201571	N	Down	0.0440801
AT4G34710.1	0.380272	1.4698	arginine decarboxylase 2	Gohir.A03G199500.2,Gohir.D13G096600.1,Gohir.D13G096600.2,Gohir.D02G220800.2,Gohir.D02G220800.1	164	436	126	354	349	423	325	284	295	304	175	214	194	238	354	349	132	212	355	383	217	203	148	146	N	Down	0.0159849	Y	Down	0.0010358	N	Down	0.389829	N	Up	0.758682	N	Down	0.817441	N	Down	0.512652	N	Down	0.560494
AT3G23050.1	2.4517	1.46713	indole-3-acetic acid 7	Gohir.A07G209000.1,Gohir.D07G214900.1,Gohir.D11G132700.1	465	2987	85	724	235	592	1164	2493	310	481	1326	1794	751	2717	131	225	593	1480	4951	5419	3141	5766	7795	6989	Y	Down	0.000115801	Y	Down	1.33e-05	Y	Down	0.00539196	N	Down	0.0596443	Y	Down	0.0262798	N	Down	0.223195	Y	Down	1.59e-06
AT3G17390.1	0.952627	1.46164	S-adenosylmethionine synthetase family protein	Gohir.A02G057600.1,Gohir.A08G121100.1,Gohir.A08G121100.2,Gohir.A08G121100.3,Gohir.D02G063400.1	1378	1920	712	1588	1961	1757	1362	2135	1072	2155	1298	1174	1165	2192	962	1504	884	1231	2072	2173	1329	1930	617	1554	N	Down	0.369589	N	Down	0.00891373	N	Up	0.646786	N	Down	0.263388	Y	Down	8.16e-06	N	Up	0.767147	N	Down	0.0158596
AT1G29195.1	2.06667	1.45588	phosphatidylinositol 4-phosphate 5-kinase MSS4-like protein	Gohir.A10G036900.1,Gohir.A05G154600.1,Gohir.A06G131100.1,Gohir.D10G037500.1,Gohir.D05G157600.1,Gohir.D06G137200.1	310	680	74	179	203	250	1433	976	566	474	1168	642	580	962	575	388	851	436	690	408	578	679	680	371	N	Down	0.0430423	N	Down	0.0360174	N	Down	0.454006	N	Up	0.343082	N	Up	0.155234	N	Up	0.0192728	N	Down	0.0696932
AT1G50900.1	0.0400774	1.45017	Ankyrin repeat family protein	Gohir.A01G077300.1,Gohir.A04G019300.1,Gohir.D01G064800.1,Gohir.D05G366500.1	292	855	284	652	776	759	602	760	233	492	394	651	569	995	270	283	459	736	1155	2046	566	836	358	503	N	Down	0.00647499	Y	Down	0.00577815	N	Up	0.918241	N	Down	0.586079	Y	Down	1.8e-05	N	Down	0.0580807	N	Down	0.0441332
AT3G03660.1	3.08082	1.44915	WUSCHEL related homeobox 11	Gohir.A11G300200.1,Gohir.D11G315100.1	2166	1	256	1	699	3	325	709	69	441	58	179	249	298	203	977	97	186	3	0	0	0	0	0	Y	Up	0	Y	Up	3.59e-10	Y	Up	0	N	Down	0.064911	Y	Down	0	N	Down	0.0380987	N	Down	0.587692
AT4G18030.1	1.71285	1.44179	S-adenosyl-L-methionine-dependent methyltransferases superfamily protein	Gohir.D12G213300.1,Gohir.A12G210600.1,Gohir.A12G210600.3,Gohir.A12G210600.2,Gohir.D12G213300.2,Gohir.D03G169700.1,Gohir.A12G210800.1	613	1400	187	586	508	717	1106	1281	618	814	545	532	615	1062	535	466	429	471	1594	986	970	1136	423	391	N	Down	0.0314856	Y	Down	0.000191138	N	Down	0.109333	N	Down	0.716473	Y	Down	0.0213704	N	Up	0.928627	N	Down	0.114187
AT5G56480.1	0.15451	1.43991	Bifunctional inhibitor/lipid-transfer protein/seed storage 2S albumin superfamily protein	Gohir.A12G212400.1,Gohir.D12G214900.1	128	0	115	7	312	24	353	173	72	3093	19	28	88	68	166	707	16	80	2	28	19	93	207	289	Y	Up	0.00218364	Y	Up	1.84e-09	Y	Up	6.04e-09	N	Up	0.107462	Y	Down	0	N	Down	0.481702	N	Up	0.822022
AT5G60920.1	0.423808	1.4347	COBRA-like extracellular glycosyl-phosphatidyl inositol-anchored protein family	Gohir.D12G186700.1,Gohir.A12G183700.1	330	1014	246	675	665	788	578	936	342	782	371	528	529	975	373	587	290	619	1030	1119	565	609	220	220	Y	Down	0.00440636	Y	Down	0.00086476	N	Down	0.421658	N	Down	0.241186	Y	Down	0.00116969	N	Down	0.27329	N	Down	0.0300455
AT2G18969.1	3.35003	1.42681	transcription factor/transcription regulator	Gohir.D13G216400.1,Gohir.A13G212300.1	622	4943	61	415	164	790	523	1037	47	159	46	277	266	994	21	113	36	85	589	729	96	127	16	9	N	Down	0.0166224	Y	Down	0.000872846	N	Down	0.0103554	N	Down	0.237117	Y	Down	4.67e-05	N	Down	0.194857	Y	Down	6.91e-06
AT1G16880.1	0.996031	1.4259	uridylyltransferase-like protein	Gohir.D05G178200.1,Gohir.D05G178200.3,Gohir.D05G178200.2,Gohir.D06G161300.1,Gohir.A06G154600.1,Gohir.A05G175200.1	363	711	182	518	489	621	362	649	406	556	300	379	314	571	381	241	348	490	608	1492	335	912	340	438	N	Down	0.0809061	Y	Down	0.000696283	N	Down	0.268102	N	Down	0.164403	N	Down	0.0356827	N	Down	0.398313	N	Down	0.0477686
AT5G28640.1	0.694928	1.42517	SSXT family protein	Gohir.D11G261100.1,Gohir.D11G261100.2,Gohir.A08G216900.1,Gohir.A11G250400.2,Gohir.A11G250400.3,Gohir.A11G250400.1,Gohir.D08G233900.1,Gohir.D13G174400.1,Gohir.A08G216900.2,Gohir.A13G169000.1	947	2937	585	1168	1571	2520	1675	2550	359	1282	1102	2845	1934	3495	404	853	1863	2718	1386	1482	540	526	529	297	Y	Down	0.00339267	N	Down	0.0674357	N	Down	0.0216724	N	Down	0.293304	Y	Down	1.02e-11	N	Down	0.00425364	N	Down	0.0207595
AT5G03120.1	1.37426	1.40582	transmembrane protein	Gohir.A01G216400.1,Gohir.D01G205200.1,Gohir.A13G025100.1,Gohir.D13G023800.1	407	6577	157	1282	416	2208	506	1043	203	287	489	929	574	1648	86	104	448	1021	2476	3043	2178	3121	1063	832	Y	Down	0.00426008	Y	Down	2.84e-11	Y	Down	2.92e-11	N	Down	0.0805562	N	Down	0.0508809	N	Down	0.342565	Y	Down	0.00128338
AT2G48020.2	1.46073	1.40248	Major facilitator superfamily protein	Gohir.A12G006900.1,Gohir.A08G070900.1,Gohir.D12G006300.1	278	650	101	358	267	407	69	223	57	200	24	177	33	265	66	66	68	264	204	223	83	97	113	103	N	Down	0.0310445	Y	Down	8.26e-05	N	Down	0.234878	N	Down	0.0158217	Y	Down	1.63e-05	Y	Down	1.03e-07	N	Down	0.0253418
AT1G61350.1	1.87299	1.40078	ARM repeat superfamily protein	Gohir.D10G022200.1,Gohir.A10G021400.1,Gohir.D05G168800.1,Gohir.D06G128300.1,Gohir.A05G165800.1,Gohir.A06G123400.1	326	911	89	521	235	571	336	485	116	272	171	369	190	514	126	185	115	334	367	745	225	311	310	195	N	Down	0.00893711	Y	Down	4.06e-08	Y	Down	8.15e-05	N	Down	0.386353	Y	Down	0.000167361	N	Down	0.00758007	N	Down	0.0105301
AT4G32330.2	0.604807	1.39593	TPX2 (targeting protein for Xklp2) protein family	Gohir.A13G181500.1,Gohir.D13G189300.1,Gohir.D06G100200.1,Gohir.D05G057100.1,Gohir.D07G032200.1	549	1617	361	952	950	1359	1222	1699	764	1188	958	1234	782	1521	812	714	823	1029	1327	1712	1093	1376	1420	1049	Y	Down	0.00536238	Y	Down	0.00115783	N	Down	0.087237	N	Down	0.411228	Y	Down	0.000168481	N	Down	0.313138	N	Down	0.0134967
AT5G48820.1	0.579549	1.38535	inhibitor/interactor with cyclin-dependent kinase	Gohir.A08G194300.1,Gohir.D08G212100.1,Gohir.A10G092200.1,Gohir.D12G088300.1,Gohir.A12G070500.2,Gohir.A12G070500.1	266	652	178	624	465	601	329	262	188	279	309	355	145	314	226	262	287	254	270	304	244	197	339	202	N	Down	0.022861	Y	Down	4.31e-05	N	Down	0.23621	N	Up	0.610872	Y	Down	0.00512408	N	Down	0.622958	N	Down	0.0240215
AT5G58800.1	0.0741818	1.38297	Quinone reductase family protein	Gohir.D03G116900.1	419	663	398	889	1038	710	275	365	350	590	818	694	112	231	616	524	760	848	391	213	707	281	935	350	N	Down	0.40924	N	Down	0.00829325	N	Up	0.0718672	N	Down	0.512789	Y	Down	3.68e-05	N	Up	0.576227	N	Down	0.0558199
AT1G65295.1	0.739183	1.35267	ubiquitin carboxyl-terminal hydrolase	Gohir.A13G154500.1,Gohir.D04G026200.1,Gohir.D13G159200.1,Gohir.D13G092000.1,Gohir.A05G391000.1	217	1350	130	318	332	424	1363	880	447	253	670	353	1816	1223	320	190	618	395	1334	993	479	394	350	206	N	Down	0.0617308	Y	Down	0.00432536	N	Down	0.272886	N	Up	0.279993	Y	Up	1.97e-05	N	Up	0.117347	N	Up	0.230753
AT2G47730.1	0.816778	1.35076	glutathione S-transferase phi 8	Gohir.D11G222600.1,Gohir.D12G095900.1	384	1324	218	607	556	595	500	719	347	402	449	380	376	671	374	309	379	569	1223	1363	947	866	488	310	Y	Down	0.00173138	Y	Down	0.000776325	N	Down	0.752923	N	Down	0.411939	N	Down	0.261194	N	Up	0.531733	N	Down	0.048644
AT5G55630.2	0.562681	1.34822	Outward rectifying potassium channel protein	Gohir.D13G136900.2,Gohir.A01G090800.1,Gohir.A06G156200.1,Gohir.D01G076100.1	257	472	174	425	443	551	577	600	185	421	352	480	568	742	242	251	356	416	497	345	204	211	149	94	N	Down	0.217034	Y	Down	0.00400966	N	Down	0.313613	N	Down	0.928041	Y	Down	8.03e-08	N	Down	0.339542	N	Down	0.343098
AT1G07300.1	1.61449	1.30826	josephin protein-like protein	Gohir.A05G089700.1,Gohir.A03G049600.1,Gohir.D07G106900.1,Gohir.A07G102900.1,Gohir.D03G117700.1,Gohir.D05G090600.1	1234	1425	403	432	998	323	2733	1363	1068	350	3679	1820	1476	1444	1071	563	8047	1761	1922	365	1736	167	915	49	N	Down	0.75036	N	Down	0.838118	N	Up	0.0221011	N	Up	0.363657	Y	Up	1.7e-14	N	Up	0.2852	N	Up	0.931904
AT3G45850.1	3.18587	1.28293	P-loop containing nucleoside triphosphate hydrolases superfamily protein	Gohir.A05G099500.1,Gohir.A03G036500.1,Gohir.D03G131700.1,Gohir.D05G099400.1	273	535	30	228	73	86	197	264	129	133	126	133	69	148	114	89	82	85	165	289	144	127	62	30	N	Down	0.0857796	Y	Down	1.4e-08	N	Down	0.594758	N	Down	0.513694	N	Down	0.877985	N	Down	0.854966	N	Down	0.147084
AT1G10200.1	0.0755166	1.27673	GATA type zinc finger transcription factor family protein	Gohir.A06G024400.1,Gohir.A03G182100.1,Gohir.D12G277100.1,Gohir.D02G203800.1,Gohir.D04G160000.1,Gohir.A04G118300.1,Gohir.A02G112200.1,Gohir.D06G021500.1	451	2309	428	1561	1037	3136	1737	1784	811	1256	633	852	1114	2063	477	573	264	841	2433	3656	2671	3544	714	1026	N	Down	0.0229311	Y	Down	0.00554173	Y	Down	1.29e-07	N	Down	0.945018	Y	Down	0.000181124	N	Down	0.273086	N	Down	0.0190644
AT5G67050.1	3.60486	1.27302	alpha/beta-Hydrolases superfamily protein	Gohir.D11G050100.1,Gohir.D11G050400.1,Gohir.A11G046700.1	292	550	24	168	58	208	592	702	102	166	34	35	503	759	55	93	33	19	763	1867	94	397	10	37	N	Down	0.120011	Y	Down	2.54e-07	N	Down	0.0141606	N	Down	0.682136	Y	Down	0.00305321	N	Down	0.953043	N	Down	0.148204
AT1G19980.1	2.09337	1.26024	cytomatrix protein-like protein	Gohir.A05G186500.1,Gohir.A05G257000.1,Gohir.D05G258500.1,Gohir.D05G189400.2,Gohir.D05G189400.1	367	586	86	225	206	181	477	366	187	271	148	114	295	436	150	145	178	146	553	500	271	412	145	220	N	Down	0.274684	Y	Down	0.00309678	N	Up	0.647201	N	Up	0.531754	Y	Down	0.00983281	N	Up	0.521231	N	Down	0.245478
AT1G17430.1	3.36613	1.12286	alpha/beta-Hydrolases superfamily protein	Gohir.D06G201500.1,Gohir.A06G193700.1	464	434	45	125	98	120	242	222	176	83	214	153	251	241	114	61	228	125	221	183	159	124	101	77	N	Up	0.859302	Y	Down	0.00468659	N	Down	0.451583	N	Up	0.850268	Y	Up	8.74e-06	N	Up	0.358252	N	Up	0.903357
AT4G19120.1	2.47705	1.09433	S-adenosyl-L-methionine-dependent methyltransferases superfamily protein	Gohir.D12G205600.2,Gohir.A12G202900.3,Gohir.D08G171300.1,Gohir.D12G205600.1,Gohir.A08G150200.2,Gohir.A08G150200.1	206	516	37	136	79	70	105	164	183	157	57	86	51	93	141	149	20	90	132	142	99	122	26	42	N	Down	0.0822795	Y	Down	0.00108735	N	Up	0.640326	N	Down	0.361318	N	Up	0.487061	N	Down	0.399804	N	Down	0.239458
AT2G33810.1	2.14254	1.07566	squamosa promoter binding protein-like 3	Gohir.D10G027600.1,Gohir.D10G027600.2,Gohir.A10G027200.1	287	5263	65	1320	137	1565	2368	1371	265	595	935	512	1955	1822	293	320	448	527	2468	1428	358	219	85	58	Y	Down	9.92e-06	Y	Down	3.77e-09	Y	Down	0	N	Up	0.397162	Y	Down	1.1e-09	N	Up	0.114463	N	Up	0.785466
AT5G62890.1	3.13728	1.06369	Xanthine/uracil permease family protein	Gohir.A03G061800.3,Gohir.D12G277000.1	1267	1583	144	574	301	385	844	819	407	513	381	272	657	930	339	448	159	268	891	1042	300	393	142	131	N	Down	0.547255	Y	Down	9.18e-06	N	Down	0.278392	N	Up	0.941224	N	Down	0.066919	N	Up	0.221137	N	Down	0.208809
AT3G59080.1	3.20945	1.05889	Eukaryotic aspartyl protease family protein	Gohir.D07G086100.1,Gohir.A07G080500.1	111	5	12	16	25	17	13	7	82	71	23	54	3	3	96	60	16	52	9	26	11	17	19	70	Y	Up	6.21e-08	N	Down	0.602168	N	Up	0.421205	N	Up	0.602756	N	Up	0.69795	N	Down	0.0746729	N	Equal	0.956204
AT5G01090.1	1.70131	1.01694	Concanavalin A-like lectin family protein	Gohir.D13G018300.1,Gohir.A10G228200.1,Gohir.D09G158100.1,Gohir.A13G017200.1,Gohir.D10G242200.1,Gohir.A04G087100.1,Gohir.D04G127400.1,Gohir.A09G162500.1	413	2289	127	670	257	656	698	703	216	189	322	315	645	919	178	213	246	253	721	986	177	237	175	141	Y	Down	0.00432217	Y	Down	4.95e-07	Y	Down	6.57e-05	N	Down	0.988889	N	Up	0.374668	N	Up	0.933795	N	Down	0.219796
AT4G39210.1	1.70284	0.965235	Glucose-1-phosphate adenylyltransferase family protein	Gohir.A13G033500.2,Gohir.A13G033500.1,Gohir.A03G195800.2,Gohir.A03G195800.1,Gohir.D13G031400.1,Gohir.D02G216900.2,Gohir.D02G216900.1	752	576	231	613	451	620	491	528	150	215	404	639	201	521	137	352	294	629	756	217	1243	712	527	354	N	Up	0.473079	Y	Down	0.00127469	N	Down	0.491826	N	Down	0.861649	N	Down	0.411869	N	Down	0.352907	N	Down	0.0448697
AT4G14550.1	2.44968	0.963931	indole-3-acetic acid inducible 14	Gohir.D09G224500.1,Gohir.A09G222400.1,Gohir.A02G035300.1,Gohir.A11G127300.1	885	6553	162	1742	316	2375	602	2202	131	703	546	2607	499	3254	53	197	391	2496	7324	6710	5810	8990	5837	6304	N	Down	0.011358	Y	Down	3.73e-06	Y	Down	0	N	Down	0.00177133	Y	Down	4.14e-06	Y	Down	1.7e-09	Y	Down	0.000610117
AT3G11600.1	1.83056	0.925999	E3 ubiquitin-protein ligase	Gohir.D04G095700.1,Gohir.A07G111600.1,Gohir.A11G318100.1,Gohir.D01G192900.1,Gohir.A05G078800.1,Gohir.D09G097200.1,Gohir.D07G115300.1,Gohir.D11G337300.1,Gohir.A04G060300.1,Gohir.A01G202900.1,Gohir.D05G081700.1	3948	1122	1110	925	2109	904	1555	401	1934	291	1474	398	1271	1073	1252	573	1278	335	729	223	671	372	1090	381	Y	Up	0.000489808	N	Up	0.56573	Y	Up	0.000274986	N	Up	0.0534999	Y	Up	1.21e-05	Y	Up	5.99e-07	N	Up	0.682837
AT5G14360.1	3.51129	0.923038	Ubiquitin-like superfamily protein	Gohir.A07G225000.1,Gohir.A09G031700.1,Gohir.D07G232200.1,Gohir.D09G031700.1	878	1550	77	364	146	297	1246	1644	120	179	389	557	658	1085	85	112	425	386	1596	1149	590	696	292	529	N	Down	0.280156	Y	Down	0.000273356	Y	Down	0.00335197	N	Down	0.673361	Y	Down	0.0116123	N	Down	0.352109	N	Down	0.0745598
AT1G49750.1	2.43181	0.919978	Leucine-rich repeat (LRR) family protein	Gohir.A04G119900.1,Gohir.D01G007500.1,Gohir.D04G161500.1,Gohir.A01G007400.1	750	1103	139	1100	263	954	536	1101	339	1557	87	219	548	1068	363	413	38	236	877	1482	186	684	47	140	N	Down	0.30245	Y	Down	6.46e-11	Y	Down	6.61e-09	N	Down	0.0809379	Y	Down	0	N	Down	0.0226606	N	Down	0.0300321
AT1G20030.2	1.67769	0.901992	Pathogenesis-related thaumatin superfamily protein	Gohir.A01G110700.1,Gohir.A01G110700.2,Gohir.A01G110700.3,Gohir.A04G069700.1,Gohir.D09G140300.1,Gohir.D04G108100.1,Gohir.D01G097300.1,Gohir.D02G098200.1,Gohir.D02G098200.3,Gohir.D02G098200.2,Gohir.D02G098200.4,Gohir.D04G108300.1	755	621	236	352	441	341	259	233	234	357	432	404	146	201	443	415	352	394	182	212	170	181	342	129	N	Up	0.600723	N	Down	0.187351	N	Up	0.249343	N	Up	0.814373	N	Down	0.0438708	N	Up	0.79634	N	Down	0.582488
AT5G54790.1	3.30378	0.874469	CTD small phosphatase-like protein	Gohir.D01G063800.1,Gohir.D13G145200.1,Gohir.A13G140400.1,Gohir.A01G076300.1	237	34	24	22	44	12	155	47	23	136	26	10	41	69	32	176	52	55	0	0	0	3	0	0	Y	Up	1.11e-05	N	Up	0.881075	N	Up	0.107792	N	Up	0.0273617	Y	Down	0.000275061	N	Up	0.286839	N	Down	0.382893
AT1G70830.1	2.22115	0.853779	MLP-like protein 28	Gohir.D02G143200.1,Gohir.D02G143300.1,Gohir.A03G119800.1,Gohir.D01G144100.1,Gohir.D06G122700.1	387	4275	83	615	150	535	336	511	62	81	12	237	305	1175	28	119	13	244	8478	4682	3895	4586	1153	844	N	Down	0.044238	Y	Down	8.8e-05	Y	Down	0.00480271	N	Down	0.440488	N	Down	0.500452	N	Down	0.0211303	N	Down	0.119552
AT5G11420.1	3.60881	0.847997	transmembrane protein, putative (Protein of unknown function, DUF642)	Gohir.A07G038200.1,Gohir.D07G042300.1	122	2527	10	392	18	335	79	609	3	281	0	98	36	413	7	49	0	62	665	1590	484	1271	26	25	Y	Down	0.000124204	Y	Down	0.0003674	Y	Down	6.44e-06	N	Down	0.0537198	Y	Down	0	Y	Down	0.000201918	Y	Down	2.05e-07
AT5G63530.1	2.62599	0.838719	farnesylated protein 3	Gohir.A05G176200.1,Gohir.A07G049700.1	321	1112	52	215	93	260	418	396	87	101	118	111	184	311	84	111	71	76	190	252	57	67	26	32	Y	Down	0.00176617	N	Down	0.0174716	Y	Down	0.000632978	N	Up	0.900709	N	Down	0.398976	N	Up	0.854796	N	Down	0.120308
AT5G54530.1	2.4341	0.829115	serine protease, putative (Protein of unknown function, DUF538)	Gohir.A01G072100.1,Gohir.D05G363700.1,Gohir.D01G058900.1,Gohir.A11G281700.1,Gohir.D11G294300.1	508	1141	94	662	167	459	662	701	206	368	329	295	293	527	118	327	97	261	306	283	200	274	121	68	N	Down	0.0355299	Y	Down	1.51e-09	Y	Down	1.37e-05	N	Down	0.889192	Y	Down	0.0208219	N	Up	0.700322	N	Down	0.053786
AT2G33420.1	3.24969	0.802554	hypothetical protein (DUF810)	Gohir.D10G159800.1,Gohir.D02G047400.1,Gohir.A01G025300.1,Gohir.D01G023500.1,Gohir.A09G228100.1,Gohir.A01G025300.2,Gohir.A02G041700.1,Gohir.D09G229200.1,Gohir.A10G108000.1	409	11	43	12	75	16	21	6	31	48	20	5	11	7	23	43	7	18	38	22	31	33	28	63	Y	Up	6.44e-15	N	Up	0.0280374	N	Up	1.64e-05	N	Up	0.2081	N	Down	0.183432	N	Up	0.0700635	N	Up	0.659044
AT3G50900.1	2.58095	0.77961	hypothetical protein	Gohir.D12G063500.1,Gohir.A12G063700.1,Gohir.D11G189500.1,Gohir.A11G183100.1	359	350	60	119	103	176	142	258	76	167	42	56	172	292	94	69	33	100	135	165	59	148	59	209	N	Up	0.967061	N	Down	0.0532811	N	Down	0.0498248	N	Down	0.276973	Y	Down	0.00548041	N	Down	0.518562	N	Down	0.137743
AT5G42650.1	1.68072	0.73016	allene oxide synthase	Gohir.D06G011000.1,Gohir.A04G115900.1,Gohir.D12G041900.1,Gohir.D02G093300.1,Gohir.A03G115300.1,Gohir.D05G262900.1,Gohir.A06G013200.1,Gohir.A06G013400.1,Gohir.A03G115300.2,Gohir.A05G260700.1,Gohir.A12G030500.1,Gohir.D06G010900.1,Gohir.D06G010700.1,Gohir.D06G010800.1,Gohir.A12G030400.1,Gohir.D12G042100.1	545	880	170	446	282	453	624	1244	360	792	206	554	351	836	424	455	165	572	547	543	276	487	311	584	N	Down	0.206174	Y	Down	0.0017262	N	Down	0.0370156	N	Down	0.0923777	Y	Down	1.7e-08	Y	Down	0.000360663	N	Down	0.00270376
AT1G24160.2	1.70761	0.720263	triadin	Gohir.A03G143900.1,Gohir.D02G167000.1,Gohir.D13G120100.1	454	584	139	399	229	315	459	414	369	478	343	303	293	332	373	252	261	261	446	460	459	514	570	483	N	Down	0.504963	Y	Down	0.000718158	N	Down	0.16839	N	Up	0.80452	N	Down	0.0433737	N	Up	0.656567	N	Down	0.692136
AT5G25880.1	1.65418	0.720222	NADP-malic enzyme 3	Gohir.A05G045600.1,Gohir.A05G045600.2,Gohir.D05G047300.1,Gohir.D07G025100.1,Gohir.D06G091100.1,Gohir.1Z070800.2,Gohir.1Z070800.1,Gohir.A06G091800.1	982	321	312	287	514	303	400	457	757	809	519	646	350	505	888	617	574	671	597	620	838	886	1007	1106	Y	Up	0.00262612	N	Up	0.782788	N	Up	0.0175266	N	Down	0.751661	N	Down	0.576598	N	Down	0.404156	N	Down	0.228143
AT1G05210.1	1.94829	0.684358	Transmembrane protein 97, Putative	Gohir.A12G156800.1,Gohir.D12G159600.1,Gohir.D12G159900.1,Gohir.A12G157000.1	3535	4498	916	1177	1472	1458	2235	2991	248	2686	33	80	2939	4304	410	1469	28	97	10878	4546	882	2057	638	4663	N	Down	0.509134	N	Down	0.447517	N	Up	0.961315	N	Down	0.536566	Y	Down	0.00366229	N	Down	0.276185	N	Down	0.193855
AT3G25400.1	1.49696	0.681667	dCTP pyrophosphatase-like protein	Gohir.D10G155900.1,Gohir.A07G069800.1,Gohir.A10G110000.1,Gohir.A07G090500.1,Gohir.A07G197000.1,Gohir.D07G074500.1,Gohir.A11G141900.1,Gohir.A02G016000.1,Gohir.D07G095200.1,Gohir.D11G148200.1,Gohir.D02G017400.1	2687	2429	952	1423	1527	1232	3245	4129	2007	1319	5597	4008	1335	3689	1119	561	5879	3590	5263	560	4120	1266	4602	713	N	Up	0.800492	N	Down	0.163591	N	Up	0.43996	N	Down	0.758172	Y	Up	0.000959964	N	Up	0.219674	N	Down	0.00385317
AT5G01075.1	3.40405	0.625604	Glycosyl hydrolase family 35 protein	Gohir.A05G208400.1,Gohir.D05G211900.2,Gohir.D05G211900.1,Gohir.A06G023200.1,Gohir.D06G020400.1,Gohir.D06G020400.2	741	337	70	61	108	92	1834	282	1229	33	673	53	1010	560	778	111	315	4	730	431	598	47	338	18	N	Up	0.0422724	N	Up	0.726917	N	Up	0.733705	N	Up	0.0578763	Y	Up	3.66e-11	Y	Up	1.1e-06	N	Up	0.32528
AT5G46050.1	2.98538	0.529619	peptide transporter 3	Gohir.D07G157200.1,Gohir.A02G041600.1,Gohir.D02G047300.1,Gohir.A07G150700.1,Gohir.A07G204900.1,Gohir.D07G210900.1	982	55	124	30	179	34	162	78	81	115	72	28	89	93	55	110	64	43	102	81	97	93	106	170	Y	Up	1.25e-12	N	Up	0.0466382	Y	Up	3.31e-08	N	Up	0.134817	N	Down	0.207339	N	Up	0.0321558	N	Down	0.92191
AT5G50335.1	2.44846	0.459432	hypothetical protein	Gohir.A12G188200.1,Gohir.D12G191000.1	131	2765	24	743	33	2118	1447	1593	43	86	54	302	1241	1943	22	81	57	63	4398	6990	1627	6430	394	2370	Y	Down	0.0017407	Y	Down	0.00405958	Y	Down	3.89e-15	N	Down	0.900309	Y	Down	0.00559926	N	Down	0.20313	N	Down	0.0871004
AT2G39700.1	1.67949	0.453226	expansin A4	Gohir.D03G124600.1,Gohir.A04G082900.1,Gohir.D05G095500.1,Gohir.A05G095200.1,Gohir.A09G155600.1,Gohir.D04G121700.1,Gohir.D10G232600.1,Gohir.D09G151100.2,Gohir.A11G327100.1,Gohir.A05G095100.1,Gohir.D03G124400.1,Gohir.A01G222100.1,Gohir.A09G155600.2,Gohir.A03G043000.1,Gohir.D09G151100.1,Gohir.D01G211600.1,Gohir.D13G019800.1,Gohir.A07G098800.1,Gohir.D11G346000.1,Gohir.A10G220300.1,Gohir.D07G103300.1,…	2239	3260	699	1073	957	942	3838	4091	1202	2664	1490	966	2867	3807	814	4547	787	932	2989	3559	537	1610	168	427	N	Down	0.308059	N	Down	0.141294	N	Up	0.959041	N	Down	0.87149	Y	Down	6.43e-09	N	Up	0.0834718	N	Down	0.263083
AT2G17560.1	2.70184	0.451107	high mobility group B4	Gohir.A07G171000.1,Gohir.D07G177800.1,Gohir.1Z057600.1	514	77	79	83	108	77	210	63	94	67	87	93	179	66	120	112	115	46	918	759	141	141	159	141	Y	Up	2.02e-06	N	Down	0.928907	N	Up	0.279208	N	Up	0.241876	N	Up	0.147269	N	Down	0.867607	N	Up	0.0157311
AT1G29160.1	2.33567	0.442388	Dof-type zinc finger DNA-binding family protein	Gohir.D10G038200.1,Gohir.A06G131000.1,Gohir.A10G037400.1,Gohir.D05G157900.1,Gohir.A05G154900.1,Gohir.D06G137100.1	1055	155	209	122	284	173	293	88	298	187	687	316	92	73	380	322	746	271	121	49	125	93	364	312	Y	Up	0.000829505	N	Up	0.0931313	N	Up	0.0365787	N	Up	0.00978292	N	Up	0.073527	N	Up	0.00366441	N	Up	0.638066
AT1G64380.1	1.81034	0.430634	Integrase-type DNA-binding superfamily protein	Gohir.A08G110900.1,Gohir.D12G237300.1,Gohir.D09G185300.1,Gohir.D08G130900.1,Gohir.A12G236100.1,Gohir.A09G190700.1,Gohir.A11G024900.1,Gohir.D11G024500.1	242	1025	69	314	93	257	55	58	150	112	85	124	46	81	127	127	115	94	82	213	41	73	212	412	Y	Down	0.000349185	Y	Down	4.66e-06	Y	Down	5.83e-05	N	Down	0.913164	N	Up	0.0620029	N	Down	0.263852	N	Down	0.420344
AT4G30190.1	1.73537	0.408056	H[+]-ATPase 2	Gohir.D05G004400.1,Gohir.A06G106100.1,Gohir.A05G004000.1,Gohir.D08G029800.1,Gohir.A08G019200.1	2414	636	725	745	962	351	1044	1154	1607	1227	1017	1047	675	937	1536	1369	639	1126	478	485	520	445	615	750	Y	Up	0.000251586	N	Down	0.924211	Y	Up	3.68e-06	N	Down	0.805009	Y	Up	0.0182451	N	Down	0.925365	N	Down	0.233941
AT3G12750.1	1.56301	0.404494	zinc transporter 1 precursor	Gohir.D01G085100.1,Gohir.A08G051100.1,Gohir.D06G110700.1,Gohir.A01G100600.1,Gohir.A08G050900.1,Gohir.D08G060800.1,Gohir.D01G131800.1	913	170	309	175	409	187	471	472	129	271	247	322	459	376	288	617	236	227	236	56	78	99	141	124	Y	Up	1.01e-05	N	Up	0.0658618	Y	Up	0.00155336	N	Down	0.991926	Y	Down	5.1e-07	N	Down	0.348853	N	Up	0.499913
AT1G31650.1	3.25037	0.349584	RHO guanyl-nucleotide exchange factor 14	Gohir.A08G148100.1,Gohir.A07G005600.2,Gohir.D07G006400.2,Gohir.D08G169300.1,Gohir.D08G169300.2	590	490	62	170	79	121	282	316	274	343	152	200	130	424	167	206	107	144	301	404	113	93	22	26	N	Up	0.624813	Y	Down	0.00306374	N	Down	0.12739	N	Down	0.799023	N	Down	0.0950242	N	Down	0.560043	Y	Down	0.000868019
AT5G64440.1	2.56451	0.299961	fatty acid amide hydrolase	Gohir.D13G047700.1,Gohir.D12G018200.1,Gohir.A12G017600.2,Gohir.D10G107300.1,Gohir.D10G107300.2,Gohir.A11G058000.1,Gohir.A11G058000.2,Gohir.D11G062200.1,Gohir.A05G382400.1,Gohir.D04G032800.1,Gohir.D04G032800.2,Gohir.D01G147500.2,Gohir.D01G147500.3,Gohir.D01G147500.4,Gohir.D01G147500.5,Gohir.D01G147500.6,Gohir.A12G017600.1,Gohir.D07G172800.1,Gohir.D01G147500.1,Gohir.A10G067900.1,Gohir.D05G115500.1,…	1331	681	225	517	277	601	645	413	889	493	499	269	409	480	507	416	396	329	537	630	526	426	495	289	N	Up	0.0665428	Y	Down	0.00589563	Y	Down	0.00046921	N	Up	0.282407	Y	Up	0.000176144	N	Up	0.0239227	N	Down	0.58433
AT1G73177.1	3.00504	0.297722	bonsai	Gohir.A13G102600.1,Gohir.A13G102600.2,Gohir.A13G102600.3,Gohir.A13G102600.4,Gohir.D13G105800.1,Gohir.D13G105800.2	9457	2005	1178	1156	1448	920	1706	1359	941	1072	1241	1039	1796	2297	977	1126	1677	1524	2282	1482	1396	1019	686	667	Y	Up	0.00297406	N	Up	0.947745	N	Up	0.0298285	N	Up	0.735916	N	Down	0.263107	N	Up	0.53249	N	Down	0.43124
AT5G65140.1	2.17635	0.296698	Haloacid dehalogenase-like hydrolase (HAD) superfamily protein	Gohir.D03G036500.1,Gohir.D12G096100.1,Gohir.A02G144100.1,Gohir.1Z025500.1,Gohir.D12G096400.1,Gohir.D11G222900.1,Gohir.D11G222900.3	2138	596	473	248	581	415	194	102	1052	192	404	192	96	121	1202	235	327	125	583	187	483	157	576	269	Y	Up	0.000465495	N	Up	0.0321975	N	Up	0.126694	N	Up	0.177759	Y	Up	4.29e-07	N	Up	0.00891359	N	Down	0.773286
AT4G30380.1	1.81176	0.290709	Barwin-related endoglucanase	Gohir.D13G027300.1,Gohir.1Z053600.2,Gohir.D12G073800.1,Gohir.A05G019400.1,Gohir.D05G020500.1,Gohir.A13G029200.1	1148	2337	327	1267	400	1094	167	283	152	866	112	1064	170	564	159	455	226	1404	197	352	278	541	367	739	N	Down	0.0990045	Y	Down	6.95e-06	Y	Down	3.36e-06	N	Down	0.283595	Y	Down	0	Y	Down	3.33e-15	N	Down	0.0176594
AT3G62690.1	2.53201	0.272389	AtL5	Gohir.A08G077300.1,Gohir.A11G113700.1,Gohir.D11G118700.1,Gohir.D08G086900.1	5483	205	948	188	1145	199	2238	265	3258	128	2448	157	856	706	2542	588	1730	53	434	79	1204	54	2330	46	Y	Up	1.11e-16	N	Up	0.0767897	Y	Up	1.07e-14	N	Up	0.118963	Y	Up	7.08e-05	Y	Up	1.06e-07	N	Up	0.817545
AT1G73165.1	3.8528	0.243659	CLAVATA3/ESR-RELATED 1	Gohir.A10G030700.1,Gohir.D05G159500.1,Gohir.D10G031600.1,Gohir.D05G344900.1	13899	980	962	82	1139	8	356	382	169	337	307	696	631	318	552	751	953	809	0	0	0	0	9	5	Y	Up	3.49e-07	Y	Up	2.87e-09	Y	Up	1.33e-11	N	Down	0.866251	Y	Down	7.56e-06	N	Down	0.0125269	N	Up	0.593842
AT5G64530.1	3.44441	0.234394	xylem NAC domain 1	Gohir.D12G014600.1,Gohir.D12G014600.2,Gohir.A13G065500.1,Gohir.D04G031800.1,Gohir.D04G031800.2,Gohir.A12G013900.1,Gohir.A05G383500.1,Gohir.D02G194600.1,Gohir.A03G171400.1,Gohir.D13G056200.1	10984	2488	1009	3090	1187	2740	547	360	233	1527	262	243	896	323	2254	2608	308	202	34	105	66	108	152	483	Y	Up	3.73e-05	N	Down	0.0505495	Y	Down	0.0022635	N	Up	0.31757	Y	Down	2.89e-15	N	Up	0.789209	N	Up	0.398664
AT3G02850.1	2.58496	0.232661	STELAR K+ outward rectifier	Gohir.D02G120300.1,Gohir.D02G120300.2,Gohir.A05G109800.1,Gohir.D05G012600.1,Gohir.A03G091900.1,Gohir.A03G091900.2,Gohir.D05G110100.1,Gohir.D05G110100.2,Gohir.D02G120500.2,Gohir.D02G120500.1	480	94	80	77	94	81	181	234	167	145	288	252	126	179	132	118	260	223	191	111	291	218	277	144	Y	Up	4.41e-05	N	Up	0.943684	N	Up	0.621355	N	Down	0.571054	N	Up	0.371398	N	Up	0.625401	N	Down	0.346136
AT3G57800.2	1.62821	0.226662	basic helix-loop-helix (bHLH) DNA-binding superfamily protein	Gohir.D09G122100.1,Gohir.D11G331000.1,Gohir.A01G195300.2,Gohir.A01G195300.1,Gohir.A09G125100.2,Gohir.A09G125100.1,Gohir.A11G313800.1,Gohir.D01G185700.1,Gohir.D01G185700.2	2235	3547	723	2544	846	1562	891	1417	589	977	817	955	836	1253	789	1059	590	748	784	959	593	733	499	374	N	Down	0.211824	Y	Down	2.02e-05	Y	Down	0.00333403	N	Down	0.251093	Y	Down	0.000160713	N	Down	0.533787	N	Down	0.132059
AT3G21680.1	3.35755	0.201634	hypothetical protein	Gohir.A13G094500.1,Gohir.A03G108800.1,Gohir.D02G133900.1	205	235	20	79	23	99	24	66	10	29	5	9	31	38	12	31	3	14	52	58	6	14	11	9	N	Down	0.821097	Y	Down	0.00254008	Y	Down	1.48e-05	N	Down	0.171073	N	Down	0.00358222	N	Down	0.54645	N	Down	0.833109
AT4G27590.1	5.28432	0.18737	Heavy metal transport/detoxification superfamily protein	Gohir.D12G246400.1,Gohir.A12G245600.1	5339	135	137	59	156	56	140	76	1005	50	434	53	161	40	448	127	336	28	212	115	262	117	270	65	Y	Up	0	N	Up	0.0166658	N	Up	0.155719	N	Up	0.459557	Y	Up	0	Y	Up	1.29e-06	N	Up	0.0616368
AT1G32900.1	1.85476	0.171306	UDP-Glycosyltransferase superfamily protein	Gohir.A12G241600.1,Gohir.D08G122000.1,Gohir.A09G187900.1,Gohir.D09G182700.1,Gohir.D12G242900.1,Gohir.A12G241600.2,Gohir.A08G109200.1	6713	5127	1856	3050	2090	2933	2522	3086	1550	3404	3812	3700	1526	3234	2247	3913	3327	4492	1654	411	1256	1015	1378	738	N	Up	0.453036	N	Down	0.0828766	N	Down	0.0969386	N	Down	0.611128	Y	Down	0.0197999	N	Up	0.902636	N	Down	0.108396
AT5G48290.1	1.92418	0.067463	Heavy metal transport/detoxification superfamily protein	Gohir.D07G169300.1,Gohir.D11G154000.1,Gohir.A11G147300.1,Gohir.A07G162700.1,Gohir.D11G154200.1	2854	113	752	317	788	552	469	328	537	1981	947	2936	612	781	1905	1249	1831	3477	232	362	244	746	233	1355	Y	Up	4.44e-16	N	Up	0.079228	N	Up	0.243463	N	Up	0.401579	Y	Down	3.98e-11	Y	Down	7.47e-06	N	Down	0.66673
AT1G22360.1	1.91964	0.016192	UDP-glucosyl transferase 85A2	Gohir.D13G053600.1,Gohir.A10G226900.1,Gohir.D03G038300.1,Gohir.A05G346400.1,Gohir.A13G068700.1,Gohir.D13G053700.1,Gohir.A05G225300.1,Gohir.A13G067800.1,Gohir.D03G038600.1,Gohir.D04G065800.1,Gohir.D04G065800.2,Gohir.D10G239500.2,Gohir.D10G239500.1,Gohir.A02G142200.1,Gohir.D03G038400.1,Gohir.D10G239200.1,Gohir.D10G239400.1,Gohir.D03G038500.1	1676	3383	443	1604	448	818	957	345	793	362	958	383	171	321	456	331	354	491	378	212	623	326	942	592	N	Down	0.0606938	Y	Down	1.54e-05	N	Down	0.0180885	N	Up	0.134053	N	Up	0.0916346	N	Up	0.0128269	N	Down	0.169859
AT4G12970.1	4.85674	0	stomagen	Gohir.A07G159700.1,Gohir.A11G141800.1,Gohir.D07G166700.1,Gohir.D11G148100.1,Gohir.D11G148100.2,Gohir.D07G203400.1	5795	8297	200	1844	200	344	1372	13482	159	1167	376	2393	2975	10665	418	244	910	1717	333	1065	101	68	7	7	N	Down	0.584565	Y	Down	0.000434817	N	Down	0.256636	N	Down	0.126508	Y	Down	6.26e-07	N	Down	0.0899336	Y	Down	6.45e-07
[truncated: 51 more columns]

## Sheet: FL_PreU-PostD
A.thaliana.ID	pre/sec.log2.fc	post/sec.log2.fc	Description	Tx.JGI.Cotton.gene.IDs	FL.pre.mean	FL.pre.C.mean	FL.sec.mean	FL.sec.C.mean	FL.post.mean	FL.post.C.mean	B.pre.mean	B.pre.C.mean	B.sec.mean	B.sec.C.mean	B.post.mean	B.post.C.mean	C.pre.mean	C.pre.C.mean	C.sec.mean	C.sec.C.mean	C.post.mean	C.post.C.mean	FO.pre.mean	FO.pre.C.mean	FO.sec.mean	FO.sec.C.mean	FO.post.mean	FO.post.C.mean	DE..FL.pre.vs.FL.pre.C	DE..FL.pre.vs.FL.pre.C.Up.or.Down	DE..FL.pre.vs.FL.pre.C.nominal.p.value	DE..FL.sec.vs.FL.sec.C	DE..FL.sec.vs.FL.sec.C.Up.or.Down	DE..FL.sec.vs.FL.sec.C.nominal.p.value	DE..FL.post.vs.FL.post.C	DE..FL.post.vs.FL.post.C.Up.or.Down	DE..FL.post.vs.FL.post.C.nominal.p.value	DE..B.pre.vs.B.pre.C	DE..B.pre.vs.B.pre.C.Up.or.Down	DE..B.pre.vs.B.pre.C.nominal.p.value	DE..B.sec.vs.B.sec.C	DE..B.sec.vs.B.sec.C.Up.or.Down	DE..B.sec.vs.B.sec.C.nominal.p.value	DE..B.post.vs.B.post.C	DE..B.post.vs.B.post.C.Up.or.Down	DE..B.post.vs.B.post.C.nominal.p.value	DE..C.pre.vs.C.pre.C	DE..C.pre.vs.C.pre.C.Up.or.Down	DE..C.pre.vs.C.pre.C.nominal.p.value
AT5G66816.1	2.6008	-0.00478506	DNA-directed RNA polymerase II subunit RPB1-like protein	Gohir.A11G190600.1,Gohir.D03G020400.1,Gohir.A02G159900.1,Gohir.D03G020700.1,Gohir.A03G088000.1,Gohir.A05G261300.1,Gohir.A02G159500.1,Gohir.D05G263400.1,Gohir.A11G046300.1,Gohir.D03G020500.1	1832	50	302	30	301	63	7441	4831	365	606	7181	1156	3392	2098	575	1130	2397	460	1976	1293	2	40	4	7	Y	Up	0	N	Up	0.02719	Y	Up	1.46e-05	N	Up	0.444203	N	Down	0.140517	Y	Up	9.76e-05	N	Up	0.0595458
AT4G30850.1	1.93179	-0.00921853	heptahelical transmembrane protein2	Gohir.D08G098700.1,Gohir.1Z022500.1,Gohir.D08G098600.1,Gohir.A08G087700.1,Gohir.A08G087700.2	599	187	157	150	156	93	204	160	254	96	333	303	135	164	272	224	388	191	316	97	107	68	164	58	Y	Up	0.00396516	N	Up	0.887219	N	Up	0.202308	N	Up	0.600343	Y	Up	3.69e-10	N	Up	0.733615	N	Down	0.704727
AT2G27690.1	2.97566	-0.0229004	cytochrome P450, family 94, subfamily C, polypeptide 1	Gohir.A09G094600.1,Gohir.D08G014700.1,Gohir.D09G094400.1,Gohir.A08G004400.1,Gohir.1Z005200.1,Gohir.D01G197000.1,Gohir.D04G102000.1,Gohir.A05G082100.1,Gohir.D09G136300.1,Gohir.A09G138300.1,Gohir.D05G085000.1,Gohir.A04G064500.1	999	210	127	165	125	75	34	48	49	47	31	158	32	39	74	82	15	117	60	55	24	28	56	42	Y	Up	3.63e-05	N	Down	0.435777	N	Up	0.303985	N	Down	0.698	N	Up	0.928194	N	Down	0.0712117	N	Down	0.805026
AT1G14140.1	2.11746	-0.0259952	Mitochondrial substrate carrier family protein	Gohir.A13G077800.1,Gohir.D13G077000.1	243	56	56	69	55	56	35	50	111	125	55	36	22	26	115	131	24	46	41	64	64	92	91	79	Y	Up	0.000555038	N	Down	0.568751	N	Down	0.959643	N	Down	0.596401	N	Down	0.503101	N	Up	0.318635	N	Down	0.815341
AT5G01580.1	5.00562	-0.0524674	gamma interferon responsive lysosomal thiol (GILT) reductase family protein	Gohir.D09G162900.1,Gohir.D09G162900.2,Gohir.D04G134600.1,Gohir.A09G167000.1,Gohir.A04G094900.1	1799	106	56	34	54	48	55	60	100	69	111	75	52	83	76	75	87	26	123	119	121	50	54	29	Y	Up	1.1e-06	N	Up	0.226053	N	Up	0.66639	N	Down	0.902416	N	Up	0.0555285	N	Up	0.295696	N	Down	0.435026
AT1G74670.1	4.99419	-0.0718327	Gibberellin-regulated family protein	Gohir.D07G126200.1,Gohir.D03G070200.1,Gohir.A07G122100.1,Gohir.A02G106700.1,Gohir.D07G083300.1	11155	62414	350	4036	333	6363	2738	19010	107	3469	99	6421	1396	26733	86	575	80	3790	12026	23297	2732	6008	106	250	N	Down	0.0495406	Y	Down	0.000468762	Y	Down	1.11e-10	N	Down	0.0014302	Y	Down	7.77e-16	Y	Down	1e-07	Y	Down	6.29e-10
AT3G25810.1	2.49423	-0.0761717	Terpenoid cyclases/Protein prenyltransferases superfamily protein	Gohir.D09G007600.1,Gohir.A09G030900.2,Gohir.A09G030900.1,Gohir.D09G030900.1,Gohir.D09G030700.1,Gohir.D05G338400.1,Gohir.D05G291200.1,Gohir.A04G044700.1,Gohir.D09G031000.2,Gohir.D09G031000.1	986	1246	175	447	166	263	172	290	69	118	53	66	141	370	98	252	32	77	1001	543	453	137	758	117	N	Down	0.525526	Y	Down	0.00250508	N	Down	0.0518766	N	Down	0.309149	N	Down	0.0496275	N	Down	0.632918	N	Down	0.0461741
AT1G14360.1	1.77383	-0.0814641	UDP-galactose transporter 3	Gohir.A13G072400.1,Gohir.D13G072500.1	872	333	255	315	241	221	353	285	324	636	272	209	253	418	276	435	220	270	489	547	205	305	232	482	N	Up	0.00964603	N	Down	0.488289	N	Up	0.7132	N	Up	0.617845	Y	Down	0.00144597	N	Up	0.364706	N	Down	0.111297
AT4G30850.2	2.08832	-0.0901978	heptahelical transmembrane protein2	Gohir.D08G098800.1	421	117	99	106	93	67	160	56	165	64	191	169	102	93	169	163	241	107	139	58	57	17	97	16	Y	Up	0.00132206	N	Down	0.848657	N	Up	0.537608	N	Up	0.0390522	Y	Up	7.1e-08	N	Up	0.737605	N	Up	0.832935
AT1G76360.1	2.12618	-0.0962153	Protein kinase superfamily protein	Gohir.A02G085000.1,Gohir.D02G100700.1	406	19	93	18	87	62	43	36	359	332	153	126	14	26	297	178	80	144	51	55	91	87	149	258	Y	Up	5.22e-12	Y	Up	0.00112407	N	Up	0.334252	N	Up	0.781534	N	Up	0.552586	N	Up	0.552748	N	Down	0.453522
AT5G02550.1	4.52885	-0.168754	hypothetical protein	Gohir.A04G080500.1,Gohir.D04G119600.1	7110	373	308	38	274	44	2124	724	727	49	1515	121	1755	1515	420	85	1811	191	617	135	364	30	464	51	Y	Up	0.00022677	N	Up	0.065297	Y	Up	1.34e-11	N	Up	0.00883935	Y	Up	1.34e-06	Y	Up	3.39e-11	N	Up	0.809205
AT1G08510.1	2.60626	-0.168965	fatty acyl-ACP thioesterases B	Gohir.D02G172500.1,Gohir.A07G003000.1,Gohir.A13G197000.1,Gohir.D12G146400.1,Gohir.A12G141600.1,Gohir.D06G058300.1,Gohir.D06G058300.2,Gohir.A05G127300.2,Gohir.A05G127300.1,Gohir.A03G149600.1,Gohir.D08G261200.1,Gohir.A06G060100.2,Gohir.A06G060100.1,Gohir.D05G128200.1,Gohir.D07G003300.1,Gohir.D13G202300.1	4573	753	751	576	668	449	4221	1190	2879	661	3859	563	1902	1432	1605	803	2386	583	1975	911	1677	509	1873	455	Y	Up	0.000117897	N	Up	0.367169	N	Up	0.0677625	N	Up	0.00491117	Y	Up	0.0146974	Y	Up	2.53e-13	N	Up	0.583791
AT1G65730.1	1.92459	-0.169925	YELLOW STRIPE like 7	Gohir.A08G225200.2,Gohir.A08G225200.1,Gohir.D08G245600.1,Gohir.D13G062300.1,Gohir.A13G059700.1	205	160	54	200	48	84	35	23	46	98	17	37	60	28	65	111	22	65	58	97	35	89	47	124	N	Up	0.541737	Y	Down	0.00014862	N	Down	0.0777826	N	Up	0.588732	Y	Down	0.000359556	N	Down	0.178097	N	Up	0.202709
AT2G26290.1	2.05063	-0.175087	root-specific kinase 1	Gohir.A06G080300.1,Gohir.D06G079800.1,Gohir.D07G018800.1	145	33	35	43	31	37	100	15	71	19	55	3	26	31	40	30	15	8	23	6	59	10	34	9	Y	Up	0.00133982	N	Down	0.688494	N	Down	0.62598	N	Up	0.00258943	Y	Up	0.00423571	N	Up	1.94e-06	N	Down	0.830214
AT4G20820.1	2.19068	-0.177787	FAD-binding Berberine family protein	Gohir.A11G010200.1,Gohir.D12G260300.1,Gohir.D10G136000.1,Gohir.A04G130500.1,Gohir.A08G140900.1,Gohir.D09G175300.1,Gohir.A04G130400.1,Gohir.D04G175600.1,Gohir.D04G175700.1,Gohir.A11G010100.1,Gohir.A12G259200.1,Gohir.A10G130300.1,Gohir.D08G161900.1,Gohir.A09G180400.1	315	407	69	70	61	40	85	104	29	257	10	12	117	165	30	114	11	19	700	242	56	81	70	407	N	Down	0.642802	N	Down	1	N	Up	0.330201	N	Down	0.785477	Y	Down	0.00604594	N	Down	0.877772	N	Down	0.494201
AT2G21110.1	1.6651	-0.203328	Disease resistance-responsive (dirigent-like protein) family protein	Gohir.A01G165000.1,Gohir.A04G008100.1,Gohir.A10G232200.1,Gohir.D05G379200.1,Gohir.D01G040700.1,Gohir.D05G379800.1,Gohir.A04G008500.1,Gohir.D04G164400.1,Gohir.A04G008200.1,Gohir.D01G037100.1,Gohir.A01G165100.1,Gohir.D01G156600.1,Gohir.A04G008400.1,Gohir.A01G046400.1,Gohir.A04G122300.1,Gohir.D05G379900.1,Gohir.D10G244800.1,Gohir.D04G167500.1,Gohir.A04G008000.1,Gohir.D05G380000.1,Gohir.A04G007800.1,…	1351	1142	426	421	370	225	297	334	97	343	249	142	703	769	166	524	269	164	1583	576	318	185	105	523	N	Up	0.650922	N	Up	0.98944	N	Up	0.0359484	N	Down	0.766495	Y	Down	0.0183272	N	Up	0.11005	N	Down	0.793879
AT2G32010.1	1.84986	-0.243043	CVP2 like 1	Gohir.D09G220200.1,Gohir.A11G125000.1,Gohir.A10G118500.1,Gohir.D07G223800.1,Gohir.A09G023400.1	465	243	129	387	109	372	231	144	457	203	278	87	75	136	254	141	120	77	161	177	243	253	288	113	N	Up	0.0908336	Y	Down	0.000500617	Y	Down	4.86e-07	N	Up	0.302943	Y	Up	1.46e-09	Y	Up	0.000178347	N	Down	0.166817
AT4G34750.1	3.36766	-0.267933	SAUR-like auxin-responsive protein family	Gohir.A12G040600.1,Gohir.D12G031800.1	609	23	59	14	49	9	212	115	144	88	542	230	142	141	132	133	390	146	79	27	39	35	89	74	Y	Up	1.28e-06	N	Up	0.00159137	N	Up	0.00672705	N	Up	0.192216	Y	Up	0.01371	N	Up	0.00998137	N	Up	0.985244
AT3G52740.1	2.36963	-0.303392	hypothetical protein	Gohir.A05G081100.1,Gohir.D04G100100.1,Gohir.A01G206600.1,Gohir.D01G196000.1,Gohir.A04G063000.1,Gohir.D05G084100.1	1199	101	232	139	188	174	522	466	338	110	1002	413	205	432	211	163	962	496	535	650	374	662	274	426	Y	Up	1.46e-08	N	Up	0.113129	N	Up	0.729673	N	Up	0.786762	Y	Up	2.8e-14	N	Up	0.0332244	N	Down	0.0198749
AT3G57650.1	3.31845	-0.338866	lysophosphatidyl acyltransferase 2	Gohir.D01G186600.1,Gohir.D01G186600.2,Gohir.A01G196300.3,Gohir.A01G196300.2,Gohir.A01G196300.1,Gohir.A09G124200.1,Gohir.D09G121000.1,Gohir.A01G134200.1,Gohir.D08G024000.1	6624	795	664	483	525	504	6067	1216	7092	422	6266	657	2823	1638	3911	731	4151	417	2602	692	2859	383	3734	434	Y	Up	0.00322259	N	Up	0.280076	N	Up	0.843667	N	Up	0.0194586	Y	Up	4.63e-07	Y	Up	0	N	Up	0.306541
AT4G24780.1	2.2262	-0.33985	Pectin lyase-like superfamily protein	Gohir.D03G102800.1,Gohir.A03G063500.1	379	3356	81	285	64	138	161	376	75	228	127	217	147	294	21	691	27	144	83	192	50	130	5	70	Y	Down	1.59e-05	N	Down	0.0278871	N	Down	0.127546	N	Down	0.0578966	Y	Down	1.77e-09	N	Down	0.428085	N	Down	0.12819
AT2G22120.2	1.60823	-0.349445	RING/FYVE/PHD zinc finger superfamily protein	Gohir.A11G197000.1,Gohir.D06G096300.2,Gohir.D06G096300.3,Gohir.D06G096300.1,Gohir.D11G225600.3,Gohir.D01G093700.1,Gohir.D01G093700.2,Gohir.D01G093700.3,Gohir.D11G225600.2,Gohir.D11G225600.1,Gohir.D01G084200.1,Gohir.D01G084200.3,Gohir.D01G084200.2,Gohir.D08G042000.2,Gohir.D08G042000.1	7625	4130	2501	3799	1963	1788	1444	1441	1771	1198	1747	931	1389	1163	1697	1936	1826	1094	1418	823	1487	901	1352	709	N	Up	0.0860629	N	Down	0.142236	N	Up	0.646947	N	Up	0.995861	Y	Up	0.000608746	N	Up	0.0121514	N	Up	0.499728
AT1G10070.1	2.73529	-0.353016	branched-chain amino acid transaminase 2	Gohir.D01G170500.1,Gohir.A05G263700.4,Gohir.A02G079800.1	859	37	129	16	101	16	368	69	757	93	343	28	112	101	468	120	295	9	112	25	148	17	193	8	Y	Up	1.47e-05	Y	Up	2.39e-07	Y	Up	1.34e-07	N	Up	0.0144518	Y	Up	0	Y	Up	4.28e-10	N	Up	0.89194
AT1G78110.1	2.16993	-0.415037	nucleolar GTP-binding protein	Gohir.A06G036700.1,Gohir.D06G037500.1,Gohir.D05G230200.1,Gohir.A05G227800.1	252	47	56	19	42	17	187	71	322	72	333	55	44	34	156	199	190	26	78	40	80	91	30	15	Y	Up	0.000100344	N	Up	0.0125044	N	Up	0.03708	N	Up	0.044925	Y	Up	0	Y	Up	2.24e-08	N	Up	0.690886
AT5G11070.1	2.08	-0.489267	hypothetical protein	Gohir.D05G059000.1,Gohir.A07G030200.1,Gohir.D07G034000.1,Gohir.A05G056900.1	7953	2350	1881	2442	1340	1922	554	407	2342	535	2392	2626	449	567	2016	841	2846	1580	1410	1689	735	164	625	216	Y	Up	0.00439631	N	Down	0.360432	N	Down	0.28811	N	Up	0.635172	Y	Up	0	N	Down	0.809433	N	Down	0.662214
AT3G28917.1	2.49186	-0.560967	mini zinc finger 2	Gohir.D07G211600.2,Gohir.D07G211600.1,Gohir.A07G205500.1,Gohir.D09G015100.1,Gohir.A09G016500.1	96593	29330	17172	25175	11640	9345	192	171	282	2511	2264	1379	926	215	2526	9261	1112	1458	5	9	8	25	37	32	Y	Up	0.000828019	N	Down	0.437923	N	Up	0.537831	N	Up	0.815551	Y	Down	3.57e-08	N	Up	0.197454	N	Up	0.375105
AT1G16300.1	1.8602	-0.592418	glyceraldehyde-3-phosphate dehydrogenase of plastid 2	Gohir.D13G129400.1,Gohir.A11G292300.1,Gohir.A13G125600.1,Gohir.A01G098600.1,Gohir.D11G300100.1	2113	323	582	272	386	221	765	470	615	369	461	272	732	530	487	617	496	274	788	281	230	163	174	143	Y	Up	4.33e-07	N	Up	0.0115442	N	Up	0.0894796	N	Up	0.240537	Y	Up	4.99e-05	N	Up	0.0553485	N	Up	0.260284
AT5G67080.1	2.65662	-0.646363	mitogen-activated protein kinase kinase kinase 19	Gohir.D12G070000.1,Gohir.D11G199800.1,Gohir.1Z039900.1,Gohir.A02G156800.1,Gohir.A10G091500.1,Gohir.A12G072100.1,Gohir.D10G096700.1,Gohir.D03G023900.1	227	48	36	24	23	35	108	35	93	24	106	18	83	26	64	66	82	29	64	26	53	32	109	60	Y	Up	0.000336876	N	Up	0.424357	N	Down	0.316157	N	Up	0.13759	Y	Up	1.88e-07	Y	Up	1.9e-05	N	Up	0.0401364
AT1G74055.1	4.13171	-0.672425	transmembrane protein	Gohir.A03G074200.1,Gohir.D03G100500.1	894	46	51	19	32	14	44	12	83	17	97	64	69	10	59	23	220	38	54	15	195	5	56	12	Y	Up	0.000121109	N	Up	0.0581652	N	Up	0.152318	N	Up	0.150973	Y	Up	1.04e-10	N	Up	0.437878	N	Up	0.300116
AT4G05520.1	4.23947	-0.684498	EPS15 homology domain 2	Gohir.D10G010000.1,Gohir.A10G010300.1	850	11	45	12	28	10	199	46	126	19	193	13	79	51	40	64	110	5	223	150	109	19	73	10	Y	Up	0	N	Up	0.0053633	N	Up	0.0257135	N	Up	0.00409893	Y	Up	0.00395823	Y	Up	1.75e-06	N	Up	0.379222
AT3G12670.1	1.84367	-0.693721	CTP synthase family protein	Gohir.D13G130900.1,Gohir.A01G100700.1,Gohir.A01G100700.2,Gohir.A13G127200.1,Gohir.D01G085200.2,Gohir.D01G085200.1	865	171	241	212	149	177	155	156	160	228	140	170	125	160	218	273	132	152	183	221	159	184	167	166	Y	Up	2e-05	N	Up	0.683587	N	Down	0.480489	N	Down	1	Y	Down	0.0165775	N	Down	0.521855	N	Down	0.533863
AT1G53860.1	3.31079	-0.70044	Remorin family protein	Gohir.A10G050300.1,Gohir.A10G050300.2,Gohir.A10G050400.1,Gohir.D10G051900.2,Gohir.D10G051900.1	129	21	13	8	8	6	161	56	84	8	37	4	73	64	46	27	18	0	99	16	23	3	13	0	Y	Up	0.000207949	N	Up	0.451266	N	Up	0.647727	N	Up	0.194312	N	Up	0	N	Up	0.000891808	N	Up	0.835431
AT1G07900.1	2.26017	-0.744619	LOB domain-containing protein 1	Gohir.D04G083400.1,Gohir.A13G003100.1,Gohir.D09G102700.1,Gohir.A06G179000.1,Gohir.D13G003000.1,Gohir.A05G345200.1,Gohir.A07G116000.1,Gohir.A09G106000.1,Gohir.D06G174200.1,Gohir.D07G120400.1	1509	75	315	473	188	492	97	45	115	708	102	286	83	69	127	443	75	236	86	145	131	421	233	959	Y	Up	6.93e-14	N	Down	0.180689	Y	Down	0.000634297	N	Up	0.156402	Y	Down	4.67e-05	Y	Down	0.000726272	N	Up	0.705357
AT5G16010.1	4.75526	-0.803603	3-oxo-5-alpha-steroid 4-dehydrogenase family protein	Gohir.D10G202300.1,Gohir.A10G195300.1,Gohir.D10G202200.1,Gohir.A10G195200.1,Gohir.D10G202100.1,Gohir.A11G232000.1,Gohir.D11G243200.1	7778	123	288	49	165	95	165	154	98	39	235	93	230	170	46	120	118	102	186	153	59	96	89	84	Y	Up	0.000135784	Y	Up	9.25e-06	N	Up	0.0364172	N	Up	0.919023	N	Up	0.0595107	N	Up	0.0932334	N	Up	0.409669
AT4G32280.1	2.64199	-0.824913	indole-3-acetic acid inducible 29	Gohir.A07G037300.1,Gohir.A06G054100.1,Gohir.D07G041500.2,Gohir.D07G041500.1,Gohir.A05G014900.1,Gohir.D05G016100.1,Gohir.A05G053500.1,Gohir.D05G057500.1	387	650	62	403	35	196	502	306	246	86	414	262	402	278	141	89	248	217	625	605	356	411	225	242	N	Down	0.172948	Y	Down	0.00112381	Y	Down	5.84e-06	N	Up	0.242223	Y	Up	4.3e-07	N	Up	0.0962511	N	Up	0.239683
AT2G23540.1	5.74595	-0.893085	GDSL-like Lipase/Acylhydrolase superfamily protein	Gohir.D10G179400.1,Gohir.D05G147000.1,Gohir.A10G093600.1,Gohir.A10G172900.1,Gohir.A06G195600.1,Gohir.A06G195500.1,Gohir.D10G094500.1,Gohir.D06G203200.1,Gohir.A09G234400.1,Gohir.D06G203100.1,Gohir.A12G068400.1	2093	12	39	4	21	6	4690	688	1591	27	2595	95	2702	1175	487	27	1473	60	628	66	199	7	58	12	Y	Up	1.35e-08	N	Up	8.85e-05	N	Up	0.0400524	N	Up	0.00112816	Y	Up	6.1e-06	Y	Up	4.97e-11	N	Up	0.123643
AT3G62760.1	4.11694	-0.914027	Glutathione S-transferase family protein	Gohir.A10G181700.1,Gohir.A11G115700.1,Gohir.D11G120600.1	3956	30	228	10	121	8	2100	349	3266	69	1578	37	2029	945	2114	374	1271	42	618	29	634	17	448	1	Y	Up	1.32e-08	Y	Up	7.03e-06	Y	Up	1.86e-05	N	Up	0.00827509	Y	Up	0	Y	Up	0	N	Up	0.243
AT1G21540.1	2.81816	-0.925999	AMP-dependent synthetase and ligase family protein	Gohir.A02G111200.1,Gohir.D03G062800.1	134	1	19	0	10	0	41	4	37	1	52	2	22	20	22	11	21	0	4	4	8	1	24	1	Y	Up	8.7e-14	N	Up	3.13e-06	N	Up	0.00308925	N	Up	0.00620826	N	Up	2.13e-07	N	Up	6.15e-07	N	Up	0.90746
AT1G31260.1	3.69076	-0.938599	zinc transporter 10 precursor	Gohir.A10G045700.2,Gohir.A10G045700.1,Gohir.D10G046800.1,Gohir.D10G046700.1	297	32	23	12	12	7	147	42	600	13	570	27	77	42	397	44	329	7	182	32	226	13	190	4	Y	Up	7.31e-05	N	Up	0.203367	N	Up	0.408601	N	Up	0.136892	Y	Up	0	Y	Up	1.39e-12	N	Up	0.338152
AT5G23960.2	3.42321	-0.964667	terpene synthase 21	Gohir.D05G364000.1,Gohir.A08G087000.1,Gohir.A13G142300.1,Gohir.D05G364200.1,Gohir.A13G142400.1,Gohir.D01G059300.1,Gohir.D11G292200.1,Gohir.A04G023400.1,Gohir.D11G291100.1,Gohir.A11G281100.1,Gohir.D05G364400.1,Gohir.A04G023600.1,Gohir.A11G250700.1,Gohir.D05G364300.1,Gohir.A04G023100.1,Gohir.A04G023700.1,Gohir.D11G293700.1,Gohir.D11G292100.1,Gohir.A04G023300.1,Gohir.D01G190800.1,Gohir.D05G363900.1,…	1298	1931	121	278	62	180	418	588	34	755	12	18	446	1004	48	198	17	22	2363	1202	201	440	90	1456	N	Down	0.314374	N	Down	0.0572961	Y	Down	0.00485772	N	Down	0.547533	Y	Down	0.00410948	N	Down	0.656451	N	Down	0.00396815
AT5G23760.1	1.62667	-0.999375	Copper transport protein family	Gohir.A12G227100.2,Gohir.A12G227100.3,Gohir.A12G227300.1,Gohir.A09G041900.1,Gohir.D09G042800.1,Gohir.A12G227100.1,Gohir.D12G258900.1,Gohir.A12G257600.1,Gohir.D12G229600.1,Gohir.D12G229400.1	7124	1975	2307	1689	1154	977	2266	1118	2525	503	3783	910	961	692	2264	1316	3317	688	1851	448	3761	662	2718	532	Y	Up	0.000354673	N	Up	0.435527	N	Up	0.599509	N	Up	0.0802955	Y	Up	0	Y	Up	2.26e-08	N	Up	0.232816
AT2G27930.1	2.51847	-1.03953	PLATZ transcription factor family protein	Gohir.A07G105700.1,Gohir.D04G107000.1,Gohir.A04G068500.1,Gohir.D07G109700.1	212	31	37	17	18	10	140	50	236	17	101	19	33	46	152	29	61	23	51	38	86	19	74	4	Y	Up	2.14e-05	N	Up	0.0902711	N	Up	0.230529	N	Up	0.0522485	Y	Up	0	Y	Up	0.000755749	N	Down	0.604073
AT2G25770.1	2.40467	-1.04519	Polyketide cyclase/dehydrase and lipid transport superfamily protein	Gohir.D07G008500.1,Gohir.A07G008100.1,Gohir.D13G193400.1,Gohir.A13G186600.1	2404	185	454	160	220	138	255	223	124	121	427	284	173	170	108	200	401	163	322	158	173	258	81	88	Y	Up	1.11e-07	N	Up	0.0133787	N	Up	0.236008	N	Up	0.857073	N	Up	0.883186	N	Up	0.138228	N	Up	0.961899
AT5G55620.1	0.78426	-1.3007	hypothetical protein	Gohir.A04G006500.1,Gohir.D05G382800.1	7204	29047	4183	19282	1698	18448	4196	5208	2119	1095	4699	9391	4968	14597	2215	3195	9800	20362	13158	8396	4118	3603	7294	6724	N	Down	0.100323	Y	Down	0.00345513	Y	Down	0	N	Down	0.752913	Y	Up	0.0139364	N	Down	0.249687	N	Down	0.00230336
AT5G20885.1	0.629486	-1.35734	RING/U-box superfamily protein	Gohir.D05G038900.1,Gohir.D08G268000.1,Gohir.A05G037400.1,Gohir.A08G246800.1	4689	1939	3031	1048	1183	1213	1645	1506	2232	438	3943	2380	975	1262	2337	1270	6183	1838	2799	922	1861	630	1888	621	N	Up	0.0137788	Y	Up	0.000269648	N	Down	0.932438	N	Up	0.837856	Y	Up	0	N	Up	0.0406209	N	Down	0.33487
AT2G37460.1	1.69905	-1.37941	nodulin MtN21 /EamA-like transporter family protein	Gohir.D04G119000.1,Gohir.A09G158800.1,Gohir.D09G154400.1,Gohir.A11G129700.1,Gohir.D09G154200.1,Gohir.A04G079700.1	3117	315	960	348	369	333	1110	768	1630	771	3766	2272	517	634	678	1225	2620	2057	1546	567	1473	590	1292	925	Y	Up	1.16e-09	Y	Up	0.000697239	N	Up	0.781246	N	Up	0.364664	Y	Up	1.31e-07	N	Up	0.0391962	N	Down	0.480293
AT1G22840.1	0.547521	-1.40478	CYTOCHROME C-1	Gohir.A03G216200.1,Gohir.D02G237800.1	10174	2653	6961	2794	2629	1274	2050	1706	1214	1370	1333	1283	2496	2355	1441	2790	1713	1366	2392	1362	811	934	664	1111	Y	Up	0.0001808	Y	Up	0.00152407	N	Up	0.131854	N	Up	0.646702	N	Down	0.393483	N	Up	0.913039	N	Up	0.819395
AT5G13220.1	0.776874	-1.41504	jasmonate-zim-domain protein 10	Gohir.D02G174500.2,Gohir.D02G174500.1,Gohir.A03G151500.1,Gohir.A01G021000.1,Gohir.D01G019500.1	562	258	328	79	123	79	165	200	518	376	30	58	105	131	599	412	22	58	231	174	121	117	47	36	N	Up	0.0397994	Y	Up	1.35e-05	N	Up	0.105232	N	Down	0.674117	N	Up	0.0438938	N	Down	0.335348	N	Down	0.73747
AT4G27270.1	0.478943	-1.45541	Quinone reductase family protein	Gohir.A10G017900.1,Gohir.D10G018200.1,Gohir.D01G058300.1,Gohir.D05G363500.1,Gohir.A01G071400.1,Gohir.A04G024000.1,Gohir.A04G024000.2	6616	2726	4747	2447	1731	1106	1842	1876	649	983	1143	1082	2068	1988	758	2383	1026	905	3330	2778	1451	2391	906	1680	N	Up	0.0169644	N	Up	0.0205188	N	Up	0.188248	N	Down	0.971715	Y	Down	0.00279865	N	Up	0.859541	N	Up	0.879628
AT2G15760.1	1.87381	-1.57777	calmodulin-binding protein (DUF1645)	Gohir.A01G118400.1,Gohir.D12G025300.1,Gohir.A12G025600.1,Gohir.A01G006300.1,Gohir.A13G039000.1,Gohir.D13G037500.1,Gohir.D01G006300.1,Gohir.A03G191800.1	733	63	200	61	67	58	117	42	377	115	300	60	73	31	229	248	221	42	60	66	92	66	145	149	Y	Up	1.42e-09	Y	Up	0.000430638	N	Up	0.618687	N	Up	0.17917	Y	Up	1.01e-14	Y	Up	2.63e-06	N	Up	0.242252
AT1G21390.1	0.934259	-1.58759	embryo defective 2170	Gohir.D03G062500.1,Gohir.D04G032100.1,Gohir.A02G112000.1,Gohir.A05G383200.1,Gohir.D05G241400.1	1051	36	550	59	183	68	276	67	940	189	355	101	101	81	531	789	260	86	180	106	258	142	373	324	Y	Up	1.73e-06	Y	Up	2.12e-11	Y	Up	0.000265785	N	Up	0.0199312	Y	Up	0	Y	Up	3.53e-05	N	Up	0.651288
AT4G08980.4	2.14975	-1.67807	F-BOX WITH WD-40 2	Gohir.D11G054800.2,Gohir.A06G034600.1,Gohir.D03G039400.3,Gohir.A05G224900.4,Gohir.A05G224900.6,Gohir.A06G034700.2	142	7	32	11	10	3	8	0	2	19	2	1	8	0	10	66	1	2	0	0	0	1	0	0	Y	Up	1.5e-08	N	Up	0.0561462	N	Up	0.163683	N	Up	0.0446912	N	Down	0.000730536	N	Up	0.765004	N	Up	0.0444618
AT1G12663.1	2.14014	-1.68806	thionin-like protein	Gohir.D09G083600.1,Gohir.A09G083700.1,Gohir.A09G083600.1,Gohir.D09G083500.1	1534	28	348	40	108	13	2997	213	33	16	59	33	4265	2091	26	403	126	28	871	113	141	82	10	20	Y	Up	0.000661459	Y	Up	4.83e-10	N	Up	0.0256358	Y	Up	4.02e-09	N	Up	0.0314316	N	Up	0.28615	N	Up	0.21953
AT3G54700.1	0.0525799	-1.79481	phosphate transporter 1%3B7	Gohir.D09G057900.1,Gohir.A07G212600.1,Gohir.D08G250000.1,Gohir.A11G130700.1,Gohir.A09G058400.1,Gohir.D09G058000.1,Gohir.D11G136300.1,Gohir.D07G218700.1	475	77	458	141	132	46	448	135	779	281	491	192	123	130	369	752	285	600	176	56	246	127	243	305	Y	Up	6.74e-06	Y	Up	0.000141096	Y	Up	0.000277207	N	Up	0.230799	Y	Up	0.000303797	Y	Up	0.000916937	N	Down	0.94319
AT2G35390.2	0.234465	-1.83954	Phosphoribosyltransferase family protein	Gohir.D08G179400.1,Gohir.A12G209900.1,Gohir.A08G159000.1,Gohir.D12G212600.1,Gohir.D12G212600.2	240	69	204	101	57	54	88	73	273	207	130	67	86	94	284	377	89	100	80	90	74	61	95	104	Y	Up	0.00283781	N	Up	0.0295703	N	Up	0.82269	N	Up	0.714866	N	Up	0.0521455	N	Up	0.17876	N	Down	0.899848
AT5G15240.1	0.639598	-1.84739	Transmembrane amino acid transporter family protein	Gohir.A13G074900.1,Gohir.A13G074900.2,Gohir.A09G016000.1,Gohir.A11G069500.1,Gohir.D09G014700.1	740	204	475	147	132	128	249	156	805	171	1344	418	137	152	438	323	1271	337	647	76	832	71	565	156	Y	Up	0.000660224	Y	Up	0.00463735	N	Up	0.921681	N	Up	0.300159	Y	Up	0	Y	Up	7.56e-06	N	Down	0.866017
AT3G14940.1	1.68553	-1.87031	phosphoenolpyruvate carboxylase 3	Gohir.A01G055800.1,Gohir.D13G153600.1,Gohir.A08G234600.1,Gohir.A08G234600.2,Gohir.A12G054900.1,Gohir.D08G255000.1,Gohir.A11G158600.1,Gohir.A13G149100.1	5198	1284	1616	1274	442	460	516	473	976	574	656	419	400	398	949	1398	493	569	483	329	584	448	611	531	Y	Up	0.000106598	N	Up	0.407069	N	Down	0.873753	N	Up	0.830693	Y	Up	9.27e-06	N	Up	0.0906594	N	Up	0.996386
AT1G52700.1	1.01465	-1.91427	alpha/beta-Hydrolases superfamily protein	Gohir.A06G187100.1,Gohir.D06G193300.1,Gohir.D05G125700.1,Gohir.A05G124700.1,Gohir.A10G076600.1,Gohir.A10G076600.3,Gohir.A10G076600.2,Gohir.D10G074700.2	396	29	196	50	52	12	394	172	166	155	317	66	331	139	301	492	233	68	225	206	215	176	52	73	Y	Up	1.94e-09	Y	Up	9.04e-05	N	Up	0.000271014	N	Up	0.241171	N	Up	0.653456	Y	Up	7.38e-07	N	Up	0.133369
AT2G34500.1	1.73545	-2.00507	cytochrome P450, family 710, subfamily A, polypeptide 1	Gohir.D05G151800.1,Gohir.D05G151600.1,Gohir.A05G149200.1,Gohir.A05G149100.1,Gohir.D05G151700.1,Gohir.D06G142200.1	949	104	285	111	71	55	117	26	98	45	111	14	103	34	93	247	58	18	48	60	70	51	92	79	Y	Up	1.39e-08	N	Up	0.048232	N	Up	0.433215	N	Up	0.0726484	N	Up	0.155031	Y	Up	1.39e-06	N	Up	0.236715
AT3G30340.1	2.37126	-2.06413	nodulin MtN21 /EamA-like transporter family protein	Gohir.D08G045700.1,Gohir.D12G121600.1,Gohir.A08G035100.1,Gohir.D12G244200.1,Gohir.A12G243200.1,Gohir.A12G117900.1	238	17	46	7	11	4	361	133	380	203	652	173	135	55	245	289	423	52	16	4	10	10	9	7	Y	Up	1.32e-08	N	Up	0.000447679	N	Up	0.209247	N	Up	0.0269482	Y	Up	0.000765415	Y	Up	0.000602127	N	Up	0.0450748
AT5G50720.1	0.241637	-2.08663	HVA22 homologue E	Gohir.A07G049600.1,Gohir.A12G190700.1,Gohir.D12G192800.1,Gohir.D07G053900.1	12314	1407	10415	1621	2452	1953	3603	1645	7709	767	7466	1832	1665	1457	5505	5191	6079	1830	3083	392	3399	697	3975	945	Y	Up	4.6e-06	Y	Up	6.67e-10	N	Up	0.414672	N	Up	0.127381	Y	Up	0	Y	Up	2.41e-08	N	Up	0.753385
AT1G57610.1	1.81424	-2.09265	calcium uniporter (DUF607)	Gohir.D08G006800.1	735	5	209	60	49	16	6	0	10	25	10	4	0	0	14	291	8	0	0	6	4	4	11	26	Y	Up	0	Y	Up	0.000240796	N	Up	0.0523196	N	Up	0.0840046	N	Down	0.155588	N	Up	0.377885	N	Equal	1
AT5G56970.1	1.00636	-2.11441	cytokinin oxidase 3	Gohir.A07G011800.1,Gohir.D06G071500.1,Gohir.D13G198500.1,Gohir.D07G011600.1,Gohir.A13G193200.1,Gohir.A06G073000.1,Gohir.D13G198900.1	1818	512	905	358	209	56	78	59	16	117	43	46	62	26	123	496	68	40	27	6	18	35	3	15	Y	Up	0.000532707	N	Up	0.0126546	N	Up	0.0850948	N	Up	0.620803	Y	Down	4.48e-11	N	Down	0.897523	N	Up	0.155171
AT4G12480.1	1.64058	-2.22091	Bifunctional inhibitor/lipid-transfer protein/seed storage 2S albumin superfamily protein	Gohir.D11G025500.1,Gohir.A11G026100.1,Gohir.A11G025900.1	9070	1681	2909	598	624	883	2685	721	6081	172	6661	378	2036	2154	4366	1624	5705	233	1085	1309	3653	591	5414	422	Y	Up	9.93e-06	Y	Up	0.000150194	N	Down	0.206714	N	Up	0.0921085	Y	Up	2.56e-07	Y	Up	0	N	Down	0.941712
AT5G36970.1	2.74723	-2.22239	NDR1/HIN1-like 25	Gohir.D02G181100.1,Gohir.D04G024800.1,Gohir.D05G276100.1,Gohir.A05G392300.1,Gohir.A05G273700.1	282	16	42	24	9	9	52	26	145	77	48	12	19	22	116	113	14	11	66	25	79	47	61	109	Y	Up	4.5e-10	N	Up	0.36628	N	Equal	0.955861	N	Up	0.281441	Y	Up	0.00333923	N	Up	0.0101337	N	Down	0.890684
AT3G07630.2	1.56325	-2.27156	arogenate dehydratase 2	Gohir.A09G105400.1,Gohir.D09G102200.1,Gohir.D09G102200.2	7320	41	2477	130	513	49	177	57	628	20	206	41	64	25	313	2831	101	38	52	23	73	23	52	20	Y	Up	0	Y	Up	0	Y	Up	0.00131156	N	Up	0.0411416	Y	Up	1.95e-07	N	Up	0.00942975	N	Up	0.260147
AT1G64480.1	2.45568	-2.32193	calcineurin B-like protein 8	Gohir.D09G184600.2,Gohir.D09G184600.1,Gohir.A09G189900.1	192	57	35	20	7	8	19	38	19	25	14	19	20	109	17	39	4	30	0	6	5	4	7	6	Y	Up	0.00537966	N	Up	0.252435	N	Down	0.855788	N	Down	0.335498	N	Down	0.364551	N	Down	0.669182	N	Down	0.0413788
AT5G40350.1	3.19715	-2.37114	myb domain protein 24	Gohir.A09G027100.1,Gohir.D07G228200.1,Gohir.A07G221500.1	24341	8806	2654	776	513	216	98	163	4	10	0	0	322	143	8	174	0	22	13	0	2	2	3	0	Y	Up	0.00431603	N	Up	0.215753	N	Up	0.45172	N	Down	0.310102	N	Down	0.0425401	N	Equal	1	N	Up	0.57696
AT2G36190.1	1.51427	-2.476	cell wall invertase 4	Gohir.D09G134100.1,Gohir.A09G140400.1,Gohir.A04G068800.1,Gohir.D04G097800.1	34407	121	12045	1475	2165	190	2005	820	3335	233	1011	50	962	237	2296	8172	685	26	530	4	155	4	96	2	Y	Up	2.96e-08	Y	Up	6.45e-12	N	Up	0.0329097	N	Up	0.136026	Y	Up	0	Y	Up	4.76e-10	N	Up	0.140018
AT5G49130.1	4.85175	-2.4975	MATE efflux family protein	Gohir.D02G055500.1,Gohir.D10G172100.1,Gohir.A10G165900.1,Gohir.A02G050400.1	2772	410	96	112	17	5	40	33	19	16	81	14	62	19	14	40	21	31	2	1	7	1	5	3	Y	Up	3.44e-07	N	Down	0.723002	N	Up	0.0434535	N	Up	0.820477	N	Up	0.549731	N	Up	0.0107338	N	Up	0.283963
AT1G68460.1	2.56071	-2.90689	isopentenyltransferase 1	Gohir.D04G137900.1,Gohir.1Z062000.1,Gohir.D05G323600.1,Gohir.A05G321400.1,Gohir.A04G098300.1	354	42	60	15	8	8	9	7	7	23	12	4	1	6	38	109	2	5	1	2	7	5	7	9	Y	Up	4.98e-07	N	Up	0.00150961	N	Equal	1	N	Up	0.829154	N	Down	0.00296543	N	Up	0.285569	N	Down	0.31555
AT3G27150.1	0.0811368	-2.91886	Galactose oxidase/kelch repeat superfamily protein	Gohir.A07G227700.2,Gohir.A05G339000.1,Gohir.D07G234800.1,Gohir.D07G234800.2,Gohir.D04G077500.1,Gohir.A07G227700.1	256	35	242	29	32	26	282	45	366	49	360	64	32	58	295	420	205	78	137	16	196	22	254	45	Y	Up	5.45e-06	Y	Up	4.16e-09	N	Up	0.629863	N	Up	0.039331	Y	Up	0	Y	Up	3.56e-08	N	Down	0.535159
AT3G16340.1	0.981141	-3.17163	pleiotropic drug resistance 1	Gohir.A10G065800.1,Gohir.D10G067200.1	1672	65	847	52	94	17	39	5	139	8	64	6	21	8	127	972	60	10	13	28	35	26	31	15	Y	Up	1.11e-15	Y	Up	2.22e-16	Y	Up	1.6e-06	N	Up	0.0477491	Y	Up	0	N	Up	1.99e-05	N	Up	0.341938
AT1G26420.1	3.66183	-3.48113	FAD-binding Berberine family protein	Gohir.D10G006300.1,Gohir.D10G006600.1,Gohir.D10G006200.1,Gohir.A10G006400.1,Gohir.A10G006200.1,Gohir.A10G006600.1,Gohir.D02G107200.1,Gohir.A10G006500.1,Gohir.A10G006700.1,Gohir.A10G006300.1,Gohir.D10G006500.1,Gohir.D10G006400.1,Gohir.D06G188700.1	848	1	67	2	6	2	0	0	0	29	0	0	8	0	0	36	0	0	0	6	10	7	23	406	Y	Up	0	Y	Up	0.000973003	N	Up	0.246613	N	Equal	1	N	Down	0.0320067	N	Equal	1	N	Up	0.0546768
[truncated: 51 more columns]

## Sheet: FL_PreD-PostD
A.thaliana.ID	pre/sec.log2.fc	post/sec.log2.fc	Description	Tx.JGI.Cotton.gene.IDs	FL.pre.mean	FL.pre.C.mean	FL.sec.mean	FL.sec.C.mean	FL.post.mean	FL.post.C.mean	B.pre.mean	B.pre.C.mean	B.sec.mean	B.sec.C.mean	B.post.mean	B.post.C.mean	C.pre.mean	C.pre.C.mean	C.sec.mean	C.sec.C.mean	C.post.mean	C.post.C.mean	FO.pre.mean	FO.pre.C.mean	FO.sec.mean	FO.sec.C.mean	FO.post.mean	FO.post.C.mean	DE..FL.pre.vs.FL.pre.C	DE..FL.pre.vs.FL.pre.C.Up.or.Down	DE..FL.pre.vs.FL.pre.C.nominal.p.value	DE..FL.sec.vs.FL.sec.C	DE..FL.sec.vs.FL.sec.C.Up.or.Down	DE..FL.sec.vs.FL.sec.C.nominal.p.value	DE..FL.post.vs.FL.post.C	DE..FL.post.vs.FL.post.C.Up.or.Down	DE..FL.post.vs.FL.post.C.nominal.p.value	DE..B.pre.vs.B.pre.C	DE..B.pre.vs.B.pre.C.Up.or.Down	DE..B.pre.vs.B.pre.C.nominal.p.value	DE..B.sec.vs.B.sec.C	DE..B.sec.vs.B.sec.C.Up.or.Down	DE..B.sec.vs.B.sec.C.nominal.p.value	DE..B.post.vs.B.post.C	DE..B.post.vs.B.post.C.Up.or.Down	DE..B.post.vs.B.post.C.nominal.p.value	DE..C.pre.vs.C.pre.C	DE..C.pre.vs.C.pre.C.Up.or.Down	DE..C.pre.vs.C.pre.C.nominal.p.value
AT1G62280.1	-6.10014	-4.17414	SLAC1 homologue 1	Gohir.D05G191800.1,Gohir.D01G100500.1,Gohir.A05G188700.1,Gohir.D05G191900.1,Gohir.A05G188800.1,Gohir.A01G113300.1,Gohir.A06G149700.1,Gohir.D06G155800.1	5	1	343	21	19	3	9	14	129	14	65	10	10	2	72	103	11	11	11	1	21	17	43	76	N	Up	0.25479	Y	Up	0.000827639	N	Up	0.00439774	N	Down	0.681189	Y	Up	0	N	Up	0.00367306	N	Up	0.341326
AT2G39060.1	-1.94753	-4.01792	Nodulin MtN3 family protein	Gohir.D13G170600.1,Gohir.A13G167100.1	63	6	243	4	15	1	95	53	4	57	0	1	49	48	0	1267	19	2	135	75	4	6	0	0	N	Up	0.0249329	Y	Up	1e-08	N	Up	0.00145838	N	Up	0.400884	N	Down	0.141736	N	Down	1	N	Up	0.993328
AT2G36630.1	-4.46251	-3.86068	Sulfite exporter TauE/SafE family protein	Gohir.A01G140200.1,Gohir.D01G129500.1,Gohir.D01G129500.2,Gohir.D04G106100.1,Gohir.A04G067400.1	170	731	3748	904	258	406	146	204	223	361	26	80	53	150	320	2301	44	108	300	373	233	323	276	663	Y	Down	0.00363094	Y	Up	0.0033267	N	Down	0.435412	N	Down	0.625521	Y	Down	0.013017	N	Down	0.0275555	N	Down	0.017478
AT2G31085.1	-3.85311	-3.72453	CLAVATA3/ESR-RELATED 6	Gohir.A01G058000.1,Gohir.A01G058000.2,Gohir.D05G159300.1,Gohir.A05G156600.1,Gohir.D01G044400.1,Gohir.A05G156400.1	3347	4	48368	1207	3659	179	391	223	5219	1568	1150	140	157	101	7366	9642	1398	75	240	12	723	11	502	95	Y	Up	8.88e-16	Y	Up	0	Y	Up	0.00593254	N	Up	0.542093	Y	Up	0.0039254	N	Up	0.0325372	N	Up	0.622515
AT4G31800.1	-5.91886	-3.64584	WRKY DNA-binding protein 18	Gohir.D07G035800.1,Gohir.A07G032600.1	6	3	363	42	29	70	5	14	486	665	207	73	2	13	444	374	34	91	110	41	144	83	28	169	N	Up	0.560647	Y	Up	0.00123731	N	Down	0.426756	N	Down	0.369507	N	Down	0.0599145	N	Up	0.156721	N	Down	0.182673
AT4G30230.1	-2.47524	-3.21586	hypothetical protein	Gohir.D08G033900.1,Gohir.A08G023400.1,Gohir.D01G117600.1,Gohir.A08G084400.1,Gohir.D08G094000.1,Gohir.A06G178400.1,Gohir.D06G174600.1	132	116	734	125	79	62	265	276	70	68	87	56	201	250	61	315	72	44	95	107	40	78	28	33	N	Up	0.767863	Y	Up	3.96e-05	N	Up	0.530883	N	Down	0.953925	N	Up	0.892869	N	Up	0.43007	N	Down	0.523331
AT2G40340.1	-4.02319	-3.16337	Integrase-type DNA-binding superfamily protein	Gohir.D13G022300.1,Gohir.D09G163600.1,Gohir.A09G167700.1,Gohir.A10G202300.1,Gohir.D10G210500.1,Gohir.A13G021700.1	27	10	439	102	49	29	41	39	159	46	62	31	14	17	182	262	55	25	33	20	57	13	39	17	N	Up	0.190078	Y	Up	0.00283068	N	Up	0.201475	N	Up	0.937502	Y	Up	2.37e-11	N	Up	0.131042	N	Down	0.798969
AT5G05220.1	-9.85829	-3.14542	hypothetical protein	Gohir.D10G184400.1,Gohir.A10G177800.1,Gohir.D06G187100.1	10	81	9282	978	1049	627	52	68	188	402	125	116	45	72	131	2351	156	111	72	77	79	92	117	774	N	Down	0.0689931	Y	Up	0.000118865	N	Up	0.460204	N	Down	0.761127	N	Down	0.380909	N	Up	0.930793	N	Down	0.641795
AT1G11925.1	-4.52356	-3.04963	Stigma-specific Stig1 family protein	Gohir.A05G172400.1,Gohir.1Z054800.1,Gohir.D01G069400.1,Gohir.A05G172100.1,Gohir.A05G172200.1,Gohir.D05G175400.1,Gohir.D05G175300.1,Gohir.A01G082700.1,Gohir.A05G172300.1,Gohir.D05G175500.1,Gohir.A13G209200.1,Gohir.1Z054700.1,Gohir.A01G082800.1,Gohir.D13G213600.1,Gohir.D05G175200.1,Gohir.D01G069500.1	9	0	207	449	25	37	0	0	0	19	0	0	0	79	2	64	0	0	5	8	0	0	4	275	N	Up	0.0293452	N	Down	0.0113877	N	Down	0.696191	N	Equal	1	N	Down	0.00240923	N	Equal	1	N	Down	0.0160415
AT2G31082.1	-3.92057	-3.02748	CLAVATA3/ESR-RELATED 7	Gohir.D09G002200.1,Gohir.A09G002400.1	7	0	106	4	13	0	0	0	11	4	11	0	0	0	10	36	0	0	16	0	3	0	0	0	N	Up	0.0369551	Y	Up	1.95e-11	N	Up	0.00219516	N	Equal	1	N	Up	0.07604	N	Up	0.00224746	N	Equal	1
AT3G19550.1	-0.218688	-2.97663	glutamate racemase	Gohir.D13G044400.1,Gohir.A13G045400.1,Gohir.A01G008400.1	947	286	1102	943	140	246	5044	3105	1415	1402	17335	10383	3920	3011	582	1826	10084	6267	931	770	174	43	314	468	Y	Up	0.00137233	N	Up	0.755595	N	Down	0.0787171	N	Up	0.267128	N	Up	0.957861	N	Up	0.0340243	N	Up	0.296105
AT4G25040.1	-0.626807	-2.9358	Uncharacterized protein family (UPF0497)	Gohir.A07G231100.1,Gohir.A11G037800.1,Gohir.A09G001000.1,Gohir.D09G248400.1,Gohir.D07G238300.1,Gohir.D09G000800.1,Gohir.D11G041000.1	1110	260	1714	592	224	190	83	185	296	300	695	892	54	362	367	891	729	1007	313	140	330	247	497	232	Y	Up	0.000103716	N	Up	0.0479239	N	Up	0.618643	N	Down	0.0971344	N	Down	0.957555	N	Down	0.337042	N	Down	0.00498799
AT3G62040.1	-1.75545	-2.89143	Haloacid dehalogenase-like hydrolase (HAD) superfamily protein	Gohir.D07G136600.1,Gohir.D07G136600.2,Gohir.A07G132400.1,Gohir.A07G132400.2	1512	493	5105	854	688	392	1366	963	771	969	2641	1727	1214	1116	919	3891	3292	1356	141	58	54	81	72	38	Y	Up	0.00220211	Y	Up	0.000685203	N	Up	0.0574068	N	Up	0.387456	N	Down	0.173084	N	Up	0.0848584	N	Up	0.753565
AT1G10660.1	-2.46317	-2.7851	transmembrane protein	Gohir.A03G137600.1	35	33	193	38	28	20	28	64	45	34	32	19	28	13	43	57	17	20	25	38	63	38	35	22	N	Up	0.924152	Y	Up	4.23e-06	N	Up	0.529077	N	Down	0.18699	N	Up	0.275977	N	Up	0.345449	N	Up	0.361163
AT1G80160.1	-4.65405	-2.70543	Lactoylglutathione lyase / glyoxalase I family protein	Gohir.D05G018500.1,Gohir.1Z089700.1,Gohir.A05G017600.1,Gohir.A03G215100.3,Gohir.A03G215100.5,Gohir.A03G215100.4,Gohir.D10G076100.1,Gohir.A10G075400.1,Gohir.D02G236600.1,Gohir.D10G076100.2	2594	637	65310	10283	10013	1454	432	715	1328	911	1032	799	328	582	1453	15780	1139	729	1273	283	1182	193	802	489	N	Up	0.0119065	Y	Up	0.00333047	N	Up	0.139412	N	Down	0.280314	N	Up	0.43186	N	Up	0.481345	N	Down	0.0557942
AT2G47770.1	-5.32847	-2.67938	TSPO(outer membrane tryptophan-rich sensory protein)-like protein	Gohir.A10G164100.1,Gohir.A12G010800.1,Gohir.D10G170400.1,Gohir.D12G011200.1	11	234	442	716	69	406	173	170	120	103	623	537	158	237	113	213	474	383	234	205	177	260	318	300	Y	Down	6.2e-09	N	Down	0.1021	Y	Down	2.07e-07	N	Up	0.974865	N	Up	0.394022	N	Up	0.740814	N	Down	0.366096
AT1G21890.1	-4.47609	-2.67716	nodulin MtN21 /EamA-like transporter family protein	Gohir.D05G236600.1,Gohir.A06G043500.1,Gohir.D06G044300.1,Gohir.A05G234300.1	736	27	16380	1462	2561	274	9	38	21	163	1	0	9	13	258	3400	8	4	12	15	3	5	15	18	Y	Up	1.37e-14	Y	Up	3.9e-05	N	Up	0.0911856	N	Down	0.186831	N	Down	0.145824	N	Up	1	N	Down	0.740863
AT5G01600.1	-1.98266	-2.66691	ferretin 1	Gohir.A09G167200.2,Gohir.A09G167200.3,Gohir.A09G167200.1,Gohir.D09G163100.1	4541	720	17947	3618	2826	894	374	167	2011	1440	167	115	375	252	2063	6466	334	103	415	166	494	283	470	1444	Y	Up	5.11e-07	Y	Up	0.00359783	N	Up	0.242762	N	Up	0.0693916	N	Up	0.198659	N	Up	0.294892	N	Up	0.577716
AT1G49000.1	-0.524927	-2.55669	transmembrane protein	Gohir.A12G265300.1,Gohir.D11G006500.1,Gohir.D12G265500.1,Gohir.A11G007400.1	597	147	859	197	146	179	122	101	100	239	189	417	87	209	93	301	212	585	318	164	154	223	554	972	Y	Up	0.000259625	Y	Up	0.0018132	N	Down	0.653953	N	Up	0.761496	Y	Down	0.000217252	N	Down	0.0051198	N	Down	0.0874914
AT1G15460.1	-4.97728	-2.51785	HCO3- transporter family	Gohir.A05G009500.1,Gohir.A06G187400.2,Gohir.A06G187400.1,Gohir.D05G010200.1,Gohir.A10G176500.1,Gohir.D06G193600.1,Gohir.D10G183200.1,Gohir.D06G199900.1,Gohir.A06G191500.1	8	15	252	35	44	16	21	7	57	94	15	5	14	4	43	152	12	10	36	44	20	27	20	116	N	Down	0.452354	Y	Up	0.00125528	N	Up	0.111176	N	Up	0.383074	N	Down	0.325923	N	Up	0.12512	N	Up	0.375049
AT2G45960.1	-7.88222	-2.50538	plasma membrane intrinsic protein 1B	Gohir.A10G233200.1,Gohir.A10G233300.1,Gohir.D10G245500.1,Gohir.D10G245500.2,Gohir.D12G032400.1	29	58	6842	407	1205	480	215	115	279	155	99	25	52	121	379	1919	632	156	550	279	448	872	174	372	N	Down	0.294921	Y	Up	3.38e-14	N	Up	0.211303	N	Up	0.39117	N	Up	0.205884	N	Up	0.00592586	N	Down	0.068433
AT5G54160.1	-0.335543	-2.50036	O-methyltransferase 1	Gohir.D01G085800.1,Gohir.A12G242100.1,Gohir.A09G112600.1,Gohir.A08G105100.1,Gohir.D12G243300.1,Gohir.D12G243400.1,Gohir.A12G246200.2,Gohir.A12G246200.3,Gohir.A12G246200.1,Gohir.A09G112500.1,Gohir.A09G112500.2,Gohir.D09G109200.1,Gohir.A13G164700.1,Gohir.D01G180200.1,Gohir.D12G246900.1,Gohir.A10G191300.1,Gohir.D08G116900.1,Gohir.A12G117200.1,Gohir.A12G242200.1,Gohir.D12G120800.1,Gohir.A01G189400.1,…	12255	1439	15464	2791	2733	1110	2114	1354	2927	2392	2153	973	1156	1148	3086	10118	1501	1023	2962	1648	3408	2407	2058	2362	Y	Up	1.27e-06	Y	Up	9.37e-05	Y	Up	0.00564489	N	Up	0.267514	N	Up	0.407165	Y	Up	0.00215009	N	Up	0.977235
AT3G63110.1	-1.6453	-2.43584	isopentenyltransferase 3	Gohir.D08G077700.1,Gohir.A11G121500.1,Gohir.D11G137400.1,Gohir.D11G126700.1,Gohir.A08G069400.1,Gohir.A08G222900.1	320	9	1001	19	185	28	21	11	171	114	116	37	0	7	471	1203	184	47	33	9	70	17	206	44	Y	Up	1.87e-13	Y	Up	5.78e-13	N	Up	0.078326	N	Up	0.428212	N	Up	0.158031	N	Up	0.0432098	N	Down	0.0607017
AT1G14520.1	-2.95903	-2.43565	myo-inositol oxygenase 1	Gohir.A10G063900.1,Gohir.D10G065500.1,Gohir.D10G065500.2,Gohir.A05G132700.1,Gohir.A05G132700.2,Gohir.D05G134700.1,Gohir.D05G134700.2	1683	185	13087	1729	2419	397	57	48	122	358	31	16	34	295	726	4590	126	29	602	1371	87	237	90	210	Y	Up	3e-05	Y	Up	5.49e-11	N	Up	0.0257746	N	Up	0.818811	N	Down	0.248915	N	Up	0.219291	N	Down	0.168011
AT5G49690.1	-6.16323	-2.42626	UDP-Glycosyltransferase superfamily protein	Gohir.A13G018000.1,Gohir.D13G018900.1,Gohir.D05G033000.1,Gohir.A13G017800.1,Gohir.A05G031600.1,Gohir.A05G031500.1,Gohir.A06G031400.1,Gohir.D06G030600.1,Gohir.D05G032900.1,Gohir.A13G017900.1	6	29	430	196	80	81	24	27	81	137	10	22	10	25	74	133	6	17	74	39	51	52	37	150	N	Down	0.0386817	N	Up	0.0420537	N	Down	0.971411	N	Down	0.942742	N	Down	0.120475	N	Down	0.211822	N	Down	0.352671
AT1G32450.1	-5.16993	-2.38565	nitrate transporter 1.5	Gohir.D13G012900.1,Gohir.D03G169900.2,Gohir.D06G163900.1,Gohir.D08G179200.1,Gohir.A13G011900.1,Gohir.A08G135900.1,Gohir.A03G002400.1,Gohir.D03G169900.1,Gohir.A06G157600.1,Gohir.A08G158800.1	18	9	648	38	124	9	318	156	3671	198	492	61	60	33	3609	694	378	48	207	46	796	119	769	276	N	Up	0.434244	Y	Up	1.05e-06	Y	Up	0.00454521	N	Up	0.203513	Y	Up	4.13e-14	Y	Up	1.39e-07	N	Up	0.294856
AT1G33030.1	-3.89616	-2.36565	O-methyltransferase family protein	Gohir.A12G242300.1	9	25	134	43	26	118	4	2	46	141	4	2	0	3	50	147	12	2	8	17	79	95	96	151	N	Down	0.414634	Y	Up	0.00366785	Y	Down	6.24e-06	N	Up	1	Y	Down	0.000325449	N	Up	0.757998	N	Down	1
AT1G11570.2	-1.272	-2.36315	NTF2-like protein	Gohir.A10G014800.1,Gohir.A05G168400.1,Gohir.D10G014800.1,Gohir.D05G171500.1,Gohir.D05G171500.2	588	280	1420	221	276	222	2416	882	2352	288	1974	629	1394	621	1497	578	2881	527	3993	348	1835	125	413	88	N	Up	0.239802	Y	Up	1.98e-09	N	Up	0.562094	N	Up	0.114382	Y	Up	4e-15	N	Up	0.0476616	N	Up	0.227129
AT4G33550.2	-2.82312	-2.23816	Bifunctional inhibitor/lipid-transfer protein/seed storage 2S albumin superfamily protein	Gohir.D07G126100.1,Gohir.A07G121800.1	26	37	184	34	39	33	33	32	68	62	29	7	5	0	49	258	11	13	52	46	59	52	39	35	N	Down	0.60782	Y	Up	0.000669861	N	Up	0.694851	N	Up	0.963975	N	Up	0.671134	N	Up	0.0337986	N	Up	0.115956
AT1G74030.1	-0.46956	-2.17675	enolase 1	Gohir.A03G073600.1,Gohir.D03G100000.1	1071	251	1483	508	328	275	453	354	318	311	191	157	360	359	331	883	166	132	360	192	134	107	107	131	Y	Up	0.000108686	Y	Up	0.00103659	N	Up	0.637091	N	Up	0.562647	N	Up	0.880437	N	Up	0.520294	N	Up	0.992822
AT1G48130.1	-5.76339	-2.13807	1-cysteine peroxiredoxin 1	Gohir.D10G182600.1,Gohir.A10G176000.1	47	33	2553	201	580	162	20	57	45	349	19	41	24	82	263	1662	29	24	38	65	64	60	54	61	N	Up	0.516701	Y	Up	1.34e-05	N	Up	0.129621	N	Down	0.120805	Y	Down	0.0305561	N	Down	0.204036	N	Down	0.0300026
AT2G39890.2	-1.43086	-2.08092	proline transporter 1	Gohir.D10G242300.1,Gohir.A06G165200.1	102	80	275	71	65	58	109	64	238	41	101	24	43	30	190	256	92	16	46	19	43	27	83	56	N	Up	0.622548	Y	Up	0.000195096	N	Up	0.777151	N	Up	0.525927	Y	Up	0	Y	Up	0.0020853	N	Up	0.587039
AT4G03960.1	-0.623174	-2.06214	Phosphotyrosine protein phosphatases superfamily protein	Gohir.D10G010300.1,Gohir.A06G152200.2	385	35	593	164	142	38	68	45	371	169	284	163	38	65	394	458	454	173	124	23	222	52	241	108	Y	Up	1.83e-08	Y	Up	0.000736286	N	Up	0.0325282	N	Up	0.487744	Y	Up	0.000108621	N	Up	0.0574574	N	Down	0.425711
AT5G50790.1	-1.41675	-1.95987	Nodulin MtN3 family protein	Gohir.A03G053800.1,Gohir.A12G192200.1,Gohir.A07G048300.1,Gohir.D03G113200.1,Gohir.D12G194300.1,Gohir.A07G048400.1,Gohir.D07G052600.1,Gohir.D07G052700.1	4010	80	10706	1859	2752	2366	741	752	22638	1766	2795	638	511	303	11809	6041	757	1973	1575	94	1089	290	807	631	Y	Up	0.00091924	Y	Up	0.000200969	N	Up	0.733316	N	Down	0.987133	Y	Up	0	N	Up	0.0790289	N	Up	0.593633
AT1G68440.1	-1.42446	-1.9378	transmembrane protein	Gohir.A03G147600.1,Gohir.D04G137600.1,Gohir.D02G170800.1	668	61	1793	219	468	143	313	64	656	125	414	102	176	97	457	557	419	104	539	97	194	70	300	341	Y	Up	4.21e-05	Y	Up	3.06e-05	N	Up	0.00924635	N	Up	0.000942976	Y	Up	2.46e-13	Y	Up	9.46e-05	N	Up	0.126693
AT2G28500.1	-2.86392	-1.88478	LOB domain-containing protein 11	Gohir.D11G102900.1,Gohir.A08G125000.1,Gohir.D08G018300.1,Gohir.A11G098200.1,Gohir.A08G008300.1,Gohir.D08G146000.1	418	105	3043	85	824	132	42	99	620	929	678	1173	35	123	846	2297	1404	1763	44	14	239	110	348	196	Y	Up	0.000475095	Y	Up	0	Y	Up	0.000108291	N	Down	0.110999	N	Down	0.0941435	N	Down	0.0315116	N	Down	0.0343219
AT1G64970.1	-2.86663	-1.86051	gamma-tocopherol methyltransferase	Gohir.D13G162300.1,Gohir.A02G114300.1,Gohir.A13G157500.1,Gohir.D03G055300.1,Gohir.D03G055300.2	470	312	3428	815	944	372	69	69	51	138	74	97	42	78	62	890	122	165	165	191	62	132	257	463	N	Up	0.281248	Y	Up	0.00174436	N	Up	0.24978	N	Equal	0.992694	Y	Down	0.0213163	N	Down	0.449664	N	Down	0.218223
AT2G36460.1	-0.55441	-1.81558	Aldolase superfamily protein	Gohir.A01G208900.1,Gohir.D04G104000.1,Gohir.D01G197900.1,Gohir.D01G196700.1,Gohir.A04G065600.1	6347	2670	9321	3225	2648	1891	3171	2246	6697	2428	2498	1460	3627	2753	5163	5844	2099	1661	4067	1957	2034	1967	2366	2826	N	Up	0.0154022	Y	Up	0.00349195	N	Up	0.100188	N	Up	0.38589	Y	Up	2.04e-06	N	Up	0.029955	N	Up	0.27609
AT3G19450.1	-4.71234	-1.79054	GroES-like zinc-binding alcohol dehydrogenase family protein	Gohir.D12G022400.1,Gohir.A03G186100.1,Gohir.D11G203600.1,Gohir.A12G021900.1	353	589	9254	1509	2675	943	1386	1357	899	595	1453	804	801	1068	867	2386	1268	613	1722	784	1256	731	1242	600	N	Down	0.183569	Y	Up	4.85e-05	N	Up	0.197189	N	Up	0.971361	N	Up	0.142083	N	Up	0.0194122	N	Down	0.290517
AT4G20980.1	-0.381307	-1.77362	Eukaryotic translation initiation factor 3 subunit 7 (eIF-3)	Gohir.D06G132300.1,Gohir.D05G163900.1	357	92	465	206	136	112	100	108	111	104	117	98	109	106	132	258	96	109	110	68	88	60	115	132	Y	Up	0.000963522	N	Up	0.00772534	N	Up	0.522794	N	Down	0.893304	N	Up	0.694739	N	Up	0.588245	N	Up	0.953348
AT1G05000.1	-0.457595	-1.71213	Phosphotyrosine protein phosphatases superfamily protein	Gohir.A07G084200.1,Gohir.D07G175100.2,Gohir.D07G175100.1,Gohir.1Z037200.1,Gohir.A07G187600.1,Gohir.D07G194400.1,Gohir.D07G090300.1,Gohir.A06G152200.1,Gohir.A07G168600.5,Gohir.A07G168600.3,Gohir.A10G010600.1,Gohir.A07G168600.1,Gohir.D06G158500.1,Gohir.D06G158500.3,Gohir.D06G158500.2	1286	503	1766	651	539	359	683	438	1525	764	1615	819	503	384	1468	1808	2161	1174	1187	150	1477	298	1623	555	N	Up	0.010507	Y	Up	0.000670232	N	Up	0.329099	N	Up	0.286803	Y	Up	3.57e-08	N	Up	0.00719471	N	Up	0.570171
AT5G13750.1	-4.07183	-1.70651	zinc induced facilitator-like 1	Gohir.D05G289300.1,Gohir.D05G289300.2,Gohir.A05G288100.1	131	131	2203	674	675	311	90	79	161	233	184	101	36	52	209	1008	62	87	87	28	33	53	50	139	N	Equal	1	N	Up	0.0336036	N	Up	0.165964	N	Up	0.803558	N	Down	0.076146	N	Up	0.0604246	N	Down	0.529025
AT2G16060.1	-7.13271	-1.63553	hemoglobin 1	Gohir.A04G129000.1,Gohir.D04G174100.1	6	2	842	171	271	66	149	145	3119	220	371	59	44	13	1394	610	148	132	978	7	507	24	158	170	N	Up	0.420693	Y	Up	3.21e-06	Y	Up	6.58e-06	N	Up	0.983107	Y	Up	6.87e-12	Y	Up	4.71e-07	N	Up	0.190786
AT4G10770.1	-0.446395	-1.62655	oligopeptide transporter 7	Gohir.A11G042300.1,Gohir.D11G045800.1,Gohir.A08G081400.1,Gohir.D08G123500.1	1627	129	2217	822	718	326	115	111	209	205	209	132	40	115	289	822	298	125	288	172	243	177	293	235	Y	Up	5.87e-11	Y	Up	0.000683362	N	Up	0.277618	N	Up	0.942891	N	Up	0.962822	N	Up	0.133296	N	Down	0.0301393
AT3G08860.1	-3.18488	-1.62322	PYRIMIDINE 4	Gohir.D09G209000.1,Gohir.A10G148200.3,Gohir.A10G148200.2,Gohir.D02G005800.1,Gohir.D02G005800.3,Gohir.D02G005800.2,Gohir.D02G005800.4,Gohir.D09G213400.1,Gohir.D09G213400.2,Gohir.A02G005300.1	416	440	3783	955	1228	472	162	151	107	124	134	48	105	107	186	1536	70	40	232	78	169	74	97	95	N	Down	0.879201	Y	Up	0.00105454	N	Up	0.160462	N	Up	0.885869	N	Down	0.829354	N	Up	0.00524467	N	Down	0.947031
AT3G54570.1	-1.3452	-1.62238	Plant calmodulin-binding protein-like protein	Gohir.A10G241200.1,Gohir.D10G253400.1	246	132	625	284	203	184	332	161	716	272	781	440	152	147	679	633	664	403	377	121	511	222	1065	531	N	Up	0.127408	N	Up	0.00847914	N	Up	0.681531	N	Up	0.105493	Y	Up	3.89e-14	N	Up	0.0285925	N	Up	0.925508
AT3G51895.1	-5.64205	-1.61138	sulfate transporter 3%3B1	Gohir.D10G150600.1,Gohir.A11G125200.1,Gohir.D12G003000.1,Gohir.A10G115900.1,Gohir.A12G003300.1,Gohir.D11G130400.1	32	136	1598	309	523	146	596	1243	159	613	323	784	485	1113	248	896	337	880	123	232	69	154	16	47	Y	Down	0.0028751	N	Up	0.00796459	Y	Up	5.12e-08	N	Down	0.073649	Y	Down	2.86e-09	Y	Down	0.0009059	N	Down	0.00295581
AT1G67360.1	-2.44531	-1.60881	Rubber elongation factor protein (REF)	Gohir.D01G147700.2,Gohir.A01G158200.2,Gohir.D01G147700.1	56	41	305	53	100	37	29	16	34	26	88	46	39	13	36	129	66	43	66	24	49	13	48	26	N	Up	0.546606	Y	Up	1.48e-05	N	Up	0.105344	N	Up	0.434718	N	Up	0.421737	N	Up	0.108213	N	Up	0.398808
AT5G43600.1	-1.43925	-1.55183	ureidoglycolate amidohydrolase	Gohir.D09G056800.1,Gohir.A09G057600.1	746	419	2023	833	690	357	341	320	292	272	344	309	275	338	458	1006	308	272	342	291	236	186	262	241	N	Up	0.121461	Y	Up	0.00231449	N	Up	0.196994	N	Up	0.885207	N	Up	0.609044	N	Up	0.692247	N	Down	0.520372
AT5G42200.1	-0.853159	-1.48543	RING/U-box superfamily protein	Gohir.A06G001300.1,Gohir.A05G183900.1,Gohir.D05G186600.1	124	22	224	209	80	138	81	51	71	79	260	202	36	48	52	234	129	202	149	105	163	143	231	136	Y	Up	0.000461735	N	Up	0.824394	N	Down	0.0433249	N	Up	0.413448	N	Down	0.666154	N	Up	0.583891	N	Down	0.641871
AT4G18170.1	-4.68012	-1.46713	WRKY DNA-binding protein 28	Gohir.D09G006700.1,Gohir.D05G153100.1,Gohir.D10G039400.1,Gohir.A09G007400.1,Gohir.D04G035800.1,Gohir.A05G379600.1,Gohir.A10G038400.1,Gohir.A05G150600.1	11	1	282	18	102	23	3	4	70	169	17	12	0	5	92	561	9	16	23	11	55	63	98	391	N	Up	0.0835025	Y	Up	1.58e-13	Y	Up	8.81e-06	N	Down	0.860011	N	Down	0.0896111	N	Up	0.576676	N	Down	0.103804
AT2G27350.5	-1.25081	-1.46713	OTU-like cysteine protease family protein	Gohir.A09G096900.1	158	156	376	183	136	156	269	171	1030	227	541	268	91	108	768	636	429	254	231	112	419	147	493	153	N	Up	0.979064	N	Up	0.01974	N	Down	0.583997	N	Up	0.39533	Y	Up	4.54e-11	N	Up	0.00979174	N	Down	0.730955
AT1G65840.1	-6.67756	-1.40228	polyamine oxidase 4	Gohir.D08G048200.1,Gohir.A08G037900.1,Gohir.A08G038000.1	22	33	2252	786	852	216	19	45	148	421	16	44	7	14	172	1579	11	135	62	75	55	72	48	152	N	Down	0.433864	N	Up	0.16191	N	Up	0.0888118	N	Down	0.215578	Y	Down	0.0169825	N	Down	0.0552389	N	Down	0.466016
AT3G25570.1	-2.64072	-1.39338	Adenosylmethionine decarboxylase family protein	Gohir.D13G089400.1	516	226	3218	650	1225	485	868	567	922	452	1068	570	605	426	862	2180	707	558	813	203	553	108	201	141	N	Up	0.0418045	Y	Up	0.00108058	N	Up	0.0452465	N	Up	0.301058	Y	Up	0.000439787	N	Up	0.0146156	N	Up	0.420223
AT3G47510.1	-0.0444301	-1.39333	transmembrane protein	Gohir.A03G067200.1,Gohir.A07G066100.1,Gohir.D07G070600.1,Gohir.D07G070600.2,Gohir.D03G093700.1	1215	153	1253	590	477	130	1240	1057	423	671	1655	966	881	1194	674	1253	965	995	284	325	297	321	126	233	Y	Up	6.41e-08	N	Up	0.0100277	Y	Up	0.00012496	N	Up	0.753536	Y	Down	0.000193361	N	Up	0.121335	N	Down	0.368147
AT5G18670.1	-2.05106	-1.36314	beta-amylase 3	Gohir.A05G356600.1,Gohir.D02G052000.1,Gohir.A02G046300.1,Gohir.D10G166400.2,Gohir.D10G166400.3,Gohir.D10G166400.1	347	380	1438	455	559	527	414	486	613	277	563	484	412	526	511	649	730	405	624	728	387	356	759	703	N	Down	0.809905	Y	Up	0.00199552	N	Up	0.852119	N	Down	0.704874	Y	Up	5.78e-09	N	Up	0.559485	N	Down	0.408875
AT4G03510.1	-1.67482	-1.36271	RING membrane-anchor 1	Gohir.A01G016400.1,Gohir.D05G164800.1,Gohir.A05G162000.2,Gohir.D10G026200.1,Gohir.D02G180500.1,Gohir.A04G104100.1	472	333	1507	538	586	549	253	288	556	589	718	488	187	232	886	1430	582	521	287	363	411	441	830	825	N	Up	0.362884	Y	Up	0.000559081	N	Up	0.761972	N	Down	0.763985	N	Down	0.651794	N	Up	0.13993	N	Down	0.581965
AT1G60420.1	-1.8306	-1.30717	DC1 domain-containing protein	Gohir.A03G138800.1,Gohir.D01G095800.1,Gohir.D05G186500.4,Gohir.A01G109100.1,Gohir.A01G109100.2,Gohir.D05G186500.3,Gohir.D05G186500.2,Gohir.D05G186500.1,Gohir.D02G161700.1	1381	1012	4912	2140	1985	2564	2448	1491	3187	3446	3025	2034	1860	1685	4783	4136	3205	1910	2975	713	2419	929	1644	1391	N	Up	0.394443	Y	Up	0.0038922	N	Down	0.32438	N	Up	0.216889	N	Down	0.549145	N	Up	0.105425	N	Up	0.702314
AT4G19460.1	-3.71272	-1.26793	UDP-Glycosyltransferase superfamily protein	Gohir.A12G200200.1,Gohir.D12G202900.1	9	3	118	10	49	17	56	15	152	23	64	23	10	11	81	183	46	17	69	35	67	33	66	52	N	Up	0.344041	Y	Up	1.38e-08	N	Up	0.00889262	N	Up	0.0532779	Y	Up	4.14e-07	N	Up	0.0267693	N	Down	0.977269
AT1G73480.1	-2.22781	-1.26628	alpha/beta-Hydrolases superfamily protein	Gohir.D12G272100.1,Gohir.A09G173500.1,Gohir.A11G002100.1,Gohir.D09G169200.1,Gohir.D11G001700.1	76	44	356	146	148	105	197	109	148	106	271	111	187	111	140	284	166	92	102	27	66	43	49	51	N	Up	0.280441	Y	Up	0.00447596	N	Up	0.191045	N	Up	0.215349	N	Up	0.0391185	N	Up	0.00336102	N	Up	0.175768
AT1G46768.1	-4.7185	-1.21016	related to AP2 1	Gohir.A05G204500.1,Gohir.A01G122400.1,Gohir.D05G207700.1	58	339	1527	971	660	1388	96	86	106	119	710	532	2	109	122	333	539	462	459	422	475	660	2085	1606	Y	Down	0.00016557	N	Up	0.169414	Y	Down	0.000432756	N	Up	0.830391	N	Down	0.525903	N	Up	0.47644	Y	Down	1.91e-05
AT1G01720.1	-3.37982	-1.20612	NAC (No Apical Meristem) domain transcriptional regulator superfamily protein	Gohir.D06G046500.1,Gohir.A06G046000.1,Gohir.A02G072400.1,Gohir.D02G079500.1	127	693	1322	868	573	947	238	183	1126	728	378	354	126	84	1238	878	240	372	412	267	546	425	751	1265	Y	Down	0.000367426	N	Up	0.298356	N	Down	0.113615	N	Up	0.570294	Y	Up	0.0043166	N	Up	0.849745	N	Up	0.438306
AT3G16770.1	-2.49309	-1.17856	ethylene-responsive element binding protein	Gohir.A08G041600.1,Gohir.A09G236500.1,Gohir.D09G237300.1,Gohir.D10G173000.1,Gohir.A10G167000.1	1213	275	6829	1805	3017	1409	997	405	411	526	753	486	519	428	562	2690	962	451	1507	441	2315	2049	3923	4592	Y	Up	6.73e-05	Y	Up	5.73e-06	N	Up	0.112094	N	Up	0.0308219	N	Down	0.265409	N	Up	0.0917553	N	Up	0.511536
AT3G03980.1	-2.16993	-1.16796	NAD(P)-binding Rossmann-fold superfamily protein	Gohir.D11G268400.1,Gohir.A11G258400.1	366	366	1647	436	733	488	356	212	364	319	432	412	193	328	457	799	439	465	399	249	421	333	490	646	N	Equal	0.997165	Y	Up	4.81e-05	N	Up	0.16744	N	Up	0.240448	N	Up	0.314275	N	Up	0.85517	N	Down	0.108914
AT5G42270.1	-2.3609	-1.14959	FtsH extracellular protease family	Gohir.A05G180400.1,Gohir.D01G093500.1,Gohir.A01G107100.1,Gohir.D05G183400.1,Gohir.D05G183400.2	168	247	863	552	389	449	212	298	234	424	172	177	106	215	357	569	144	285	264	497	261	530	310	799	N	Down	0.333533	N	Up	0.165047	N	Down	0.52338	N	Down	0.483394	Y	Down	9.69e-06	N	Down	0.920223	N	Down	0.0592604
AT2G18230.1	-2.26149	-1.1375	pyrophosphorylase 2	Gohir.D12G063700.4,Gohir.D12G063700.2,Gohir.D12G063700.1,Gohir.A12G063800.2	39	6	187	33	85	13	64	18	6	8	45	65	23	61	10	45	41	50	13	3	9	2	17	7	N	Up	0.085544	Y	Up	1.71e-06	Y	Up	0.00226136	N	Up	0.0575073	N	Down	0.607754	N	Down	0.611444	N	Down	0.174479
AT4G34131.1	-6.64123	-1.12625	UDP-glucosyl transferase 73B3	Gohir.D13G041100.1,Gohir.A13G042800.1,Gohir.A13G042700.1,Gohir.D13G041300.1	11	30	1098	290	503	192	18	20	168	331	91	104	23	23	215	479	82	132	121	54	101	73	177	488	N	Down	0.133265	Y	Up	1.99e-05	N	Up	0.0545004	N	Down	0.898254	N	Down	0.124783	N	Down	0.778798	N	Equal	1
AT1G49310.1	-2.10814	-1.03588	transmembrane protein	Gohir.A01G178500.1,Gohir.D01G169400.1,Gohir.A03G212200.1,Gohir.D02G233600.1	2200	112	9485	2375	4626	1494	1717	2303	220	1667	1739	1851	857	2016	780	3195	1158	2162	1302	1041	997	1843	601	2048	Y	Up	4.06e-14	Y	Up	2.4e-06	N	Up	0.20211	N	Down	0.687437	Y	Down	9.15e-10	N	Down	0.798467	N	Down	0.00240206
AT2G37170.1	-1.96069	-1.03399	plasma membrane intrinsic protein 2	Gohir.D01G203800.1,Gohir.D08G003300.1,Gohir.A01G215200.1,Gohir.D08G215400.1,Gohir.A01G215300.1,Gohir.D01G203900.1,Gohir.A08G198000.1,Gohir.A04G074500.2,Gohir.A04G074500.1	2251	1587	8762	1205	4279	1126	8224	5485	9327	2347	6786	3224	5827	4858	8887	6395	9100	4643	7607	1461	4667	3017	2079	652	N	Up	0.335545	Y	Up	6.77e-11	Y	Up	3.83e-06	N	Up	0.310621	Y	Up	7.74e-10	N	Up	0.0517867	N	Up	0.479042
AT1G11655.1	-2.84847	-1.02162	hypothetical protein	Gohir.D05G172800.1,Gohir.A05G169600.1,Gohir.A10G013400.1,Gohir.D10G013300.1	84	29	605	103	298	25	110	113	144	56	313	88	75	45	122	224	123	150	84	37	177	23	156	33	N	Up	0.0331518	Y	Up	3.13e-08	N	Up	0.0355795	N	Down	0.982295	Y	Up	5.84e-06	N	Up	0.101912	N	Up	0.456981
AT5G50740.1	-1.73165	-0.98598	Heavy metal transport/detoxification superfamily protein	Gohir.D05G179100.1,Gohir.D05G179100.2,Gohir.A06G204300.1,Gohir.D09G247800.1,Gohir.A09G247200.1,Gohir.D06G217200.1	925	611	3072	832	1551	645	1609	725	2597	398	959	294	691	667	2003	1792	629	283	1173	508	1228	289	988	198	N	Up	0.262641	Y	Up	9.54e-06	N	Up	0.0519605	N	Up	0.0844877	Y	Up	0	Y	Up	9.47e-06	N	Up	0.906728
AT5G50260.1	-2.305	-0.978269	Cysteine proteinases superfamily protein	Gohir.D12G190000.1,Gohir.A12G187000.1,Gohir.D03G102700.1,Gohir.A12G145700.1,Gohir.D12G150300.1,Gohir.A01G157700.1,Gohir.A03G063600.1	120	71	593	2651	301	594	41	48	61	40	59	36	18	31	53	251	20	18	45	48	65	78	50	43	N	Up	0.25973	Y	Down	0.00219048	N	Down	0.0914688	N	Down	0.812081	N	Up	0.0580362	N	Up	0.250838	N	Down	0.438163
AT5G03860.1	-3.34684	-0.966542	malate synthase	Gohir.D07G057400.1,Gohir.A08G053300.1,Gohir.A07G053000.2,Gohir.A07G053000.1	155	24	1577	542	807	564	34	32	52	123	180	220	5	67	78	450	243	583	29	62	23	11	790	1494	Y	Up	0.000102886	Y	Up	0.00302037	N	Up	0.60059	N	Up	0.957733	N	Down	0.327836	N	Down	0.660716	N	Down	0.196086
AT1G05710.1	-1.84146	-0.915827	basic helix-loop-helix (bHLH) DNA-binding superfamily protein	Gohir.A10G143800.1,Gohir.A10G143800.4,Gohir.A02G009900.2	418	177	1498	375	794	262	182	131	586	326	435	342	97	155	638	1037	498	573	649	238	416	301	679	596	N	Up	0.116393	Y	Up	3.99e-06	Y	Up	0.000236918	N	Up	0.488505	Y	Up	0.000594951	N	Up	0.43784	N	Down	0.251989
AT5G40240.2	-2.74108	-0.859137	nodulin MtN21 /EamA-like transporter family protein	Gohir.A02G151700.1,Gohir.D04G053500.1,Gohir.A05G360400.1,Gohir.D05G320800.2,Gohir.A09G170500.4	35	3	234	20	129	12	43	51	15	45	19	13	64	45	26	143	23	35	11	11	18	23	9	11	N	Up	0.00263023	Y	Up	4.89e-11	Y	Up	0.00132362	N	Down	0.793383	N	Down	0.000194706	N	Up	0.69833	N	Up	0.604912
AT2G18660.1	-1.62293	-0.79367	plant natriuretic peptide A	Gohir.D06G056800.1,Gohir.1Z035100.1,Gohir.D10G076200.1,Gohir.A05G009600.1,Gohir.1Z053600.1,Gohir.A10G075300.1,Gohir.1Z046800.1,Gohir.D05G010300.1,Gohir.A06G058500.1	775	472	2387	1022	1377	1277	2368	3996	1004	6758	133	320	5582	4741	1454	1192	195	697	2305	1799	1240	2215	511	2644	N	Up	0.184582	Y	Up	0.00344438	N	Up	0.863771	N	Down	0.632418	Y	Down	0.000283916	N	Down	0.049136	N	Up	0.51312
AT1G77400.1	-3.30581	-0.747813	extensin-like protein	Gohir.D05G239400.1,Gohir.A06G046800.1,Gohir.A05G237300.1	9	21	89	5	53	17	42	30	35	242	51	67	60	40	32	362	7	52	21	40	51	74	29	100	N	Down	0.246178	Y	Up	1.8e-09	N	Up	0.0029985	N	Up	0.637809	Y	Down	7.1e-06	N	Down	0.51609	N	Up	0.635657
AT4G08300.1	-5.33474	-0.744586	nodulin MtN21 /EamA-like transporter family protein	Gohir.A05G234200.1,Gohir.A02G073600.1,Gohir.D01G181100.1,Gohir.D01G181200.1,Gohir.A05G234100.1,Gohir.A11G129500.1,Gohir.D02G044300.1,Gohir.D06G044100.1,Gohir.D05G236500.1,Gohir.D05G236400.1,Gohir.D05G236400.2,Gohir.D06G044000.1,Gohir.A01G188300.1,Gohir.D02G080800.1,Gohir.D11G135300.1,Gohir.A02G038200.1,Gohir.A06G043200.1,Gohir.A01G188400.1,Gohir.A06G043300.1	185	25	7466	1633	4456	1376	964	674	2503	1448	2472	938	233	344	2120	5751	963	752	580	422	901	392	1577	1764	Y	Up	1.66e-05	Y	Up	0.00111295	N	Up	0.00790707	N	Up	0.379065	Y	Up	0.0148134	Y	Up	0.000120553	N	Down	0.230595
AT2G20880.1	-1.94753	-0.734988	Integrase-type DNA-binding superfamily protein	Gohir.A01G016300.1,Gohir.D02G181000.1,Gohir.A03G157800.1,Gohir.D01G016300.1,Gohir.A12G138100.1,Gohir.D12G142100.1	63	10	243	28	146	20	379	128	369	41	268	120	305	75	296	228	191	105	226	45	194	65	118	52	N	Up	0.00161714	Y	Up	2.22e-09	Y	Up	4.54e-06	N	Up	0.0157852	Y	Up	0	N	Up	0.00779311	Y	Up	0.00017521
AT1G16720.1	-3.09311	-0.696219	high chlorophyll fluorescence phenotype 173	Gohir.D05G117700.2,Gohir.D05G117700.3,Gohir.A05G116800.1,Gohir.D05G117700.1	30	45	256	84	158	129	55	76	84	66	61	46	13	53	107	168	50	47	96	67	90	100	139	117	N	Down	0.468337	Y	Up	0.00381893	N	Up	0.461105	N	Down	0.561722	N	Up	0.211855	N	Up	0.565744	N	Down	0.0497598
AT3G25570.2	-1.83229	-0.664143	Adenosylmethionine decarboxylase family protein	Gohir.A13G095200.1	631	244	2247	568	1418	611	1762	824	985	464	2738	1143	1676	849	718	1487	1526	1003	1146	253	562	143	333	201	N	Up	0.0119983	Y	Up	3.81e-06	N	Up	0.0149393	N	Up	0.0619667	Y	Up	2.35e-06	Y	Up	0.000478215	N	Up	0.0359452
AT3G55610.1	-2.15439	-0.659066	delta 1-pyrroline-5-carboxylate synthase 2	Gohir.D01G210500.1,Gohir.D11G346800.1,Gohir.A11G327900.1,Gohir.A10G223400.1,Gohir.D10G235800.1,Gohir.D04G124500.2,Gohir.A01G221500.1,Gohir.D04G124500.1,Gohir.A04G091100.1	166	549	739	937	468	654	776	557	239	259	638	468	756	428	245	454	471	409	524	285	210	206	102	116	Y	Down	0.00340891	N	Down	0.41325	N	Down	0.119278	N	Up	0.422368	N	Down	0.585784	N	Up	0.297451	N	Up	0.0776749
AT1G78990.1	-2.02554	-0.649668	HXXXD-type acyl-transferase family protein	Gohir.A05G116400.1,Gohir.D05G117300.1,Gohir.A05G116500.1,Gohir.D05G117200.1	42	1	171	6	109	3	8	8	6	20	4	4	0	5	15	133	2	1	1	3	2	2	1	1	N	Up	5.1e-05	Y	Up	4.1e-14	N	Up	0.0247532	N	Equal	1	N	Down	0.0072687	N	Equal	0.940914	N	Down	0.0930441
AT3G54420.1	-3.69888	-0.647316	homolog of carrot EP3-3 chitinase	Gohir.D09G206800.1,Gohir.D10G124400.1,Gohir.A09G213100.1,Gohir.A09G212900.1,Gohir.A10G142100.1,Gohir.A09G212800.1,Gohir.A10G142500.1,Gohir.D09G206500.1,Gohir.A10G142400.1,Gohir.D09G206400.1,Gohir.D09G206700.1,Gohir.D10G124200.1	426	738	5532	2808	3532	3932	370	621	2618	13504	99	1269	436	834	3017	11625	221	1875	1030	1043	1387	1737	635	5208	N	Down	0.148978	N	Up	0.141422	N	Down	0.776501	N	Down	0.215645	Y	Down	7.77e-06	Y	Down	0	N	Down	0.0233687
AT2G36800.1	-5.17659	-0.632268	don-glucosyltransferase 1	Gohir.A04G069400.1,Gohir.D01G082500.1,Gohir.A01G078300.1,Gohir.D01G065300.1,Gohir.D08G166000.1,Gohir.D04G107700.1	6	5	217	36	140	45	85	35	218	66	137	32	26	24	163	160	64	33	111	51	105	45	122	218	N	Up	0.918184	Y	Up	5.41e-07	Y	Up	9.49e-05	N	Up	0.125141	Y	Up	8.47e-13	N	Up	0.0739597	N	Up	0.971922
AT1G68360.1	-2.1968	-0.582544	C2H2 and C2HC zinc fingers superfamily protein	Gohir.A03G147900.1,Gohir.D02G171100.1,Gohir.A12G142100.1,Gohir.D12G147000.1	65	37	298	57	199	59	157	78	74	39	121	93	188	147	89	128	149	108	237	59	98	45	94	57	N	Up	0.285568	Y	Up	0.000197576	Y	Up	0.000691861	N	Up	0.154885	N	Up	0.00331441	N	Up	0.434422	N	Up	0.510632
AT3G62730.1	-2.04993	-0.559235	desiccation-like protein	Gohir.A08G043100.1,Gohir.A12G010500.1,Gohir.D12G010800.1,Gohir.D12G010700.1,Gohir.D12G010900.1,Gohir.A11G115600.1,Gohir.D08G052900.1	859	839	3557	302	2414	1626	241	169	292	538	210	40	172	491	185	2772	224	79	594	4165	154	1798	392	1986	N	Up	0.968163	Y	Up	6e-15	N	Up	0.544064	N	Up	0.441374	N	Down	0.470239	Y	Up	0.000118074	N	Down	0.226974
AT4G00430.1	-1.65533	-0.50537	plasma membrane intrinsic protein 1%3B4	Gohir.A08G183200.2,Gohir.A08G183200.1,Gohir.A01G163100.1,Gohir.A13G016300.1,Gohir.D11G093600.1,Gohir.A10G233400.1,Gohir.A06G164300.1,Gohir.D03G150900.1,Gohir.A11G329000.1,Gohir.A03G017000.2,Gohir.D13G017400.1,Gohir.D09G159600.1,Gohir.D06G169900.1,Gohir.D10G245600.2,Gohir.D10G245600.1,Gohir.D11G348000.1,Gohir.A09G164100.1,Gohir.A03G017000.1,Gohir.D08G201700.1,Gohir.D10G245700.2,Gohir.D10G245700.1	3501	10802	11028	5505	7769	7679	13274	11990	6991	4297	4831	6771	14238	15049	7312	10026	6646	6105	14820	14386	6508	9786	3649	3985	Y	Down	0.00325908	N	Up	0.0149696	N	Up	0.953546	N	Up	0.825941	Y	Up	0.000354099	N	Down	0.271265	N	Down	0.822148
AT4G37370.1	-3.28898	-0.47499	cytochrome P450, family 81, subfamily D, polypeptide 8	Gohir.A01G017300.1,Gohir.D11G204200.1,Gohir.A05G262800.1,Gohir.D12G056000.1,Gohir.A07G078400.1,Gohir.D06G019900.1,Gohir.D07G083500.1,Gohir.D07G083400.1,Gohir.A11G219400.1,Gohir.D12G072100.1,Gohir.A01G017200.1,Gohir.D02G089700.1,Gohir.A12G056600.1,Gohir.A05G262900.1,Gohir.D05G265100.1,Gohir.A02G081700.1	62	129	606	285	436	309	212	171	948	1451	367	273	119	138	999	952	283	325	489	285	882	614	933	2203	N	Down	0.0904147	N	Up	0.0115444	N	Up	0.120128	N	Up	0.639472	N	Down	0.244785	N	Up	0.414238	N	Down	0.735349
AT5G52740.1	-3.9124	-0.446531	Copper transport protein family	Gohir.A09G191400.1,Gohir.D12G256000.2,Gohir.D12G256000.1,Gohir.D12G256200.1,Gohir.D09G185900.1,Gohir.A12G253700.1	122	753	1837	2441	1348	2911	63	173	2111	3755	430	3354	109	212	2863	1939	483	2543	244	584	539	1122	1218	2614	Y	Down	0.00105871	N	Down	0.319647	Y	Down	0.00118622	N	Down	0.25539	Y	Down	0.00115659	Y	Down	1.45e-12	N	Down	0.19089
AT4G27280.1	-1.69056	-0.434394	Calcium-binding EF-hand family protein	Gohir.A05G166800.1,Gohir.D12G139600.1,Gohir.D05G169800.1,Gohir.A06G130500.1,Gohir.A13G143000.1,Gohir.A07G048700.1,Gohir.D10G019800.1,Gohir.A12G135600.1,Gohir.D01G057400.1,Gohir.D13G147600.1,Gohir.A10G018900.1,Gohir.A13G058100.1,Gohir.A04G024800.1,Gohir.D06G126700.1,Gohir.A01G070900.1,Gohir.D13G063900.1,Gohir.D05G362600.1,Gohir.D08G031100.1,Gohir.A08G020500.1,Gohir.A01G070200.1	1387	3474	4477	3805	3313	3870	3702	6127	3136	3562	2640	12305	7643	8604	5047	2624	2835	6670	8587	7879	1051	2350	721	1957	N	Down	0.284562	N	Up	0.567283	N	Down	0.619766	N	Down	0.599394	N	Down	0.570661	Y	Down	0.000175666	N	Down	0.63368
AT2G24270.1	-3.32193	-0.40439	aldehyde dehydrogenase 11A3	Gohir.A05G051800.1	9	127	90	275	68	704	165	163	29	115	19	38	113	261	28	120	21	113	472	132	118	60	54	50	N	Down	0.00804014	Y	Down	0.000632784	Y	Down	6.6e-08	N	Up	0.979132	N	Down	0.082915	N	Down	0.182184	N	Down	0.0680113
AT3G18830.1	-4.07926	-0.37882	polyol/monosaccharide transporter 5	Gohir.A01G009700.1,Gohir.D01G009600.1,Gohir.D01G009500.1,Gohir.D01G009400.1,Gohir.D08G001700.1,Gohir.D01G009300.1,Gohir.A05G018400.1,Gohir.A06G063000.1,Gohir.A01G009900.1,Gohir.A03G179600.1,Gohir.A01G009800.1,Gohir.D06G061500.1,Gohir.A01G010000.1	83	716	1403	1210	1079	1801	282	705	398	1424	371	790	97	500	559	944	250	967	454	641	681	1400	1164	1878	Y	Down	7.15e-07	N	Up	0.603545	N	Down	0.0137745	N	Down	0.119235	Y	Down	0	N	Down	0.0250256	Y	Down	4.36e-06
AT5G25610.1	-2.31099	-0.323868	BURP domain-containing protein	Gohir.D05G050600.1,Gohir.A08G010600.1,Gohir.A13G218000.1,Gohir.D05G050700.4,Gohir.D05G050700.1,Gohir.D05G050700.3,Gohir.D05G050700.2,Gohir.D02G233800.1,Gohir.A05G048800.1,Gohir.A05G048800.2,Gohir.A05G048800.3,Gohir.A05G048800.4,Gohir.A05G048700.1,Gohir.D13G221300.1,Gohir.A05G070600.1,Gohir.D05G073600.1,Gohir.A05G070700.1,Gohir.D08G074600.1	900	4695	4466	7797	3568	9762	2636	2854	5167	4970	2098	7060	1493	3842	5193	7650	3024	11140	6212	2487	6781	7081	7782	6591	Y	Down	3.54e-05	N	Down	0.0503849	Y	Down	1.02e-06	N	Down	0.842768	N	Up	0.791366	Y	Down	1.15e-06	N	Down	0.0288964
AT3G53980.1	-1.94438	-0.305155	Bifunctional inhibitor/lipid-transfer protein/seed storage 2S albumin superfamily protein	Gohir.D09G156700.1	661	166	2544	774	2059	1120	2038	7620	179	417	1634	3103	2949	5454	498	1139	1731	2851	1622	739	409	1076	200	162	Y	Up	0.000306176	Y	Up	0.00225881	N	Up	0.304467	N	Down	0.301508	Y	Down	9.42e-05	N	Down	0.361789	N	Down	0.100962
AT2G38470.1	-2.57787	-0.299014	WRKY DNA-binding protein 33	Gohir.D04G135800.1,Gohir.D03G143400.1,Gohir.A03G025100.2,Gohir.A03G025100.1,Gohir.A04G096000.1,Gohir.A04G096000.2	34	109	203	418	165	372	85	51	848	631	201	477	23	35	1171	394	96	264	157	356	215	227	563	1137	N	Down	0.0162446	N	Down	0.0183622	N	Down	0.0103247	N	Up	0.505743	N	Up	0.265378	N	Down	0.208628	N	Down	0.536022
AT3G23920.1	-2.25481	-0.296393	beta-amylase 1	Gohir.D10G161400.1,Gohir.D09G059200.1,Gohir.1Z030500.1,Gohir.A10G106300.1,Gohir.A10G106300.2,Gohir.D10G161100.1,Gohir.D10G161700.1,Gohir.A09G060000.1,Gohir.D10G161800.1,Gohir.D10G161200.1,Gohir.1Z059100.1,Gohir.D10G161300.1	88	287	420	350	342	411	252	415	330	350	287	341	178	205	384	475	192	408	225	175	183	215	325	376	Y	Down	0.00529489	N	Up	0.540685	N	Down	0.414494	N	Down	0.24686	N	Down	0.683191	N	Down	0.547684	N	Down	0.688571
AT2G32190.1	-2.69032	-0.280108	cysteine-rich/transmembrane domain A-like protein	Gohir.A03G178900.1,Gohir.A07G081200.1,Gohir.D02G202600.1	187	263	1207	571	994	731	139	237	2019	828	649	1097	180	162	2079	849	253	761	165	375	238	691	1264	2747	N	Down	0.480033	N	Up	0.0105924	N	Up	0.593197	N	Down	0.252284	Y	Up	0.00566747	N	Down	0.0403001	N	Up	0.815148
AT2G23320.1	-1.84036	-0.263485	WRKY DNA-binding protein 15	Gohir.D03G025000.1,Gohir.A11G196100.1,Gohir.A02G155600.1,Gohir.D11G202100.1	179	208	641	535	534	520	158	175	426	956	108	235	136	136	486	919	136	226	320	309	375	510	554	1004	N	Down	0.704215	N	Up	0.535132	N	Up	0.927029	N	Down	0.815174	Y	Down	7.81e-05	N	Down	0.0726733	N	Equal	0.995018
AT2G28510.1	-2.21036	-0.257246	Dof-type zinc finger DNA-binding family protein	Gohir.A08G008200.1,Gohir.A05G160600.2,Gohir.A05G160600.1,Gohir.D07G120300.1,Gohir.D10G027400.1,Gohir.D05G077900.1,Gohir.D05G163300.1,Gohir.D05G163300.2,Gohir.A05G075100.1,Gohir.D08G018200.1,Gohir.A07G115900.1	86	169	398	234	333	293	802	568	672	323	943	459	424	356	477	517	757	343	921	371	738	390	839	420	N	Down	0.112331	N	Up	0.08063	N	Up	0.578323	N	Up	0.401455	Y	Up	7.81e-09	N	Up	0.00561627	N	Up	0.556723
AT5G41590.1	-5	-0.207442	LURP-one-like protein (DUF567)	Gohir.A08G113800.1,Gohir.A11G023200.1,Gohir.D08G134300.1,Gohir.D11G022900.1,Gohir.D08G133200.1,Gohir.A02G104900.1,Gohir.D03G078900.1	7	28	224	52	194	82	2	11	32	57	20	1	14	6	82	122	16	3	34	9	37	19	15	39	N	Down	0.0655468	Y	Up	0.00388636	N	Up	0.232945	N	Down	0.230116	N	Down	0.115452	N	Up	0.00723892	N	Up	0.554919
AT5G53490.2	-2.73094	-0.193508	Tetratricopeptide repeat (TPR)-like superfamily protein	Gohir.A05G409400.1,Gohir.A10G001400.1,Gohir.D02G154600.1,Gohir.A11G163500.1,Gohir.D01G203700.1,Gohir.1Z042900.1	36	158	239	224	209	457	121	198	239	281	177	191	101	187	288	229	97	195	100	190	118	206	256	160	Y	Down	0.0017009	N	Up	0.830233	Y	Down	0.000651014	N	Down	0.29398	N	Down	0.240721	N	Down	0.809713	N	Down	0.165991
AT4G38810.2	-3.45588	-0.189602	Calcium-binding EF-hand family protein	Gohir.A03G202700.1,Gohir.A03G202700.2,Gohir.D12G032200.1,Gohir.D12G032200.2,Gohir.A12G040100.1,Gohir.A12G040100.3,Gohir.A12G040100.2,Gohir.D02G224000.1	37	576	406	948	356	1125	263	263	580	452	344	460	152	269	521	471	229	257	350	382	342	398	473	547	Y	Down	3.71e-09	Y	Down	0.00409459	Y	Down	0.000170803	N	Equal	1	N	Up	0.0435403	N	Down	0.285704	N	Down	0.120851
AT5G52760.1	-6.67243	-0.184585	Copper transport protein family	Gohir.D12G256100.1,Gohir.A12G253800.1	4	42	408	504	359	1183	0	5	609	1923	131	790	2	37	708	733	211	890	84	229	174	631	305	1530	N	Down	0.0966657	N	Down	0.540814	Y	Down	0.000193987	N	Down	1	Y	Down	0.0204494	Y	Down	1.14e-07	N	Down	0.0853333
AT1G06340.1	-5.27716	-0.166312	Plant Tudor-like protein	Gohir.D05G158000.1,Gohir.D05G158000.3,Gohir.A05G155000.1,Gohir.A13G013700.1,Gohir.D05G158000.2,Gohir.A13G013800.1,Gohir.D13G015000.1,Gohir.D13G014900.1	9	13	349	16	311	14	115	66	60	121	103	6	60	39	169	204	101	4	213	30	347	22	69	9	N	Down	0.648631	Y	Up	2.22e-16	Y	Up	0.000301135	N	Up	0.275339	N	Down	0.120611	Y	Up	1.26e-05	N	Up	0.419004
AT1G28440.1	-2.02277	-0.153079	HAESA-like 1	Gohir.D10G028600.1,Gohir.D10G028600.2,Gohir.A05G158700.1,Gohir.D05G161400.1,Gohir.A10G028200.2,Gohir.A10G028200.1,Gohir.A03G154500.1,Gohir.D02G177400.1	110	465	447	598	402	685	266	400	356	706	250	342	125	283	547	647	189	312	381	611	353	470	434	485	Y	Down	0.000636813	N	Down	0.326392	N	Down	0.014534	N	Down	0.442305	Y	Down	4.58e-08	N	Down	0.269804	N	Down	0.0969942
AT1G65720.1	-2.15753	-0.142574	transmembrane protein	Gohir.D08G048300.1,Gohir.A08G038100.1,Gohir.A12G053100.1,Gohir.D12G051600.1	2351	3473	10489	4566	9502	5169	3774	4250	4393	5323	3731	4421	3501	4499	5716	9518	3296	5143	3523	3750	3986	4701	4279	4837	N	Down	0.290255	Y	Up	0.00372342	Y	Up	0.00272194	N	Down	0.764053	N	Down	0.0794512	N	Down	0.484906	N	Down	0.349925
AT3G12490.1	-1.78705	-0.135768	cystatin B	Gohir.A09G109500.1	8014	5923	27657	9357	25173	7768	3969	4409	6247	7080	6637	6100	2346	3289	8157	14584	7131	7179	5085	2266	5028	2888	3414	4778	N	Up	0.399326	Y	Up	0.000175638	Y	Up	0.00161768	N	Down	0.861954	N	Down	0.468418	N	Up	0.727122	N	Down	0.18428
AT1G69170.1	-3.08356	-0.125531	Squamosa promoter-binding protein-like (SBP domain) transcription factor family protein	Gohir.A04G146000.1,Gohir.A13G084300.1,Gohir.D13G083900.1,Gohir.D13G083900.2,Gohir.D13G083900.3,Gohir.D03G097700.1,Gohir.A03G071200.1,Gohir.A03G071200.2,Gohir.A03G071200.3,Gohir.D04G190400.1	109	187	924	611	847	563	367	402	334	453	289	279	229	356	422	703	132	233	177	171	198	101	130	45	N	Down	0.20224	N	Up	0.157818	N	Up	0.0899402	N	Down	0.834496	Y	Down	0.0181873	N	Up	0.903621	N	Down	0.171186
AT5G53870.1	-2.17688	-0.115477	early nodulin-like protein 1	Gohir.A13G146400.1,Gohir.D13G151400.1	46	826	208	1524	192	966	149	423	1025	1598	260	403	83	166	1253	638	124	470	218	125	331	467	463	702	N	Down	0.0144269	Y	Down	0.000114633	Y	Down	1.52e-09	N	Down	0.20545	Y	Down	0.000111851	N	Down	0.394114	N	Down	0.0901636
AT5G44210.1	-3.09854	-0.106022	erf domain protein 9	Gohir.D09G073000.1,Gohir.A06G129800.1,Gohir.D06G134200.1,Gohir.D10G027900.1,Gohir.A03G155300.1,Gohir.A09G073300.1,Gohir.A10G027500.1,Gohir.D02G178500.1	145	726	1242	3124	1154	2561	1100	582	1367	1304	1002	2246	941	697	2382	2528	897	1376	1035	818	779	529	885	915	N	Down	0.0155465	Y	Down	0.00148761	Y	Down	0.000122623	N	Up	0.12055	N	Up	0.795347	N	Down	0.00697547	N	Up	0.272129
AT1G66180.1	-3.89761	-0.0947236	Eukaryotic aspartyl protease family protein	Gohir.D08G049300.1,Gohir.A08G039100.1	208	688	3100	1114	2903	1835	622	617	958	831	845	1391	364	646	1042	2930	803	1862	1109	916	1581	1428	2197	2400	Y	Down	0.00295101	Y	Up	0.00281973	N	Up	0.0657492	N	Up	0.986684	N	Up	0.263311	N	Down	0.0477811	N	Down	0.0507164
AT5G12840.4	-2.32193	-0.0906025	nuclear factor Y, subunit A1	Gohir.A08G144100.1,Gohir.D08G165100.1	23	111	115	198	108	185	97	174	93	293	75	145	53	86	103	195	47	191	87	96	62	207	152	330	Y	Down	0.00227508	N	Down	0.0884985	N	Down	0.0336086	N	Down	0.229731	Y	Down	9.64e-14	N	Down	0.161331	N	Down	0.340665
AT3G43740.1	-1.83583	-0.0772195	Leucine-rich repeat (LRR) family protein	Gohir.A12G020300.1,Gohir.D12G020500.1	86	345	307	457	291	533	307	210	328	538	190	518	366	458	428	374	240	685	457	277	184	201	292	621	Y	Down	0.00125203	N	Down	0.185207	N	Down	0.00657044	N	Up	0.390349	Y	Down	0.00937909	Y	Down	0.000330724	N	Down	0.499189
[truncated: 51 more columns]

## Sheet: FL_PreD-PostU
A.thaliana.ID	pre/sec.log2.fc	post/sec.log2.fc	Description	Tx.JGI.Cotton.gene.IDs	FL.pre.mean	FL.pre.C.mean	FL.sec.mean	FL.sec.C.mean	FL.post.mean	FL.post.C.mean	B.pre.mean	B.pre.C.mean	B.sec.mean	B.sec.C.mean	B.post.mean	B.post.C.mean	C.pre.mean	C.pre.C.mean	C.sec.mean	C.sec.C.mean	C.post.mean	C.post.C.mean	FO.pre.mean	FO.pre.C.mean	FO.sec.mean	FO.sec.C.mean	FO.post.mean	FO.post.C.mean	DE..FL.pre.vs.FL.pre.C	DE..FL.pre.vs.FL.pre.C.Up.or.Down	DE..FL.pre.vs.FL.pre.C.nominal.p.value	DE..FL.sec.vs.FL.sec.C	DE..FL.sec.vs.FL.sec.C.Up.or.Down	DE..FL.sec.vs.FL.sec.C.nominal.p.value	DE..FL.post.vs.FL.post.C	DE..FL.post.vs.FL.post.C.Up.or.Down	DE..FL.post.vs.FL.post.C.nominal.p.value	DE..B.pre.vs.B.pre.C	DE..B.pre.vs.B.pre.C.Up.or.Down	DE..B.pre.vs.B.pre.C.nominal.p.value	DE..B.sec.vs.B.sec.C	DE..B.sec.vs.B.sec.C.Up.or.Down	DE..B.sec.vs.B.sec.C.nominal.p.value	DE..B.post.vs.B.post.C	DE..B.post.vs.B.post.C.Up.or.Down	DE..B.post.vs.B.post.C.nominal.p.value	DE..C.pre.vs.C.pre.C	DE..C.pre.vs.C.pre.C.Up.or.Down	DE..C.pre.vs.C.pre.C.nominal.p.value
AT3G50410.1	-4.07325	0.0142139	OBF binding protein 1	Gohir.D05G201800.1,Gohir.A12G068500.1,Gohir.A10G093500.1,Gohir.D10G094600.1,Gohir.D12G068300.1,Gohir.D02G093000.1,Gohir.D03G019900.1,Gohir.A02G160400.1,Gohir.A05G199100.1	6	93	101	134	102	235	566	525	179	284	150	141	305	243	131	454	89	146	228	332	106	244	53	135	Y	Down	3.82e-06	N	Down	0.41727	Y	Down	0.00099148	N	Up	0.857876	Y	Down	0.00114588	N	Up	0.861881	N	Up	0.482129
AT2G46225.3	-3.66297	0.0374747	ABI-1-like 1	Gohir.D05G025700.1	9	127	114	100	117	112	318	285	28	90	39	46	257	218	32	204	11	42	95	28	4	3	1	4	Y	Down	3.13e-06	N	Up	0.706511	N	Up	0.870536	N	Up	0.825889	Y	Down	2.4e-07	N	Down	0.826618	N	Up	0.622969
AT3G04720.1	-6.21948	0.0593433	pathogenesis-related 4	Gohir.A13G169800.1,Gohir.A11G252500.1,Gohir.D13G175100.1,Gohir.D11G262600.1,Gohir.A13G169600.1,Gohir.D13G175200.1,Gohir.A11G252700.1,Gohir.D11G262300.1	31	453	2310	691	2407	1463	281	326	1678	7619	75	241	106	253	1125	3161	141	324	550	738	2765	4574	1060	3813	N	Down	0.00708953	N	Up	0.0250002	N	Up	0.0644346	N	Down	0.878016	Y	Down	0.00228635	Y	Down	0.000259425	N	Down	0.0186878
AT1G78550.1	-1.61199	0.0753385	2-oxoglutarate (2OG) and Fe(II)-dependent oxygenase superfamily protein	Gohir.A13G153600.1,Gohir.A13G153700.1,Gohir.D13G158300.1,Gohir.D13G158200.1	476	374	1455	403	1533	466	98	174	521	514	226	387	99	189	1062	921	320	407	261	88	522	168	447	117	N	Up	0.526726	Y	Up	1.66e-05	Y	Up	3.36e-08	N	Down	0.342832	N	Up	0.952501	N	Down	0.0559537	N	Down	0.466069
AT4G37970.1	-3.49057	0.103978	cinnamyl alcohol dehydrogenase 6	Gohir.D11G215600.1,Gohir.A11G207500.1,Gohir.D11G297200.1	25	149	281	237	302	323	271	434	551	810	254	286	96	326	491	486	303	522	606	360	744	810	667	752	Y	Down	0.000650124	N	Up	0.573329	N	Down	0.790132	N	Down	0.305697	Y	Down	0.00147483	N	Down	0.675376	Y	Down	0.000654508
AT1G19210.1	-2.80735	0.1836	Integrase-type DNA-binding superfamily protein	Gohir.A13G189500.1,Gohir.D06G080300.1,Gohir.A08G246400.1,Gohir.D07G018400.1,Gohir.A05G034900.1,Gohir.A08G247000.1,Gohir.A07G016200.1,Gohir.A07G018600.1,Gohir.D06G078100.1,Gohir.D05G036400.1,Gohir.D08G267500.1,Gohir.D08G268200.1,Gohir.D07G016000.1,Gohir.A06G078800.1	20	1177	140	2176	159	1026	54	46	483	312	145	1041	33	98	926	599	55	406	94	124	39	75	112	125	N	Down	0.0110416	Y	Down	5.26e-13	Y	Down	5.55e-16	N	Up	0.788463	N	Up	0.118396	N	Down	0.00393748	N	Down	0.0416342
AT2G24820.1	-3.26679	0.184425	translocon at the inner envelope membrane of chloroplasts 55-II	Gohir.A05G060800.1,Gohir.D05G063000.1	16	71	154	191	175	186	78	106	84	148	106	138	67	77	109	127	115	175	107	107	128	116	259	513	N	Down	0.00791018	N	Down	0.511651	N	Down	0.844028	N	Down	0.543843	Y	Down	0.000933164	N	Down	0.418215	N	Down	0.798039
AT1G68010.1	-3.51728	0.264084	hydroxypyruvate reductase	Gohir.A01G169100.1,Gohir.D01G160100.1	20	25	229	84	275	247	22	74	59	67	45	70	14	129	67	110	108	163	243	293	168	428	105	228	N	Down	0.689925	N	Up	0.00997783	N	Up	0.814036	N	Down	0.0557462	N	Down	0.491244	N	Down	0.268713	Y	Down	0.000795299
AT3G25655.1	-4.44626	0.281664	inflorescence deficient in abscission (IDA)-like 1	Gohir.D12G175100.1,Gohir.A12G172600.1	10	3	218	20	265	32	12	0	127	121	12	18	0	14	127	192	30	6	64	32	93	57	93	102	N	Up	0.344041	Y	Up	6.4e-06	Y	Up	8.93e-10	N	Up	0.0582203	N	Up	0.927661	N	Down	0.770134	N	Down	0.00762783
AT3G28050.1	-1.78224	0.367098	nodulin MtN21 /EamA-like transporter family protein	Gohir.A05G360500.1,Gohir.D11G071700.1,Gohir.A09G170500.5,Gohir.A09G170500.6,Gohir.D04G086200.1,Gohir.A11G067900.1,Gohir.D04G053400.1	298	158	1025	297	1322	356	636	362	489	325	683	521	238	376	504	938	566	449	326	148	333	170	443	157	N	Up	0.111179	Y	Up	3.87e-05	Y	Up	0.000535626	N	Up	0.179182	Y	Up	0.00155063	N	Up	0.295765	N	Down	0.158094
AT1G33590.1	-3.8134	0.398341	Leucine-rich repeat (LRR) family protein	Gohir.A08G230800.1,Gohir.D08G251200.1	17	192	239	468	315	873	48	108	59	137	29	84	102	94	72	194	51	98	163	194	45	131	135	271	Y	Down	0.000724734	N	Down	0.12308	Y	Down	3.55e-06	N	Down	0.200314	Y	Down	8.95e-05	N	Down	0.0130332	N	Up	0.867172
AT2G41010.1	-1.84212	0.422379	calmodulin (CAM)-binding protein of 25 kDa	Gohir.D11G321000.1,Gohir.A11G305600.1,Gohir.D01G183200.1,Gohir.A01G192900.1	82	410	294	1054	394	723	167	192	886	683	569	1193	156	189	1209	722	507	1038	340	604	365	281	566	816	Y	Down	0.0018028	Y	Down	0.0022877	Y	Down	0.00513318	N	Down	0.761393	N	Up	0.239994	N	Down	0.00388547	N	Down	0.610992
AT5G56980.1	-3.39232	0.433653	cotton fiber protein	Gohir.A13G193300.1,Gohir.D07G011400.1,Gohir.A07G011600.1	22	96	231	144	312	205	447	477	281	482	561	321	364	441	370	428	475	423	734	303	777	373	618	450	Y	Down	0.00522244	N	Up	0.137716	N	Up	0.199745	N	Down	0.879103	Y	Down	3.47e-05	N	Up	0.038291	N	Down	0.532085
AT3G62410.1	-2.67468	0.471368	CP12 domain-containing protein 2	Gohir.D12G128600.1,Gohir.A12G124700.1,Gohir.D11G114100.1,Gohir.D11G114400.1,Gohir.D07G133000.1	413	2546	2637	4557	3656	5064	1184	2701	1065	3254	3470	7676	895	3541	1384	1610	3878	9155	4083	7679	3762	9034	5504	9139	Y	Down	8.08e-06	N	Down	0.0553225	N	Down	0.108087	N	Down	0.0689006	Y	Down	0	Y	Down	0.00118995	Y	Down	2.32e-07
AT4G09650.1	-1.9805	0.56354	F-type H+-transporting ATPase subunit delta	Gohir.A01G040600.1,Gohir.D12G117600.1,Gohir.D01G028200.1,Gohir.A12G114100.1	149	586	588	750	869	919	284	605	337	919	356	577	283	578	408	430	288	832	787	2423	890	2059	1037	1842	Y	Down	0.000837689	N	Down	0.406384	N	Down	0.790063	N	Down	0.0750556	Y	Down	7.77e-16	N	Down	0.210012	N	Down	0.0179014
AT5G22300.1	-1.85889	0.574074	nitrilase 4	Gohir.A04G060600.1,Gohir.A07G111500.1,Gohir.D04G096000.1,Gohir.D07G115200.1	110	390	399	332	594	632	280	311	283	366	367	354	196	322	391	380	253	379	536	395	254	307	427	442	Y	Down	0.00260192	N	Up	0.538139	N	Down	0.778147	N	Down	0.81476	N	Down	0.0538548	N	Up	0.892337	N	Down	0.161876
AT2G40000.1	-2.04532	0.582482	ortholog of sugar beet HS1 PRO-1 2	Gohir.A10G233600.1,Gohir.A05G303900.1,Gohir.D13G017300.1,Gohir.D10G245900.1,Gohir.A13G016200.1,Gohir.D05G302900.1	94	349	388	943	581	955	88	97	416	692	188	892	86	132	857	769	124	421	148	676	136	373	540	1051	N	Down	0.0348868	N	Down	0.0109383	N	Down	0.115183	N	Down	0.865143	N	Down	0.148851	N	Down	0.0260301	N	Down	0.319821
AT1G01550.1	-3.26127	0.622815	BPS1-like protein (DUF793)	Gohir.A08G141600.1,Gohir.D11G096000.1,Gohir.D08G162700.1	34	335	326	1147	502	868	115	93	701	387	389	1112	92	135	762	374	299	652	234	447	323	271	765	656	Y	Down	0.00137313	Y	Down	2.78e-05	N	Down	0.0104519	N	Up	0.672609	Y	Up	0.000231466	Y	Down	0.00177447	N	Down	0.360636
AT3G03080.1	-2.08062	0.693184	Zinc-binding dehydrogenase family protein	Gohir.D02G006200.1,Gohir.D02G006100.1,Gohir.A02G005900.1,Gohir.A02G005600.1,Gohir.A02G005700.1	87	38	368	58	595	81	187	175	123	200	70	81	141	200	216	340	51	120	73	126	38	59	16	24	N	Up	0.0925957	Y	Up	4.08e-06	Y	Up	1.44e-06	N	Up	0.875538	Y	Down	0.0016536	N	Down	0.75257	N	Down	0.338366
AT5G10930.1	-2.18161	0.732304	CBL-interacting protein kinase 5	Gohir.A07G032400.1,Gohir.A05G059000.1,Gohir.D07G035700.1,Gohir.D05G061100.1,Gohir.1Z005100.1	41	143	186	455	309	589	201	194	357	436	624	652	71	141	342	442	308	483	185	219	219	407	599	905	N	Down	0.00845793	Y	Down	0.00368073	Y	Down	0.00338538	N	Up	0.941957	N	Down	0.115355	N	Down	0.866268	N	Down	0.114337
AT3G52870.1	-3.37851	0.753517	IQ calmodulin-binding motif family protein	Gohir.A11G321500.1,Gohir.D04G102200.1,Gohir.D11G340600.1,Gohir.A04G064700.1,Gohir.D01G128300.1,Gohir.A01G138600.1	15	127	156	312	263	476	176	294	445	419	185	159	49	138	503	336	133	166	190	211	427	388	499	455	Y	Down	0.000427544	N	Down	0.0280309	N	Down	0.00852445	N	Down	0.529354	N	Up	0.640425	N	Up	0.647674	N	Down	0.0935958
AT1G52870.2	-1.8645	0.815621	Peroxisomal membrane 22 kDa (Mpv17/PMP22) family protein	Gohir.D13G065700.1,Gohir.D05G360200.2,Gohir.D05G360200.3,Gohir.D05G360200.1,Gohir.D05G360200.4,Gohir.A13G056300.1,Gohir.A04G027900.1,Gohir.A04G027900.2	198	629	721	773	1269	1634	291	475	406	574	543	803	194	599	540	514	618	933	829	985	927	1468	1286	1345	Y	Down	0.00407737	N	Down	0.811867	N	Down	0.222059	N	Down	0.246617	Y	Down	0.00578812	N	Down	0.130068	Y	Down	0.000301273
AT1G05010.1	-2.39608	0.847987	ethylene-forming enzyme	Gohir.A07G084000.1,Gohir.D07G090200.1,Gohir.A06G152100.1,Gohir.D05G176900.1,Gohir.D05G176900.2,Gohir.D07G194300.1,Gohir.D07G090100.1,Gohir.D07G090000.1,Gohir.A11G152600.1,Gohir.D06G158400.1,Gohir.A07G083900.1,Gohir.A07G084100.1,Gohir.A05G173900.1,Gohir.A05G173900.2,Gohir.A08G050300.1,Gohir.D08G060200.1,Gohir.D08G060200.2,Gohir.A07G187400.1,Gohir.D11G159500.1	2954	2555	15549	11655	27988	11517	5590	3135	3909	9775	6140	7272	3786	4457	10888	13667	9783	8121	4425	4211	4963	7110	6418	19807	N	Up	0.68964	N	Up	0.307847	N	Up	0.0375836	N	Up	0.145694	Y	Down	3.19e-06	N	Down	0.55623	N	Down	0.581619
AT1G49320.1	-2.05808	0.859158	unknown seed protein like 1	Gohir.D13G047400.1,Gohir.D13G047400.2,Gohir.A13G048900.1,Gohir.D04G164100.1,Gohir.D10G192200.2,Gohir.D10G192200.1,Gohir.A03G212300.1,Gohir.A07G107400.1,Gohir.D07G111400.1,Gohir.D02G233700.1,Gohir.A10G185100.2,Gohir.A10G185100.1,Gohir.A08G065900.2,Gohir.A08G065900.1	213	183	887	379	1609	365	523	451	139	721	244	252	280	495	388	1193	130	355	586	404	434	740	240	409	N	Up	0.700851	Y	Up	0.00428979	Y	Up	1.18e-11	N	Up	0.720665	Y	Down	0	N	Down	0.918156	N	Down	0.225747
AT4G15480.1	-2.32193	0.896907	UDP-Glycosyltransferase superfamily protein	Gohir.A03G185900.1,Gohir.A03G186000.1	29	813	145	395	270	573	144	132	220	219	268	193	42	166	303	245	315	250	581	157	858	743	797	1037	Y	Down	1.12e-11	Y	Down	0.00435339	N	Down	0.0233539	N	Up	0.855839	N	Up	0.979977	N	Up	0.263787	N	Down	0.00212681
AT3G12500.1	-4.08746	0.899598	basic chitinase	Gohir.D02G230300.1,Gohir.A03G208700.1,Gohir.A01G172800.1,Gohir.D02G230200.1,Gohir.D02G230200.2,Gohir.D06G050800.1,Gohir.D11G177500.1,Gohir.A03G208800.1,Gohir.D02G230500.1,Gohir.D02G230200.3,Gohir.A11G170400.1,Gohir.A06G051900.1,Gohir.D02G230400.1,Gohir.D01G164000.1,Gohir.D01G163900.1	49	695	833	465	1554	995	2247	620	5755	47418	552	4032	692	1292	3094	5169	575	11022	1069	1359	2770	2217	1898	5163	Y	Down	1.94e-05	N	Up	0.046821	N	Up	0.0318375	N	Up	0.0393188	Y	Down	4.7e-07	Y	Down	4.09e-14	N	Down	0.0217763
AT2G36830.1	-3.20209	0.917805	gamma tonoplast intrinsic protein	Gohir.A01G212400.1,Gohir.D04G109000.1,Gohir.D11G342600.1,Gohir.A04G070500.1,Gohir.A11G323500.1,Gohir.D01G201200.1	621	5304	5715	3873	10797	8000	4637	3129	5235	1846	3132	3526	2909	3939	6745	4278	5021	4787	13126	16242	10068	15548	4264	3974	Y	Down	2.36e-07	N	Up	0.17073	N	Up	0.179284	N	Up	0.322155	Y	Up	8.29e-14	N	Down	0.626833	N	Down	0.525005
AT3G57450.1	-4.40166	1.05255	hypothetical protein	Gohir.D08G164000.1,Gohir.A08G143100.1,Gohir.D09G118500.1,Gohir.A09G122400.1	44	1070	930	3503	1929	1781	81	32	1420	1172	296	2431	72	120	2992	1093	65	1108	219	499	110	462	141	403	N	Down	0.0224024	Y	Down	6.91e-06	N	Up	0.880053	N	Up	0.331272	N	Up	0.54235	Y	Down	0.000201112	N	Down	0.49548
AT3G43600.1	-4.44294	1.10395	aldehyde oxidase 2	Gohir.D09G100800.1,Gohir.D05G079500.1,Gohir.A05G076700.1	4	18	87	32	187	36	21	4	194	38	39	24	8	7	179	64	25	44	25	13	99	15	93	27	N	Down	0.0979889	N	Up	0.0262553	Y	Up	8.86e-09	N	Up	0.206697	Y	Up	8.58e-11	N	Up	0.378367	N	Up	0.889748
AT5G02230.1	-4.28943	1.152	Haloacid dehalogenase-like hydrolase (HAD) superfamily protein	Gohir.A04G083100.1,Gohir.A01G222000.2,Gohir.D01G211500.1	110	127	2151	670	4780	554	627	322	438	553	247	312	409	587	901	2098	200	378	1038	314	2065	380	314	92	N	Down	0.784299	Y	Up	0.00394434	Y	Up	1.62e-05	N	Up	0.115099	N	Down	0.0638919	N	Down	0.40829	N	Down	0.528709
AT1G67740.1	-3.92971	1.16511	photosystem II BY	Gohir.D01G153400.1,Gohir.A01G156900.1	46	699	701	792	1572	1588	557	1126	530	1284	439	969	590	1231	547	413	317	1427	1949	5939	1908	6234	1246	2860	Y	Down	3.4e-09	N	Down	0.697545	N	Down	0.967936	N	Down	0.0880289	Y	Down	1.03e-06	N	Down	0.00528656	N	Down	0.0127608
AT5G51720.1	-3.65105	1.19757	2 iron, 2 sulfur cluster binding protein	Gohir.A11G008400.1,Gohir.D11G007600.1	16	175	201	325	461	345	118	306	120	273	17	157	106	223	153	148	24	73	350	1050	79	242	89	114	Y	Down	9e-05	N	Down	0.120791	N	Up	0.276244	N	Down	0.423156	Y	Down	1.08e-06	Y	Down	0.000472434	N	Down	0.198348
AT1G75580.1	-0.464309	1.24406	SAUR-like auxin-responsive protein family	Gohir.1Z010500.1,Gohir.D05G258800.1,Gohir.D01G098600.1,Gohir.D01G098700.1,Gohir.A05G257400.1,Gohir.A10G098100.1,Gohir.A06G005100.1,Gohir.A05G187600.1,Gohir.D06G000900.1,Gohir.A11G176300.1,Gohir.A01G111700.1	698	10574	963	1982	2281	1873	2298	2434	2618	1432	2842	2710	2043	2020	2153	1739	2850	3423	2099	2092	1081	699	1020	278	Y	Down	0.00115569	N	Down	0.134503	N	Up	0.34418	N	Down	0.884202	Y	Up	4.12e-05	N	Up	0.843292	N	Up	0.963868
AT1G61260.1	-0.635236	1.2655	cotton fiber (DUF761)	Gohir.D01G055700.1,Gohir.A10G020200.2,Gohir.A10G020200.1,Gohir.A05G164700.2,Gohir.A05G164700.1,Gohir.A01G068400.1,Gohir.D10G021000.1,Gohir.D10G021000.2,Gohir.D05G167700.1,Gohir.D05G167700.2	188	828	292	984	702	1262	341	465	202	610	282	1247	129	402	365	641	175	1027	695	788	915	1577	2262	1712	Y	Down	0.00228006	Y	Down	5.48e-05	Y	Down	0.00533697	N	Down	0.46229	Y	Down	8.15e-12	Y	Down	0.000126145	N	Down	0.0795564
AT1G74970.1	-0.896321	1.26774	ribosomal protein S9	Gohir.A06G012700.1,Gohir.D06G010100.1	137	273	255	427	614	485	170	271	147	370	87	256	177	183	161	239	125	312	402	1243	215	487	228	447	N	Down	0.0928454	N	Down	0.145402	N	Up	0.288834	N	Down	0.299756	Y	Down	8.02e-11	Y	Down	0.000579831	N	Down	0.947709
AT1G19330.2	-0.395245	1.28667	histone deacetylase complex subunit	Gohir.A03G117100.1,Gohir.A06G011900.1,Gohir.D09G186400.2,Gohir.D05G199600.1,Gohir.D05G199600.2,Gohir.D09G186400.1,Gohir.A09G192100.1,Gohir.A09G192100.2,Gohir.A09G192100.3,Gohir.A05G196500.1,Gohir.A05G196500.2,Gohir.D06G009300.1,Gohir.D02G093900.1	422	1591	555	1255	1354	1720	2873	2498	880	1350	978	992	2416	3095	858	1174	859	1028	2046	2236	1124	1123	747	534	Y	Down	0.00080655	Y	Down	0.00547578	N	Down	0.246503	N	Up	0.724408	Y	Down	0.000219946	N	Down	0.948665	N	Down	0.329808
AT3G13120.1	-0.0766213	1.31528	Ribosomal protein S10p/S20e family protein	Gohir.A11G276900.1,Gohir.D11G287000.1,Gohir.A01G090000.1	165	274	174	283	433	284	285	295	197	346	135	297	211	356	206	235	138	296	565	1698	237	595	184	367	N	Down	0.208068	N	Down	0.118058	N	Up	0.0616538	N	Down	0.936816	Y	Down	0.00016089	N	Down	0.0076223	N	Down	0.149897
AT1G29050.1	-0.0675633	1.33133	TRICHOME BIREFRINGENCE-LIKE 38	Gohir.A06G159100.1,Gohir.A10G241300.1,Gohir.A10G031300.1,Gohir.A10G031300.2,Gohir.D06G207800.1,Gohir.D10G253500.1,Gohir.A09G074200.1,Gohir.D06G208400.1,Gohir.A06G200500.1,Gohir.D10G253600.1,Gohir.D06G165000.1,Gohir.D06G208500.1,Gohir.D10G032100.1,Gohir.D09G073900.1	146	497	153	304	385	189	717	482	223	463	284	400	402	474	334	307	229	501	667	433	539	524	425	444	Y	Down	0.00272963	N	Down	0.0267549	Y	Up	0.00199817	N	Up	0.338253	Y	Down	6.22e-05	N	Down	0.215507	N	Down	0.57417
AT5G24930.1	-2.49881	1.33738	zinc finger CONSTANS-like protein	Gohir.A13G178800.1,Gohir.A05G062400.1,Gohir.D07G037800.1,Gohir.D05G064900.1,Gohir.D13G186900.1,Gohir.A07G034300.1	92	444	520	737	1314	2057	960	1169	490	591	629	704	947	1050	489	443	574	732	1328	1338	1088	1600	1591	1842	Y	Down	0.00262186	N	Down	0.313843	N	Down	0.0298854	N	Down	0.623844	N	Down	0.173743	N	Down	0.665646	N	Down	0.701102
AT2G25810.1	-0.457482	1.4005	tonoplast intrinsic protein 4%3B1	Gohir.D06G093500.2,Gohir.D06G093500.1,Gohir.A06G093800.1	1616	516	2219	994	5858	857	5801	5350	3262	4186	8107	8896	5647	7608	5258	5723	8109	8815	2964	4112	1457	3131	348	706	Y	Up	0.00178665	N	Up	0.035307	Y	Up	0	N	Up	0.837577	N	Down	0.165635	N	Down	0.715467	N	Down	0.373932
AT3G55800.1	-3.18982	1.41751	sedoheptulose-bisphosphatase	Gohir.A10G229000.1,Gohir.D10G243000.1	24	190	219	248	585	1011	149	314	153	469	156	450	48	326	200	174	140	687	549	1279	359	1186	645	924	Y	Down	0.000786674	N	Down	0.695036	N	Down	0.00992223	N	Down	0.0986897	Y	Down	1.06e-10	N	Down	0.0037669	Y	Down	7.38e-07
AT1G44446.1	-2.93289	1.42146	Pheophorbide a oxygenase family protein with Rieske 2Fe-2S domain-containing protein	Gohir.A02G072900.1,Gohir.A05G235300.1,Gohir.D05G237600.1,Gohir.D02G080100.1	11	71	84	143	225	338	72	97	133	131	162	208	34	94	98	60	131	269	247	224	221	327	328	349	Y	Down	0.00450128	N	Down	0.107563	N	Down	0.1289	N	Down	0.689404	N	Up	0.950722	N	Down	0.563838	N	Down	0.0546561
AT1G27300.1	-1.03317	1.43539	transmembrane protein	Gohir.A04G140400.1,Gohir.A03G124600.1,Gohir.D02G147600.1,Gohir.D04G183600.1	43	313	88	382	238	431	224	248	210	335	388	456	36	259	204	130	280	530	254	314	439	639	611	735	Y	Down	0.000639889	Y	Down	5.14e-06	N	Down	0.00869838	N	Down	0.825905	Y	Down	0.00199919	N	Down	0.543902	Y	Down	2.78e-06
AT1G69780.1	-0.592099	1.43974	Homeobox-leucine zipper protein family	Gohir.A03G099000.1,Gohir.D05G304200.1,Gohir.D05G304200.2,Gohir.A13G072700.1,Gohir.D13G072800.1,Gohir.A05G305000.2,Gohir.A05G305000.3,Gohir.A05G305000.1,Gohir.D02G114400.1,Gohir.D02G114400.2,Gohir.D02G114400.3	605	1879	912	3632	2474	4297	1593	2014	742	1993	1091	2020	776	1725	1109	1170	776	1754	2209	1719	1405	1426	1442	1003	Y	Down	0.00353207	Y	Down	2.89e-06	N	Down	0.00686679	N	Down	0.558478	Y	Down	5.58e-10	N	Down	0.0137962	N	Down	0.0510932
AT1G49740.1	-1.20568	1.45115	PLC-like phosphodiesterases superfamily protein	Gohir.A13G041300.1,Gohir.D12G023800.1,Gohir.D13G040000.1,Gohir.A12G023100.1	62	235	143	447	391	556	90	165	101	252	48	136	74	192	158	141	34	167	296	184	258	212	192	261	Y	Down	0.00249439	Y	Down	0.0036463	N	Down	0.106797	N	Down	0.213891	Y	Down	2.84e-09	N	Down	0.00397505	N	Down	0.0179333
AT5G35550.1	-0.720263	1.45312	Duplicated homeodomain-like superfamily protein	Gohir.D07G019900.1,Gohir.D07G019800.1,Gohir.A05G140400.1,Gohir.A07G020200.1,Gohir.D06G074700.1,Gohir.A06G075700.1,Gohir.D07G014400.1,Gohir.A07G020000.1,Gohir.A07G014700.1	139	807	229	523	627	701	575	519	231	787	293	333	235	419	344	797	164	362	198	330	116	213	73	117	Y	Down	2.6e-05	N	Down	0.00645286	N	Down	0.602614	N	Up	0.804955	Y	Down	1.55e-06	N	Down	0.650837	N	Down	0.281838
AT2G46660.1	-0.360176	1.45434	cytochrome P450, family 78, subfamily A, polypeptide 6	Gohir.A08G110000.1,Gohir.D08G145000.1,Gohir.D08G145000.2,Gohir.D08G145000.3,Gohir.A02G098300.1,Gohir.A12G114300.1,Gohir.D12G117700.1,Gohir.D12G241400.1,Gohir.A08G123900.1,Gohir.A12G240100.1,Gohir.D03G085300.1,Gohir.A12G114400.1,Gohir.A11G099500.1,Gohir.D08G122900.1,Gohir.D11G104000.1	201	347	258	1047	707	1138	208	229	78	210	559	377	171	192	161	345	754	413	385	113	310	265	421	244	N	Down	0.386545	Y	Down	4.09e-06	N	Down	0.023314	N	Down	0.874969	N	Down	0.0519317	N	Up	0.151887	N	Down	0.726019
AT1G70830.3	-0.0263295	1.47834	MLP-like protein 28	Gohir.A01G150800.1,Gohir.D01G143900.1	2389	7168	2433	4375	6779	3335	8049	2515	4632	3026	3709	2561	8559	3598	10217	5418	3762	3284	32603	1959	5657	932	413	360	Y	Down	0.00412205	N	Down	0.0400241	Y	Up	0.000512692	N	Up	0.1497	N	Up	0.0918609	N	Up	0.448491	N	Up	0.00412794
AT3G59400.1	-4.5025	1.48239	protein GENOMES UNCOUPLED 4	Gohir.D09G204400.1,Gohir.A09G211000.1,Gohir.D10G129500.1,Gohir.A10G137100.1	9	99	204	193	570	318	55	125	176	170	199	189	88	134	159	113	138	239	647	1120	683	918	445	502	Y	Down	2.92e-05	N	Up	0.879191	N	Up	0.00830655	N	Down	0.112144	N	Up	0.84878	N	Up	0.849263	N	Down	0.315598
AT3G22550.1	-0.168731	1.48611	NAD(P)H-quinone oxidoreductase subunit, putative (DUF581)	Gohir.D11G129400.1,Gohir.A09G216800.1,Gohir.A09G216800.2,Gohir.D12G004100.1,Gohir.D09G219200.1,Gohir.A12G004400.1,Gohir.D09G219200.2,Gohir.A11G124200.1	403	1332	453	2044	1269	1433	1356	1071	1360	1078	1826	1083	615	950	1570	1172	882	1189	1374	926	1279	962	1946	1186	N	Down	0.0392945	Y	Down	5.23e-07	N	Down	0.551208	N	Up	0.558557	N	Up	0.124541	N	Up	0.0529613	N	Down	0.116112
AT1G31330.1	-1.80848	1.49	photosystem I subunit F	Gohir.D06G146300.1,Gohir.A05G143600.1,Gohir.D05G145900.1,Gohir.A06G138900.1	366	1241	1282	1583	3601	2884	920	1696	1544	2450	1166	1743	823	1847	1514	967	886	1883	3885	10183	3902	8958	2616	4693	Y	Down	0.00195724	N	Down	0.46176	N	Up	0.274747	N	Down	0.131026	Y	Down	4.16e-05	N	Down	0.106797	N	Down	0.00247052
AT1G07570.1	-0.365284	1.49354	Protein kinase superfamily protein	Gohir.D04G063300.1,Gohir.A10G219900.3,Gohir.A10G219900.2,Gohir.D05G095700.2,Gohir.D05G095700.1	59	177	76	210	214	279	67	178	139	305	124	225	55	117	150	146	115	237	103	158	167	223	287	243	N	Down	0.0140179	Y	Down	0.0024472	N	Down	0.257544	N	Down	0.0988241	Y	Down	6.51e-08	N	Down	0.153749	N	Down	0.108368
AT1G51410.1	-1.13368	1.51744	NAD(P)-binding Rossmann-fold superfamily protein	Gohir.D05G072600.1,Gohir.A07G123500.1,Gohir.D07G127500.1,Gohir.A07G123600.1,Gohir.A05G069700.1	103	368	226	349	647	643	404	580	201	463	481	668	262	565	259	272	444	660	917	1037	405	625	522	570	Y	Down	0.00242876	N	Down	0.289271	N	Up	0.969101	N	Down	0.615468	Y	Down	5.79e-10	N	Down	0.206797	N	Down	0.0120598
AT5G54190.1	-2.3046	1.51806	protochlorophyllide oxidoreductase A	Gohir.D05G359200.1,Gohir.D13G149900.1,Gohir.1Z006400.1,Gohir.A13G145100.1,Gohir.D13G149900.2,Gohir.A04G024700.1	67	288	331	381	948	582	276	485	391	495	380	471	264	588	324	264	298	568	1568	3889	929	2172	417	800	Y	Down	0.00191177	N	Down	0.695667	N	Up	0.0213352	N	Down	0.442555	N	Down	0.208907	N	Down	0.422563	N	Down	0.0103555
AT5G02160.1	-1.54926	1.5257	transmembrane protein	Gohir.D09G150000.1,Gohir.A09G154300.1	150	1671	439	747	1264	1777	441	698	491	669	288	537	311	1303	519	230	296	532	2254	4764	894	2667	433	762	Y	Down	0.000853267	N	Down	0.274347	N	Down	0.09883	N	Down	0.271055	N	Down	0.0442146	N	Down	0.0219282	N	Down	0.0114576
AT3G14240.1	-0.705553	1.52947	Subtilase family protein	Gohir.A07G052700.1,Gohir.D07G057100.1,Gohir.D10G052300.1,Gohir.A05G141300.1,Gohir.D10G052400.1,Gohir.D05G143500.1,Gohir.A10G050800.1	65	150	106	101	306	174	488	399	189	253	144	133	371	384	229	317	138	106	501	486	307	233	215	99	N	Down	0.0786385	N	Up	0.886667	N	Up	0.0180269	N	Up	0.63011	N	Down	0.0422787	N	Up	0.815449	N	Down	0.914965
AT1G45207.2	-1.09622	1.52962	Remorin family protein	Gohir.D06G017500.3,Gohir.D06G017500.2,Gohir.D06G017500.1,Gohir.D06G017500.4,Gohir.D05G206400.3,Gohir.D05G206400.1,Gohir.A06G019100.7,Gohir.A06G019100.2,Gohir.A06G019100.3,Gohir.A06G019100.1,Gohir.A06G019100.6,Gohir.A06G019100.4,Gohir.A06G019100.5,Gohir.A05G203300.1,Gohir.D05G206400.2	29	125	62	158	179	163	173	402	163	330	196	205	103	244	122	220	130	219	221	402	277	428	84	114	Y	Down	0.00290021	N	Down	0.00635833	N	Up	0.699322	N	Down	0.273642	Y	Down	0.000144912	N	Down	0.88446	N	Down	0.0193546
AT4G22890.3	-3.18982	1.53127	PGR5-LIKE A	Gohir.D08G195200.1,Gohir.A08G176900.1,Gohir.A12G223600.1	8	72	73	219	211	183	23	75	112	238	80	216	12	88	140	93	86	275	252	725	285	834	274	463	N	Down	0.0363447	Y	Down	0.00524011	N	Up	0.554674	N	Down	0.0563348	Y	Down	0.00107793	Y	Down	0.00218554	Y	Down	0.00117554
AT2G45550.1	-0.463749	1.5907	cytochrome P450, family 76, subfamily C, polypeptide 4	Gohir.D09G188400.1,Gohir.D12G207100.1,Gohir.A08G175900.1,Gohir.D08G194500.1,Gohir.D08G194300.1,Gohir.A12G204800.1,Gohir.D09G188300.1,Gohir.D08G194400.1,Gohir.D12G207200.1,Gohir.D08G194600.1,Gohir.A08G175800.1,Gohir.A08G175600.1,Gohir.D08G194700.1,Gohir.A09G194100.1,Gohir.A08G175700.1,Gohir.A09G194200.1,Gohir.A12G204700.1	182	505	251	855	756	1165	311	366	480	538	333	368	214	382	415	304	297	446	708	592	287	434	427	480	N	Down	0.0106559	Y	Down	5.34e-05	N	Down	0.0383201	N	Down	0.704617	N	Down	0.354402	N	Down	0.709784	N	Down	0.0702062
AT4G04640.1	-1.61426	1.59219	ATPase, F1 complex, gamma subunit protein	Gohir.A06G148300.1,Gohir.D06G154200.2,Gohir.D06G154200.1	65	664	199	712	600	826	312	722	315	895	378	884	241	858	381	302	359	1067	1168	3041	533	1586	630	1313	Y	Down	1.7e-07	Y	Down	3.21e-05	N	Down	0.134095	N	Down	0.102407	Y	Down	4.08e-09	Y	Down	0.00123971	Y	Down	0.000103778
AT1G54820.1	-0.754888	1.59384	Protein kinase superfamily protein	Gohir.A11G263400.4,Gohir.A11G263400.1,Gohir.A11G263400.3,Gohir.D11G273700.1,Gohir.D11G273700.3,Gohir.A11G263400.2,Gohir.D13G179300.1,Gohir.D11G273700.2,Gohir.A13G173600.1	32	247	54	186	163	119	84	164	21	116	17	26	50	107	37	95	12	39	17	192	8	49	6	30	Y	Down	0.000432787	Y	Down	0.000456886	N	Up	0.214299	N	Down	0.176496	Y	Down	1.18e-14	N	Down	0.443783	N	Down	0.108473
AT5G17540.1	-2.14839	1.59577	HXXXD-type acyl-transferase family protein	Gohir.D11G235200.1,Gohir.D13G163200.1,Gohir.D13G163100.1,Gohir.D11G235000.1,Gohir.A13G105300.1,Gohir.D13G163300.1,Gohir.A13G105200.1,Gohir.A13G158500.1,Gohir.A13G158400.1,Gohir.A13G014400.1,Gohir.D13G107200.1,Gohir.D13G163400.1	30	162	133	230	402	580	196	226	163	687	138	309	136	176	160	274	112	271	365	390	251	404	528	1463	Y	Down	0.000421889	N	Down	0.188949	N	Down	0.0966376	N	Down	0.753451	Y	Down	4.03e-08	N	Down	0.00947428	N	Down	0.495538
AT1G60950.1	-2.34861	1.60273	2Fe-2S ferredoxin-like superfamily protein	Gohir.A03G192900.1,Gohir.A12G027700.1,Gohir.D13G034500.1,Gohir.D02G214000.1,Gohir.D02G213900.1,Gohir.A13G036200.1,Gohir.D12G027100.1,Gohir.A03G193000.1	375	1608	1910	1856	5801	4164	2259	3616	2024	3002	1599	3460	1851	3929	2223	1598	1823	3483	5173	11724	3468	7431	2977	3781	Y	Down	0.000263791	N	Up	0.919488	N	Up	0.101638	N	Down	0.487076	Y	Down	0.0173103	Y	Down	0.00182494	N	Down	0.0522046
AT5G26250.1	-0.690316	1.6118	Major facilitator superfamily protein	Gohir.D09G054900.1,Gohir.D09G055000.1,Gohir.A05G090100.1,Gohir.D05G091000.1,Gohir.A09G055800.1,Gohir.D09G054700.1	44	72	71	185	217	292	75	125	184	278	72	90	19	54	210	143	39	96	67	58	114	140	110	73	N	Down	0.458463	Y	Down	0.00472285	N	Down	0.202852	N	Down	0.319399	Y	Down	0.00371116	N	Down	0.61784	N	Down	0.158816
AT1G09240.1	-1.5597	1.6119	nicotianamine synthase 3	Gohir.D11G283500.1,Gohir.D13G182200.1,Gohir.A08G205700.1,Gohir.D08G222700.1,Gohir.A11G273400.1,Gohir.A13G175900.1	96	3	283	25	865	58	703	463	473	379	310	595	278	291	394	282	251	787	778	5	1010	84	261	425	Y	Up	7.23e-08	Y	Up	4.72e-05	Y	Up	0	N	Up	0.312221	N	Up	0.354417	N	Down	0.0154222	N	Down	0.894664
AT1G45130.1	-1.21883	1.61318	beta-galactosidase 5	Gohir.A05G189600.1,Gohir.A06G006800.1,Gohir.D05G192900.1,Gohir.1Z005500.1	58	456	135	224	413	203	371	457	320	506	127	147	202	276	241	347	74	108	368	604	261	261	38	50	Y	Down	3.34e-06	N	Down	0.107939	N	Up	0.00685907	N	Down	0.619582	Y	Down	0.00143034	N	Down	0.73172	N	Down	0.355521
AT2G01300.1	-2.97982	1.61844	mediator of RNA polymerase II transcription subunit	Gohir.A01G153600.1,Gohir.D07G080300.1,Gohir.A12G055900.1,Gohir.D04G187400.1,Gohir.A03G123000.1,Gohir.D02G145600.1,Gohir.A04G141500.1,Gohir.D12G055300.1,Gohir.D01G100000.1,Gohir.A07G075900.1	9	77	71	324	218	203	62	15	232	250	221	549	48	57	270	178	197	530	122	237	94	86	148	265	N	Down	0.0470146	Y	Down	0.00331982	N	Up	0.804547	N	Up	0.158298	N	Down	0.759998	N	Down	0.0142078	N	Down	0.812269
AT4G32320.1	-1.76553	1.6222	ascorbate peroxidase 6	Gohir.D06G100300.2,Gohir.D06G100300.1,Gohir.1Z087200.1	15	82	51	83	157	145	45	76	77	170	60	74	26	70	92	67	46	104	89	278	115	317	175	218	Y	Down	0.00192955	N	Down	0.193182	N	Up	0.760011	N	Down	0.358592	Y	Down	0.000326786	N	Down	0.599566	N	Down	0.0902606
AT5G47230.1	-0.56242	1.62603	ethylene responsive element binding factor 5	Gohir.D03G166600.1,Gohir.A08G167100.1,Gohir.D08G185900.1,Gohir.A12G214500.1,Gohir.A03G005900.1,Gohir.A12G214400.1,Gohir.D12G217000.1,Gohir.D12G217100.1	86	709	127	1570	392	1370	73	69	567	436	459	2099	100	274	1219	375	257	1063	195	428	133	254	491	869	N	Down	0.0716805	Y	Down	1.07e-14	Y	Down	9.86e-05	N	Up	0.905658	N	Up	0.442733	N	Down	0.00866195	N	Down	0.00568775
AT5G42070.1	-0.584963	1.63472	hypothetical protein	Gohir.D12G239000.1,Gohir.D12G239000.3,Gohir.D12G239000.2,Gohir.A12G237900.1,Gohir.A12G237900.2	38	145	57	77	177	119	165	203	96	219	127	141	141	152	128	81	166	211	192	368	119	226	132	160	Y	Down	0.00532804	N	Down	0.580345	N	Up	0.114849	N	Down	0.650982	Y	Down	9.36e-05	N	Down	0.783511	N	Down	0.894444
AT1G71695.1	-0.289507	1.6386	Peroxidase superfamily protein	Gohir.A02G063000.1,Gohir.D06G115300.1,Gohir.D02G068700.1	36	320	44	197	137	297	315	119	390	289	115	72	246	206	345	151	136	39	346	177	237	135	134	105	Y	Down	2.62e-06	Y	Down	1.65e-05	Y	Down	0.00135334	N	Up	0.0336556	Y	Up	0.0230127	N	Up	0.182746	N	Up	0.689555
AT1G70580.4	-0.745954	1.65493	alanine-2-oxoglutarate aminotransferase 2	Gohir.A03G136200.1,Gohir.D02G159500.1	96	259	161	321	507	456	296	370	334	489	362	440	260	568	360	258	349	552	630	1510	417	1085	516	973	N	Down	0.0186697	N	Down	0.0269197	N	Up	0.626841	N	Down	0.606706	Y	Down	0.00304723	N	Down	0.474006	N	Down	0.0102862
AT2G20260.1	-2.16743	1.67356	photosystem I subunit E-2	Gohir.A11G135000.1,Gohir.A08G046200.1,Gohir.D08G056700.1,Gohir.D07G208800.1,Gohir.D11G141200.1,Gohir.A07G202600.1	321	1557	1442	2545	4600	4027	1074	2363	1922	3575	1714	3364	826	2347	2030	1530	1821	3875	3765	12029	4715	12264	3854	5878	Y	Down	8.91e-05	N	Down	0.0822825	N	Up	0.51142	N	Down	0.0511572	Y	Down	9.2e-06	N	Down	0.00630457	N	Down	0.00306959
AT3G54690.1	-0.552541	1.69707	Sugar isomerase (SIS) family protein	Gohir.1Z005700.1,Gohir.D07G155600.1,Gohir.D11G137300.1,Gohir.D11G137300.2,Gohir.A07G149400.1	45	218	66	150	214	173	250	534	154	281	110	216	288	364	161	192	97	151	372	402	325	314	144	97	Y	Down	0.000533001	N	Down	0.0154882	N	Up	0.410266	N	Down	0.0754003	Y	Down	0.00949691	N	Down	0.0607498	N	Down	0.453534
AT3G56360.1	-0.762961	1.70834	hypothetical protein	Gohir.A05G278500.1,Gohir.A13G006500.1,Gohir.D13G006700.1,Gohir.D05G280200.1,Gohir.D04G012400.1,Gohir.A05G403100.1	33	181	56	401	183	324	146	103	225	122	1038	900	80	85	257	156	899	1308	711	595	415	500	486	528	Y	Down	0.00415811	Y	Down	3.53e-09	N	Down	0.015342	N	Up	0.520613	Y	Up	6.21e-05	N	Up	0.666444	N	Down	0.897737
AT5G51190.1	-0.42929	1.72141	Integrase-type DNA-binding superfamily protein	Gohir.D07G048000.1,Gohir.D12G198900.1,Gohir.A03G060000.1,Gohir.D07G047900.1,Gohir.A12G196500.1,Gohir.A07G043500.1,Gohir.A07G043600.1	277	953	373	2965	1230	3175	165	304	1237	1539	1313	5738	247	662	2281	873	1050	3582	703	1660	449	1340	2471	4116	N	Down	0.0801963	Y	Down	1.8e-11	Y	Down	0.00179755	N	Down	0.205895	N	Down	0.437804	Y	Down	0.00108361	N	Down	0.0351908
AT4G01995.1	-0.175087	1.7287	beta-carotene isomerase D27	Gohir.D11G113100.1,Gohir.A11G108600.1	31	97	35	127	116	113	52	134	165	241	71	121	16	98	150	115	66	114	67	99	129	258	161	202	N	Down	0.0431537	Y	Down	0.0004552	N	Up	0.921931	N	Down	0.0732007	Y	Down	0.0300497	N	Down	0.130744	N	Down	0.00170017
AT1G54780.1	-0.627446	1.73374	thylakoid lumen 18.3 kDa protein	Gohir.A11G262900.1,Gohir.D11G272900.1	145	547	224	345	745	542	259	536	142	340	140	417	170	629	182	162	133	523	791	1512	276	637	197	340	Y	Down	0.00128369	N	Down	0.308257	N	Up	0.138411	N	Down	0.211533	Y	Down	1.57e-06	Y	Down	0.000158195	Y	Down	3.23e-05
AT2G17500.3	-1.15395	1.74686	Auxin efflux carrier family protein	Gohir.D07G178700.1,Gohir.A02G178900.1	111	551	247	546	829	995	228	758	214	982	119	700	165	620	286	370	85	956	184	321	168	218	182	198	Y	Down	0.00140412	N	Down	0.00872627	N	Down	0.423582	N	Down	0.0135622	Y	Down	7.84e-11	Y	Down	6.15e-10	Y	Down	2.67e-05
AT2G36090.1	-1.29278	1.75161	F-box family protein	Gohir.A04G059700.1,Gohir.D04G096500.1	20	38	49	144	165	143	15	14	28	25	16	22	4	3	60	67	22	34	5	12	8	7	20	38	N	Down	0.344113	Y	Down	0.00234428	N	Up	0.56395	N	Up	0.970217	N	Up	0.76686	N	Down	0.590354	N	Up	0.791977
AT4G32480.1	-2.25023	1.76877	sugar phosphate exchanger, putative (DUF506)	Gohir.A09G072900.1,Gohir.D10G026900.1,Gohir.A09G072800.1,Gohir.A10G026300.1,Gohir.A13G117000.1,Gohir.A12G138500.1,Gohir.D09G072400.1,Gohir.D09G072500.1,Gohir.D13G120400.1,Gohir.A06G210600.1,Gohir.D12G142800.1,Gohir.D06G210400.1	66	1176	314	1951	1070	2581	250	324	241	593	420	717	108	333	234	236	386	434	232	508	186	392	332	270	Y	Down	0.000434664	Y	Down	4.24e-05	Y	Down	2.4e-05	N	Down	0.540472	Y	Down	1.92e-07	N	Down	0.0426615	N	Down	0.0856313
AT4G12800.1	-2.56661	1.76926	photosystem I subunit l	Gohir.A07G089500.1,Gohir.D07G094300.1,Gohir.D07G168100.1,Gohir.A07G160500.1	211	1290	1250	1544	4261	3066	1178	1832	1257	2209	1397	2236	937	2691	1262	838	1200	2796	4392	13857	3880	11238	2095	4242	Y	Down	1.17e-05	N	Down	0.552387	N	Up	0.105337	N	Down	0.272882	Y	Down	0.000135063	N	Down	0.05753	N	Down	0.0178859
AT5G38430.1	-2.33851	1.79846	Ribulose bisphosphate carboxylase (small chain) family protein	Gohir.D07G180900.1,Gohir.A11G194500.1,Gohir.A11G163300.1,Gohir.A11G163200.1	519	5300	2625	7470	9131	11713	1659	6756	4878	12154	1115	2827	441	3343	5384	3603	466	5423	8668	63167	10382	65109	7477	21563	Y	Down	0.00454076	N	Down	0.0177599	N	Down	0.49419	N	Down	0.0951712	Y	Down	4.87e-08	N	Down	0.105934	Y	Down	2.72e-08
AT1G30380.1	-1.46163	1.80023	photosystem I subunit K	Gohir.A03G216800.1,Gohir.D02G238400.1	716	2795	1972	1575	6868	3881	1912	2906	1046	1659	1729	2663	1673	5396	1022	508	1889	2949	10644	18953	4181	9670	1407	2790	N	Down	0.0631909	N	Up	0.786748	Y	Up	0.00501166	N	Down	0.479829	Y	Down	0.000298414	N	Down	0.186813	N	Down	0.00209
AT2G35470.1	-0.713437	1.80458	ribosome maturation factor	Gohir.D03G174000.1,Gohir.D03G174000.2,Gohir.D08G175100.1,Gohir.A08G154500.1,Gohir.A08G154500.2,Gohir.D03G175400.1	136	2065	223	937	779	1787	1722	2725	410	1046	553	657	1528	2714	447	553	380	516	1354	1870	717	1048	267	293	Y	Down	0.000500182	N	Down	0.00795497	Y	Down	7.59e-05	N	Down	0.250783	Y	Down	1.83e-09	N	Down	0.721999	N	Down	0.0263198
AT2G39730.1	-3.15071	1.80459	rubisco activase	Gohir.D04G123100.1,Gohir.A06G166200.1,Gohir.A04G084300.1,Gohir.D06G171700.1	42	333	373	587	1303	2296	273	544	291	590	187	476	195	516	399	324	170	932	945	1273	907	1855	1200	1657	Y	Down	0.000566674	N	Down	0.125725	N	Down	0.144707	N	Down	0.105797	Y	Down	2.11e-06	N	Down	0.0344944	N	Down	0.00204655
AT5G22860.1	-0.722466	1.81359	Serine carboxypeptidase S28 family protein	Gohir.D09G087000.1,Gohir.A07G106200.1,Gohir.D07G110100.1,Gohir.D09G086800.1,Gohir.D09G087200.1,Gohir.A05G084300.1,Gohir.D05G087100.1,Gohir.A09G087300.1	20	135	33	81	116	151	95	153	42	122	41	208	104	138	41	65	39	207	48	106	101	262	96	269	Y	Down	0.000164664	N	Down	0.0170895	N	Down	0.321934	N	Down	0.332753	Y	Down	4.57e-08	Y	Down	2.97e-06	N	Down	0.493153
AT3G13175.1	-1.10836	1.8184	transmembrane protein	Gohir.D13G136800.1,Gohir.A01G091000.1,Gohir.D01G076300.1	250	857	539	687	1901	1735	2371	2063	710	1035	1370	1459	2300	2855	1018	1168	1344	1110	1595	1009	639	538	569	341	Y	Down	0.00210365	N	Down	0.405298	N	Up	0.658146	N	Up	0.726842	Y	Down	0.0128256	N	Down	0.800114	N	Down	0.512551
AT5G25810.1	-3.65821	1.83764	Integrase-type DNA-binding superfamily protein	Gohir.A09G081300.1,Gohir.D10G103700.1,Gohir.A02G118900.1,Gohir.A10G085200.1,Gohir.D09G081400.1	24	246	303	585	1083	1054	173	258	213	622	164	717	89	230	538	612	132	871	169	589	187	411	432	641	Y	Down	0.00217403	N	Down	0.149525	N	Up	0.947749	N	Down	0.374823	Y	Down	0.00136351	Y	Down	1.25e-07	N	Down	0.0139787
AT4G37930.1	-1.33342	1.84927	serine transhydroxymethyltransferase 1	Gohir.D11G215000.1,Gohir.A11G208400.1	50	377	126	504	454	628	163	455	194	680	108	459	84	487	245	217	83	779	786	1947	633	1940	439	1163	Y	Down	7.29e-06	Y	Down	1.34e-05	N	Down	0.135988	N	Down	0.0205883	Y	Down	0	Y	Down	9.23e-07	Y	Down	3.56e-07
AT5G50610.1	-1.07573	1.86587	transmembrane protein	Gohir.D12G192900.1,Gohir.A12G190800.1,Gohir.A03G054500.1,Gohir.D03G112400.1	167	823	352	553	1283	1389	1223	668	1066	833	4727	2010	346	375	928	441	2875	2205	2248	769	3052	1774	3821	2232	Y	Down	0.000109525	N	Down	0.386469	N	Down	0.740646	N	Up	0.139368	N	Up	0.0349008	N	Up	0.00341803	N	Down	0.814545
AT1G75290.1	-1.6033	1.87027	NAD(P)-binding Rossmann-fold superfamily protein	Gohir.D12G265700.1,Gohir.A12G265500.1,Gohir.D12G173800.3,Gohir.D12G173800.1,Gohir.A12G170600.1,Gohir.D12G173800.2	443	1793	1346	3733	4921	4856	1149	2229	1443	4440	662	2084	1020	1924	1598	1826	633	2295	1640	1325	2641	1738	1581	1172	Y	Down	0.000432097	N	Down	0.0107991	N	Up	0.953632	N	Down	0.119534	Y	Down	0.000169765	Y	Down	7.15e-06	N	Down	0.0163228
AT1G18730.1	-0.0972972	1.88583	NDH dependent flow 6	Gohir.A03G067300.1,Gohir.D03G093800.1	86	568	92	237	340	445	218	667	115	360	112	461	143	538	177	154	114	446	659	1794	284	1297	255	540	Y	Down	1.23e-05	N	Down	0.0771083	N	Down	0.22818	N	Down	0.358554	Y	Down	2.65e-07	Y	Down	1.52e-06	Y	Down	4.39e-05
AT1G06680.1	-3.10477	1.89466	photosystem II subunit P-1	Gohir.D10G114500.1,Gohir.A05G380700.1,Gohir.A10G151800.1,Gohir.D04G034900.1	78	706	671	986	2495	2058	729	1527	798	1657	718	1091	475	1321	751	538	379	1356	2754	8323	2393	7843	1506	2911	Y	Down	4.1e-05	N	Down	0.391304	N	Up	0.345819	N	Down	0.06972	Y	Down	3.07e-05	N	Down	0.173804	N	Down	0.00919857
AT5G47730.1	-0.40439	1.90046	Sec14p-like phosphatidylinositol transfer family protein	Gohir.A06G157100.2,Gohir.A06G157100.1	34	185	45	84	168	127	291	250	99	154	229	199	253	357	124	104	191	225	190	122	93	88	57	29	Y	Down	0.000665046	N	Down	0.092973	N	Up	0.263662	N	Up	0.725927	Y	Down	0.0072153	N	Up	0.669108	N	Down	0.279081
AT3G14630.1	-0.826198	1.90988	cytochrome P450, family 72, subfamily A, polypeptide 9	Gohir.D07G194100.1,Gohir.D02G028800.1,Gohir.D02G029200.1,Gohir.D10G141700.1,Gohir.A02G023100.1,Gohir.A02G022300.2,Gohir.A10G124700.1,Gohir.A02G022000.1,Gohir.A10G124600.1	163	898	289	1014	1086	1222	376	654	564	1286	259	484	393	600	1030	671	273	701	902	618	703	867	1211	1236	Y	Down	3.97e-05	Y	Down	0.00019969	N	Down	0.570683	N	Down	0.187807	Y	Down	4.07e-12	N	Down	0.0232082	N	Down	0.151857
AT4G16780.1	-0.19447	1.9196	homeobox protein 2	Gohir.A12G215000.1,Gohir.A12G215000.2,Gohir.D12G217600.1	395	974	452	1025	1710	1398	532	1454	269	952	312	730	242	814	350	807	176	1071	354	452	441	846	479	489	N	Down	0.097509	Y	Down	0.00548459	N	Up	0.373748	N	Down	0.219542	Y	Down	6.93e-12	N	Down	0.0256846	Y	Down	0.00118296
AT3G07350.1	-0.0143553	1.9305	sulfate/thiosulfate import ATP-binding protein, putative (DUF506)	Gohir.D07G095900.1,Gohir.D07G165700.1,Gohir.A07G161300.1,Gohir.D11G147400.1,Gohir.A07G091200.1,Gohir.A11G140900.1	100	684	101	977	385	943	483	409	378	635	552	653	125	322	418	310	256	641	306	451	214	383	331	225	Y	Down	4.94e-05	Y	Down	2.22e-12	Y	Down	3.67e-05	N	Up	0.734984	Y	Down	3.44e-05	N	Down	0.524021	N	Down	0.00739612
AT1G42970.1	-0.957565	1.94793	glyceraldehyde-3-phosphate dehydrogenase B subunit	Gohir.D01G088300.1,Gohir.D05G181400.1,Gohir.A05G178000.1,Gohir.A01G103000.1	69	97	134	169	517	258	207	360	140	256	66	160	214	354	211	135	105	172	504	858	350	664	110	245	N	Down	0.456849	N	Down	0.482857	N	Up	0.0346623	N	Down	0.211566	Y	Down	0.000329149	N	Down	0.0093212	N	Down	0.144077
AT2G35880.1	-1.45251	1.95777	TPX2 (targeting protein for Xklp2) protein family	Gohir.A01G199900.1,Gohir.A01G199900.2,Gohir.D01G189900.2,Gohir.D01G189900.1	19	146	52	124	202	167	72	242	87	306	22	34	35	109	89	197	15	46	90	184	112	171	50	79	Y	Down	0.00121973	N	Down	0.0307766	N	Up	0.457229	N	Down	0.149065	Y	Down	2.51e-12	N	Down	0.400982	N	Down	0.0388233
AT5G10310.1	-0.231326	1.95936	EPIDERMAL PATTERNING FACTOR-like protein	Gohir.A02G128600.1,Gohir.D03G039300.1,Gohir.A11G203600.1,Gohir.D11G220000.1	23	261	27	82	105	206	77	139	116	55	372	156	51	162	208	80	299	233	116	130	70	109	82	33	Y	Down	7.89e-06	N	Down	0.0621667	N	Down	0.00723697	N	Down	0.236565	Y	Up	9.76e-05	N	Up	0.00278716	N	Down	0.0449454
AT2G29180.1	-0.858446	1.96233	transmembrane protein	Gohir.D07G104200.1,Gohir.A07G099900.1	107	346	194	279	756	504	309	347	169	339	224	314	222	255	248	240	217	282	347	608	189	264	260	180	Y	Down	0.00541524	N	Down	0.556008	N	Up	0.18202	N	Down	0.787578	Y	Down	8.96e-07	N	Down	0.237578	N	Down	0.68416
AT1G52230.1	-1.52539	1.96823	photosystem I subunit H2	Gohir.A05G131700.1,Gohir.1Z066800.1,Gohir.D05G131200.1	618	3176	1779	2489	6961	7124	1723	2468	1877	3461	1945	4712	1975	6328	1928	1297	2167	5057	12907	27018	6486	17640	3689	6146	Y	Down	0.00474283	N	Down	0.416334	N	Down	0.908973	N	Down	0.368993	Y	Down	0.000490265	Y	Down	0.00216733	N	Down	0.0209741
AT1G49770.1	-3.67243	1.97143	basic helix-loop-helix (bHLH) DNA-binding superfamily protein	Gohir.A13G041500.1,Gohir.D01G110400.1,Gohir.1Z090300.1,Gohir.A13G041500.2,Gohir.D13G040200.2,Gohir.D13G040200.1	8	0	102	30	400	29	0	3	14	7	17	2	0	1	35	29	8	0	13	5	8	4	4	9	N	Up	0.0350849	Y	Up	0.00138631	N	Up	0.0859109	N	Down	1	N	Up	0.129923	N	Up	0.0210188	N	Down	1
AT1G20020.1	-1.55254	2.02438	ferredoxin-NADP[+]-oxidoreductase 2	Gohir.D05G189000.1,Gohir.A05G186100.1	15	118	44	127	179	116	125	195	65	173	94	134	15	203	56	54	47	228	421	1480	262	1000	129	251	Y	Down	0.00010244	N	Down	0.0209118	N	Up	0.0842664	N	Down	0.342759	Y	Down	2.53e-08	N	Down	0.286023	Y	Down	7.41e-08
AT1G77120.1	-0.489754	2.02501	alcohol dehydrogenase 1	Gohir.D09G176200.1,Gohir.A01G189900.1,Gohir.A01G189900.3,Gohir.A01G189900.2,Gohir.D01G179700.3,Gohir.D01G179700.2,Gohir.D01G179700.1,Gohir.D02G072900.1,Gohir.A02G066800.1,Gohir.A02G066800.3,Gohir.A02G066800.2,Gohir.A04G057600.1,Gohir.D02G072700.1,Gohir.A11G056200.1,Gohir.A11G056300.1,Gohir.D02G073000.1,Gohir.D02G072500.1,Gohir.A02G066600.1,Gohir.D11G060400.1,Gohir.D11G060300.1	25299	43208	35525	74348	144585	144942	89507	108544	46505	117194	75689	102254	64802	101844	74385	75864	54144	86755	45078	13405	59098	35266	60258	35530	N	Down	0.233652	N	Down	0.0502372	N	Down	0.990163	N	Down	0.623514	Y	Down	2.99e-11	N	Down	0.210335	N	Down	0.066073
AT1G28290.1	-2.078	2.09637	arabinogalactan protein 31	Gohir.D06G132500.1,Gohir.A06G128400.1	18	144	76	244	325	617	1104	536	675	456	497	222	1050	487	414	302	364	119	1181	839	832	1249	751	638	Y	Down	0.000710004	N	Down	0.0126318	Y	Down	0.00365293	N	Up	0.0797999	Y	Up	0.00147774	N	Up	0.13968	N	Up	0.00610463
AT3G48420.1	-0.222392	2.12338	Haloacid dehalogenase-like hydrolase (HAD) superfamily protein	Gohir.A09G244700.1,Gohir.D09G245600.1,Gohir.D09G245600.2,Gohir.D09G245600.3	24	130	28	79	122	147	95	106	37	82	24	90	13	119	37	27	8	116	192	665	82	210	66	125	Y	Down	0.0007675	N	Down	0.00999027	N	Down	0.458528	N	Down	0.874647	Y	Down	0.00740659	Y	Down	0.00188295	Y	Down	7.25e-05
AT1G32520.1	-1.42884	2.1281	TLDc domain protein	Gohir.A08G158100.1,Gohir.D08G178400.1	39	251	105	144	459	194	188	353	108	374	209	420	124	296	210	129	187	456	309	457	151	271	188	238	Y	Down	5.78e-05	N	Down	0.637342	Y	Up	0.00305986	N	Down	0.427682	Y	Down	4.5e-08	N	Down	0.01997	N	Down	0.0140449
AT2G48070.2	-1.64386	2.14405	resistance to phytophthora 1	Gohir.A08G070800.1	16	156	50	143	221	188	65	209	86	235	120	265	75	194	113	72	78	279	210	568	93	287	183	257	N	Down	0.00605552	Y	Down	0.00275217	N	Up	0.682936	N	Down	0.215375	Y	Down	5.3e-05	N	Down	0.00887589	N	Down	0.0302584
AT4G21960.1	-2.6128	2.14694	Peroxidase superfamily protein	Gohir.D05G173200.1,Gohir.A05G170100.1,Gohir.A05G170100.2	154	4120	942	2390	4172	3702	9129	6817	1626	3926	1194	1183	6669	6606	553	3779	241	1092	22358	26024	15444	22336	8767	10445	Y	Down	2.61e-07	N	Down	0.114327	N	Up	0.555576	N	Up	0.45954	Y	Down	0.00585702	N	Up	0.972114	N	Up	0.969699
AT1G68590.1	-0.599462	2.15704	Ribosomal protein PSRP-3/Ycf65	Gohir.D02G115700.1	66	250	100	264	446	353	136	294	112	260	156	486	195	373	152	114	141	404	734	2336	280	642	286	464	Y	Down	0.00246187	Y	Down	0.004243	N	Up	0.295456	N	Down	0.138687	Y	Down	0.000654466	Y	Down	6.42e-05	N	Down	0.157405
AT5G59750.1	-0.222392	2.16227	monofunctional riboflavin biosynthesis protein RIBA 3	Gohir.A03G038200.1,Gohir.D03G130200.1	18	71	21	96	94	121	17	46	50	137	53	93	4	39	58	51	34	102	48	79	59	142	124	153	N	Down	0.101915	Y	Down	0.000108823	N	Down	0.344837	N	Down	0.157157	Y	Down	8.46e-08	N	Down	0.143504	N	Down	0.00862565
AT5G53490.3	-0.131245	2.16993	Tetratricopeptide repeat (TPR)-like superfamily protein	Gohir.D12G161000.1,Gohir.D03G118200.2,Gohir.D03G118200.4,Gohir.D08G242200.1,Gohir.D12G019400.1,Gohir.D09G180400.1,Gohir.D12G019400.2,Gohir.D07G112900.1	42	155	46	184	207	243	130	221	111	325	48	120	71	99	99	95	27	123	224	550	131	329	133	174	Y	Down	0.00492823	Y	Down	9.04e-05	N	Down	0.545462	N	Down	0.251034	Y	Down	2.82e-11	N	Down	0.0132108	N	Down	0.470453
AT1G76100.1	-3.07719	2.17369	plastocyanin 1	Gohir.A05G182400.1,Gohir.D05G185400.1	141	1030	1190	1125	5369	3727	1611	2889	1067	2169	1030	2259	1999	5148	1205	799	1023	2757	10468	27766	3691	12442	1648	3376	Y	Down	2.49e-06	N	Up	0.893429	N	Up	0.0717605	N	Down	0.36178	Y	Down	0.000181234	N	Down	0.00945175	N	Down	0.114705
AT4G15510.1	-0.0901978	2.21299	Photosystem II reaction center PsbP family protein	Gohir.A13G176500.1,Gohir.D13G183000.1	31	139	33	92	153	148	77	185	39	91	55	106	55	112	61	49	37	88	205	473	93	208	57	62	Y	Down	0.00207152	N	Down	0.21211	N	Up	0.909532	N	Down	0.0743714	Y	Down	0.00227495	N	Down	0.0825136	N	Down	0.129461
AT1G51400.1	-2.37197	2.21813	Photosystem II 5 kD protein	Gohir.A08G143800.1,Gohir.D09G110500.1,Gohir.A09G113900.1,Gohir.D08G164800.1	374	2489	1936	2083	9008	5472	3445	5801	1508	3673	1741	3853	3189	7980	1402	1063	1735	4451	9379	20830	3839	15237	1489	3191	Y	Down	0.000157072	N	Down	0.917528	N	Up	0.0139217	N	Down	0.355246	Y	Down	3.86e-11	N	Down	0.00255554	N	Down	0.0406887
AT4G05180.1	-0.749804	2.23806	photosystem II subunit Q-2	Gohir.A05G167500.2,Gohir.D05G170500.1,Gohir.A05G167500.1,Gohir.A06G121600.1,Gohir.D06G125800.1,Gohir.D10G016800.1,Gohir.A10G016700.1	179	691	301	997	1420	2100	721	1133	837	1616	804	1146	429	1124	685	434	433	1417	2655	7360	2755	8769	2314	3524	Y	Down	0.000845331	Y	Down	6.66e-05	N	Down	0.0579462	N	Down	0.267423	Y	Down	4.45e-06	N	Down	0.222076	Y	Down	0.000644864
AT1G21500.1	-1.80735	2.24431	hypothetical protein	Gohir.D10G121500.1,Gohir.A10G145500.1	12	95	42	66	199	113	75	100	130	166	49	41	51	212	102	40	37	72	477	1238	267	811	68	139	Y	Down	0.000261564	N	Down	0.239949	N	Up	0.120589	N	Down	0.606723	N	Down	0.350454	N	Up	0.672464	N	Down	0.0413291
AT5G60660.1	-1.4752	2.26967	plasma membrane intrinsic protein 2%3B4	Gohir.A05G103200.1,Gohir.A03G033800.1,Gohir.D05G102900.2,Gohir.D05G102900.1,Gohir.D13G113500.1,Gohir.D03G134500.1,Gohir.D08G008200.1,Gohir.D12G201200.1	91	392	253	360	1220	1348	252	270	367	247	748	636	67	283	261	223	1059	1278	1458	236	814	1032	1150	842	Y	Down	0.000559867	N	Down	0.424505	N	Down	0.735379	N	Down	0.874628	Y	Up	0.00592312	N	Up	0.52936	N	Down	0.00309452
AT3G54050.2	-1.24462	2.31396	high cyclic electron flow 1	Gohir.A04G086800.1,Gohir.D11G347400.1,Gohir.A11G328500.1	46	140	109	160	542	450	125	313	135	423	80	323	108	304	173	137	70	345	440	1226	213	692	190	398	N	Down	0.234647	N	Down	0.419526	N	Up	0.387512	N	Down	0.100018	Y	Down	3.09e-05	N	Down	0.00276211	N	Down	0.00396341
AT3G63140.1	-1.37851	2.32193	chloroplast stem-loop binding protein of 41 kDa	Gohir.D08G075700.1,Gohir.A08G067200.1	15	80	39	121	195	261	49	96	103	298	76	202	32	93	108	86	94	271	217	892	224	712	271	495	N	Down	0.0324356	Y	Down	0.00249451	N	Down	0.220483	N	Down	0.223629	Y	Down	1.96e-08	N	Down	0.0131111	N	Down	0.0889003
AT1G15980.1	-1.28011	2.37197	NDH-dependent cyclic electron flow 1	Gohir.A05G119300.2,Gohir.D05G120300.1,Gohir.A05G119300.3,Gohir.A05G119300.1,Gohir.A05G119300.4	7	68	17	85	88	84	33	65	50	133	41	92	16	55	65	61	41	90	82	294	39	167	88	139	N	Down	0.0180202	Y	Down	0.000117289	N	Up	0.871223	N	Down	0.26406	Y	Down	0.000311634	N	Down	0.0370502	N	Down	0.0718878
AT5G38700.1	-0.819428	2.39689	cotton fiber protein	Gohir.A07G127400.1,Gohir.D12G130100.1,Gohir.D07G131700.1,Gohir.D11G116500.1,Gohir.A11G111300.2,Gohir.A11G111300.1,Gohir.A12G126700.1	17	158	30	356	158	276	93	101	243	277	59	446	148	124	356	297	38	331	238	154	43	52	62	150	N	Down	0.116822	Y	Down	4.01e-12	N	Down	0.020947	N	Down	0.86295	N	Down	0.737901	Y	Down	0.000374794	N	Up	0.638907
AT1G09340.1	-1.32193	2.45066	chloroplast RNA binding protein	Gohir.D11G284900.1,Gohir.A11G274700.1	12	69	30	87	164	214	34	69	39	114	22	110	12	55	43	47	15	87	208	1041	170	646	107	251	N	Down	0.00267931	N	Down	0.0066721	N	Down	0.271041	N	Down	0.24101	Y	Down	0.000379009	N	Down	0.00521588	N	Down	0.0464968
AT5G07580.1	-1	2.52356	ethylene-responsive transcription factor	Gohir.A11G039500.1,Gohir.D11G042800.1	20	180	40	404	230	907	102	71	78	364	18	408	97	248	113	68	44	258	213	937	179	520	554	789	Y	Down	1.39e-05	Y	Down	1.42e-11	Y	Down	0.000131459	N	Up	0.612233	Y	Down	2.89e-15	Y	Down	0.000579352	N	Down	0.0610714
AT1G11080.1	-0.953706	2.53578	serine carboxypeptidase-like 31	Gohir.D06G129600.1,Gohir.A10G023100.1,Gohir.D10G023900.1	95	2	184	9	1067	44	1338	1244	87	137	185	401	1358	1535	290	307	188	193	45	22	25	30	8	4	Y	Up	1.77e-08	N	Up	0.0832627	Y	Up	4.56e-11	N	Up	0.856364	N	Down	0.101807	N	Down	0.161371	N	Down	0.682225
AT5G35630.1	-2.12928	2.60881	glutamine synthetase 2	Gohir.A09G200500.2,Gohir.A02G025100.1	16	124	70	114	427	210	514	577	211	428	315	569	467	652	159	160	166	609	960	2561	457	1006	300	643	Y	Down	0.000434827	N	Down	0.371472	Y	Up	0.00190731	N	Down	0.781123	Y	Down	0.0013496	N	Down	0.0284094	N	Down	0.254839
AT1G08380.1	-1.85277	2.61447	photosystem I subunit O	Gohir.D05G082100.1,Gohir.D07G115000.1,Gohir.A05G079200.2,Gohir.A05G079200.1,Gohir.A07G111200.1	67	516	242	719	1482	1434	370	916	515	782	328	501	295	1134	296	142	312	652	2405	8829	2137	8334	1115	2156	N	Down	0.0238313	Y	Down	0.00358909	N	Up	0.87756	N	Down	0.329812	N	Down	0.0519744	N	Down	0.116232	N	Down	0.0247561
AT1G67090.1	-3.62449	2.6171	ribulose bisphosphate carboxylase small chain 1A	Gohir.D11G169700.1,Gohir.D11G169600.1	3	142	37	115	227	282	150	592	166	539	12	172	102	1095	106	98	10	474	3551	19647	1922	16775	495	1778	N	Down	0.0201338	N	Down	0.0145558	N	Down	0.634012	N	Down	0.11094	Y	Down	0.020417	Y	Down	9.73e-06	N	Down	0.0672766
AT3G24770.1	-0.0703893	2.63005	CLAVATA3/ESR-RELATED 41	Gohir.A08G194100.1,Gohir.D08G211900.1	20	735	21	1537	130	2232	2286	823	345	333	3463	2750	1475	1411	187	236	1655	1811	4174	782	6911	1075	4659	1117	Y	Down	0.000366926	Y	Down	2.21e-08	Y	Down	0.000774407	N	Up	0.101533	N	Up	0.842804	N	Up	0.456302	N	Up	0.89294
AT4G09010.1	-0.0740006	2.67807	ascorbate peroxidase 4	Gohir.A06G033800.1,Gohir.D06G034700.1	19	109	20	176	128	146	40	166	92	206	29	50	16	68	71	61	12	59	207	652	174	434	65	101	Y	Down	0.000833934	Y	Down	0.000395963	N	Down	0.622252	N	Down	0.00669104	Y	Down	1.16e-05	N	Down	0.239563	N	Down	0.0894982
AT1G12900.1	-2.47393	2.78241	glyceraldehyde 3-phosphate dehydrogenase A subunit 2	Gohir.A10G069600.1,Gohir.A07G233000.1,Gohir.D07G240200.1,Gohir.D10G081900.1	18	200	100	291	688	644	205	505	290	820	133	414	177	595	278	222	137	729	1182	3271	839	2957	498	1190	N	Down	0.00832886	N	Down	0.011363	N	Up	0.835834	N	Down	0.0376063	Y	Down	3.57e-05	N	Down	0.0128206	N	Down	0.0183377
AT5G35630.3	-0.584963	3.23266	glutamine synthetase 2	Gohir.D02G032300.1,Gohir.A09G200500.1,Gohir.D09G194700.1	10	60	15	76	141	87	250	266	114	165	235	390	131	287	62	42	127	440	711	2021	312	923	249	703	N	Down	0.0030751	N	Down	0.000132117	N	Up	0.0700952	N	Down	0.887889	N	Down	0.241976	N	Down	0.0692477	N	Down	0.0468729
AT3G50685.1	-0.469485	3.73697	anti-muellerian hormone type-2 receptor	Gohir.A02G164600.1,Gohir.D03G015500.1	13	119	18	63	240	200	164	544	79	273	159	392	218	539	115	72	124	425	546	1189	147	473	95	209	Y	Down	0.000360594	N	Down	0.00317812	N	Up	0.60069	N	Down	0.256937	Y	Down	0.000344332	N	Down	0.0179951	N	Down	0.0597533
[truncated: 51 more columns]

## Sheet: B_PreU-PostU
A.thaliana.ID	pre/sec.log2.fc	post/sec.log2.fc	Description	Tx.JGI.Cotton.gene.IDs	FL.pre.mean	FL.pre.C.mean	FL.sec.mean	FL.sec.C.mean	FL.post.mean	FL.post.C.mean	B.pre.mean	B.pre.C.mean	B.sec.mean	B.sec.C.mean	B.post.mean	B.post.C.mean	C.pre.mean	C.pre.C.mean	C.sec.mean	C.sec.C.mean	C.post.mean	C.post.C.mean	FO.pre.mean	FO.pre.C.mean	FO.sec.mean	FO.sec.C.mean	FO.post.mean	FO.post.C.mean	DE..FL.pre.vs.FL.pre.C	DE..FL.pre.vs.FL.pre.C.Up.or.Down	DE..FL.pre.vs.FL.pre.C.nominal.p.value	DE..FL.sec.vs.FL.sec.C	DE..FL.sec.vs.FL.sec.C.Up.or.Down	DE..FL.sec.vs.FL.sec.C.nominal.p.value	DE..FL.post.vs.FL.post.C	DE..FL.post.vs.FL.post.C.Up.or.Down	DE..FL.post.vs.FL.post.C.nominal.p.value	DE..B.pre.vs.B.pre.C	DE..B.pre.vs.B.pre.C.Up.or.Down	DE..B.pre.vs.B.pre.C.nominal.p.value	DE..B.sec.vs.B.sec.C	DE..B.sec.vs.B.sec.C.Up.or.Down	DE..B.sec.vs.B.sec.C.nominal.p.value	DE..B.post.vs.B.post.C	DE..B.post.vs.B.post.C.Up.or.Down	DE..B.post.vs.B.post.C.nominal.p.value	DE..C.pre.vs.C.pre.C	DE..C.pre.vs.C.pre.C.Up.or.Down	DE..C.pre.vs.C.pre.C.nominal.p.value
ATCG00020.1	4.82528	6.20799	photosystem II reaction center protein A	Gohir.D01G032300.1,Gohir.A08G102600.1,Gohir.A11G179800.1	848	1701	653	947	491	2105	1134	2412	40	122	2957	14482	5564	13693	54	68	7892	16114	3613	4835	2316	4566	3336	4242	N	Down	0.127434	N	Down	0.323485	Y	Down	1.16e-05	N	Down	0.260343	Y	Down	4.55e-08	N	Down	0.00554839	Y	Down	0.000439712
AT4G34588.1	3.85592	4.3852		Gohir.D04G166700.1,Gohir.A04G124600.1,Gohir.A03G196500.1,Gohir.D02G217700.1	2104	2533	726	721	608	638	3504	2230	242	65	5057	1531	770	1229	104	79	1728	1038	2268	549	512	89	1289	356	N	Down	0.71181	N	Up	0.981438	N	Down	0.925022	N	Up	0.37136	Y	Up	1.11e-15	Y	Up	1.83e-06	N	Down	0.26607
AT5G66816.1	4.34953	4.29822	DNA-directed RNA polymerase II subunit RPB1-like protein	Gohir.A11G190600.1,Gohir.D03G020400.1,Gohir.A02G159900.1,Gohir.D03G020700.1,Gohir.A03G088000.1,Gohir.A05G261300.1,Gohir.A02G159500.1,Gohir.D05G263400.1,Gohir.A11G046300.1,Gohir.D03G020500.1	1832	50	302	30	301	63	7441	4831	365	606	7181	1156	3392	2098	575	1130	2397	460	1976	1293	2	40	4	7	Y	Up	0	N	Up	0.02719	Y	Up	1.46e-05	N	Up	0.444203	N	Down	0.140517	Y	Up	9.76e-05	N	Up	0.0595458
ATCG00490.1	3.46352	4.0954	ribulose-bisphosphate carboxylase	Gohir.D07G185900.1,Gohir.A03G084800.1,Gohir.A09G101500.1,Gohir.D11G261000.1,Gohir.A11G145500.1,Gohir.A07G171400.1,Gohir.D03G077600.1,Gohir.D13G124000.1	156	398	221	294	266	790	353	535	32	51	547	1467	1182	1739	34	39	775	2743	1376	3595	577	1096	340	358	N	Down	0.118132	N	Down	0.55793	Y	Down	7.85e-05	N	Down	0.607421	N	Down	0.12308	Y	Down	0.000125419	N	Down	0.142043
ATCG00600.1	1.58496	3.85798	PETG	Gohir.D02G168200.1,Gohir.D10G174500.1,Gohir.D03G076500.1,Gohir.A12G071400.1,Gohir.D08G129500.1,Gohir.D02G168000.1,Gohir.D08G229000.1,Gohir.A03G083800.1,Gohir.A07G166000.1,Gohir.D08G126600.1,Gohir.D05G260200.1,Gohir.A05G258400.1,Gohir.D09G077600.1,Gohir.A02G111800.1,Gohir.D02G149400.1,Gohir.A08G058700.1	52	41	29	12	52	93	18	79	6	6	87	0	75	180	0	0	52	116	148	322	0	74	29	70	N	Up	0.825189	N	Up	0.345042	N	Down	0.437018	N	Down	0.391248	N	Equal	1	Y	Up	4.63e-05	N	Down	0.527592
AT3G53980.2	3.30505	3.72348	Bifunctional inhibitor/lipid-transfer protein/seed storage 2S albumin superfamily protein	Gohir.D11G347000.1,Gohir.A09G161000.1	124	97	487	290	873	634	425	1892	43	88	568	1020	435	1040	70	245	795	827	620	189	265	660	63	96	N	Up	0.578768	N	Up	0.357461	N	Up	0.478984	N	Down	0.28495	Y	Down	0.000703578	N	Down	0.295515	N	Down	0.033384
AT3G45160.1	2.68318	3.59607	Putative membrane lipoprotein	Gohir.A13G231100.1,Gohir.D05G105100.1,Gohir.D03G136400.1,Gohir.D05G105100.2,Gohir.A03G031900.1,Gohir.D13G236700.1,Gohir.D13G236800.1	6	0	52	0	26	0	623	2021	97	328	1173	216	423	2419	175	185	263	253	88	74	20	116	256	191	N	Up	0.0414879	N	Up	6.25e-07	N	Up	4.62e-07	N	Down	0.370897	Y	Down	0.00062863	N	Up	0.0411958	N	Down	0.040885
AT1G03120.1	2.22137	3.4477	responsive to abscisic acid 28	Gohir.A11G123900.1,Gohir.D11G129200.1,Gohir.D11G129100.1,Gohir.A11G124000.1	292	1637	393	3547	1014	3269	471	335	101	319	1102	940	449	704	170	137	1279	700	176	97	59	58	325	385	Y	Down	2.45e-05	Y	Down	4.08e-05	Y	Down	0.00423178	N	Up	0.420803	Y	Down	1.96e-09	N	Up	0.566496	N	Down	0.259837
AT4G16370.1	0.38443	3.34704	oligopeptide transporter	Gohir.D06G163200.1,Gohir.A06G156900.1	77	114	140	167	333	234	171	194	131	381	1333	922	172	185	199	230	892	1089	272	203	134	186	336	577	N	Down	0.384714	N	Down	0.585863	N	Up	0.128363	N	Down	0.783575	Y	Down	1.1e-13	N	Up	0.339552	N	Down	0.849254
AT3G15353.1	1.89525	3.33253	metallothionein 3	Gohir.D01G050200.1,Gohir.A04G030300.1,Gohir.A01G063800.2,Gohir.A01G063800.1,Gohir.D05G356700.1,Gohir.A11G284800.1,Gohir.D11G297700.1,Gohir.D05G356800.1,Gohir.D05G356000.1,Gohir.D05G355800.1,Gohir.D05G356200.1,Gohir.A04G030100.1	409039	451551	449967	382025	677294	861918	738991	647239	198661	268373	2001260	1907606	663009	822698	271471	298661	2251950	1337575	191283	103641	272995	157106	396284	790414	N	Down	0.855925	N	Up	0.829314	N	Down	0.250225	N	Up	0.846163	Y	Down	0.0237693	N	Up	0.853633	N	Down	0.378253
AT5G10180.1	2.20163	3.2854	slufate transporter 2%3B1	Gohir.A10G085800.1,Gohir.D10G102700.1	11	1	4	0	39	1	92	73	20	22	195	59	83	43	31	36	88	46	6	1	2	3	7	9	N	Up	0.0463926	N	Up	0.0224803	N	Up	3.22e-08	N	Up	0.653233	N	Down	0.697355	Y	Up	0.00037378	N	Up	0.209757
AT5G02380.1	2.96893	3.20062	metallothionein 2B	Gohir.A04G082400.1,Gohir.D04G121400.1,Gohir.A11G326800.1	519946	506045	325620	355350	471496	395523	459015	762110	58626	247693	538979	752292	410972	937700	109615	235249	585849	866201	136694	114429	46748	56096	43429	46672	N	Up	0.939981	N	Down	0.898757	N	Up	0.507432	N	Down	0.509458	Y	Down	0	N	Down	0.417636	Y	Down	0.000883278
AT5G53486.4	4.42323	3.19491	transmembrane protein	Gohir.A03G051600.1,Gohir.D03G115600.1	2111	20	5180	713	2374	189	6415	16003	299	1248	2738	8848	7167	17763	416	1572	1731	7767	374	362	140	575	110	189	Y	Up	1.06e-11	Y	Up	0.000385473	Y	Up	5.81e-06	N	Down	0.411883	Y	Down	0	N	Down	0.24796	Y	Down	0.000296469
AT3G53980.1	3.50912	3.19038	Bifunctional inhibitor/lipid-transfer protein/seed storage 2S albumin superfamily protein	Gohir.D09G156700.1	661	166	2544	774	2059	1120	2038	7620	179	417	1634	3103	2949	5454	498	1139	1731	2851	1622	739	409	1076	200	162	Y	Up	0.000306176	Y	Up	0.00225881	N	Up	0.304467	N	Down	0.301508	Y	Down	9.42e-05	N	Down	0.361789	N	Down	0.100962
AT5G28000.1	4.03659	3.1863	Polyketide cyclase/dehydrase and lipid transport superfamily protein	Gohir.D04G148700.1,Gohir.A04G109400.1	178	898	164	771	634	1792	7188	6381	438	825	3987	3404	3581	4572	600	821	2135	1770	616	470	455	736	338	269	Y	Down	8.69e-05	N	Down	0.0705809	N	Down	0.0132249	N	Up	0.904654	Y	Down	0.000345419	N	Up	0.574222	N	Down	0.330814
AT2G46680.1	1.63086	3.16798	homeobox 7	Gohir.D07G140200.1,Gohir.A11G099600.1,Gohir.A12G259100.1,Gohir.D08G114300.1,Gohir.D12G118100.1,Gohir.A08G102700.1,Gohir.A12G240300.1,Gohir.A08G102900.1,Gohir.A12G114800.1,Gohir.A11G016200.1,Gohir.D08G114600.1,Gohir.A07G135300.1,Gohir.D12G241600.1,Gohir.D11G016000.1,Gohir.D11G104100.1	309	302	1352	2115	1415	3081	511	380	165	488	1483	1357	233	509	333	1179	1261	1403	666	270	421	257	1693	1946	N	Up	0.973128	N	Down	0.119042	N	Down	0.104116	N	Up	0.47984	Y	Down	3.23e-08	N	Up	0.83341	N	Down	0.12854
AT1G47960.1	1.60376	3.0908	cell wall / vacuolar inhibitor of fructosidase 1	Gohir.A10G174100.1,Gohir.D10G180600.1,Gohir.D10G180700.1,Gohir.A05G275500.1,Gohir.D05G277600.1	48	1388	2130	5853	6408	6130	1468	902	483	1459	4115	3192	580	674	1068	1221	1424	2580	2399	2760	2910	4031	4414	4077	Y	Down	7.45e-13	N	Down	0.107414	N	Up	0.874581	N	Up	0.324894	Y	Down	6.56e-08	N	Up	0.296431	N	Down	0.596204
AT3G22540.1	3.40639	3.08996	hypothetical protein (DUF1677)	Gohir.A09G216600.1,Gohir.D09G219000.1	764	2843	989	1676	713	1094	721	1429	68	244	579	845	303	1092	140	272	726	768	1238	744	633	449	312	309	N	Down	0.0356665	N	Down	0.371252	N	Down	0.0426129	N	Down	0.537307	Y	Down	1.48e-09	N	Down	0.519836	Y	Down	0.000147267
AT3G52720.1	3.6939	3.05209	alpha carbonic anhydrase 1	Gohir.D04G099300.1,Gohir.D04G099200.1	126	2885	51	845	154	1330	220	896	17	421	141	324	115	1566	46	86	120	415	1079	1590	224	747	19	20	Y	Down	0.00388011	Y	Down	2.46e-05	Y	Down	3.17e-09	N	Down	0.00113899	Y	Down	0	N	Down	0.117122	Y	Down	0.00102407
AT2G31081.1	2.74894	3.04924	CLAVATA3/ESR-RELATED 4	Gohir.A05G156700.1,Gohir.D06G208600.1,Gohir.D05G159600.1,Gohir.A06G200600.1,Gohir.D06G208300.1	0	0	0	0	10	4	121	9	18	10	149	14	20	54	18	8	33	28	3	12	0	3	0	0	N	Equal	1	N	Equal	1	N	Up	0.571232	Y	Up	5.25e-05	N	Up	0.533744	Y	Up	0.00014925	N	Down	0.413788
AT2G05620.1	3.19396	3.00369	proton gradient regulation 5	Gohir.A09G227900.1,Gohir.A01G027000.1,Gohir.D09G228900.1,Gohir.D10G159300.1,Gohir.A01G025800.1,Gohir.A10G108500.1	4086	4427	8608	2577	4903	5855	5811	10117	635	1272	5093	14945	18502	15127	865	1314	18760	17776	4782	9467	3704	23105	1611	8403	N	Down	0.824465	N	Up	0.0302611	N	Down	0.620501	N	Down	0.572417	Y	Down	6.32e-05	Y	Down	1.26e-05	N	Up	0.580207
AT1G49310.1	2.96431	2.98268	transmembrane protein	Gohir.A01G178500.1,Gohir.D01G169400.1,Gohir.A03G212200.1,Gohir.D02G233600.1	2200	112	9485	2375	4626	1494	1717	2303	220	1667	1739	1851	857	2016	780	3195	1158	2162	1302	1041	997	1843	601	2048	Y	Up	4.06e-14	Y	Up	2.4e-06	N	Up	0.20211	N	Down	0.687437	Y	Down	9.15e-10	N	Down	0.798467	N	Down	0.00240206
AT3G05858.1	2.954	2.95162	hypothetical protein	Gohir.D02G065400.1,Gohir.A13G177800.1,Gohir.A09G242300.1,Gohir.D13G184400.1,Gohir.A02G059800.1,Gohir.A13G113800.1,Gohir.D09G243000.1,Gohir.D13G116800.1	387	8	166	18	199	44	1821	1932	235	575	1818	1068	828	1431	182	782	936	802	184	77	76	22	4	11	Y	Up	7.77e-16	Y	Up	1.27e-08	N	Up	0.0259479	N	Down	0.902235	Y	Down	1.19e-11	N	Up	0.369165	N	Down	0.0415554
AT5G53190.1	1.16812	2.93578	Nodulin MtN3 family protein	Gohir.A12G251500.1,Gohir.A12G251500.2,Gohir.D09G159100.1,Gohir.A09G163600.1,Gohir.D12G252300.1,Gohir.A11G298000.1	5	11	5	45	5	29	200	113	89	148	681	476	49	130	20	35	240	296	230	88	144	202	177	118	N	Down	0.428583	N	Down	0.0125116	N	Down	0.0234061	N	Up	0.273527	Y	Down	0.0027278	N	Up	0.172177	N	Down	0.0353051
AT1G69970.2	2.37672	2.89129	CLAVATA3/ESR-RELATED 26	Gohir.D01G133500.1,Gohir.D02G167800.1,Gohir.A01G142000.1,Gohir.1Z054500.1,Gohir.1Z011000.1	129	136	46	49	78	69	161	74	31	88	230	164	34	146	76	150	48	101	75	83	20	36	31	77	N	Down	0.891238	N	Down	0.860115	N	Up	0.821276	N	Up	0.115179	Y	Down	1.23e-05	N	Up	0.269212	N	Down	0.0152276
AT2G25625.2	1.58496	2.88982	histone deacetylase-like protein	Gohir.D11G320200.1,Gohir.A11G304800.1	31	16	23	625	75	434	51	45	17	447	126	113	0	75	15	205	78	244	63	67	110	320	308	1294	N	Up	0.337074	Y	Down	3.13e-05	N	Down	0.192301	N	Up	0.836082	Y	Down	0.0128568	N	Up	0.847751	N	Down	0.00151603
AT2G18196.1	0.620411	2.8438	Heavy metal transport/detoxification superfamily protein	Gohir.A09G187400.2,Gohir.D12G243800.2,Gohir.A08G108700.1,Gohir.D09G182200.1,Gohir.D12G243800.1,Gohir.D08G121400.1,Gohir.A09G187400.1,Gohir.A12G242800.1,Gohir.A12G242800.2	72	39	26	46	35	83	103	145	67	136	481	449	50	164	96	102	280	312	50	63	76	93	90	102	N	Up	0.232912	N	Down	0.151574	N	Down	0.00657618	N	Down	0.469256	Y	Down	0.000122762	N	Up	0.896216	N	Down	0.00728816
AT5G24660.1	1.94303	2.76362	response to low sulfur 2	Gohir.A08G106800.1,Gohir.D08G117900.1,Gohir.A08G106600.1	589	1184	1287	1653	4473	2539	2557	2086	665	1312	4516	2506	1627	2124	731	797	4042	3150	2929	1052	4988	2078	3376	2004	N	Down	0.0665421	N	Down	0.760493	N	Up	0.0160471	N	Up	0.67772	Y	Down	0.0145946	N	Up	0.0165369	N	Down	0.34537
AT5G54940.1	1.71873	2.72088	Translation initiation factor SUI1 family protein	Gohir.D01G067000.1,Gohir.A13G137800.1,Gohir.D13G142600.1	5472	5033	6331	9122	5886	11403	10773	6797	3273	5680	21578	15307	5604	5934	3660	5520	14360	10152	5795	3062	4059	3729	5650	6163	N	Up	0.845274	N	Down	0.340791	Y	Down	0.00183208	N	Up	0.402679	Y	Down	5.84e-07	N	Up	0.154015	N	Down	0.818563
AT3G50610.1	2.03645	2.66416	DNA-directed RNA polymerase II subunit RPB1-like protein	Gohir.D03G020900.1,Gohir.A02G159600.1	95	0	85	0	51	0	521	328	127	125	805	153	83	57	219	474	388	100	23	0	14	2	2	0	Y	Up	3.57e-13	Y	Up	4.1e-07	N	Up	1.42e-05	N	Up	0.275584	N	Up	0.928914	Y	Up	0.000267494	N	Up	0.573558
AT2G21580.2	0.602036	2.63973	Ribosomal protein S25 family protein	Gohir.D12G029200.4,Gohir.A12G029900.1	97	87	38	50	87	142	85	70	56	91	349	629	27	166	70	74	451	383	88	26	124	58	212	263	N	Up	0.860986	N	Down	0.673494	N	Down	0.318774	N	Up	0.708077	Y	Down	0.0164694	N	Down	0.0895193	Y	Down	0.000351134
AT2G16385.1	0.223351	2.63767	aspartate carbamoyltransferase	Gohir.A13G032600.1,Gohir.D13G030800.1,Gohir.A03G196700.1,Gohir.D02G217900.1,Gohir.1Z012500.1	12	71	12	178	41	107	251	177	215	74	1338	128	42	100	26	132	74	6	21	18	8	38	14	14	N	Down	0.00254841	Y	Down	1.09e-05	Y	Down	0.00317871	N	Up	0.474138	Y	Up	0.00450435	Y	Up	4.59e-05	N	Down	0.349623
AT3G44735.2	2.99803	2.61816	PHYTOSULFOKINE 3 PRECURSOR	Gohir.A01G209200.1,Gohir.A07G107300.1,Gohir.A09G093200.1,Gohir.D09G093000.2,Gohir.A01G209100.1,Gohir.D01G198200.1	1981	4073	10441	3579	17973	7890	11728	15070	1468	2119	9013	11396	11061	15310	1443	2938	9825	10333	7936	4150	7450	1413	4702	2347	N	Down	0.341356	N	Up	0.185318	N	Up	0.086105	N	Down	0.773543	Y	Down	0.00318901	N	Down	0.472479	N	Down	0.188479
AT5G16360.1	1.15238	2.60553	NC domain-containing protein-like protein	Gohir.A08G216700.1,Gohir.A08G216400.1,Gohir.A08G216500.1,Gohir.D08G233600.1,Gohir.D08G233500.1,Gohir.D08G232800.1,Gohir.D08G232900.1	280	988	253	837	355	988	2554	2364	1149	1671	6993	3921	1266	2411	1388	1067	3961	1523	1268	1220	690	703	811	1032	Y	Down	0.00238897	N	Down	0.0653366	Y	Down	0.000622532	N	Up	0.845447	Y	Down	0.0010086	N	Up	0.121055	N	Down	0.0135572
ATCG00140.1	1.69067	2.60174	ATP synthase subunit C family protein	Gohir.A05G085200.1,Gohir.D10G221800.1,Gohir.1Z063300.1,Gohir.D01G158000.1,Gohir.D10G154900.1,Gohir.A11G180500.1,Gohir.D01G031700.1,Gohir.D10G206400.1,Gohir.A13G095800.1,Gohir.D08G103700.1,Gohir.D10G139200.1,Gohir.D10G221700.1	159	378	322	330	178	545	184	278	57	157	346	754	944	589	53	69	456	1194	659	1917	297	623	246	228	N	Down	0.0329299	N	Down	0.963804	Y	Down	3.63e-05	N	Down	0.357899	Y	Down	2.38e-08	N	Down	0.144477	N	Up	0.17435
AT1G68330.1	2.06054	2.54667	membrane-associated kinase regulator	Gohir.A01G185900.1,Gohir.D09G112000.1,Gohir.D01G176500.1	202	494	70	126	251	239	292	305	70	105	409	435	247	435	62	62	308	397	284	126	86	103	119	70	N	Down	0.172481	N	Down	0.437738	N	Up	0.863954	N	Down	0.920034	Y	Down	0.0321417	N	Down	0.853126	N	Down	0.0709015
AT5G01150.1	1.75803	2.51245	hypothetical protein (DUF674)	Gohir.A10G212200.1,Gohir.D10G220300.1,Gohir.A01G224500.1,Gohir.D10G220000.1,Gohir.D10G220100.1,Gohir.A10G212100.1	35	41	33	72	26	33	115	79	34	43	194	63	86	94	34	41	107	64	58	48	21	27	22	21	N	Down	0.714168	N	Down	0.0736084	N	Down	0.59261	N	Up	0.460173	N	Down	0.330927	Y	Up	0.000762477	N	Down	0.843777
AT3G14280.1	1.48047	2.50842	LL-diaminopimelate aminotransferase	Gohir.A06G143500.1,Gohir.D09G075300.1,Gohir.D06G148800.1,Gohir.D06G148800.2,Gohir.A09G075600.1	2116	688	3714	1546	4788	1696	639	1443	229	500	1303	1173	508	1166	445	1151	895	1408	188	54	123	95	226	112	Y	Up	0.00201617	Y	Up	0.00277616	Y	Up	0.00029835	N	Down	0.398819	Y	Down	3.57e-09	N	Up	0.828152	N	Down	0.00285439
AT1G66240.1	1.74941	2.50399	homolog of anti-oxidant 1	Gohir.A01G129800.1,Gohir.A05G398400.1,Gohir.A10G198300.1,Gohir.D01G119100.1,Gohir.D04G017600.1,Gohir.D10G205400.1	19140	14249	28084	14220	21285	14095	22473	25332	6684	12816	37915	35294	14006	23454	9590	17209	35221	42303	17587	9465	18246	17364	12848	17081	N	Up	0.491073	N	Up	0.193535	N	Up	0.225079	N	Down	0.869048	Y	Down	2.73e-09	N	Up	0.781986	N	Down	0.0371703
AT5G19875.1	1.84072	2.49465	transmembrane protein	Gohir.A01G163500.1,Gohir.A13G213900.1,Gohir.A08G012000.1,Gohir.D08G022500.1,Gohir.D13G217700.1	3338	901	1107	410	2304	596	6562	2756	1832	362	10325	3556	5390	3701	1357	772	13490	3065	3169	565	2474	291	2629	306	Y	Up	0.00129952	N	Up	0.198912	N	Up	0.00896612	N	Up	0.0850781	Y	Up	0	N	Up	0.0131493	N	Up	0.13443
AT5G07080.1	0.791413	2.48938	HXXXD-type acyl-transferase family protein	Gohir.A03G024600.1,Gohir.D03G143900.1	4	46	5	53	39	113	45	125	26	105	146	268	66	161	14	19	78	225	143	374	99	333	229	551	N	Down	0.000481599	N	Down	1.4e-05	Y	Down	0.000455229	N	Down	0.185546	Y	Down	1.8e-10	N	Down	0.0440102	N	Down	0.0343267
AT1G71050.1	1.3505	2.48543	Heavy metal transport/detoxification superfamily protein	Gohir.A12G150200.1,Gohir.D12G153800.1	73	396	43	476	97	907	153	375	60	197	336	1803	61	359	54	32	152	964	1253	398	2026	1779	3713	2850	N	Down	0.0416643	N	Down	0.0114681	Y	Down	3.99e-12	N	Down	0.0453988	Y	Down	2.57e-06	Y	Down	2.45e-10	N	Down	0.00483428
AT1G69588.1	2.58253	2.48439	CLAVATA3/ESR-RELATED 45	Gohir.D02G125800.1,Gohir.D12G168200.1,Gohir.A12G165100.1,Gohir.A05G183700.1,Gohir.D05G304900.1	129	201	222	420	315	884	593	510	99	145	554	435	283	475	138	141	333	270	288	390	66	119	239	330	N	Down	0.35585	N	Down	0.534768	Y	Down	2.78e-06	N	Up	0.813893	Y	Down	0.0217214	N	Up	0.477652	N	Down	0.0929394
AT3G51030.1	1.76276	2.48102	thioredoxin H-type 1	Gohir.A01G141800.1,Gohir.A10G096900.1,Gohir.D10G091200.1,Gohir.D10G091200.3,Gohir.D10G091200.2,Gohir.D10G091200.4,Gohir.D11G186900.1,Gohir.D01G101800.1,Gohir.A03G080200.1,Gohir.D02G096300.1,Gohir.A11G179200.1	14401	19870	10411	10021	16389	18376	30168	25937	8890	11844	49632	39238	28665	34693	8175	8700	46430	41853	30044	17635	12276	9964	9960	13015	N	Down	0.602418	N	Up	0.95134	N	Down	0.645841	N	Up	0.841137	Y	Down	0.00829117	N	Up	0.498333	N	Down	0.437115
AT1G29390.1	3.10371	2.47965	cold regulated 314 thylakoid membrane 2	Gohir.A09G078500.1,Gohir.D09G079000.1	615	1043	508	587	800	641	1384	1704	161	321	898	1201	989	1495	189	287	772	1020	834	612	206	197	206	173	N	Down	0.367974	N	Down	0.841516	N	Up	0.367743	N	Down	0.800324	Y	Down	0.00394639	N	Down	0.669614	N	Down	0.120517
AT2G42830.1	1.74465	2.46443	K-box region and MADS-box transcription factor family protein	Gohir.A11G037000.2,Gohir.A11G037000.1,Gohir.D11G040300.1,Gohir.D11G040300.2	11	22	52	48	191	66	439	294	131	257	723	409	282	267	125	238	519	425	120	28	19	27	15	12	N	Down	0.34948	N	Up	0.881244	N	Up	0.00829014	N	Up	0.349479	Y	Down	0.00299202	N	Up	0.159761	N	Up	0.872844
AT3G10120.1	1.68182	2.43741	hypothetical protein	Gohir.A07G134900.1,Gohir.D04G099400.1,Gohir.A11G003500.1,Gohir.A05G000100.1,Gohir.D09G135200.1,Gohir.A09G139400.1,Gohir.D01G195600.1,Gohir.A04G062400.1,Gohir.A01G206200.1,Gohir.D13G088500.1	3	22	175	473	316	280	77	34	24	147	130	325	51	43	91	207	131	226	22	30	67	260	242	526	N	Down	0.0287381	N	Down	0.00743738	N	Up	0.727415	N	Up	0.21746	Y	Down	1.79e-10	Y	Down	0.00205902	N	Up	0.870333
AT5G26594.1	0.155871	2.41564	response regulator 24	Gohir.D07G208400.1,Gohir.A08G192900.1,Gohir.A07G202200.1,Gohir.D08G210900.1,Gohir.D08G116200.1,Gohir.A07G202200.2	0	25	15	25	79	47	166	94	149	66	795	479	65	134	99	57	902	276	31	24	36	15	13	0	N	Down	4.78e-05	N	Down	0.407107	N	Up	0.272565	N	Up	0.241549	Y	Up	5.75e-05	N	Up	0.153131	N	Down	0.172718
AT1G04500.1	1.15754	2.41504	CCT motif family protein	Gohir.D10G158700.1,Gohir.A10G109100.2,Gohir.A10G109100.1,Gohir.D02G048200.1,Gohir.A09G059500.1,Gohir.D09G058800.1,Gohir.A02G042600.1	15	11	13	8	12	3	87	37	39	30	208	40	34	10	12	34	41	39	7	1	4	1	8	10	N	Up	0.752425	N	Up	0.522646	N	Up	0.0772373	N	Up	0.132762	N	Up	0.271102	Y	Up	2.65e-05	N	Up	0.140491
AT5G54940.2	0.913557	2.3898	Translation initiation factor SUI1 family protein	Gohir.A01G079800.1	5702	6874	8476	7689	11795	11105	8243	5807	4376	8148	22934	20606	3985	7997	5291	7789	18895	15213	10649	3639	6615	4659	7002	9759	N	Down	0.779299	N	Up	0.77796	N	Up	0.837296	N	Up	0.423694	Y	Down	1.54e-08	N	Up	0.655885	N	Down	0.00560725
AT3G11090.1	3.60126	2.37346	LOB domain-containing protein 21	Gohir.D13G015500.1,Gohir.A13G014300.1,Gohir.D10G251100.2,Gohir.A10G239200.1,Gohir.D10G251100.1	3819	3600	342	521	559	492	1068	1506	88	378	456	660	1555	2506	229	527	669	556	2176	1254	510	570	350	252	N	Up	0.895597	N	Down	0.206833	N	Up	0.561732	N	Down	0.41812	Y	Down	1.97e-13	N	Down	0.452861	N	Down	0.0665317
ATCG00630.1	1.85798	2.35755	PSAJ	Gohir.A07G166100.1,Gohir.A03G083700.1,Gohir.D12G108100.1,Gohir.1Z063900.1,Gohir.D03G076400.1,Gohir.D02G095300.1,Gohir.A09G103500.1	338	1173	342	675	537	1303	464	1271	128	371	656	1328	699	1871	115	123	586	2047	1338	2932	535	1305	666	1366	N	Down	0.0165605	N	Down	0.104243	Y	Down	3.2e-05	N	Down	0.131271	Y	Down	0.00106926	N	Down	0.0795786	Y	Down	0.000298436
AT3G62930.1	0.273565	2.33456	Thioredoxin superfamily protein	Gohir.D08G082700.1,Gohir.D11G122000.1,Gohir.A11G116900.1,Gohir.D08G137800.1,Gohir.A08G073300.1	101	70	26	81	223	204	110	103	91	225	459	458	148	233	185	203	594	444	60	56	41	156	63	74	N	Up	0.511609	N	Down	0.00450121	N	Up	0.901845	N	Up	0.902579	Y	Down	5.33e-06	N	Up	0.991286	N	Down	0.536443
AT2G26580.1	2.89401	2.30012	plant-specific transcription factor YABBY family protein	Gohir.A07G036400.1,Gohir.D07G040400.1,Gohir.D05G340700.1,Gohir.A01G053900.2,Gohir.A05G015400.1,Gohir.A04G042500.2,Gohir.D05G334100.1	1729	1813	2200	2899	3645	2523	892	386	120	181	591	3619	998	672	472	760	2865	3052	22635	10982	11333	6004	4074	1867	N	Down	0.896238	N	Down	0.37349	N	Up	0.341326	N	Up	0.0637292	N	Down	0.291643	Y	Down	4.12e-05	N	Up	0.265713
AT3G44735.1	2.95529	2.28425	PHYTOSULFOKINE 3 PRECURSOR	Gohir.A01G209200.2,Gohir.A09G093200.2,Gohir.D09G093000.1,Gohir.D01G198300.1,Gohir.D07G111300.1	278	538	887	769	2004	1567	3971	3594	512	326	2494	2781	5382	4158	553	459	2119	1914	2811	1023	1484	153	598	84	N	Down	0.267139	N	Up	0.799846	N	Up	0.25773	N	Up	0.901696	Y	Up	0.00882925	N	Down	0.793167	N	Up	0.428664
AT3G16660.1	4.51307	2.27302	Pollen Ole e 1 allergen and extensin family protein	Gohir.D10G171300.1,Gohir.A10G165200.1	30	0	0	0	16	0	137	0	6	5	29	4	138	87	2	3	54	6	78	0	13	0	0	0	N	Up	0.012152	N	Equal	1	N	Up	0.000519387	Y	Up	1.44e-11	N	Up	0.826469	N	Up	0.0044041	N	Up	0.490013
AT5G53550.2	0.137504	2.26303	YELLOW STRIPE like 3	Gohir.A03G051300.1,Gohir.D09G181200.2	3	1	12	16	10	6	22	45	20	109	96	160	2	25	17	24	73	221	45	26	99	131	113	144	N	Up	1	N	Down	0.659618	N	Up	0.547504	N	Down	0.299606	Y	Down	5.56e-14	N	Down	0.166808	N	Down	0.0327129
AT5G42146.1	0.986221	2.24995	transmembrane protein	Gohir.A06G004000.1,Gohir.A12G039400.1,Gohir.D12G033000.1,Gohir.D06G006900.1	629	742	460	375	747	422	521	500	263	383	1251	639	623	535	334	607	1017	568	151	134	83	132	153	250	N	Down	0.656962	N	Up	0.717055	N	Up	0.361836	N	Up	0.952884	Y	Down	0.0170403	N	Up	0.0543182	N	Up	0.592752
AT5G28650.1	1.37851	2.20581	WRKY DNA-binding protein 74	Gohir.A08G215900.1,Gohir.D08G232500.1,Gohir.A11G249600.1,Gohir.D11G260200.1	81	61	92	136	150	125	195	111	75	157	346	271	42	133	124	207	159	184	87	72	22	48	96	106	N	Up	0.533305	N	Down	0.255789	N	Up	0.543067	N	Up	0.235847	Y	Down	2.68e-05	N	Up	0.491348	N	Down	0.0146229
AT1G68825.1	1.52763	2.20082	ROTUNDIFOLIA like 15	Gohir.A13G053100.1,Gohir.D09G047400.1	338	679	33	155	108	162	444	919	154	83	708	546	725	1146	104	63	1284	450	163	101	166	107	34	96	N	Down	0.228981	N	Down	0.208427	N	Down	0.475196	N	Down	0.487684	Y	Up	0.0134801	N	Up	0.621654	N	Down	0.196707
AT2G21180.1	0.755392	2.19247	transmembrane protein	Gohir.D01G155600.1,Gohir.A12G039500.1,Gohir.D12G032900.1	278	240	1173	526	1035	476	893	517	529	248	2418	1326	634	518	578	732	2507	1130	1438	509	883	347	677	254	N	Up	0.70932	N	Up	0.0412945	N	Up	0.0470606	N	Up	0.332534	Y	Up	2.58e-05	N	Up	0.215145	N	Up	0.482385
AT2G19760.1	1.70612	2.15981	profilin 1	Gohir.A06G068300.1,Gohir.D06G066900.1,Gohir.A08G243600.1,Gohir.D08G264500.1	20061	16063	16263	11510	14888	12552	20807	20065	6377	8623	28496	20575	21756	25292	8055	12632	27619	19125	19257	14719	8837	8673	13165	11361	N	Up	0.666369	N	Up	0.331243	N	Up	0.422137	N	Up	0.955108	Y	Down	0.00564694	N	Up	0.37257	N	Down	0.54011
AT1G04770.1	1.24793	2.15178	Tetratricopeptide repeat (TPR)-like superfamily protein	Gohir.A10G122100.1,Gohir.D10G143900.1	397	411	151	468	501	531	380	365	160	272	711	489	230	342	154	191	572	438	368	202	285	261	486	365	N	Down	0.926196	Y	Down	0.00299808	N	Down	0.853898	N	Up	0.927226	Y	Down	0.0038701	N	Up	0.150612	N	Down	0.241157
AT1G24620.1	0.949756	2.11845	EF hand calcium-binding protein family	Gohir.D01G140200.1,Gohir.D05G263700.1,Gohir.D05G234400.1,Gohir.A06G018300.1,Gohir.D08G154700.1,Gohir.D02G140200.1,Gohir.A01G147200.1,Gohir.D12G155600.1,Gohir.A08G133500.2,Gohir.D06G016500.1,Gohir.A08G133500.1,Gohir.A05G232200.1,Gohir.A03G115000.1,Gohir.A12G152000.1,Gohir.A05G309000.1,Gohir.A06G017900.1,Gohir.D05G309700.1	3615	6637	2945	5594	4841	8865	4035	4974	2089	4710	9071	12346	4391	6622	3851	4899	14138	8067	2485	2559	1829	2884	5982	13165	N	Down	0.101691	N	Down	0.0248064	N	Down	0.0181601	N	Down	0.596641	Y	Down	9.99e-12	N	Down	0.342222	N	Down	0.10087
AT3G21460.1	1.88504	2.1055	Glutaredoxin family protein	Gohir.D09G241200.1,Gohir.A09G240500.1,Gohir.A06G049400.1,Gohir.A02G047400.1	2583	875	1359	621	1121	836	1278	634	346	698	1489	1448	623	712	848	1326	1456	1064	51	35	61	155	82	219	N	Up	0.0189075	N	Up	0.0964179	N	Up	0.583747	N	Up	0.124137	Y	Down	2.19e-08	N	Up	0.936867	N	Down	0.839729
AT3G23050.1	1.90875	2.09674	indole-3-acetic acid 7	Gohir.A07G209000.1,Gohir.D07G214900.1,Gohir.D11G132700.1	465	2987	85	724	235	592	1164	2493	310	481	1326	1794	751	2717	131	225	593	1480	4951	5419	3141	5766	7795	6989	Y	Down	0.000115801	Y	Down	1.33e-05	Y	Down	0.00539196	N	Down	0.0596443	Y	Down	0.0262798	N	Down	0.223195	Y	Down	1.59e-06
AT4G14550.1	2.2002	2.05933	indole-3-acetic acid inducible 14	Gohir.D09G224500.1,Gohir.A09G222400.1,Gohir.A02G035300.1,Gohir.A11G127300.1	885	6553	162	1742	316	2375	602	2202	131	703	546	2607	499	3254	53	197	391	2496	7324	6710	5810	8990	5837	6304	N	Down	0.011358	Y	Down	3.73e-06	Y	Down	0	N	Down	0.00177133	Y	Down	4.14e-06	Y	Down	1.7e-09	Y	Down	0.000610117
AT1G30100.1	2.45213	2.05408	nine-cis-epoxycarotenoid dioxygenase 5	Gohir.A05G148000.1,Gohir.D10G042700.1,Gohir.D05G150500.1,Gohir.A10G041800.1,Gohir.A06G137900.1,Gohir.D06G143100.1	116	247	67	221	51	214	394	247	72	173	299	213	327	301	109	151	369	290	246	51	246	141	227	84	N	Down	0.0648602	Y	Down	0.000452471	Y	Down	0.0020834	N	Up	0.280331	Y	Down	2.6e-07	N	Up	0.233903	N	Up	0.832007
ATCG00550.1	4.12626	2.04333	photosystem II reaction center protein J	Gohir.D08G126200.1,Gohir.D03G077000.1,Gohir.A03G084200.1,Gohir.A08G088600.1,Gohir.A04G059100.1,Gohir.A04G003900.1,Gohir.A07G165500.1,Gohir.A07G094400.1,Gohir.D10G212900.1,Gohir.D06G105400.1,Gohir.D11G226000.1,Gohir.D08G129400.1	85	215	92	97	31	400	716	731	41	41	169	713	497	1041	26	21	123	933	939	1500	154	216	62	77	N	Down	0.0311257	N	Down	0.908762	Y	Down	0.000135179	N	Down	0.986901	N	Equal	1	Y	Down	0.000120134	N	Down	0.0140946
AT2G16700.1	0.938381	2.04089	actin depolymerizing factor 5	Gohir.A12G038000.1,Gohir.A01G166900.2,Gohir.A01G166900.1,Gohir.D12G034300.2,Gohir.D12G034300.1,Gohir.A03G204600.1,Gohir.D02G225900.1,Gohir.D02G225900.2,Gohir.D01G157800.1	2282	1072	417	905	1012	858	1100	1256	574	266	2362	900	513	1002	437	404	1339	619	465	304	674	597	274	228	N	Up	0.120275	N	Down	0.105056	N	Up	0.430949	N	Down	0.886356	Y	Up	0.0020923	N	Up	0.0509315	N	Down	0.0166149
AT2G04240.2	0.560314	2.03966	RING/U-box superfamily protein	Gohir.A07G163300.1,Gohir.A01G095900.1,Gohir.D07G093000.1,Gohir.D01G080700.1,Gohir.A07G193300.1,Gohir.1Z087100.1,Gohir.D07G199500.1,Gohir.D07G093000.2,Gohir.D01G080400.1,Gohir.D07G170300.2,Gohir.D07G170300.3,Gohir.A01G096400.1	3363	3567	1745	1826	2654	2862	1799	1946	1220	1660	5016	4943	2435	3413	1371	1760	6141	4418	2609	1717	2744	3074	2726	2100	N	Down	0.87016	N	Down	0.893439	N	Down	0.807007	N	Down	0.843503	Y	Down	0.00690262	N	Up	0.957628	N	Down	0.247439
AT2G35700.1	1.26024	2.01668	ERF family protein 38	Gohir.D08G187000.1,Gohir.D11G026500.1,Gohir.A08G168500.1,Gohir.A03G006800.1,Gohir.A11G027300.1,Gohir.D03G165400.1	51	103	26	41	40	57	206	219	86	192	348	262	122	340	87	200	107	157	143	75	53	86	19	20	N	Down	0.14158	N	Down	0.373009	N	Down	0.383364	N	Down	0.895757	Y	Down	4.6e-06	N	Up	0.314314	N	Down	0.00316662
AT4G15790.1	2.66513	2.00343	uveal autoantigen with coiled-coil/ankyrin	Gohir.A10G163700.1,Gohir.A10G163700.2,Gohir.A09G239500.3,Gohir.A09G239500.1,Gohir.D10G170100.1,Gohir.D09G240400.1,Gohir.A09G239500.2	355	950	183	357	262	313	666	799	105	168	421	449	554	624	102	159	315	361	1204	732	435	427	356	303	N	Down	0.112841	N	Down	0.0300531	N	Down	0.435704	N	Down	0.789186	Y	Down	0.00372095	N	Down	0.814266	N	Down	0.677402
AT1G13360.2	0.455452	2	hypothetical protein	Gohir.A12G266300.1	134	82	141	152	135	176	181	152	132	115	528	221	32	155	191	197	346	216	109	24	73	53	76	20	N	Up	0.264197	N	Down	0.822314	N	Down	0.291506	N	Up	0.70759	N	Up	0.513774	Y	Up	0.00164694	Y	Down	0.00075452
AT3G47510.1	1.55161	1.9681	transmembrane protein	Gohir.A03G067200.1,Gohir.A07G066100.1,Gohir.D07G070600.1,Gohir.D07G070600.2,Gohir.D03G093700.1	1215	153	1253	590	477	130	1240	1057	423	671	1655	966	881	1194	674	1253	965	995	284	325	297	321	126	233	Y	Up	6.41e-08	N	Up	0.0100277	Y	Up	0.00012496	N	Up	0.753536	Y	Down	0.000193361	N	Up	0.121335	N	Down	0.368147
AT3G43660.1	1.05324	1.95874	Vacuolar iron transporter (VIT) family protein	Gohir.D04G152900.1,Gohir.A03G066900.1,Gohir.D04G153100.1,Gohir.D05G179800.1,Gohir.D05G244200.1,Gohir.A01G011000.1,Gohir.D04G153000.1,Gohir.D01G011600.1,Gohir.D10G088700.1,Gohir.A04G112100.1,Gohir.A10G099500.1,Gohir.A05G242700.1,Gohir.D05G179900.1	0	41	11	56	41	136	276	87	133	70	517	430	104	125	28	46	219	212	356	159	406	212	451	425	N	Down	0.000351178	N	Down	0.031588	Y	Down	0.00117214	N	Up	0.0137598	Y	Up	0.000235113	N	Up	0.488071	N	Down	0.652359
AT4G16400.1	0.423723	1.94676	transmembrane protein	Gohir.A06G156300.1,Gohir.D06G162600.1	98	49	95	67	113	109	833	343	621	191	2394	658	373	244	330	250	2203	507	500	68	468	81	177	142	N	Up	0.151559	N	Up	0.319163	N	Up	0.910783	N	Up	0.220878	Y	Up	0	Y	Up	3.87e-05	N	Up	0.18094
AT4G28240.1	1.00255	1.94551	Wound-responsive family protein	Gohir.A01G015300.1,Gohir.D01G015300.1,Gohir.A05G166000.1,Gohir.D05G169000.1	2035	5291	5358	5751	12368	11111	3392	4407	1693	3547	6521	7682	3283	6264	2779	3023	7236	7181	2229	2147	3518	4913	6571	6354	N	Down	0.167407	N	Down	0.940701	N	Up	0.723796	N	Down	0.650563	Y	Down	4.09e-06	N	Down	0.547174	N	Down	0.0104295
AT5G59850.1	2.26965	1.94538	Ribosomal protein S8 family protein	Gohir.A03G039000.3,Gohir.A03G039000.1,Gohir.A03G039000.2,Gohir.A01G130400.1,Gohir.A01G130400.2,Gohir.A05G097600.1	8659	7210	4069	3963	4514	5780	7561	7699	1568	2084	6039	7490	9215	10761	1949	1973	8683	7043	6633	5059	2729	2423	2660	1934	N	Up	0.762235	N	Up	0.957236	N	Down	0.221753	N	Down	0.978822	Y	Down	0.0114166	N	Down	0.64802	N	Down	0.530517
AT1G49500.1	1.59831	1.93426	transcription initiation factor TFIID subunit 1b-like protein	Gohir.D02G211700.1,Gohir.A03G190700.1,Gohir.D04G162600.1	850	2416	1972	2656	5391	4114	2498	4616	825	1861	3153	6058	1445	4766	1204	1028	4014	4630	1762	2411	2960	5343	2223	3071	N	Down	0.14364	N	Down	0.67253	N	Up	0.292254	N	Down	0.502476	Y	Down	0.0247524	N	Down	0.00756541	Y	Down	4.5e-06
AT4G34750.1	0.557995	1.91222	SAUR-like auxin-responsive protein family	Gohir.A12G040600.1,Gohir.D12G031800.1	609	23	59	14	49	9	212	115	144	88	542	230	142	141	132	133	390	146	79	27	39	35	89	74	Y	Up	1.28e-06	N	Up	0.00159137	N	Up	0.00672705	N	Up	0.192216	Y	Up	0.01371	N	Up	0.00998137	N	Up	0.985244
AT5G39950.1	1.27243	1.90758	thioredoxin 2	Gohir.A05G320800.1,Gohir.D05G323000.1,Gohir.D04G050400.1,Gohir.D09G020200.1,Gohir.A05G364400.1,Gohir.A09G020700.1	6870	8373	7365	7882	9670	9729	12535	13063	5189	7544	19468	14248	10342	13900	7275	9746	17667	10515	9658	4969	5772	5012	4267	3830	N	Down	0.586189	N	Down	0.860568	N	Down	0.974935	N	Down	0.943134	Y	Down	0.000623297	N	Up	0.194928	N	Down	0.231676
AT3G61850.1	1.7318	1.8977	Dof-type zinc finger DNA-binding family protein	Gohir.A12G248100.1,Gohir.D12G117000.1,Gohir.D12G248800.1,Gohir.A12G113500.1	212	299	258	165	193	180	279	201	84	136	313	376	127	228	111	271	268	247	62	57	29	42	89	44	N	Down	0.385987	N	Up	0.152142	N	Up	0.780564	N	Up	0.457267	Y	Down	0.0294122	N	Down	0.504253	N	Down	0.113319
AT4G01840.1	2.31241	1.89162	Ca2+ activated outward rectifying K+ channel 5	Gohir.D08G142700.1,Gohir.D11G108900.1,Gohir.A11G104100.1,Gohir.A08G121400.1,Gohir.A08G121400.2,Gohir.D11G108600.2,Gohir.D11G108600.1,Gohir.D11G108900.2	75	113	122	165	249	189	1510	1276	304	735	1128	1029	503	829	348	335	757	1467	319	414	373	803	240	266	N	Down	0.357911	N	Down	0.501768	N	Up	0.268823	N	Up	0.696423	Y	Down	0.00545623	N	Up	0.827226	N	Down	0.0779933
AT3G21670.1	0.981263	1.88627	Major facilitator superfamily protein	Gohir.D11G160100.1,Gohir.A11G153400.1,Gohir.A07G169200.2,Gohir.A07G169200.1,Gohir.D07G175600.1	821	1390	343	1628	617	1631	306	737	155	366	573	1403	329	619	236	311	699	1803	666	332	743	680	3347	2303	N	Down	0.161123	Y	Down	2.62e-07	Y	Down	4.68e-06	N	Down	0.0375446	Y	Down	0.00014758	Y	Down	0.00184367	N	Down	0.0337536
AT3G58170.1	1.67713	1.88338	BET1P/SFT1P-like protein 14A	Gohir.A07G211000.2,Gohir.A07G211000.1,Gohir.D11G134700.1,Gohir.D11G134700.2,Gohir.A11G128900.1,Gohir.A11G128900.2,Gohir.D07G217000.1	1977	3498	1890	2112	3013	3848	2440	3526	763	1103	2815	3274	1962	3602	907	855	3375	3040	2174	1439	1641	1438	2077	1360	N	Down	0.328237	N	Down	0.879574	N	Down	0.228999	N	Down	0.664055	Y	Down	0.001706	N	Down	0.661244	N	Down	0.017562
AT3G15540.1	3.47656	1.87638	indole-3-acetic acid inducible 19	Gohir.A06G187800.1,Gohir.A05G127200.1,Gohir.D05G128100.1,Gohir.D06G193900.1	704	557	117	151	123	116	1525	1983	137	326	503	449	932	1891	91	413	293	356	1149	1457	456	846	162	268	N	Up	0.52987	N	Down	0.516505	N	Up	0.893647	N	Down	0.582337	Y	Down	0.000913557	N	Up	0.774627	N	Down	0.0076508
AT1G71090.1	2.10109	1.86598	Auxin efflux carrier family protein	Gohir.A07G075800.1,Gohir.D07G080200.1,Gohir.A03G123100.1,Gohir.D02G145700.1	252	283	227	254	569	294	665	406	155	217	565	465	557	500	226	280	424	475	456	294	201	254	285	252	N	Down	0.756639	N	Down	0.709117	Y	Up	0.00299426	N	Up	0.291794	Y	Down	0.0249921	N	Up	0.591599	N	Up	0.703255
AT3G12587.1	2.3624	1.85302	Oligosaccaryltransferase	Gohir.D10G225200.1,Gohir.A01G223600.1,Gohir.D01G212800.1,Gohir.D13G020300.1,Gohir.D13G020300.3,Gohir.D13G020300.2,Gohir.A13G019700.1,Gohir.D09G152700.1,Gohir.A09G157400.1,Gohir.A10G216200.1	36536	22404	25741	9619	28189	13713	24328	29954	4731	6075	17091	19375	32302	27461	4904	5533	25445	19851	14408	7959	9898	3863	4124	3586	N	Up	0.319207	N	Up	0.180262	N	Up	0.0066423	N	Down	0.824917	Y	Down	0.028807	N	Down	0.862666	N	Up	0.508586
AT1G69620.1	2.93557	1.83928	ribosomal protein L34	Gohir.D09G073700.1	203	252	103	261	313	243	635	657	83	171	297	328	753	595	79	103	191	222	525	368	126	123	121	75	N	Down	0.591824	Y	Down	0.00387055	N	Up	0.407205	N	Down	0.937582	Y	Down	1.6e-05	N	Down	0.880517	N	Up	0.409108
AT1G25275.1	1.2684	1.83075	thionin-like protein	Gohir.A04G126500.1,Gohir.D04G171400.1	8917	24405	11505	16767	17812	23252	3558	7901	1477	3844	5254	8566	4436	10313	2610	3000	7794	10484	2905	1481	5093	3377	4885	4293	N	Down	0.0913106	N	Down	0.647292	N	Down	0.185109	N	Down	0.411258	Y	Down	7.65e-10	N	Down	0.218618	N	Down	0.00758491
AT1G15270.1	2.47148	1.82547	Translation machinery associated TMA7	Gohir.A09G082600.1,Gohir.D09G082500.2,Gohir.D09G082500.1	72612	70214	57949	40653	70016	44259	69776	80708	12581	18118	44590	36992	48632	57576	14971	21582	45981	37248	54964	28420	33128	18312	15139	11901	N	Up	0.945105	N	Up	0.591584	N	Up	0.0624417	N	Down	0.865972	Y	Down	0.000773328	N	Up	0.669525	N	Down	0.491274
AT2G33810.1	3.1596	1.81897	squamosa promoter binding protein-like 3	Gohir.D10G027600.1,Gohir.D10G027600.2,Gohir.A10G027200.1	287	5263	65	1320	137	1565	2368	1371	265	595	935	512	1955	1822	293	320	448	527	2468	1428	358	219	85	58	Y	Down	9.92e-06	Y	Down	3.77e-09	Y	Down	0	N	Up	0.397162	Y	Down	1.1e-09	N	Up	0.114463	N	Up	0.785466
AT4G21500.1	1.1375	1.8111	transmembrane protein	Gohir.D10G021800.1,Gohir.A10G021000.1,Gohir.D09G070600.1	204	286	103	145	369	196	242	329	110	212	386	460	151	301	136	145	354	336	137	132	147	75	142	53	N	Down	0.397392	N	Down	0.434383	N	Up	0.00618365	N	Down	0.483933	Y	Down	3.29e-05	N	Down	0.515914	N	Down	0.0455913
AT1G75250.1	2.92214	1.80662	RAD-like 6	Gohir.D04G167100.1,Gohir.D01G004600.1,Gohir.D11G046900.1,Gohir.D11G046900.2,Gohir.D11G108400.1,Gohir.D11G108400.2,Gohir.D11G108800.1,Gohir.A05G259400.1,Gohir.A11G183500.1,Gohir.D11G046900.3,Gohir.D11G190000.1,Gohir.A01G115100.1,Gohir.A06G009900.1,Gohir.A10G095400.1,Gohir.A01G004800.1,Gohir.D05G261100.1,Gohir.A11G043400.1,Gohir.A05G193100.1,Gohir.D05G196300.1,Gohir.A08G121300.1,Gohir.A11G104000.1,…	24435	1579	8027	1391	3088	1392	17024	6555	2246	4609	7857	5307	9094	6860	2908	10843	8518	5309	2283	1600	840	1158	616	431	Y	Up	0.00234954	Y	Up	0.00523455	N	Up	0.0399999	N	Up	0.0172261	Y	Down	0.000880875	N	Up	0.105284	N	Up	0.409772
AT4G24050.1	1.47534	1.80232	NAD(P)-binding Rossmann-fold superfamily protein	Gohir.A08G111300.1,Gohir.D11G019100.1,Gohir.A11G019400.1,Gohir.D08G124300.2,Gohir.D08G124300.1	108	200	262	399	196	321	114	197	41	242	143	184	42	212	185	537	180	149	54	34	41	64	51	64	N	Down	0.157033	N	Down	0.161403	N	Down	0.0354304	N	Down	0.248519	Y	Down	3.33e-16	N	Down	0.411642	Y	Down	0.000200561
AT3G57260.1	2.28011	1.80145	beta-1,3-glucanase 2	Gohir.A06G003300.1,Gohir.A06G003500.1	1	83	5	37	7	55	170	17	35	17	122	16	39	16	25	7	168	13	116	69	185	57	383	37	Y	Down	0.000132346	N	Down	0.000369624	N	Down	0.00621897	N	Up	0.0247817	N	Up	0.0558806	Y	Up	1.15e-05	N	Up	0.54201
AT5G02580.1	2.5117	1.79736	argininosuccinate lyase	Gohir.A09G159200.1,Gohir.A11G325800.4,Gohir.A04G079200.1,Gohir.D09G154800.1,Gohir.D11G344700.1,Gohir.D04G118400.1,Gohir.D13G097900.1,Gohir.1Z041600.1,Gohir.A11G325800.1,Gohir.A11G325800.3,Gohir.A11G325800.2,Gohir.A13G096500.1	2898	12705	1408	9332	4427	14580	2361	8121	414	1248	1439	4963	1833	6851	538	719	2386	4588	642	234	382	322	362	430	N	Down	0.0174478	N	Down	0.0342057	Y	Down	8.47e-09	N	Down	0.239875	Y	Down	5.03e-05	Y	Down	0.000343171	Y	Down	0.00013141
AT3G09200.1	0.745427	1.76585	Ribosomal protein L10 family protein	Gohir.D03G117000.1,Gohir.A03G050400.1	155	191	228	176	180	147	456	353	272	188	925	416	339	211	384	414	792	409	373	46	457	47	339	64	N	Down	0.675016	N	Up	0.410344	N	Up	0.463363	N	Up	0.544234	Y	Up	0.0102658	Y	Up	0.00226139	N	Up	0.151924
AT2G42610.2	1.97593	1.76432	LIGHT-DEPENDENT SHORT HYPOCOTYLS-like protein (DUF640)	Gohir.D10G037700.1,Gohir.A05G154700.1,Gohir.D11G230100.2,Gohir.D05G157700.1,Gohir.D10G111900.1,Gohir.A08G234500.1,Gohir.A04G041900.1,Gohir.D05G341300.1,Gohir.A01G055200.1,Gohir.A11G158200.2,Gohir.D08G254900.1	534	582	1102	692	1743	868	2199	1532	559	779	1899	1461	1535	1151	842	987	1569	1387	1359	232	1131	504	1782	792	N	Down	0.817712	N	Up	0.24248	Y	Up	0.00085052	N	Up	0.365942	Y	Down	0.00943377	N	Up	0.289031	N	Up	0.274173
AT1G74940.1	1.20476	1.72912	cyclin-dependent kinase, putative (DUF581)	Gohir.D07G015800.1,Gohir.D06G077700.1,Gohir.A06G078600.1,Gohir.A07G016100.1,Gohir.A07G016100.2	1973	4876	1734	4045	6541	5937	7860	6635	3410	5073	11305	9406	4328	7664	3487	3415	9488	9001	5218	2211	3778	3221	3987	2412	N	Down	0.0169572	N	Down	0.106007	N	Up	0.724489	N	Up	0.667543	Y	Down	0.000304781	N	Up	0.50517	N	Down	0.0226335
AT4G39235.1	0.811958	1.72797	hypothetical protein	Gohir.D13G009900.1,Gohir.A13G067200.2,Gohir.A13G067200.1,Gohir.D13G054400.1,Gohir.A13G009200.2,Gohir.A13G009200.1	4341	5125	2871	3070	3458	4200	3218	3694	1833	1363	6072	7066	1955	4042	1771	1507	7916	5958	3650	1826	2479	1964	6158	3823	N	Down	0.761225	N	Down	0.893298	N	Down	0.337248	N	Down	0.769154	Y	Up	0.00876407	N	Down	0.530358	N	Down	0.00455676
AT4G28088.1	2.24169	1.72012	Low temperature and salt responsive protein family	Gohir.A13G183700.1,Gohir.D05G054400.1,Gohir.D05G055700.1,Gohir.D06G098600.1,Gohir.1Z092100.1,Gohir.A05G052800.1	4908	7119	5249	3060	5647	4067	8026	10401	1697	2492	5591	6069	10740	12007	1964	2474	9420	7122	7230	6268	5201	2672	1519	1442	N	Down	0.570592	N	Up	0.407463	N	Up	0.13157	N	Down	0.775472	Y	Down	0.000615839	N	Down	0.90127	N	Down	0.651726
AT3G11591.1	1.39993	1.71577	bric-a-brac protein	Gohir.A04G010100.1,Gohir.A11G318300.1,Gohir.D05G377900.1,Gohir.A04G010100.2,Gohir.D11G337600.1	796	634	506	453	699	511	380	413	144	216	473	428	267	754	202	233	626	491	792	288	502	186	300	190	N	Up	0.684904	N	Up	0.842881	N	Up	0.38338	N	Down	0.903137	Y	Down	0.00746412	N	Up	0.850668	Y	Down	0.000501283
AT1G30260.1	0.416033	1.70595	galactosyltransferase family protein	Gohir.D05G149100.1,Gohir.A05G146600.1,Gohir.A10G043400.1,Gohir.A06G139600.1,Gohir.D10G044600.1	64	1118	938	2217	2379	4318	483	1326	362	1014	1181	2947	425	1949	398	325	1888	2106	1104	1563	2010	3122	5782	5580	Y	Down	9.36e-08	N	Down	0.233681	N	Down	0.0638257	N	Down	0.219723	Y	Down	1.82e-08	Y	Down	0.00025399	N	Down	0.00545767
AT3G62410.1	0.152816	1.70408	CP12 domain-containing protein 2	Gohir.D12G128600.1,Gohir.A12G124700.1,Gohir.D11G114100.1,Gohir.D11G114400.1,Gohir.D07G133000.1	413	2546	2637	4557	3656	5064	1184	2701	1065	3254	3470	7676	895	3541	1384	1610	3878	9155	4083	7679	3762	9034	5504	9139	Y	Down	8.08e-06	N	Down	0.0553225	N	Down	0.108087	N	Down	0.0689006	Y	Down	0	Y	Down	0.00118995	Y	Down	2.32e-07
AT5G14360.1	3.3762	1.69674	Ubiquitin-like superfamily protein	Gohir.A07G225000.1,Gohir.A09G031700.1,Gohir.D07G232200.1,Gohir.D09G031700.1	878	1550	77	364	146	297	1246	1644	120	179	389	557	658	1085	85	112	425	386	1596	1149	590	696	292	529	N	Down	0.280156	Y	Down	0.000273356	Y	Down	0.00335197	N	Down	0.673361	Y	Down	0.0116123	N	Down	0.352109	N	Down	0.0745598
AT5G53045.1	2.56614	1.69604	transcription factor	Gohir.D09G179800.1,Gohir.A09G184900.2,Gohir.A09G184900.1	3630	3626	1704	1562	2458	2570	4341	4418	733	973	2375	3043	5071	5500	899	908	3266	2666	4001	3213	1237	1049	965	825	N	Up	0.998931	N	Up	0.873243	N	Down	0.855124	N	Down	0.98144	Y	Down	0.0165418	N	Down	0.684354	N	Down	0.74529
AT3G16120.1	0.745198	1.68431	Dynein light chain type 1 family protein	Gohir.A06G063600.1,Gohir.D06G095400.1,Gohir.D06G062300.1	911	1388	1515	1533	1765	1969	2226	1841	1328	765	4268	1654	1562	1692	1277	801	5047	1790	3978	819	3561	773	2214	1016	N	Down	0.340113	N	Down	0.98246	N	Down	0.677799	N	Up	0.800097	Y	Up	8.08e-05	N	Up	0.0468003	N	Down	0.759305
AT1G47820.1	1.08299	1.68281	hypothetical protein	Gohir.D11G114900.1	437	587	130	320	224	283	161	278	76	187	244	358	167	385	100	124	181	413	475	456	225	320	226	330	N	Down	0.614485	N	Down	0.0312912	N	Down	0.579859	N	Down	0.226534	Y	Down	6.67e-08	N	Down	0.351161	N	Down	0.01927
AT1G03820.1	2.54941	1.67908	E6-like protein	Gohir.A03G154600.1,Gohir.D02G177500.1	39	89	95	24	212	25	521	518	89	142	285	160	418	317	22	474	47	102	358	432	116	236	13	100	N	Down	0.0908484	Y	Up	0.000536618	Y	Up	2.81e-08	N	Up	0.992597	Y	Down	0.00595413	N	Up	0.366511	N	Up	0.371326
AT5G08040.1	2.05023	1.67282	mitochondrial import receptor subunit TOM5-like protein	Gohir.A07G068100.1,Gohir.D03G096800.1,Gohir.A03G070400.1	21347	11470	11425	7394	8990	7142	14115	13284	3408	4483	10866	12384	14643	14842	3774	4738	13420	12309	11197	5038	4813	3249	3276	3223	N	Up	0.242523	N	Up	0.421504	N	Up	0.368401	N	Up	0.941313	Y	Down	0.012762	N	Down	0.78268	N	Down	0.956533
AT2G46940.1	1.03862	1.66825	fold protein	Gohir.A11G105700.1,Gohir.D12G122800.1,Gohir.D07G136500.1,Gohir.1Z006000.1,Gohir.A07G132300.1,Gohir.A12G119000.1,Gohir.D11G110600.1	79	314	234	649	352	969	265	353	129	249	410	664	124	330	182	206	379	477	317	307	265	353	516	423	Y	Down	0.00142514	N	Down	0.00833182	Y	Down	3.19e-06	N	Down	0.504739	Y	Down	1.15e-05	N	Down	0.110889	N	Down	0.00523031
AT3G45070.1	1.02106	1.66073	P-loop containing nucleoside triphosphate hydrolases superfamily protein	Gohir.D11G008100.1,Gohir.D01G042300.1,Gohir.A06G169900.1,Gohir.A13G088000.1,Gohir.D06G177600.1,Gohir.D13G085100.1	73	377	23	119	25	152	138	72	68	36	215	65	122	123	26	42	108	27	506	598	540	546	169	110	Y	Down	0.000196876	Y	Down	0.00143349	Y	Down	3.21e-06	N	Up	0.182562	N	Up	0.0043458	Y	Up	0.00162585	N	Down	0.978629
AT3G27027.1	1.27462	1.6599	GPI-anchored-like protein (DUF 3339)	Gohir.D07G236900.1,Gohir.D10G077800.1,Gohir.A07G229700.1,Gohir.A10G073300.1,Gohir.A09G037100.1	884	1180	633	862	1142	1027	1800	1312	744	444	2351	1712	1624	1500	556	444	2080	1407	1765	1305	1030	677	917	653	N	Down	0.470586	N	Down	0.555638	N	Up	0.73751	N	Up	0.581481	Y	Up	2.76e-05	N	Up	0.19785	N	Up	0.781106
AT5G11970.1	2.15319	1.65423	ABC family ABC transporter, putative (DUF3511)	Gohir.D04G008600.1,Gohir.A05G407000.1,Gohir.D05G042500.1,Gohir.D06G085300.1,Gohir.A10G057700.1,Gohir.A07G012700.1,Gohir.D10G059500.1,Gohir.A05G040800.1,Gohir.A05G031100.1,Gohir.D05G032500.1,Gohir.D07G012500.1,Gohir.A06G086000.1	1177	4510	1072	1916	3074	3919	3256	5336	732	1751	2304	3426	3134	5766	877	946	2862	3313	4793	3224	2708	3272	2462	2339	N	Down	0.0306466	N	Down	0.482757	N	Down	0.232702	N	Down	0.560222	Y	Down	8.85e-14	N	Down	0.155367	N	Down	0.0156891
AT2G40080.1	1.02715	1.654	EARLY FLOWERING-like protein (DUF1313)	Gohir.A10G236100.1,Gohir.D06G169600.1,Gohir.A10G236200.1,Gohir.A06G163700.1,Gohir.D10G248000.1	1268	1669	635	1833	602	697	1663	1980	816	1553	2568	1926	445	1052	999	1011	1624	2191	2214	1954	1218	978	1835	1251	N	Down	0.597898	N	Down	0.0800651	N	Down	0.832896	N	Down	0.875741	Y	Down	0.00152579	N	Up	0.241713	N	Down	0.0159543
AT2G26690.1	0.822103	1.65307	Major facilitator superfamily protein	Gohir.A13G183500.1,Gohir.D13G189800.1,Gohir.A07G035700.1,Gohir.D06G054900.2,Gohir.D06G054900.1,Gohir.D07G039700.1,Gohir.A06G056500.1	981	2980	223	975	1129	1746	1524	2276	862	1595	2711	3801	530	1506	859	615	3697	3006	2643	2185	2498	3664	2126	2939	Y	Down	0.00397718	Y	Down	0.000608079	N	Down	0.0353781	N	Down	0.317352	Y	Down	0.00168157	N	Down	0.166582	N	Down	0.03339
AT3G02700.1	1.27649	1.65233	NC domain-containing protein-like protein	Gohir.D04G106600.1,Gohir.A04G068000.1,Gohir.D08G233400.1,Gohir.D08G233700.1	114	994	144	469	122	556	625	604	258	672	811	808	421	933	349	284	731	419	569	559	213	494	182	641	N	Down	0.0231725	N	Down	0.0578509	Y	Down	4.26e-10	N	Up	0.937149	Y	Down	1.18e-13	N	Up	0.991946	N	Down	0.184165
AT3G12090.1	0.684958	1.65019	tetraspanin6	Gohir.A05G413200.1,Gohir.D04G002900.1	206	546	374	480	746	899	336	394	209	314	656	633	333	483	386	424	712	372	160	203	199	155	277	275	N	Down	0.0148631	N	Down	0.698016	N	Down	0.374768	N	Down	0.709112	Y	Down	0.00472526	N	Up	0.888807	N	Down	0.221482
AT4G35905.1	1.80351	1.64998	Trm112p-like protein	Gohir.A11G173000.1,Gohir.D11G180000.1	2804	2796	1815	1699	3151	2336	2625	3567	752	1080	2360	2299	2424	3083	910	1019	2400	2263	1918	1362	1794	911	1050	948	N	Up	0.995102	N	Up	0.93024	N	Up	0.142423	N	Down	0.745278	Y	Down	0.00216071	N	Up	0.94125	N	Down	0.343578
AT5G48500.1	1.30095	1.64643	pathogenic type III effector avirulence factor Avr AvrRpt-cleavage: cleavage site protein	Gohir.A07G159400.1,Gohir.A07G196800.1,Gohir.D07G203200.1,Gohir.A11G142300.2,Gohir.A11G142300.1,Gohir.D11G148600.1,Gohir.D07G167000.1	423	633	268	517	429	567	717	1025	291	426	911	1062	473	809	316	472	808	999	919	834	380	379	594	491	N	Down	0.287328	N	Down	0.0289307	N	Down	0.204428	N	Down	0.380525	Y	Down	0.00415425	N	Down	0.544536	N	Down	0.0592789
AT1G66480.1	0.241008	1.63408	plastid movement impaired 2	Gohir.A07G076700.1,Gohir.D07G081500.1	82	353	140	349	374	445	91	138	77	196	239	267	56	195	107	172	212	215	79	128	111	202	335	427	Y	Down	0.000734563	N	Down	0.154034	N	Down	0.49155	N	Down	0.394166	Y	Down	6.49e-08	N	Down	0.691688	N	Down	0.00302251
AT3G46130.1	0.0524674	1.62882	myb domain protein 48	Gohir.D03G129700.1,Gohir.A13G228900.1,Gohir.A07G095700.1,Gohir.A03G038700.1,Gohir.D13G234500.1	91	102	166	144	136	95	112	154	108	231	334	390	41	72	137	203	338	286	44	58	128	226	359	363	N	Down	0.778743	N	Up	0.631244	N	Up	0.183349	N	Down	0.51587	Y	Down	8.6e-07	N	Down	0.566173	N	Down	0.297062
AT5G28640.1	2.22211	1.61807	SSXT family protein	Gohir.D11G261100.1,Gohir.D11G261100.2,Gohir.A08G216900.1,Gohir.A11G250400.2,Gohir.A11G250400.3,Gohir.A11G250400.1,Gohir.D08G233900.1,Gohir.D13G174400.1,Gohir.A08G216900.2,Gohir.A13G169000.1	947	2937	585	1168	1571	2520	1675	2550	359	1282	1102	2845	1934	3495	404	853	1863	2718	1386	1482	540	526	529	297	Y	Down	0.00339267	N	Down	0.0674357	N	Down	0.0216724	N	Down	0.293304	Y	Down	1.02e-11	N	Down	0.00425364	N	Down	0.0207595
AT2G29540.1	1.86437	1.61504	RNApolymerase 14 kDa subunit	Gohir.A06G113000.1,Gohir.D11G224100.1,Gohir.D09G041300.1,Gohir.D04G155200.1,Gohir.A12G147900.1,Gohir.D04G005500.1,Gohir.D07G180600.1,Gohir.A08G112100.1,Gohir.D03G119900.1,Gohir.D03G119900.3,Gohir.D03G119900.2,Gohir.A03G047300.2,Gohir.D07G154600.1,Gohir.A03G047300.1,Gohir.D07G184100.1	2822	1490	1459	962	1545	1040	1613	1602	443	599	1357	1175	1617	1460	466	533	1752	1268	1222	697	623	542	364	308	N	Up	0.17551	N	Up	0.47798	N	Up	0.162631	N	Up	0.992927	Y	Down	0.0156971	N	Up	0.743859	N	Up	0.697028
AT1G51950.1	0.515328	1.60745	indole-3-acetic acid inducible 18	Gohir.A05G045400.1,Gohir.D05G047100.1	195	199	118	257	402	378	273	308	191	370	582	608	218	312	234	237	399	466	114	186	90	193	247	385	N	Down	0.9567	N	Down	0.184673	N	Up	0.775787	N	Down	0.787688	Y	Down	1.93e-06	N	Down	0.866741	N	Down	0.450291
AT5G05790.1	0.610803	1.6051	Duplicated homeodomain-like superfamily protein	Gohir.A10G229300.1,Gohir.D10G243300.1,Gohir.D04G066600.1,Gohir.A05G346000.1	106	181	438	246	410	273	507	484	332	252	1010	285	395	344	288	386	580	311	333	131	384	201	285	163	N	Down	0.311771	N	Up	0.0567875	N	Up	0.200078	N	Up	0.911462	N	Up	0.0405364	Y	Up	2.19e-06	N	Up	0.649057
AT2G42610.1	1.49892	1.60507	LIGHT-DEPENDENT SHORT HYPOCOTYLS-like protein (DUF640)	Gohir.A10G037100.1,Gohir.D11G230100.1,Gohir.A10G154200.1,Gohir.1Z055000.1,Gohir.A01G055200.2,Gohir.A11G158200.1	443	609	273	326	751	531	537	557	190	356	578	696	457	421	234	393	577	642	692	316	679	674	1034	750	N	Down	0.399607	N	Down	0.679373	N	Up	0.105786	N	Down	0.926261	Y	Down	5.91e-06	N	Down	0.472161	N	Up	0.783478
AT5G12020.1	2.9762	1.59625	17.6 kDa class II heat shock protein	Gohir.D06G084500.1,Gohir.A06G085100.1,Gohir.A05G040000.1,Gohir.A05G039900.1,Gohir.D05G041400.1,Gohir.D05G041500.1,Gohir.A07G020900.1,Gohir.D07G020600.1	492	659	4874	1504	551	1067	3006	2234	382	1086	1155	1565	4786	2971	827	3346	1428	1515	7316	652	1313	642	1049	825	N	Down	0.440186	N	Up	0.029652	Y	Down	0.00198477	N	Up	0.458336	Y	Down	0.00406046	N	Down	0.393614	N	Up	0.139395
AT1G18200.1	1.06585	1.5876	Rab GTPase-like A1I protein	Gohir.D11G003100.1,Gohir.A11G003600.1,Gohir.D12G269200.1,Gohir.A12G268800.1	791	326	385	381	417	291	381	347	182	95	547	334	260	316	176	216	660	335	265	82	223	115	253	115	N	Up	0.0423611	N	Up	0.981763	N	Up	0.106973	N	Up	0.870796	Y	Up	6.52e-05	N	Up	0.0652781	N	Down	0.539558
AT5G10810.1	1.8413	1.57587	enhancer of rudimentary protein	Gohir.D06G104200.2,Gohir.D06G104200.1,Gohir.A07G033600.1,Gohir.D07G037200.1,Gohir.D07G037200.2,Gohir.A06G102300.1	4187	4433	3029	2777	3391	3933	3612	3725	1008	1335	3005	2645	2049	3953	1099	1211	3158	2696	3203	1876	1046	1125	1523	1336	N	Down	0.900812	N	Up	0.856949	N	Down	0.467836	N	Down	0.96724	Y	Down	0.014459	N	Up	0.67797	N	Down	0.0101086
AT1G43710.1	1.68021	1.57488	Pyridoxal phosphate (PLP)-dependent transferases superfamily protein	Gohir.D05G244300.1,Gohir.A01G197700.1,Gohir.D01G187900.1,Gohir.A05G242800.1	743	1521	1536	2407	1239	1940	2301	2632	718	1096	2139	2626	1153	2340	971	1106	1516	2151	2544	1746	1144	1246	845	945	N	Down	0.0591674	N	Down	0.117075	N	Down	0.0301247	N	Down	0.756951	Y	Down	0.000324243	N	Down	0.402122	N	Down	0.00687199
AT4G14615.1	1.11861	1.56939	sporulation-specific protein	Gohir.D10G147800.1,Gohir.A02G035000.1,Gohir.A10G118900.1,Gohir.A10G118900.2,Gohir.D02G041800.1	7041	5319	10935	6109	19587	11250	7754	7978	3571	5061	10598	12242	6321	9281	5891	6246	14745	10595	6851	4265	4076	3559	4499	4234	N	Up	0.485722	N	Up	0.312908	N	Up	0.035102	N	Down	0.96768	Y	Down	0.00152694	N	Down	0.714022	N	Down	0.122654
AT3G52740.1	0.627027	1.56779	hypothetical protein	Gohir.A05G081100.1,Gohir.D04G100100.1,Gohir.A01G206600.1,Gohir.D01G196000.1,Gohir.A04G063000.1,Gohir.D05G084100.1	1199	101	232	139	188	174	522	466	338	110	1002	413	205	432	211	163	962	496	535	650	374	662	274	426	Y	Up	1.46e-08	N	Up	0.113129	N	Up	0.729673	N	Up	0.786762	Y	Up	2.8e-14	N	Up	0.0332244	N	Down	0.0198749
ATCG01060.1	0.989353	1.56359	iron-sulfur cluster binding%3Belectron carriers%3B4 iron, 4 sulfur cluster binding protein	Gohir.A09G046200.1,Gohir.D06G133600.1,Gohir.A02G134400.1	75	205	86	131	148	213	135	318	68	128	201	398	255	479	80	56	203	569	428	968	143	312	193	183	N	Down	0.022386	N	Down	0.212679	N	Down	0.133854	N	Down	0.253782	Y	Down	0.000490383	N	Down	0.0497058	N	Down	0.0417981
AT5G15802.1	2.47857	1.56199	chaperone	Gohir.A07G179900.1,Gohir.D07G186800.1	787	1060	881	701	1311	1054	1176	1921	211	478	623	1103	967	1688	300	335	888	1292	1075	1102	309	627	354	439	N	Down	0.459096	N	Up	0.75562	N	Up	0.298291	N	Down	0.625084	Y	Down	1.69e-06	N	Down	0.108032	N	Down	0.0358194
AT5G64816.1	1.92367	1.56157	thionin-like protein	Gohir.D11G231900.3,Gohir.A10G084200.1,Gohir.A10G084200.2,Gohir.D10G104600.1,Gohir.D11G231900.2,Gohir.D11G231900.4	1253	1421	983	801	1258	1100	1730	1588	456	605	1346	1568	1431	2109	621	603	1453	1411	1426	938	707	563	526	413	N	Down	0.821561	N	Up	0.730051	N	Up	0.517571	N	Up	0.907337	Y	Down	0.0227805	N	Down	0.64936	N	Down	0.135692
AT1G15230.1	0.783376	1.55695	hypothetical protein	Gohir.A05G131200.1,Gohir.D05G130600.1	285	266	564	357	334	280	179	351	104	172	306	347	123	201	156	411	238	312	116	108	84	98	106	92	N	Up	0.857715	N	Up	0.213759	N	Up	0.436271	N	Down	0.261904	Y	Down	0.0110531	N	Down	0.649623	N	Down	0.290421
AT5G08391.1	3.11221	1.54916	transmembrane protein, putative (DUF 3339)	Gohir.A04G129900.1,Gohir.D07G236500.1,Gohir.D12G060600.1,Gohir.A07G229300.1,Gohir.D04G076300.1,Gohir.A04G140500.1,Gohir.A12G149300.1,Gohir.D04G184000.1,Gohir.D12G153200.1,Gohir.A12G060500.1,Gohir.A05G337700.1,Gohir.D04G183700.1	128	184	123	154	138	255	588	967	68	148	199	243	1057	933	77	100	228	162	1010	657	115	203	12	31	N	Down	0.448723	N	Down	0.489919	N	Down	0.0131239	N	Down	0.654445	Y	Down	1.03e-05	N	Down	0.730514	N	Up	0.734225
AT4G21990.1	0.414054	1.54914	APS reductase 3	Gohir.D06G154800.1,Gohir.D06G154800.2,Gohir.A06G148700.1,Gohir.A05G171200.1,Gohir.D05G174200.1	295	415	187	658	640	687	489	407	367	589	1074	647	323	457	270	345	589	805	565	361	1043	865	1280	1600	N	Down	0.531002	Y	Down	0.000237146	N	Down	0.736432	N	Up	0.658835	Y	Down	0.014772	N	Up	0.0480949	N	Down	0.257973
AT5G43150.1	1.89959	1.53384	elongation factor	Gohir.D05G211800.1,Gohir.D04G135000.1,Gohir.A11G255000.1,Gohir.D11G232700.1,Gohir.A02G081500.1,Gohir.D11G264700.1,Gohir.D05G145400.1,Gohir.D10G050000.1,Gohir.A05G143000.1,Gohir.D02G089100.1,Gohir.A10G049400.1,Gohir.A05G208300.1,Gohir.A05G208300.2	10627	25172	13029	15933	11523	22757	15040	23455	4031	7195	11672	11781	10348	22929	5212	8485	11572	13470	12206	6881	6550	5185	3854	2306	N	Down	0.0268208	N	Down	0.693248	N	Down	0.00632956	N	Down	0.429413	Y	Down	0.00407686	N	Down	0.98297	N	Down	0.00153009
AT2G03440.1	1.32139	1.53289	nodulin-related protein 1	Gohir.D02G128200.1,Gohir.A03G103000.1	512	8237	734	13035	2148	13252	2679	14631	1072	8785	3102	17364	2259	11931	1955	2709	4097	16400	3471	5153	2293	3965	3589	2834	Y	Down	1.86e-10	Y	Down	3.01e-08	Y	Down	4.01e-05	N	Down	0.072999	Y	Down	1.22e-15	Y	Down	3.56e-06	Y	Down	1.98e-10
AT5G55980.1	0.88544	1.52882	serine-rich protein-like protein	Gohir.D06G060000.1,Gohir.D13G134200.2,Gohir.A06G061700.1,Gohir.D13G134200.1,Gohir.A13G130900.2,Gohir.A13G130900.1,Gohir.A01G093700.1,Gohir.D01G078200.1	2120	140	907	362	426	114	242	67	131	47	378	146	203	62	143	257	787	52	143	51	119	17	57	11	Y	Up	2.59e-12	Y	Up	0.00205807	N	Up	0.250895	N	Up	0.149094	Y	Up	1.19e-07	Y	Up	0.0010201	N	Up	0.378704
AT3G63088.1	1.9266	1.52257	ROTUNDIFOLIA like 14	Gohir.D02G036500.1,Gohir.A11G121300.1,Gohir.D12G005500.1,Gohir.A02G028800.1,Gohir.D08G077900.1,Gohir.D11G126400.1,Gohir.A12G006000.1	912	10510	2521	3983	1958	5443	1437	1894	378	282	1086	1551	1116	3129	252	271	651	1012	4178	3891	2441	2541	1959	2046	N	Down	0.0120494	N	Down	0.462562	Y	Down	0.000589766	N	Down	0.602135	Y	Up	0.0259094	N	Down	0.342033	N	Down	0.0178778
AT1G49230.1	0.661198	1.5221	RING/U-box superfamily protein	Gohir.A05G388300.1,Gohir.A05G388200.1,Gohir.A05G388500.1,Gohir.A05G388400.1,Gohir.D04G028200.1,Gohir.D04G028400.1,Gohir.A10G083500.1,Gohir.D04G028000.1,Gohir.D10G105700.1,Gohir.D04G028500.1,Gohir.A05G388100.1,Gohir.D11G223100.1,Gohir.A05G388700.1,Gohir.D04G028600.1,Gohir.D04G028300.1	53	3	50	10	80	11	136	37	86	51	247	139	115	15	89	83	133	80	169	124	180	41	159	70	N	Up	0.0605304	N	Up	0.0109475	N	Up	2.76e-07	N	Up	0.0652451	Y	Up	0.00884139	N	Up	0.0569723	Y	Up	0.000215254
AT5G22580.1	3.92861	1.5204	Stress responsive A/B Barrel Domain-containing protein	Gohir.D05G086300.1,Gohir.D08G014100.1,Gohir.A05G083300.1	1989	600	542	133	1076	546	19948	34018	1310	2132	3758	3934	15959	22665	588	1625	2095	3143	15056	8153	2557	1808	304	268	Y	Up	0.00101493	N	Up	0.268138	N	Up	0.0976957	N	Down	0.592373	Y	Down	0.00179627	N	Down	0.948493	N	Down	0.154934
AT3G58780.1	2.91351	1.51416	K-box region and MADS-box transcription factor family protein	Gohir.A05G377900.2,Gohir.A05G377900.1,Gohir.D04G037800.2,Gohir.D04G037800.3,Gohir.D04G037800.4,Gohir.D04G037800.5,Gohir.D04G037800.1	238	82	136	49	345	71	1311	835	174	524	497	657	445	516	116	685	344	637	1	2	1	3	5	3	N	Up	0.0105111	Y	Up	0.00475279	Y	Up	0.000275584	N	Up	0.265632	Y	Down	4.98e-07	N	Down	0.303918	N	Down	0.616884
AT2G05310.1	0.519075	1.51006	transmembrane protein	Gohir.D07G198200.1,Gohir.D07G198200.2,Gohir.A07G191900.1	414	339	1373	719	2297	883	321	511	224	525	638	1007	227	612	327	308	474	1269	1046	1869	303	917	546	708	N	Up	0.605549	N	Up	0.208087	Y	Up	0.00446147	N	Down	0.580534	Y	Down	5.98e-08	N	Down	0.0752526	Y	Down	0.0012328
AT1G26355.1	1.90481	1.50999	SPIRAL1-like1	Gohir.D13G083000.1,Gohir.A03G104600.1,Gohir.D07G072200.1,Gohir.D13G083000.4,Gohir.D13G083000.3,Gohir.D13G083000.2,Gohir.A03G070800.1,Gohir.D03G097200.3,Gohir.D03G097200.2,Gohir.D03G097200.1,Gohir.D03G097200.4,Gohir.D02G129800.1,Gohir.A07G067600.1,Gohir.A13G083100.2,Gohir.A13G083100.1,Gohir.D03G097200.5	27463	33549	15358	13020	22017	16565	31155	31997	8320	11172	23696	26217	26821	39665	9499	12395	29646	24049	26836	16559	9947	11269	11082	8723	N	Down	0.611105	N	Up	0.714295	N	Up	0.157283	N	Down	0.963685	Y	Down	0.00666946	N	Down	0.74044	N	Down	0.112011
AT1G55920.1	1.08406	1.50589	serine acetyltransferase 2%3B1	Gohir.D01G075200.1	42	43	117	53	788	171	159	152	75	148	213	315	147	284	122	155	298	364	226	74	96	78	199	164	N	Down	0.935777	N	Up	0.135373	Y	Up	2.69e-05	N	Up	0.923675	Y	Down	0.000112603	N	Down	0.167637	N	Down	0.0621724
AT2G05260.1	1.64853	1.4956	alpha/beta-Hydrolases superfamily protein	Gohir.A08G216300.1,Gohir.D08G233300.1,Gohir.D08G232700.1,Gohir.A08G216800.1	72	235	92	232	74	223	348	280	111	269	313	249	381	437	165	116	259	116	447	627	60	45	108	99	N	Down	0.201207	N	Down	0.0195109	Y	Down	0.000731187	N	Up	0.620308	Y	Down	6.58e-09	N	Up	0.406373	N	Down	0.650258
AT5G56600.1	1.5243	1.49557	profilin	Gohir.A05G026500.1,Gohir.A13G195500.1,Gohir.D13G200700.1,Gohir.A06G068300.2,Gohir.A13G195000.1,Gohir.D05G028400.1	9433	9578	15239	8091	9582	7736	12783	11834	4444	6217	12531	9828	10871	13498	5300	8703	11251	10550	13801	10259	6726	8227	7780	7099	N	Down	0.971122	N	Up	0.0660817	N	Up	0.28871	N	Up	0.898384	Y	Down	0.00726969	N	Up	0.477832	N	Down	0.381014
AT1G24260.1	5.10775	1.49304	K-box region and MADS-box transcription factor family protein	Gohir.1Z091300.1,Gohir.A03G124900.2,Gohir.D04G185300.1,Gohir.1Z091300.2	1998	1504	2118	684	2407	904	931	339	27	153	76	6	285	30	9	1419	5	0	0	0	0	0	1	0	N	Up	0.524055	N	Up	0.016809	Y	Up	3.1e-06	N	Up	0.0162374	Y	Down	1.37e-07	Y	Up	2.17e-06	Y	Up	6.9e-08
AT2G25680.1	0.534336	1.49075	molybdate transporter 1	Gohir.D07G029800.1,Gohir.A06G048500.1,Gohir.D07G029700.1,Gohir.A06G048400.1,Gohir.A07G025900.1,Gohir.D06G048400.1	61	21	55	44	138	56	168	117	116	57	326	332	129	135	93	73	266	361	96	86	107	106	444	376	N	Up	0.0569131	N	Up	0.669662	N	Up	0.0375203	N	Up	0.434387	Y	Up	0.0114514	N	Down	0.947443	N	Down	0.945878
AT2G47400.1	0.873782	1.48327	CP12 domain-containing protein 1	Gohir.A07G128600.1	822	2293	1783	2096	2660	2615	1400	2543	764	1540	2136	3842	1378	3429	1155	1044	2731	5236	3411	3920	2611	3619	2514	2461	N	Down	0.00918615	N	Down	0.588434	N	Up	0.934235	N	Down	0.224166	Y	Down	4.07e-08	N	Down	0.0524934	Y	Down	0.000446563
AT4G14010.1	4.23322	1.48294	ralf-like 32	Gohir.A09G207300.1,Gohir.A10G129100.1,Gohir.D10G137100.1,Gohir.D09G200900.1	207	1870	124	364	283	389	1561	2905	83	273	232	219	1937	3326	84	203	102	156	822	341	41	108	8	7	N	Down	0.0154046	N	Down	0.0629811	N	Down	0.637475	N	Down	0.555107	Y	Down	3.99e-06	N	Up	0.937246	N	Down	0.0345419
AT1G29500.1	2.0581	1.48024	SAUR-like auxin-responsive protein family	Gohir.D02G228900.1,Gohir.D02G229400.1,Gohir.A03G207400.1,Gohir.A03G207300.1,Gohir.A03G207800.1,Gohir.D04G113800.1,Gohir.A03G208100.1,Gohir.D02G228400.1,Gohir.A03G207000.1,Gohir.A03G207700.1,Gohir.A03G207100.1,Gohir.D02G228500.1,Gohir.A03G207600.1,Gohir.A01G172500.1,Gohir.D01G163600.1,Gohir.D02G228700.1,Gohir.D02G229500.1,Gohir.D02G229000.1,Gohir.D02G229200.1,Gohir.A03G208000.1,Gohir.D02G228600.1	181	2438	383	1254	530	2167	912	1111	219	205	611	1760	276	1837	105	113	494	1072	3366	2218	2625	2117	1204	875	Y	Down	0.00454725	N	Down	0.0481661	Y	Down	9.64e-09	N	Down	0.687669	N	Up	0.656541	Y	Down	3.65e-05	N	Down	0.00311523
AT3G25400.1	0.693178	1.47961	dCTP pyrophosphatase-like protein	Gohir.D10G155900.1,Gohir.A07G069800.1,Gohir.A10G110000.1,Gohir.A07G090500.1,Gohir.A07G197000.1,Gohir.D07G074500.1,Gohir.A11G141900.1,Gohir.A02G016000.1,Gohir.D07G095200.1,Gohir.D11G148200.1,Gohir.D02G017400.1	2687	2429	952	1423	1527	1232	3245	4129	2007	1319	5597	4008	1335	3689	1119	561	5879	3590	5263	560	4120	1266	4602	713	N	Up	0.800492	N	Down	0.163591	N	Up	0.43996	N	Down	0.758172	Y	Up	0.000959964	N	Up	0.219674	N	Down	0.00385317
AT3G25570.2	0.839018	1.47493	Adenosylmethionine decarboxylase family protein	Gohir.A13G095200.1	631	244	2247	568	1418	611	1762	824	985	464	2738	1143	1676	849	718	1487	1526	1003	1146	253	562	143	333	201	N	Up	0.0119983	Y	Up	3.81e-06	N	Up	0.0149393	N	Up	0.0619667	Y	Up	2.35e-06	Y	Up	0.000478215	N	Up	0.0359452
AT1G63460.1	0.960794	1.47378	glutathione peroxidase 8	Gohir.D12G230400.2,Gohir.D12G230400.1,Gohir.A12G227900.1,Gohir.A12G227900.2	495	969	493	531	1000	849	726	730	373	551	1036	943	546	1015	466	416	1191	916	818	461	451	370	567	477	N	Down	0.1268	N	Down	0.905958	N	Up	0.433645	N	Down	0.991183	Y	Down	0.00199423	N	Up	0.709383	N	Down	0.0260044
AT2G34770.1	1.48198	1.46802	fatty acid hydroxylase 1	Gohir.D02G107000.1,Gohir.D06G188900.1,Gohir.D06G188800.1,Gohir.A06G119800.1,Gohir.A06G182000.1,Gohir.D06G124700.1,Gohir.D06G124700.2,Gohir.A02G089900.4,Gohir.A02G089900.3,Gohir.A02G089900.2,Gohir.A02G089900.1	2055	3688	868	2190	1543	2983	2595	3686	929	3248	2570	4529	2885	4309	1052	1770	2811	4673	3179	2463	1583	2350	1654	2487	N	Down	0.116407	Y	Down	0.00149814	N	Down	0.00815261	N	Down	0.376779	Y	Down	0	N	Down	0.0585156	N	Down	0.112332
AT1G23965.1	2.73055	1.46499	transcription factor	Gohir.D05G320600.1,Gohir.A03G141200.1,Gohir.D02G164100.1,Gohir.A05G318400.1	5060	3675	364	749	205	662	3438	3712	518	272	1430	1540	2555	3221	368	182	2225	909	2651	658	1368	179	210	47	N	Up	0.574076	N	Down	0.0969887	Y	Down	2.5e-05	N	Down	0.920225	Y	Up	0.000898089	N	Down	0.923829	N	Down	0.360667
AT3G29780.1	0.68661	1.45855	ralf-like 27	Gohir.A07G079700.1,Gohir.A07G079600.1,Gohir.A07G079500.1,Gohir.D07G085000.1,Gohir.D07G084900.1,Gohir.D07G084800.1	2561	16840	4513	23906	10117	38429	5762	10875	3580	10962	9839	20249	4056	12756	3726	2674	9706	17805	8538	7403	11030	12407	12272	13414	Y	Down	0.000576125	N	Down	0.101441	Y	Down	1.24e-06	N	Down	0.33326	Y	Down	0	N	Down	0.00297326	N	Down	0.0127878
AT1G10657.2	0.848599	1.45251	transmembrane protein	Gohir.A05G357700.1,Gohir.D01G149700.1,Gohir.D09G027200.1,Gohir.D04G179100.1,Gohir.A01G162400.3,Gohir.A01G162400.2,Gohir.A01G162400.1,Gohir.A04G136000.1	425	428	1004	826	1830	1061	479	839	266	528	728	888	318	460	477	399	528	791	768	1854	517	777	766	1100	N	Down	0.984117	N	Up	0.80042	N	Up	0.282894	N	Down	0.587808	Y	Down	1.47e-07	N	Down	0.435453	N	Down	0.43702
AT1G54070.1	0.0702669	1.44557	Dormancy/auxin associated family protein	Gohir.A05G138200.2,Gohir.A05G138200.1,Gohir.A09G075400.1,Gohir.D05G140400.1,Gohir.D09G075100.1	110	832	560	2681	2273	8030	589	1602	561	2195	1528	2457	504	2449	899	586	1605	2070	417	985	722	2123	3424	2838	Y	Down	0.00151175	N	Down	0.139475	N	Down	0.0111257	N	Down	0.0153448	Y	Down	6.32e-07	N	Down	0.0545862	Y	Down	0.000108499
AT5G15265.1	2.10226	1.44175	transmembrane protein	Gohir.A11G070300.1,Gohir.A10G100200.1	46	138	178	39	88	39	833	563	194	67	527	67	519	293	133	94	144	31	322	335	40	57	71	63	N	Down	0.288467	Y	Up	0.00028085	N	Up	0.0101318	N	Up	0.491978	Y	Up	0.00476537	N	Up	0.017943	N	Up	0.364487
AT5G39210.1	1.22239	1.44057	chlororespiratory reduction 7	Gohir.A09G009400.1,Gohir.D09G008500.1	166	229	105	127	205	128	147	143	63	103	171	153	189	250	60	83	146	179	180	221	162	130	85	102	N	Down	0.430977	N	Down	0.687786	N	Up	0.0579755	N	Up	0.952507	Y	Down	0.010566	N	Up	0.765629	N	Down	0.417655
AT3G06730.1	1.88291	1.43812	Thioredoxin z	Gohir.D10G193500.1,Gohir.A10G186600.1	482	629	248	551	293	305	343	429	93	230	252	427	340	532	102	155	216	419	498	1267	232	223	218	244	N	Down	0.626717	N	Down	0.0106379	N	Down	0.90715	N	Down	0.714853	Y	Down	1.02e-08	N	Down	0.0819298	N	Down	0.222489
AT4G38840.1	2.73895	1.43765	SAUR-like auxin-responsive protein family	Gohir.A03G200800.1,Gohir.A03G201000.1,Gohir.A13G098100.1,Gohir.D02G221500.1,Gohir.D02G222500.1,Gohir.D02G221600.1,Gohir.1Z054000.1,Gohir.A03G200200.1,Gohir.A03G201300.1,Gohir.A03G200400.1,Gohir.D02G221400.1,Gohir.A03G200300.1,Gohir.A03G201500.1,Gohir.D13G094000.1,Gohir.A03G200100.1,Gohir.A03G201400.1,Gohir.D02G221900.1,Gohir.D02G222200.1,Gohir.D02G223000.1,Gohir.D02G222300.1,Gohir.D02G221800.1,Go…	1162	13133	1522	7939	2157	8852	1215	2754	182	504	493	1746	667	4891	136	310	396	1553	4498	6997	4231	5791	1000	2749	Y	Down	0.00491852	N	Down	0.0181483	Y	Down	1.74e-11	N	Down	0.0424053	Y	Down	1.81e-13	N	Down	0.00344539	Y	Down	0.000464984
AT2G14045.1	2.44907	1.43758	c-Myc-binding protein	Gohir.A13G168900.1,Gohir.D13G174300.1	1025	1935	714	668	786	674	1387	1680	254	435	688	714	887	1690	313	410	682	677	1441	1100	427	415	207	297	N	Down	0.208806	N	Up	0.856469	N	Up	0.467907	N	Down	0.792767	Y	Down	5.12e-05	N	Down	0.922831	N	Down	0.0155882
AT1G80760.1	1.11042	1.43539	NOD26-like intrinsic protein 6%3B1	Gohir.D05G121000.1,Gohir.A05G120000.1	54	36	11	19	73	32	190	245	88	164	238	229	163	188	81	129	97	167	50	75	93	149	282	494	N	Up	0.493199	N	Down	0.323738	N	Up	0.0313516	N	Down	0.571178	Y	Down	0.000194872	N	Up	0.914721	N	Down	0.707266
AT1G52565.1	1.36084	1.42988	cytochrome P450 family protein	Gohir.D05G017100.1,Gohir.A10G074300.2,Gohir.A10G074300.1,Gohir.D05G126800.1,Gohir.D07G040200.1,Gohir.A07G036200.1,Gohir.A07G036200.2,Gohir.A05G125900.1,Gohir.D10G077100.1,Gohir.A05G016000.1	490	665	520	1018	884	1344	714	467	278	395	749	560	543	609	303	393	662	592	659	308	558	304	480	408	N	Down	0.442023	N	Down	0.174913	N	Down	0.0459843	N	Up	0.306878	Y	Down	0.00869625	N	Up	0.259268	N	Down	0.698699
AT5G56970.1	2.2854	1.42626	cytokinin oxidase 3	Gohir.A07G011800.1,Gohir.D06G071500.1,Gohir.D13G198500.1,Gohir.D07G011600.1,Gohir.A13G193200.1,Gohir.A06G073000.1,Gohir.D13G198900.1	1818	512	905	358	209	56	78	59	16	117	43	46	62	26	123	496	68	40	27	6	18	35	3	15	Y	Up	0.000532707	N	Up	0.0126546	N	Up	0.0850948	N	Up	0.620803	Y	Down	4.48e-11	N	Down	0.897523	N	Up	0.155171
AT3G63210.1	0.631757	1.4259	mediator of aba-regulated dormancy protein (DUF581)	Gohir.A08G065400.1,Gohir.D08G073900.2,Gohir.D08G073900.1	58	72	121	393	98	188	282	96	182	73	489	46	111	132	136	86	204	29	192	67	296	41	218	145	N	Down	0.637256	Y	Down	0.000240342	N	Down	0.318063	N	Up	0.0217239	N	Up	0.041047	Y	Up	8.23e-14	N	Down	0.746108
AT2G45190.1	0.771181	1.41864	Plant-specific transcription factor YABBY family protein	Gohir.A07G146700.1,Gohir.D12G220700.1,Gohir.A12G218400.2,Gohir.A12G218400.1,Gohir.A11G079400.1,Gohir.D07G152700.1,Gohir.D11G084100.1	232	1351	86	631	352	702	256	550	150	308	401	647	528	446	258	336	474	568	1302	879	977	246	583	128	Y	Down	1.83e-05	Y	Down	5.29e-06	Y	Down	0.00166481	N	Down	0.0737799	Y	Down	0.00163688	N	Down	0.0701898	N	Up	0.564488
AT4G33640.1	2.28817	1.4141	costars family protein	Gohir.D13G049300.1,Gohir.A13G050500.1	9259	12858	3495	3139	6620	4467	6589	11327	1349	3519	3595	6534	3657	9712	1414	1619	4327	6108	6888	5043	4873	3759	1638	1807	N	Down	0.547582	N	Up	0.890133	N	Up	0.0531357	N	Down	0.554869	Y	Down	0	N	Down	0.154251	Y	Down	0.00011568
AT2G34610.1	0.515277	1.40798	cotton fiber protein	Gohir.D10G043000.1,Gohir.D05G150000.1,Gohir.A10G042100.1	5	26	8	36	9	48	293	83	205	31	544	194	107	65	202	35	892	89	1149	386	1528	681	709	496	N	Down	0.295886	N	Down	0.00340797	N	Down	0.000142185	N	Up	0.0797127	Y	Up	0	N	Up	0.0327976	N	Up	0.462553
AT4G07950.1	1.17212	1.40637	DNA-directed RNA polymerase, subunit M, archaeal	Gohir.A12G269900.1,Gohir.D12G270400.2,Gohir.D12G270400.1,Gohir.D08G145300.1,Gohir.A08G124200.1,Gohir.A08G124200.2,Gohir.A08G124200.3	376	265	140	178	340	295	329	296	146	243	387	415	380	463	192	214	435	393	341	213	130	115	252	216	N	Up	0.371273	N	Down	0.460099	N	Up	0.553279	N	Up	0.802883	Y	Down	0.000759335	N	Down	0.807988	N	Down	0.739687
AT1G28220.1	0.324129	1.40329	purine permease 3	Gohir.A05G222300.1,Gohir.D03G003400.1,Gohir.D01G116000.1,Gohir.A10G059900.1,Gohir.A05G222400.1,Gohir.D01G116100.1,Gohir.A02G176500.1,Gohir.D05G225000.1,Gohir.D04G156200.1	59	202	117	172	192	259	328	362	262	495	693	563	236	435	271	334	467	664	309	294	356	456	756	717	Y	Down	0.00551337	N	Down	0.240119	N	Down	0.194278	N	Down	0.817523	Y	Down	1.26e-06	N	Up	0.430362	N	Down	0.0550039
AT5G17210.1	1.36396	1.40244	transmembrane protein, putative (DUF1218)	Gohir.D08G243600.1,Gohir.A02G139200.1,Gohir.A08G223400.1,Gohir.D03G049900.1	387	276	438	337	276	167	296	205	115	74	304	265	259	211	111	241	284	232	210	145	146	117	174	166	N	Up	0.381335	N	Up	0.376033	N	Up	0.0963474	N	Up	0.459786	Y	Up	0.0157151	N	Up	0.628641	N	Up	0.536545
AT1G78520.1	2.34973	1.39947	Carbohydrate-binding X8 domain superfamily protein	Gohir.A04G046100.1,Gohir.D01G036300.1,Gohir.D05G336500.1,Gohir.A06G197600.2,Gohir.A10G038500.1,Gohir.A01G045400.1	183	28	13	5	31	13	3563	948	699	40	1844	77	2901	1488	221	54	1234	26	2333	1044	603	74	197	38	N	Up	0.0211575	N	Up	0.26759	N	Up	0.303866	N	Up	0.113208	Y	Up	2.13e-07	Y	Up	1.19e-07	N	Up	0.177122
AT2G40600.1	1.26476	1.39281	appr-1-p processing enzyme family protein	Gohir.D13G007000.1,Gohir.A13G006800.1,Gohir.A10G178900.1,Gohir.A10G178900.2	462	473	363	434	634	596	668	900	278	427	730	1135	757	1069	321	365	938	1102	492	397	463	463	532	473	N	Down	0.948333	N	Down	0.648135	N	Up	0.769399	N	Down	0.468279	Y	Down	0.00120655	N	Down	0.0827683	N	Down	0.205232
AT1G22050.1	0.906167	1.38766	membrane-anchored ubiquitin-fold protein 6 precursor	Gohir.A06G039300.1,Gohir.D08G082400.1,Gohir.D05G232400.1,Gohir.A12G008900.4,Gohir.A12G008900.1,Gohir.A12G008900.3,Gohir.A12G008900.2,Gohir.A05G230100.1,Gohir.D06G038400.1,Gohir.D06G040300.1,Gohir.D08G137400.1	1330	2158	902	2080	1491	1844	997	1337	532	841	1392	1662	602	1166	730	860	1211	1428	1202	915	863	922	1409	1211	N	Down	0.193403	N	Down	0.00685423	N	Down	0.303028	N	Down	0.466893	Y	Down	0.00015413	N	Down	0.475528	N	Down	0.0644787
AT2G31570.1	1.84022	1.38565	glutathione peroxidase 2	Gohir.A09G168600.1	148	236	36	60	60	41	111	100	31	89	81	124	75	157	73	82	43	85	437	155	33	36	9	52	N	Down	0.25608	N	Down	0.195139	N	Up	0.255452	N	Up	0.886324	Y	Down	6.22e-05	N	Down	0.224485	N	Down	0.079919
AT5G59990.1	0.394631	1.38535	CCT motif family protein	Gohir.D05G099200.1,Gohir.D03G131400.1,Gohir.A03G036900.1,Gohir.D07G098900.1,Gohir.A07G094600.1,Gohir.A05G099300.1	378	94	269	227	775	187	234	264	178	305	465	428	139	195	434	557	307	280	103	30	135	88	90	120	Y	Up	0.000573456	N	Up	0.675803	Y	Up	1.48e-08	N	Down	0.769614	Y	Down	0.000154006	N	Up	0.755893	N	Down	0.358091
AT4G15680.1	2.93357	1.37851	Thioredoxin superfamily protein	Gohir.1Z068300.1,Gohir.A10G161400.1	234	234	1562	897	2768	2633	382	414	50	170	130	127	465	630	211	238	276	79	82	96	22	46	110	221	N	Equal	0.998093	N	Up	0.639184	N	Up	0.878144	N	Down	0.896958	Y	Down	2.92e-07	N	Up	0.96292	N	Down	0.411221
AT5G38410.1	0.661045	1.37811	Ribulose bisphosphate carboxylase (small chain) family protein	Gohir.A03G022400.1,Gohir.D03G146300.1	250	124	263	133	256	152	438	118	277	50	720	340	262	208	205	95	971	250	437	79	428	91	299	138	N	Up	0.0829172	N	Up	0.0973071	N	Up	0.0457011	N	Up	0.00812125	Y	Up	0	N	Up	0.0105675	N	Up	0.627179
AT3G47340.1	1.64791	1.37425	glutamine-dependent asparagine synthase 1	Gohir.A05G087200.2,Gohir.A05G087200.1,Gohir.A13G223900.1,Gohir.A09G088900.1,Gohir.D09G088800.1,Gohir.A05G087300.1,Gohir.A07G104800.1,Gohir.D13G228700.1,Gohir.D05G088300.1,Gohir.D05G088300.2,Gohir.A09G089100.1,Gohir.D09G089100.1,Gohir.D07G108800.2,Gohir.D07G108800.1	2726	1821	1873	1636	3961	2183	5481	7010	1749	2703	4534	4670	4467	6907	2182	2771	2638	5734	282	270	359	276	1312	2522	N	Up	0.264916	N	Up	0.707328	Y	Up	0.00359892	N	Down	0.532947	Y	Down	0.0001055	N	Down	0.941258	N	Down	0.0814862
AT2G21110.1	1.61441	1.36009	Disease resistance-responsive (dirigent-like protein) family protein	Gohir.A01G165000.1,Gohir.A04G008100.1,Gohir.A10G232200.1,Gohir.D05G379200.1,Gohir.D01G040700.1,Gohir.D05G379800.1,Gohir.A04G008500.1,Gohir.D04G164400.1,Gohir.A04G008200.1,Gohir.D01G037100.1,Gohir.A01G165100.1,Gohir.D01G156600.1,Gohir.A04G008400.1,Gohir.A01G046400.1,Gohir.A04G122300.1,Gohir.D05G379900.1,Gohir.D10G244800.1,Gohir.D04G167500.1,Gohir.A04G008000.1,Gohir.D05G380000.1,Gohir.A04G007800.1,…	1351	1142	426	421	370	225	297	334	97	343	249	142	703	769	166	524	269	164	1583	576	318	185	105	523	N	Up	0.650922	N	Up	0.98944	N	Up	0.0359484	N	Down	0.766495	Y	Down	0.0183272	N	Up	0.11005	N	Down	0.793879
AT1G16790.1	1.58281	1.35755	ribosomal protein-like protein	Gohir.A05G115400.1,Gohir.D05G115800.1	823	542	449	481	557	454	671	578	224	320	574	679	540	647	275	348	635	573	856	593	209	195	350	249	N	Up	0.321132	N	Down	0.814285	N	Up	0.345847	N	Up	0.787779	Y	Down	0.0100704	N	Down	0.766311	N	Down	0.528089
AT2G39500.1	1.55231	1.35718	hexose transporter	Gohir.D04G061900.1,Gohir.A05G350700.1	955	964	566	777	753	644	830	1155	283	417	725	581	1019	1023	278	374	764	963	671	530	367	323	428	511	N	Down	0.977509	N	Down	0.278041	N	Up	0.510926	N	Down	0.470322	Y	Down	0.00357632	N	Up	0.391269	N	Down	0.990319
AT4G37810.1	1.63041	1.35614	EPIDERMAL PATTERNING FACTOR-like protein	Gohir.A11G049400.1,Gohir.A06G027400.1,Gohir.D11G212300.1,Gohir.D05G217000.1,Gohir.A11G210800.1,Gohir.A05G213600.1,Gohir.D11G052900.1,Gohir.D06G024800.1,Gohir.D12G078200.1,Gohir.A10G074000.1,Gohir.A12G081600.1	296	1011	250	712	1190	1205	774	1226	250	648	640	1029	728	1547	452	421	1120	1035	1181	704	771	543	647	179	Y	Down	0.00204966	N	Down	0.0129428	N	Down	0.957663	N	Down	0.257797	Y	Down	2.08e-06	N	Down	0.0672869	N	Down	0.0167554
AT5G49525.1	0.82473	1.35178	transmembrane protein	Gohir.A11G274300.1,Gohir.D09G065600.1,Gohir.D10G180800.1,Gohir.D11G284500.1,Gohir.A10G174300.1	1361	2200	1475	1334	2079	2139	898	1173	507	832	1294	1754	1093	1997	931	794	2360	1921	1402	1101	1268	996	770	685	N	Down	0.289484	N	Up	0.859657	N	Down	0.901975	N	Down	0.509941	Y	Down	0.0143122	N	Down	0.631416	N	Down	0.034781
AT4G39700.1	2.37049	1.34771	Heavy metal transport/detoxification superfamily protein	Gohir.D03G044200.1,Gohir.A02G132800.1	3097	7102	1534	1469	2613	1188	12447	14504	2407	4413	6126	8940	10052	18187	2935	3149	8916	10354	3162	2392	726	466	221	27	N	Down	0.261531	N	Up	0.946583	Y	Up	0.000146422	N	Down	0.764299	Y	Down	0.00768567	N	Down	0.330854	N	Down	0.0169255
AT1G28330.5	0.0373237	1.34404	dormancy-associated protein-like 1	Gohir.D05G162500.1,Gohir.A06G129700.1,Gohir.A06G129700.3,Gohir.A05G159800.3,Gohir.D06G133900.1	26490	75071	42497	94979	80663	112216	29406	46688	28655	55677	72744	103090	15772	55446	49741	41150	85620	116684	13948	24421	32725	59669	72105	64051	N	Down	0.0219967	N	Down	0.0559265	N	Down	0.158706	N	Down	0.241234	Y	Down	2.58e-06	N	Down	0.146818	Y	Down	0.000130875
AT2G35760.1	2.69903	1.34368	Uncharacterized protein family (UPF0497)	Gohir.D10G008200.1,Gohir.A10G008400.2,Gohir.A10G008400.1,Gohir.A06G155300.1,Gohir.D06G161700.1	145	1237	120	626	317	823	1026	841	158	279	401	511	738	1021	196	264	272	418	701	862	158	237	156	157	Y	Down	0.00283169	Y	Down	0.00573835	Y	Down	6.31e-05	N	Up	0.773319	Y	Down	0.000105635	N	Down	0.368518	N	Down	0.297027
AT1G77920.1	0.217195	1.33703	bZIP transcription factor family protein	Gohir.A06G039900.1,Gohir.D02G082400.3,Gohir.A01G187100.2,Gohir.A01G187100.1,Gohir.D01G182600.1,Gohir.D01G182600.2,Gohir.A02G075300.2,Gohir.A02G075300.3,Gohir.A02G075300.1,Gohir.D06G040900.1,Gohir.D02G082400.1,Gohir.D02G082400.2	166	293	337	501	773	631	508	566	437	880	1104	1015	322	524	621	720	763	1115	439	353	430	397	721	586	N	Down	0.160175	N	Down	0.181558	N	Up	0.342919	N	Down	0.792999	Y	Down	9.93e-09	N	Up	0.735475	N	Down	0.105397
AT5G50810.1	2.05889	1.33646	translocase inner membrane subunit 8	Gohir.A12G192500.1,Gohir.D12G194600.1	9675	5585	5113	3268	3904	3056	3950	4692	948	1524	2394	3005	4691	5079	1271	1748	3986	3446	4763	2860	1493	1127	898	917	N	Up	0.270094	N	Up	0.470037	N	Up	0.347573	N	Down	0.839162	Y	Down	3.97e-05	N	Down	0.681338	N	Down	0.787369
AT2G03710.1	0.983264	1.32935	K-box region and MADS-box transcription factor family protein	Gohir.D13G084300.1,Gohir.D04G190300.1,Gohir.A04G145900.1	2089	1339	2327	1877	2054	1521	1457	1689	737	1129	1852	1890	592	1700	649	1157	1137	1588	451	18	542	25	243	17	N	Up	0.219803	N	Up	0.450946	N	Up	0.304802	N	Down	0.713496	Y	Down	0.0049699	N	Down	0.933712	Y	Down	0.00121899
AT3G63470.1	1.20454	1.32384	serine carboxypeptidase-like 40	Gohir.D08G162900.1,Gohir.A08G141700.1,Gohir.A07G115000.1,Gohir.A07G115100.1,Gohir.A05G200100.1,Gohir.D02G092800.1,Gohir.D07G119300.1,Gohir.A12G100500.1,Gohir.D05G078900.1,Gohir.D05G203400.1	246	729	59	467	203	418	348	546	151	565	378	717	144	368	218	238	325	958	205	356	166	458	315	509	N	Down	0.0607389	Y	Down	4.92e-10	Y	Down	0.00226479	N	Down	0.284188	Y	Down	0	N	Down	0.0240559	N	Down	0.00573303
AT3G01220.1	1.04182	1.31626	homeobox protein 20	Gohir.A05G364800.1,Gohir.A07G215100.1,Gohir.D04G050000.1,Gohir.D09G018800.1	16	90	18	68	65	137	105	247	51	118	127	108	42	137	38	39	75	106	317	308	228	406	270	289	Y	Down	0.00173372	N	Down	0.0014905	N	Down	0.00874692	N	Down	0.0646126	Y	Down	2.15e-05	N	Up	0.707791	N	Down	0.00991846
AT5G13810.1	1.08215	1.31288	Glutaredoxin family protein	Gohir.A10G183500.1,Gohir.A05G281400.1,Gohir.D10G190500.1,Gohir.D04G014700.1,Gohir.A05G401100.1,Gohir.A05G281400.2	1407	921	1221	806	927	768	1355	1076	640	460	1590	1073	898	1376	619	636	1601	1227	725	570	350	274	680	658	N	Up	0.245494	N	Up	0.152698	N	Up	0.370975	N	Up	0.640848	Y	Up	0.00756498	N	Up	0.163259	N	Down	0.112637
AT1G32900.1	0.7023	1.29828	UDP-Glycosyltransferase superfamily protein	Gohir.A12G241600.1,Gohir.D08G122000.1,Gohir.A09G187900.1,Gohir.D09G182700.1,Gohir.D12G242900.1,Gohir.A12G241600.2,Gohir.A08G109200.1	6713	5127	1856	3050	2090	2933	2522	3086	1550	3404	3812	3700	1526	3234	2247	3913	3327	4492	1654	411	1256	1015	1378	738	N	Up	0.453036	N	Down	0.0828766	N	Down	0.0969386	N	Down	0.611128	Y	Down	0.0197999	N	Up	0.902636	N	Down	0.108396
AT5G03850.1	1.97221	1.2949	Nucleic acid-binding, OB-fold-like protein	Gohir.D01G123400.2,Gohir.D01G123400.1,Gohir.A01G136300.3,Gohir.A01G136300.2,Gohir.A01G136300.1	34295	18446	18429	13200	18439	15451	20466	18730	5216	7232	12798	15501	28262	26800	5893	7394	18481	16102	23636	14997	10830	7372	4795	4842	N	Up	0.288278	N	Up	0.521118	N	Up	0.397934	N	Up	0.904742	Y	Down	0.00279538	N	Down	0.734779	N	Up	0.82882
AT4G15248.1	1.83147	1.29479	B-box type zinc finger family protein	Gohir.D04G146800.1,Gohir.D04G147300.1,Gohir.A04G107400.1	27	200	1696	382	791	759	573	719	161	63	395	270	575	938	219	332	945	468	1224	223	350	206	85	108	N	Down	0.114237	N	Up	0.0303343	N	Up	0.938862	N	Down	0.794425	Y	Up	0.00776555	N	Up	0.556433	N	Down	0.198835
AT3G21510.1	2.44929	1.29365	histidine-containing phosphotransmitter 1	Gohir.D05G287700.1,Gohir.A11G260800.1,Gohir.D13G178400.1,Gohir.D13G178400.2,Gohir.A05G082300.1,Gohir.D11G271200.1,Gohir.A13G172600.1,Gohir.D10G164000.1,Gohir.D09G233700.1,Gohir.A10G104700.1,Gohir.A09G232600.1,Gohir.A13G172600.4,Gohir.A13G172600.3,Gohir.A13G172600.2	2279	3142	1907	1743	5189	2842	8722	8216	1597	2118	3915	3175	5311	6919	1798	1477	3711	2814	3783	2591	1550	1922	1840	1380	N	Down	0.566207	N	Up	0.893563	Y	Up	0.0031546	N	Up	0.938311	Y	Down	0.0119081	N	Up	0.543936	N	Down	0.288514
AT1G60870.1	1.86473	1.29337	maternal effect embryo arrest 9	Gohir.D02G233200.1,Gohir.A03G211800.1,Gohir.A08G134100.1,Gohir.A01G000600.1,Gohir.A02G126300.1,Gohir.D01G000400.1	3175	4569	1813	2012	4459	2007	3642	4070	1000	1778	2451	2766	2146	3756	1172	1630	2475	2309	3227	2368	1075	1138	796	816	N	Down	0.372144	N	Down	0.869375	Y	Up	0.000353872	N	Down	0.877419	Y	Down	5.45e-07	N	Down	0.645217	N	Down	0.0281228
AT1G52560.1	0.622115	1.28894	HSP20-like chaperones superfamily protein	Gohir.D05G127000.1,Gohir.A05G126100.1	195	10	159	25	295	27	177	50	115	62	281	71	51	61	157	115	258	63	274	16	81	18	85	17	Y	Up	4.56e-09	N	Up	0.0143725	Y	Up	4.61e-10	N	Up	0.0133328	Y	Up	0.0324735	Y	Up	1.52e-05	N	Down	0.8362
AT1G10500.1	1.48004	1.28379	chloroplast-localized ISCA-like protein	Gohir.A10G084000.2,Gohir.A10G084000.1,Gohir.D10G104800.1	2000	2339	2656	2035	2806	2246	1604	1720	575	857	1400	1793	1296	2279	707	1022	1636	2055	1664	1809	1142	1433	1070	1331	N	Down	0.740052	N	Up	0.504012	N	Up	0.275904	N	Down	0.915888	Y	Down	0.0049602	N	Down	0.490823	N	Down	0.0302726
AT3G16150.1	1.506	1.28259	N-terminal nucleophile aminohydrolases (Ntn hydrolases) superfamily protein	Gohir.A06G021400.1,Gohir.A06G021400.2,Gohir.A05G262200.1,Gohir.A05G206000.1,Gohir.A05G262100.1,Gohir.D05G209300.1,Gohir.D05G264400.1,Gohir.D02G090200.1	678	471	402	214	160	392	2133	1331	751	503	1827	488	915	629	353	1038	901	678	3009	1579	1526	549	1093	298	N	Up	0.341857	N	Up	0.0393764	N	Down	0.0338399	N	Up	0.239424	N	Up	0.199133	Y	Up	0.000223087	N	Up	0.177558
AT2G27385.1	1.97535	1.26899	Pollen Ole e 1 allergen and extensin family protein	Gohir.D05G082600.1,Gohir.A05G079700.2,Gohir.A05G079700.1	583	7093	347	1773	1302	2545	20192	5218	5135	389	12375	1392	28516	20399	3623	599	14201	1314	9278	8966	4836	772	7950	142	Y	Down	0.00377677	Y	Down	0.000659543	Y	Down	0.00232555	N	Up	0.000900539	Y	Up	8.92e-06	Y	Up	3.44e-15	N	Up	0.538122
AT1G79660.1	1.33871	1.26473	ephrin-A3 protein	Gohir.A10G049000.1,Gohir.D06G146000.1,Gohir.A06G141700.2,Gohir.A06G141700.3,Gohir.A06G141700.1,Gohir.D10G049600.1,Gohir.D09G076100.1	3556	5067	2138	2493	4353	3172	3761	5118	1487	2084	3573	4857	4995	6976	1607	1690	3985	3895	3309	2927	2182	2008	1463	1278	N	Down	0.443918	N	Down	0.719376	N	Up	0.258066	N	Down	0.616243	Y	Down	0.00274352	N	Down	0.324089	N	Down	0.180941
AT5G20740.1	2.20151	1.26096	Plant invertase/pectin methylesterase inhibitor superfamily protein	Gohir.D05G036800.1,Gohir.D07G016400.1,Gohir.A05G035300.1,Gohir.A07G016600.1	957	6074	1023	3347	1707	3709	2401	3835	522	1824	1251	1211	1936	3677	607	1377	850	1464	2067	3123	757	1480	71	67	Y	Down	5.03e-06	Y	Down	5.17e-05	Y	Down	0.000167818	N	Down	0.239822	Y	Down	2.76e-06	N	Up	0.898242	N	Down	0.0122334
AT1G51410.1	1.00716	1.25884	NAD(P)-binding Rossmann-fold superfamily protein	Gohir.D05G072600.1,Gohir.A07G123500.1,Gohir.D07G127500.1,Gohir.A07G123600.1,Gohir.A05G069700.1	103	368	226	349	647	643	404	580	201	463	481	668	262	565	259	272	444	660	917	1037	405	625	522	570	Y	Down	0.00242876	N	Down	0.289271	N	Up	0.969101	N	Down	0.615468	Y	Down	5.79e-10	N	Down	0.206797	N	Down	0.0120598
AT4G39955.1	0.909802	1.25023	alpha/beta-Hydrolases superfamily protein	Gohir.D11G055000.1,Gohir.D12G086300.2,Gohir.D12G086300.1,Gohir.A12G088100.1,Gohir.A11G051600.1,Gohir.A11G051600.2	122	188	109	214	104	219	124	118	66	158	157	108	98	118	94	159	78	97	88	109	74	93	49	79	N	Down	0.298172	N	Down	0.0371198	Y	Down	0.00312953	N	Up	0.911905	Y	Down	8.21e-07	N	Up	0.245431	N	Down	0.671505
AT4G29080.1	1.8365	1.24917	phytochrome-associated protein 2	Gohir.D03G060400.1,Gohir.A05G025100.1,Gohir.A05G025100.2,Gohir.D05G026600.2,Gohir.D05G026600.1,Gohir.D05G132200.1,Gohir.D10G069200.1,Gohir.A05G127700.1,Gohir.A02G119500.1,Gohir.A02G119500.2,Gohir.D10G068500.1,Gohir.A05G025100.3	652	847	545	672	1520	927	3050	3666	854	2181	2030	2954	2462	4367	1391	2256	1755	2591	1852	2011	865	1857	1293	2003	N	Down	0.478152	N	Down	0.569519	N	Up	0.0179507	N	Down	0.642046	Y	Down	5.55e-16	N	Down	0.12603	N	Down	0.0240846
AT4G12970.1	3.10918	1.24171	stomagen	Gohir.A07G159700.1,Gohir.A11G141800.1,Gohir.D07G166700.1,Gohir.D11G148100.1,Gohir.D11G148100.2,Gohir.D07G203400.1	5795	8297	200	1844	200	344	1372	13482	159	1167	376	2393	2975	10665	418	244	910	1717	333	1065	101	68	7	7	N	Down	0.584565	Y	Down	0.000434817	N	Down	0.256636	N	Down	0.126508	Y	Down	6.26e-07	N	Down	0.0899336	Y	Down	6.45e-07
AT3G29170.1	1.2089	1.24033	transmembrane protein (DUF872)	Gohir.A11G070800.1,Gohir.D11G074700.2,Gohir.D11G074700.3,Gohir.D11G074700.1	1515	1334	1005	1147	1103	1127	1135	1484	491	651	1160	1212	888	1162	468	551	1145	1160	1058	655	866	635	758	640	N	Up	0.758582	N	Down	0.768111	N	Down	0.931556	N	Down	0.722238	Y	Down	0.0221556	N	Down	0.905819	N	Down	0.366843
AT5G50460.1	2.0001	1.23644	secE/sec61-gamma protein transport protein	Gohir.A11G064300.2,Gohir.D07G235700.1,Gohir.D10G079200.1,Gohir.A10G071900.1,Gohir.A05G338200.1,Gohir.D04G076600.1,Gohir.A11G064300.1,Gohir.D11G068600.2,Gohir.D11G068600.1,Gohir.A07G228600.1	22345	17299	11761	8865	14187	9850	14781	17132	3695	5166	8706	8452	11327	15883	3794	5449	10581	9171	12533	7831	6539	5044	4073	4035	N	Up	0.625726	N	Up	0.586787	N	Up	0.0858933	N	Down	0.864206	Y	Down	0.00228839	N	Up	0.943096	N	Down	0.171241
AT1G10480.1	0.955945	1.23474	zinc finger protein 5	Gohir.D02G166300.1	33	10	38	18	62	42	258	102	133	41	313	150	93	54	84	69	374	93	240	31	128	19	150	63	N	Up	0.08964	N	Up	0.300415	N	Up	0.242561	N	Up	0.112893	Y	Up	1.3e-09	N	Up	0.0121523	N	Up	0.268633
AT3G02910.1	1.39652	1.23078	AIG2-like (avirulence induced gene) family protein	Gohir.D03G054100.1,Gohir.1Z029600.1,Gohir.D08G240800.1,Gohir.A02G126900.1	262	403	1177	775	1180	1213	516	541	196	309	460	535	317	499	315	421	452	735	397	307	118	199	566	453	N	Down	0.272293	N	Up	0.374929	N	Down	0.893245	N	Down	0.947958	Y	Down	0.00110904	N	Down	0.665195	N	Down	0.13508
AT1G53540.1	1.40198	1.22492	HSP20-like chaperones superfamily protein	Gohir.A05G091600.1,Gohir.A07G022800.1,Gohir.A09G031600.1,Gohir.A07G102000.1,Gohir.D07G102100.1,Gohir.A07G097800.1,Gohir.A09G161800.1,Gohir.D07G026300.1,Gohir.D07G106100.1,Gohir.D09G031600.1,Gohir.D05G096400.1,Gohir.A08G159700.1,Gohir.A05G096200.1,Gohir.A07G069100.1,Gohir.D07G073500.1,Gohir.A07G101800.1,Gohir.D08G180100.1,Gohir.D09G157400.1	917	2104	1334	1421	1884	2450	1723	1611	652	1028	1524	1732	1508	2096	1108	1139	2831	1314	3820	2131	969	1243	1577	2353	N	Down	0.159623	N	Down	0.859646	N	Down	0.198914	N	Up	0.867617	Y	Down	0.000128619	N	Down	0.605331	N	Down	0.218449
AT1G66880.1	0.70955	1.21997	Protein kinase superfamily protein	Gohir.D12G053400.1,Gohir.D13G142400.1,Gohir.D13G142400.2,Gohir.A11G165500.2,Gohir.A11G165500.1,Gohir.A12G054600.1,Gohir.D11G171500.2,Gohir.D09G050400.1,Gohir.A09G049100.1,Gohir.D11G170900.1	33	145	34	73	74	141	139	93	85	145	198	230	82	103	63	66	332	415	100	82	136	95	142	176	Y	Down	0.0018376	N	Down	0.0547778	N	Down	0.0896946	N	Up	0.425841	Y	Down	0.00162044	N	Down	0.703253	N	Down	0.622282
AT5G18050.1	1.0973	1.21759	SAUR-like auxin-responsive protein family	Gohir.A03G200500.1	132	490	206	358	213	519	276	266	129	59	300	304	92	371	58	52	335	311	366	382	277	267	115	231	N	Down	0.0233513	N	Down	0.209053	Y	Down	8.8e-05	N	Up	0.95892	Y	Up	1.92e-05	N	Down	0.974754	Y	Down	7.78e-05
AT2G32650.1	1.97528	1.21437	RmlC-like cupins superfamily protein	Gohir.A07G186700.1,Gohir.D07G193200.1	349	399	259	427	367	515	405	365	103	171	239	354	308	487	124	155	276	400	437	558	156	207	178	196	N	Down	0.797	N	Down	0.406003	N	Down	0.226076	N	Up	0.874412	Y	Down	0.00173014	N	Down	0.245905	N	Down	0.132196
AT4G39730.1	2.16462	1.21308	Lipase/lipooxygenase, PLAT/LH2 family protein	Gohir.D12G096200.1,Gohir.A12G197500.1,Gohir.D12G200000.1	3106	838	2201	1768	2625	1076	1493	1415	333	687	772	832	1088	2035	643	1276	1266	1077	686	149	328	136	276	82	Y	Up	0.000300748	N	Up	0.554149	Y	Up	0.00154568	N	Up	0.89228	Y	Down	0.00189353	N	Down	0.872038	N	Down	0.0172507
AT5G55710.1	0.161155	1.21299	TIC 20-v-like protein	Gohir.D13G136400.1,Gohir.A13G133100.2,Gohir.A13G133100.1	231	406	161	452	371	429	246	498	220	313	510	544	323	518	234	239	536	642	514	804	345	411	319	371	N	Down	0.154281	Y	Down	0.000843766	N	Down	0.514958	N	Down	0.100926	Y	Down	0.0121715	N	Down	0.806938	N	Down	0.240567
AT5G61640.1	0.882892	1.21117	peptidemethionine sulfoxide reductase 1	Gohir.D07G059200.1,Gohir.A07G054800.1,Gohir.D07G059100.1	371	334	319	473	767	658	544	555	295	617	683	473	609	935	281	324	631	644	691	398	717	571	614	693	N	Up	0.785459	N	Down	0.298456	N	Up	0.476474	N	Down	0.958043	Y	Down	8.59e-09	N	Up	0.229906	N	Down	0.122593
AT3G19150.1	0.3254	1.20992	KIP-related protein 6	Gohir.D11G197900.1,Gohir.A10G092200.2	337	637	190	366	153	238	104	187	83	126	192	106	76	179	109	151	66	140	65	89	111	113	154	143	N	Down	0.1013	N	Down	0.0526765	N	Down	0.20399	N	Down	0.216527	Y	Down	0.0230874	N	Up	0.0607619	N	Down	0.196958
AT5G47730.1	1.55552	1.20985	Sec14p-like phosphatidylinositol transfer family protein	Gohir.A06G157100.2,Gohir.A06G157100.1	34	185	45	84	168	127	291	250	99	154	229	199	253	357	124	104	191	225	190	122	93	88	57	29	Y	Down	0.000665046	N	Down	0.092973	N	Up	0.263662	N	Up	0.725927	Y	Down	0.0072153	N	Up	0.669108	N	Down	0.279081
AT5G19650.1	0.408963	1.20847	ovate family protein 8	Gohir.D07G005800.1,Gohir.A05G259800.1,Gohir.D06G061200.1,Gohir.A07G006200.1,Gohir.D05G024800.1,Gohir.A05G023300.1	151	144	205	223	250	220	158	88	119	58	275	44	45	91	137	241	214	43	93	34	62	37	83	27	N	Up	0.917871	N	Down	0.787242	N	Up	0.582841	N	Up	0.2268	Y	Up	0.00011048	Y	Up	4.04e-08	N	Down	0.167957
AT1G49820.1	0.589861	1.19747	S-methyl-5-thioribose kinase	Gohir.A12G021500.1,Gohir.D12G022000.1,Gohir.A12G021600.1,Gohir.D12G022100.1,Gohir.A13G043900.1	739	481	628	567	1458	575	590	1233	392	790	899	1021	624	1268	525	658	748	1233	511	311	448	339	656	597	N	Up	0.249584	N	Up	0.748669	Y	Up	0.000700789	N	Down	0.0821633	Y	Down	1.44e-08	N	Down	0.613899	N	Down	0.00960082
AT4G13950.1	2.52217	1.19465	ralf-like 31	Gohir.A02G018700.1,Gohir.D02G022100.1	567	1316	360	866	435	1092	1034	866	180	258	412	391	1007	1204	214	273	457	390	1001	572	354	166	219	68	N	Down	0.126644	N	Down	0.040969	Y	Down	1.99e-05	N	Up	0.763462	Y	Down	0.0184927	N	Up	0.881619	N	Down	0.504895
AT2G19460.1	1.26345	1.18672	DUF3511 domain protein (DUF3511)	Gohir.A05G136300.1,Gohir.D05G138300.1	1113	1627	1430	1068	1243	1091	1390	1381	579	792	1318	1272	884	1773	772	981	1635	1431	1140	767	766	750	741	584	N	Down	0.420136	N	Up	0.378194	N	Up	0.589711	N	Up	0.989822	Y	Down	0.00951415	N	Up	0.92161	N	Down	0.00901386
AT3G05000.1	1.35548	1.18659	Transport protein particle (TRAPP) component	Gohir.D13G104100.2,Gohir.D13G104100.1,Gohir.A13G100500.1,Gohir.A13G100500.2,Gohir.A11G236600.1,Gohir.D11G247200.1	1236	1630	699	971	1070	984	1566	1639	612	810	1393	1408	1237	2053	655	747	1367	1358	1739	1338	938	771	834	786	N	Down	0.598732	N	Down	0.264889	N	Up	0.683881	N	Down	0.922628	Y	Down	0.0197806	N	Down	0.973819	N	Down	0.0529764
AT5G58570.1	2.47573	1.18623	transmembrane protein	Gohir.D05G108000.1,Gohir.A05G107800.1,Gohir.D04G133900.1,Gohir.A03G028000.1,Gohir.A04G094500.1	862	1131	425	521	1590	631	1958	2185	352	1045	801	1628	2498	3433	559	867	1318	1615	447	509	256	409	318	279	N	Down	0.463786	N	Down	0.57636	Y	Up	1.32e-05	N	Down	0.783208	Y	Down	0	N	Down	0.198411	N	Down	0.216071
AT2G38140.1	1.84067	1.18497	plastid-specific ribosomal protein 4	Gohir.D01G216000.1,Gohir.A01G226400.1	935	1498	871	1035	1642	1267	1139	1476	318	697	723	1177	592	1537	497	517	772	1234	1443	3498	628	1063	434	556	N	Down	0.345157	N	Down	0.721186	N	Up	0.209837	N	Down	0.709116	Y	Down	2.85e-08	N	Down	0.24246	Y	Down	0.000911254
AT5G64480.1	0.807355	1.1822	hypothetical protein	Gohir.D12G040700.1,Gohir.A12G031600.1	121	171	108	104	149	137	91	121	52	108	118	182	96	170	62	72	38	191	146	178	72	136	95	160	N	Down	0.433477	N	Up	0.918965	N	Up	0.775293	N	Down	0.620873	Y	Down	0.000166086	N	Down	0.170691	N	Down	0.233856
AT1G49410.1	2.0666	1.17953	translocase of the outer mitochondrial membrane 6	Gohir.A04G129300.2,Gohir.A04G129300.1,Gohir.A04G129200.1,Gohir.D04G174300.1,Gohir.D04G174400.1	13425	9940	9700	7084	8207	6680	10795	9385	2577	4007	5837	8226	10736	13220	3344	5000	8670	7264	9935	6445	3139	3274	2646	2670	N	Up	0.616086	N	Up	0.412956	N	Up	0.419232	N	Up	0.846638	Y	Down	6.78e-05	N	Down	0.418076	N	Down	0.399673
AT4G17350.1	0.699994	1.17699	auxin canalization protein (DUF828)	Gohir.A03G007700.1,Gohir.D03G163300.2,Gohir.D03G163300.1,Gohir.A08G169200.1,Gohir.D08G187600.1	1046	971	659	731	1823	1312	809	1047	498	854	1126	1065	314	806	962	953	1227	1030	1039	584	1749	1602	1434	725	N	Up	0.844056	N	Down	0.877844	N	Up	0.110549	N	Down	0.525908	Y	Down	9.96e-05	N	Up	0.825405	N	Down	0.0747526
AT3G55370.2	0.395301	1.17688	OBF-binding protein 3	Gohir.D03G126700.1,Gohir.A05G301500.1,Gohir.A05G096400.2,Gohir.D09G152200.1,Gohir.A03G041400.1,Gohir.A10G217400.1,Gohir.D10G226100.1,Gohir.A09G156900.1,Gohir.D05G301200.1	41	114	117	99	158	136	242	187	184	161	416	169	169	139	154	210	245	128	143	160	90	133	165	195	N	Down	0.030971	N	Up	0.605063	N	Up	0.706534	N	Up	0.563967	N	Up	0.460984	Y	Up	0.00163686	N	Up	0.596298
AT5G59080.1	0.424701	1.17623	hypothetical protein	Gohir.D05G092800.2,Gohir.D07G105300.1,Gohir.D07G105300.2,Gohir.A07G101300.1,Gohir.A07G101300.2,Gohir.A05G092000.2,Gohir.A05G092000.1,Gohir.D07G105300.3,Gohir.D05G092800.1	831	1696	135	540	702	906	749	1430	558	1340	1261	1573	646	1761	501	273	1274	1611	759	1494	1370	3332	3909	3583	N	Down	0.0598282	Y	Down	0.000291416	N	Down	0.520503	N	Down	0.112366	Y	Down	0.000295785	N	Down	0.375261	Y	Down	0.000398933
AT1G07650.2	0.748661	1.17489	Leucine-rich repeat transmembrane protein kinase	Gohir.D11G304500.1,Gohir.D09G003100.1,Gohir.D11G304300.1,Gohir.D11G304300.2,Gohir.A11G288600.1	262	1202	1014	1872	922	2121	867	1068	516	1765	1165	2128	940	1607	561	497	1156	3040	1304	808	1085	762	1343	1736	N	Down	0.0313997	N	Down	0.164361	Y	Down	0.000172373	N	Down	0.75417	Y	Down	3.59e-06	N	Down	0.185434	N	Down	0.0439993
AT2G22570.1	0.0975913	1.17154	nicotinamidase 1	Gohir.D11G216100.1,Gohir.A11G207200.1,Gohir.D12G017300.1,Gohir.A12G016700.1	215	305	2773	1802	7016	2908	1483	2132	1386	4329	3122	7389	1838	3233	2941	3268	3037	8570	1758	1260	2284	2386	6728	4675	N	Down	0.365526	N	Up	0.471038	Y	Up	0.0007077	N	Down	0.416115	Y	Down	2.63e-09	Y	Down	0.000618154	N	Down	0.0380314
AT2G42900.1	2.65344	1.16993	Plant basic secretory protein (BSP) family protein	Gohir.D04G036300.1,Gohir.A05G379200.1	56	83	37	19	128	33	302	372	48	109	108	159	219	326	60	73	135	211	119	154	49	67	8	8	N	Down	0.411957	N	Up	0.383446	Y	Up	0.000423641	N	Down	0.62808	Y	Down	2.5e-05	N	Down	0.22926	N	Down	0.229808
AT4G32870.1	0.59956	1.16829	Polyketide cyclase/dehydrase and lipid transport superfamily protein	Gohir.D13G193300.1,Gohir.A10G229100.1,Gohir.1Z070500.1,Gohir.D07G025300.1,Gohir.A13G186500.1	710	943	545	526	1076	1038	447	1249	295	749	663	1607	268	931	452	409	574	2171	793	1051	499	755	708	723	N	Down	0.546498	N	Up	0.958139	N	Up	0.865479	N	Down	0.389842	Y	Down	9.1e-11	Y	Down	0.000530078	Y	Down	2.23e-05
AT5G20160.1	1.69246	1.1682	Ribosomal protein L7Ae/L30e/S12e/Gadd45 family protein	Gohir.D08G259600.1,Gohir.A08G238900.1	4546	3159	2536	2414	2664	2162	3607	2875	1116	1567	2508	2795	3655	4058	1319	1619	2686	2770	4266	2721	1377	1142	1101	1051	N	Up	0.57063	N	Up	0.907174	N	Up	0.400365	N	Up	0.738567	Y	Down	0.00302777	N	Down	0.794839	N	Down	0.677375
AT5G53940.1	0.968195	1.16098	Yippee family putative zinc-binding protein	Gohir.A01G061300.2,Gohir.A01G061300.3,Gohir.D05G348000.1,Gohir.A01G061300.1,Gohir.A04G035400.1,Gohir.D01G047900.1	1049	1197	1464	1105	1392	1231	1301	1126	665	891	1487	1293	696	1126	897	1246	1393	1174	1293	654	953	712	812	605	N	Down	0.717335	N	Up	0.359711	N	Up	0.608236	N	Up	0.763088	Y	Down	0.0141613	N	Up	0.576869	N	Down	0.0787531
AT2G37060.1	0.787271	1.15607	nuclear factor Y, subunit B8	Gohir.A10G207900.1,Gohir.A05G298700.1,Gohir.D05G298400.4,Gohir.D05G298400.5,Gohir.D05G298400.1,Gohir.D05G298400.2	1344	714	886	560	868	486	1284	790	744	480	1658	1120	953	857	751	831	1654	777	921	505	792	357	632	413	N	Up	0.0828216	N	Up	0.115933	N	Up	0.00704419	N	Up	0.266856	Y	Up	0.000362286	N	Up	0.115577	N	Up	0.699347
AT5G20165.1	1.38253	1.15189	kish-A-like protein	Gohir.D02G150700.1,Gohir.A03G127300.1	2544	2178	1710	1521	1259	1255	1726	1540	662	864	1471	1215	1541	1933	766	1041	1393	1188	2322	1483	854	820	690	641	N	Up	0.765237	N	Up	0.727757	N	Up	0.985903	N	Up	0.834525	Y	Down	0.0256838	N	Up	0.671144	N	Down	0.394125
AT4G12320.1	0.980371	1.1481	cytochrome P450, family 706, subfamily A, polypeptide 6	Gohir.A05G067700.1,Gohir.A03G012400.1,Gohir.D03G157400.1,Gohir.A03G012200.1,Gohir.D03G157700.1,Gohir.A03G012300.1,Gohir.D03G157100.1,Gohir.D03G157300.2,Gohir.A12G264800.1,Gohir.D03G157200.1,Gohir.D11G007100.1,Gohir.D05G070700.2,Gohir.D05G070700.1,Gohir.D03G157000.1,Gohir.D03G157300.1,Gohir.D08G192000.1	74	297	79	268	74	357	73	183	37	217	82	179	68	177	40	77	75	182	259	300	109	201	216	485	Y	Down	0.00133723	Y	Down	0.000170005	Y	Down	3.41e-10	N	Down	0.060179	Y	Down	8.53e-12	N	Down	0.0172965	N	Down	0.0189609
AT1G62360.1	0.579597	1.14508	KNOX/ELK homeobox transcription factor	Gohir.D06G157300.1,Gohir.D10G010600.1,Gohir.A10G011000.1,Gohir.A05G173100.1,Gohir.A06G151100.1,Gohir.D05G176100.1	12	0	8	1	39	0	671	296	449	298	993	174	213	134	90	272	215	35	2	0	0	4	0	4	N	Up	0.00272184	N	Up	0.102916	N	Up	6.32e-05	N	Up	0.0532964	Y	Up	0.0018264	Y	Up	3.48e-09	N	Up	0.212552
AT3G51500.1	0.708257	1.14286	hypothetical protein	Gohir.D11G173600.2,Gohir.D07G081300.1,Gohir.D07G081300.2,Gohir.A11G167300.2,Gohir.A11G167300.3,Gohir.A11G167300.6,Gohir.A11G167300.5,Gohir.A11G167300.1,Gohir.A11G167300.4,Gohir.D11G173600.1	783	1072	761	1120	1225	1277	879	1083	538	815	1188	1267	585	892	591	663	954	1251	853	528	1051	902	1116	995	N	Down	0.400496	N	Down	0.367395	N	Down	0.848347	N	Down	0.605152	Y	Down	0.00059238	N	Down	0.79585	N	Down	0.130859
AT5G20500.1	2.06347	1.14041	Glutaredoxin family protein	Gohir.D08G091300.1,Gohir.D08G091300.2,Gohir.A08G081900.1,Gohir.A08G081900.2	4608	3509	2949	2038	2971	2409	3578	3982	856	1320	1887	2313	3692	4445	927	1265	2236	2128	3269	1903	1302	1336	923	996	N	Up	0.610776	N	Up	0.546917	N	Up	0.303341	N	Down	0.898961	Y	Down	0.000563772	N	Down	0.721158	N	Down	0.459784
AT3G50560.1	0.847997	1.1375	NAD(P)-binding Rossmann-fold superfamily protein	Gohir.D11G196900.1,Gohir.A10G092400.1,Gohir.A11G190200.1,Gohir.D10G095800.1	10	90	29	57	19	71	99	168	55	131	121	155	38	109	36	79	49	185	120	243	146	326	85	101	Y	Down	0.000849683	N	Down	0.117836	N	Down	0.00034771	N	Down	0.264846	Y	Down	4.3e-06	N	Down	0.439704	N	Down	0.0364943
AT3G55420.1	1.02323	1.13409	hypothetical protein	Gohir.D13G019900.1,Gohir.D10G228400.1,Gohir.A10G218800.1,Gohir.A13G019300.1	33	197	23	109	74	154	313	282	154	94	338	230	219	160	119	106	185	132	632	442	497	282	207	87	Y	Down	0.00014855	Y	Down	8.53e-05	Y	Down	0.00600397	N	Up	0.809559	Y	Up	0.00333101	N	Up	0.210907	N	Up	0.432944
AT4G30410.1	1.60881	1.1334	sequence-specific DNA binding transcription factor	Gohir.D08G097200.1	872	339	92	60	265	83	488	310	160	102	351	172	385	459	147	92	323	168	325	167	163	88	121	61	N	Up	0.0362805	N	Up	0.227154	Y	Up	4.95e-06	N	Up	0.28647	Y	Up	0.0059697	N	Up	0.0457391	N	Down	0.555256
AT5G61290.1	1.36923	1.12928	Flavin-binding monooxygenase family protein	Gohir.A12G180200.1,Gohir.D12G182900.1	11	43	117	41	422	163	124	528	48	334	105	562	22	506	163	163	93	670	56	64	33	38	15	4	N	Down	0.0352411	N	Up	0.237844	Y	Up	4.71e-05	N	Down	0.00971621	Y	Down	7.41e-06	Y	Down	8.55e-09	Y	Down	0.000292028
AT3G04730.1	1.51094	1.12642	indoleacetic acid-induced protein 16	Gohir.A11G248200.1,Gohir.D11G258600.2,Gohir.D08G261100.1,Gohir.D13G175300.1,Gohir.A13G169900.1,Gohir.A13G169900.2,Gohir.D11G258600.1,Gohir.A05G127100.1,Gohir.D05G128000.1,Gohir.A08G240500.1	4746	14334	2619	10259	5166	10644	8091	9435	2839	4682	6198	6120	4329	8641	2675	3477	4775	5444	7931	6482	5859	6256	8184	6202	Y	Down	0.00383332	Y	Down	5.62e-05	Y	Down	0.000387055	N	Down	0.696422	Y	Down	3.61e-05	N	Up	0.958025	N	Down	0.00850582
AT1G72680.1	0.843641	1.12576	cinnamyl-alcohol dehydrogenase	Gohir.D12G244500.1,Gohir.D12G244500.2,Gohir.A12G243500.2,Gohir.A12G243500.3,Gohir.A12G243500.1	333	304	289	302	581	316	463	365	258	388	563	571	294	481	319	331	557	679	389	368	280	262	429	333	N	Up	0.822314	N	Down	0.884975	N	Up	0.0533815	N	Up	0.572419	Y	Down	0.0188732	N	Down	0.968017	N	Down	0.109669
AT3G49870.1	1.6878	1.11776	ADP-ribosylation factor-like A1C	Gohir.A11G214700.1,Gohir.D13G042800.1,Gohir.A13G046900.1,Gohir.A02G151300.1,Gohir.D02G203900.1,Gohir.D03G029000.1,Gohir.A03G182200.1,Gohir.D11G208700.1	1541	2014	1300	1440	1871	1602	1875	2002	582	793	1263	1473	1638	2327	708	933	1250	1354	1740	1833	608	784	729	797	N	Down	0.601565	N	Down	0.784848	N	Up	0.449089	N	Down	0.897975	Y	Down	0.0109231	N	Down	0.580716	N	Down	0.174244
AT1G05420.1	2.73697	1.11548	ovate family protein 12	Gohir.A09G216300.1,Gohir.A08G065600.1,Gohir.D09G055700.1,Gohir.A09G056300.1,Gohir.D09G218700.1,Gohir.D08G074400.1	9	386	24	130	83	168	120	123	18	89	39	60	69	100	36	33	9	48	49	66	52	119	43	65	Y	Down	2.22e-12	Y	Down	1.2e-05	N	Down	0.0159301	N	Down	0.946002	Y	Down	3.12e-11	N	Down	0.51105	N	Down	0.469323
AT2G18300.2	2.07325	1.11548	basic helix-loop-helix (bHLH) DNA-binding superfamily protein	Gohir.A12G064500.2,Gohir.D12G112500.1,Gohir.A12G064500.3,Gohir.A12G064500.1,Gohir.A12G064500.4,Gohir.D12G064300.2,Gohir.D12G064300.1	113	421	29	99	73	182	202	215	48	124	104	106	115	129	46	41	86	107	193	242	152	197	131	141	Y	Down	0.00164681	Y	Down	0.00168469	Y	Down	0.000490462	N	Down	0.893783	Y	Down	6.75e-07	N	Down	0.962873	N	Down	0.757377
AT1G65450.1	1.28868	1.11407	HXXXD-type acyl-transferase family protein	Gohir.A08G227600.1	196	894	56	454	126	639	579	621	237	435	513	416	645	605	300	138	741	451	332	185	425	425	598	381	N	Down	0.0124843	Y	Down	2.69e-09	Y	Down	5.39e-12	N	Down	0.865556	Y	Down	0.00151163	N	Up	0.432956	N	Up	0.819979
AT2G37760.2	1.01436	1.11103	NAD(P)-linked oxidoreductase superfamily protein	Gohir.A09G153500.1,Gohir.D09G149200.1,Gohir.A11G327800.1	238	548	164	415	322	386	303	403	150	280	324	404	198	394	201	250	287	488	324	289	284	322	233	216	N	Down	0.034561	Y	Down	0.00282499	N	Down	0.418746	N	Down	0.511855	Y	Down	2.07e-05	N	Down	0.517724	N	Down	0.0340783
AT5G41761.1	1.65085	1.11028	hypothetical protein	Gohir.A08G033700.1,Gohir.D12G235800.1,Gohir.D08G044300.1,Gohir.A12G234700.1	46626	3193	4946	3936	2085	6444	1008	783	321	705	693	2038	756	1736	223	1813	871	3369	3101	3109	856	2316	1032	1832	Y	Up	0.00241434	N	Up	0.5492	Y	Down	0.000127636	N	Up	0.534903	Y	Down	0.0299279	N	Down	0.0362075	N	Down	0.0494905
AT2G04240.1	0.299846	1.10985	RING/U-box superfamily protein	Gohir.A07G193300.2,Gohir.D01G080200.1,Gohir.D01G080300.1,Gohir.A07G163300.2,Gohir.A07G088100.1,Gohir.A01G096100.1,Gohir.D07G170300.1,Gohir.A01G096000.1,Gohir.A11G147900.1,Gohir.D11G154700.1	981	819	472	602	392	601	389	633	316	437	682	620	669	864	394	835	828	630	1025	606	827	780	627	689	N	Up	0.632631	N	Down	0.414731	N	Down	0.0497726	N	Down	0.244158	Y	Down	0.0125422	N	Up	0.799984	N	Down	0.446042
AT5G04800.3	1.61298	1.10631	Ribosomal S17 family protein	Gohir.A07G223000.1	2913	1297	1066	958	1369	1036	1560	1182	510	691	1098	1062	1615	1799	622	783	1365	1238	2017	1510	621	675	493	550	N	Up	0.106497	N	Up	0.71852	N	Up	0.180754	N	Up	0.572704	Y	Down	0.0129945	N	Up	0.930784	N	Down	0.678314
AT3G50830.1	1.76565	1.10609	cold-regulated 413-plasma membrane 2	Gohir.A04G129400.1,Gohir.A04G129400.2,Gohir.D12G041800.1,Gohir.A11G044900.1,Gohir.D11G048400.1,Gohir.D04G174500.1,Gohir.A12G030600.2,Gohir.A12G030600.1,Gohir.D04G174500.2	1923	4334	1984	2709	1714	2505	2540	2958	747	1194	1608	1746	1920	4449	827	1196	1347	1812	3125	2949	1534	1974	1223	1196	N	Down	0.209763	N	Down	0.274683	N	Down	0.0646492	N	Down	0.790878	Y	Down	6.23e-05	N	Down	0.842623	N	Down	0.00259929
AT5G02420.1	0.53172	1.09686	cyclin-dependent kinase inhibitor SMR3-like protein	Gohir.D01G118400.1,Gohir.A04G082200.1,Gohir.D07G102400.1,Gohir.A07G105600.1,Gohir.A05G290700.1,Gohir.A09G156500.1,Gohir.D04G121000.2,Gohir.D04G121000.1,Gohir.A01G222700.1,Gohir.A05G393600.1,Gohir.D01G212200.1,Gohir.D05G291900.1,Gohir.A07G098000.1,Gohir.A05G084500.1,Gohir.A01G128800.1,Gohir.D07G109600.1,Gohir.D05G087300.1,Gohir.D03G126300.1,Gohir.D03G126300.2,Gohir.D04G021300.1,Gohir.A03G037600.1	1371	2828	740	1463	747	1394	1197	1524	828	543	1771	1148	1144	1411	690	416	1967	1090	2089	1544	1279	1075	1909	1037	N	Down	0.0984087	N	Down	0.0895015	Y	Down	0.00293928	N	Down	0.570788	Y	Up	0.000461513	N	Up	0.0814755	N	Down	0.427374
AT4G36470.1	1.43962	1.09592	S-adenosyl-L-methionine-dependent methyltransferases superfamily protein	Gohir.A12G063200.1,Gohir.A10G096300.1,Gohir.D11G180600.1,Gohir.D12G063000.1,Gohir.D10G091800.1	2843	379	1655	828	532	483	217	214	80	313	171	168	160	129	265	997	159	103	67	20	20	10	66	100	Y	Up	6.25e-08	N	Up	0.223326	N	Up	0.814351	N	Up	0.975151	Y	Down	4.02e-10	N	Up	0.92829	N	Up	0.664997
AT3G48480.1	1.07678	1.09427	Cysteine proteinases superfamily protein	Gohir.D13G208100.1,Gohir.A07G051500.2,Gohir.D13G208100.3,Gohir.D13G208100.2,Gohir.D13G208100.4,Gohir.A07G051500.1,Gohir.A07G051500.3,Gohir.A07G051500.5,Gohir.A07G051500.4,Gohir.A07G051500.7,Gohir.A07G051500.6,Gohir.A13G202800.2,Gohir.D07G055900.2,Gohir.D07G055900.3,Gohir.D07G055900.1,Gohir.A13G202800.1	438	540	161	187	350	323	656	708	311	141	664	333	277	556	180	122	590	316	378	285	125	101	220	115	N	Down	0.716453	N	Down	0.736956	N	Up	0.721978	N	Down	0.915872	Y	Up	0.00330752	N	Up	0.0158814	N	Down	0.0220868
AT3G50810.1	0.969194	1.09184	Uncharacterized protein family (UPF0497)	Gohir.D01G172400.1,Gohir.A10G094000.1,Gohir.D10G094100.1,Gohir.D05G346200.1,Gohir.D11G194500.1,Gohir.D06G092600.1,Gohir.A11G188000.1,Gohir.A01G181300.1	374	850	340	446	724	671	417	990	213	457	454	683	595	1172	294	320	440	750	345	369	264	453	331	392	N	Down	0.125209	N	Down	0.538846	N	Up	0.820208	N	Down	0.199383	Y	Down	1.92e-08	N	Down	0.263908	N	Down	0.0140602
AT3G12800.1	0.97837	1.0915	short-chain dehydrogenase-reductase B	Gohir.A08G232000.1,Gohir.D12G046300.2,Gohir.D12G046300.1,Gohir.D08G252400.1,Gohir.A12G047600.2,Gohir.A12G047600.1,Gohir.A04G050800.1	137	229	288	219	335	442	331	238	168	251	358	370	240	260	180	191	322	418	475	312	187	197	322	321	N	Down	0.211391	N	Up	0.373019	N	Down	0.253189	N	Up	0.451568	Y	Down	0.00606979	N	Down	0.911989	N	Down	0.81039
AT2G03710.2	0.68966	1.0902	K-box region and MADS-box transcription factor family protein	Gohir.A13G084600.1	1299	480	539	415	539	326	250	394	155	371	330	315	301	459	255	528	387	315	40	14	19	14	15	17	N	Up	0.00730737	N	Up	0.374679	N	Up	0.0689535	N	Down	0.291991	Y	Down	7.14e-10	N	Up	0.863695	N	Down	0.169681
AT1G75388.1	1.6931	1.08666		Gohir.A11G181900.1,Gohir.A06G007100.1,Gohir.A05G191000.1,Gohir.A12G062300.1,Gohir.D06G003400.1,Gohir.D11G188600.1,Gohir.A01G114200.1,Gohir.D01G102800.1,Gohir.D02G095800.1,Gohir.D12G062200.1,Gohir.D05G194400.1	8385	3813	5351	3254	4923	3045	9610	4849	2972	1338	6312	2277	1554	2954	2121	2775	3840	2648	6733	2678	2955	1101	3820	1225	N	Up	0.0273005	N	Up	0.0809201	N	Up	0.182856	N	Up	0.350519	Y	Up	1.8e-12	Y	Up	0.00203112	N	Down	0.108446
AT1G53670.1	0.209792	1.07635	methionine sulfoxide reductase B 1	Gohir.D08G253600.1,Gohir.A08G233400.2,Gohir.A08G233400.1	240	293	395	303	635	408	266	369	230	403	485	523	182	399	316	390	429	732	639	670	403	573	500	626	N	Down	0.618312	N	Up	0.383871	N	Up	0.0422372	N	Down	0.447298	Y	Down	3.22e-05	N	Down	0.777002	N	Down	0.0164747
AT5G19980.1	1.62293	1.07496	golgi nucleotide sugar transporter 4	Gohir.A13G198100.1,Gohir.D05G021400.1,Gohir.A05G020300.1,Gohir.D13G203600.1	378	331	227	225	212	186	462	506	150	215	316	306	573	685	129	188	278	415	517	468	195	205	154	160	N	Up	0.740829	N	Up	0.981024	N	Up	0.59166	N	Down	0.829948	Y	Down	0.0163904	N	Up	0.923778	N	Down	0.527791
AT3G13275.1	1.51531	1.07409	transmembrane protein	Gohir.D05G386700.1,Gohir.A04G003000.1,Gohir.D13G133100.1	397	683	389	917	513	745	1112	1399	389	282	819	486	1584	1327	365	343	585	689	938	932	448	525	348	331	N	Down	0.158282	Y	Down	0.00382888	N	Down	0.135572	N	Down	0.756983	Y	Up	0.0153152	N	Up	0.0452675	N	Up	0.50057
AT1G61050.1	1.52466	1.074	alpha 1,4-glycosyltransferase family protein	Gohir.D06G130500.1,Gohir.A06G125400.1,Gohir.A10G023700.1,Gohir.D10G024400.1	43	180	19	87	84	105	164	189	57	139	120	177	113	168	42	34	68	167	161	212	118	181	211	219	Y	Down	0.00204199	Y	Down	0.000296706	N	Down	0.43206	N	Down	0.743622	Y	Down	0.000530529	N	Down	0.287239	N	Down	0.338208
AT5G36110.1	0.153246	1.06088	cytochrome P450, family 716, subfamily A, polypeptide 1	Gohir.D13G120800.1,Gohir.D05G116200.1,Gohir.A13G118700.1,Gohir.D08G025500.1,Gohir.D06G186200.1,Gohir.D10G013700.1,Gohir.A06G179200.1,Gohir.D01G066000.1,Gohir.D13G122500.1,Gohir.A08G014900.1,Gohir.A05G115800.1,Gohir.A10G005500.1,Gohir.A13G094700.1,Gohir.D10G005500.1,Gohir.A01G078900.1	785	312	270	181	328	95	258	405	232	364	484	483	179	287	330	494	416	414	209	48	141	31	110	67	N	Up	0.0139686	N	Up	0.200077	Y	Up	5.23e-07	N	Down	0.292915	Y	Down	0.000916078	N	Up	0.99585	N	Down	0.163196
AT5G02550.1	1.54676	1.05929	hypothetical protein	Gohir.A04G080500.1,Gohir.D04G119600.1	7110	373	308	38	274	44	2124	724	727	49	1515	121	1755	1515	420	85	1811	191	617	135	364	30	464	51	Y	Up	0.00022677	N	Up	0.065297	Y	Up	1.34e-11	N	Up	0.00883935	Y	Up	1.34e-06	Y	Up	3.39e-11	N	Up	0.809205
AT4G13850.1	0.811187	1.05883	glycine-rich RNA-binding protein 2	Gohir.A02G019400.1,Gohir.A02G019400.2,Gohir.D10G138200.1,Gohir.A10G127800.1,Gohir.D02G022700.1,Gohir.D02G022700.3,Gohir.D02G022700.2	3180	2376	1604	2391	1428	1921	1602	1475	913	1414	1902	2523	1763	2246	1012	1451	2044	2648	2052	2168	1499	1508	1367	1422	N	Up	0.464664	N	Down	0.163429	N	Down	0.149966	N	Up	0.836709	Y	Down	0.00250293	N	Down	0.456425	N	Down	0.597894
AT2G37110.1	0.904515	1.05616	PLAC8 family protein	Gohir.D01G205100.1,Gohir.A01G216300.1,Gohir.D04G114800.1,Gohir.A11G324600.1,Gohir.A04G075700.1	1753	2534	2843	1906	2799	2326	2806	2668	1499	2108	3117	3776	2549	3617	1809	2629	3553	3529	3640	3083	2279	2605	2799	2896	N	Down	0.318896	N	Up	0.161722	N	Up	0.363453	N	Up	0.8993	Y	Down	0.00253717	N	Down	0.431122	N	Down	0.200663
AT5G59770.1	1.46116	1.04997	Protein-tyrosine phosphatase-like, PTPLA	Gohir.A03G038600.2,Gohir.A03G038600.1,Gohir.D03G129800.1	631	813	328	352	599	524	625	669	227	326	470	545	586	1209	262	211	545	601	571	648	233	212	283	208	N	Down	0.623648	N	Down	0.871672	N	Up	0.535539	N	Down	0.901164	Y	Down	0.00920348	N	Down	0.656295	N	Down	0.00843525
AT4G39300.1	1.00544	1.04959	envelope glycoprotein	Gohir.D12G028200.1,Gohir.D02G215600.1,Gohir.A12G028700.1	2215	1041	810	933	1030	817	1062	934	529	766	1095	1412	1245	1465	654	838	1046	1133	1483	1030	575	591	414	535	N	Up	0.0634178	N	Down	0.63249	N	Up	0.304289	N	Up	0.750404	Y	Down	0.00240437	N	Down	0.565619	N	Down	0.551568
AT5G50740.3	1.4107	1.04917	Heavy metal transport/detoxification superfamily protein	Gohir.A06G204300.2,Gohir.A12G190400.1,Gohir.D12G192700.1,Gohir.D12G192700.2,Gohir.D12G192700.3	1136	3133	603	1859	1877	2014	997	1261	375	815	776	957	416	858	443	482	422	916	668	207	1008	1062	927	782	N	Down	0.01089	Y	Down	0.000248764	N	Down	0.729695	N	Down	0.559709	Y	Down	1.19e-08	N	Down	0.536068	N	Down	0.107058
AT3G51730.1	1.11249	1.04801	saposin B domain-containing protein	Gohir.D10G117500.1,Gohir.A10G149300.1,Gohir.A10G149300.3,Gohir.A10G149300.2,Gohir.D02G005100.1,Gohir.A02G004800.1	3444	5976	3191	4025	5489	5757	4026	4098	1862	3004	3850	4367	2955	5521	2429	2598	4342	4380	3505	2826	2611	2838	4493	4238	N	Down	0.213897	N	Down	0.577457	N	Down	0.813355	N	Down	0.968405	Y	Down	1.91e-05	N	Down	0.603977	N	Down	0.0133881
AT3G02310.1	1.32548	1.04756	K-box region and MADS-box transcription factor family protein	Gohir.A09G243700.1,Gohir.D12G163000.1,Gohir.D07G186700.1,Gohir.D09G244400.1	5309	4564	3506	3113	4618	3619	1832	1293	731	1067	1511	605	1561	1271	1943	3004	2165	514	97	13	38	20	17	7	N	Up	0.674998	N	Up	0.675421	N	Up	0.229569	N	Up	0.385192	Y	Down	0.00132533	Y	Up	0.000352623	N	Up	0.434728
AT1G07770.1	1.69851	1.04711	ribosomal protein S15A	Gohir.A13G228600.1,Gohir.D13G234200.1,Gohir.D03G129400.1,Gohir.A07G095900.1,Gohir.D07G100300.1	14262	8222	7246	6207	7071	6218	7676	7538	2365	3535	4887	6088	8935	10197	2523	3542	5905	6050	10538	8171	3466	3820	1889	2195	N	Up	0.390144	N	Up	0.714561	N	Up	0.595796	N	Up	0.975962	Y	Down	0.00029624	N	Down	0.688966	N	Down	0.680658
AT5G10695.1	1.30738	1.03949	methionyl-tRNA synthetase	Gohir.D05G066600.1,Gohir.D05G066400.1,Gohir.A05G063800.1,Gohir.A05G064000.1	62	397	284	460	599	490	2319	1096	937	449	1926	1912	1647	1200	1149	591	1620	1253	1782	591	505	433	671	698	Y	Down	0.00478465	N	Down	0.109381	N	Up	0.354569	N	Up	0.187376	Y	Up	0.00177658	N	Up	0.979841	N	Up	0.38645
AT4G27380.1	1.40163	1.03906	hypothetical protein	Gohir.D01G055900.1,Gohir.A01G068600.1	1124	1162	1045	1084	750	902	1107	1048	419	597	861	1085	693	1024	469	522	790	759	962	658	605	422	632	604	N	Down	0.949932	N	Down	0.929282	N	Down	0.474853	N	Up	0.919301	Y	Down	0.00446409	N	Down	0.411393	N	Down	0.177057
AT2G43640.2	0.979929	1.03377	Signal recognition particle, SRP9/SRP14 subunit	Gohir.A02G091400.1,Gohir.D02G109200.1	2931	1368	1074	951	1071	880	1499	1124	760	459	1556	1064	1153	1521	567	588	1725	1079	1853	976	690	493	1017	844	N	Up	0.151904	N	Up	0.67423	N	Up	0.458468	N	Up	0.499622	Y	Up	3.95e-05	N	Up	0.128688	N	Down	0.364611
AT5G47060.1	1.18587	1.03333	hypothetical protein (DUF581)	Gohir.D03G169200.1,Gohir.D08G181500.1,Gohir.A09G197700.1,Gohir.A08G186800.1,Gohir.A08G161500.1,Gohir.A03G003200.1,Gohir.D12G214300.1,Gohir.D09G192300.1,Gohir.A12G211800.1	1718	1668	1829	2952	1315	1428	2093	2154	920	1633	1883	1783	1135	1427	1323	2285	1337	1691	1323	895	863	1035	1241	1223	N	Up	0.937662	N	Down	0.335018	N	Down	0.83444	N	Down	0.961052	Y	Down	6.58e-07	N	Up	0.861403	N	Down	0.389188
AT2G40200.1	1.0099	1.03145	basic helix-loop-helix (bHLH) DNA-binding superfamily protein	Gohir.D10G251600.1,Gohir.A10G239700.1,Gohir.A05G330900.1,Gohir.D04G069500.1	149	696	490	799	1395	1286	731	1140	363	768	742	1241	360	1314	534	488	860	1261	843	447	621	740	910	519	Y	Down	0.00396341	N	Down	0.451951	N	Up	0.694141	N	Down	0.274411	Y	Down	1.9e-08	N	Down	0.0425435	Y	Down	6e-06
AT1G26220.1	0.718818	1.02975	Acyl-CoA N-acyltransferases (NAT) superfamily protein	Gohir.A13G092700.1,Gohir.D13G090000.1	35	112	77	147	134	140	79	50	48	109	98	110	33	41	66	67	30	122	104	246	64	188	146	181	N	Down	0.0158762	N	Down	0.123977	N	Down	0.850409	N	Up	0.421581	Y	Down	0.0153875	N	Down	0.734586	N	Down	0.761938
AT4G23890.1	1.24298	1.02957	NAD(P)H-quinone oxidoreductase subunit S	Gohir.D04G065600.1,Gohir.A05G346600.1	276	254	326	201	1161	475	400	921	169	519	345	784	264	1179	212	217	352	954	772	1447	377	789	342	525	N	Up	0.838793	N	Up	0.441978	Y	Up	3.12e-05	N	Down	0.125035	Y	Down	1.7e-09	Y	Down	0.00195192	Y	Down	1.16e-05
AT1G17455.2	2.19907	1.02336	ELF4-like 4	Gohir.A05G032900.1,Gohir.A05G032900.2,Gohir.A05G032900.3,Gohir.D05G142700.2,Gohir.D13G196900.1,Gohir.D13G196900.2,Gohir.A10G053100.1	1482	1078	535	617	579	650	1125	879	245	379	498	472	619	1000	277	357	307	369	1395	998	457	469	767	419	N	Up	0.513583	N	Down	0.803132	N	Down	0.591904	N	Up	0.565833	Y	Down	0.00128025	N	Up	0.831523	N	Down	0.225773
AT5G04800.4	1.40762	1.02307	Ribosomal S17 family protein	Gohir.A10G102400.1,Gohir.A09G029000.1,Gohir.D07G229700.1	5390	3860	4234	3068	4680	3978	4526	4450	1706	2548	3467	4598	4209	4834	2214	2921	4544	4259	4146	3221	2176	2585	2534	2713	N	Up	0.352695	N	Up	0.300748	N	Up	0.422314	N	Up	0.976138	Y	Down	0.000352106	N	Down	0.24862	N	Down	0.580454
AT3G51895.1	1.90629	1.02251	sulfate transporter 3%3B1	Gohir.D10G150600.1,Gohir.A11G125200.1,Gohir.D12G003000.1,Gohir.A10G115900.1,Gohir.A12G003300.1,Gohir.D11G130400.1	32	136	1598	309	523	146	596	1243	159	613	323	784	485	1113	248	896	337	880	123	232	69	154	16	47	Y	Down	0.0028751	N	Up	0.00796459	Y	Up	5.12e-08	N	Down	0.073649	Y	Down	2.86e-09	Y	Down	0.0009059	N	Down	0.00295581
AT2G36930.1	0.686909	1.01653	zinc finger (C2H2 type) family protein	Gohir.A01G213500.1,Gohir.D01G202200.1	709	940	724	1018	1222	2024	1048	1073	651	935	1317	1917	975	1409	791	830	1554	1460	951	1029	682	981	1987	1550	N	Down	0.451017	N	Down	0.240255	N	Down	0.0189026	N	Down	0.954468	Y	Down	0.00244483	N	Down	0.130209	N	Down	0.280344
AT5G24690.1	0.752907	1.01594	plant/protein, putative (DUF3411)	Gohir.A12G032100.1,Gohir.D12G040200.1,Gohir.D12G040200.2,Gohir.A03G211300.1,Gohir.D02G232900.1	454	655	438	505	573	792	455	513	270	390	546	763	368	583	336	372	554	659	481	769	208	383	602	563	N	Down	0.336044	N	Down	0.626896	N	Down	0.130605	N	Down	0.776202	Y	Down	0.00567431	N	Down	0.196981	N	Down	0.118831
AT5G13070.1	1.14075	1.01424	MSF1-like family protein	Gohir.D05G071300.1,Gohir.A05G068300.1	1985	1100	810	742	1199	1033	1334	1013	605	785	1222	1463	960	1302	785	854	1544	1245	985	512	596	499	687	504	N	Up	0.113846	N	Up	0.798105	N	Up	0.563012	N	Up	0.565228	Y	Down	0.0312045	N	Down	0.470889	N	Down	0.255513
AT4G29400.1	0.481533	1.01355	oxidoreductase/transition metal ion-binding protein (DUF3531)	Gohir.A08G244600.1,Gohir.D08G265500.1	250	104	127	202	91	118	74	82	53	99	107	86	69	89	68	92	77	97	105	129	58	88	78	62	N	Up	0.0308675	N	Down	0.144891	N	Down	0.370856	N	Down	0.856489	Y	Down	0.00138828	N	Up	0.530676	N	Down	0.601645
AT5G02790.1	0.346721	1.01197	Glutathione S-transferase family protein	Gohir.A09G160500.1,Gohir.D09G156100.1,Gohir.D01G207200.1,Gohir.A01G218300.1,Gohir.A01G218400.1	1186	1481	1267	1618	2007	1421	763	809	600	1368	1210	1016	793	1138	1013	1897	1225	1265	2112	812	1322	914	1621	1823	N	Down	0.546513	N	Down	0.393719	N	Up	0.231989	N	Down	0.892696	Y	Down	0.000418144	N	Up	0.486235	N	Down	0.181752
AT1G23220.1	1.60382	1.00946	Dynein light chain type 1 family protein	Gohir.A01G149200.1,Gohir.D01G141500.1,Gohir.D07G045700.1,Gohir.D07G045700.2,Gohir.A07G041600.2,Gohir.A07G041600.1	106	151	151	79	106	94	231	252	76	138	153	137	236	228	59	104	149	130	354	181	83	117	67	36	N	Down	0.644709	N	Up	0.2347	N	Up	0.662344	N	Down	0.899057	Y	Down	0.000718505	N	Up	0.722039	N	Up	0.945532
AT3G50685.1	1.05377	1.0091	anti-muellerian hormone type-2 receptor	Gohir.A02G164600.1,Gohir.D03G015500.1	13	119	18	63	240	200	164	544	79	273	159	392	218	539	115	72	124	425	546	1189	147	473	95	209	Y	Down	0.000360594	N	Down	0.00317812	N	Up	0.60069	N	Down	0.256937	Y	Down	0.000344332	N	Down	0.0179951	N	Down	0.0597533
AT2G42910.1	0.824182	1.00869	Phosphoribosyltransferase family protein	Gohir.D04G036400.1,Gohir.A05G379100.1	1360	349	935	500	1166	480	733	699	414	580	833	745	704	805	588	988	790	720	595	307	281	220	303	261	Y	Up	0.000234746	N	Up	0.0332475	Y	Up	0.00464506	N	Up	0.907834	Y	Down	0.00712977	N	Up	0.663184	N	Down	0.627681
AT4G03140.1	0.835924	1.0036	NAD(P)-binding Rossmann-fold superfamily protein	Gohir.D08G080100.1,Gohir.A11G118300.1,Gohir.A08G071900.1,Gohir.D11G123200.1	491	459	120	132	155	169	714	346	400	285	802	318	450	567	325	254	773	311	317	155	246	94	152	74	N	Up	0.86082	N	Down	0.816234	N	Down	0.716663	N	Up	0.0852138	Y	Up	0.0139579	Y	Up	0.000520843	N	Down	0.602706
AT1G13245.1	1.39915	1.0027	ROTUNDIFOLIA like 17	Gohir.A12G170400.1,Gohir.D12G173600.1	6855	16941	2170	5866	4166	12970	8461	11055	3208	1794	6428	5753	7774	15741	2400	1078	11705	5741	8503	6619	4758	3619	4441	3688	N	Down	0.111338	N	Down	0.261241	Y	Down	3.86e-08	N	Down	0.690197	Y	Up	0.000871726	N	Up	0.721842	N	Down	0.00466813
AT3G06610.1	1.01873	1.00251	DNA-binding enhancer protein-like protein	Gohir.A01G034600.1,Gohir.A01G031000.1,Gohir.A02G054900.1,Gohir.D02G059900.1,Gohir.D02G059900.2	4715	2706	2245	1733	2231	2087	2326	2201	1148	1570	2300	2011	1870	2297	1451	1743	2695	1955	2589	1428	1319	1230	1323	1239	N	Up	0.184911	N	Up	0.425773	N	Up	0.745946	N	Up	0.916975	Y	Down	0.00617139	N	Up	0.606268	N	Down	0.438712
AT1G75270.1	1.74947	1.00041	dehydroascorbate reductase 2	Gohir.A10G211200.1,Gohir.D10G219500.1,Gohir.A05G351200.1,Gohir.D04G061500.1	5686	6030	3965	5338	6437	7848	11822	8966	3516	4565	7034	5786	8268	8147	4084	6074	5681	5361	7804	6146	2446	3652	1290	1238	N	Down	0.870821	N	Down	0.295065	N	Down	0.325914	N	Up	0.483341	Y	Down	0.0176164	N	Up	0.419061	N	Up	0.95217
AT5G28750.1	1.84728	1	Bacterial sec-independent translocation protein mttA/Hcf106	Gohir.A13G170100.1,Gohir.D13G175500.1	648	841	648	621	812	692	806	811	224	432	448	622	488	794	284	315	472	590	938	1536	343	583	344	401	N	Down	0.674848	N	Up	0.905482	N	Up	0.451708	N	Down	0.990903	Y	Down	1.01e-06	N	Down	0.325026	N	Down	0.085677
AT4G38160.2	0.273761	1	Mitochondrial transcription termination factor family protein	Gohir.D13G058000.1,Gohir.D13G058000.2,Gohir.A13G063900.1	57	113	38	92	105	108	81	119	67	114	134	130	93	95	81	80	137	147	167	393	66	116	94	100	N	Down	0.1396	N	Down	0.0195394	N	Down	0.898926	N	Down	0.448485	Y	Down	0.00340114	N	Up	0.919169	N	Down	0.954862
AT5G56980.1	0.669705	0.997431	cotton fiber protein	Gohir.A13G193300.1,Gohir.D07G011400.1,Gohir.A07G011600.1	22	96	231	144	312	205	447	477	281	482	561	321	364	441	370	428	475	423	734	303	777	373	618	450	Y	Down	0.00522244	N	Up	0.137716	N	Up	0.199745	N	Down	0.879103	Y	Down	3.47e-05	N	Up	0.038291	N	Down	0.532085
AT1G80180.1	0.134375	0.996114	hypothetical protein	Gohir.A10G075800.1,Gohir.A05G017400.1,Gohir.D05G126500.1,Gohir.D10G075600.1,Gohir.A05G125500.1	1113	2403	4053	3520	4989	6309	1428	1462	1301	1910	2595	2585	830	1598	1481	1640	2341	2799	1917	1479	1778	2791	4366	3779	N	Down	0.0860766	N	Up	0.768971	N	Down	0.245708	N	Down	0.953996	Y	Down	0.00489215	N	Up	0.988661	N	Down	0.014464
AT1G60970.1	1.79082	0.994299	SNARE-like superfamily protein	Gohir.A06G198100.1,Gohir.D06G205500.1,Gohir.A09G078300.1,Gohir.A09G078300.2,Gohir.D09G078800.1,Gohir.D09G078800.2,Gohir.A08G149300.1,Gohir.D08G170300.1	5751	5274	3189	2716	3221	2667	3948	3833	1141	1581	2273	2781	3604	4593	1192	1716	2191	2447	5072	3411	1522	1706	1308	1413	N	Up	0.864982	N	Up	0.620136	N	Up	0.437296	N	Up	0.949778	Y	Down	0.00434394	N	Down	0.587787	N	Down	0.334866
AT5G62360.1	2.43916	0.994036	Plant invertase/pectin methylesterase inhibitor superfamily protein	Gohir.A09G195000.1,Gohir.A12G220200.1,Gohir.A03G057800.1,Gohir.D09G189500.1,Gohir.D08G191400.1,Gohir.D12G222500.1,Gohir.D08G191600.1,Gohir.D03G160200.1,Gohir.A08G172800.1,Gohir.A03G014400.1,Gohir.D03G108200.1,Gohir.D09G189600.1,Gohir.D09G189400.1,Gohir.D08G191500.1,Gohir.D12G222400.1	727	6833	2671	10872	7822	22028	6573	9437	1212	4483	2414	3552	5530	13666	948	1885	2393	5838	12425	19315	7599	21658	14174	24126	N	Down	0.0178474	Y	Down	6.45e-06	Y	Down	0.000226733	N	Down	0.360005	Y	Down	0.00199772	N	Down	0.12219	Y	Down	0.000320509
AT1G53000.1	1.47131	0.993427	Nucleotide-diphospho-sugar transferases superfamily protein	Gohir.D05G357300.1,Gohir.A04G029700.1	456	449	261	299	328	350	305	328	110	166	219	328	222	348	122	150	301	359	395	241	145	123	204	185	N	Up	0.97848	N	Down	0.683115	N	Down	0.780059	N	Down	0.89712	Y	Down	0.010669	N	Down	0.159161	N	Down	0.258167
AT5G40150.1	1.89308	0.991387	Peroxidase superfamily protein	Gohir.D07G225000.1,Gohir.A07G217900.1	49	212	39	93	96	95	312	261	84	142	167	168	162	233	100	175	72	106	559	486	381	237	48	31	Y	Down	0.00486095	N	Down	0.0190097	N	Up	0.966814	N	Up	0.678949	Y	Down	0.0126603	N	Down	0.985816	N	Down	0.307894
AT5G67620.1	2.23575	0.982825	DUF4228 domain protein	Gohir.D11G209300.1,Gohir.D03G029500.1,Gohir.D03G029500.2,Gohir.A11G214100.1,Gohir.A02G150900.1	1014	383	313	467	791	667	796	1133	169	315	334	301	290	694	224	295	274	278	400	516	171	336	80	99	N	Up	0.00844556	N	Down	0.180335	N	Up	0.421372	N	Down	0.486993	Y	Down	1.3e-05	N	Up	0.701572	N	Down	0.00329311
AT1G65980.1	1.56788	0.972431	thioredoxin-dependent peroxidase 1	Gohir.A08G241900.1,Gohir.D05G026200.1,Gohir.A05G024700.1,Gohir.D05G131900.1,Gohir.D08G262700.1,Gohir.A05G132000.1	9456	9300	7890	7392	13420	10213	11669	12008	3936	6194	7723	11183	16100	19857	5824	7471	11864	11261	13360	9410	5369	4515	4063	4086	N	Up	0.963478	N	Up	0.819766	N	Up	0.28404	N	Down	0.946807	Y	Down	3.66e-05	N	Down	0.352897	N	Down	0.394465
AT3G01570.1	0.986128	0.968598	Oleosin family protein	Gohir.D05G256000.1,Gohir.A05G254400.1,Gohir.A09G028800.1,Gohir.D10G086700.1,Gohir.A10G102500.1,Gohir.A07G222700.1,Gohir.D07G229400.1,Gohir.D09G028300.1	9	24	16	26	35	15	414	96	209	30	409	61	115	107	118	42	363	55	1133	38	1405	29	272	11	N	Down	0.177473	N	Down	0.363982	N	Up	0.0561081	N	Up	0.00138254	Y	Up	0	Y	Up	0.000193379	N	Up	0.903789
AT4G34810.1	2.21004	0.967334	SAUR-like auxin-responsive protein family	Gohir.A13G098400.1,Gohir.A03G202400.1,Gohir.A03G201600.1,Gohir.D13G094300.1	360	675	48	217	163	556	310	646	67	152	131	431	213	512	65	104	92	270	389	740	246	285	131	174	N	Down	0.244124	N	Down	0.10819	Y	Down	3.38e-05	N	Down	0.475542	Y	Down	0.00467731	Y	Down	0.00153134	N	Down	0.0732161
AT1G55910.1	0.170959	0.96705	zinc transporter 11 precursor	Gohir.A01G090400.1,Gohir.A01G090400.2,Gohir.D13G137100.1,Gohir.A13G133700.1,Gohir.D01G075700.1,Gohir.D01G075700.2	178	414	180	387	299	615	349	423	310	838	606	1151	365	605	382	299	874	1974	410	496	437	713	469	821	N	Down	0.103209	N	Down	0.0189854	Y	Down	0.0011667	N	Down	0.694689	Y	Down	6.37e-09	N	Down	0.0122217	N	Down	0.0875933
AT5G08410.1	0.419104	0.963474	ferredoxin/thioredoxin reductase subunit A (variable subunit) 2	Gohir.D12G011800.1,Gohir.D12G011800.2,Gohir.A12G011400.1,Gohir.D02G191500.1,Gohir.A03G168400.1	309	768	1068	1019	1610	1607	829	1227	620	1121	1209	1626	715	1035	780	865	1199	1562	1200	1937	855	1545	1130	1472	N	Down	0.0200926	N	Up	0.869678	N	Up	0.989555	N	Down	0.458543	Y	Down	1.44e-06	N	Down	0.235	N	Down	0.175316
AT2G40610.1	0.831789	0.960254	expansin A8	Gohir.A13G081200.1,Gohir.D10G116700.1,Gohir.A10G148000.1,Gohir.D05G280000.1,Gohir.A10G179500.1,Gohir.D13G080900.1,Gohir.D13G241100.1,Gohir.A13G235400.1,Gohir.D10G116600.1,Gohir.A13G006600.1,Gohir.A05G278300.1,Gohir.D13G006800.1,Gohir.A05G403600.1,Gohir.D10G186200.1	3555	26373	630	5213	4445	6977	1310	7610	736	3150	1432	9891	977	8072	442	803	2711	10761	1684	3374	2470	8757	776	4835	Y	Down	0.00157576	Y	Down	5.73e-10	N	Down	0.0696244	N	Down	0.000142982	Y	Down	3.33e-16	Y	Down	1.39e-08	Y	Down	2.61e-07
AT4G14890.1	1.49185	0.958421	2Fe-2S ferredoxin-like superfamily protein	Gohir.D09G218400.1,Gohir.A09G216000.1	203	493	182	340	722	577	495	785	176	453	342	851	217	854	243	202	395	979	952	1932	367	756	339	576	N	Down	0.0271053	N	Down	0.153638	N	Up	0.294654	N	Down	0.585883	Y	Down	4.86e-12	Y	Down	0.00059276	Y	Down	0.000893093
AT1G14980.1	1.81511	0.957678	chaperonin 10	Gohir.D09G105500.1,Gohir.A08G008800.1,Gohir.A09G108200.1,Gohir.D08G018800.1	12960	4718	8688	4892	5259	4238	6999	5108	1989	2855	3863	4828	7620	7390	2661	3620	5100	4422	8856	3574	2462	1783	2067	1974	N	Up	0.0610392	N	Up	0.043681	N	Up	0.42607	N	Up	0.567972	Y	Down	0.00120452	N	Down	0.600064	N	Up	0.900987
AT5G09900.1	0.549627	0.957178	26S proteasome regulatory subunit, putative (RPN5)	Gohir.A08G225600.1,Gohir.D08G246000.1	2060	1886	1426	1180	1429	1465	2077	1820	1419	863	2755	2679	1397	2196	1467	1092	3080	2006	2441	1393	1010	712	2309	1328	N	Up	0.818883	N	Up	0.510417	N	Down	0.90409	N	Up	0.740802	Y	Up	1.75e-05	N	Up	0.909641	N	Down	0.0820887
AT5G05990.1	1.16046	0.956931	Mitochondrial glycoprotein family protein	Gohir.D04G064900.1	732	316	391	426	317	318	380	344	170	283	330	340	238	324	211	352	340	375	470	247	156	196	212	269	N	Up	0.0339297	N	Down	0.777752	N	Down	0.994872	N	Up	0.815917	Y	Down	0.000384747	N	Down	0.910907	N	Down	0.343497
AT1G56220.3	1.34024	0.953704	Dormancy/auxin associated family protein	Gohir.D11G309100.1,Gohir.A13G174700.2,Gohir.A13G174700.3,Gohir.D13G180500.3,Gohir.A11G294400.2,Gohir.D11G278700.2,Gohir.D11G278700.3,Gohir.D13G180500.2,Gohir.A11G294400.1,Gohir.A11G268700.1	906	4564	2343	4165	6978	11320	10543	14811	4164	7492	8065	12311	6494	11138	4740	3952	5917	10692	7815	9366	14829	32106	57596	41285	Y	Down	5.01e-05	N	Down	0.314159	N	Down	0.0167623	N	Down	0.388821	Y	Down	6.39e-07	N	Down	0.0800844	N	Down	0.0303112
AT1G32520.1	0.799701	0.952472	TLDc domain protein	Gohir.A08G158100.1,Gohir.D08G178400.1	39	251	105	144	459	194	188	353	108	374	209	420	124	296	210	129	187	456	309	457	151	271	188	238	Y	Down	5.78e-05	N	Down	0.637342	Y	Up	0.00305986	N	Down	0.427682	Y	Down	4.5e-08	N	Down	0.01997	N	Down	0.0140449
AT5G49800.1	2.06567	0.949626	Polyketide cyclase/dehydrase and lipid transport superfamily protein	Gohir.A10G157500.1,Gohir.A10G157500.2,Gohir.A10G157500.3,Gohir.A10G157500.4,Gohir.D05G163000.1,Gohir.A05G160300.1,Gohir.D10G083200.2,Gohir.D10G083200.1	464	659	111	163	246	204	427	639	102	236	197	377	271	570	121	304	218	318	277	238	244	242	76	86	N	Down	0.357412	N	Down	0.243774	N	Up	0.581016	N	Down	0.333942	Y	Down	9.76e-08	N	Down	0.0220509	N	Down	0.0143819
AT5G14070.1	1.53434	0.949374	Thioredoxin superfamily protein	Gohir.D12G145500.1,Gohir.D02G173300.1,Gohir.D04G139400.1,Gohir.A05G147000.1,Gohir.A04G100400.1,Gohir.D05G149500.1,Gohir.A12G140800.1,Gohir.D04G074700.1,Gohir.A07G231600.1,Gohir.D07G238800.1	11	24	19	18	51	32	336	65	116	76	224	56	309	98	132	140	278	67	1165	214	383	108	277	31	N	Down	0.288895	N	Up	0.864377	N	Up	0.160521	N	Up	0.000506045	Y	Up	0.0230032	Y	Up	3.99e-05	Y	Up	0.001321
AT3G13175.1	1.7396	0.948285	transmembrane protein	Gohir.D13G136800.1,Gohir.A01G091000.1,Gohir.D01G076300.1	250	857	539	687	1901	1735	2371	2063	710	1035	1370	1459	2300	2855	1018	1168	1344	1110	1595	1009	639	538	569	341	Y	Down	0.00210365	N	Down	0.405298	N	Up	0.658146	N	Up	0.726842	Y	Down	0.0128256	N	Down	0.800114	N	Down	0.512551
AT1G48910.1	1.32895	0.946229	Flavin-containing monooxygenase family protein	Gohir.A08G072200.1,Gohir.A08G072200.2,Gohir.A11G056900.1,Gohir.D08G137000.1,Gohir.D08G080400.1,Gohir.D11G061000.1,Gohir.A08G116100.1	582	44	989	159	812	202	412	244	164	236	316	382	271	210	205	880	259	412	473	309	513	494	311	380	Y	Up	3.51e-10	Y	Up	5.08e-09	Y	Up	0.00168002	N	Up	0.224418	Y	Down	0.0110344	N	Down	0.490195	N	Up	0.452426
AT5G58375.1	0.813587	0.945323	Methyltransferase-related protein	Gohir.D03G144900.1,Gohir.A03G023700.4,Gohir.A03G023700.2,Gohir.A03G023700.3,Gohir.A03G023700.1,Gohir.D03G144900.2	247	499	410	435	929	818	638	487	363	497	699	822	781	668	421	479	543	739	737	768	360	547	389	591	N	Down	0.0752793	N	Down	0.89124	N	Up	0.542937	N	Up	0.517371	Y	Down	0.014352	N	Down	0.626263	N	Up	0.578432
AT5G11740.1	1.54076	0.945198	arabinogalactan protein 15	Gohir.D05G045700.1,Gohir.D08G269800.1,Gohir.A05G044100.1,Gohir.D06G089300.1	9881	13072	6069	6071	6643	5247	8196	10188	2817	5433	5424	8916	10345	13068	2569	7604	4717	9886	8833	11343	4774	7143	1145	2045	N	Down	0.449845	N	Down	0.999381	N	Up	0.242985	N	Down	0.581015	Y	Down	0.000162065	N	Down	0.31211	N	Down	0.34464
AT5G58070.1	1.81345	0.944164	temperature-induced lipocalin	Gohir.A05G051200.1,Gohir.A07G026000.1,Gohir.D05G052700.1,Gohir.D07G029900.1	1274	12845	2166	6717	4623	13476	3796	6115	1080	1609	2078	3049	2532	8066	1402	1214	2288	3246	5815	2248	3290	2837	2641	2261	N	Down	0.00815824	N	Down	0.209401	Y	Down	2.06e-07	N	Down	0.47051	Y	Down	0.00294513	N	Down	0.117922	Y	Down	6.09e-06
AT5G08050.1	0.766801	0.942339	wiskott-aldrich syndrome family protein, putative (DUF1118)	Gohir.A07G068000.1,Gohir.D07G072600.1	238	652	614	589	1430	825	456	739	268	474	515	838	419	689	364	282	533	645	1279	1997	351	841	359	500	N	Down	0.0114768	N	Up	0.943064	N	Up	0.00857828	N	Down	0.485447	Y	Down	1.33e-05	N	Down	0.0606025	N	Down	0.0865217
AT3G25040.1	1.90071	0.940255	endoplasmic reticulum retention defective 2B	Gohir.D07G164000.1,Gohir.A02G021500.1,Gohir.A07G157600.1,Gohir.D02G025700.1,Gohir.D02G028000.1,Gohir.D02G028000.2,Gohir.D02G028000.3,Gohir.A10G125700.1,Gohir.D10G140900.1	2945	1919	1487	1053	1171	1012	1979	1865	530	832	1017	935	1405	1932	517	727	900	1017	2110	1464	628	609	455	579	N	Up	0.410373	N	Up	0.374972	N	Up	0.604224	N	Up	0.93372	Y	Down	0.000206833	N	Up	0.840397	N	Down	0.222568
AT3G12750.1	1.86836	0.93714	zinc transporter 1 precursor	Gohir.D01G085100.1,Gohir.A08G051100.1,Gohir.D06G110700.1,Gohir.A01G100600.1,Gohir.A08G050900.1,Gohir.D08G060800.1,Gohir.D01G131800.1	913	170	309	175	409	187	471	472	129	271	247	322	459	376	288	617	236	227	236	56	78	99	141	124	Y	Up	1.01e-05	N	Up	0.0658618	Y	Up	0.00155336	N	Down	0.991926	Y	Down	5.1e-07	N	Down	0.348853	N	Up	0.499913
AT1G24260.2	3.24576	0.936806	K-box region and MADS-box transcription factor family protein	Gohir.D02G147300.1,Gohir.A03G124900.1	6557	2917	3068	1376	1437	1141	332	323	35	308	67	151	154	76	27	2232	3	44	8	0	2	1	2	1	N	Up	0.0234378	Y	Up	0.00547606	N	Up	0.266465	N	Up	0.949083	Y	Down	3.28e-08	N	Down	0.0173779	N	Up	0.0911693
AT1G51100.1	0.446064	0.93587	potassium/sodium hyperpolarization-activated cyclic nucleotide-gated channel protein	Gohir.A13G141300.1,Gohir.D13G146000.1	167	300	222	391	188	272	94	170	69	167	132	256	72	109	87	117	110	208	202	430	111	329	181	311	N	Down	0.258663	N	Down	0.0629745	N	Down	0.118127	N	Down	0.219109	Y	Down	4.25e-07	N	Down	0.0287806	N	Down	0.581631
AT2G22170.1	1.89727	0.935374	Lipase/lipooxygenase, PLAT/LH2 family protein	Gohir.D03G036700.1,Gohir.D11G222800.1,Gohir.A02G143900.1,Gohir.A11G200200.1,Gohir.A12G093600.1	8756	1795	10049	3779	8665	2483	6165	3752	1655	3492	3165	2439	3691	4625	2472	5835	3518	3446	2999	871	1164	404	216	129	Y	Up	1.17e-05	Y	Up	0.000754851	Y	Up	0.00149483	N	Up	0.231755	Y	Down	0.00172143	N	Up	0.611694	N	Down	0.45612
AT1G52700.1	1.24701	0.9333	alpha/beta-Hydrolases superfamily protein	Gohir.A06G187100.1,Gohir.D06G193300.1,Gohir.D05G125700.1,Gohir.A05G124700.1,Gohir.A10G076600.1,Gohir.A10G076600.3,Gohir.A10G076600.2,Gohir.D10G074700.2	396	29	196	50	52	12	394	172	166	155	317	66	331	139	301	492	233	68	225	206	215	176	52	73	Y	Up	1.94e-09	Y	Up	9.04e-05	N	Up	0.000271014	N	Up	0.241171	N	Up	0.653456	Y	Up	7.38e-07	N	Up	0.133369
AT4G12520.1	3.3291	0.932096	Bifunctional inhibitor/lipid-transfer protein/seed storage 2S albumin superfamily protein	Gohir.A11G025800.1,Gohir.D10G197600.1,Gohir.D12G221700.1,Gohir.D08G189900.1,Gohir.D08G190000.1,Gohir.A12G219500.1	61	1107	38	433	113	485	2623	2045	261	209	498	114	2576	1476	183	626	747	145	678	635	190	378	36	30	Y	Down	0.000285499	Y	Down	0.0012614	N	Down	0.00887639	N	Up	0.532281	N	Up	0.116967	Y	Up	9.65e-05	N	Up	0.031323
AT5G55630.2	1.64105	0.92805	Outward rectifying potassium channel protein	Gohir.D13G136900.2,Gohir.A01G090800.1,Gohir.A06G156200.1,Gohir.D01G076100.1	257	472	174	425	443	551	577	600	185	421	352	480	568	742	242	251	356	416	497	345	204	211	149	94	N	Down	0.217034	Y	Down	0.00400966	N	Down	0.313613	N	Down	0.928041	Y	Down	8.03e-08	N	Down	0.339542	N	Down	0.343098
AT3G62370.1	0.653105	0.927488	heme binding protein	Gohir.D12G127500.1,Gohir.A07G129100.1,Gohir.D07G133500.1,Gohir.A12G123800.1	115	210	192	200	164	225	401	365	255	511	485	525	293	360	282	304	444	700	519	425	513	638	498	528	N	Down	0.145568	N	Down	0.892331	N	Down	0.189699	N	Up	0.827197	Y	Down	0.000717743	N	Down	0.75446	N	Down	0.515594
AT3G13200.1	0.118061	0.924309	Cwf15 / Cwc15 cell cycle control family protein	Gohir.A13G131100.1,Gohir.D13G134400.1,Gohir.D13G134400.2	1540	1936	1519	1404	1564	1507	2049	1662	1888	1282	3583	2850	1853	2274	2038	1744	4108	2333	3085	1695	2969	1696	5027	2675	N	Down	0.533209	N	Up	0.782227	N	Up	0.854577	N	Up	0.600528	Y	Up	0.00065383	N	Up	0.347885	N	Down	0.425777
AT3G23580.1	0.357552	0.918863	ribonucleotide reductase 2A	Gohir.A02G028500.1,Gohir.D02G036200.1	115	314	201	423	168	214	82	133	64	131	121	156	51	176	69	162	99	191	91	195	45	81	63	107	N	Down	0.0216129	N	Down	0.0155958	N	Down	0.453846	N	Down	0.334777	Y	Down	6.61e-05	N	Down	0.41965	N	Down	0.00395913
AT5G43940.1	0.334176	0.91647	GroES-like zinc-binding dehydrogenase family protein	Gohir.A07G203300.2,Gohir.A07G203300.1,Gohir.D07G159600.1,Gohir.D07G209500.1,Gohir.D07G209500.3,Gohir.D07G209500.2,Gohir.A07G153400.1	1119	1768	984	1410	2317	2171	1804	2401	1431	2425	2701	3533	1519	2711	1803	1648	2600	3688	1803	1561	1503	1557	2194	1664	N	Down	0.220336	N	Down	0.212598	N	Up	0.75002	N	Down	0.473448	Y	Down	3.03e-06	N	Down	0.271437	N	Down	0.024978
AT1G11840.6	1.80204	0.915876	glyoxalase/bleomycin resistance protein/dioxygenase superfamily protein	Gohir.D06G213900.1,Gohir.A06G207400.2,Gohir.D06G154700.1,Gohir.A06G207400.1	3803	5683	1385	2447	3061	3988	6772	5719	1942	2624	3664	4222	5913	7579	2488	2234	4163	4185	6108	4479	1948	2038	1342	1112	N	Down	0.357014	N	Down	0.224885	N	Down	0.192719	N	Up	0.754537	Y	Down	0.00704601	N	Down	0.66331	N	Down	0.318414
AT1G31200.1	1.78229	0.915731	phloem protein 2-A9	Gohir.D09G024500.1,Gohir.D06G145100.1,Gohir.A06G140900.1	648	1692	1398	1185	2742	3929	485	516	141	450	266	521	150	513	169	243	402	577	455	541	311	397	383	1046	N	Down	0.208855	N	Up	0.847442	N	Down	0.432404	N	Down	0.913765	Y	Down	1.55e-13	N	Down	0.0403232	Y	Down	0.000890773
AT1G78380.1	1.58145	0.913475	glutathione S-transferase TAU 19	Gohir.D07G183600.1,Gohir.D13G156700.1,Gohir.A04G047400.1,Gohir.A13G152300.1,Gohir.A13G152500.1,Gohir.D13G156800.1,Gohir.A07G176500.1,Gohir.D13G156900.1	14480	5429	18325	7624	14704	7056	8200	8295	2740	5133	5161	5486	5934	9440	3943	7739	6005	8284	7685	3405	4006	2490	1348	1485	N	Up	0.055454	Y	Up	0.00245154	N	Up	0.119387	N	Down	0.985518	Y	Down	0.000643799	N	Down	0.912207	N	Down	0.0623568
AT1G29290.1	1.22412	0.912537	B-cell lymphoma 6 protein	Gohir.D06G138900.1,Gohir.D05G156000.1,Gohir.D01G040000.1,Gohir.A01G049400.1,Gohir.A06G133800.1,Gohir.A05G153400.1	5	32	25	45	76	66	278	131	119	57	224	133	233	216	122	124	165	167	340	17	234	11	169	10	N	Down	0.237073	N	Down	0.173086	N	Up	0.847788	N	Up	0.187018	Y	Up	7.51e-05	N	Up	0.295887	N	Up	0.912178
AT2G22900.1	1.64725	0.906891	Galactosyl transferase GMA12/MNN10 family protein	Gohir.A11G213800.1,Gohir.D11G209600.1,Gohir.A12G077700.1,Gohir.A02G150500.1,Gohir.D03G029800.1,Gohir.D12G075900.2,Gohir.D12G075900.1,Gohir.A12G077700.2	435	495	96	223	185	237	426	639	136	389	255	338	300	505	110	268	144	371	492	490	207	227	90	76	N	Down	0.729198	N	Down	0.0102929	N	Down	0.300826	N	Down	0.330304	Y	Down	4.38e-05	N	Down	0.342719	N	Down	0.0881263
AT5G52190.1	0.381429	0.906891	Sugar isomerase (SIS) family protein	Gohir.D12G260100.1,Gohir.A12G258900.1	99	149	90	118	143	172	198	190	152	246	285	302	228	179	181	165	158	293	219	329	125	246	194	234	N	Down	0.337558	N	Down	0.509616	N	Down	0.451774	N	Up	0.927711	Y	Down	0.00116279	N	Down	0.833001	N	Up	0.496814
AT4G14723.1	1.35576	0.906565	EPIDERMAL PATTERNING FACTOR-like protein	Gohir.A03G182800.1,Gohir.D09G221100.1,Gohir.A09G218800.1,Gohir.D02G204400.1,Gohir.D10G151500.1,Gohir.A10G118700.1,Gohir.D09G220600.1	189	689	228	503	463	639	755	1290	295	507	553	489	717	863	368	396	504	447	435	362	196	229	285	185	N	Down	0.0352606	N	Down	0.00985416	N	Down	0.151346	N	Down	0.18942	Y	Down	0.010773	N	Up	0.641075	N	Down	0.549485
AT1G75500.2	1.20549	0.901921	Walls Are Thin 1	Gohir.A12G245400.1,Gohir.D06G002400.1,Gohir.A06G006500.1,Gohir.D05G192300.1,Gohir.A01G113600.1	247	432	717	393	231	171	1386	1028	601	459	1123	385	986	594	645	1328	495	353	1355	2796	676	1742	386	937	N	Down	0.154681	N	Up	0.14529	N	Up	0.531864	N	Up	0.458444	N	Up	0.249397	Y	Up	4.49e-05	N	Up	0.0670649
AT1G24625.1	0.699695	0.899773	zinc finger protein 7	Gohir.A10G090500.1,Gohir.D10G097400.1,Gohir.A05G206800.1,Gohir.D13G043500.1,Gohir.D05G210200.1,Gohir.A13G044400.1	312	122	493	179	1058	289	242	350	149	243	278	601	260	364	235	308	432	483	418	323	433	418	603	407	N	Up	0.0193473	N	Up	0.0079661	Y	Up	4.23e-09	N	Down	0.395331	Y	Down	0.00101247	N	Down	0.00439924	N	Down	0.396722
AT3G28857.1	3.32331	0.899473	basic helix-loop-helix (bHLH) DNA-binding family protein	Gohir.A12G165800.1,Gohir.D04G049800.1,Gohir.A09G018900.1,Gohir.D13G073000.1,Gohir.D07G221900.1,Gohir.D11G033500.1,Gohir.D09G018300.1,Gohir.A13G073000.1,Gohir.D09G018500.1,Gohir.A09G019100.1,Gohir.A05G365000.1,Gohir.A07G214900.1,Gohir.D12G169200.1	594	10313	77	2537	727	7638	1041	4835	104	558	194	1918	1077	6102	102	327	162	817	2303	2598	721	729	214	296	N	Down	0.019192	Y	Down	0.00454293	Y	Down	2.98e-05	N	Down	0.130705	Y	Down	2.22e-16	N	Down	0.100839	Y	Down	7.33e-11
AT1G14890.1	2.34816	0.897152	Plant invertase/pectin methylesterase inhibitor superfamily protein	Gohir.D01G142600.1,Gohir.A03G119300.1,Gohir.1Z043400.1,Gohir.D02G142700.1	134	286	169	54	147	31	555	357	109	284	203	213	377	274	39	543	90	334	142	98	25	28	16	9	N	Down	0.0647862	N	Up	0.0133938	N	Up	0.0110795	N	Up	0.294992	Y	Down	2.16e-10	N	Down	0.879408	N	Up	0.316787
AT3G62810.1	1.27068	0.894574	complex 1 family protein / LVR family protein	Gohir.A08G076000.1,Gohir.D08G085400.1	1182	893	750	748	908	770	719	659	298	414	554	577	581	688	410	473	859	585	951	709	201	236	303	387	N	Up	0.475141	N	Up	0.995934	N	Up	0.529343	N	Up	0.864792	Y	Down	0.0129869	N	Down	0.88275	N	Down	0.657265
AT1G13870.1	0.221578	0.893523	KTI12-like, chromatin associated protein	Gohir.A03G103900.1,Gohir.D02G129100.1	776	551	733	498	790	635	590	526	506	383	940	864	422	594	649	512	987	710	486	398	330	250	518	362	N	Up	0.355263	N	Up	0.188654	N	Up	0.308839	N	Up	0.781971	Y	Up	0.0273721	N	Up	0.741818	N	Down	0.244159
AT1G48330.1	3.20387	0.893085	SsrA-binding protein	Gohir.A01G036400.1,Gohir.D01G023700.1	2287	4136	62	223	181	281	129	1083	14	157	26	157	186	941	21	42	93	157	208	425	34	83	5	29	N	Down	0.283484	N	Down	0.0231584	N	Down	0.342501	N	Down	0.0299971	Y	Down	1.15e-12	N	Down	0.0619571	N	Down	0.0172898
AT1G05810.1	0.567685	0.887873	Rab GTPase-like A5A protein	Gohir.A02G013300.1,Gohir.D02G014100.1,Gohir.D07G166600.1,Gohir.D10G130800.1,Gohir.A07G197200.1,Gohir.D07G203600.1	923	867	478	462	735	527	664	1161	448	1215	829	1802	566	1861	524	902	1165	1760	845	683	440	519	606	577	N	Up	0.868708	N	Up	0.908325	N	Up	0.1195	N	Down	0.172208	Y	Down	1.11e-16	N	Down	0.0206001	Y	Down	1.29e-05
AT1G27300.1	0.0931094	0.885667	transmembrane protein	Gohir.A04G140400.1,Gohir.A03G124600.1,Gohir.D02G147600.1,Gohir.D04G183600.1	43	313	88	382	238	431	224	248	210	335	388	456	36	259	204	130	280	530	254	314	439	639	611	735	Y	Down	0.000639889	Y	Down	5.14e-06	N	Down	0.00869838	N	Down	0.825905	Y	Down	0.00199919	N	Down	0.543902	Y	Down	2.78e-06
AT1G19130.1	1.13823	0.883355	RmlC-like jelly roll fold protein	Gohir.D05G035900.1,Gohir.D06G077100.2,Gohir.A05G034500.2,Gohir.A05G034500.1,Gohir.D06G077100.1,Gohir.A06G078100.1	3635	1323	3392	2042	2207	1427	1587	1164	721	1110	1330	1295	1785	1864	1231	2401	1562	1276	1757	1084	834	666	902	848	N	Up	0.0435186	N	Up	0.0761314	N	Up	0.17497	N	Up	0.441797	Y	Down	0.000239406	N	Up	0.93389	N	Down	0.868733
AT5G01340.1	0.831602	0.881123	Mitochondrial substrate carrier family protein	Gohir.A10G196500.1,Gohir.D10G203600.1,Gohir.A09G174600.1	390	337	502	213	473	263	315	445	177	250	326	347	246	293	230	303	319	320	252	188	164	103	216	179	N	Up	0.707741	Y	Up	0.00474667	N	Up	0.00912632	N	Down	0.567571	Y	Down	0.0165443	N	Down	0.820698	N	Down	0.591385
AT3G55370.1	1.04654	0.876618	OBF-binding protein 3	Gohir.D13G020100.1,Gohir.A08G000200.1,Gohir.D08G011200.1,Gohir.A13G019500.1,Gohir.A05G096400.1	24	182	42	167	115	286	126	123	61	121	112	172	74	130	55	103	54	117	78	111	40	53	74	72	Y	Down	2.05e-05	Y	Down	0.00220954	Y	Down	0.000196663	N	Up	0.953456	Y	Down	0.000231169	N	Down	0.166799	N	Down	0.1924
AT3G02870.1	1.83701	0.870419	Inositol monophosphatase family protein	Gohir.A05G175000.1,Gohir.A10G008700.1,Gohir.D05G178000.1,Gohir.A05G175000.2,Gohir.D10G008400.1	1505	972	601	462	476	320	811	868	227	347	415	510	715	961	240	337	475	796	944	758	211	353	173	144	N	Up	0.230466	N	Up	0.373712	N	Up	0.0755828	N	Down	0.908286	Y	Down	0.00200298	N	Down	0.55963	N	Down	0.279719
AT2G38050.1	1.10692	0.869416	3-oxo-5-alpha-steroid 4-dehydrogenase family protein	Gohir.A04G088000.1,Gohir.D04G128400.1	44	63	33	44	64	39	112	116	52	93	95	78	108	89	64	90	67	103	46	82	72	124	75	71	N	Down	0.460399	N	Down	0.482055	N	Up	0.398671	N	Down	0.943299	Y	Down	0.00429128	N	Up	0.597585	N	Up	0.652409
AT4G34190.1	1.30514	0.869039	stress enhanced protein 1	Gohir.D02G207500.1,Gohir.A03G186700.1	193	702	414	480	815	986	299	651	121	318	221	356	259	811	153	171	167	305	908	1766	328	830	338	437	N	Down	0.106163	N	Down	0.777504	N	Down	0.365756	N	Down	0.338962	Y	Down	1.85e-07	N	Down	0.0906755	Y	Down	0.000126775
AT4G05000.2	0.801329	0.865746	Vacuolar protein sorting-associated protein VPS28 family protein	Gohir.D09G070800.2,Gohir.A06G209300.1,Gohir.1Z056600.2,Gohir.A05G164900.1,Gohir.D10G021100.1,Gohir.D06G211700.2,Gohir.1Z056600.1	324	186	257	215	426	164	657	422	377	200	687	400	608	469	372	294	647	391	655	144	225	112	292	159	N	Up	0.159373	N	Up	0.570774	Y	Up	4.11e-05	N	Up	0.290405	Y	Up	3.96e-06	N	Up	0.0403749	N	Up	0.371396
AT1G10210.2	0.0971879	0.862999	mitogen-activated protein kinase 1	Gohir.A03G079800.1,Gohir.A05G191100.1	227	348	215	435	386	453	307	430	287	488	522	616	326	518	351	319	416	612	327	357	320	292	565	459	N	Down	0.275044	N	Down	0.0206549	N	Down	0.466768	N	Down	0.43045	Y	Down	4.57e-05	N	Down	0.526635	N	Down	0.126146
AT1G73165.1	1.07485	0.861215	CLAVATA3/ESR-RELATED 1	Gohir.A10G030700.1,Gohir.D05G159500.1,Gohir.D10G031600.1,Gohir.D05G344900.1	13899	980	962	82	1139	8	356	382	169	337	307	696	631	318	552	751	953	809	0	0	0	0	9	5	Y	Up	3.49e-07	Y	Up	2.87e-09	Y	Up	1.33e-11	N	Down	0.866251	Y	Down	7.56e-06	N	Down	0.0125269	N	Up	0.593842
AT4G21860.1	1.02798	0.859669	methionine sulfoxide reductase B 2	Gohir.A03G212400.1,Gohir.D09G233200.1,Gohir.D12G040900.1,Gohir.A09G232100.2	1005	751	598	714	933	747	781	603	383	640	695	606	490	554	461	629	632	615	744	552	603	585	595	653	N	Up	0.427881	N	Down	0.536996	N	Up	0.289394	N	Up	0.528234	Y	Down	6.75e-05	N	Up	0.597982	N	Down	0.669647
AT4G31985.1	1.45242	0.85567	Ribosomal protein L39 family protein	Gohir.D07G028600.1,Gohir.A05G050200.1,Gohir.A08G251100.1,Gohir.D08G272600.1,Gohir.A13G185400.1,Gohir.A07G025100.1,Gohir.D05G051800.1,Gohir.D13G191900.1	47149	28004	25959	19953	25636	23237	29307	24733	10709	14325	19379	25363	43111	39830	12864	16194	32029	24088	37963	24971	18290	12644	9598	9833	N	Up	0.367135	N	Up	0.463368	N	Up	0.688056	N	Up	0.776984	Y	Down	0.00733679	N	Down	0.589733	N	Up	0.746914
AT2G04700.1	0.693308	0.855428	ferredoxin thioredoxin reductase catalytic beta chain family protein	Gohir.D09G023800.1,Gohir.A07G217600.1,Gohir.D07G224700.1,Gohir.A09G024500.1	1007	1326	998	1463	1512	1306	1009	1172	624	919	1129	1201	678	1218	770	842	1051	1498	1761	2529	1203	2030	1159	1355	N	Down	0.457215	N	Down	0.185923	N	Up	0.478002	N	Down	0.710241	Y	Down	0.00125817	N	Down	0.805899	N	Down	0.0364361
AT4G37680.1	0.548983	0.852333	heptahelical protein 4	Gohir.D11G209500.2,Gohir.D11G209500.1,Gohir.A11G048700.2,Gohir.A11G048700.1,Gohir.A11G213900.2,Gohir.A11G213900.3,Gohir.A11G213900.1,Gohir.D11G052300.3,Gohir.D11G052300.2,Gohir.D11G052300.1	407	383	499	340	462	417	594	397	406	263	733	511	444	539	399	428	611	516	565	359	288	204	374	298	N	Up	0.876251	N	Up	0.199749	N	Up	0.64345	N	Up	0.334113	Y	Up	0.00105066	N	Up	0.165546	N	Down	0.513721
AT1G52340.1	1.15899	0.851688	NAD(P)-binding Rossmann-fold superfamily protein	Gohir.D01G193200.1,Gohir.D01G193000.1,Gohir.D01G193300.2,Gohir.D01G193300.1,Gohir.A01G203600.1,Gohir.D10G211100.1,Gohir.A01G203900.1,Gohir.D09G132800.1,Gohir.A01G203100.1,Gohir.A13G013300.2,Gohir.A01G203000.1,Gohir.D13G014400.1,Gohir.A01G203800.1,Gohir.A01G203700.1,Gohir.D11G337500.1,Gohir.A09G142000.1,Gohir.A09G142200.1,Gohir.A13G013300.1,Gohir.A01G203500.1,Gohir.A09G137400.1,Gohir.A01G203300.1	2131	4336	1193	1391	1757	2258	1840	2098	824	5774	1487	1914	1971	3707	1040	1816	1306	1845	6232	3153	1388	3002	1589	8030	N	Down	0.0577323	N	Down	0.618806	N	Down	0.220368	N	Down	0.823368	Y	Down	0.00423285	N	Down	0.307198	N	Down	0.0178782
AT2G33510.1	1.48954	0.847997	ATP-dependent RNA helicase	Gohir.A12G140400.1,Gohir.D02G014400.1,Gohir.D12G145000.1	169	265	138	204	329	327	351	486	125	223	225	326	214	253	178	244	134	242	293	550	88	264	185	268	N	Down	0.265923	N	Down	0.217999	N	Up	0.974901	N	Down	0.445538	Y	Down	0.000167914	N	Down	0.189364	N	Down	0.744892
AT3G15095.1	0.745954	0.841302	Serine/Threonine-kinase pakA-like protein	Gohir.D08G032400.1,Gohir.A08G021600.1,Gohir.A01G060200.1,Gohir.D01G046700.1,Gohir.A13G147400.1	67	322	59	230	154	322	161	276	96	193	172	157	72	148	99	123	65	116	170	327	180	250	264	260	Y	Down	0.000327547	Y	Down	6.71e-05	Y	Down	0.0019676	N	Down	0.235168	Y	Down	1.26e-05	N	Up	0.802492	N	Down	0.0865663
AT3G01750.1	1.48078	0.840763	Ankyrin repeat family protein	Gohir.D11G069100.1,Gohir.A03G129000.1,Gohir.A03G129000.2,Gohir.A05G341100.2,Gohir.A05G341100.1,Gohir.D04G079300.1,Gohir.A11G064800.1,Gohir.D02G152800.1	652	1734	89	765	252	634	868	889	311	625	557	957	516	920	299	312	447	582	807	987	602	685	636	515	N	Down	0.0109776	Y	Down	2.76e-11	Y	Down	0.00336405	N	Down	0.953085	Y	Down	4.46e-08	N	Down	0.0355286	N	Down	0.0393572
AT1G05385.1	0.840059	0.840059	photosystem II 11 kDa protein-like protein	Gohir.D10G174900.1,Gohir.A10G168700.1	88	174	72	137	148	235	145	172	81	134	145	155	65	260	90	71	156	203	135	263	84	183	180	189	N	Down	0.114734	N	Down	0.154678	N	Down	0.0596164	N	Down	0.714988	Y	Down	0.0207561	N	Down	0.831997	N	Down	0.00164199
AT5G18100.1	0.387331	0.839843	copper/zinc superoxide dismutase 3	Gohir.D11G245400.1,Gohir.A11G234400.1,Gohir.A11G234400.2,Gohir.A11G234400.3	699	722	266	598	421	628	361	447	276	446	494	582	388	515	319	348	532	737	572	798	442	648	463	384	N	Down	0.927869	N	Down	0.00712356	N	Down	0.0659908	N	Down	0.610038	Y	Down	0.00129525	N	Down	0.534068	N	Down	0.505722
AT1G07070.1	1.65826	0.838746	Ribosomal protein L35Ae family protein	Gohir.A10G228500.1,Gohir.A06G165100.1,Gohir.A13G016900.1,Gohir.1Z033500.1,Gohir.D13G018000.1,Gohir.D10G242500.1,Gohir.D04G066100.1	21957	14773	14109	10953	15343	15513	14595	13855	4624	7090	8270	11323	15027	17000	5696	7058	9972	9920	18313	12523	5546	5938	4467	4921	N	Up	0.495661	N	Up	0.646865	N	Down	0.956422	N	Up	0.941159	Y	Down	9.62e-05	N	Down	0.381234	N	Down	0.616422
AT5G32450.1	1.80136	0.838655	RNA binding (RRM/RBD/RNP motifs) family protein	Gohir.D11G244100.1,Gohir.A11G232900.2,Gohir.A11G232900.1	470	1569	266	665	551	808	840	1105	241	354	431	695	721	1133	221	269	468	446	863	938	397	596	356	367	N	Down	0.0361804	N	Down	0.0271745	N	Down	0.073674	N	Down	0.589077	Y	Down	0.0047779	N	Down	0.118014	N	Down	0.0974178
AT1G12663.1	6.50491	0.838249	thionin-like protein	Gohir.D09G083600.1,Gohir.A09G083700.1,Gohir.A09G083600.1,Gohir.D09G083500.1	1534	28	348	40	108	13	2997	213	33	16	59	33	4265	2091	26	403	126	28	871	113	141	82	10	20	Y	Up	0.000661459	Y	Up	4.83e-10	N	Up	0.0256358	Y	Up	4.02e-09	N	Up	0.0314316	N	Up	0.28615	N	Up	0.21953
AT4G26620.1	0.66866	0.836835	Sucrase/ferredoxin-like family protein	Gohir.D01G077300.1,Gohir.A01G092800.1	78	167	101	156	239	192	275	283	173	248	309	312	138	239	174	158	196	269	152	179	123	200	275	245	N	Down	0.0822149	N	Down	0.188932	N	Up	0.368786	N	Down	0.944322	Y	Down	0.0180242	N	Down	0.97227	N	Down	0.128421
AT1G06010.1	2.03923	0.832696	basic leucine zipper/W2 domain protein	Gohir.A05G392600.1,Gohir.D04G024500.2,Gohir.D04G024500.1	1594	2733	1584	1529	2645	2888	2684	3697	653	943	1163	1903	2487	3455	759	891	1587	1350	2218	2094	1079	1297	1058	634	N	Down	0.398637	N	Up	0.960238	N	Down	0.667245	N	Down	0.620203	Y	Down	0.00205906	N	Down	0.104586	N	Down	0.195274
AT4G38690.1	1.0812	0.831024	PLC-like phosphodiesterases superfamily protein	Gohir.A03G203900.1,Gohir.A12G038500.1,Gohir.D12G033800.1,Gohir.D02G225200.1	206	1099	217	649	296	860	201	315	95	192	169	289	68	380	109	131	148	262	303	702	287	560	363	413	N	Down	0.0340338	Y	Down	0.00202594	Y	Down	1.3e-06	N	Down	0.306743	Y	Down	1.57e-05	N	Down	0.0651823	N	Down	0.00289077
AT4G24060.1	0.377416	0.827274	Dof-type zinc finger DNA-binding family protein	Gohir.D12G239700.2,Gohir.D03G085800.1,Gohir.A12G238600.3,Gohir.A12G238600.2,Gohir.A12G238600.1,Gohir.D12G239700.1,Gohir.A12G238600.4,Gohir.A02G097100.1,Gohir.A02G097100.2,Gohir.A02G097100.3	809	569	516	284	868	482	921	611	709	341	1258	706	594	566	697	493	857	549	797	419	447	478	613	545	N	Up	0.34638	N	Up	0.0486532	N	Up	0.00612404	N	Up	0.316574	Y	Up	5.76e-09	N	Up	0.0227844	N	Up	0.869752
AT4G27090.1	1.49011	0.824369	Ribosomal protein L14	Gohir.A05G370500.1,Gohir.A09G058700.1,Gohir.D07G163500.1,Gohir.A05G065700.1,Gohir.D11G236500.1,Gohir.A13G069200.1,Gohir.D01G023300.1,Gohir.1Z086800.1,Gohir.A02G040100.1,Gohir.A01G025100.1,Gohir.D11G137800.1,Gohir.D10G186000.1,Gohir.D09G058400.1,Gohir.D09G034700.1,Gohir.D09G230000.1,Gohir.A09G228900.1,Gohir.1Z008300.1,Gohir.A08G160300.1,Gohir.D02G176300.1,Gohir.D11G226500.1,Gohir.D13G107300.1,Gohi…	26544	16801	14167	12352	14184	13774	15967	14850	5684	8016	10065	13071	13062	15798	6459	8190	11865	11019	18134	13682	7272	8615	7372	7509	N	Up	0.36821	N	Up	0.735802	N	Up	0.884163	N	Up	0.89457	Y	Down	0.00164127	N	Down	0.388442	N	Down	0.440376
AT5G08100.1	1.12787	0.824346	N-terminal nucleophile aminohydrolases (Ntn hydrolases) superfamily protein	Gohir.D12G186900.1,Gohir.D12G187000.1,Gohir.A12G184200.1,Gohir.A12G184200.2,Gohir.A11G033900.1	251	411	217	252	388	301	448	532	205	330	363	326	248	401	245	343	323	345	323	223	194	163	277	348	N	Down	0.20763	N	Down	0.622843	N	Up	0.259931	N	Down	0.679354	Y	Down	0.000567704	N	Up	0.690329	N	Down	0.126123
AT3G22200.1	0.500623	0.823612	Pyridoxal phosphate (PLP)-dependent transferases superfamily protein	Gohir.D11G163100.1,Gohir.A11G156000.1,Gohir.A11G156000.2,Gohir.D08G060900.1,Gohir.A08G051200.1	1017	1690	559	1295	1076	1298	1088	1116	769	1202	1361	1335	792	1353	956	838	1301	1395	1142	1399	1412	1142	1610	1337	N	Down	0.174945	Y	Down	0.00421849	N	Down	0.367729	N	Down	0.948955	Y	Down	0.000136287	N	Up	0.938254	N	Down	0.0471389
AT1G56220.1	0.770293	0.822582	Dormancy/auxin associated family protein	Gohir.A13G174700.1,Gohir.D11G278700.1,Gohir.D13G180500.1,Gohir.A11G268700.3	4966	19315	10162	26341	24637	41306	15064	24130	8832	15516	15620	25838	10418	23301	12652	9172	16367	23786	10290	12586	19908	44227	56797	45495	Y	Down	0.000478037	N	Down	0.110115	N	Down	0.068759	N	Down	0.232884	Y	Down	1.83e-06	N	Down	0.0371108	Y	Down	0.00125111
AT5G13180.1	0.099229	0.821522	NAC domain containing protein 83	Gohir.A05G335500.1,Gohir.D11G040800.1,Gohir.D10G081500.1,Gohir.A04G101400.1,Gohir.D04G074400.1,Gohir.D10G080600.1,Gohir.A07G231300.1,Gohir.D07G238500.1,Gohir.D02G173700.1,Gohir.A11G037500.1,Gohir.A03G150800.1,Gohir.A10G070500.1,Gohir.D04G140500.1,Gohir.A03G150700.1	159	454	1129	1788	1656	2654	1008	944	941	1685	1663	1260	560	624	1225	1890	1619	1097	2113	1126	1958	1718	3349	4339	N	Down	0.00952478	N	Down	0.108711	N	Down	0.0216918	N	Up	0.870237	Y	Down	0.000600425	N	Up	0.264877	N	Down	0.716203
AT4G27270.1	1.50498	0.816535	Quinone reductase family protein	Gohir.A10G017900.1,Gohir.D10G018200.1,Gohir.D01G058300.1,Gohir.D05G363500.1,Gohir.A01G071400.1,Gohir.A04G024000.1,Gohir.A04G024000.2	6616	2726	4747	2447	1731	1106	1842	1876	649	983	1143	1082	2068	1988	758	2383	1026	905	3330	2778	1451	2391	906	1680	N	Up	0.0169644	N	Up	0.0205188	N	Up	0.188248	N	Down	0.971715	Y	Down	0.00279865	N	Up	0.859541	N	Up	0.879628
AT3G09020.1	2.43112	0.814444	alpha 1,4-glycosyltransferase family protein	Gohir.D04G129600.1,Gohir.A04G089400.1,Gohir.A04G089300.1	1024	337	308	48	1068	86	782	1077	145	590	255	603	516	950	233	476	297	653	55	52	51	99	110	149	Y	Up	0.00273772	N	Up	0.106166	Y	Up	6.56e-10	N	Down	0.433294	Y	Down	0	N	Down	0.0406107	N	Down	0.0824522
AT1G49320.1	1.91173	0.811796	unknown seed protein like 1	Gohir.D13G047400.1,Gohir.D13G047400.2,Gohir.A13G048900.1,Gohir.D04G164100.1,Gohir.D10G192200.2,Gohir.D10G192200.1,Gohir.A03G212300.1,Gohir.A07G107400.1,Gohir.D07G111400.1,Gohir.D02G233700.1,Gohir.A10G185100.2,Gohir.A10G185100.1,Gohir.A08G065900.2,Gohir.A08G065900.1	213	183	887	379	1609	365	523	451	139	721	244	252	280	495	388	1193	130	355	586	404	434	740	240	409	N	Up	0.700851	Y	Up	0.00428979	Y	Up	1.18e-11	N	Up	0.720665	Y	Down	0	N	Down	0.918156	N	Down	0.225747
AT3G20390.1	1.67162	0.808988	endoribonuclease L-PSP family protein	Gohir.D01G066600.1,Gohir.D13G142900.1,Gohir.A13G138100.1	2565	2170	1312	1161	2379	1458	2813	2444	883	1242	1547	1488	2744	3307	1145	1246	2077	1623	2786	2153	1011	812	745	694	N	Up	0.706517	N	Up	0.738841	N	Up	0.0241569	N	Up	0.822145	Y	Down	0.00341038	N	Up	0.913325	N	Down	0.461081
AT5G47770.1	1.45757	0.808816	farnesyl diphosphate synthase 1	Gohir.A01G093600.1,Gohir.D05G180000.1,Gohir.D01G078100.1,Gohir.A05G176600.1,Gohir.A05G176600.2	1711	1642	649	681	658	817	1549	1133	564	980	988	889	996	1457	637	695	984	766	2454	1640	687	819	646	788	N	Up	0.936094	N	Down	0.863597	N	Down	0.304739	N	Up	0.437399	Y	Down	0.00567872	N	Up	0.689026	N	Down	0.153335
AT3G02720.1	0.657847	0.808789	Class I glutamine amidotransferase-like superfamily protein	Gohir.D07G079200.1,Gohir.A07G074500.1	495	585	424	510	740	639	680	677	431	624	755	806	474	867	512	603	799	941	715	603	484	675	735	756	N	Down	0.659699	N	Down	0.534366	N	Up	0.491123	N	Up	0.988561	Y	Down	0.00300002	N	Down	0.80337	N	Down	0.0329386
AT5G20190.1	0.264889	0.805014	Tetratricopeptide repeat (TPR)-like superfamily protein	Gohir.D06G054100.1,Gohir.D13G205300.1,Gohir.A13G199800.1,Gohir.A05G015600.1,Gohir.A06G055100.2,Gohir.A06G055100.3,Gohir.A06G055100.1,Gohir.D05G016700.1	2357	2794	3946	3997	7858	5428	2647	3584	2203	3628	3849	5006	1593	2665	4215	4352	3591	5719	2036	1748	2483	3096	3051	1917	N	Down	0.6409	N	Down	0.96963	N	Up	0.0673283	N	Down	0.445296	Y	Down	0.0149159	N	Down	0.27806	N	Down	0.0809396
AT2G27510.1	0.468035	0.80354	ferredoxin 3	Gohir.D08G015400.2,Gohir.D05G083800.1,Gohir.A08G005100.1,Gohir.A05G080700.1,Gohir.D08G015400.1,Gohir.D05G083700.1,Gohir.D13G227400.1,Gohir.A13G222600.1	8188	3442	7436	4377	6355	3801	6959	4912	5031	3712	8781	8255	6191	6375	4901	5970	8291	8020	6407	3267	4230	3259	3553	4345	N	Up	0.0152715	N	Up	0.0625317	N	Up	0.0114271	N	Up	0.378858	Y	Up	0.00564777	N	Up	0.798049	N	Down	0.906972
AT1G34640.1	1.06559	0.802554	peptidase	Gohir.D05G268700.1,Gohir.A05G267100.1	68	421	73	214	84	236	360	226	172	67	300	214	422	359	87	45	156	364	416	255	194	140	213	105	N	Down	0.00644148	N	Down	0.0917548	Y	Down	6.2e-05	N	Up	0.438513	Y	Up	5.8e-08	N	Up	0.539368	N	Up	0.703228
AT5G14290.1	1.15612	0.801454	Mitochondrial ribosomal protein L37	Gohir.D04G079400.2,Gohir.D04G079400.1	534	209	190	180	218	180	234	258	105	168	183	143	114	178	142	190	183	152	319	114	158	83	108	121	N	Up	0.0142395	N	Up	0.873222	N	Up	0.419424	N	Down	0.842166	Y	Down	0.00356971	N	Up	0.424714	N	Down	0.536438
AT3G61260.1	1.21805	0.800041	Remorin family protein	Gohir.D12G109200.2,Gohir.A11G087200.1,Gohir.D11G091600.1,Gohir.D12G109200.1,Gohir.A12G105300.1,Gohir.A12G105300.2	1596	5174	905	3585	2546	4036	2103	2911	904	1657	1574	2549	836	2202	1070	930	1243	2378	3741	2903	4359	5341	3701	2546	N	Down	0.028182	Y	Down	0.00209921	N	Down	0.0238017	N	Down	0.41453	Y	Down	7.18e-05	N	Down	0.0510042	N	Down	0.0475254
AT5G14910.1	2.60564	0.799218	Heavy metal transport/detoxification superfamily protein	Gohir.D07G225400.1,Gohir.A07G218300.1,Gohir.A07G218300.2	411	782	414	470	825	653	773	1161	127	261	221	408	523	848	146	162	185	429	1093	2293	191	379	179	224	N	Down	0.211566	N	Down	0.805793	N	Up	0.268846	N	Down	0.658613	Y	Down	1.62e-05	N	Down	0.0285933	N	Down	0.183558
AT1G16730.1	1.2448	0.79886	hypothetical protein	Gohir.A05G116600.1,Gohir.D05G117500.1	874	508	2646	2035	1048	877	173	275	73	369	127	195	158	381	248	854	214	206	78	50	67	56	37	30	N	Up	0.143489	N	Up	0.466532	N	Up	0.76541	N	Down	0.306698	Y	Down	2.74e-07	N	Down	0.389764	N	Down	0.00816377
AT3G27020.1	0.735237	0.796205	YELLOW STRIPE like 6	Gohir.D10G079600.1,Gohir.A10G071400.1	178	327	264	265	567	403	278	375	167	237	290	320	333	481	211	289	286	337	192	228	159	145	323	406	N	Down	0.131428	N	Down	0.992345	N	Up	0.207529	N	Down	0.492262	Y	Down	0.0169644	N	Down	0.723883	N	Down	0.225636
AT3G61640.1	2.9285	0.795642	arabinogalactan protein 20	Gohir.D06G068500.1,Gohir.A11G210500.1,Gohir.A02G102500.1,Gohir.D12G114000.1,Gohir.A07G139600.1,Gohir.D11G099700.1,Gohir.A06G069900.1,Gohir.A10G068700.1,Gohir.A11G094700.1,Gohir.D07G144700.1,Gohir.A12G110700.1,Gohir.D03G081500.1	432	1859	368	657	821	803	1614	1573	212	399	368	441	2082	2751	276	496	178	235	3336	4042	558	723	158	174	N	Down	0.114541	N	Down	0.119278	N	Up	0.931859	N	Up	0.970235	Y	Down	3.06e-06	N	Down	0.803349	N	Down	0.347557
AT2G07340.1	1.13407	0.786149	PREFOLDIN 1	Gohir.A05G286200.1,Gohir.D05G287200.1	927	1082	629	714	789	890	924	617	421	559	726	1009	491	817	469	579	843	657	1061	722	602	609	419	480	N	Down	0.754134	N	Down	0.742838	N	Down	0.566369	N	Up	0.324459	Y	Down	0.0230412	N	Down	0.315327	N	Down	0.0725145
AT1G67700.2	0.948072	0.780034	multidrug resistance protein	Gohir.D04G181000.1,Gohir.A04G137800.2,Gohir.A04G137800.1	158	208	230	258	406	399	191	270	99	200	170	271	74	234	124	135	117	259	370	544	165	281	281	349	N	Down	0.494062	N	Down	0.709821	N	Up	0.937457	N	Down	0.605059	Y	Down	1.2e-05	N	Down	0.115136	N	Down	0.00321625
AT1G21065.1	0.0587338	0.775608	secondary thiamine-phosphate synthase enzyme	Gohir.D05G180800.1,Gohir.A05G177400.1	918	588	1000	840	1178	814	752	835	722	1305	1236	1489	836	949	978	1290	1494	1688	723	609	920	1017	1029	1139	N	Up	0.229483	N	Up	0.54655	N	Up	0.077595	N	Down	0.797663	Y	Down	9.36e-05	N	Down	0.453481	N	Down	0.701032
AT1G66140.1	0.204199	0.77444	zinc finger protein 4	Gohir.D07G175900.1,Gohir.A12G021200.1,Gohir.D12G021500.1,Gohir.A07G169500.1,Gohir.A13G029400.1,Gohir.1Z045600.1,Gohir.D13G027700.1	215	55	277	101	261	106	394	296	342	236	585	317	223	310	511	287	436	314	1057	680	479	462	710	483	Y	Up	0.00145469	Y	Up	0.00157515	Y	Up	0.000324949	N	Up	0.500482	Y	Up	0.00702912	N	Up	0.0223716	N	Down	0.341252
AT5G18790.1	1.44546	0.773724	Ribosomal protein L33 family protein	Gohir.D10G164900.1,Gohir.A10G103500.1,Gohir.A09G232900.1,Gohir.D09G234000.1	4296	3133	2866	2009	3130	2306	2955	2378	1085	1687	1855	2480	2652	3733	1509	1775	3094	2203	3106	1447	1462	1404	997	957	N	Up	0.443498	N	Up	0.314606	N	Up	0.213337	N	Up	0.683238	Y	Down	0.000113318	N	Down	0.347212	N	Down	0.177231
AT5G43700.1	1.10657	0.773216	AUX/IAA transcriptional regulator family protein	Gohir.A11G248300.1,Gohir.A07G208900.1,Gohir.A08G062000.1,Gohir.A10G114300.1,Gohir.A02G035200.1,Gohir.A09G222300.1,Gohir.D09G224400.1,Gohir.D08G071000.2,Gohir.D02G042000.1,Gohir.A13G170000.1,Gohir.D13G175400.1,Gohir.D11G258700.1,Gohir.D10G152600.1,Gohir.D08G071000.1,Gohir.D07G214800.1	6022	19391	3265	13636	4603	13182	5196	6771	2413	4196	4124	4243	2855	8254	2716	2831	3949	3650	9423	9058	6204	9372	6587	6664	Y	Down	0.00550244	Y	Down	5.15e-06	Y	Down	3.2e-07	N	Down	0.502583	Y	Down	6.35e-07	N	Down	0.905617	N	Down	0.00279867
AT4G29530.1	0.854661	0.77259	Pyridoxal phosphate phosphatase-related protein	Gohir.D05G030500.1,Gohir.A05G029000.1	506	752	460	485	765	753	434	549	240	343	410	547	366	497	370	354	524	570	440	245	236	174	329	258	N	Down	0.298576	N	Down	0.916216	N	Up	0.937198	N	Down	0.686672	Y	Down	0.00876267	N	Down	0.275674	N	Down	0.309223
AT1G34350.1	0.954676	0.772227	Tmem18	Gohir.A05G250700.1,Gohir.D05G253100.1	797	644	349	312	495	323	564	513	291	390	497	472	598	821	258	320	458	589	668	507	244	293	189	230	N	Up	0.68145	N	Up	0.712623	N	Up	0.089622	N	Up	0.818119	Y	Down	0.0269569	N	Up	0.914973	N	Down	0.399695
AT5G26800.1	1.37112	0.771163	xaa-pro aminopeptidase P	Gohir.D08G222200.1,Gohir.A08G205100.1	2882	2321	1698	1492	1452	1038	1596	1959	617	951	1053	1332	1388	1927	741	1118	1464	1357	2151	1214	885	692	554	457	N	Up	0.5499	N	Up	0.652338	N	Up	0.190204	N	Down	0.790752	Y	Down	0.000287748	N	Down	0.401911	N	Down	0.211099
AT1G71430.1	1.08818	0.770518	hypothetical protein	Gohir.D01G171500.1,Gohir.A01G180600.1,Gohir.D01G171700.1	299	258	254	247	213	196	253	247	119	212	203	188	199	264	153	216	165	175	307	207	120	153	149	127	N	Up	0.746367	N	Up	0.935274	N	Up	0.734879	N	Up	0.953073	Y	Down	0.000215374	N	Up	0.801432	N	Down	0.40888
AT3G52380.1	0.500898	0.767935	chloroplast RNA-binding protein 33	Gohir.A04G055200.1,Gohir.D04G092400.1	1466	1108	1134	1415	1181	1032	300	391	212	403	361	551	150	429	396	531	455	595	541	983	226	317	390	539	N	Up	0.44272	N	Down	0.441487	N	Up	0.592774	N	Down	0.56189	Y	Down	2.19e-06	N	Down	0.113976	N	Down	0.04452
AT4G05320.6	1.05834	0.766275	polyubiquitin 10	Gohir.D10G015000.1	13138	9216	8619	6026	14353	7677	13374	11976	6422	9608	10923	9033	10754	10053	7369	8506	9656	9230	10278	9293	8691	9264	11147	11830	N	Up	0.321578	N	Up	0.360189	Y	Up	0.0020274	N	Up	0.827208	Y	Down	0.00022134	N	Up	0.430567	N	Up	0.785087
AT4G16146.1	1.44478	0.764749	cAMP-regulated phosphoprotein 19-related protein	Gohir.A10G170300.2,Gohir.D10G177300.1,Gohir.A10G170300.1	276	487	154	289	651	481	588	1114	216	637	367	418	489	1230	143	349	235	539	551	636	212	472	82	60	N	Down	0.228713	N	Down	0.307047	N	Up	0.160511	N	Down	0.12018	Y	Down	0.000929167	N	Down	0.838071	Y	Down	0.000902877
AT4G15800.1	1.29557	0.764641	ralf-like 33	Gohir.A11G267800.1,Gohir.D11G277700.1,Gohir.A11G115300.1,Gohir.D02G054300.1,Gohir.A08G208700.1,Gohir.D10G170300.1,Gohir.A10G163900.1,Gohir.D08G052800.1,Gohir.A02G049200.1,Gohir.A07G181900.1,Gohir.A04G102900.1,Gohir.A01G032800.1,Gohir.D08G225600.1,Gohir.A01G028900.1,Gohir.A08G043000.1,Gohir.D11G120300.1	1044	3432	1098	1836	1243	1931	2332	2226	950	1341	1614	1988	1596	3413	1036	1661	1186	1944	3569	3636	1578	2570	661	993	N	Down	0.0567668	N	Down	0.0745519	N	Down	0.0333616	N	Up	0.90692	Y	Down	0.0225271	N	Down	0.432366	N	Down	0.0270227
AT4G24780.1	1.1021	0.759866	Pectin lyase-like superfamily protein	Gohir.D03G102800.1,Gohir.A03G063500.1	379	3356	81	285	64	138	161	376	75	228	127	217	147	294	21	691	27	144	83	192	50	130	5	70	Y	Down	1.59e-05	N	Down	0.0278871	N	Down	0.127546	N	Down	0.0578966	Y	Down	1.77e-09	N	Down	0.428085	N	Down	0.12819
AT3G26060.1	1.64534	0.758992	Thioredoxin superfamily protein	Gohir.D08G267800.1,Gohir.A08G246600.1	10	69	57	68	104	70	122	288	39	153	66	154	62	213	51	57	42	195	553	1772	80	410	57	94	N	Down	0.00141361	N	Down	0.78765	N	Up	0.178924	N	Down	0.300906	Y	Down	7.61e-08	N	Down	0.0133185	N	Down	0.0107959
AT1G50900.1	1.36943	0.757866	Ankyrin repeat family protein	Gohir.A01G077300.1,Gohir.A04G019300.1,Gohir.D01G064800.1,Gohir.D05G366500.1	292	855	284	652	776	759	602	760	233	492	394	651	569	995	270	283	459	736	1155	2046	566	836	358	503	N	Down	0.00647499	Y	Down	0.00577815	N	Up	0.918241	N	Down	0.586079	Y	Down	1.8e-05	N	Down	0.0580807	N	Down	0.0441332
AT3G51670.1	2.84311	0.756331	SEC14 cytosolic factor family protein / phosphoglyceride transfer family protein	Gohir.D09G164200.1,Gohir.D01G220000.1,Gohir.A01G230100.1,Gohir.A09G168200.1	93	311	67	165	245	157	1062	905	148	324	250	319	996	949	120	525	173	289	798	729	135	114	59	70	N	Down	0.0210979	N	Down	0.00860621	N	Up	0.105277	N	Up	0.692335	Y	Down	6.85e-06	N	Down	0.384632	N	Up	0.860032
AT4G32280.1	1.02903	0.750972	indole-3-acetic acid inducible 29	Gohir.A07G037300.1,Gohir.A06G054100.1,Gohir.D07G041500.2,Gohir.D07G041500.1,Gohir.A05G014900.1,Gohir.D05G016100.1,Gohir.A05G053500.1,Gohir.D05G057500.1	387	650	62	403	35	196	502	306	246	86	414	262	402	278	141	89	248	217	625	605	356	411	225	242	N	Down	0.172948	Y	Down	0.00112381	Y	Down	5.84e-06	N	Up	0.242223	Y	Up	4.3e-07	N	Up	0.0962511	N	Up	0.239683
AT1G47820.2	1.08563	0.745245	hypothetical protein	Gohir.A11G109700.2,Gohir.A11G109700.1	528	911	281	455	441	415	295	347	139	278	233	372	274	648	172	169	302	506	753	589	382	239	158	205	N	Down	0.42718	N	Down	0.338692	N	Up	0.827702	N	Down	0.704138	Y	Down	2.74e-06	N	Down	0.233882	N	Down	0.00420279
AT3G47650.1	0.785748	0.744579	DnaJ/Hsp40 cysteine-rich domain superfamily protein	Gohir.D13G205100.1,Gohir.D06G098900.2,Gohir.D06G099500.1,Gohir.A13G199600.1,Gohir.A13G199600.2,Gohir.D06G098900.3,Gohir.D06G098900.1,Gohir.D02G133500.1,Gohir.D06G098900.4,Gohir.A06G055900.1,Gohir.A10G061300.1,Gohir.D08G087900.1	1684	2338	1160	1588	2853	2313	1955	1939	1134	1574	1900	2055	1284	2502	1169	1049	1826	2128	2902	4424	2014	2619	1474	1226	N	Down	0.373788	N	Down	0.366935	N	Up	0.339162	N	Up	0.984074	Y	Down	0.00410434	N	Down	0.74883	N	Down	0.0103514
AT1G76560.1	2.02554	0.743225	CP12 domain-containing protein 3	Gohir.D10G194300.1,Gohir.A05G282500.1,Gohir.D05G283700.1,Gohir.A10G187400.1	1366	3238	1089	1692	2547	3378	2622	2911	644	938	1078	1781	1769	3417	661	607	1196	1471	3761	2091	1003	1021	1449	938	N	Down	0.196693	N	Down	0.374023	N	Down	0.16584	N	Down	0.851173	Y	Down	0.00164367	N	Down	0.0444362	N	Down	0.0104084
AT3G62630.1	1.56457	0.743027	stress response NST1-like protein (DUF1645)	Gohir.A11G272200.1,Gohir.A11G111000.1,Gohir.A13G111800.1,Gohir.D13G181200.1,Gohir.D13G114700.1,Gohir.A13G175300.1,Gohir.D11G282400.1,Gohir.D11G116200.1,Gohir.D08G223400.1,Gohir.A08G206700.1	199	630	174	409	266	526	562	706	190	358	318	376	282	568	213	344	190	425	384	466	223	428	196	199	Y	Down	0.00407737	Y	Down	0.00572994	Y	Down	0.00237759	N	Down	0.577438	Y	Down	4.83e-06	N	Down	0.525724	N	Down	0.0275833
AT1G74090.1	1.07828	0.742146	desulfo-glucosinolate sulfotransferase 18	Gohir.D05G374200.1	396	516	1193	954	771	570	587	793	278	725	465	865	612	966	462	743	374	726	1086	503	486	278	323	307	N	Down	0.488971	N	Up	0.545981	N	Up	0.484035	N	Down	0.46623	Y	Down	0.00545102	N	Down	0.0171028	N	Down	0.0997376
AT1G75390.1	0.511762	0.734487	basic leucine-zipper 44	Gohir.A04G124500.1,Gohir.A05G190900.1,Gohir.A03G196600.1,Gohir.A12G062200.1,Gohir.A04G040400.1,Gohir.A01G114100.1,Gohir.A04G040400.2,Gohir.D02G095900.1,Gohir.D12G062100.1,Gohir.1Z012600.1,Gohir.D05G194300.1,Gohir.D02G217800.1,Gohir.D05G342800.1,Gohir.D06G003300.1,Gohir.A13G032800.1,Gohir.D01G102700.1	6478	5025	3110	2201	3132	2238	6811	3724	4777	2098	7948	3029	2697	3477	3836	3742	5016	2768	6725	3170	4104	1445	2910	1486	N	Up	0.47992	N	Up	0.225298	N	Up	0.223166	N	Up	0.129008	Y	Up	1.81e-13	Y	Up	9.07e-05	N	Down	0.316569
AT2G35605.1	1.27666	0.734435	SWIB/MDM2 domain superfamily protein	Gohir.D08G170400.1,Gohir.A08G149400.1	1107	1085	1798	1074	3116	1974	2212	1498	913	1275	1519	1736	1857	2189	1445	2070	1960	1432	2205	1425	811	937	955	907	N	Up	0.956187	N	Up	0.139359	N	Up	0.0700646	N	Up	0.445366	Y	Down	0.00404189	N	Down	0.58952	N	Down	0.547568
AT3G48610.1	0.882164	0.725606	non-specific phospholipase C6	Gohir.D07G055000.1,Gohir.D11G039900.1,Gohir.A07G050500.1,Gohir.A11G036600.1	68	225	49	131	92	118	282	326	153	229	253	247	187	308	138	197	184	150	229	215	209	156	101	89	N	Down	0.00603514	Y	Down	0.00553441	N	Down	0.356444	N	Down	0.743701	Y	Down	0.00686184	N	Up	0.918526	N	Down	0.140061
AT5G62200.1	2.06942	0.725352	Embryo-specific protein 3, (ATS3)	Gohir.A12G263400.1,Gohir.D05G126700.1,Gohir.A05G125700.1	1523	2819	2017	2055	2798	2380	3874	3690	923	1841	1526	2002	3535	5184	1247	1431	2038	2323	4298	2934	1231	1435	584	676	N	Down	0.329834	N	Down	0.967157	N	Up	0.427353	N	Up	0.937718	Y	Down	2.26e-09	N	Down	0.583276	N	Down	0.127473
AT1G65260.1	0.987994	0.724156	plastid transcriptionally active 4	Gohir.D10G124700.1,Gohir.D10G124700.2,Gohir.A10G141800.1,Gohir.A02G091600.1,Gohir.D02G109000.1	285	359	182	301	280	310	359	332	181	273	299	357	249	400	199	187	229	372	363	641	277	337	243	327	N	Down	0.548864	N	Down	0.104916	N	Down	0.670726	N	Up	0.860167	Y	Down	0.00438123	N	Down	0.53624	N	Down	0.133377
AT2G27970.1	2.37505	0.72306	CDK-subunit 2	Gohir.D07G109300.2,Gohir.D07G109300.1,Gohir.A07G105200.1,Gohir.A07G105200.2,Gohir.A05G085800.2,Gohir.A05G085800.3,Gohir.A05G085800.1,Gohir.D05G087700.1	3155	4143	2306	2607	2634	2356	7247	5958	1397	1919	2306	2806	5486	5358	1453	2058	2974	3286	7503	5379	2064	2334	2514	2499	N	Down	0.456753	N	Down	0.666487	N	Up	0.583499	N	Up	0.77864	Y	Down	0.005184	N	Down	0.423559	N	Up	0.925182
AT5G48820.1	0.807355	0.716874	inhibitor/interactor with cyclin-dependent kinase	Gohir.A08G194300.1,Gohir.D08G212100.1,Gohir.A10G092200.1,Gohir.D12G088300.1,Gohir.A12G070500.2,Gohir.A12G070500.1	266	652	178	624	465	601	329	262	188	279	309	355	145	314	226	262	287	254	270	304	244	197	339	202	N	Down	0.022861	Y	Down	4.31e-05	N	Down	0.23621	N	Up	0.610872	Y	Down	0.00512408	N	Down	0.622958	N	Down	0.0240215
AT1G31320.1	2.11951	0.710493	LOB domain-containing protein 4	Gohir.A01G095500.1,Gohir.A10G046800.1,Gohir.D05G146000.2,Gohir.D05G146000.1,Gohir.D10G048100.1,Gohir.D01G079700.1,Gohir.A06G140000.1,Gohir.A05G143700.1,Gohir.D06G146400.1	3	21	55	29	60	19	239	75	55	112	90	83	237	68	51	341	47	68	90	128	79	104	122	168	N	Down	0.122234	N	Up	0.13856	N	Up	0.0116453	N	Up	0.0150545	Y	Down	0.000237443	N	Up	0.829471	Y	Up	0.00136565
AT4G35980.1	1.46198	0.705817	hypothetical protein	Gohir.A11G174000.1,Gohir.D11G181100.1	1220	2214	862	1032	1078	1348	1135	1075	412	545	672	1045	1127	1607	502	446	1160	1140	1130	1033	651	622	903	817	N	Down	0.326753	N	Down	0.718302	N	Down	0.281465	N	Up	0.926394	Y	Down	0.0259046	N	Down	0.0839411	N	Down	0.17883
AT2G23540.1	1.55965	0.705801	GDSL-like Lipase/Acylhydrolase superfamily protein	Gohir.D10G179400.1,Gohir.D05G147000.1,Gohir.A10G093600.1,Gohir.A10G172900.1,Gohir.A06G195600.1,Gohir.A06G195500.1,Gohir.D10G094500.1,Gohir.D06G203200.1,Gohir.A09G234400.1,Gohir.D06G203100.1,Gohir.A12G068400.1	2093	12	39	4	21	6	4690	688	1591	27	2595	95	2702	1175	487	27	1473	60	628	66	199	7	58	12	Y	Up	1.35e-08	N	Up	8.85e-05	N	Up	0.0400524	N	Up	0.00112816	Y	Up	6.1e-06	Y	Up	4.97e-11	N	Up	0.123643
AT3G18420.1	0.956146	0.703759	Protein prenylyltransferase superfamily protein	Gohir.D01G137800.1,Gohir.D01G138000.1	903	245	775	448	548	310	324	273	167	290	272	309	238	303	253	463	226	341	349	262	182	125	151	251	Y	Up	0.000503955	N	Up	0.0623797	N	Up	0.108282	N	Up	0.69012	Y	Down	0.000329879	N	Down	0.668038	N	Down	0.46011
AT1G77120.1	0.944615	0.702698	alcohol dehydrogenase 1	Gohir.D09G176200.1,Gohir.A01G189900.1,Gohir.A01G189900.3,Gohir.A01G189900.2,Gohir.D01G179700.3,Gohir.D01G179700.2,Gohir.D01G179700.1,Gohir.D02G072900.1,Gohir.A02G066800.1,Gohir.A02G066800.3,Gohir.A02G066800.2,Gohir.A04G057600.1,Gohir.D02G072700.1,Gohir.A11G056200.1,Gohir.A11G056300.1,Gohir.D02G073000.1,Gohir.D02G072500.1,Gohir.A02G066600.1,Gohir.D11G060400.1,Gohir.D11G060300.1	25299	43208	35525	74348	144585	144942	89507	108544	46505	117194	75689	102254	64802	101844	74385	75864	54144	86755	45078	13405	59098	35266	60258	35530	N	Down	0.233652	N	Down	0.0502372	N	Down	0.990163	N	Down	0.623514	Y	Down	2.99e-11	N	Down	0.210335	N	Down	0.066073
AT3G58700.1	0.986563	0.700851	Ribosomal L5P family protein	Gohir.D10G036300.1,Gohir.D06G207000.1,Gohir.A10G035600.1,Gohir.A06G199700.1	2049	1235	1083	1253	1539	1517	1603	1125	809	1295	1315	1457	1781	1915	948	1283	1518	1520	2098	1580	1129	1193	921	1026	N	Up	0.177358	N	Down	0.612291	N	Up	0.943473	N	Up	0.379756	Y	Down	5.22e-05	N	Down	0.780656	N	Down	0.778956
AT4G34590.1	0.947403	0.700401	G-box binding factor 6	Gohir.D04G166600.1,Gohir.A06G007200.1	4662	2604	1428	1124	1629	1217	5548	2702	2877	1098	4675	1514	1899	1750	2323	2119	3281	1249	3295	719	3389	840	1435	503	N	Up	0.179979	N	Up	0.570343	N	Up	0.313244	N	Up	0.185717	Y	Up	0	Y	Up	0.000430556	N	Up	0.752609
AT3G20510.1	1.45984	0.695901	Transmembrane proteins 14C	Gohir.A04G018500.1,Gohir.D05G367500.1	3271	3602	2216	2188	2320	2548	2627	2290	955	1563	1547	1669	1823	2581	909	1008	2166	2118	1915	1633	1393	1468	1313	2040	N	Down	0.855733	N	Up	0.976239	N	Down	0.645436	N	Up	0.834665	Y	Down	0.0133779	N	Down	0.865465	N	Down	0.209418
AT1G11430.1	1.07358	0.692676	plastid developmental protein DAG	Gohir.A08G020400.1,Gohir.D11G294400.1,Gohir.D08G031000.1,Gohir.A11G281800.1	810	860	683	857	926	838	724	739	344	656	556	783	445	864	414	507	551	776	1142	1955	389	721	485	793	N	Down	0.868606	N	Down	0.434164	N	Up	0.633432	N	Down	0.961413	Y	Down	3.18e-07	N	Down	0.184874	N	Down	0.0195564
AT3G51880.2	0.1527	0.692663	high mobility group B1	Gohir.A09G164700.1,Gohir.D09G160300.1,Gohir.A11G224000.1,Gohir.D13G016800.2,Gohir.D13G016800.1,Gohir.D01G217500.1,Gohir.A13G015700.2,Gohir.A13G015700.1,Gohir.A01G227700.2,Gohir.A01G227700.1	1511	3174	1256	2550	2424	3197	2529	2926	2275	3582	3677	3709	1119	2659	2422	2360	3021	3308	1940	1621	2906	2820	2996	2467	N	Down	0.0482334	N	Down	0.0201277	N	Down	0.173984	N	Down	0.71318	Y	Down	4.39e-05	N	Down	0.970968	N	Down	0.0641982
AT2G03090.1	1.59478	0.69223	expansin A15	Gohir.D13G076200.1,Gohir.D05G305000.1,Gohir.A11G239500.1,Gohir.A13G076500.1,Gohir.A05G183800.1,Gohir.D11G249200.1,Gohir.A03G101900.1,Gohir.D02G126700.1	3774	6141	1488	1515	2615	1928	2948	4174	976	2393	1577	4235	2502	3346	1865	5085	2012	3997	2465	3015	744	2261	582	1806	N	Down	0.18726	N	Down	0.947438	N	Up	0.135967	N	Down	0.380943	Y	Down	5.77e-15	Y	Down	7.26e-05	N	Down	0.252688
AT4G18930.1	1.1281	0.686634	RNA ligase/cyclic nucleotide phosphodiesterase family protein	Gohir.A06G122300.4,Gohir.A06G122300.1,Gohir.A06G122300.2,Gohir.D06G140200.1,Gohir.A06G122300.3	293	499	233	280	410	256	459	371	210	375	338	338	315	341	306	321	340	353	409	304	247	194	246	214	N	Down	0.17317	N	Down	0.546254	N	Up	0.0386937	N	Up	0.613071	Y	Down	2.45e-05	N	Equal	0.997143	N	Down	0.79349
AT4G24920.1	0.900847	0.679143	secE/sec61-gamma protein transport protein	Gohir.D12G192300.1,Gohir.D12G192300.2,Gohir.A12G189900.1,Gohir.A12G189900.2,Gohir.D04G078200.1	9344	4804	6967	3635	6596	4227	6283	5910	3365	4562	5388	5177	6754	7603	3850	4791	8266	5513	5938	4581	3807	3112	2778	3481	N	Up	0.074493	N	Up	0.0932313	N	Up	0.0282305	N	Up	0.916053	Y	Down	0.00571567	N	Up	0.920923	N	Down	0.689964
AT5G66590.1	3.77042	0.678072	CAP (Cysteine-rich secretory proteins, Antigen 5, and Pathogenesis-related 1 protein) superfamily protein	Gohir.D11G194200.1,Gohir.A02G161900.1,Gohir.A11G187600.1,Gohir.D03G018500.1	54	1130	77	253	170	386	887	1577	65	238	104	96	1207	1586	40	99	104	102	600	461	58	127	9	2	Y	Down	4.21e-11	N	Down	0.0515481	N	Down	0.163525	N	Down	0.156261	Y	Down	1.76e-06	N	Up	0.903602	N	Down	0.300347
AT4G32570.1	0.826668	0.675802	TIFY domain protein 8	Gohir.D05G010800.2,Gohir.A05G010100.4,Gohir.A05G010100.1,Gohir.A05G010100.2,Gohir.A05G010100.3,Gohir.D05G010800.3,Gohir.D05G010800.1,Gohir.D05G010800.4	70	210	67	125	144	126	282	289	159	226	254	260	147	233	179	255	174	193	163	217	96	100	79	60	N	Down	0.0219258	N	Down	0.0720865	N	Up	0.612417	N	Down	0.951877	Y	Down	0.0177529	N	Down	0.931273	N	Down	0.199205
AT5G54530.1	1.68419	0.675443	serine protease, putative (Protein of unknown function, DUF538)	Gohir.A01G072100.1,Gohir.D05G363700.1,Gohir.D01G058900.1,Gohir.A11G281700.1,Gohir.D11G294300.1	508	1141	94	662	167	459	662	701	206	368	329	295	293	527	118	327	97	261	306	283	200	274	121	68	N	Down	0.0355299	Y	Down	1.51e-09	Y	Down	1.37e-05	N	Down	0.889192	Y	Down	0.0208219	N	Up	0.700322	N	Down	0.053786
AT2G33370.1	1.32864	0.675146	Ribosomal protein L14p/L23e family protein	Gohir.A02G042400.1,Gohir.D02G048000.2	3767	2046	2488	2127	3006	2672	2479	1791	987	1451	1576	2466	2990	3356	1075	1405	2132	2272	3300	2580	1425	1356	1075	1160	N	Up	0.303924	N	Up	0.72757	N	Up	0.707542	N	Up	0.551264	Y	Down	0.000833607	N	Down	0.342366	N	Down	0.647299
AT4G05320.3	0.902153	0.672889	polyubiquitin 10	Gohir.D01G121000.1	247	355	258	294	614	712	456	562	244	367	389	449	212	477	288	373	307	474	247	192	242	290	546	289	N	Down	0.359339	N	Down	0.737509	N	Down	0.523145	N	Down	0.616752	Y	Down	0.00259526	N	Down	0.593401	N	Down	0.0103828
AT1G24590.1	1.82345	0.670499	DORNROSCHEN-like protein	Gohir.A03G135000.1,Gohir.D12G149600.1,Gohir.A01G159100.1,Gohir.A12G144900.1,Gohir.D01G151200.1	16	0	12	1	11	0	676	159	191	18	304	85	667	187	210	38	205	43	1261	17	1117	14	678	8	N	Up	0.000472573	N	Up	0.00832663	N	Up	0.00141486	N	Up	0.00098558	Y	Up	2.12e-13	Y	Up	0.000558119	Y	Up	4.23e-05
AT2G16600.1	1.82499	0.668205	rotamase CYP 3	Gohir.A01G003400.1,Gohir.D01G156100.1,Gohir.A04G122800.1,Gohir.A01G164200.1,Gohir.D04G164800.1,Gohir.D12G033300.1,Gohir.D01G003100.1,Gohir.D04G164700.1	39187	51009	46178	46997	55753	58374	58478	57262	16505	40902	26228	38200	60993	85547	23013	40449	30610	39552	64699	42104	28999	39209	15456	20384	N	Down	0.537489	N	Down	0.95029	N	Down	0.81875	N	Up	0.959899	Y	Down	1.1e-07	N	Down	0.420199	N	Down	0.168326
AT3G28715.1	0.720894	0.667505	ATPase, V0/A0 complex, subunit C/D	Gohir.A07G215700.1,Gohir.D09G021300.1,Gohir.A09G022100.1,Gohir.D07G222700.1	1170	1136	778	908	1026	921	1101	1236	668	916	1061	1326	1295	1726	736	827	1031	1392	1615	1475	912	885	779	833	N	Up	0.938585	N	Down	0.593138	N	Up	0.611922	N	Down	0.774407	Y	Down	0.00768583	N	Down	0.399501	N	Down	0.274185
AT4G29735.1	1.12033	0.659242	transmembrane protein	Gohir.A13G193400.1,Gohir.D05G031500.2,Gohir.D05G031500.1,Gohir.D13G199200.1,Gohir.A05G030100.1	4376	2086	2745	1628	2780	1800	3374	2514	1552	2205	2451	2354	5659	4204	1728	2304	2934	2668	4339	2764	2336	1852	1096	1448	N	Up	0.0626136	N	Up	0.0682886	N	Up	0.0341263	N	Up	0.45939	Y	Down	0.00179521	N	Up	0.94135	N	Up	0.248627
AT4G39230.1	1.70169	0.658693	NmrA-like negative transcriptional regulator family protein	Gohir.A03G079100.1,Gohir.D06G219800.1,Gohir.A06G202000.1,Gohir.D01G103200.3,Gohir.D02G095000.1,Gohir.D12G063900.2	492	620	200	331	356	486	579	588	178	351	281	493	621	881	266	342	328	523	907	492	439	217	249	91	N	Down	0.539637	N	Down	0.102528	N	Down	0.16161	N	Down	0.968629	Y	Down	7.31e-05	N	Down	0.198303	N	Down	0.208464
AT1G27435.1	0.913547	0.657525	hypothetical protein	Gohir.D02G113400.1,Gohir.D02G113400.2,Gohir.A04G101300.1,Gohir.D04G140400.1	2395	1607	1316	1258	1528	1320	1765	1168	937	1294	1478	1603	1180	2048	1286	1586	1887	1480	1967	1221	1144	1230	1051	820	N	Up	0.298039	N	Up	0.874501	N	Up	0.617218	N	Up	0.305198	Y	Down	0.00541057	N	Down	0.788713	N	Down	0.0355634
AT2G18800.1	1.67243	0.655352	xyloglucan endotransglucosylase/hydrolase 21	Gohir.D11G088900.1	194	190	100	61	176	122	255	257	80	172	126	93	264	366	93	134	124	117	308	314	129	241	118	144	N	Up	0.955578	N	Up	0.375409	N	Up	0.148774	N	Down	0.989393	Y	Down	6.08e-06	N	Up	0.518392	N	Down	0.317288
AT3G53740.4	1.11872	0.649441	Ribosomal protein L36e family protein	Gohir.D12G257900.1,Gohir.A12G256600.2,Gohir.D08G110400.1,Gohir.D09G042300.1,Gohir.A07G142500.2	9875	7642	6406	5427	6819	6430	7570	6485	3486	4532	5468	6742	5400	7736	4332	4650	7246	5663	8079	5469	4873	4952	4877	4063	N	Up	0.532284	N	Up	0.578692	N	Up	0.770687	N	Up	0.725383	Y	Down	0.0170962	N	Down	0.444943	N	Down	0.149206
AT5G53880.1	1.8205	0.646371	hypothetical protein	Gohir.A01G062400.1,Gohir.D01G048900.1	31473	37434	15511	14287	38679	12715	36606	33413	10364	13592	16222	14611	29293	33228	11738	12832	20307	14550	26806	16612	27216	9661	5438	3058	N	Down	0.747218	N	Up	0.922697	Y	Up	6.32e-08	N	Up	0.893065	Y	Down	0.0321763	N	Up	0.803467	N	Down	0.60769
AT1G07950.1	0.719099	0.645335	Surfeit locus protein 5 subunit 22 of Mediator complex	Gohir.D02G066500.1,Gohir.A02G061000.1,Gohir.A02G061100.1	810	1034	584	901	915	936	642	609	390	722	610	770	610	1058	518	613	991	861	791	560	586	554	622	546	N	Down	0.511062	N	Down	0.136818	N	Down	0.929781	N	Up	0.896698	Y	Down	0.00219291	N	Down	0.365669	N	Down	0.0458551
AT5G11590.1	1.3356	0.643306	Integrase-type DNA-binding superfamily protein	Gohir.D07G008300.1,Gohir.A05G047100.1,Gohir.D06G092500.1,Gohir.A06G092900.1,Gohir.A08G242700.1,Gohir.D08G263600.1,Gohir.D08G271400.1,Gohir.D03G059500.1,Gohir.D05G132800.1,Gohir.D05G048900.1,Gohir.A06G065900.1,Gohir.D06G064500.1,Gohir.A05G128300.1,Gohir.A07G007800.2,Gohir.A07G007800.1	37	214	77	160	402	310	265	288	105	176	164	147	100	331	127	195	145	197	398	485	185	287	130	83	N	Down	0.0226655	N	Down	0.134374	N	Up	0.234028	N	Down	0.851375	Y	Down	0.00928437	N	Up	0.714143	Y	Down	0.000826375
AT3G63410.1	1.16815	0.63895	S-adenosyl-L-methionine-dependent methyltransferases superfamily protein	Gohir.A02G034900.2,Gohir.A02G034900.1,Gohir.D11G131200.3,Gohir.D11G131200.2,Gohir.D11G131200.1,Gohir.A08G063400.1,Gohir.A11G125800.1,Gohir.D02G041700.1,Gohir.D08G072000.1,Gohir.D10G149800.1,Gohir.A10G117300.1	699	814	865	744	1003	990	1218	1005	542	837	844	1033	1086	1535	682	859	881	1210	1552	1691	700	1073	805	952	N	Down	0.681982	N	Up	0.605504	N	Up	0.946465	N	Up	0.637226	Y	Down	0.000351186	N	Down	0.425463	N	Down	0.268337
AT3G53740.3	1.1733	0.638069	Ribosomal protein L36e family protein	Gohir.A09G041400.1,Gohir.D12G257900.2,Gohir.A12G256600.1,Gohir.A08G098900.1	15150	13242	8442	9125	10421	10750	11989	10700	5316	7304	8273	10412	9526	12735	6387	7324	10564	9452	12064	8220	6905	8225	7079	6794	N	Up	0.750935	N	Down	0.786911	N	Down	0.876965	N	Up	0.820863	Y	Down	0.00363741	N	Down	0.399488	N	Down	0.240494
AT3G47860.1	1.04891	0.633872	chloroplastic lipocalin	Gohir.A01G077200.1,Gohir.A01G077200.2,Gohir.D01G064700.1,Gohir.A01G077200.3	79	166	55	219	92	123	120	119	58	119	90	109	46	89	71	87	87	125	136	227	144	150	134	110	N	Down	0.0905896	N	Down	0.00674471	N	Down	0.274901	N	Up	0.994994	Y	Down	0.012404	N	Down	0.594714	N	Down	0.188639
AT1G04555.1	1.00673	0.62922	transmembrane protein	Gohir.A09G230800.1,Gohir.D09G231900.1	646	385	302	248	314	239	430	299	214	322	331	160	115	211	239	308	193	223	329	152	254	167	201	191	N	Up	0.17548	N	Up	0.673719	N	Up	0.230641	N	Up	0.395792	Y	Down	0.00316872	N	Up	0.111572	N	Down	0.195329
AT1G20430.1	0.927149	0.628031	hypothetical protein	Gohir.A06G000700.1	215	129	320	193	247	134	251	209	132	203	204	173	71	224	190	329	169	216	198	149	160	183	186	202	N	Up	0.275401	N	Up	0.099687	N	Up	0.0122385	N	Up	0.677921	Y	Down	0.00524681	N	Up	0.58368	N	Down	0.00342167
AT1G74270.1	1.61776	0.627709	Ribosomal protein L35Ae family protein	Gohir.A01G224400.1,Gohir.D13G018000.2,Gohir.D06G170600.1,Gohir.D06G170600.2,Gohir.D01G213700.1	7209	3733	3321	2912	2891	2361	4048	4058	1319	1860	2038	2289	4139	4363	1485	1954	2000	2917	4315	3247	1404	1464	854	790	N	Up	0.294278	N	Up	0.782404	N	Up	0.454218	N	Down	0.996823	Y	Down	0.00241846	N	Down	0.796785	N	Down	0.834606
AT2G39780.1	1.00192	0.620337	ribonuclease 2	Gohir.D07G201400.1,Gohir.D11G150800.1,Gohir.A11G144400.1,Gohir.A07G195000.2,Gohir.A07G195000.1	512	802	332	609	549	480	753	773	376	513	578	569	739	920	430	587	628	641	930	622	738	601	475	536	N	Down	0.236389	N	Down	0.0427492	N	Up	0.533621	N	Down	0.948885	Y	Down	0.0149129	N	Up	0.952115	N	Down	0.424512
AT4G35320.1	1.44057	0.61745	hypothetical protein	Gohir.D12G013600.1,Gohir.A03G170500.1,Gohir.D02G193600.1	401	1192	109	259	207	315	437	744	161	319	247	445	481	714	181	284	274	297	788	932	296	470	110	140	N	Down	0.0504091	N	Down	0.0301204	N	Down	0.198303	N	Down	0.200905	Y	Down	0.0158127	N	Down	0.205892	N	Down	0.170542
AT5G67260.1	1.79423	0.615141	CYCLIN D3%3B2	Gohir.D12G072000.2,Gohir.D12G072000.1,Gohir.D10G097200.1,Gohir.A02G155200.1,Gohir.A10G090700.1,Gohir.A10G090700.2,Gohir.D03G025500.1,Gohir.D05G209200.1,Gohir.A01G121700.1,Gohir.A05G205900.1,Gohir.A05G205900.2,Gohir.D01G109100.2,Gohir.A12G073600.1	360	354	219	247	422	314	711	582	205	342	314	310	443	719	214	356	289	298	685	748	183	184	139	122	N	Up	0.981167	N	Down	0.687057	N	Up	0.184638	N	Up	0.627841	Y	Down	0.000214485	N	Up	0.976454	N	Down	0.0930378
AT3G57040.1	1.13583	0.609863	response regulator 9	Gohir.D04G015100.1,Gohir.A05G400700.1,Gohir.A06G045500.3,Gohir.D05G238100.1,Gohir.D06G046000.1,Gohir.D06G046000.2,Gohir.A10G184400.1,Gohir.A06G045500.2,Gohir.A06G045500.1,Gohir.A05G235900.1,Gohir.D10G191500.1,Gohir.D13G004300.1	301	481	413	374	895	527	1725	956	785	549	1198	825	603	642	741	553	928	939	1484	784	984	1083	804	553	N	Down	0.218807	N	Up	0.836268	N	Up	0.0214985	N	Up	0.146748	Y	Up	0.00342502	N	Up	0.13977	N	Down	0.818059
AT5G47920.1	1.85561	0.607683	transcription elongation factor	Gohir.D09G002400.1,Gohir.A09G002600.1,Gohir.A03G073400.1,Gohir.D12G146700.1,Gohir.D03G099900.1,Gohir.A12G141800.1	168	351	331	434	241	296	380	285	105	199	160	140	239	276	202	437	87	89	264	249	45	120	21	31	N	Down	0.158182	N	Down	0.362872	N	Down	0.533881	N	Up	0.504844	Y	Down	6.06e-05	N	Up	0.814234	N	Down	0.669508
AT5G48300.1	1.06994	0.606611	ADP glucose pyrophosphorylase 1	Gohir.A07G194100.1,Gohir.A07G194100.2,Gohir.D07G169100.1,Gohir.D07G200200.1,Gohir.D07G200200.2,Gohir.A11G146800.1,Gohir.D11G153500.1,Gohir.A07G162500.1	918	1530	365	689	790	701	972	1309	463	790	705	972	651	1247	581	853	611	1030	881	980	687	852	404	421	N	Down	0.172114	N	Down	0.0321534	N	Up	0.571677	N	Down	0.461362	Y	Down	0.00163091	N	Down	0.24073	N	Down	0.0171077
AT1G75330.1	1.2741	0.605721	ornithine carbamoyltransferase	Gohir.D05G195800.1,Gohir.A05G192600.2,Gohir.A05G192600.1	310	409	224	308	354	391	445	491	184	304	280	326	449	514	190	231	307	382	516	522	223	228	210	281	N	Down	0.475895	N	Down	0.2955	N	Down	0.650161	N	Down	0.810613	Y	Down	0.000416035	N	Down	0.588495	N	Down	0.645957
AT3G05560.1	1.1067	0.602811	Ribosomal L22e protein family	Gohir.D11G278600.1	725	862	300	477	548	692	1038	988	482	817	732	1203	925	1263	480	587	767	970	973	953	394	820	452	530	N	Down	0.657418	N	Down	0.122868	N	Down	0.279103	N	Up	0.903007	Y	Down	1.48e-05	N	Down	0.0500895	N	Down	0.459796
AT5G49230.1	0.734081	0.596578	Drought-responsive family protein	Gohir.D09G236800.2,Gohir.A09G236000.1,Gohir.D09G236800.1	1114	1644	1014	1140	1902	1943	1166	1469	701	965	1060	1255	623	1641	952	867	1211	1209	839	768	402	573	570	343	N	Down	0.295084	N	Down	0.822492	N	Down	0.917119	N	Down	0.640582	Y	Down	0.00689975	N	Down	0.499846	Y	Down	0.000364164
AT1G12410.1	0.818797	0.595958	CLP protease proteolytic subunit 2	Gohir.D12G224500.1,Gohir.A08G174700.1,Gohir.A12G222000.1	882	690	624	548	826	590	538	558	305	517	461	650	537	808	372	507	502	716	712	947	409	461	365	610	N	Up	0.506897	N	Up	0.659687	N	Up	0.11475	N	Down	0.928167	Y	Down	4.59e-05	N	Down	0.189072	N	Down	0.147413
AT2G19740.1	1.56455	0.592486	Ribosomal protein L31e family protein	Gohir.D05G029700.1,Gohir.A05G027900.1	9797	6374	4246	4738	4177	4747	6034	5339	2040	2872	3076	3841	5364	6141	2420	2794	3499	3696	6875	5010	2877	2407	1619	1721	N	Up	0.518081	N	Down	0.796154	N	Down	0.527353	N	Up	0.843184	Y	Down	0.00215059	N	Down	0.543623	N	Down	0.587651
AT1G18680.1	0.876789	0.589212	HNH endonuclease domain-containing protein	Gohir.A01G205900.1,Gohir.A12G179800.3,Gohir.A12G179800.2,Gohir.A12G179800.1,Gohir.D12G182400.1	162	423	164	205	298	382	415	426	226	381	340	388	324	480	238	276	264	333	475	383	150	289	301	250	N	Down	0.0183743	N	Down	0.498669	N	Down	0.272014	N	Down	0.953858	Y	Down	0.000115007	N	Down	0.640675	N	Down	0.196941
AT3G24450.1	1.45881	0.58724	Heavy metal transport/detoxification superfamily protein	Gohir.A05G021700.1,Gohir.D07G004200.1,Gohir.A07G003700.1,Gohir.A07G003700.2,Gohir.D05G023200.2,Gohir.D05G023200.1	3007	6228	163	612	185	288	580	2145	211	329	317	457	369	1719	136	200	118	356	2189	2068	627	537	186	94	N	Down	0.21063	N	Down	0.0723932	N	Down	0.207733	N	Down	0.233192	Y	Down	0.0294608	N	Down	0.547245	N	Down	0.0117071
AT1G71960.1	0.906891	0.584963	ATP-binding casette family G25	Gohir.A09G116300.2,Gohir.A05G275000.1,Gohir.D09G113400.1,Gohir.A05G275100.1,Gohir.A09G116300.1,Gohir.D05G277300.1	169	114	101	110	84	110	150	142	80	172	120	117	147	99	216	310	77	59	142	72	117	123	106	139	N	Up	0.373602	N	Down	0.818481	N	Down	0.318871	N	Up	0.907257	Y	Down	7.04e-06	N	Up	0.952516	N	Up	0.335127
AT1G65295.1	1.60844	0.583886	ubiquitin carboxyl-terminal hydrolase	Gohir.A13G154500.1,Gohir.D04G026200.1,Gohir.D13G159200.1,Gohir.D13G092000.1,Gohir.A05G391000.1	217	1350	130	318	332	424	1363	880	447	253	670	353	1816	1223	320	190	618	395	1334	993	479	394	350	206	N	Down	0.0617308	Y	Down	0.00432536	N	Down	0.272886	N	Up	0.279993	Y	Up	1.97e-05	N	Up	0.117347	N	Up	0.230753
AT5G16710.1	1.02365	0.580983	dehydroascorbate reductase 1	Gohir.D07G083700.1,Gohir.A07G078600.1	174	182	127	175	253	231	246	254	121	188	181	279	152	289	127	141	150	268	378	530	228	316	143	156	N	Down	0.897947	N	Down	0.318895	N	Up	0.693879	N	Down	0.942209	Y	Down	0.0119398	N	Down	0.137556	N	Down	0.064813
AT5G35630.1	1.28453	0.578109	glutamine synthetase 2	Gohir.A09G200500.2,Gohir.A02G025100.1	16	124	70	114	427	210	514	577	211	428	315	569	467	652	159	160	166	609	960	2561	457	1006	300	643	Y	Down	0.000434827	N	Down	0.371472	Y	Up	0.00190731	N	Down	0.781123	Y	Down	0.0013496	N	Down	0.0284094	N	Down	0.254839
AT5G51750.1	3.07857	0.577767	subtilase 1.3	Gohir.A09G043300.1,Gohir.D09G044700.1	35	464	22	195	114	195	566	434	67	157	100	102	510	439	36	201	37	78	606	700	38	49	8	11	Y	Down	3.56e-05	Y	Down	1.19e-06	N	Down	0.0318468	N	Up	0.524162	Y	Down	0.00975457	N	Down	0.966782	N	Up	0.667459
AT1G68090.1	1.44057	0.574354	annexin 5	Gohir.A09G173600.1,Gohir.A07G060700.3,Gohir.A07G060700.2,Gohir.A07G060700.1,Gohir.D07G065400.1,Gohir.A05G308200.1,Gohir.D05G308800.1,Gohir.D09G169300.2,Gohir.D09G169300.1	226	493	148	338	322	549	494	402	182	324	271	349	342	493	195	219	271	298	425	466	144	243	350	446	N	Down	0.0743499	N	Down	0.0145003	N	Down	0.0162626	N	Up	0.620242	Y	Down	4.62e-05	N	Down	0.370026	N	Down	0.222823
AT5G05180.1	1.55124	0.570607	myosin heavy chain, striated protein	Gohir.D13G008600.1,Gohir.A13G008100.1,Gohir.D13G008700.1,Gohir.D13G008300.1	99	35	87	20	332	19	592	272	202	62	300	95	206	181	86	112	144	114	451	333	78	28	72	31	N	Up	0.154724	N	Up	0.299877	Y	Up	8.44e-15	N	Up	0.253419	Y	Up	6.61e-06	N	Up	0.00806483	N	Up	0.764155
AT3G47370.3	1.19621	0.570316	Ribosomal protein S10p/S20e family protein	Gohir.D09G045800.2,Gohir.D11G006900.1,Gohir.D11G012000.1,Gohir.A09G044500.1,Gohir.A09G044500.3,Gohir.A09G044500.2,Gohir.A09G044500.4,Gohir.D09G173800.1	5507	2698	2826	2282	2349	2324	2949	2378	1287	1696	1911	2273	2852	3106	1434	1965	2284	2332	4095	3199	1323	1627	1386	1743	N	Up	0.138695	N	Up	0.452116	N	Up	0.961571	N	Up	0.674465	Y	Down	0.0153218	N	Down	0.48004	N	Down	0.736596
AT3G01740.1	1.30339	0.566427	Mitochondrial ribosomal protein L37	Gohir.A10G160300.1,Gohir.A05G341200.1	456	496	367	489	508	498	580	438	235	328	348	418	331	454	357	377	473	370	527	234	297	384	375	251	N	Down	0.819122	N	Down	0.537623	N	Up	0.92465	N	Up	0.564816	Y	Down	0.015413	N	Down	0.499665	N	Down	0.300499
AT5G25390.2	1.47014	0.561116	Integrase-type DNA-binding superfamily protein	Gohir.A06G007800.1,Gohir.A08G252500.1,Gohir.1Z038600.1,Gohir.D07G031800.1,Gohir.D08G274100.1,Gohir.D06G099900.1	75	677	63	213	133	229	507	206	183	120	270	125	760	477	137	83	237	115	811	433	277	256	217	96	Y	Down	0.00365168	N	Down	0.0175953	N	Down	0.0298997	N	Up	0.0375198	Y	Up	0.0072895	N	Up	0.0111786	N	Up	0.212065
AT1G06475.1	1.98388	0.560715	transmembrane protein	Gohir.D11G163600.1,Gohir.A10G039300.1,Gohir.A05G149800.1,Gohir.D10G040100.1,Gohir.D06G205000.1,Gohir.A11G156500.1,Gohir.A06G197500.1,Gohir.D05G152400.1	693	1205	177	343	544	387	2848	1747	720	442	1062	1680	1955	2668	837	399	1008	1002	761	434	267	156	151	276	N	Down	0.403861	N	Down	0.198623	N	Up	0.269419	N	Up	0.472586	Y	Up	0.004087	N	Down	0.307402	N	Down	0.549823
AT1G61350.1	1.53434	0.559872	ARM repeat superfamily protein	Gohir.D10G022200.1,Gohir.A10G021400.1,Gohir.D05G168800.1,Gohir.D06G128300.1,Gohir.A05G165800.1,Gohir.A06G123400.1	326	911	89	521	235	571	336	485	116	272	171	369	190	514	126	185	115	334	367	745	225	311	310	195	N	Down	0.00893711	Y	Down	4.06e-08	Y	Down	8.15e-05	N	Down	0.386353	Y	Down	0.000167361	N	Down	0.00758007	N	Down	0.0105301
AT1G55340.1	0.866924	0.559111	hypothetical protein (DUF1639)	Gohir.D01G129200.2,Gohir.D01G129200.1,Gohir.A13G099800.1,Gohir.D11G246600.1,Gohir.D11G246600.2,Gohir.A11G235700.1,Gohir.A11G235700.2,Gohir.D05G045600.1,Gohir.D03G146500.1,Gohir.A03G022200.1	1430	1851	1160	1383	1699	1642	1780	2063	976	1300	1438	1510	1178	1848	1068	1300	1500	1207	1722	1160	1270	1652	1151	856	N	Down	0.482364	N	Down	0.537529	N	Up	0.867394	N	Down	0.730006	Y	Down	0.013084	N	Down	0.843196	N	Down	0.0862086
AT2G06520.1	1.10314	0.557134	photosystem II subunit X	Gohir.A13G191900.1,Gohir.D13G197200.1,Gohir.A05G032800.1,Gohir.A13G191700.1,Gohir.1Z075900.1,Gohir.D13G197300.1,Gohir.D13G197100.1,Gohir.A13G191800.1,Gohir.D05G034200.1	504	4225	5285	3860	15805	10091	4348	6571	2024	3506	2978	4870	3932	11857	2249	1432	2461	5097	18574	36004	6250	18377	2491	4677	Y	Down	0.00473238	N	Up	0.718693	N	Up	0.026232	N	Down	0.533233	Y	Down	0.00515667	N	Down	0.0925649	N	Down	0.0106108
AT1G69780.1	1.10226	0.55616	Homeobox-leucine zipper protein family	Gohir.A03G099000.1,Gohir.D05G304200.1,Gohir.D05G304200.2,Gohir.A13G072700.1,Gohir.D13G072800.1,Gohir.A05G305000.2,Gohir.A05G305000.3,Gohir.A05G305000.1,Gohir.D02G114400.1,Gohir.D02G114400.2,Gohir.D02G114400.3	605	1879	912	3632	2474	4297	1593	2014	742	1993	1091	2020	776	1725	1109	1170	776	1754	2209	1719	1405	1426	1442	1003	Y	Down	0.00353207	Y	Down	2.89e-06	N	Down	0.00686679	N	Down	0.558478	Y	Down	5.58e-10	N	Down	0.0137962	N	Down	0.0510932
AT3G52770.1	1.2078	0.550693	binding protein	Gohir.D04G100900.1,Gohir.D12G091400.1,Gohir.D12G091400.2,Gohir.A04G063800.1,Gohir.A09G138700.3,Gohir.A09G138700.2,Gohir.A09G138700.1,Gohir.A04G063900.1	174	119	307	156	594	290	492	231	213	103	312	243	384	253	162	248	304	68	98	90	120	72	90	69	N	Up	0.475662	N	Up	0.469456	N	Up	0.0139504	N	Up	0.0785347	Y	Up	0.00270441	N	Up	0.485195	N	Up	0.340414
AT3G56940.1	1.03607	0.547968	dicarboxylate diiron protein, putative (Crd1)	Gohir.A01G192400.1,Gohir.D01G177500.1	202	786	893	859	1488	1218	648	784	316	524	462	692	438	1270	305	377	392	700	1816	3963	793	1839	527	726	N	Down	0.0768123	N	Up	0.894378	N	Up	0.376842	N	Down	0.64372	Y	Down	0.0247393	N	Down	0.130083	Y	Down	0.000583099
AT5G01840.1	1.45785	0.543824	ovate family protein 1	Gohir.A10G149600.1,Gohir.D09G214200.1,Gohir.D10G117200.1,Gohir.D02G004600.1	291	402	256	662	312	343	228	192	83	167	121	156	113	216	128	189	95	149	99	81	74	60	105	91	N	Down	0.406547	Y	Down	0.00168047	N	Down	0.665223	N	Up	0.702823	Y	Down	0.0181911	N	Down	0.440573	N	Down	0.086632
AT3G48700.1	0.846291	0.543443	carboxyesterase 13	Gohir.D02G211500.1,Gohir.D02G211300.1,Gohir.A03G190400.1,Gohir.A03G190600.1,Gohir.D02G211100.1	109	286	194	268	155	279	169	175	94	174	137	146	188	203	81	206	106	124	335	303	116	148	109	158	N	Down	0.0219266	N	Down	0.304223	N	Down	0.013731	N	Down	0.934706	Y	Down	0.000161707	N	Down	0.84778	N	Down	0.813328
AT2G17695.3	1.32193	0.542527	outer envelope protein	Gohir.A02G175400.1	64	86	56	70	130	123	115	138	46	98	67	135	108	159	51	57	69	114	120	197	41	127	66	88	N	Down	0.536002	N	Down	0.561534	N	Up	0.848285	N	Down	0.726828	Y	Down	0.000175246	N	Down	0.0689799	N	Down	0.421239
AT3G44380.1	1.08122	0.538019	Late embryogenesis abundant (LEA) hydroxyproline-rich glycoprotein family	Gohir.D08G016000.1,Gohir.A07G110700.1,Gohir.A08G005700.1,Gohir.D07G114400.1	515	1545	424	505	1040	865	749	970	354	516	514	634	588	1036	473	480	477	738	465	555	282	411	357	308	N	Down	0.040522	N	Down	0.766955	N	Up	0.378902	N	Down	0.524855	Y	Down	0.00889144	N	Down	0.423372	N	Down	0.113175
AT1G20020.1	0.943416	0.532221	ferredoxin-NADP[+]-oxidoreductase 2	Gohir.D05G189000.1,Gohir.A05G186100.1	15	118	44	127	179	116	125	195	65	173	94	134	15	203	56	54	47	228	421	1480	262	1000	129	251	Y	Down	0.00010244	N	Down	0.0209118	N	Up	0.0842664	N	Down	0.342759	Y	Down	2.53e-08	N	Down	0.286023	Y	Down	7.41e-08
AT3G50770.1	1.72262	0.531299	calmodulin-like 41	Gohir.A06G012500.1,Gohir.D12G066900.1,Gohir.D02G093500.1,Gohir.D06G009900.1,Gohir.A11G187200.1,Gohir.A12G066500.1,Gohir.D11G193700.1	1505	1958	1140	2250	1066	2575	2802	2703	849	3618	1227	2415	5470	4528	1962	1574	1837	3733	3392	3201	494	1280	324	1961	N	Down	0.47511	N	Down	0.0289878	Y	Down	0.000471397	N	Up	0.94548	Y	Down	0.00150838	N	Down	0.00656985	N	Up	0.469449
AT1G13230.1	2.33653	0.526748	Leucine-rich repeat (LRR) family protein	Gohir.A07G056500.1,Gohir.D07G060800.1	8	1	0	0	1	1	298	64	59	3	85	5	254	71	35	4	41	3	319	32	34	0	17	0	N	Up	0.169721	N	Equal	1	N	Equal	1	N	Up	0.0163539	N	Up	2.22e-16	Y	Up	3.83e-08	N	Up	0.0974951
AT2G03350.1	0.983417	0.523203	DUF538 family protein (Protein of unknown function, DUF538)	Gohir.D13G079200.1,Gohir.A13G079500.1,Gohir.D03G094800.1,Gohir.A03G068200.1	646	929	184	294	872	449	692	605	350	473	503	702	631	755	478	358	656	506	1204	917	933	786	381	314	N	Down	0.3345	N	Down	0.212503	Y	Up	0.00201407	N	Up	0.745968	Y	Down	0.0284122	N	Down	0.201004	N	Down	0.521613
AT1G11125.1	2.22897	0.518031	hypothetical protein	Gohir.D05G166400.1,Gohir.A06G124300.1,Gohir.D06G129200.1,Gohir.A05G163400.1	152	386	111	109	182	181	586	367	125	207	179	112	525	516	211	310	196	95	789	617	254	145	146	65	N	Down	0.0345802	N	Up	0.964162	N	Up	0.988054	N	Up	0.263428	Y	Down	0.00108636	N	Up	0.143708	N	Up	0.947361
AT4G22000.1	1.34169	0.517058	tyrosine sulfotransferase-like protein	Gohir.D05G099900.1,Gohir.A05G100100.1,Gohir.D09G034100.1	992	961	725	733	771	861	1029	901	406	612	581	591	300	666	432	606	419	514	913	690	558	581	478	397	N	Up	0.932564	N	Down	0.975584	N	Down	0.602367	N	Up	0.74831	Y	Down	0.00101317	N	Down	0.953068	N	Down	0.0150352
AT2G26110.1	1.58496	0.514573	bromodomain protein (DUF761)	Gohir.A07G022100.1,Gohir.A06G087500.1,Gohir.D07G022000.1,Gohir.D06G086900.1,Gohir.D13G199100.1	106	460	73	227	182	343	294	374	98	230	140	217	104	308	120	188	122	149	187	338	175	305	113	136	Y	Down	0.000477256	Y	Down	0.000681114	N	Down	0.0116206	N	Down	0.577993	Y	Down	0.000164192	N	Down	0.152233	N	Down	0.00236762
AT3G17940.1	1.2717	0.512486	Galactose mutarotase-like superfamily protein	Gohir.D02G121600.1,Gohir.A03G092700.1	719	984	550	753	952	948	1002	919	415	656	592	791	1039	1149	585	613	603	773	1164	1046	421	505	443	513	N	Down	0.402057	N	Down	0.285576	N	Up	0.985302	N	Up	0.830237	Y	Down	0.000222316	N	Down	0.25992	N	Down	0.707803
AT2G04280.1	1.62789	0.509897	calcium ion-binding protein	Gohir.A07G088000.1,Gohir.D07G170400.1,Gohir.A07G163400.1	677	845	345	423	521	561	955	935	309	428	440	495	945	1008	322	370	465	500	1030	813	364	262	262	230	N	Down	0.661839	N	Down	0.559841	N	Down	0.727911	N	Up	0.960481	Y	Down	0.0127054	N	Down	0.657633	N	Down	0.810233
AT1G61820.1	2.06817	0.505235	beta glucosidase 46	Gohir.A10G014300.1,Gohir.D10G014300.1,Gohir.A06G147000.1,Gohir.A10G014500.1,Gohir.D10G014500.1,Gohir.D10G014400.1,Gohir.D06G152800.1	116	171	65	86	146	73	130	162	31	103	44	57	87	172	56	72	37	64	92	141	44	58	43	68	N	Down	0.358338	N	Down	0.454456	N	Up	0.011393	N	Down	0.629805	Y	Down	2.95e-08	N	Down	0.555991	N	Down	0.0892009
AT1G76990.4	0.944189	0.500984	ACT domain repeat 3	Gohir.A05G240700.5,Gohir.D05G241800.2,Gohir.D05G241800.3,Gohir.D05G241800.6,Gohir.D02G075300.1	294	430	529	631	1316	721	431	935	224	606	317	376	241	618	640	753	274	417	142	273	129	258	188	206	N	Down	0.330869	N	Down	0.545316	Y	Up	0.00428276	N	Down	0.0681039	Y	Down	1.29e-09	N	Down	0.536745	N	Down	0.00199808
AT5G26330.1	1.73556	0.493409	Cupredoxin superfamily protein	Gohir.D08G075400.1,Gohir.D11G128300.1,Gohir.A01G169600.1,Gohir.D01G160700.1,Gohir.D01G160700.3,Gohir.D01G160700.2,Gohir.D01G160700.4,Gohir.D08G075300.1,Gohir.A10G115000.2,Gohir.A10G115000.1,Gohir.D10G151900.2,Gohir.D10G151900.1,Gohir.D10G151900.3,Gohir.D10G151900.5,Gohir.D10G151900.4,Gohir.D10G151800.1,Gohir.A09G214500.1,Gohir.D09G217000.1,Gohir.A11G123000.1,Gohir.A10G114900.1	103	280	90	299	145	272	1372	779	412	207	580	163	1324	982	228	338	240	145	663	1109	441	885	146	144	N	Down	0.0146301	Y	Down	0.000709219	N	Down	0.00930828	N	Up	0.163062	Y	Up	4.49e-07	Y	Up	7.2e-06	N	Up	0.40484
AT5G61310.3	1.31864	0.488653	Cytochrome c oxidase subunit Vc family protein	Gohir.A07G128700.1	3649	1984	3037	1377	2109	1189	1751	1666	702	920	985	985	1358	1905	794	1554	1347	1159	1735	1474	1731	935	517	424	N	Up	0.266964	N	Up	0.0943998	N	Up	0.19405	N	Up	0.939878	Y	Down	0.0230951	N	Equal	1	N	Down	0.230673
AT5G04260.1	1.04731	0.485427	WCRKC thioredoxin 2	Gohir.D05G295200.1,Gohir.A05G294600.1,Gohir.A05G294600.2	235	130	71	162	181	136	124	110	60	101	84	153	93	112	77	102	70	84	142	102	64	123	97	82	N	Up	0.145834	N	Down	0.0155805	N	Up	0.535134	N	Up	0.807317	Y	Down	0.00596433	N	Down	0.0739299	N	Down	0.671931
AT1G10360.1	0.983182	0.484403	glutathione S-transferase TAU 18	Gohir.A04G097300.1,Gohir.D04G137100.1,Gohir.A11G062800.1,Gohir.D04G136800.1,Gohir.D11G066500.1	1057	2352	931	1543	1849	2050	1194	1025	604	1495	845	810	1160	1626	660	1739	1007	799	4139	2497	1572	1865	1517	2146	N	Down	0.0550109	N	Down	0.080263	N	Down	0.615239	N	Up	0.707046	Y	Down	5.33e-09	N	Up	0.914547	N	Down	0.200294
AT5G09520.1	5.58814	0.48375	hydroxyproline-rich glycoprotein family protein	Gohir.D13G051600.1,Gohir.D13G052300.1,Gohir.D13G050300.1,Gohir.D13G051500.1,Gohir.D13G051800.1,Gohir.D05G008800.1,Gohir.D13G051700.1,Gohir.A13G070200.1,Gohir.A13G051700.1,Gohir.A12G016300.1,Gohir.A13G070400.1,Gohir.A13G051500.1,Gohir.A13G070300.1,Gohir.A05G008000.1	110	302	79	131	30	118	5917	1008	123	46	172	56	15684	3161	76	109	68	16	6287	745	554	84	11	20	N	Down	0.016055	N	Down	0.43211	Y	Down	1.18e-05	N	Up	0.00280283	Y	Up	6.32e-07	N	Up	0.107281	Y	Up	6.88e-10
AT3G51140.1	1.03435	0.482942	DnaJ (DUF3353)	Gohir.D12G061200.1,Gohir.D12G061200.2,Gohir.D12G061200.3,Gohir.A12G061100.1,Gohir.A12G061100.2	360	307	274	324	470	477	340	333	166	329	232	356	237	373	221	233	166	302	327	425	125	213	222	304	N	Up	0.679594	N	Down	0.581088	N	Down	0.938366	N	Up	0.961307	Y	Down	1.39e-06	N	Down	0.125978	N	Down	0.2203
AT1G76990.1	0.970854	0.482848	ACT domain repeat 3	Gohir.A02G068800.1,Gohir.A05G240700.6,Gohir.A05G240700.1,Gohir.A05G240700.8,Gohir.D05G241800.5,Gohir.A05G240700.2	1717	1379	1308	2045	2332	1527	784	1755	400	1092	559	830	553	1494	932	1251	448	959	405	455	378	460	419	343	N	Up	0.548024	N	Down	0.119418	N	Up	0.0394523	N	Down	0.0482418	Y	Down	1.76e-08	N	Down	0.127083	Y	Down	0.000441905
AT5G18660.1	1.19579	0.480626	NAD(P)-binding Rossmann-fold superfamily protein	Gohir.A05G357100.1,Gohir.D10G166900.1	81	165	124	163	270	154	197	219	86	176	120	216	176	305	95	116	60	199	323	681	130	246	113	161	N	Down	0.101153	N	Down	0.448811	N	Up	0.0196633	N	Down	0.814322	Y	Down	1.73e-05	N	Down	0.0572592	N	Down	0.10506
AT1G67060.1	1.27563	0.479993	peptidase M50B-like protein	Gohir.D09G049700.2,Gohir.D09G049700.1,Gohir.A09G048600.1,Gohir.A08G053100.1,Gohir.D08G062700.1	171	241	83	128	73	119	184	238	76	123	106	127	167	303	64	77	72	108	240	235	67	93	80	91	N	Down	0.5268	N	Down	0.206917	N	Down	0.0792988	N	Down	0.677891	Y	Down	0.00703724	N	Down	0.655799	N	Down	0.0822955
AT2G46225.3	3.50553	0.478047	ABI-1-like 1	Gohir.D05G025700.1	9	127	114	100	117	112	318	285	28	90	39	46	257	218	32	204	11	42	95	28	4	3	1	4	Y	Down	3.13e-06	N	Up	0.706511	N	Up	0.870536	N	Up	0.825889	Y	Down	2.4e-07	N	Down	0.826618	N	Up	0.622969
AT4G03270.1	1.96963	0.473931	Cyclin D6%3B1	Gohir.A10G019300.1,Gohir.D04G146400.1,Gohir.A03G161100.1,Gohir.D02G184400.1,Gohir.A12G135900.1,Gohir.A05G166600.1,Gohir.A13G057600.1,Gohir.D05G169600.1,Gohir.D10G020200.1,Gohir.D12G139900.1,Gohir.D12G139900.2,Gohir.D06G127200.1,Gohir.A06G122700.1,Gohir.D13G064500.1,Gohir.A04G106400.1	72	256	134	191	49	107	423	266	108	94	150	43	290	303	80	129	95	23	445	599	80	122	74	54	N	Down	0.0190108	N	Down	0.274636	N	Down	0.0122391	N	Up	0.275426	N	Up	0.348598	Y	Up	0.000685136	N	Down	0.866403
AT2G45790.1	1.59258	0.471181	phosphomannomutase	Gohir.A12G104900.2,Gohir.A12G104900.3,Gohir.A12G104900.1,Gohir.D08G151400.1,Gohir.D08G151400.2,Gohir.A08G129900.1,Gohir.A08G129900.2,Gohir.D12G108800.1,Gohir.D08G151400.3	1050	1565	524	803	657	856	1140	1350	378	802	524	686	1496	1636	362	417	460	608	1818	1650	578	718	335	503	N	Down	0.297629	N	Down	0.145707	N	Down	0.215492	N	Down	0.68451	Y	Down	1.5e-09	N	Down	0.305825	N	Down	0.731759
AT3G24570.1	0.749064	0.467234	Peroxisomal membrane 22 kDa (Mpv17/PMP22) family protein	Gohir.A05G023800.1,Gohir.D05G025300.1,Gohir.D06G061900.4,Gohir.D06G061900.2,Gohir.D06G061900.3,Gohir.A06G063200.1,Gohir.A06G063200.2,Gohir.A06G063200.3,Gohir.A06G063200.4,Gohir.A06G063200.5,Gohir.A08G250900.1,Gohir.D06G061900.1,Gohir.D08G272400.1	509	341	357	179	342	152	479	519	285	183	394	230	366	450	221	262	456	266	402	255	94	113	106	79	N	Up	0.42956	N	Up	0.0442382	Y	Up	0.000646639	N	Down	0.910644	Y	Up	0.00199978	N	Up	0.193966	N	Down	0.486519
AT5G16030.1	2.93441	0.462343	mental retardation GTPase activating protein	Gohir.A07G071400.2,Gohir.A07G071400.1,Gohir.A11G162400.1,Gohir.A07G071400.3,Gohir.D07G075900.1	26	402	23	251	122	276	344	466	45	141	62	117	94	318	31	82	38	65	220	345	38	65	20	15	Y	Down	0.00217949	Y	Down	8.1e-11	Y	Down	0.00167301	N	Down	0.470615	Y	Down	0.000129848	N	Down	0.304466	N	Down	0.0147687
AT1G63220.1	2.26695	0.458291	Calcium-dependent lipid-binding (CaLB domain) family protein	Gohir.D08G198500.1,Gohir.A11G021600.1,Gohir.A08G179700.3,Gohir.A08G179700.2,Gohir.A08G179700.1,Gohir.D11G021300.1	535	464	138	114	222	119	1107	565	230	79	316	86	666	361	140	116	309	113	1613	895	836	647	381	238	N	Up	0.791912	N	Up	0.670014	N	Up	0.0120851	N	Up	0.351694	Y	Up	3.45e-11	N	Up	0.0382464	N	Up	0.0368945
AT4G38260.1	1.57291	0.438676	transport/golgi organization-like protein (DUF833)	Gohir.A01G104500.1,Gohir.D05G179500.1,Gohir.D04G152600.1,Gohir.D01G089600.1,Gohir.D01G089500.1,Gohir.D01G089700.1,Gohir.A01G104400.1	559	479	244	282	363	276	2026	471	681	268	923	230	887	715	402	243	681	256	1027	392	762	324	464	225	N	Up	0.711567	N	Down	0.639217	N	Up	0.227061	N	Up	0.0106932	N	Up	0.0498727	Y	Up	3.14e-07	N	Up	0.623756
AT3G50740.1	0.834414	0.432315	UDP-glucosyl transferase 72E1	Gohir.A02G163600.1,Gohir.D03G016600.1,Gohir.D12G066000.1,Gohir.A12G065700.1	74	78	23	18	33	23	444	160	249	79	336	235	223	272	224	68	276	132	147	26	66	10	52	3	N	Down	0.906141	N	Up	0.573902	N	Up	0.377095	N	Up	0.0204709	Y	Up	8.99e-06	N	Up	0.332352	N	Down	0.549887
AT2G35470.1	2.07039	0.431656	ribosome maturation factor	Gohir.D03G174000.1,Gohir.D03G174000.2,Gohir.D08G175100.1,Gohir.A08G154500.1,Gohir.A08G154500.2,Gohir.D03G175400.1	136	2065	223	937	779	1787	1722	2725	410	1046	553	657	1528	2714	447	553	380	516	1354	1870	717	1048	267	293	Y	Down	0.000500182	N	Down	0.00795497	Y	Down	7.59e-05	N	Down	0.250783	Y	Down	1.83e-09	N	Down	0.721999	N	Down	0.0263198
AT4G22290.1	1.03868	0.424805	Ubiquitin-specific protease family C19-related protein	Gohir.A06G152400.1,Gohir.A06G152400.2,Gohir.D06G158700.2,Gohir.D12G118000.1,Gohir.D12G118000.2,Gohir.D05G176600.1,Gohir.D10G009700.1,Gohir.A12G114700.1,Gohir.D06G158700.1,Gohir.A05G173600.1,Gohir.A10G010000.1	37	250	96	212	215	245	378	372	184	273	247	287	234	371	200	266	195	262	337	346	260	369	161	129	Y	Down	4.03e-05	N	Down	0.0163888	N	Down	0.576272	N	Up	0.964898	Y	Down	0.0125842	N	Down	0.582322	N	Down	0.149926
AT5G23280.1	1.07989	0.422571	TCP family transcription factor	Gohir.A12G133100.1,Gohir.D12G136600.1,Gohir.A01G175500.1,Gohir.A03G165900.1,Gohir.D13G060500.1,Gohir.A13G061400.1,Gohir.D02G189100.1	287	1615	680	1540	1150	2165	1615	2346	764	1778	1024	1500	1503	2186	1070	1337	736	1471	1561	2743	749	1748	930	1284	Y	Down	2.26e-05	N	Down	0.00633148	Y	Down	0.00230238	N	Down	0.350521	Y	Down	4.34e-13	N	Down	0.126164	N	Down	0.148715
AT1G08465.1	1.49656	0.420921	Plant-specific transcription factor YABBY family protein	Gohir.A09G101000.1,Gohir.D07G118000.1,Gohir.A07G114400.1,Gohir.D09G100400.1	3661	5825	1829	3362	3410	4047	1899	2912	673	1400	901	1770	1880	3300	1207	1386	1494	1631	4030	1801	1917	921	1453	734	N	Down	0.304158	N	Down	0.0640855	N	Down	0.399457	N	Down	0.284446	Y	Down	5.31e-06	N	Down	0.0072177	N	Down	0.0369928
AT3G18270.1	0.964308	0.420451	cytochrome P450, family 77, subfamily A, polypeptide 5 pseudogene	Gohir.A11G165600.1,Gohir.D11G171700.1,Gohir.D07G071400.1,Gohir.D07G071400.2,Gohir.A07G066800.2,Gohir.A07G066800.3,Gohir.A07G066800.1,Gohir.A07G066800.4	145	148	149	197	351	195	519	551	266	387	356	482	328	528	272	229	216	361	434	609	244	398	190	260	N	Down	0.947899	N	Down	0.365351	N	Up	0.0254884	N	Down	0.885467	Y	Down	0.00542362	N	Down	0.260818	N	Down	0.114568
AT4G35160.1	1.4892	0.416691	O-methyltransferase family protein	Gohir.A10G199000.1,Gohir.A04G132300.1,Gohir.D10G205900.1,Gohir.D10G205900.2,Gohir.D10G206000.1,Gohir.D02G181300.1,Gohir.A03G158200.2,Gohir.A03G158200.1,Gohir.D07G168200.1,Gohir.D04G169000.1,Gohir.A04G132200.1,Gohir.A12G035700.1,Gohir.D12G037100.1,Gohir.D04G169300.1,Gohir.D02G181200.1,Gohir.D12G037000.1,Gohir.A06G134100.1,Gohir.D12G036900.1,Gohir.D04G169100.1,Gohir.A05G357300.1,Gohir.A03G158100.1,…	539	2208	573	778	386	673	612	1365	218	601	291	301	412	1500	253	660	185	299	3340	2587	1091	1999	542	451	N	Down	0.0324343	N	Down	0.298267	N	Down	0.0108258	N	Down	0.0581319	Y	Down	0.0008457	N	Down	0.935608	N	Down	0.00835045
AT2G40480.1	1.46826	0.412823	WEB family protein (DUF827)	Gohir.A06G176200.1,Gohir.D10G187800.1,Gohir.A10G181000.1,Gohir.D04G013400.1,Gohir.A05G402200.1,Gohir.D06G185800.1	36	202	25	154	45	150	451	368	163	267	217	264	152	177	116	246	98	200	250	323	134	241	72	79	Y	Down	0.000198096	Y	Down	7.01e-07	Y	Down	2.16e-05	N	Up	0.625677	Y	Down	0.000752933	N	Down	0.496126	N	Down	0.653881
[truncated: 100 more rows]
[truncated: 51 more columns]

## Sheet: B_PreU-PostD
A.thaliana.ID	pre/sec.log2.fc	post/sec.log2.fc	Description	Tx.JGI.Cotton.gene.IDs	FL.pre.mean	FL.pre.C.mean	FL.sec.mean	FL.sec.C.mean	FL.post.mean	FL.post.C.mean	B.pre.mean	B.pre.C.mean	B.sec.mean	B.sec.C.mean	B.post.mean	B.post.C.mean	C.pre.mean	C.pre.C.mean	C.sec.mean	C.sec.C.mean	C.post.mean	C.post.C.mean	FO.pre.mean	FO.pre.C.mean	FO.sec.mean	FO.sec.C.mean	FO.post.mean	FO.post.C.mean	DE..FL.pre.vs.FL.pre.C	DE..FL.pre.vs.FL.pre.C.Up.or.Down	DE..FL.pre.vs.FL.pre.C.nominal.p.value	DE..FL.sec.vs.FL.sec.C	DE..FL.sec.vs.FL.sec.C.Up.or.Down	DE..FL.sec.vs.FL.sec.C.nominal.p.value	DE..FL.post.vs.FL.post.C	DE..FL.post.vs.FL.post.C.Up.or.Down	DE..FL.post.vs.FL.post.C.nominal.p.value	DE..B.pre.vs.B.pre.C	DE..B.pre.vs.B.pre.C.Up.or.Down	DE..B.pre.vs.B.pre.C.nominal.p.value	DE..B.sec.vs.B.sec.C	DE..B.sec.vs.B.sec.C.Up.or.Down	DE..B.sec.vs.B.sec.C.nominal.p.value	DE..B.post.vs.B.post.C	DE..B.post.vs.B.post.C.Up.or.Down	DE..B.post.vs.B.post.C.nominal.p.value	DE..C.pre.vs.C.pre.C	DE..C.pre.vs.C.pre.C.Up.or.Down	DE..C.pre.vs.C.pre.C.nominal.p.value
[truncated: 242 more rows]
[truncated: 51 more columns]

[truncated: 10 more sheets: B_PreD-PostD, B_PreD-PostU, C_PreU-PostU, C_PreU-PostD, C_PreD-PostD, C_PreD-PostU, FO_PreU-PostU, FO_PreU-PostD, FO_PreD-PostD, FO_PreD_PostU]
