# Supplementary material for: Nectar biosynthesis is conserved among floral and extrafloral nectaries
Source: Plant Physiol. 2021 Jan 28;185(4):1595–616. doi: 10.1093/plphys/kiab018 (PMC8133665; doi:10.1093/plphys/kiab018)
Supplement: kiab018_Supplementary_Data [file kiab018_supplementary_data.zip › pp.01245.2020-s08.xlsx]

## Sheet: PreU-PostU
A.thaliana.ID	Venn.Diagram.Section	Description	Tx.JGI.Cotton.gene.IDs	FL.pre.mean	FL.pre.C.mean	FL.sec.mean	FL.sec.C.mean	FL.post.mean	FL.post.C.mean	B.pre.mean	B.pre.C.mean	B.sec.mean	B.sec.C.mean	B.post.mean	B.post.C.mean	C.pre.mean	C.pre.C.mean	C.sec.mean	C.sec.C.mean	C.post.mean	C.post.C.mean	FO.pre.mean	FO.pre.C.mean	FO.sec.mean	FO.sec.C.mean	FO.post.mean	FO.post.C.mean	DE..FL.pre.vs.FL.pre.C	DE..FL.pre.vs.FL.pre.C.Up.or.Down	DE..FL.pre.vs.FL.pre.C.nominal.p.value	DE..FL.sec.vs.FL.sec.C	DE..FL.sec.vs.FL.sec.C.Up.or.Down	DE..FL.sec.vs.FL.sec.C.nominal.p.value	DE..FL.post.vs.FL.post.C	DE..FL.post.vs.FL.post.C.Up.or.Down	DE..FL.post.vs.FL.post.C.nominal.p.value	DE..B.pre.vs.B.pre.C	DE..B.pre.vs.B.pre.C.Up.or.Down	DE..B.pre.vs.B.pre.C.nominal.p.value	DE..B.sec.vs.B.sec.C	DE..B.sec.vs.B.sec.C.Up.or.Down	DE..B.sec.vs.B.sec.C.nominal.p.value	DE..B.post.vs.B.post.C	DE..B.post.vs.B.post.C.Up.or.Down	DE..B.post.vs.B.post.C.nominal.p.value	DE..C.pre.vs.C.pre.C	DE..C.pre.vs.C.pre.C.Up.or.Down	DE..C.pre.vs.C.pre.C.nominal.p.value	DE..C.sec.vs.C.sec.C
AT1G01020.1	bracteal	ARV1 family protein	Gohir.D11G106800.4,Gohir.D11G106800.3,Gohir.D11G106800.2,Gohir.D11G106800.1,Gohir.A11G102200.2,Gohir.A11G102200.3,Gohir.A11G102200.1	166	85	73	82	69	69	238	156	122	61	144	52	162	64	72	62	129	87	99	77	50	64	43	21	N	Up	0.116317	N	Down	0.755317	N	Equal	0.991261	N	Up	0.4841	Y	Up	0.00243903	N	Up	0.0147053	N	Up	0.0283549	N
AT1G01730.1	bracteal	hypothetical protein	Gohir.D11G092400.1,Gohir.A11G088100.1,Gohir.A08G130800.1,Gohir.D08G152300.1	285	482	339	344	398	396	617	532	356	516	438	577	376	526	391	427	524	482	509	416	462	384	413	365	N	Down	0.176724	N	Down	0.961091	N	Up	0.981834	N	Up	0.725393	Y	Down	0.00384777	N	Down	0.303086	N	Down	0.262342	N
AT1G03120.1	bracteal	responsive to abscisic acid 28	Gohir.A11G123900.1,Gohir.D11G129200.1,Gohir.D11G129100.1,Gohir.A11G124000.1	292	1637	393	3547	1014	3269	471	335	101	319	1102	940	449	704	170	137	1279	700	176	97	59	58	325	385	Y	Down	2.44522e-05	Y	Down	4.08176e-05	Y	Down	0.00423178	N	Up	0.420803	Y	Down	1.96297e-09	N	Up	0.566496	N	Down	0.259837	N
AT1G03940.1	bracteal	HXXXD-type acyl-transferase family protein	Gohir.D10G125500.1,Gohir.A13G047500.1,Gohir.A10G141400.1,Gohir.D08G166200.1,Gohir.A06G052200.1,Gohir.D12G140400.1,Gohir.D06G051200.2,Gohir.D12G140600.1,Gohir.D06G051200.1,Gohir.A12G136300.1,Gohir.A12G136600.1,Gohir.D13G045800.1,Gohir.A08G145300.1	195	556	186	249	219	256	303	233	144	250	184	204	162	230	159	245	134	217	244	290	104	171	193	347	N	Down	0.00885664	N	Down	0.346786	N	Down	0.514041	N	Up	0.539246	Y	Down	0.000275712	N	Down	0.725968	N	Down	0.328541	Y
AT1G04500.1	bracteal	CCT motif family protein	Gohir.D10G158700.1,Gohir.A10G109100.2,Gohir.A10G109100.1,Gohir.D02G048200.1,Gohir.A09G059500.1,Gohir.D09G058800.1,Gohir.A02G042600.1	15	11	13	8	12	3	87	37	39	30	208	40	34	10	12	34	41	39	7	1	4	1	8	10	N	Up	0.752425	N	Up	0.522646	N	Up	0.0772373	N	Up	0.132762	N	Up	0.271102	Y	Up	2.64669e-05	N	Up	0.140491	N
AT1G04555.1	bracteal	transmembrane protein	Gohir.A09G230800.1,Gohir.D09G231900.1	646	385	302	248	314	239	430	299	214	322	331	160	115	211	239	308	193	223	329	152	254	167	201	191	N	Up	0.17548	N	Up	0.673719	N	Up	0.230641	N	Up	0.395792	Y	Down	0.00316872	N	Up	0.111572	N	Down	0.195329	N
AT1G04770.1	bracteal	Tetratricopeptide repeat (TPR)-like superfamily protein	Gohir.A10G122100.1,Gohir.D10G143900.1	397	411	151	468	501	531	380	365	160	272	711	489	230	342	154	191	572	438	368	202	285	261	486	365	N	Down	0.926196	Y	Down	0.00299808	N	Down	0.853898	N	Up	0.927226	Y	Down	0.0038701	N	Up	0.150612	N	Down	0.241157	N
AT1G05385.1	bracteal	photosystem II 11 kDa protein-like protein	Gohir.D10G174900.1,Gohir.A10G168700.1	88	174	72	137	148	235	145	172	81	134	145	155	65	260	90	71	156	203	135	263	84	183	180	189	N	Down	0.114734	N	Down	0.154678	N	Down	0.0596164	N	Down	0.714988	Y	Down	0.0207561	N	Down	0.831997	N	Down	0.00164199	N
AT1G05420.1	bracteal	ovate family protein 12	Gohir.A09G216300.1,Gohir.A08G065600.1,Gohir.D09G055700.1,Gohir.A09G056300.1,Gohir.D09G218700.1,Gohir.D08G074400.1	9	386	24	130	83	168	120	123	18	89	39	60	69	100	36	33	9	48	49	66	52	119	43	65	Y	Down	2.22289e-12	Y	Down	1.19533e-05	N	Down	0.0159301	N	Down	0.946002	Y	Down	3.12399e-11	N	Down	0.51105	N	Down	0.469323	N
AT1G06010.1	bracteal	basic leucine zipper/W2 domain protein	Gohir.A05G392600.1,Gohir.D04G024500.2,Gohir.D04G024500.1	1594	2733	1584	1529	2645	2888	2684	3697	653	943	1163	1903	2487	3455	759	891	1587	1350	2218	2094	1079	1297	1058	634	N	Down	0.398637	N	Up	0.960238	N	Down	0.667245	N	Down	0.620203	Y	Down	0.00205906	N	Down	0.104586	N	Down	0.195274	N
AT1G07070.1	bracteal	Ribosomal protein L35Ae family protein	Gohir.A10G228500.1,Gohir.A06G165100.1,Gohir.A13G016900.1,Gohir.1Z033500.1,Gohir.D13G018000.1,Gohir.D10G242500.1,Gohir.D04G066100.1	21957	14773	14109	10953	15343	15513	14595	13855	4624	7090	8270	11323	15027	17000	5696	7058	9972	9920	18313	12523	5546	5938	4467	4921	N	Up	0.495661	N	Up	0.646865	N	Down	0.956422	N	Up	0.941159	Y	Down	9.61869e-05	N	Down	0.381234	N	Down	0.616422	N
AT1G07950.1	bracteal	Surfeit locus protein 5 subunit 22 of Mediator complex	Gohir.D02G066500.1,Gohir.A02G061000.1,Gohir.A02G061100.1	810	1034	584	901	915	936	642	609	390	722	610	770	610	1058	518	613	991	861	791	560	586	554	622	546	N	Down	0.511062	N	Down	0.136818	N	Down	0.929781	N	Up	0.896698	Y	Down	0.00219291	N	Down	0.365669	N	Down	0.0458551	N
AT1G08110.4	bracteal	lactoylglutathione lyase family protein / glyoxalase I family protein	Gohir.D13G238300.1,Gohir.A03G030100.1,Gohir.D03G138500.1,Gohir.A03G030000.1,Gohir.A03G030000.2,Gohir.D03G138300.1,Gohir.D03G138400.1,Gohir.A03G030200.1	2673	3066	1067	834	1554	1114	1390	1798	464	1867	608	654	2458	2991	635	1018	626	774	6146	2885	911	1314	707	3477	N	Down	0.705294	N	Up	0.42829	N	Up	0.108783	N	Down	0.520362	Y	Down	0.00582309	N	Down	0.812956	N	Down	0.441257	Y
AT1G08465.1	bracteal	Plant-specific transcription factor YABBY family protein	Gohir.A09G101000.1,Gohir.D07G118000.1,Gohir.A07G114400.1,Gohir.D09G100400.1	3661	5825	1829	3362	3410	4047	1899	2912	673	1400	901	1770	1880	3300	1207	1386	1494	1631	4030	1801	1917	921	1453	734	N	Down	0.304158	N	Down	0.0640855	N	Down	0.399457	N	Down	0.284446	Y	Down	5.30951e-06	N	Down	0.0072177	N	Down	0.0369928	N
AT1G09795.1	bracteal	ATP phosphoribosyl transferase 2	Gohir.A04G130600.1,Gohir.A12G043400.1,Gohir.D12G042900.1,Gohir.D04G175800.1	176	195	163	189	235	179	321	321	155	287	190	238	202	317	167	227	160	331	424	428	226	252	175	259	N	Down	0.80291	N	Down	0.641685	N	Up	0.260254	N	Equal	0.997107	Y	Down	2.52521e-05	N	Down	0.440013	N	Down	0.171978	N
AT1G10210.2	bracteal	mitogen-activated protein kinase 1	Gohir.A03G079800.1,Gohir.A05G191100.1	227	348	215	435	386	453	307	430	287	488	522	616	326	518	351	319	416	612	327	357	320	292	565	459	N	Down	0.275044	N	Down	0.0206549	N	Down	0.466768	N	Down	0.43045	Y	Down	4.5715e-05	N	Down	0.526635	N	Down	0.126146	N
AT1G10360.1	bracteal	glutathione S-transferase TAU 18	Gohir.A04G097300.1,Gohir.D04G137100.1,Gohir.A11G062800.1,Gohir.D04G136800.1,Gohir.D11G066500.1	1057	2352	931	1543	1849	2050	1194	1025	604	1495	845	810	1160	1626	660	1739	1007	799	4139	2497	1572	1865	1517	2146	N	Down	0.0550109	N	Down	0.080263	N	Down	0.615239	N	Up	0.707046	Y	Down	5.32816e-09	N	Up	0.914547	N	Down	0.200294	Y
AT1G10657.2	bracteal	transmembrane protein	Gohir.A05G357700.1,Gohir.D01G149700.1,Gohir.D09G027200.1,Gohir.D04G179100.1,Gohir.A01G162400.3,Gohir.A01G162400.2,Gohir.A01G162400.1,Gohir.A04G136000.1	425	428	1004	826	1830	1061	479	839	266	528	728	888	318	460	477	399	528	791	768	1854	517	777	766	1100	N	Down	0.984117	N	Up	0.80042	N	Up	0.282894	N	Down	0.587808	Y	Down	1.47473e-07	N	Down	0.435453	N	Down	0.43702	N
AT1G11125.1	bracteal	hypothetical protein	Gohir.D05G166400.1,Gohir.A06G124300.1,Gohir.D06G129200.1,Gohir.A05G163400.1	152	386	111	109	182	181	586	367	125	207	179	112	525	516	211	310	196	95	789	617	254	145	146	65	N	Down	0.0345802	N	Up	0.964162	N	Up	0.988054	N	Up	0.263428	Y	Down	0.00108636	N	Up	0.143708	N	Up	0.947361	N
AT1G11430.1	bracteal	plastid developmental protein DAG	Gohir.A08G020400.1,Gohir.D11G294400.1,Gohir.D08G031000.1,Gohir.A11G281800.1	810	860	683	857	926	838	724	739	344	656	556	783	445	864	414	507	551	776	1142	1955	389	721	485	793	N	Down	0.868606	N	Down	0.434164	N	Up	0.633432	N	Down	0.961413	Y	Down	3.17967e-07	N	Down	0.184874	N	Down	0.0195564	N
AT1G11840.6	bracteal	glyoxalase/bleomycin resistance protein/dioxygenase superfamily protein	Gohir.D06G213900.1,Gohir.A06G207400.2,Gohir.D06G154700.1,Gohir.A06G207400.1	3803	5683	1385	2447	3061	3988	6772	5719	1942	2624	3664	4222	5913	7579	2488	2234	4163	4185	6108	4479	1948	2038	1342	1112	N	Down	0.357014	N	Down	0.224885	N	Down	0.192719	N	Up	0.754537	Y	Down	0.00704601	N	Down	0.66331	N	Down	0.318414	N
AT1G12350.1	bracteal	4-phospho-panto-thenoylcysteine synthetase	Gohir.A01G187300.1,Gohir.D01G182400.1	970	286	519	250	392	206	707	241	348	171	379	224	732	384	285	305	300	214	500	200	212	145	180	140	N	Up	0.0439152	N	Up	0.0156922	N	Up	0.0288969	N	Up	0.0122858	Y	Up	4.07557e-07	N	Up	0.0751592	N	Up	0.026351	N
AT1G12410.1	bracteal	CLP protease proteolytic subunit 2	Gohir.D12G224500.1,Gohir.A08G174700.1,Gohir.A12G222000.1	882	690	624	548	826	590	538	558	305	517	461	650	537	808	372	507	502	716	712	947	409	461	365	610	N	Up	0.506897	N	Up	0.659687	N	Up	0.11475	N	Down	0.928167	Y	Down	4.59233e-05	N	Down	0.189072	N	Down	0.147413	Y
AT1G13230.1	bracteal	Leucine-rich repeat (LRR) family protein	Gohir.A07G056500.1,Gohir.D07G060800.1	8	1	0	0	1	1	298	64	59	3	85	5	254	71	35	4	41	3	319	32	34	0	17	0	N	Up	0.169721	N	Equal	1	N	Equal	1	N	Up	0.0163539	N	Up	2.22045e-16	Y	Up	3.82919e-08	N	Up	0.0974951	N
AT1G13360.2	bracteal	hypothetical protein	Gohir.A12G266300.1	134	82	141	152	135	176	181	152	132	115	528	221	32	155	191	197	346	216	109	24	73	53	76	20	N	Up	0.264197	N	Down	0.822314	N	Down	0.291506	N	Up	0.70759	N	Up	0.513774	Y	Up	0.00164694	Y	Down	0.00075452	N
AT1G13870.1	bracteal	KTI12-like, chromatin associated protein	Gohir.A03G103900.1,Gohir.D02G129100.1	776	551	733	498	790	635	590	526	506	383	940	864	422	594	649	512	987	710	486	398	330	250	518	362	N	Up	0.355263	N	Up	0.188654	N	Up	0.308839	N	Up	0.781971	Y	Up	0.0273721	N	Up	0.741818	N	Down	0.244159	N
AT1G14290.1	bracteal	sphingoid base hydroxylase 2	Gohir.D02G125200.1,Gohir.D02G125100.1,Gohir.D12G168400.1,Gohir.A03G100200.3,Gohir.A03G100200.2,Gohir.A03G100200.1,Gohir.A03G100000.1,Gohir.D02G125300.1,Gohir.D06G114700.1,Gohir.A03G100100.1,Gohir.A06G111000.1,Gohir.A12G165300.1,Gohir.A03G098000.1,Gohir.D02G125000.1	1635	1739	4228	6559	4943	28069	5545	8880	2675	6961	3243	5276	4540	14048	3277	3739	2746	5769	6056	3382	4298	3425	6374	6433	N	Down	0.863725	N	Down	0.472489	Y	Down	3.18797e-07	N	Down	0.234527	Y	Down	0.0294541	N	Down	0.072096	Y	Down	8.54921e-06	N
AT1G14590.1	bracteal	Nucleotide-diphospho-sugar transferase family protein	Gohir.D02G138900.3,Gohir.D02G138900.2,Gohir.D02G138900.1,Gohir.A03G114400.1,Gohir.A03G114400.2,Gohir.A12G153100.1,Gohir.D12G156500.1	119	186	77	117	125	116	181	149	97	186	100	115	168	158	127	117	86	99	240	157	199	112	155	176	N	Down	0.282374	N	Down	0.239233	N	Up	0.761516	N	Up	0.664438	Y	Down	0.00907754	N	Down	0.67992	N	Up	0.864515	N
AT1G14980.1	bracteal	chaperonin 10	Gohir.D09G105500.1,Gohir.A08G008800.1,Gohir.A09G108200.1,Gohir.D08G018800.1	12960	4718	8688	4892	5259	4238	6999	5108	1989	2855	3863	4828	7620	7390	2661	3620	5100	4422	8856	3574	2462	1783	2067	1974	N	Up	0.0610392	N	Up	0.043681	N	Up	0.42607	N	Up	0.567972	Y	Down	0.00120452	N	Down	0.600064	N	Up	0.900987	N
AT1G15000.1	bracteal	serine carboxypeptidase-like 50	Gohir.A04G142000.1,Gohir.D02G144200.1,Gohir.A03G120900.1	105	329	77	152	203	175	351	291	127	319	137	194	248	392	179	211	85	183	415	429	108	196	136	224	N	Down	0.0591174	N	Down	0.0717717	N	Up	0.527756	N	Up	0.661499	Y	Down	4.15533e-10	N	Down	0.259427	N	Down	0.200749	N
AT1G15230.1	bracteal	hypothetical protein	Gohir.A05G131200.1,Gohir.D05G130600.1	285	266	564	357	334	280	179	351	104	172	306	347	123	201	156	411	238	312	116	108	84	98	106	92	N	Up	0.857715	N	Up	0.213759	N	Up	0.436271	N	Down	0.261904	Y	Down	0.0110531	N	Down	0.649623	N	Down	0.290421	Y
AT1G16730.1	bracteal	hypothetical protein	Gohir.A05G116600.1,Gohir.D05G117500.1	874	508	2646	2035	1048	877	173	275	73	369	127	195	158	381	248	854	214	206	78	50	67	56	37	30	N	Up	0.143489	N	Up	0.466532	N	Up	0.76541	N	Down	0.306698	Y	Down	2.73872e-07	N	Down	0.389764	N	Down	0.00816377	Y
AT1G16790.1	bracteal	ribosomal protein-like protein	Gohir.A05G115400.1,Gohir.D05G115800.1	823	542	449	481	557	454	671	578	224	320	574	679	540	647	275	348	635	573	856	593	209	195	350	249	N	Up	0.321132	N	Down	0.814285	N	Up	0.345847	N	Up	0.787779	Y	Down	0.0100704	N	Down	0.766311	N	Down	0.528089	N
AT1G17455.2	bracteal	ELF4-like 4	Gohir.A05G032900.1,Gohir.A05G032900.2,Gohir.A05G032900.3,Gohir.D05G142700.2,Gohir.D13G196900.1,Gohir.D13G196900.2,Gohir.A10G053100.1	1482	1078	535	617	579	650	1125	879	245	379	498	472	619	1000	277	357	307	369	1395	998	457	469	767	419	N	Up	0.513583	N	Down	0.803132	N	Down	0.591904	N	Up	0.565833	Y	Down	0.00128025	N	Up	0.831523	N	Down	0.225773	N
AT1G18200.1	bracteal	Rab GTPase-like A1I protein	Gohir.D11G003100.1,Gohir.A11G003600.1,Gohir.D12G269200.1,Gohir.A12G268800.1	791	326	385	381	417	291	381	347	182	95	547	334	260	316	176	216	660	335	265	82	223	115	253	115	N	Up	0.0423611	N	Up	0.981763	N	Up	0.106973	N	Up	0.870796	Y	Up	6.51733e-05	N	Up	0.0652781	N	Down	0.539558	N
AT1G18480.1	bracteal	Calcineurin-like metallo-phosphoesterase superfamily protein	Gohir.D09G207800.1,Gohir.D09G212200.1	151	111	113	110	166	122	165	119	76	138	96	86	95	117	86	115	104	75	154	125	53	49	54	97	N	Up	0.5834	N	Up	0.9151	N	Up	0.229273	N	Up	0.492665	Y	Down	0.000823512	N	Up	0.740699	N	Down	0.634742	N
AT1G18680.1	bracteal	HNH endonuclease domain-containing protein	Gohir.A01G205900.1,Gohir.A12G179800.3,Gohir.A12G179800.2,Gohir.A12G179800.1,Gohir.D12G182400.1	162	423	164	205	298	382	415	426	226	381	340	388	324	480	238	276	264	333	475	383	150	289	301	250	N	Down	0.0183743	N	Down	0.498669	N	Down	0.272014	N	Down	0.953858	Y	Down	0.000115007	N	Down	0.640675	N	Down	0.196941	N
AT1G19130.1	bracteal	RmlC-like jelly roll fold protein	Gohir.D05G035900.1,Gohir.D06G077100.2,Gohir.A05G034500.2,Gohir.A05G034500.1,Gohir.D06G077100.1,Gohir.A06G078100.1	3635	1323	3392	2042	2207	1427	1587	1164	721	1110	1330	1295	1785	1864	1231	2401	1562	1276	1757	1084	834	666	902	848	N	Up	0.0435186	N	Up	0.0761314	N	Up	0.17497	N	Up	0.441797	Y	Down	0.000239406	N	Up	0.93389	N	Down	0.868733	Y
AT1G20020.1	bracteal	ferredoxin-NADP[+]-oxidoreductase 2	Gohir.D05G189000.1,Gohir.A05G186100.1	15	118	44	127	179	116	125	195	65	173	94	134	15	203	56	54	47	228	421	1480	262	1000	129	251	Y	Down	0.00010244	N	Down	0.0209118	N	Up	0.0842664	N	Down	0.342759	Y	Down	2.52851e-08	N	Down	0.286023	Y	Down	7.41085e-08	N
AT1G20430.1	bracteal	hypothetical protein	Gohir.A06G000700.1	215	129	320	193	247	134	251	209	132	203	204	173	71	224	190	329	169	216	198	149	160	183	186	202	N	Up	0.275401	N	Up	0.099687	N	Up	0.0122385	N	Up	0.677921	Y	Down	0.00524681	N	Up	0.58368	N	Down	0.00342167	Y
AT1G21065.1	bracteal	secondary thiamine-phosphate synthase enzyme	Gohir.D05G180800.1,Gohir.A05G177400.1	918	588	1000	840	1178	814	752	835	722	1305	1236	1489	836	949	978	1290	1494	1688	723	609	920	1017	1029	1139	N	Up	0.229483	N	Up	0.54655	N	Up	0.077595	N	Down	0.797663	Y	Down	9.3611e-05	N	Down	0.453481	N	Down	0.701032	N
AT1G22050.1	bracteal	membrane-anchored ubiquitin-fold protein 6 precursor	Gohir.A06G039300.1,Gohir.D08G082400.1,Gohir.D05G232400.1,Gohir.A12G008900.4,Gohir.A12G008900.1,Gohir.A12G008900.3,Gohir.A12G008900.2,Gohir.A05G230100.1,Gohir.D06G038400.1,Gohir.D06G040300.1,Gohir.D08G137400.1	1330	2158	902	2080	1491	1844	997	1337	532	841	1392	1662	602	1166	730	860	1211	1428	1202	915	863	922	1409	1211	N	Down	0.193403	N	Down	0.00685423	N	Down	0.303028	N	Down	0.466893	Y	Down	0.00015413	N	Down	0.475528	N	Down	0.0644787	N
AT1G24260.1	bracteal	K-box region and MADS-box transcription factor family protein	Gohir.1Z091300.1,Gohir.A03G124900.2,Gohir.D04G185300.1,Gohir.1Z091300.2	1998	1504	2118	684	2407	904	931	339	27	153	76	6	285	30	9	1419	5	0	0	0	0	0	1	0	N	Up	0.524055	N	Up	0.016809	Y	Up	3.09612e-06	N	Up	0.0162374	Y	Down	1.37196e-07	Y	Up	2.16843e-06	Y	Up	6.89509e-08	Y
AT1G24260.2	bracteal	K-box region and MADS-box transcription factor family protein	Gohir.D02G147300.1,Gohir.A03G124900.1	6557	2917	3068	1376	1437	1141	332	323	35	308	67	151	154	76	27	2232	3	44	8	0	2	1	2	1	N	Up	0.0234378	Y	Up	0.00547606	N	Up	0.266465	N	Up	0.949083	Y	Down	3.27837e-08	N	Down	0.0173779	N	Up	0.0911693	Y
AT1G24590.1	bracteal	DORNROSCHEN-like protein	Gohir.A03G135000.1,Gohir.D12G149600.1,Gohir.A01G159100.1,Gohir.A12G144900.1,Gohir.D01G151200.1	16	0	12	1	11	0	676	159	191	18	304	85	667	187	210	38	205	43	1261	17	1117	14	678	8	N	Up	0.000472573	N	Up	0.00832663	N	Up	0.00141486	N	Up	0.00098558	Y	Up	2.11942e-13	Y	Up	0.000558119	Y	Up	4.23385e-05	Y
AT1G24620.1	bracteal	EF hand calcium-binding protein family	Gohir.D01G140200.1,Gohir.D05G263700.1,Gohir.D05G234400.1,Gohir.A06G018300.1,Gohir.D08G154700.1,Gohir.D02G140200.1,Gohir.A01G147200.1,Gohir.D12G155600.1,Gohir.A08G133500.2,Gohir.D06G016500.1,Gohir.A08G133500.1,Gohir.A05G232200.1,Gohir.A03G115000.1,Gohir.A12G152000.1,Gohir.A05G309000.1,Gohir.A06G017900.1,Gohir.D05G309700.1	3615	6637	2945	5594	4841	8865	4035	4974	2089	4710	9071	12346	4391	6622	3851	4899	14138	8067	2485	2559	1829	2884	5982	13165	N	Down	0.101691	N	Down	0.0248064	N	Down	0.0181601	N	Down	0.596641	Y	Down	9.98768e-12	N	Down	0.342222	N	Down	0.10087	N
AT1G24625.1	bracteal	zinc finger protein 7	Gohir.A10G090500.1,Gohir.D10G097400.1,Gohir.A05G206800.1,Gohir.D13G043500.1,Gohir.D05G210200.1,Gohir.A13G044400.1	312	122	493	179	1058	289	242	350	149	243	278	601	260	364	235	308	432	483	418	323	433	418	603	407	N	Up	0.0193473	N	Up	0.0079661	Y	Up	4.22583e-09	N	Down	0.395331	Y	Down	0.00101247	N	Down	0.00439924	N	Down	0.396722	N
AT1G25275.1	bracteal	thionin-like protein	Gohir.A04G126500.1,Gohir.D04G171400.1	8917	24405	11505	16767	17812	23252	3558	7901	1477	3844	5254	8566	4436	10313	2610	3000	7794	10484	2905	1481	5093	3377	4885	4293	N	Down	0.0913106	N	Down	0.647292	N	Down	0.185109	N	Down	0.411258	Y	Down	7.64903e-10	N	Down	0.218618	N	Down	0.00758491	N
AT1G26220.1	bracteal	Acyl-CoA N-acyltransferases (NAT) superfamily protein	Gohir.A13G092700.1,Gohir.D13G090000.1	35	112	77	147	134	140	79	50	48	109	98	110	33	41	66	67	30	122	104	246	64	188	146	181	N	Down	0.0158762	N	Down	0.123977	N	Down	0.850409	N	Up	0.421581	Y	Down	0.0153875	N	Down	0.734586	N	Down	0.761938	N
AT1G27300.1	bracteal	transmembrane protein	Gohir.A04G140400.1,Gohir.A03G124600.1,Gohir.D02G147600.1,Gohir.D04G183600.1	43	313	88	382	238	431	224	248	210	335	388	456	36	259	204	130	280	530	254	314	439	639	611	735	Y	Down	0.000639889	Y	Down	5.14106e-06	N	Down	0.00869838	N	Down	0.825905	Y	Down	0.00199919	N	Down	0.543902	Y	Down	2.77966e-06	Y
AT1G27435.1	bracteal	hypothetical protein	Gohir.D02G113400.1,Gohir.D02G113400.2,Gohir.A04G101300.1,Gohir.D04G140400.1	2395	1607	1316	1258	1528	1320	1765	1168	937	1294	1478	1603	1180	2048	1286	1586	1887	1480	1967	1221	1144	1230	1051	820	N	Up	0.298039	N	Up	0.874501	N	Up	0.617218	N	Up	0.305198	Y	Down	0.00541057	N	Down	0.788713	N	Down	0.0355634	N
AT1G28220.1	bracteal	purine permease 3	Gohir.A05G222300.1,Gohir.D03G003400.1,Gohir.D01G116000.1,Gohir.A10G059900.1,Gohir.A05G222400.1,Gohir.D01G116100.1,Gohir.A02G176500.1,Gohir.D05G225000.1,Gohir.D04G156200.1	59	202	117	172	192	259	328	362	262	495	693	563	236	435	271	334	467	664	309	294	356	456	756	717	Y	Down	0.00551337	N	Down	0.240119	N	Down	0.194278	N	Down	0.817523	Y	Down	1.25539e-06	N	Up	0.430362	N	Down	0.0550039	N
AT1G28330.5	bracteal	dormancy-associated protein-like 1	Gohir.D05G162500.1,Gohir.A06G129700.1,Gohir.A06G129700.3,Gohir.A05G159800.3,Gohir.D06G133900.1	26490	75071	42497	94979	80663	112216	29406	46688	28655	55677	72744	103090	15772	55446	49741	41150	85620	116684	13948	24421	32725	59669	72105	64051	N	Down	0.0219967	N	Down	0.0559265	N	Down	0.158706	N	Down	0.241234	Y	Down	2.58425e-06	N	Down	0.146818	Y	Down	0.000130875	N
AT1G29050.1	bracteal	TRICHOME BIREFRINGENCE-LIKE 38	Gohir.A06G159100.1,Gohir.A10G241300.1,Gohir.A10G031300.1,Gohir.A10G031300.2,Gohir.D06G207800.1,Gohir.D10G253500.1,Gohir.A09G074200.1,Gohir.D06G208400.1,Gohir.A06G200500.1,Gohir.D10G253600.1,Gohir.D06G165000.1,Gohir.D06G208500.1,Gohir.D10G032100.1,Gohir.D09G073900.1	146	497	153	304	385	189	717	482	223	463	284	400	402	474	334	307	229	501	667	433	539	524	425	444	Y	Down	0.00272963	N	Down	0.0267549	Y	Up	0.00199817	N	Up	0.338253	Y	Down	6.22322e-05	N	Down	0.215507	N	Down	0.57417	N
AT1G29290.1	bracteal	B-cell lymphoma 6 protein	Gohir.D06G138900.1,Gohir.D05G156000.1,Gohir.D01G040000.1,Gohir.A01G049400.1,Gohir.A06G133800.1,Gohir.A05G153400.1	5	32	25	45	76	66	278	131	119	57	224	133	233	216	122	124	165	167	340	17	234	11	169	10	N	Down	0.237073	N	Down	0.173086	N	Up	0.847788	N	Up	0.187018	Y	Up	7.51456e-05	N	Up	0.295887	N	Up	0.912178	N
AT1G29500.1	bracteal	SAUR-like auxin-responsive protein family	Gohir.D02G228900.1,Gohir.D02G229400.1,Gohir.A03G207400.1,Gohir.A03G207300.1,Gohir.A03G207800.1,Gohir.D04G113800.1,Gohir.A03G208100.1,Gohir.D02G228400.1,Gohir.A03G207000.1,Gohir.A03G207700.1,Gohir.A03G207100.1,Gohir.D02G228500.1,Gohir.A03G207600.1,Gohir.A01G172500.1,Gohir.D01G163600.1,Gohir.D02G228700.1,Gohir.D02G229500.1,Gohir.D02G229000.1,Gohir.D02G229200.1,Gohir.A03G208000.1,Gohir.D02G228600.1	181	2438	383	1254	530	2167	912	1111	219	205	611	1760	276	1837	105	113	494	1072	3366	2218	2625	2117	1204	875	Y	Down	0.00454725	N	Down	0.0481661	Y	Down	9.64376e-09	N	Down	0.687669	N	Up	0.656541	Y	Down	3.65182e-05	N	Down	0.00311523	N
AT1G30100.1	bracteal	nine-cis-epoxycarotenoid dioxygenase 5	Gohir.A05G148000.1,Gohir.D10G042700.1,Gohir.D05G150500.1,Gohir.A10G041800.1,Gohir.A06G137900.1,Gohir.D06G143100.1	116	247	67	221	51	214	394	247	72	173	299	213	327	301	109	151	369	290	246	51	246	141	227	84	N	Down	0.0648602	Y	Down	0.000452471	Y	Down	0.0020834	N	Up	0.280331	Y	Down	2.5988e-07	N	Up	0.233903	N	Up	0.832007	N
AT1G30260.1	bracteal	galactosyltransferase family protein	Gohir.D05G149100.1,Gohir.A05G146600.1,Gohir.A10G043400.1,Gohir.A06G139600.1,Gohir.D10G044600.1	64	1118	938	2217	2379	4318	483	1326	362	1014	1181	2947	425	1949	398	325	1888	2106	1104	1563	2010	3122	5782	5580	Y	Down	9.3639e-08	N	Down	0.233681	N	Down	0.0638257	N	Down	0.219723	Y	Down	1.8218e-08	Y	Down	0.00025399	N	Down	0.00545767	N
AT1G31200.1	bracteal	phloem protein 2-A9	Gohir.D09G024500.1,Gohir.D06G145100.1,Gohir.A06G140900.1	648	1692	1398	1185	2742	3929	485	516	141	450	266	521	150	513	169	243	402	577	455	541	311	397	383	1046	N	Down	0.208855	N	Up	0.847442	N	Down	0.432404	N	Down	0.913765	Y	Down	1.54876e-13	N	Down	0.0403232	Y	Down	0.000890773	Y
AT1G31320.1	bracteal	LOB domain-containing protein 4	Gohir.A01G095500.1,Gohir.A10G046800.1,Gohir.D05G146000.2,Gohir.D05G146000.1,Gohir.D10G048100.1,Gohir.D01G079700.1,Gohir.A06G140000.1,Gohir.A05G143700.1,Gohir.D06G146400.1	3	21	55	29	60	19	239	75	55	112	90	83	237	68	51	341	47	68	90	128	79	104	122	168	N	Down	0.122234	N	Up	0.13856	N	Up	0.0116453	N	Up	0.0150545	Y	Down	0.000237443	N	Up	0.829471	Y	Up	0.00136565	Y
AT1G32250.1	bracteal	Calcium-binding EF-hand family protein	Gohir.D03G174200.1,Gohir.D03G175600.1,Gohir.A08G154200.1	272	362	184	215	447	310	343	632	200	504	236	415	381	783	290	331	187	420	236	238	195	203	86	129	N	Down	0.629157	N	Down	0.788975	N	Up	0.103121	N	Down	0.234448	Y	Down	6.83897e-12	N	Down	0.472113	N	Down	0.0126019	N
AT1G32520.1	bracteal	TLDc domain protein	Gohir.A08G158100.1,Gohir.D08G178400.1	39	251	105	144	459	194	188	353	108	374	209	420	124	296	210	129	187	456	309	457	151	271	188	238	Y	Down	5.77502e-05	N	Down	0.637342	Y	Up	0.00305986	N	Down	0.427682	Y	Down	4.49736e-08	N	Down	0.01997	N	Down	0.0140449	Y
AT1G34350.1	bracteal	Tmem18	Gohir.A05G250700.1,Gohir.D05G253100.1	797	644	349	312	495	323	564	513	291	390	497	472	598	821	258	320	458	589	668	507	244	293	189	230	N	Up	0.68145	N	Up	0.712623	N	Up	0.089622	N	Up	0.818119	Y	Down	0.0269569	N	Up	0.914973	N	Down	0.399695	N
AT1G34640.1	bracteal	peptidase	Gohir.D05G268700.1,Gohir.A05G267100.1	68	421	73	214	84	236	360	226	172	67	300	214	422	359	87	45	156	364	416	255	194	140	213	105	N	Down	0.00644148	N	Down	0.0917548	Y	Down	6.19818e-05	N	Up	0.438513	Y	Up	5.79604e-08	N	Up	0.539368	N	Up	0.703228	N
AT1G35720.1	bracteal	annexin 1	Gohir.A05G227300.1,Gohir.D05G229800.1,Gohir.A13G165000.2	16058	15525	10309	8615	12758	6393	11199	11732	4371	8583	5642	10842	8297	16788	5900	8195	5019	10525	9114	6799	2832	3131	1030	1308	N	Up	0.948655	N	Up	0.571483	N	Up	0.0147427	N	Down	0.928575	Y	Down	9.75538e-06	N	Down	0.304536	N	Down	0.00705723	Y
AT1G43710.1	bracteal	Pyridoxal phosphate (PLP)-dependent transferases superfamily protein	Gohir.D05G244300.1,Gohir.A01G197700.1,Gohir.D01G187900.1,Gohir.A05G242800.1	743	1521	1536	2407	1239	1940	2301	2632	718	1096	2139	2626	1153	2340	971	1106	1516	2151	2544	1746	1144	1246	845	945	N	Down	0.0591674	N	Down	0.117075	N	Down	0.0301247	N	Down	0.756951	Y	Down	0.000324243	N	Down	0.402122	N	Down	0.00687199	N
AT1G44575.1	bracteal	Chlorophyll A-B binding family protein	Gohir.A01G189100.1,Gohir.D01G180400.1,Gohir.A05G235100.1,Gohir.D05G237400.1	120	197	429	308	566	366	300	486	116	378	127	192	190	941	140	217	54	326	999	3755	283	1407	106	324	N	Down	0.233136	N	Up	0.428576	N	Up	0.0559914	N	Down	0.258915	Y	Down	8.34011e-07	N	Down	0.182836	N	Down	0.0846778	Y
AT1G47740.2	bracteal	PPPDE putative thiol peptidase family protein	Gohir.A12G018000.1,Gohir.A12G018000.3,Gohir.A01G117100.1,Gohir.A05G196000.1,Gohir.A06G011500.1,Gohir.D01G105400.2,Gohir.D01G105400.1,Gohir.A12G018000.2,Gohir.A13G048700.1,Gohir.D05G199100.1	400	574	324	614	581	530	953	1064	469	728	550	563	680	1123	540	704	506	558	1074	1351	439	593	412	311	N	Down	0.345706	N	Down	0.0319558	N	Up	0.668156	N	Down	0.786515	Y	Down	0.000372063	N	Down	0.932616	N	Down	0.067727	N
AT1G47820.1	bracteal	hypothetical protein	Gohir.D11G114900.1	437	587	130	320	224	283	161	278	76	187	244	358	167	385	100	124	181	413	475	456	225	320	226	330	N	Down	0.614485	N	Down	0.0312912	N	Down	0.579859	N	Down	0.226534	Y	Down	6.67035e-08	N	Down	0.351161	N	Down	0.01927	N
AT1G47820.2	bracteal	hypothetical protein	Gohir.A11G109700.2,Gohir.A11G109700.1	528	911	281	455	441	415	295	347	139	278	233	372	274	648	172	169	302	506	753	589	382	239	158	205	N	Down	0.42718	N	Down	0.338692	N	Up	0.827702	N	Down	0.704138	Y	Down	2.73623e-06	N	Down	0.233882	N	Down	0.00420279	N
AT1G47960.1	bracteal	cell wall / vacuolar inhibitor of fructosidase 1	Gohir.A10G174100.1,Gohir.D10G180600.1,Gohir.D10G180700.1,Gohir.A05G275500.1,Gohir.D05G277600.1	48	1388	2130	5853	6408	6130	1468	902	483	1459	4115	3192	580	674	1068	1221	1424	2580	2399	2760	2910	4031	4414	4077	Y	Down	7.44849e-13	N	Down	0.107414	N	Up	0.874581	N	Up	0.324894	Y	Down	6.55885e-08	N	Up	0.296431	N	Down	0.596204	N
AT1G48330.1	bracteal	SsrA-binding protein	Gohir.A01G036400.1,Gohir.D01G023700.1	2287	4136	62	223	181	281	129	1083	14	157	26	157	186	941	21	42	93	157	208	425	34	83	5	29	N	Down	0.283484	N	Down	0.0231584	N	Down	0.342501	N	Down	0.0299971	Y	Down	1.15219e-12	N	Down	0.0619571	N	Down	0.0172898	N
AT1G48910.1	bracteal	Flavin-containing monooxygenase family protein	Gohir.A08G072200.1,Gohir.A08G072200.2,Gohir.A11G056900.1,Gohir.D08G137000.1,Gohir.D08G080400.1,Gohir.D11G061000.1,Gohir.A08G116100.1	582	44	989	159	812	202	412	244	164	236	316	382	271	210	205	880	259	412	473	309	513	494	311	380	Y	Up	3.51325e-10	Y	Up	5.08093e-09	Y	Up	0.00168002	N	Up	0.224418	Y	Down	0.0110344	N	Down	0.490195	N	Up	0.452426	Y
AT1G49230.1	bracteal	RING/U-box superfamily protein	Gohir.A05G388300.1,Gohir.A05G388200.1,Gohir.A05G388500.1,Gohir.A05G388400.1,Gohir.D04G028200.1,Gohir.D04G028400.1,Gohir.A10G083500.1,Gohir.D04G028000.1,Gohir.D10G105700.1,Gohir.D04G028500.1,Gohir.A05G388100.1,Gohir.D11G223100.1,Gohir.A05G388700.1,Gohir.D04G028600.1,Gohir.D04G028300.1	53	3	50	10	80	11	136	37	86	51	247	139	115	15	89	83	133	80	169	124	180	41	159	70	N	Up	0.0605304	N	Up	0.0109475	N	Up	2.76496e-07	N	Up	0.0652451	Y	Up	0.00884139	N	Up	0.0569723	Y	Up	0.000215254	N
AT1G49310.1	bracteal	transmembrane protein	Gohir.A01G178500.1,Gohir.D01G169400.1,Gohir.A03G212200.1,Gohir.D02G233600.1	2200	112	9485	2375	4626	1494	1717	2303	220	1667	1739	1851	857	2016	780	3195	1158	2162	1302	1041	997	1843	601	2048	Y	Up	4.06342e-14	Y	Up	2.40222e-06	N	Up	0.20211	N	Down	0.687437	Y	Down	9.15288e-10	N	Down	0.798467	N	Down	0.00240206	Y
AT1G49320.1	bracteal	unknown seed protein like 1	Gohir.D13G047400.1,Gohir.D13G047400.2,Gohir.A13G048900.1,Gohir.D04G164100.1,Gohir.D10G192200.2,Gohir.D10G192200.1,Gohir.A03G212300.1,Gohir.A07G107400.1,Gohir.D07G111400.1,Gohir.D02G233700.1,Gohir.A10G185100.2,Gohir.A10G185100.1,Gohir.A08G065900.2,Gohir.A08G065900.1	213	183	887	379	1609	365	523	451	139	721	244	252	280	495	388	1193	130	355	586	404	434	740	240	409	N	Up	0.700851	Y	Up	0.00428979	Y	Up	1.18389e-11	N	Up	0.720665	Y	Down	0	N	Down	0.918156	N	Down	0.225747	Y
AT1G49820.1	bracteal	S-methyl-5-thioribose kinase	Gohir.A12G021500.1,Gohir.D12G022000.1,Gohir.A12G021600.1,Gohir.D12G022100.1,Gohir.A13G043900.1	739	481	628	567	1458	575	590	1233	392	790	899	1021	624	1268	525	658	748	1233	511	311	448	339	656	597	N	Up	0.249584	N	Up	0.748669	Y	Up	0.000700789	N	Down	0.0821633	Y	Down	1.44337e-08	N	Down	0.613899	N	Down	0.00960082	N
AT1G51100.1	bracteal	potassium/sodium hyperpolarization-activated cyclic nucleotide-gated channel protein	Gohir.A13G141300.1,Gohir.D13G146000.1	167	300	222	391	188	272	94	170	69	167	132	256	72	109	87	117	110	208	202	430	111	329	181	311	N	Down	0.258663	N	Down	0.0629745	N	Down	0.118127	N	Down	0.219109	Y	Down	4.2461e-07	N	Down	0.0287806	N	Down	0.581631	N
AT1G51410.1	bracteal	NAD(P)-binding Rossmann-fold superfamily protein	Gohir.D05G072600.1,Gohir.A07G123500.1,Gohir.D07G127500.1,Gohir.A07G123600.1,Gohir.A05G069700.1	103	368	226	349	647	643	404	580	201	463	481	668	262	565	259	272	444	660	917	1037	405	625	522	570	Y	Down	0.00242876	N	Down	0.289271	N	Up	0.969101	N	Down	0.615468	Y	Down	5.78598e-10	N	Down	0.206797	N	Down	0.0120598	N
AT1G51950.1	bracteal	indole-3-acetic acid inducible 18	Gohir.A05G045400.1,Gohir.D05G047100.1	195	199	118	257	402	378	273	308	191	370	582	608	218	312	234	237	399	466	114	186	90	193	247	385	N	Down	0.9567	N	Down	0.184673	N	Up	0.775787	N	Down	0.787688	Y	Down	1.93305e-06	N	Down	0.866741	N	Down	0.450291	N
AT1G52560.1	bracteal	HSP20-like chaperones superfamily protein	Gohir.D05G127000.1,Gohir.A05G126100.1	195	10	159	25	295	27	177	50	115	62	281	71	51	61	157	115	258	63	274	16	81	18	85	17	Y	Up	4.5627e-09	N	Up	0.0143725	Y	Up	4.61112e-10	N	Up	0.0133328	Y	Up	0.0324735	Y	Up	1.51522e-05	N	Down	0.8362	N
AT1G52565.1	bracteal	cytochrome P450 family protein	Gohir.D05G017100.1,Gohir.A10G074300.2,Gohir.A10G074300.1,Gohir.D05G126800.1,Gohir.D07G040200.1,Gohir.A07G036200.1,Gohir.A07G036200.2,Gohir.A05G125900.1,Gohir.D10G077100.1,Gohir.A05G016000.1	490	665	520	1018	884	1344	714	467	278	395	749	560	543	609	303	393	662	592	659	308	558	304	480	408	N	Down	0.442023	N	Down	0.174913	N	Down	0.0459843	N	Up	0.306878	Y	Down	0.00869625	N	Up	0.259268	N	Down	0.698699	N
AT1G52700.1	bracteal	alpha/beta-Hydrolases superfamily protein	Gohir.A06G187100.1,Gohir.D06G193300.1,Gohir.D05G125700.1,Gohir.A05G124700.1,Gohir.A10G076600.1,Gohir.A10G076600.3,Gohir.A10G076600.2,Gohir.D10G074700.2	396	29	196	50	52	12	394	172	166	155	317	66	331	139	301	492	233	68	225	206	215	176	52	73	Y	Up	1.94256e-09	Y	Up	9.03551e-05	N	Up	0.000271014	N	Up	0.241171	N	Up	0.653456	Y	Up	7.3758e-07	N	Up	0.133369	Y
AT1G53000.1	bracteal	Nucleotide-diphospho-sugar transferases superfamily protein	Gohir.D05G357300.1,Gohir.A04G029700.1	456	449	261	299	328	350	305	328	110	166	219	328	222	348	122	150	301	359	395	241	145	123	204	185	N	Up	0.97848	N	Down	0.683115	N	Down	0.780059	N	Down	0.89712	Y	Down	0.010669	N	Down	0.159161	N	Down	0.258167	N
AT1G53540.1	bracteal	HSP20-like chaperones superfamily protein	Gohir.A05G091600.1,Gohir.A07G022800.1,Gohir.A09G031600.1,Gohir.A07G102000.1,Gohir.D07G102100.1,Gohir.A07G097800.1,Gohir.A09G161800.1,Gohir.D07G026300.1,Gohir.D07G106100.1,Gohir.D09G031600.1,Gohir.D05G096400.1,Gohir.A08G159700.1,Gohir.A05G096200.1,Gohir.A07G069100.1,Gohir.D07G073500.1,Gohir.A07G101800.1,Gohir.D08G180100.1,Gohir.D09G157400.1	917	2104	1334	1421	1884	2450	1723	1611	652	1028	1524	1732	1508	2096	1108	1139	2831	1314	3820	2131	969	1243	1577	2353	N	Down	0.159623	N	Down	0.859646	N	Down	0.198914	N	Up	0.867617	Y	Down	0.000128619	N	Down	0.605331	N	Down	0.218449	N
AT1G53670.1	bracteal	methionine sulfoxide reductase B 1	Gohir.D08G253600.1,Gohir.A08G233400.2,Gohir.A08G233400.1	240	293	395	303	635	408	266	369	230	403	485	523	182	399	316	390	429	732	639	670	403	573	500	626	N	Down	0.618312	N	Up	0.383871	N	Up	0.0422372	N	Down	0.447298	Y	Down	3.21773e-05	N	Down	0.777002	N	Down	0.0164747	N
AT1G54070.1	bracteal	Dormancy/auxin associated family protein	Gohir.A05G138200.2,Gohir.A05G138200.1,Gohir.A09G075400.1,Gohir.D05G140400.1,Gohir.D09G075100.1	110	832	560	2681	2273	8030	589	1602	561	2195	1528	2457	504	2449	899	586	1605	2070	417	985	722	2123	3424	2838	Y	Down	0.00151175	N	Down	0.139475	N	Down	0.0111257	N	Down	0.0153448	Y	Down	6.31829e-07	N	Down	0.0545862	Y	Down	0.000108499	N
AT1G55340.1	bracteal	hypothetical protein (DUF1639)	Gohir.D01G129200.2,Gohir.D01G129200.1,Gohir.A13G099800.1,Gohir.D11G246600.1,Gohir.D11G246600.2,Gohir.A11G235700.1,Gohir.A11G235700.2,Gohir.D05G045600.1,Gohir.D03G146500.1,Gohir.A03G022200.1	1430	1851	1160	1383	1699	1642	1780	2063	976	1300	1438	1510	1178	1848	1068	1300	1500	1207	1722	1160	1270	1652	1151	856	N	Down	0.482364	N	Down	0.537529	N	Up	0.867394	N	Down	0.730006	Y	Down	0.013084	N	Down	0.843196	N	Down	0.0862086	N
AT1G55910.1	bracteal	zinc transporter 11 precursor	Gohir.A01G090400.1,Gohir.A01G090400.2,Gohir.D13G137100.1,Gohir.A13G133700.1,Gohir.D01G075700.1,Gohir.D01G075700.2	178	414	180	387	299	615	349	423	310	838	606	1151	365	605	382	299	874	1974	410	496	437	713	469	821	N	Down	0.103209	N	Down	0.0189854	Y	Down	0.0011667	N	Down	0.694689	Y	Down	6.37239e-09	N	Down	0.0122217	N	Down	0.0875933	N
AT1G55920.1	bracteal	serine acetyltransferase 2%3B1	Gohir.D01G075200.1	42	43	117	53	788	171	159	152	75	148	213	315	147	284	122	155	298	364	226	74	96	78	199	164	N	Down	0.935777	N	Up	0.135373	Y	Up	2.68936e-05	N	Up	0.923675	Y	Down	0.000112603	N	Down	0.167637	N	Down	0.0621724	N
AT1G56220.1	bracteal	Dormancy/auxin associated family protein	Gohir.A13G174700.1,Gohir.D11G278700.1,Gohir.D13G180500.1,Gohir.A11G268700.3	4966	19315	10162	26341	24637	41306	15064	24130	8832	15516	15620	25838	10418	23301	12652	9172	16367	23786	10290	12586	19908	44227	56797	45495	Y	Down	0.000478037	N	Down	0.110115	N	Down	0.068759	N	Down	0.232884	Y	Down	1.83237e-06	N	Down	0.0371108	Y	Down	0.00125111	N
AT1G56220.3	bracteal	Dormancy/auxin associated family protein	Gohir.D11G309100.1,Gohir.A13G174700.2,Gohir.A13G174700.3,Gohir.D13G180500.3,Gohir.A11G294400.2,Gohir.D11G278700.2,Gohir.D11G278700.3,Gohir.D13G180500.2,Gohir.A11G294400.1,Gohir.A11G268700.1	906	4564	2343	4165	6978	11320	10543	14811	4164	7492	8065	12311	6494	11138	4740	3952	5917	10692	7815	9366	14829	32106	57596	41285	Y	Down	5.00922e-05	N	Down	0.314159	N	Down	0.0167623	N	Down	0.388821	Y	Down	6.38913e-07	N	Down	0.0800844	N	Down	0.0303112	N
AT1G58684.1	bracteal	Ribosomal protein S5 family protein	Gohir.D03G095000.1,Gohir.A03G068400.1	3537	2463	2673	2478	2614	2848	2900	2621	1406	1969	1575	2188	3144	2856	1746	2328	1588	1697	3200	2921	1358	1762	1343	1735	N	Up	0.315098	N	Up	0.790009	N	Down	0.672802	N	Up	0.799352	Y	Down	0.00289964	N	Down	0.182597	N	Up	0.705124	Y
AT1G60870.1	bracteal	maternal effect embryo arrest 9	Gohir.D02G233200.1,Gohir.A03G211800.1,Gohir.A08G134100.1,Gohir.A01G000600.1,Gohir.A02G126300.1,Gohir.D01G000400.1	3175	4569	1813	2012	4459	2007	3642	4070	1000	1778	2451	2766	2146	3756	1172	1630	2475	2309	3227	2368	1075	1138	796	816	N	Down	0.372144	N	Down	0.869375	Y	Up	0.000353872	N	Down	0.877419	Y	Down	5.45326e-07	N	Down	0.645217	N	Down	0.0281228	N
AT1G61050.1	bracteal	alpha 1,4-glycosyltransferase family protein	Gohir.D06G130500.1,Gohir.A06G125400.1,Gohir.A10G023700.1,Gohir.D10G024400.1	43	180	19	87	84	105	164	189	57	139	120	177	113	168	42	34	68	167	161	212	118	181	211	219	Y	Down	0.00204199	Y	Down	0.000296706	N	Down	0.43206	N	Down	0.743622	Y	Down	0.000530529	N	Down	0.287239	N	Down	0.338208	N
AT1G61667.1	bracteal	serine protease, putative (Protein of unknown function, DUF538)	Gohir.A06G121800.1,Gohir.D06G126000.1,Gohir.A10G017700.1,Gohir.D10G018000.1	183	162	136	160	191	163	424	242	113	174	135	138	348	275	159	205	155	164	331	206	299	178	125	93	N	Up	0.775619	N	Down	0.615729	N	Up	0.539363	N	Up	0.196523	Y	Down	0.00798069	N	Down	0.95461	N	Up	0.460008	N
AT1G61820.1	bracteal	beta glucosidase 46	Gohir.A10G014300.1,Gohir.D10G014300.1,Gohir.A06G147000.1,Gohir.A10G014500.1,Gohir.D10G014500.1,Gohir.D10G014400.1,Gohir.D06G152800.1	116	171	65	86	146	73	130	162	31	103	44	57	87	172	56	72	37	64	92	141	44	58	43	68	N	Down	0.358338	N	Down	0.454456	N	Up	0.011393	N	Down	0.629805	Y	Down	2.95243e-08	N	Down	0.555991	N	Down	0.0892009	N
AT1G63460.1	bracteal	glutathione peroxidase 8	Gohir.D12G230400.2,Gohir.D12G230400.1,Gohir.A12G227900.1,Gohir.A12G227900.2	495	969	493	531	1000	849	726	730	373	551	1036	943	546	1015	466	416	1191	916	818	461	451	370	567	477	N	Down	0.1268	N	Down	0.905958	N	Up	0.433645	N	Down	0.991183	Y	Down	0.00199423	N	Up	0.709383	N	Down	0.0260044	N
AT1G64405.1	bracteal	hypothetical protein	Gohir.D12G237700.1,Gohir.A12G236500.1	452	232	180	737	191	426	87	236	20	129	25	37	152	126	38	318	4	40	114	67	21	124	18	37	N	Up	0.0804068	Y	Down	0.000444905	Y	Down	0.000512655	N	Down	0.061625	Y	Down	0	N	Down	0.664866	N	Up	0.758966	Y
AT1G65260.1	bracteal	plastid transcriptionally active 4	Gohir.D10G124700.1,Gohir.D10G124700.2,Gohir.A10G141800.1,Gohir.A02G091600.1,Gohir.D02G109000.1	285	359	182	301	280	310	359	332	181	273	299	357	249	400	199	187	229	372	363	641	277	337	243	327	N	Down	0.548864	N	Down	0.104916	N	Down	0.670726	N	Up	0.860167	Y	Down	0.00438123	N	Down	0.53624	N	Down	0.133377	N
AT1G65980.1	bracteal	thioredoxin-dependent peroxidase 1	Gohir.A08G241900.1,Gohir.D05G026200.1,Gohir.A05G024700.1,Gohir.D05G131900.1,Gohir.D08G262700.1,Gohir.A05G132000.1	9456	9300	7890	7392	13420	10213	11669	12008	3936	6194	7723	11183	16100	19857	5824	7471	11864	11261	13360	9410	5369	4515	4063	4086	N	Up	0.963478	N	Up	0.819766	N	Up	0.28404	N	Down	0.946807	Y	Down	3.65995e-05	N	Down	0.352897	N	Down	0.394465	N
AT1G66140.1	bracteal	zinc finger protein 4	Gohir.D07G175900.1,Gohir.A12G021200.1,Gohir.D12G021500.1,Gohir.A07G169500.1,Gohir.A13G029400.1,Gohir.1Z045600.1,Gohir.D13G027700.1	215	55	277	101	261	106	394	296	342	236	585	317	223	310	511	287	436	314	1057	680	479	462	710	483	Y	Up	0.00145469	Y	Up	0.00157515	Y	Up	0.000324949	N	Up	0.500482	Y	Up	0.00702912	N	Up	0.0223716	N	Down	0.341252	Y
AT1G66370.1	bracteal	myb domain protein 113	Gohir.A11G241400.1,Gohir.D11G250700.1,Gohir.D07G082100.1,Gohir.D07G082200.1,Gohir.A07G077400.1,Gohir.A07G077600.1,Gohir.A07G077500.1,Gohir.A13G102300.1,Gohir.D13G105600.1	92	729	44	213	61	193	301	127	128	87	136	45	68	93	67	171	60	17	172	57	173	34	107	4	Y	Down	8.85441e-06	Y	Down	7.15049e-06	Y	Down	0.000609091	N	Up	0.0552872	Y	Up	0.0196896	Y	Up	0.00217938	N	Down	0.690604	Y
AT1G66480.1	bracteal	plastid movement impaired 2	Gohir.A07G076700.1,Gohir.D07G081500.1	82	353	140	349	374	445	91	138	77	196	239	267	56	195	107	172	212	215	79	128	111	202	335	427	Y	Down	0.000734563	N	Down	0.154034	N	Down	0.49155	N	Down	0.394166	Y	Down	6.49005e-08	N	Down	0.691688	N	Down	0.00302251	Y
AT1G66590.1	bracteal	cytochrome c oxidase 19-1	Gohir.A05G128200.1	356	272	182	146	242	262	247	230	94	150	109	231	96	137	133	132	127	171	220	168	68	104	80	98	N	Up	0.489785	N	Up	0.781486	N	Down	0.742069	N	Up	0.906126	Y	Down	0.00611041	N	Down	0.0311083	N	Down	0.393482	N
AT1G66880.1	bracteal	Protein kinase superfamily protein	Gohir.D12G053400.1,Gohir.D13G142400.1,Gohir.D13G142400.2,Gohir.A11G165500.2,Gohir.A11G165500.1,Gohir.A12G054600.1,Gohir.D11G171500.2,Gohir.D09G050400.1,Gohir.A09G049100.1,Gohir.D11G170900.1	33	145	34	73	74	141	139	93	85	145	198	230	82	103	63	66	332	415	100	82	136	95	142	176	Y	Down	0.0018376	N	Down	0.0547778	N	Down	0.0896946	N	Up	0.425841	Y	Down	0.00162044	N	Down	0.703253	N	Down	0.622282	N
AT1G67030.1	bracteal	zinc finger protein 6	Gohir.A08G041100.1,Gohir.D07G213400.1,Gohir.D08G051200.1,Gohir.A11G111400.1,Gohir.D11G116700.1,Gohir.A07G207400.1,Gohir.D07G131400.1	419	59	855	139	476	251	375	206	172	306	188	159	257	286	211	1113	132	112	192	43	135	88	147	133	Y	Up	0.000170706	Y	Up	0.00125483	N	Up	0.107858	N	Up	0.172962	Y	Down	6.2473e-05	N	Up	0.609148	N	Down	0.847216	Y
AT1G67060.1	bracteal	peptidase M50B-like protein	Gohir.D09G049700.2,Gohir.D09G049700.1,Gohir.A09G048600.1,Gohir.A08G053100.1,Gohir.D08G062700.1	171	241	83	128	73	119	184	238	76	123	106	127	167	303	64	77	72	108	240	235	67	93	80	91	N	Down	0.5268	N	Down	0.206917	N	Down	0.0792988	N	Down	0.677891	Y	Down	0.00703724	N	Down	0.655799	N	Down	0.0822955	N
AT1G67700.2	bracteal	multidrug resistance protein	Gohir.D04G181000.1,Gohir.A04G137800.2,Gohir.A04G137800.1	158	208	230	258	406	399	191	270	99	200	170	271	74	234	124	135	117	259	370	544	165	281	281	349	N	Down	0.494062	N	Down	0.709821	N	Up	0.937457	N	Down	0.605059	Y	Down	1.20136e-05	N	Down	0.115136	N	Down	0.00321625	N
AT1G68090.1	bracteal	annexin 5	Gohir.A09G173600.1,Gohir.A07G060700.3,Gohir.A07G060700.2,Gohir.A07G060700.1,Gohir.D07G065400.1,Gohir.A05G308200.1,Gohir.D05G308800.1,Gohir.D09G169300.2,Gohir.D09G169300.1	226	493	148	338	322	549	494	402	182	324	271	349	342	493	195	219	271	298	425	466	144	243	350	446	N	Down	0.0743499	N	Down	0.0145003	N	Down	0.0162626	N	Up	0.620242	Y	Down	4.61906e-05	N	Down	0.370026	N	Down	0.222823	N
AT1G68330.1	bracteal	membrane-associated kinase regulator	Gohir.A01G185900.1,Gohir.D09G112000.1,Gohir.D01G176500.1	202	494	70	126	251	239	292	305	70	105	409	435	247	435	62	62	308	397	284	126	86	103	119	70	N	Down	0.172481	N	Down	0.437738	N	Up	0.863954	N	Down	0.920034	Y	Down	0.0321417	N	Down	0.853126	N	Down	0.0709015	N
AT1G69210.1	bracteal	Uncharacterized protein family UPF0090	Gohir.D13G083300.1,Gohir.A13G083700.1,Gohir.A13G083700.2	81	85	115	302	478	660	175	219	87	159	101	84	84	162	111	158	88	70	124	146	63	81	76	57	N	Down	0.912554	N	Down	0.0669032	N	Down	0.134446	N	Down	0.621442	Y	Down	0.000342907	N	Up	0.593218	N	Down	0.111134	N
AT1G69588.1	bracteal	CLAVATA3/ESR-RELATED 45	Gohir.D02G125800.1,Gohir.D12G168200.1,Gohir.A12G165100.1,Gohir.A05G183700.1,Gohir.D05G304900.1	129	201	222	420	315	884	593	510	99	145	554	435	283	475	138	141	333	270	288	390	66	119	239	330	N	Down	0.35585	N	Down	0.534768	Y	Down	2.7762e-06	N	Up	0.813893	Y	Down	0.0217214	N	Up	0.477652	N	Down	0.0929394	N
AT1G69620.1	bracteal	ribosomal protein L34	Gohir.D09G073700.1	203	252	103	261	313	243	635	657	83	171	297	328	753	595	79	103	191	222	525	368	126	123	121	75	N	Down	0.591824	Y	Down	0.00387055	N	Up	0.407205	N	Down	0.937582	Y	Down	1.59662e-05	N	Down	0.880517	N	Up	0.409108	N
AT1G69780.1	bracteal	Homeobox-leucine zipper protein family	Gohir.A03G099000.1,Gohir.D05G304200.1,Gohir.D05G304200.2,Gohir.A13G072700.1,Gohir.D13G072800.1,Gohir.A05G305000.2,Gohir.A05G305000.3,Gohir.A05G305000.1,Gohir.D02G114400.1,Gohir.D02G114400.2,Gohir.D02G114400.3	605	1879	912	3632	2474	4297	1593	2014	742	1993	1091	2020	776	1725	1109	1170	776	1754	2209	1719	1405	1426	1442	1003	Y	Down	0.00353207	Y	Down	2.89092e-06	N	Down	0.00686679	N	Down	0.558478	Y	Down	5.57963e-10	N	Down	0.0137962	N	Down	0.0510932	N
AT1G69970.2	bracteal	CLAVATA3/ESR-RELATED 26	Gohir.D01G133500.1,Gohir.D02G167800.1,Gohir.A01G142000.1,Gohir.1Z054500.1,Gohir.1Z011000.1	129	136	46	49	78	69	161	74	31	88	230	164	34	146	76	150	48	101	75	83	20	36	31	77	N	Down	0.891238	N	Down	0.860115	N	Up	0.821276	N	Up	0.115179	Y	Down	1.22985e-05	N	Up	0.269212	N	Down	0.0152276	Y
AT1G70350.1	bracteal	hypothetical protein	Gohir.A03G139900.1,Gohir.D02G162700.1	852	483	409	494	432	519	612	389	324	567	369	558	685	743	450	621	519	566	943	612	422	418	305	390	N	Up	0.125519	N	Down	0.524437	N	Down	0.494078	N	Up	0.280018	Y	Down	1.25446e-05	N	Down	0.286081	N	Down	0.85766	Y
AT1G71050.1	bracteal	Heavy metal transport/detoxification superfamily protein	Gohir.A12G150200.1,Gohir.D12G153800.1	73	396	43	476	97	907	153	375	60	197	336	1803	61	359	54	32	152	964	1253	398	2026	1779	3713	2850	N	Down	0.0416643	N	Down	0.0114681	Y	Down	3.99059e-12	N	Down	0.0453988	Y	Down	2.56983e-06	Y	Down	2.44915e-10	N	Down	0.00483428	N
AT1G71090.1	bracteal	Auxin efflux carrier family protein	Gohir.A07G075800.1,Gohir.D07G080200.1,Gohir.A03G123100.1,Gohir.D02G145700.1	252	283	227	254	569	294	665	406	155	217	565	465	557	500	226	280	424	475	456	294	201	254	285	252	N	Down	0.756639	N	Down	0.709117	Y	Up	0.00299426	N	Up	0.291794	Y	Down	0.0249921	N	Up	0.591599	N	Up	0.703255	N
AT1G71430.1	bracteal	hypothetical protein	Gohir.D01G171500.1,Gohir.A01G180600.1,Gohir.D01G171700.1	299	258	254	247	213	196	253	247	119	212	203	188	199	264	153	216	165	175	307	207	120	153	149	127	N	Up	0.746367	N	Up	0.935274	N	Up	0.734879	N	Up	0.953073	Y	Down	0.000215374	N	Up	0.801432	N	Down	0.40888	Y
AT1G71960.1	bracteal	ATP-binding casette family G25	Gohir.A09G116300.2,Gohir.A05G275000.1,Gohir.D09G113400.1,Gohir.A05G275100.1,Gohir.A09G116300.1,Gohir.D05G277300.1	169	114	101	110	84	110	150	142	80	172	120	117	147	99	216	310	77	59	142	72	117	123	106	139	N	Up	0.373602	N	Down	0.818481	N	Down	0.318871	N	Up	0.907257	Y	Down	7.04099e-06	N	Up	0.952516	N	Up	0.335127	N
AT1G72680.1	bracteal	cinnamyl-alcohol dehydrogenase	Gohir.D12G244500.1,Gohir.D12G244500.2,Gohir.A12G243500.2,Gohir.A12G243500.3,Gohir.A12G243500.1	333	304	289	302	581	316	463	365	258	388	563	571	294	481	319	331	557	679	389	368	280	262	429	333	N	Up	0.822314	N	Down	0.884975	N	Up	0.0533815	N	Up	0.572419	Y	Down	0.0188732	N	Down	0.968017	N	Down	0.109669	N
AT1G74090.1	bracteal	desulfo-glucosinolate sulfotransferase 18	Gohir.D05G374200.1	396	516	1193	954	771	570	587	793	278	725	465	865	612	966	462	743	374	726	1086	503	486	278	323	307	N	Down	0.488971	N	Up	0.545981	N	Up	0.484035	N	Down	0.46623	Y	Down	0.00545102	N	Down	0.0171028	N	Down	0.0997376	N
AT1G74940.1	bracteal	cyclin-dependent kinase, putative (DUF581)	Gohir.D07G015800.1,Gohir.D06G077700.1,Gohir.A06G078600.1,Gohir.A07G016100.1,Gohir.A07G016100.2	1973	4876	1734	4045	6541	5937	7860	6635	3410	5073	11305	9406	4328	7664	3487	3415	9488	9001	5218	2211	3778	3221	3987	2412	N	Down	0.0169572	N	Down	0.106007	N	Up	0.724489	N	Up	0.667543	Y	Down	0.000304781	N	Up	0.50517	N	Down	0.0226335	N
AT1G75330.1	bracteal	ornithine carbamoyltransferase	Gohir.D05G195800.1,Gohir.A05G192600.2,Gohir.A05G192600.1	310	409	224	308	354	391	445	491	184	304	280	326	449	514	190	231	307	382	516	522	223	228	210	281	N	Down	0.475895	N	Down	0.2955	N	Down	0.650161	N	Down	0.810613	Y	Down	0.000416035	N	Down	0.588495	N	Down	0.645957	N
AT1G75388.1	bracteal		Gohir.A11G181900.1,Gohir.A06G007100.1,Gohir.A05G191000.1,Gohir.A12G062300.1,Gohir.D06G003400.1,Gohir.D11G188600.1,Gohir.A01G114200.1,Gohir.D01G102800.1,Gohir.D02G095800.1,Gohir.D12G062200.1,Gohir.D05G194400.1	8385	3813	5351	3254	4923	3045	9610	4849	2972	1338	6312	2277	1554	2954	2121	2775	3840	2648	6733	2678	2955	1101	3820	1225	N	Up	0.0273005	N	Up	0.0809201	N	Up	0.182856	N	Up	0.350519	Y	Up	1.80001e-12	Y	Up	0.00203112	N	Down	0.108446	N
AT1G75390.1	bracteal	basic leucine-zipper 44	Gohir.A04G124500.1,Gohir.A05G190900.1,Gohir.A03G196600.1,Gohir.A12G062200.1,Gohir.A04G040400.1,Gohir.A01G114100.1,Gohir.A04G040400.2,Gohir.D02G095900.1,Gohir.D12G062100.1,Gohir.1Z012600.1,Gohir.D05G194300.1,Gohir.D02G217800.1,Gohir.D05G342800.1,Gohir.D06G003300.1,Gohir.A13G032800.1,Gohir.D01G102700.1	6478	5025	3110	2201	3132	2238	6811	3724	4777	2098	7948	3029	2697	3477	3836	3742	5016	2768	6725	3170	4104	1445	2910	1486	N	Up	0.47992	N	Up	0.225298	N	Up	0.223166	N	Up	0.129008	Y	Up	1.81299e-13	Y	Up	9.06509e-05	N	Down	0.316569	N
AT1G75500.2	bracteal	Walls Are Thin 1	Gohir.A12G245400.1,Gohir.D06G002400.1,Gohir.A06G006500.1,Gohir.D05G192300.1,Gohir.A01G113600.1	247	432	717	393	231	171	1386	1028	601	459	1123	385	986	594	645	1328	495	353	1355	2796	676	1742	386	937	N	Down	0.154681	N	Up	0.14529	N	Up	0.531864	N	Up	0.458444	N	Up	0.249397	Y	Up	4.48805e-05	N	Up	0.0670649	Y
AT1G75680.1	bracteal	glycosyl hydrolase 9B7	Gohir.A05G187200.1,Gohir.D05G190100.1,Gohir.A01G111500.1	136	298	51	139	185	193	375	375	164	256	166	208	321	537	173	212	163	192	542	618	296	344	97	51	N	Down	0.0575581	N	Down	0.0154588	N	Down	0.862302	N	Equal	0.9975	Y	Down	0.00311946	N	Down	0.457502	N	Down	0.115808	N
AT1G76560.1	bracteal	CP12 domain-containing protein 3	Gohir.D10G194300.1,Gohir.A05G282500.1,Gohir.D05G283700.1,Gohir.A10G187400.1	1366	3238	1089	1692	2547	3378	2622	2911	644	938	1078	1781	1769	3417	661	607	1196	1471	3761	2091	1003	1021	1449	938	N	Down	0.196693	N	Down	0.374023	N	Down	0.16584	N	Down	0.851173	Y	Down	0.00164367	N	Down	0.0444362	N	Down	0.0104084	N
AT1G76990.1	bracteal	ACT domain repeat 3	Gohir.A02G068800.1,Gohir.A05G240700.6,Gohir.A05G240700.1,Gohir.A05G240700.8,Gohir.D05G241800.5,Gohir.A05G240700.2	1717	1379	1308	2045	2332	1527	784	1755	400	1092	559	830	553	1494	932	1251	448	959	405	455	378	460	419	343	N	Up	0.548024	N	Down	0.119418	N	Up	0.0394523	N	Down	0.0482418	Y	Down	1.75764e-08	N	Down	0.127083	Y	Down	0.000441905	N
AT1G76990.4	bracteal	ACT domain repeat 3	Gohir.A05G240700.5,Gohir.D05G241800.2,Gohir.D05G241800.3,Gohir.D05G241800.6,Gohir.D02G075300.1	294	430	529	631	1316	721	431	935	224	606	317	376	241	618	640	753	274	417	142	273	129	258	188	206	N	Down	0.330869	N	Down	0.545316	Y	Up	0.00428276	N	Down	0.0681039	Y	Down	1.28889e-09	N	Down	0.536745	N	Down	0.00199808	N
AT1G77120.1	bracteal	alcohol dehydrogenase 1	Gohir.D09G176200.1,Gohir.A01G189900.1,Gohir.A01G189900.3,Gohir.A01G189900.2,Gohir.D01G179700.3,Gohir.D01G179700.2,Gohir.D01G179700.1,Gohir.D02G072900.1,Gohir.A02G066800.1,Gohir.A02G066800.3,Gohir.A02G066800.2,Gohir.A04G057600.1,Gohir.D02G072700.1,Gohir.A11G056200.1,Gohir.A11G056300.1,Gohir.D02G073000.1,Gohir.D02G072500.1,Gohir.A02G066600.1,Gohir.D11G060400.1,Gohir.D11G060300.1	25299	43208	35525	74348	144585	144942	89507	108544	46505	117194	75689	102254	64802	101844	74385	75864	54144	86755	45078	13405	59098	35266	60258	35530	N	Down	0.233652	N	Down	0.0502372	N	Down	0.990163	N	Down	0.623514	Y	Down	2.98803e-11	N	Down	0.210335	N	Down	0.066073	N
AT1G77920.1	bracteal	bZIP transcription factor family protein	Gohir.A06G039900.1,Gohir.D02G082400.3,Gohir.A01G187100.2,Gohir.A01G187100.1,Gohir.D01G182600.1,Gohir.D01G182600.2,Gohir.A02G075300.2,Gohir.A02G075300.3,Gohir.A02G075300.1,Gohir.D06G040900.1,Gohir.D02G082400.1,Gohir.D02G082400.2	166	293	337	501	773	631	508	566	437	880	1104	1015	322	524	621	720	763	1115	439	353	430	397	721	586	N	Down	0.160175	N	Down	0.181558	N	Up	0.342919	N	Down	0.792999	Y	Down	9.9329e-09	N	Up	0.735475	N	Down	0.105397	N
AT1G78630.1	bracteal	Ribosomal protein L13 family protein	Gohir.D01G038800.1,Gohir.A05G263900.1,Gohir.A01G048100.1,Gohir.A02G070000.1,Gohir.D13G155000.1,Gohir.A13G150900.1	484	1094	409	661	1075	932	866	1040	448	872	591	623	610	1046	532	521	426	790	1368	3642	528	1099	465	623	N	Down	0.0337781	N	Down	0.103144	N	Up	0.49187	N	Down	0.679024	Y	Down	5.32548e-08	N	Down	0.844163	N	Down	0.051519	N
AT1G79660.1	bracteal	ephrin-A3 protein	Gohir.A10G049000.1,Gohir.D06G146000.1,Gohir.A06G141700.2,Gohir.A06G141700.3,Gohir.A06G141700.1,Gohir.D10G049600.1,Gohir.D09G076100.1	3556	5067	2138	2493	4353	3172	3761	5118	1487	2084	3573	4857	4995	6976	1607	1690	3985	3895	3309	2927	2182	2008	1463	1278	N	Down	0.443918	N	Down	0.719376	N	Up	0.258066	N	Down	0.616243	Y	Down	0.00274352	N	Down	0.324089	N	Down	0.180941	N
AT1G80180.1	bracteal	hypothetical protein	Gohir.A10G075800.1,Gohir.A05G017400.1,Gohir.D05G126500.1,Gohir.D10G075600.1,Gohir.A05G125500.1	1113	2403	4053	3520	4989	6309	1428	1462	1301	1910	2595	2585	830	1598	1481	1640	2341	2799	1917	1479	1778	2791	4366	3779	N	Down	0.0860766	N	Up	0.768971	N	Down	0.245708	N	Down	0.953996	Y	Down	0.00489215	N	Up	0.988661	N	Down	0.014464	N
AT2G02080.1	bracteal	indeterminate(ID)-domain 4	Gohir.A01G143900.1,Gohir.A12G152900.1,Gohir.A12G152900.2,Gohir.D02G139000.1,Gohir.D02G139000.2,Gohir.D12G156300.3,Gohir.D12G156300.1,Gohir.D12G156300.2,Gohir.A07G117200.1	132	204	172	232	219	253	414	354	180	252	216	185	352	285	233	210	199	243	508	530	218	255	170	192	N	Down	0.298662	N	Down	0.346211	N	Down	0.531834	N	Up	0.716989	Y	Down	0.0196301	N	Up	0.595182	N	Up	0.498287	N
AT2G03090.1	bracteal	expansin A15	Gohir.D13G076200.1,Gohir.D05G305000.1,Gohir.A11G239500.1,Gohir.A13G076500.1,Gohir.A05G183800.1,Gohir.D11G249200.1,Gohir.A03G101900.1,Gohir.D02G126700.1	3774	6141	1488	1515	2615	1928	2948	4174	976	2393	1577	4235	2502	3346	1865	5085	2012	3997	2465	3015	744	2261	582	1806	N	Down	0.18726	N	Down	0.947438	N	Up	0.135967	N	Down	0.380943	Y	Down	5.77316e-15	Y	Down	7.25698e-05	N	Down	0.252688	Y
AT2G03350.1	bracteal	DUF538 family protein (Protein of unknown function, DUF538)	Gohir.D13G079200.1,Gohir.A13G079500.1,Gohir.D03G094800.1,Gohir.A03G068200.1	646	929	184	294	872	449	692	605	350	473	503	702	631	755	478	358	656	506	1204	917	933	786	381	314	N	Down	0.3345	N	Down	0.212503	Y	Up	0.00201407	N	Up	0.745968	Y	Down	0.0284122	N	Down	0.201004	N	Down	0.521613	N
AT2G03710.1	bracteal	K-box region and MADS-box transcription factor family protein	Gohir.D13G084300.1,Gohir.D04G190300.1,Gohir.A04G145900.1	2089	1339	2327	1877	2054	1521	1457	1689	737	1129	1852	1890	592	1700	649	1157	1137	1588	451	18	542	25	243	17	N	Up	0.219803	N	Up	0.450946	N	Up	0.304802	N	Down	0.713496	Y	Down	0.0049699	N	Down	0.933712	Y	Down	0.00121899	Y
AT2G03710.2	bracteal	K-box region and MADS-box transcription factor family protein	Gohir.A13G084600.1	1299	480	539	415	539	326	250	394	155	371	330	315	301	459	255	528	387	315	40	14	19	14	15	17	N	Up	0.00730737	N	Up	0.374679	N	Up	0.0689535	N	Down	0.291991	Y	Down	7.13976e-10	N	Up	0.863695	N	Down	0.169681	Y
AT2G04240.2	bracteal	RING/U-box superfamily protein	Gohir.A07G163300.1,Gohir.A01G095900.1,Gohir.D07G093000.1,Gohir.D01G080700.1,Gohir.A07G193300.1,Gohir.1Z087100.1,Gohir.D07G199500.1,Gohir.D07G093000.2,Gohir.D01G080400.1,Gohir.D07G170300.2,Gohir.D07G170300.3,Gohir.A01G096400.1	3363	3567	1745	1826	2654	2862	1799	1946	1220	1660	5016	4943	2435	3413	1371	1760	6141	4418	2609	1717	2744	3074	2726	2100	N	Down	0.87016	N	Down	0.893439	N	Down	0.807007	N	Down	0.843503	Y	Down	0.00690262	N	Up	0.957628	N	Down	0.247439	N
AT2G04280.1	bracteal	calcium ion-binding protein	Gohir.A07G088000.1,Gohir.D07G170400.1,Gohir.A07G163400.1	677	845	345	423	521	561	955	935	309	428	440	495	945	1008	322	370	465	500	1030	813	364	262	262	230	N	Down	0.661839	N	Down	0.559841	N	Down	0.727911	N	Up	0.960481	Y	Down	0.0127054	N	Down	0.657633	N	Down	0.810233	N
AT2G04700.1	bracteal	ferredoxin thioredoxin reductase catalytic beta chain family protein	Gohir.D09G023800.1,Gohir.A07G217600.1,Gohir.D07G224700.1,Gohir.A09G024500.1	1007	1326	998	1463	1512	1306	1009	1172	624	919	1129	1201	678	1218	770	842	1051	1498	1761	2529	1203	2030	1159	1355	N	Down	0.457215	N	Down	0.185923	N	Up	0.478002	N	Down	0.710241	Y	Down	0.00125817	N	Down	0.805899	N	Down	0.0364361	N
AT2G05260.1	bracteal	alpha/beta-Hydrolases superfamily protein	Gohir.A08G216300.1,Gohir.D08G233300.1,Gohir.D08G232700.1,Gohir.A08G216800.1	72	235	92	232	74	223	348	280	111	269	313	249	381	437	165	116	259	116	447	627	60	45	108	99	N	Down	0.201207	N	Down	0.0195109	Y	Down	0.000731187	N	Up	0.620308	Y	Down	6.58204e-09	N	Up	0.406373	N	Down	0.650258	N
AT2G05310.1	bracteal	transmembrane protein	Gohir.D07G198200.1,Gohir.D07G198200.2,Gohir.A07G191900.1	414	339	1373	719	2297	883	321	511	224	525	638	1007	227	612	327	308	474	1269	1046	1869	303	917	546	708	N	Up	0.605549	N	Up	0.208087	Y	Up	0.00446147	N	Down	0.580534	Y	Down	5.98482e-08	N	Down	0.0752526	Y	Down	0.0012328	N
AT2G07340.1	bracteal	PREFOLDIN 1	Gohir.A05G286200.1,Gohir.D05G287200.1	927	1082	629	714	789	890	924	617	421	559	726	1009	491	817	469	579	843	657	1061	722	602	609	419	480	N	Down	0.754134	N	Down	0.742838	N	Down	0.566369	N	Up	0.324459	Y	Down	0.0230412	N	Down	0.315327	N	Down	0.0725145	N
AT2G14045.1	bracteal	c-Myc-binding protein	Gohir.A13G168900.1,Gohir.D13G174300.1	1025	1935	714	668	786	674	1387	1680	254	435	688	714	887	1690	313	410	682	677	1441	1100	427	415	207	297	N	Down	0.208806	N	Up	0.856469	N	Up	0.467907	N	Down	0.792767	Y	Down	5.12469e-05	N	Down	0.922831	N	Down	0.0155882	N
AT2G14880.1	bracteal	SWIB/MDM2 domain superfamily protein	Gohir.A03G184500.1,Gohir.D12G020900.1,Gohir.D02G206000.1,Gohir.A12G020600.1	665	957	821	946	1075	1031	1241	1109	667	1058	764	717	920	987	796	1003	609	781	1409	2647	699	1266	618	904	N	Down	0.332258	N	Down	0.625336	N	Up	0.843692	N	Up	0.778834	Y	Down	0.00011133	N	Up	0.805975	N	Down	0.799192	N
AT2G16385.1	bracteal	aspartate carbamoyltransferase	Gohir.A13G032600.1,Gohir.D13G030800.1,Gohir.A03G196700.1,Gohir.D02G217900.1,Gohir.1Z012500.1	12	71	12	178	41	107	251	177	215	74	1338	128	42	100	26	132	74	6	21	18	8	38	14	14	N	Down	0.00254841	Y	Down	1.08542e-05	Y	Down	0.00317871	N	Up	0.474138	Y	Up	0.00450435	Y	Up	4.59128e-05	N	Down	0.349623	Y
AT2G16700.1	bracteal	actin depolymerizing factor 5	Gohir.A12G038000.1,Gohir.A01G166900.2,Gohir.A01G166900.1,Gohir.D12G034300.2,Gohir.D12G034300.1,Gohir.A03G204600.1,Gohir.D02G225900.1,Gohir.D02G225900.2,Gohir.D01G157800.1	2282	1072	417	905	1012	858	1100	1256	574	266	2362	900	513	1002	437	404	1339	619	465	304	674	597	274	228	N	Up	0.120275	N	Down	0.105056	N	Up	0.430949	N	Down	0.886356	Y	Up	0.0020923	N	Up	0.0509315	N	Down	0.0166149	N
AT2G17695.3	bracteal	outer envelope protein	Gohir.A02G175400.1	64	86	56	70	130	123	115	138	46	98	67	135	108	159	51	57	69	114	120	197	41	127	66	88	N	Down	0.536002	N	Down	0.561534	N	Up	0.848285	N	Down	0.726828	Y	Down	0.000175246	N	Down	0.0689799	N	Down	0.421239	N
AT2G18196.1	bracteal	Heavy metal transport/detoxification superfamily protein	Gohir.A09G187400.2,Gohir.D12G243800.2,Gohir.A08G108700.1,Gohir.D09G182200.1,Gohir.D12G243800.1,Gohir.D08G121400.1,Gohir.A09G187400.1,Gohir.A12G242800.1,Gohir.A12G242800.2	72	39	26	46	35	83	103	145	67	136	481	449	50	164	96	102	280	312	50	63	76	93	90	102	N	Up	0.232912	N	Down	0.151574	N	Down	0.00657618	N	Down	0.469256	Y	Down	0.000122762	N	Up	0.896216	N	Down	0.00728816	N
AT2G18300.2	bracteal	basic helix-loop-helix (bHLH) DNA-binding superfamily protein	Gohir.A12G064500.2,Gohir.D12G112500.1,Gohir.A12G064500.3,Gohir.A12G064500.1,Gohir.A12G064500.4,Gohir.D12G064300.2,Gohir.D12G064300.1	113	421	29	99	73	182	202	215	48	124	104	106	115	129	46	41	86	107	193	242	152	197	131	141	Y	Down	0.00164681	Y	Down	0.00168469	Y	Down	0.000490462	N	Down	0.893783	Y	Down	6.75499e-07	N	Down	0.962873	N	Down	0.757377	N
AT2G18800.1	bracteal	xyloglucan endotransglucosylase/hydrolase 21	Gohir.D11G088900.1	194	190	100	61	176	122	255	257	80	172	126	93	264	366	93	134	124	117	308	314	129	241	118	144	N	Up	0.955578	N	Up	0.375409	N	Up	0.148774	N	Down	0.989393	Y	Down	6.08046e-06	N	Up	0.518392	N	Down	0.317288	N
AT2G19460.1	bracteal	DUF3511 domain protein (DUF3511)	Gohir.A05G136300.1,Gohir.D05G138300.1	1113	1627	1430	1068	1243	1091	1390	1381	579	792	1318	1272	884	1773	772	981	1635	1431	1140	767	766	750	741	584	N	Down	0.420136	N	Up	0.378194	N	Up	0.589711	N	Up	0.989822	Y	Down	0.00951415	N	Up	0.92161	N	Down	0.00901386	N
AT2G19580.1	bracteal	tetraspanin2	Gohir.1Z032600.1,Gohir.A06G071800.1,Gohir.D05G030800.1,Gohir.A05G029300.1,Gohir.A07G010500.1,Gohir.D07G010800.1	94	167	72	145	225	257	323	399	155	242	197	316	343	457	172	188	160	240	465	458	415	841	487	628	N	Down	0.184342	N	Down	0.0377388	N	Down	0.597486	N	Down	0.620571	Y	Down	0.00310038	N	Down	0.123895	N	Down	0.421562	N
AT2G19740.1	bracteal	Ribosomal protein L31e family protein	Gohir.D05G029700.1,Gohir.A05G027900.1	9797	6374	4246	4738	4177	4747	6034	5339	2040	2872	3076	3841	5364	6141	2420	2794	3499	3696	6875	5010	2877	2407	1619	1721	N	Up	0.518081	N	Down	0.796154	N	Down	0.527353	N	Up	0.843184	Y	Down	0.00215059	N	Down	0.543623	N	Down	0.587651	N
AT2G20690.1	bracteal	lumazine-binding family protein	Gohir.A09G128300.2,Gohir.A09G128300.1,Gohir.D09G124300.1,Gohir.D09G124300.3,Gohir.D09G124300.2	387	289	333	230	329	211	394	388	167	289	218	215	234	273	220	305	209	180	342	459	173	215	151	224	N	Up	0.445631	N	Up	0.223705	N	Up	0.0551989	N	Up	0.973546	Y	Down	0.000126239	N	Up	0.958123	N	Down	0.646123	Y
AT2G21580.2	bracteal	Ribosomal protein S25 family protein	Gohir.D12G029200.4,Gohir.A12G029900.1	97	87	38	50	87	142	85	70	56	91	349	629	27	166	70	74	451	383	88	26	124	58	212	263	N	Up	0.860986	N	Down	0.673494	N	Down	0.318774	N	Up	0.708077	Y	Down	0.0164694	N	Down	0.0895193	Y	Down	0.000351134	N
AT2G22170.1	bracteal	Lipase/lipooxygenase, PLAT/LH2 family protein	Gohir.D03G036700.1,Gohir.D11G222800.1,Gohir.A02G143900.1,Gohir.A11G200200.1,Gohir.A12G093600.1	8756	1795	10049	3779	8665	2483	6165	3752	1655	3492	3165	2439	3691	4625	2472	5835	3518	3446	2999	871	1164	404	216	129	Y	Up	1.16913e-05	Y	Up	0.000754851	Y	Up	0.00149483	N	Up	0.231755	Y	Down	0.00172143	N	Up	0.611694	N	Down	0.45612	Y
AT2G22570.1	bracteal	nicotinamidase 1	Gohir.D11G216100.1,Gohir.A11G207200.1,Gohir.D12G017300.1,Gohir.A12G016700.1	215	305	2773	1802	7016	2908	1483	2132	1386	4329	3122	7389	1838	3233	2941	3268	3037	8570	1758	1260	2284	2386	6728	4675	N	Down	0.365526	N	Up	0.471038	Y	Up	0.0007077	N	Down	0.416115	Y	Down	2.63281e-09	Y	Down	0.000618154	N	Down	0.0380314	N
AT2G25625.2	bracteal	histone deacetylase-like protein	Gohir.D11G320200.1,Gohir.A11G304800.1	31	16	23	625	75	434	51	45	17	447	126	113	0	75	15	205	78	244	63	67	110	320	308	1294	N	Up	0.337074	Y	Down	3.12909e-05	N	Down	0.192301	N	Up	0.836082	Y	Down	0.0128568	N	Up	0.847751	N	Down	0.00151603	Y
AT2G25680.1	bracteal	molybdate transporter 1	Gohir.D07G029800.1,Gohir.A06G048500.1,Gohir.D07G029700.1,Gohir.A06G048400.1,Gohir.A07G025900.1,Gohir.D06G048400.1	61	21	55	44	138	56	168	117	116	57	326	332	129	135	93	73	266	361	96	86	107	106	444	376	N	Up	0.0569131	N	Up	0.669662	N	Up	0.0375203	N	Up	0.434387	Y	Up	0.0114514	N	Down	0.947443	N	Down	0.945878	N
AT2G26110.1	bracteal	bromodomain protein (DUF761)	Gohir.A07G022100.1,Gohir.A06G087500.1,Gohir.D07G022000.1,Gohir.D06G086900.1,Gohir.D13G199100.1	106	460	73	227	182	343	294	374	98	230	140	217	104	308	120	188	122	149	187	338	175	305	113	136	Y	Down	0.000477256	Y	Down	0.000681114	N	Down	0.0116206	N	Down	0.577993	Y	Down	0.000164192	N	Down	0.152233	N	Down	0.00236762	Y
AT2G26580.1	bracteal	plant-specific transcription factor YABBY family protein	Gohir.A07G036400.1,Gohir.D07G040400.1,Gohir.D05G340700.1,Gohir.A01G053900.2,Gohir.A05G015400.1,Gohir.A04G042500.2,Gohir.D05G334100.1	1729	1813	2200	2899	3645	2523	892	386	120	181	591	3619	998	672	472	760	2865	3052	22635	10982	11333	6004	4074	1867	N	Down	0.896238	N	Down	0.37349	N	Up	0.341326	N	Up	0.0637292	N	Down	0.291643	Y	Down	4.12101e-05	N	Up	0.265713	N
AT2G27510.1	bracteal	ferredoxin 3	Gohir.D08G015400.2,Gohir.D05G083800.1,Gohir.A08G005100.1,Gohir.A05G080700.1,Gohir.D08G015400.1,Gohir.D05G083700.1,Gohir.D13G227400.1,Gohir.A13G222600.1	8188	3442	7436	4377	6355	3801	6959	4912	5031	3712	8781	8255	6191	6375	4901	5970	8291	8020	6407	3267	4230	3259	3553	4345	N	Up	0.0152715	N	Up	0.0625317	N	Up	0.0114271	N	Up	0.378858	Y	Up	0.00564777	N	Up	0.798049	N	Down	0.906972	N
AT2G28900.1	bracteal	outer plastid envelope protein 16-1	Gohir.A07G098500.2,Gohir.A07G098500.1,Gohir.D07G102800.1,Gohir.D07G102800.3,Gohir.D07G102800.2	115	279	70	131	153	115	210	277	90	182	115	202	108	306	94	108	150	173	137	382	115	237	81	71	N	Down	0.0801303	N	Down	0.0678631	N	Up	0.650335	N	Down	0.531541	Y	Down	0.000312458	N	Down	0.151535	N	Down	0.0219117	N
AT2G29180.1	bracteal	transmembrane protein	Gohir.D07G104200.1,Gohir.A07G099900.1	107	346	194	279	756	504	309	347	169	339	224	314	222	255	248	240	217	282	347	608	189	264	260	180	Y	Down	0.00541524	N	Down	0.556008	N	Up	0.18202	N	Down	0.787578	Y	Down	8.96074e-07	N	Down	0.237578	N	Down	0.68416	N
AT2G29540.1	bracteal	RNApolymerase 14 kDa subunit	Gohir.A06G113000.1,Gohir.D11G224100.1,Gohir.D09G041300.1,Gohir.D04G155200.1,Gohir.A12G147900.1,Gohir.D04G005500.1,Gohir.D07G180600.1,Gohir.A08G112100.1,Gohir.D03G119900.1,Gohir.D03G119900.3,Gohir.D03G119900.2,Gohir.A03G047300.2,Gohir.D07G154600.1,Gohir.A03G047300.1,Gohir.D07G184100.1	2822	1490	1459	962	1545	1040	1613	1602	443	599	1357	1175	1617	1460	466	533	1752	1268	1222	697	623	542	364	308	N	Up	0.17551	N	Up	0.47798	N	Up	0.162631	N	Up	0.992927	Y	Down	0.0156971	N	Up	0.743859	N	Up	0.697028	N
AT2G31081.1	bracteal	CLAVATA3/ESR-RELATED 4	Gohir.A05G156700.1,Gohir.D06G208600.1,Gohir.D05G159600.1,Gohir.A06G200600.1,Gohir.D06G208300.1	0	0	0	0	10	4	121	9	18	10	149	14	20	54	18	8	33	28	3	12	0	3	0	0	N	Equal	1	N	Equal	1	N	Up	0.571232	Y	Up	5.24593e-05	N	Up	0.533744	Y	Up	0.00014925	N	Down	0.413788	N
AT2G31570.1	bracteal	glutathione peroxidase 2	Gohir.A09G168600.1	148	236	36	60	60	41	111	100	31	89	81	124	75	157	73	82	43	85	437	155	33	36	9	52	N	Down	0.25608	N	Down	0.195139	N	Up	0.255452	N	Up	0.886324	Y	Down	6.22222e-05	N	Down	0.224485	N	Down	0.079919	N
AT2G32650.1	bracteal	RmlC-like cupins superfamily protein	Gohir.A07G186700.1,Gohir.D07G193200.1	349	399	259	427	367	515	405	365	103	171	239	354	308	487	124	155	276	400	437	558	156	207	178	196	N	Down	0.797	N	Down	0.406003	N	Down	0.226076	N	Up	0.874412	Y	Down	0.00173014	N	Down	0.245905	N	Down	0.132196	N
AT2G33370.1	bracteal	Ribosomal protein L14p/L23e family protein	Gohir.A02G042400.1,Gohir.D02G048000.2	3767	2046	2488	2127	3006	2672	2479	1791	987	1451	1576	2466	2990	3356	1075	1405	2132	2272	3300	2580	1425	1356	1075	1160	N	Up	0.303924	N	Up	0.72757	N	Up	0.707542	N	Up	0.551264	Y	Down	0.000833607	N	Down	0.342366	N	Down	0.647299	N
AT2G33510.1	bracteal	ATP-dependent RNA helicase	Gohir.A12G140400.1,Gohir.D02G014400.1,Gohir.D12G145000.1	169	265	138	204	329	327	351	486	125	223	225	326	214	253	178	244	134	242	293	550	88	264	185	268	N	Down	0.265923	N	Down	0.217999	N	Up	0.974901	N	Down	0.445538	Y	Down	0.000167914	N	Down	0.189364	N	Down	0.744892	N
AT2G34610.1	bracteal	cotton fiber protein	Gohir.D10G043000.1,Gohir.D05G150000.1,Gohir.A10G042100.1	5	26	8	36	9	48	293	83	205	31	544	194	107	65	202	35	892	89	1149	386	1528	681	709	496	N	Down	0.295886	N	Down	0.00340797	N	Down	0.000142185	N	Up	0.0797127	Y	Up	0	N	Up	0.0327976	N	Up	0.462553	Y
AT2G35470.1	bracteal	ribosome maturation factor	Gohir.D03G174000.1,Gohir.D03G174000.2,Gohir.D08G175100.1,Gohir.A08G154500.1,Gohir.A08G154500.2,Gohir.D03G175400.1	136	2065	223	937	779	1787	1722	2725	410	1046	553	657	1528	2714	447	553	380	516	1354	1870	717	1048	267	293	Y	Down	0.000500182	N	Down	0.00795497	Y	Down	7.58762e-05	N	Down	0.250783	Y	Down	1.8269e-09	N	Down	0.721999	N	Down	0.0263198	N
AT2G35605.1	bracteal	SWIB/MDM2 domain superfamily protein	Gohir.D08G170400.1,Gohir.A08G149400.1	1107	1085	1798	1074	3116	1974	2212	1498	913	1275	1519	1736	1857	2189	1445	2070	1960	1432	2205	1425	811	937	955	907	N	Up	0.956187	N	Up	0.139359	N	Up	0.0700646	N	Up	0.445366	Y	Down	0.00404189	N	Down	0.58952	N	Down	0.547568	Y
AT2G35700.1	bracteal	ERF family protein 38	Gohir.D08G187000.1,Gohir.D11G026500.1,Gohir.A08G168500.1,Gohir.A03G006800.1,Gohir.A11G027300.1,Gohir.D03G165400.1	51	103	26	41	40	57	206	219	86	192	348	262	122	340	87	200	107	157	143	75	53	86	19	20	N	Down	0.14158	N	Down	0.373009	N	Down	0.383364	N	Down	0.895757	Y	Down	4.60483e-06	N	Up	0.314314	N	Down	0.00316662	Y
AT2G35760.1	bracteal	Uncharacterized protein family (UPF0497)	Gohir.D10G008200.1,Gohir.A10G008400.2,Gohir.A10G008400.1,Gohir.A06G155300.1,Gohir.D06G161700.1	145	1237	120	626	317	823	1026	841	158	279	401	511	738	1021	196	264	272	418	701	862	158	237	156	157	Y	Down	0.00283169	Y	Down	0.00573835	Y	Down	6.3106e-05	N	Up	0.773319	Y	Down	0.000105635	N	Down	0.368518	N	Down	0.297027	N
AT2G36870.1	bracteal	xyloglucan endotransglucosylase/hydrolase 32	Gohir.A08G200500.1,Gohir.A05G106800.1,Gohir.D11G342900.1,Gohir.D09G141500.1,Gohir.D05G106900.1,Gohir.A03G029600.1,Gohir.A09G145400.1,Gohir.D04G110000.1,Gohir.A04G071300.1,Gohir.D03G138900.1,Gohir.A11G323800.1,Gohir.D08G217700.1	317	137	61	294	72	330	243	295	90	206	119	94	95	156	93	129	83	137	467	258	231	329	298	232	N	Up	0.0917425	Y	Down	0.000797438	Y	Down	1.60934e-06	N	Down	0.659019	Y	Down	2.72016e-07	N	Up	0.496123	N	Down	0.213543	N
AT2G36930.1	bracteal	zinc finger (C2H2 type) family protein	Gohir.A01G213500.1,Gohir.D01G202200.1	709	940	724	1018	1222	2024	1048	1073	651	935	1317	1917	975	1409	791	830	1554	1460	951	1029	682	981	1987	1550	N	Down	0.451017	N	Down	0.240255	N	Down	0.0189026	N	Down	0.954468	Y	Down	0.00244483	N	Down	0.130209	N	Down	0.280344	N
AT2G37060.1	bracteal	nuclear factor Y, subunit B8	Gohir.A10G207900.1,Gohir.A05G298700.1,Gohir.D05G298400.4,Gohir.D05G298400.5,Gohir.D05G298400.1,Gohir.D05G298400.2	1344	714	886	560	868	486	1284	790	744	480	1658	1120	953	857	751	831	1654	777	921	505	792	357	632	413	N	Up	0.0828216	N	Up	0.115933	N	Up	0.00704419	N	Up	0.266856	Y	Up	0.000362286	N	Up	0.115577	N	Up	0.699347	N
AT2G37760.2	bracteal	NAD(P)-linked oxidoreductase superfamily protein	Gohir.A09G153500.1,Gohir.D09G149200.1,Gohir.A11G327800.1	238	548	164	415	322	386	303	403	150	280	324	404	198	394	201	250	287	488	324	289	284	322	233	216	N	Down	0.034561	Y	Down	0.00282499	N	Down	0.418746	N	Down	0.511855	Y	Down	2.0672e-05	N	Down	0.517724	N	Down	0.0340783	N
AT2G38050.1	bracteal	3-oxo-5-alpha-steroid 4-dehydrogenase family protein	Gohir.A04G088000.1,Gohir.D04G128400.1	44	63	33	44	64	39	112	116	52	93	95	78	108	89	64	90	67	103	46	82	72	124	75	71	N	Down	0.460399	N	Down	0.482055	N	Up	0.398671	N	Down	0.943299	Y	Down	0.00429128	N	Up	0.597585	N	Up	0.652409	N
AT2G39460.2	bracteal	ribosomal protein L23AA	Gohir.A10G213000.1	1409	471	564	658	704	636	679	636	405	561	529	663	1195	936	419	538	841	750	1152	767	422	464	405	423	N	Up	0.0221638	N	Down	0.5986	N	Up	0.642594	N	Up	0.875276	Y	Down	0.00934816	N	Down	0.387763	N	Up	0.362385	N
AT2G39500.1	bracteal	hexose transporter	Gohir.D04G061900.1,Gohir.A05G350700.1	955	964	566	777	753	644	830	1155	283	417	725	581	1019	1023	278	374	764	963	671	530	367	323	428	511	N	Down	0.977509	N	Down	0.278041	N	Up	0.510926	N	Down	0.470322	Y	Down	0.00357632	N	Up	0.391269	N	Down	0.990319	N
AT2G39780.1	bracteal	ribonuclease 2	Gohir.D07G201400.1,Gohir.D11G150800.1,Gohir.A11G144400.1,Gohir.A07G195000.2,Gohir.A07G195000.1	512	802	332	609	549	480	753	773	376	513	578	569	739	920	430	587	628	641	930	622	738	601	475	536	N	Down	0.236389	N	Down	0.0427492	N	Up	0.533621	N	Down	0.948885	Y	Down	0.0149129	N	Up	0.952115	N	Down	0.424512	Y
AT2G40080.1	bracteal	EARLY FLOWERING-like protein (DUF1313)	Gohir.A10G236100.1,Gohir.D06G169600.1,Gohir.A10G236200.1,Gohir.A06G163700.1,Gohir.D10G248000.1	1268	1669	635	1833	602	697	1663	1980	816	1553	2568	1926	445	1052	999	1011	1624	2191	2214	1954	1218	978	1835	1251	N	Down	0.597898	N	Down	0.0800651	N	Down	0.832896	N	Down	0.875741	Y	Down	0.00152579	N	Up	0.241713	N	Down	0.0159543	N
AT2G40200.1	bracteal	basic helix-loop-helix (bHLH) DNA-binding superfamily protein	Gohir.D10G251600.1,Gohir.A10G239700.1,Gohir.A05G330900.1,Gohir.D04G069500.1	149	696	490	799	1395	1286	731	1140	363	768	742	1241	360	1314	534	488	860	1261	843	447	621	740	910	519	Y	Down	0.00396341	N	Down	0.451951	N	Up	0.694141	N	Down	0.274411	Y	Down	1.90265e-08	N	Down	0.0425435	Y	Down	5.99625e-06	N
AT2G40480.1	bracteal	WEB family protein (DUF827)	Gohir.A06G176200.1,Gohir.D10G187800.1,Gohir.A10G181000.1,Gohir.D04G013400.1,Gohir.A05G402200.1,Gohir.D06G185800.1	36	202	25	154	45	150	451	368	163	267	217	264	152	177	116	246	98	200	250	323	134	241	72	79	Y	Down	0.000198096	Y	Down	7.0129e-07	Y	Down	2.1641e-05	N	Up	0.625677	Y	Down	0.000752933	N	Down	0.496126	N	Down	0.653881	Y
AT2G40600.1	bracteal	appr-1-p processing enzyme family protein	Gohir.D13G007000.1,Gohir.A13G006800.1,Gohir.A10G178900.1,Gohir.A10G178900.2	462	473	363	434	634	596	668	900	278	427	730	1135	757	1069	321	365	938	1102	492	397	463	463	532	473	N	Down	0.948333	N	Down	0.648135	N	Up	0.769399	N	Down	0.468279	Y	Down	0.00120655	N	Down	0.0827683	N	Down	0.205232	N
AT2G42610.2	bracteal	LIGHT-DEPENDENT SHORT HYPOCOTYLS-like protein (DUF640)	Gohir.D10G037700.1,Gohir.A05G154700.1,Gohir.D11G230100.2,Gohir.D05G157700.1,Gohir.D10G111900.1,Gohir.A08G234500.1,Gohir.A04G041900.1,Gohir.D05G341300.1,Gohir.A01G055200.1,Gohir.A11G158200.2,Gohir.D08G254900.1	534	582	1102	692	1743	868	2199	1532	559	779	1899	1461	1535	1151	842	987	1569	1387	1359	232	1131	504	1782	792	N	Down	0.817712	N	Up	0.24248	Y	Up	0.00085052	N	Up	0.365942	Y	Down	0.00943377	N	Up	0.289031	N	Up	0.274173	N
AT2G42860.1	bracteal	hypothetical protein	Gohir.A11G060400.1,Gohir.D11G064500.1	822	1830	480	967	707	1392	1057	1061	575	381	610	710	649	1004	557	394	658	609	1017	536	344	180	522	204	N	Down	0.201775	N	Down	0.190194	Y	Down	0.00130176	N	Down	0.994606	Y	Up	0.00112102	N	Down	0.558584	N	Down	0.113712	Y
AT2G42870.1	bracteal	phy rapidly regulated 1	Gohir.D11G064600.1,Gohir.A11G060500.1	66	386	19	75	91	97	325	533	26	109	28	135	175	361	14	61	10	63	174	285	17	49	0	0	Y	Down	5.39007e-05	N	Down	0.021828	N	Down	0.905502	N	Down	0.241785	Y	Down	1.36851e-09	N	Down	0.279566	N	Down	0.029023	N
AT2G42900.1	bracteal	Plant basic secretory protein (BSP) family protein	Gohir.D04G036300.1,Gohir.A05G379200.1	56	83	37	19	128	33	302	372	48	109	108	159	219	326	60	73	135	211	119	154	49	67	8	8	N	Down	0.411957	N	Up	0.383446	Y	Up	0.000423641	N	Down	0.62808	Y	Down	2.49607e-05	N	Down	0.22926	N	Down	0.229808	N
AT2G42910.1	bracteal	Phosphoribosyltransferase family protein	Gohir.D04G036400.1,Gohir.A05G379100.1	1360	349	935	500	1166	480	733	699	414	580	833	745	704	805	588	988	790	720	595	307	281	220	303	261	Y	Up	0.000234746	N	Up	0.0332475	Y	Up	0.00464506	N	Up	0.907834	Y	Down	0.00712977	N	Up	0.663184	N	Down	0.627681	Y
AT2G43360.1	bracteal	Radical SAM superfamily protein	Gohir.D01G221300.1,Gohir.A01G231200.1	228	609	235	519	493	844	446	447	255	417	271	456	337	448	359	398	413	407	354	457	237	232	297	267	N	Down	0.0134666	N	Down	0.00898739	N	Down	0.0121569	N	Down	0.997875	Y	Down	0.000231472	N	Down	0.0953312	N	Down	0.351962	N
AT2G43640.2	bracteal	Signal recognition particle, SRP9/SRP14 subunit	Gohir.A02G091400.1,Gohir.D02G109200.1	2931	1368	1074	951	1071	880	1499	1124	760	459	1556	1064	1153	1521	567	588	1725	1079	1853	976	690	493	1017	844	N	Up	0.151904	N	Up	0.67423	N	Up	0.458468	N	Up	0.499622	Y	Up	3.94957e-05	N	Up	0.128688	N	Down	0.364611	N
AT2G44310.1	bracteal	Calcium-binding EF-hand family protein	Gohir.A04G057000.1,Gohir.D07G174300.1,Gohir.D01G188900.1,Gohir.A11G255400.1,Gohir.A07G171500.1,Gohir.D04G094000.1,Gohir.D07G174200.1,Gohir.A01G198700.1,Gohir.D11G265100.1	1523	2024	1063	891	1506	1202	4220	4557	1315	2517	1682	2372	4777	4646	1526	1594	2402	2908	2726	2990	1450	2026	1172	1565	N	Down	0.441003	N	Up	0.54985	N	Up	0.276335	N	Down	0.865266	Y	Down	9.80937e-09	N	Down	0.163967	N	Up	0.911274	N
AT2G45790.1	bracteal	phosphomannomutase	Gohir.A12G104900.2,Gohir.A12G104900.3,Gohir.A12G104900.1,Gohir.D08G151400.1,Gohir.D08G151400.2,Gohir.A08G129900.1,Gohir.A08G129900.2,Gohir.D12G108800.1,Gohir.D08G151400.3	1050	1565	524	803	657	856	1140	1350	378	802	524	686	1496	1636	362	417	460	608	1818	1650	578	718	335	503	N	Down	0.297629	N	Down	0.145707	N	Down	0.215492	N	Down	0.68451	Y	Down	1.50496e-09	N	Down	0.305825	N	Down	0.731759	N
AT2G45860.1	bracteal	hypothetical protein	Gohir.A08G130700.1,Gohir.D08G152200.1	3677	1349	1984	1509	1216	1028	1139	1227	485	695	635	620	927	784	504	778	584	678	1150	385	727	355	321	338	N	Up	0.0136306	N	Up	0.586399	N	Up	0.611956	N	Down	0.905092	Y	Down	0.00461128	N	Up	0.96316	N	Up	0.540731	Y
AT2G46225.3	bracteal	ABI-1-like 1	Gohir.D05G025700.1	9	127	114	100	117	112	318	285	28	90	39	46	257	218	32	204	11	42	95	28	4	3	1	4	Y	Down	3.12711e-06	N	Up	0.706511	N	Up	0.870536	N	Up	0.825889	Y	Down	2.40323e-07	N	Down	0.826618	N	Up	0.622969	Y
AT2G46680.1	bracteal	homeobox 7	Gohir.D07G140200.1,Gohir.A11G099600.1,Gohir.A12G259100.1,Gohir.D08G114300.1,Gohir.D12G118100.1,Gohir.A08G102700.1,Gohir.A12G240300.1,Gohir.A08G102900.1,Gohir.A12G114800.1,Gohir.A11G016200.1,Gohir.D08G114600.1,Gohir.A07G135300.1,Gohir.D12G241600.1,Gohir.D11G016000.1,Gohir.D11G104100.1	309	302	1352	2115	1415	3081	511	380	165	488	1483	1357	233	509	333	1179	1261	1403	666	270	421	257	1693	1946	N	Up	0.973128	N	Down	0.119042	N	Down	0.104116	N	Up	0.47984	Y	Down	3.22656e-08	N	Up	0.83341	N	Down	0.12854	Y
AT2G46940.1	bracteal	fold protein	Gohir.A11G105700.1,Gohir.D12G122800.1,Gohir.D07G136500.1,Gohir.1Z006000.1,Gohir.A07G132300.1,Gohir.A12G119000.1,Gohir.D11G110600.1	79	314	234	649	352	969	265	353	129	249	410	664	124	330	182	206	379	477	317	307	265	353	516	423	Y	Down	0.00142514	N	Down	0.00833182	Y	Down	3.19208e-06	N	Down	0.504739	Y	Down	1.14581e-05	N	Down	0.110889	N	Down	0.00523031	N
AT3G01220.1	bracteal	homeobox protein 20	Gohir.A05G364800.1,Gohir.A07G215100.1,Gohir.D04G050000.1,Gohir.D09G018800.1	16	90	18	68	65	137	105	247	51	118	127	108	42	137	38	39	75	106	317	308	228	406	270	289	Y	Down	0.00173372	N	Down	0.0014905	N	Down	0.00874692	N	Down	0.0646126	Y	Down	2.14863e-05	N	Up	0.707791	N	Down	0.00991846	N
AT3G01570.1	bracteal	Oleosin family protein	Gohir.D05G256000.1,Gohir.A05G254400.1,Gohir.A09G028800.1,Gohir.D10G086700.1,Gohir.A10G102500.1,Gohir.A07G222700.1,Gohir.D07G229400.1,Gohir.D09G028300.1	9	24	16	26	35	15	414	96	209	30	409	61	115	107	118	42	363	55	1133	38	1405	29	272	11	N	Down	0.177473	N	Down	0.363982	N	Up	0.0561081	N	Up	0.00138254	Y	Up	0	Y	Up	0.000193379	N	Up	0.903789	Y
AT3G01740.1	bracteal	Mitochondrial ribosomal protein L37	Gohir.A10G160300.1,Gohir.A05G341200.1	456	496	367	489	508	498	580	438	235	328	348	418	331	454	357	377	473	370	527	234	297	384	375	251	N	Down	0.819122	N	Down	0.537623	N	Up	0.92465	N	Up	0.564816	Y	Down	0.015413	N	Down	0.499665	N	Down	0.300499	N
AT3G02310.1	bracteal	K-box region and MADS-box transcription factor family protein	Gohir.A09G243700.1,Gohir.D12G163000.1,Gohir.D07G186700.1,Gohir.D09G244400.1	5309	4564	3506	3113	4618	3619	1832	1293	731	1067	1511	605	1561	1271	1943	3004	2165	514	97	13	38	20	17	7	N	Up	0.674998	N	Up	0.675421	N	Up	0.229569	N	Up	0.385192	Y	Down	0.00132533	Y	Up	0.000352623	N	Up	0.434728	Y
AT3G02700.1	bracteal	NC domain-containing protein-like protein	Gohir.D04G106600.1,Gohir.A04G068000.1,Gohir.D08G233400.1,Gohir.D08G233700.1	114	994	144	469	122	556	625	604	258	672	811	808	421	933	349	284	731	419	569	559	213	494	182	641	N	Down	0.0231725	N	Down	0.0578509	Y	Down	4.26428e-10	N	Up	0.937149	Y	Down	1.17795e-13	N	Up	0.991946	N	Down	0.184165	N
AT3G02720.1	bracteal	Class I glutamine amidotransferase-like superfamily protein	Gohir.D07G079200.1,Gohir.A07G074500.1	495	585	424	510	740	639	680	677	431	624	755	806	474	867	512	603	799	941	715	603	484	675	735	756	N	Down	0.659699	N	Down	0.534366	N	Up	0.491123	N	Up	0.988561	Y	Down	0.00300002	N	Down	0.80337	N	Down	0.0329386	N
AT3G02870.1	bracteal	Inositol monophosphatase family protein	Gohir.A05G175000.1,Gohir.A10G008700.1,Gohir.D05G178000.1,Gohir.A05G175000.2,Gohir.D10G008400.1	1505	972	601	462	476	320	811	868	227	347	415	510	715	961	240	337	475	796	944	758	211	353	173	144	N	Up	0.230466	N	Up	0.373712	N	Up	0.0755828	N	Down	0.908286	Y	Down	0.00200298	N	Down	0.55963	N	Down	0.279719	N
AT3G02910.1	bracteal	AIG2-like (avirulence induced gene) family protein	Gohir.D03G054100.1,Gohir.1Z029600.1,Gohir.D08G240800.1,Gohir.A02G126900.1	262	403	1177	775	1180	1213	516	541	196	309	460	535	317	499	315	421	452	735	397	307	118	199	566	453	N	Down	0.272293	N	Up	0.374929	N	Down	0.893245	N	Down	0.947958	Y	Down	0.00110904	N	Down	0.665195	N	Down	0.13508	N
AT3G04730.1	bracteal	indoleacetic acid-induced protein 16	Gohir.A11G248200.1,Gohir.D11G258600.2,Gohir.D08G261100.1,Gohir.D13G175300.1,Gohir.A13G169900.1,Gohir.A13G169900.2,Gohir.D11G258600.1,Gohir.A05G127100.1,Gohir.D05G128000.1,Gohir.A08G240500.1	4746	14334	2619	10259	5166	10644	8091	9435	2839	4682	6198	6120	4329	8641	2675	3477	4775	5444	7931	6482	5859	6256	8184	6202	Y	Down	0.00383332	Y	Down	5.62127e-05	Y	Down	0.000387055	N	Down	0.696422	Y	Down	3.60538e-05	N	Up	0.958025	N	Down	0.00850582	N
AT3G05000.1	bracteal	Transport protein particle (TRAPP) component	Gohir.D13G104100.2,Gohir.D13G104100.1,Gohir.A13G100500.1,Gohir.A13G100500.2,Gohir.A11G236600.1,Gohir.D11G247200.1	1236	1630	699	971	1070	984	1566	1639	612	810	1393	1408	1237	2053	655	747	1367	1358	1739	1338	938	771	834	786	N	Down	0.598732	N	Down	0.264889	N	Up	0.683881	N	Down	0.922628	Y	Down	0.0197806	N	Down	0.973819	N	Down	0.0529764	N
AT3G05560.1	bracteal	Ribosomal L22e protein family	Gohir.D11G278600.1	725	862	300	477	548	692	1038	988	482	817	732	1203	925	1263	480	587	767	970	973	953	394	820	452	530	N	Down	0.657418	N	Down	0.122868	N	Down	0.279103	N	Up	0.903007	Y	Down	1.47546e-05	N	Down	0.0500895	N	Down	0.459796	N
AT3G06130.1	bracteal	Heavy metal transport/detoxification superfamily protein	Gohir.A09G054400.2,Gohir.D11G273800.1,Gohir.D08G228300.1,Gohir.A01G086300.1,Gohir.A08G211600.1,Gohir.A08G075200.1	206	443	83	320	116	316	178	213	78	122	79	74	73	114	95	155	28	51	90	302	75	117	106	156	N	Down	0.0553814	Y	Down	4.14766e-05	Y	Down	4.10686e-05	N	Down	0.70511	Y	Down	0.0103967	N	Up	0.878675	N	Down	0.445	Y
AT3G06590.1	bracteal	basic helix-loop-helix (bHLH) DNA-binding superfamily protein	Gohir.D02G060300.2,Gohir.D02G060300.1,Gohir.D09G241500.1,Gohir.A02G055300.1	286	839	417	1031	642	1057	506	650	283	457	330	496	186	479	351	577	244	403	384	618	648	718	489	574	N	Down	0.00652342	Y	Down	0.00221425	N	Down	0.0185882	N	Down	0.548604	Y	Down	0.000256298	N	Down	0.130492	N	Down	0.00298604	Y
AT3G06610.1	bracteal	DNA-binding enhancer protein-like protein	Gohir.A01G034600.1,Gohir.A01G031000.1,Gohir.A02G054900.1,Gohir.D02G059900.1,Gohir.D02G059900.2	4715	2706	2245	1733	2231	2087	2326	2201	1148	1570	2300	2011	1870	2297	1451	1743	2695	1955	2589	1428	1319	1230	1323	1239	N	Up	0.184911	N	Up	0.425773	N	Up	0.745946	N	Up	0.916975	Y	Down	0.00617139	N	Up	0.606268	N	Down	0.438712	N
AT3G06840.1	bracteal	hypothetical protein	Gohir.D10G051300.1,Gohir.A10G047900.1,Gohir.D02G055600.1,Gohir.A02G050700.1	646	681	173	329	114	182	201	232	111	193	128	97	186	229	105	154	73	204	348	403	103	151	68	53	N	Down	0.884715	N	Down	0.040402	N	Down	0.0874942	N	Down	0.760312	Y	Down	0.000441182	N	Up	0.418636	N	Down	0.672443	Y
AT3G09200.1	bracteal	Ribosomal protein L10 family protein	Gohir.D03G117000.1,Gohir.A03G050400.1	155	191	228	176	180	147	456	353	272	188	925	416	339	211	384	414	792	409	373	46	457	47	339	64	N	Down	0.675016	N	Up	0.410344	N	Up	0.463363	N	Up	0.544234	Y	Up	0.0102658	Y	Up	0.00226139	N	Up	0.151924	N
AT3G10120.1	bracteal	hypothetical protein	Gohir.A07G134900.1,Gohir.D04G099400.1,Gohir.A11G003500.1,Gohir.A05G000100.1,Gohir.D09G135200.1,Gohir.A09G139400.1,Gohir.D01G195600.1,Gohir.A04G062400.1,Gohir.A01G206200.1,Gohir.D13G088500.1	3	22	175	473	316	280	77	34	24	147	130	325	51	43	91	207	131	226	22	30	67	260	242	526	N	Down	0.0287381	N	Down	0.00743738	N	Up	0.727415	N	Up	0.21746	Y	Down	1.7905e-10	Y	Down	0.00205902	N	Up	0.870333	N
AT3G12090.1	bracteal	tetraspanin6	Gohir.A05G413200.1,Gohir.D04G002900.1	206	546	374	480	746	899	336	394	209	314	656	633	333	483	386	424	712	372	160	203	199	155	277	275	N	Down	0.0148631	N	Down	0.698016	N	Down	0.374768	N	Down	0.709112	Y	Down	0.00472526	N	Up	0.888807	N	Down	0.221482	N
AT3G12345.1	bracteal	FKBP-type peptidyl-prolyl cis-trans isomerase	Gohir.D10G218000.1,Gohir.A10G209700.1	41	134	54	96	103	96	144	108	69	136	86	78	95	80	77	79	54	103	98	336	78	265	122	267	N	Down	0.01138	N	Down	0.115029	N	Up	0.770492	N	Up	0.559793	Y	Down	0.000158957	N	Up	0.763755	N	Up	0.759743	N
AT3G12587.1	bracteal	Oligosaccaryltransferase	Gohir.D10G225200.1,Gohir.A01G223600.1,Gohir.D01G212800.1,Gohir.D13G020300.1,Gohir.D13G020300.3,Gohir.D13G020300.2,Gohir.A13G019700.1,Gohir.D09G152700.1,Gohir.A09G157400.1,Gohir.A10G216200.1	36536	22404	25741	9619	28189	13713	24328	29954	4731	6075	17091	19375	32302	27461	4904	5533	25445	19851	14408	7959	9898	3863	4124	3586	N	Up	0.319207	N	Up	0.180262	N	Up	0.0066423	N	Down	0.824917	Y	Down	0.028807	N	Down	0.862666	N	Up	0.508586	N
AT3G12780.1	bracteal	phosphoglycerate kinase 1	Gohir.A09G147600.2,Gohir.D01G082200.1,Gohir.A09G147600.1,Gohir.A01G097500.1,Gohir.D09G143200.2,Gohir.D09G143200.1,Gohir.A01G097500.2	204	337	329	366	674	370	454	399	233	402	282	387	366	581	290	290	256	490	953	1439	459	981	373	538	N	Down	0.206797	N	Down	0.725783	Y	Up	0.00592289	N	Up	0.759355	Y	Down	0.000829722	N	Down	0.249249	N	Down	0.15339	N
AT3G12800.1	bracteal	short-chain dehydrogenase-reductase B	Gohir.A08G232000.1,Gohir.D12G046300.2,Gohir.D12G046300.1,Gohir.D08G252400.1,Gohir.A12G047600.2,Gohir.A12G047600.1,Gohir.A04G050800.1	137	229	288	219	335	442	331	238	168	251	358	370	240	260	180	191	322	418	475	312	187	197	322	321	N	Down	0.211391	N	Up	0.373019	N	Down	0.253189	N	Up	0.451568	Y	Down	0.00606979	N	Down	0.911989	N	Down	0.81039	N
AT3G13175.1	bracteal	transmembrane protein	Gohir.D13G136800.1,Gohir.A01G091000.1,Gohir.D01G076300.1	250	857	539	687	1901	1735	2371	2063	710	1035	1370	1459	2300	2855	1018	1168	1344	1110	1595	1009	639	538	569	341	Y	Down	0.00210365	N	Down	0.405298	N	Up	0.658146	N	Up	0.726842	Y	Down	0.0128256	N	Down	0.800114	N	Down	0.512551	N
AT3G13200.1	bracteal	Cwf15 / Cwc15 cell cycle control family protein	Gohir.A13G131100.1,Gohir.D13G134400.1,Gohir.D13G134400.2	1540	1936	1519	1404	1564	1507	2049	1662	1888	1282	3583	2850	1853	2274	2038	1744	4108	2333	3085	1695	2969	1696	5027	2675	N	Down	0.533209	N	Up	0.782227	N	Up	0.854577	N	Up	0.600528	Y	Up	0.00065383	N	Up	0.347885	N	Down	0.425777	N
AT3G13275.1	bracteal	transmembrane protein	Gohir.D05G386700.1,Gohir.A04G003000.1,Gohir.D13G133100.1	397	683	389	917	513	745	1112	1399	389	282	819	486	1584	1327	365	343	585	689	938	932	448	525	348	331	N	Down	0.158282	Y	Down	0.00382888	N	Down	0.135572	N	Down	0.756983	Y	Up	0.0153152	N	Up	0.0452675	N	Up	0.50057	N
AT3G15095.1	bracteal	Serine/Threonine-kinase pakA-like protein	Gohir.D08G032400.1,Gohir.A08G021600.1,Gohir.A01G060200.1,Gohir.D01G046700.1,Gohir.A13G147400.1	67	322	59	230	154	322	161	276	96	193	172	157	72	148	99	123	65	116	170	327	180	250	264	260	Y	Down	0.000327547	Y	Down	6.70605e-05	Y	Down	0.0019676	N	Down	0.235168	Y	Down	1.26474e-05	N	Up	0.802492	N	Down	0.0865663	N
AT3G15270.1	bracteal	squamosa promoter binding protein-like 5	Gohir.A01G061900.1,Gohir.D01G048500.1	181	473	177	319	985	758	162	186	86	378	88	99	280	271	684	553	194	81	48	159	17	13	2	0	N	Down	0.0169065	N	Down	0.28891	N	Up	0.363444	N	Down	0.759546	Y	Down	4.44089e-15	N	Down	0.721967	N	Up	0.920336	N
AT3G15353.1	bracteal	metallothionein 3	Gohir.D01G050200.1,Gohir.A04G030300.1,Gohir.A01G063800.2,Gohir.A01G063800.1,Gohir.D05G356700.1,Gohir.A11G284800.1,Gohir.D11G297700.1,Gohir.D05G356800.1,Gohir.D05G356000.1,Gohir.D05G355800.1,Gohir.D05G356200.1,Gohir.A04G030100.1	409039	451551	449967	382025	677294	861918	738991	647239	198661	268373	2001260	1907606	663009	822698	271471	298661	2251950	1337575	191283	103641	272995	157106	396284	790414	N	Down	0.855925	N	Up	0.829314	N	Down	0.250225	N	Up	0.846163	Y	Down	0.0237693	N	Up	0.853633	N	Down	0.378253	N
AT3G16660.1	bracteal	Pollen Ole e 1 allergen and extensin family protein	Gohir.D10G171300.1,Gohir.A10G165200.1	30	0	0	0	16	0	137	0	6	5	29	4	138	87	2	3	54	6	78	0	13	0	0	0	N	Up	0.012152	N	Equal	1	N	Up	0.000519387	Y	Up	1.43626e-11	N	Up	0.826469	N	Up	0.0044041	N	Up	0.490013	N
AT3G17940.1	bracteal	Galactose mutarotase-like superfamily protein	Gohir.D02G121600.1,Gohir.A03G092700.1	719	984	550	753	952	948	1002	919	415	656	592	791	1039	1149	585	613	603	773	1164	1046	421	505	443	513	N	Down	0.402057	N	Down	0.285576	N	Up	0.985302	N	Up	0.830237	Y	Down	0.000222316	N	Down	0.25992	N	Down	0.707803	N
AT3G18270.1	bracteal	cytochrome P450, family 77, subfamily A, polypeptide 5 pseudogene	Gohir.A11G165600.1,Gohir.D11G171700.1,Gohir.D07G071400.1,Gohir.D07G071400.2,Gohir.A07G066800.2,Gohir.A07G066800.3,Gohir.A07G066800.1,Gohir.A07G066800.4	145	148	149	197	351	195	519	551	266	387	356	482	328	528	272	229	216	361	434	609	244	398	190	260	N	Down	0.947899	N	Down	0.365351	N	Up	0.0254884	N	Down	0.885467	Y	Down	0.00542362	N	Down	0.260818	N	Down	0.114568	N
AT3G18420.1	bracteal	Protein prenylyltransferase superfamily protein	Gohir.D01G137800.1,Gohir.D01G138000.1	903	245	775	448	548	310	324	273	167	290	272	309	238	303	253	463	226	341	349	262	182	125	151	251	Y	Up	0.000503955	N	Up	0.0623797	N	Up	0.108282	N	Up	0.69012	Y	Down	0.000329879	N	Down	0.668038	N	Down	0.46011	Y
AT3G18490.1	bracteal	Eukaryotic aspartyl protease family protein	Gohir.A12G266000.1,Gohir.D09G173500.1,Gohir.A09G177900.1,Gohir.D12G266200.1	427	2367	498	1916	1124	2245	1725	2365	811	1527	1054	1152	1526	2281	908	1159	763	1249	1635	2353	890	1390	796	880	Y	Down	2.32195e-05	Y	Down	6.04782e-06	Y	Down	0.000861778	N	Down	0.429785	Y	Down	9.53914e-06	N	Down	0.723271	N	Down	0.120672	N
AT3G19150.1	bracteal	KIP-related protein 6	Gohir.D11G197900.1,Gohir.A10G092200.2	337	637	190	366	153	238	104	187	83	126	192	106	76	179	109	151	66	140	65	89	111	113	154	143	N	Down	0.1013	N	Down	0.0526765	N	Down	0.20399	N	Down	0.216527	Y	Down	0.0230874	N	Up	0.0607619	N	Down	0.196958	N
AT3G20390.1	bracteal	endoribonuclease L-PSP family protein	Gohir.D01G066600.1,Gohir.D13G142900.1,Gohir.A13G138100.1	2565	2170	1312	1161	2379	1458	2813	2444	883	1242	1547	1488	2744	3307	1145	1246	2077	1623	2786	2153	1011	812	745	694	N	Up	0.706517	N	Up	0.738841	N	Up	0.0241569	N	Up	0.822145	Y	Down	0.00341038	N	Up	0.913325	N	Down	0.461081	N
AT3G20510.1	bracteal	Transmembrane proteins 14C	Gohir.A04G018500.1,Gohir.D05G367500.1	3271	3602	2216	2188	2320	2548	2627	2290	955	1563	1547	1669	1823	2581	909	1008	2166	2118	1915	1633	1393	1468	1313	2040	N	Down	0.855733	N	Up	0.976239	N	Down	0.645436	N	Up	0.834665	Y	Down	0.0133779	N	Down	0.865465	N	Down	0.209418	N
AT3G20600.1	bracteal	Late embryogenesis abundant (LEA) hydroxyproline-rich glycoprotein family	Gohir.D01G061300.1,Gohir.A13G141100.1,Gohir.D13G145800.1,Gohir.D10G015700.1,Gohir.A10G015700.1,Gohir.A01G074800.1	147	256	167	299	414	353	586	575	336	578	395	590	364	638	388	372	350	405	609	599	327	474	347	490	N	Down	0.173365	N	Down	0.0624287	N	Up	0.468765	N	Up	0.961812	Y	Down	1.76848e-05	N	Down	0.130203	N	Down	0.0560075	N
AT3G21460.1	bracteal	Glutaredoxin family protein	Gohir.D09G241200.1,Gohir.A09G240500.1,Gohir.A06G049400.1,Gohir.A02G047400.1	2583	875	1359	621	1121	836	1278	634	346	698	1489	1448	623	712	848	1326	1456	1064	51	35	61	155	82	219	N	Up	0.0189075	N	Up	0.0964179	N	Up	0.583747	N	Up	0.124137	Y	Down	2.19191e-08	N	Up	0.936867	N	Down	0.839729	N
AT3G21510.1	bracteal	histidine-containing phosphotransmitter 1	Gohir.D05G287700.1,Gohir.A11G260800.1,Gohir.D13G178400.1,Gohir.D13G178400.2,Gohir.A05G082300.1,Gohir.D11G271200.1,Gohir.A13G172600.1,Gohir.D10G164000.1,Gohir.D09G233700.1,Gohir.A10G104700.1,Gohir.A09G232600.1,Gohir.A13G172600.4,Gohir.A13G172600.3,Gohir.A13G172600.2	2279	3142	1907	1743	5189	2842	8722	8216	1597	2118	3915	3175	5311	6919	1798	1477	3711	2814	3783	2591	1550	1922	1840	1380	N	Down	0.566207	N	Up	0.893563	Y	Up	0.0031546	N	Up	0.938311	Y	Down	0.0119081	N	Up	0.543936	N	Down	0.288514	N
AT3G21670.1	bracteal	Major facilitator superfamily protein	Gohir.D11G160100.1,Gohir.A11G153400.1,Gohir.A07G169200.2,Gohir.A07G169200.1,Gohir.D07G175600.1	821	1390	343	1628	617	1631	306	737	155	366	573	1403	329	619	236	311	699	1803	666	332	743	680	3347	2303	N	Down	0.161123	Y	Down	2.61853e-07	Y	Down	4.67529e-06	N	Down	0.0375446	Y	Down	0.00014758	Y	Down	0.00184367	N	Down	0.0337536	N
AT3G22200.1	bracteal	Pyridoxal phosphate (PLP)-dependent transferases superfamily protein	Gohir.D11G163100.1,Gohir.A11G156000.1,Gohir.A11G156000.2,Gohir.D08G060900.1,Gohir.A08G051200.1	1017	1690	559	1295	1076	1298	1088	1116	769	1202	1361	1335	792	1353	956	838	1301	1395	1142	1399	1412	1142	1610	1337	N	Down	0.174945	Y	Down	0.00421849	N	Down	0.367729	N	Down	0.948955	Y	Down	0.000136287	N	Up	0.938254	N	Down	0.0471389	N
AT3G23580.1	bracteal	ribonucleotide reductase 2A	Gohir.A02G028500.1,Gohir.D02G036200.1	115	314	201	423	168	214	82	133	64	131	121	156	51	176	69	162	99	191	91	195	45	81	63	107	N	Down	0.0216129	N	Down	0.0155958	N	Down	0.453846	N	Down	0.334777	Y	Down	6.61479e-05	N	Down	0.41965	N	Down	0.00395913	Y
AT3G24450.1	bracteal	Heavy metal transport/detoxification superfamily protein	Gohir.A05G021700.1,Gohir.D07G004200.1,Gohir.A07G003700.1,Gohir.A07G003700.2,Gohir.D05G023200.2,Gohir.D05G023200.1	3007	6228	163	612	185	288	580	2145	211	329	317	457	369	1719	136	200	118	356	2189	2068	627	537	186	94	N	Down	0.21063	N	Down	0.0723932	N	Down	0.207733	N	Down	0.233192	Y	Down	0.0294608	N	Down	0.547245	N	Down	0.0117071	N
AT3G24570.1	bracteal	Peroxisomal membrane 22 kDa (Mpv17/PMP22) family protein	Gohir.A05G023800.1,Gohir.D05G025300.1,Gohir.D06G061900.4,Gohir.D06G061900.2,Gohir.D06G061900.3,Gohir.A06G063200.1,Gohir.A06G063200.2,Gohir.A06G063200.3,Gohir.A06G063200.4,Gohir.A06G063200.5,Gohir.A08G250900.1,Gohir.D06G061900.1,Gohir.D08G272400.1	509	341	357	179	342	152	479	519	285	183	394	230	366	450	221	262	456	266	402	255	94	113	106	79	N	Up	0.42956	N	Up	0.0442382	Y	Up	0.000646639	N	Down	0.910644	Y	Up	0.00199978	N	Up	0.193966	N	Down	0.486519	N
AT3G25905.1	bracteal	CLAVATA3/ESR-RELATED 27	Gohir.A03G146800.1,Gohir.D02G169900.1	172	575	145	271	492	496	324	1024	138	457	169	374	65	545	137	183	200	612	669	445	279	524	237	186	N	Down	0.0112269	N	Down	0.383108	N	Down	0.980883	N	Down	0.0151452	Y	Down	4.68083e-06	N	Down	0.026833	N	Down	0.0021202	N
AT3G26060.1	bracteal	Thioredoxin superfamily protein	Gohir.D08G267800.1,Gohir.A08G246600.1	10	69	57	68	104	70	122	288	39	153	66	154	62	213	51	57	42	195	553	1772	80	410	57	94	N	Down	0.00141361	N	Down	0.78765	N	Up	0.178924	N	Down	0.300906	Y	Down	7.61093e-08	N	Down	0.0133185	N	Down	0.0107959	N
AT3G27020.1	bracteal	YELLOW STRIPE like 6	Gohir.D10G079600.1,Gohir.A10G071400.1	178	327	264	265	567	403	278	375	167	237	290	320	333	481	211	289	286	337	192	228	159	145	323	406	N	Down	0.131428	N	Down	0.992345	N	Up	0.207529	N	Down	0.492262	Y	Down	0.0169644	N	Down	0.723883	N	Down	0.225636	N
AT3G27027.1	bracteal	GPI-anchored-like protein (DUF 3339)	Gohir.D07G236900.1,Gohir.D10G077800.1,Gohir.A07G229700.1,Gohir.A10G073300.1,Gohir.A09G037100.1	884	1180	633	862	1142	1027	1800	1312	744	444	2351	1712	1624	1500	556	444	2080	1407	1765	1305	1030	677	917	653	N	Down	0.470586	N	Down	0.555638	N	Up	0.73751	N	Up	0.581481	Y	Up	2.76202e-05	N	Up	0.19785	N	Up	0.781106	N
AT3G28715.1	bracteal	ATPase, V0/A0 complex, subunit C/D	Gohir.A07G215700.1,Gohir.D09G021300.1,Gohir.A09G022100.1,Gohir.D07G222700.1	1170	1136	778	908	1026	921	1101	1236	668	916	1061	1326	1295	1726	736	827	1031	1392	1615	1475	912	885	779	833	N	Up	0.938585	N	Down	0.593138	N	Up	0.611922	N	Down	0.774407	Y	Down	0.00768583	N	Down	0.399501	N	Down	0.274185	N
AT3G29170.1	bracteal	transmembrane protein (DUF872)	Gohir.A11G070800.1,Gohir.D11G074700.2,Gohir.D11G074700.3,Gohir.D11G074700.1	1515	1334	1005	1147	1103	1127	1135	1484	491	651	1160	1212	888	1162	468	551	1145	1160	1058	655	866	635	758	640	N	Up	0.758582	N	Down	0.768111	N	Down	0.931556	N	Down	0.722238	Y	Down	0.0221556	N	Down	0.905819	N	Down	0.366843	N
AT3G43660.1	bracteal	Vacuolar iron transporter (VIT) family protein	Gohir.D04G152900.1,Gohir.A03G066900.1,Gohir.D04G153100.1,Gohir.D05G179800.1,Gohir.D05G244200.1,Gohir.A01G011000.1,Gohir.D04G153000.1,Gohir.D01G011600.1,Gohir.D10G088700.1,Gohir.A04G112100.1,Gohir.A10G099500.1,Gohir.A05G242700.1,Gohir.D05G179900.1	0	41	11	56	41	136	276	87	133	70	517	430	104	125	28	46	219	212	356	159	406	212	451	425	N	Down	0.000351178	N	Down	0.031588	Y	Down	0.00117214	N	Up	0.0137598	Y	Up	0.000235113	N	Up	0.488071	N	Down	0.652359	N
AT3G44380.1	bracteal	Late embryogenesis abundant (LEA) hydroxyproline-rich glycoprotein family	Gohir.D08G016000.1,Gohir.A07G110700.1,Gohir.A08G005700.1,Gohir.D07G114400.1	515	1545	424	505	1040	865	749	970	354	516	514	634	588	1036	473	480	477	738	465	555	282	411	357	308	N	Down	0.040522	N	Down	0.766955	N	Up	0.378902	N	Down	0.524855	Y	Down	0.00889144	N	Down	0.423372	N	Down	0.113175	N
AT3G44735.1	bracteal	PHYTOSULFOKINE 3 PRECURSOR	Gohir.A01G209200.2,Gohir.A09G093200.2,Gohir.D09G093000.1,Gohir.D01G198300.1,Gohir.D07G111300.1	278	538	887	769	2004	1567	3971	3594	512	326	2494	2781	5382	4158	553	459	2119	1914	2811	1023	1484	153	598	84	N	Down	0.267139	N	Up	0.799846	N	Up	0.25773	N	Up	0.901696	Y	Up	0.00882925	N	Down	0.793167	N	Up	0.428664	N
AT3G45160.1	bracteal	Putative membrane lipoprotein	Gohir.A13G231100.1,Gohir.D05G105100.1,Gohir.D03G136400.1,Gohir.D05G105100.2,Gohir.A03G031900.1,Gohir.D13G236700.1,Gohir.D13G236800.1	6	0	52	0	26	0	623	2021	97	328	1173	216	423	2419	175	185	263	253	88	74	20	116	256	191	N	Up	0.0414879	N	Up	6.24879e-07	N	Up	4.61586e-07	N	Down	0.370897	Y	Down	0.00062863	N	Up	0.0411958	N	Down	0.040885	N
AT3G46130.1	bracteal	myb domain protein 48	Gohir.D03G129700.1,Gohir.A13G228900.1,Gohir.A07G095700.1,Gohir.A03G038700.1,Gohir.D13G234500.1	91	102	166	144	136	95	112	154	108	231	334	390	41	72	137	203	338	286	44	58	128	226	359	363	N	Down	0.778743	N	Up	0.631244	N	Up	0.183349	N	Down	0.51587	Y	Down	8.60268e-07	N	Down	0.566173	N	Down	0.297062	Y
AT3G47340.1	bracteal	glutamine-dependent asparagine synthase 1	Gohir.A05G087200.2,Gohir.A05G087200.1,Gohir.A13G223900.1,Gohir.A09G088900.1,Gohir.D09G088800.1,Gohir.A05G087300.1,Gohir.A07G104800.1,Gohir.D13G228700.1,Gohir.D05G088300.1,Gohir.D05G088300.2,Gohir.A09G089100.1,Gohir.D09G089100.1,Gohir.D07G108800.2,Gohir.D07G108800.1	2726	1821	1873	1636	3961	2183	5481	7010	1749	2703	4534	4670	4467	6907	2182	2771	2638	5734	282	270	359	276	1312	2522	N	Up	0.264916	N	Up	0.707328	Y	Up	0.00359892	N	Down	0.532947	Y	Down	0.0001055	N	Down	0.941258	N	Down	0.0814862	N
AT3G47510.1	bracteal	transmembrane protein	Gohir.A03G067200.1,Gohir.A07G066100.1,Gohir.D07G070600.1,Gohir.D07G070600.2,Gohir.D03G093700.1	1215	153	1253	590	477	130	1240	1057	423	671	1655	966	881	1194	674	1253	965	995	284	325	297	321	126	233	Y	Up	6.4091e-08	N	Up	0.0100277	Y	Up	0.00012496	N	Up	0.753536	Y	Down	0.000193361	N	Up	0.121335	N	Down	0.368147	Y
AT3G47650.1	bracteal	DnaJ/Hsp40 cysteine-rich domain superfamily protein	Gohir.D13G205100.1,Gohir.D06G098900.2,Gohir.D06G099500.1,Gohir.A13G199600.1,Gohir.A13G199600.2,Gohir.D06G098900.3,Gohir.D06G098900.1,Gohir.D02G133500.1,Gohir.D06G098900.4,Gohir.A06G055900.1,Gohir.A10G061300.1,Gohir.D08G087900.1	1684	2338	1160	1588	2853	2313	1955	1939	1134	1574	1900	2055	1284	2502	1169	1049	1826	2128	2902	4424	2014	2619	1474	1226	N	Down	0.373788	N	Down	0.366935	N	Up	0.339162	N	Up	0.984074	Y	Down	0.00410434	N	Down	0.74883	N	Down	0.0103514	N
AT3G47860.1	bracteal	chloroplastic lipocalin	Gohir.A01G077200.1,Gohir.A01G077200.2,Gohir.D01G064700.1,Gohir.A01G077200.3	79	166	55	219	92	123	120	119	58	119	90	109	46	89	71	87	87	125	136	227	144	150	134	110	N	Down	0.0905896	N	Down	0.00674471	N	Down	0.274901	N	Up	0.994994	Y	Down	0.012404	N	Down	0.594714	N	Down	0.188639	N
AT3G48610.1	bracteal	non-specific phospholipase C6	Gohir.D07G055000.1,Gohir.D11G039900.1,Gohir.A07G050500.1,Gohir.A11G036600.1	68	225	49	131	92	118	282	326	153	229	253	247	187	308	138	197	184	150	229	215	209	156	101	89	N	Down	0.00603514	Y	Down	0.00553441	N	Down	0.356444	N	Down	0.743701	Y	Down	0.00686184	N	Up	0.918526	N	Down	0.140061	Y
AT3G48730.1	bracteal	glutamate-1-semialdehyde 2,1-aminomutase 2	Gohir.D03G112900.1,Gohir.D07G052800.1,Gohir.A03G054100.2,Gohir.A07G048500.1,Gohir.A03G054100.1	439	351	325	360	480	418	530	505	290	432	331	443	530	561	303	332	369	408	855	1879	242	399	266	385	N	Up	0.561531	N	Down	0.733985	N	Up	0.533325	N	Up	0.909522	Y	Down	0.00248129	N	Down	0.285094	N	Down	0.84067	N
AT3G49870.1	bracteal	ADP-ribosylation factor-like A1C	Gohir.A11G214700.1,Gohir.D13G042800.1,Gohir.A13G046900.1,Gohir.A02G151300.1,Gohir.D02G203900.1,Gohir.D03G029000.1,Gohir.A03G182200.1,Gohir.D11G208700.1	1541	2014	1300	1440	1871	1602	1875	2002	582	793	1263	1473	1638	2327	708	933	1250	1354	1740	1833	608	784	729	797	N	Down	0.601565	N	Down	0.784848	N	Up	0.449089	N	Down	0.897975	Y	Down	0.0109231	N	Down	0.580716	N	Down	0.174244	N
AT3G50560.1	bracteal	NAD(P)-binding Rossmann-fold superfamily protein	Gohir.D11G196900.1,Gohir.A10G092400.1,Gohir.A11G190200.1,Gohir.D10G095800.1	10	90	29	57	19	71	99	168	55	131	121	155	38	109	36	79	49	185	120	243	146	326	85	101	Y	Down	0.000849683	N	Down	0.117836	N	Down	0.00034771	N	Down	0.264846	Y	Down	4.29683e-06	N	Down	0.439704	N	Down	0.0364943	N
AT3G50610.1	bracteal	DNA-directed RNA polymerase II subunit RPB1-like protein	Gohir.D03G020900.1,Gohir.A02G159600.1	95	0	85	0	51	0	521	328	127	125	805	153	83	57	219	474	388	100	23	0	14	2	2	0	Y	Up	3.56937e-13	Y	Up	4.09715e-07	N	Up	1.42369e-05	N	Up	0.275584	N	Up	0.928914	Y	Up	0.000267494	N	Up	0.573558	Y
AT3G50685.1	bracteal	anti-muellerian hormone type-2 receptor	Gohir.A02G164600.1,Gohir.D03G015500.1	13	119	18	63	240	200	164	544	79	273	159	392	218	539	115	72	124	425	546	1189	147	473	95	209	Y	Down	0.000360594	N	Down	0.00317812	N	Up	0.60069	N	Down	0.256937	Y	Down	0.000344332	N	Down	0.0179951	N	Down	0.0597533	Y
AT3G50740.1	bracteal	UDP-glucosyl transferase 72E1	Gohir.A02G163600.1,Gohir.D03G016600.1,Gohir.D12G066000.1,Gohir.A12G065700.1	74	78	23	18	33	23	444	160	249	79	336	235	223	272	224	68	276	132	147	26	66	10	52	3	N	Down	0.906141	N	Up	0.573902	N	Up	0.377095	N	Up	0.0204709	Y	Up	8.99167e-06	N	Up	0.332352	N	Down	0.549887	Y
AT3G50770.1	bracteal	calmodulin-like 41	Gohir.A06G012500.1,Gohir.D12G066900.1,Gohir.D02G093500.1,Gohir.D06G009900.1,Gohir.A11G187200.1,Gohir.A12G066500.1,Gohir.D11G193700.1	1505	1958	1140	2250	1066	2575	2802	2703	849	3618	1227	2415	5470	4528	1962	1574	1837	3733	3392	3201	494	1280	324	1961	N	Down	0.47511	N	Down	0.0289878	Y	Down	0.000471397	N	Up	0.94548	Y	Down	0.00150838	N	Down	0.00656985	N	Up	0.469449	N
AT3G50810.1	bracteal	Uncharacterized protein family (UPF0497)	Gohir.D01G172400.1,Gohir.A10G094000.1,Gohir.D10G094100.1,Gohir.D05G346200.1,Gohir.D11G194500.1,Gohir.D06G092600.1,Gohir.A11G188000.1,Gohir.A01G181300.1	374	850	340	446	724	671	417	990	213	457	454	683	595	1172	294	320	440	750	345	369	264	453	331	392	N	Down	0.125209	N	Down	0.538846	N	Up	0.820208	N	Down	0.199383	Y	Down	1.92308e-08	N	Down	0.263908	N	Down	0.0140602	N
AT3G51010.1	bracteal	protein translocase subunit	Gohir.D11G187100.1,Gohir.A11G179400.1	905	869	900	952	1220	1310	1363	1278	694	1032	766	858	1020	1061	958	1237	922	850	1111	928	755	1003	907	837	N	Up	0.915031	N	Down	0.843974	N	Down	0.731359	N	Up	0.873527	Y	Down	0.000798315	N	Down	0.653168	N	Down	0.881486	N
AT3G51030.1	bracteal	thioredoxin H-type 1	Gohir.A01G141800.1,Gohir.A10G096900.1,Gohir.D10G091200.1,Gohir.D10G091200.3,Gohir.D10G091200.2,Gohir.D10G091200.4,Gohir.D11G186900.1,Gohir.D01G101800.1,Gohir.A03G080200.1,Gohir.D02G096300.1,Gohir.A11G179200.1	14401	19870	10411	10021	16389	18376	30168	25937	8890	11844	49632	39238	28665	34693	8175	8700	46430	41853	30044	17635	12276	9964	9960	13015	N	Down	0.602418	N	Up	0.95134	N	Down	0.645841	N	Up	0.841137	Y	Down	0.00829117	N	Up	0.498333	N	Down	0.437115	N
AT3G51140.1	bracteal	DnaJ (DUF3353)	Gohir.D12G061200.1,Gohir.D12G061200.2,Gohir.D12G061200.3,Gohir.A12G061100.1,Gohir.A12G061100.2	360	307	274	324	470	477	340	333	166	329	232	356	237	373	221	233	166	302	327	425	125	213	222	304	N	Up	0.679594	N	Down	0.581088	N	Down	0.938366	N	Up	0.961307	Y	Down	1.38992e-06	N	Down	0.125978	N	Down	0.2203	N
AT3G51500.1	bracteal	hypothetical protein	Gohir.D11G173600.2,Gohir.D07G081300.1,Gohir.D07G081300.2,Gohir.A11G167300.2,Gohir.A11G167300.3,Gohir.A11G167300.6,Gohir.A11G167300.5,Gohir.A11G167300.1,Gohir.A11G167300.4,Gohir.D11G173600.1	783	1072	761	1120	1225	1277	879	1083	538	815	1188	1267	585	892	591	663	954	1251	853	528	1051	902	1116	995	N	Down	0.400496	N	Down	0.367395	N	Down	0.848347	N	Down	0.605152	Y	Down	0.00059238	N	Down	0.79585	N	Down	0.130859	N
AT3G51730.1	bracteal	saposin B domain-containing protein	Gohir.D10G117500.1,Gohir.A10G149300.1,Gohir.A10G149300.3,Gohir.A10G149300.2,Gohir.D02G005100.1,Gohir.A02G004800.1	3444	5976	3191	4025	5489	5757	4026	4098	1862	3004	3850	4367	2955	5521	2429	2598	4342	4380	3505	2826	2611	2838	4493	4238	N	Down	0.213897	N	Down	0.577457	N	Down	0.813355	N	Down	0.968405	Y	Down	1.91235e-05	N	Down	0.603977	N	Down	0.0133881	N
AT3G51880.2	bracteal	high mobility group B1	Gohir.A09G164700.1,Gohir.D09G160300.1,Gohir.A11G224000.1,Gohir.D13G016800.2,Gohir.D13G016800.1,Gohir.D01G217500.1,Gohir.A13G015700.2,Gohir.A13G015700.1,Gohir.A01G227700.2,Gohir.A01G227700.1	1511	3174	1256	2550	2424	3197	2529	2926	2275	3582	3677	3709	1119	2659	2422	2360	3021	3308	1940	1621	2906	2820	2996	2467	N	Down	0.0482334	N	Down	0.0201277	N	Down	0.173984	N	Down	0.71318	Y	Down	4.38842e-05	N	Down	0.970968	N	Down	0.0641982	N
AT3G52070.1	bracteal	RNA/RNP complex-1-interacting phosphatase	Gohir.D08G164400.1,Gohir.A08G143400.1	1436	2110	1340	1801	1544	1871	904	1184	473	786	555	884	845	1243	661	584	679	1158	1399	2909	1222	1740	1375	1076	N	Down	0.468758	N	Down	0.513096	N	Down	0.349332	N	Down	0.67729	Y	Down	3.13733e-05	N	Down	0.07323	N	Down	0.384038	N
AT3G52380.1	bracteal	chloroplast RNA-binding protein 33	Gohir.A04G055200.1,Gohir.D04G092400.1	1466	1108	1134	1415	1181	1032	300	391	212	403	361	551	150	429	396	531	455	595	541	983	226	317	390	539	N	Up	0.44272	N	Down	0.441487	N	Up	0.592774	N	Down	0.56189	Y	Down	2.19e-06	N	Down	0.113976	N	Down	0.04452	N
AT3G52720.1	bracteal	alpha carbonic anhydrase 1	Gohir.D04G099300.1,Gohir.D04G099200.1	126	2885	51	845	154	1330	220	896	17	421	141	324	115	1566	46	86	120	415	1079	1590	224	747	19	20	Y	Down	0.00388011	Y	Down	2.46498e-05	Y	Down	3.17433e-09	N	Down	0.00113899	Y	Down	0	N	Down	0.117122	Y	Down	0.00102407	N
AT3G52740.1	bracteal	hypothetical protein	Gohir.A05G081100.1,Gohir.D04G100100.1,Gohir.A01G206600.1,Gohir.D01G196000.1,Gohir.A04G063000.1,Gohir.D05G084100.1	1199	101	232	139	188	174	522	466	338	110	1002	413	205	432	211	163	962	496	535	650	374	662	274	426	Y	Up	1.46073e-08	N	Up	0.113129	N	Up	0.729673	N	Up	0.786762	Y	Up	2.79776e-14	N	Up	0.0332244	N	Down	0.0198749	N
AT3G52770.1	bracteal	binding protein	Gohir.D04G100900.1,Gohir.D12G091400.1,Gohir.D12G091400.2,Gohir.A04G063800.1,Gohir.A09G138700.3,Gohir.A09G138700.2,Gohir.A09G138700.1,Gohir.A04G063900.1	174	119	307	156	594	290	492	231	213	103	312	243	384	253	162	248	304	68	98	90	120	72	90	69	N	Up	0.475662	N	Up	0.469456	N	Up	0.0139504	N	Up	0.0785347	Y	Up	0.00270441	N	Up	0.485195	N	Up	0.340414	N
AT3G53740.3	bracteal	Ribosomal protein L36e family protein	Gohir.A09G041400.1,Gohir.D12G257900.2,Gohir.A12G256600.1,Gohir.A08G098900.1	15150	13242	8442	9125	10421	10750	11989	10700	5316	7304	8273	10412	9526	12735	6387	7324	10564	9452	12064	8220	6905	8225	7079	6794	N	Up	0.750935	N	Down	0.786911	N	Down	0.876965	N	Up	0.820863	Y	Down	0.00363741	N	Down	0.399488	N	Down	0.240494	N
AT3G53740.4	bracteal	Ribosomal protein L36e family protein	Gohir.D12G257900.1,Gohir.A12G256600.2,Gohir.D08G110400.1,Gohir.D09G042300.1,Gohir.A07G142500.2	9875	7642	6406	5427	6819	6430	7570	6485	3486	4532	5468	6742	5400	7736	4332	4650	7246	5663	8079	5469	4873	4952	4877	4063	N	Up	0.532284	N	Up	0.578692	N	Up	0.770687	N	Up	0.725383	Y	Down	0.0170962	N	Down	0.444943	N	Down	0.149206	N
AT3G54260.1	bracteal	TRICHOME BIREFRINGENCE-LIKE 36	Gohir.A13G010100.1,Gohir.D13G011000.1	28	39	15	14	25	21	350	219	97	91	114	34	264	186	37	132	30	27	107	112	28	48	4	8	N	Down	0.515937	N	Up	0.968177	N	Up	0.696639	N	Up	0.284272	N	Up	0.723971	Y	Up	0.00174771	N	Up	0.30665	Y
AT3G55280.1	bracteal	ribosomal protein L23AB	Gohir.A13G229200.1,Gohir.D03G130100.1,Gohir.A07G095500.1,Gohir.A05G098100.1,Gohir.D10G220900.1	5262	2618	2841	2852	2954	2464	3182	2459	1843	2537	2288	3277	3348	3126	2035	2586	2756	2443	5387	3392	2055	2535	1800	1834	N	Up	0.0651378	N	Down	0.988823	N	Up	0.372734	N	Up	0.515864	Y	Down	0.00435809	N	Down	0.208488	N	Up	0.785987	N
AT3G55370.1	bracteal	OBF-binding protein 3	Gohir.D13G020100.1,Gohir.A08G000200.1,Gohir.D08G011200.1,Gohir.A13G019500.1,Gohir.A05G096400.1	24	182	42	167	115	286	126	123	61	121	112	172	74	130	55	103	54	117	78	111	40	53	74	72	Y	Down	2.04656e-05	Y	Down	0.00220954	Y	Down	0.000196663	N	Up	0.953456	Y	Down	0.000231169	N	Down	0.166799	N	Down	0.1924	Y
AT3G55370.2	bracteal	OBF-binding protein 3	Gohir.D03G126700.1,Gohir.A05G301500.1,Gohir.A05G096400.2,Gohir.D09G152200.1,Gohir.A03G041400.1,Gohir.A10G217400.1,Gohir.D10G226100.1,Gohir.A09G156900.1,Gohir.D05G301200.1	41	114	117	99	158	136	242	187	184	161	416	169	169	139	154	210	245	128	143	160	90	133	165	195	N	Down	0.030971	N	Up	0.605063	N	Up	0.706534	N	Up	0.563967	N	Up	0.460984	Y	Up	0.00163686	N	Up	0.596298	N
AT3G55420.1	bracteal	hypothetical protein	Gohir.D13G019900.1,Gohir.D10G228400.1,Gohir.A10G218800.1,Gohir.A13G019300.1	33	197	23	109	74	154	313	282	154	94	338	230	219	160	119	106	185	132	632	442	497	282	207	87	Y	Down	0.00014855	Y	Down	8.52775e-05	Y	Down	0.00600397	N	Up	0.809559	Y	Up	0.00333101	N	Up	0.210907	N	Up	0.432944	N
AT3G56770.1	bracteal	basic helix-loop-helix (bHLH) DNA-binding superfamily protein	Gohir.D08G239600.2,Gohir.A07G185700.1,Gohir.D08G239600.1,Gohir.A05G155700.1,Gohir.A04G081400.1,Gohir.A07G185700.2,Gohir.D05G158400.1	802	752	1530	1377	894	1582	1366	1347	837	550	994	813	312	855	458	403	936	1264	2023	1738	739	966	1962	1049	N	Up	0.913181	N	Up	0.709994	N	Down	0.00625727	N	Up	0.970727	Y	Up	0.00552813	N	Up	0.693121	N	Down	0.361757	N
AT3G56940.1	bracteal	dicarboxylate diiron protein, putative (Crd1)	Gohir.A01G192400.1,Gohir.D01G177500.1	202	786	893	859	1488	1218	648	784	316	524	462	692	438	1270	305	377	392	700	1816	3963	793	1839	527	726	N	Down	0.0768123	N	Up	0.894378	N	Up	0.376842	N	Down	0.64372	Y	Down	0.0247393	N	Down	0.130083	Y	Down	0.000583099	N
AT3G57040.1	bracteal	response regulator 9	Gohir.D04G015100.1,Gohir.A05G400700.1,Gohir.A06G045500.3,Gohir.D05G238100.1,Gohir.D06G046000.1,Gohir.D06G046000.2,Gohir.A10G184400.1,Gohir.A06G045500.2,Gohir.A06G045500.1,Gohir.A05G235900.1,Gohir.D10G191500.1,Gohir.D13G004300.1	301	481	413	374	895	527	1725	956	785	549	1198	825	603	642	741	553	928	939	1484	784	984	1083	804	553	N	Down	0.218807	N	Up	0.836268	N	Up	0.0214985	N	Up	0.146748	Y	Up	0.00342502	N	Up	0.13977	N	Down	0.818059	Y
AT3G58170.1	bracteal	BET1P/SFT1P-like protein 14A	Gohir.A07G211000.2,Gohir.A07G211000.1,Gohir.D11G134700.1,Gohir.D11G134700.2,Gohir.A11G128900.1,Gohir.A11G128900.2,Gohir.D07G217000.1	1977	3498	1890	2112	3013	3848	2440	3526	763	1103	2815	3274	1962	3602	907	855	3375	3040	2174	1439	1641	1438	2077	1360	N	Down	0.328237	N	Down	0.879574	N	Down	0.228999	N	Down	0.664055	Y	Down	0.001706	N	Down	0.661244	N	Down	0.017562	N
AT3G58700.1	bracteal	Ribosomal L5P family protein	Gohir.D10G036300.1,Gohir.D06G207000.1,Gohir.A10G035600.1,Gohir.A06G199700.1	2049	1235	1083	1253	1539	1517	1603	1125	809	1295	1315	1457	1781	1915	948	1283	1518	1520	2098	1580	1129	1193	921	1026	N	Up	0.177358	N	Down	0.612291	N	Up	0.943473	N	Up	0.379756	Y	Down	5.22268e-05	N	Down	0.780656	N	Down	0.778956	N
AT3G60390.1	bracteal	homeobox-leucine zipper protein 3	Gohir.D11G080800.1,Gohir.A11G076600.1,Gohir.A12G096400.1,Gohir.A11G076500.1,Gohir.A11G076300.1,Gohir.D11G081000.2,Gohir.D11G081000.1,Gohir.D12G099200.1	39	144	18	84	88	110	414	168	121	60	122	147	109	169	100	67	87	90	141	163	62	50	92	56	Y	Down	0.00532804	Y	Down	0.000159194	N	Down	0.621624	N	Up	0.0392644	Y	Up	0.000352293	N	Down	0.598939	N	Down	0.491177	N
AT3G61260.1	bracteal	Remorin family protein	Gohir.D12G109200.2,Gohir.A11G087200.1,Gohir.D11G091600.1,Gohir.D12G109200.1,Gohir.A12G105300.1,Gohir.A12G105300.2	1596	5174	905	3585	2546	4036	2103	2911	904	1657	1574	2549	836	2202	1070	930	1243	2378	3741	2903	4359	5341	3701	2546	N	Down	0.028182	Y	Down	0.00209921	N	Down	0.0238017	N	Down	0.41453	Y	Down	7.17983e-05	N	Down	0.0510042	N	Down	0.0475254	N
AT3G61640.1	bracteal	arabinogalactan protein 20	Gohir.D06G068500.1,Gohir.A11G210500.1,Gohir.A02G102500.1,Gohir.D12G114000.1,Gohir.A07G139600.1,Gohir.D11G099700.1,Gohir.A06G069900.1,Gohir.A10G068700.1,Gohir.A11G094700.1,Gohir.D07G144700.1,Gohir.A12G110700.1,Gohir.D03G081500.1	432	1859	368	657	821	803	1614	1573	212	399	368	441	2082	2751	276	496	178	235	3336	4042	558	723	158	174	N	Down	0.114541	N	Down	0.119278	N	Up	0.931859	N	Up	0.970235	Y	Down	3.06264e-06	N	Down	0.803349	N	Down	0.347557	Y
AT3G62370.1	bracteal	heme binding protein	Gohir.D12G127500.1,Gohir.A07G129100.1,Gohir.D07G133500.1,Gohir.A12G123800.1	115	210	192	200	164	225	401	365	255	511	485	525	293	360	282	304	444	700	519	425	513	638	498	528	N	Down	0.145568	N	Down	0.892331	N	Down	0.189699	N	Up	0.827197	Y	Down	0.000717743	N	Down	0.75446	N	Down	0.515594	N
AT3G62410.1	bracteal	CP12 domain-containing protein 2	Gohir.D12G128600.1,Gohir.A12G124700.1,Gohir.D11G114100.1,Gohir.D11G114400.1,Gohir.D07G133000.1	413	2546	2637	4557	3656	5064	1184	2701	1065	3254	3470	7676	895	3541	1384	1610	3878	9155	4083	7679	3762	9034	5504	9139	Y	Down	8.08226e-06	N	Down	0.0553225	N	Down	0.108087	N	Down	0.0689006	Y	Down	0	Y	Down	0.00118995	Y	Down	2.31579e-07	N
AT3G62630.1	bracteal	stress response NST1-like protein (DUF1645)	Gohir.A11G272200.1,Gohir.A11G111000.1,Gohir.A13G111800.1,Gohir.D13G181200.1,Gohir.D13G114700.1,Gohir.A13G175300.1,Gohir.D11G282400.1,Gohir.D11G116200.1,Gohir.D08G223400.1,Gohir.A08G206700.1	199	630	174	409	266	526	562	706	190	358	318	376	282	568	213	344	190	425	384	466	223	428	196	199	Y	Down	0.00407737	Y	Down	0.00572994	Y	Down	0.00237759	N	Down	0.577438	Y	Down	4.82551e-06	N	Down	0.525724	N	Down	0.0275833	Y
AT3G62810.1	bracteal	complex 1 family protein / LVR family protein	Gohir.A08G076000.1,Gohir.D08G085400.1	1182	893	750	748	908	770	719	659	298	414	554	577	581	688	410	473	859	585	951	709	201	236	303	387	N	Up	0.475141	N	Up	0.995934	N	Up	0.529343	N	Up	0.864792	Y	Down	0.0129869	N	Down	0.88275	N	Down	0.657265	N
AT3G62930.1	bracteal	Thioredoxin superfamily protein	Gohir.D08G082700.1,Gohir.D11G122000.1,Gohir.A11G116900.1,Gohir.D08G137800.1,Gohir.A08G073300.1	101	70	26	81	223	204	110	103	91	225	459	458	148	233	185	203	594	444	60	56	41	156	63	74	N	Up	0.511609	N	Down	0.00450121	N	Up	0.901845	N	Up	0.902579	Y	Down	5.32687e-06	N	Up	0.991286	N	Down	0.536443	N
AT3G63088.1	bracteal	ROTUNDIFOLIA like 14	Gohir.D02G036500.1,Gohir.A11G121300.1,Gohir.D12G005500.1,Gohir.A02G028800.1,Gohir.D08G077900.1,Gohir.D11G126400.1,Gohir.A12G006000.1	912	10510	2521	3983	1958	5443	1437	1894	378	282	1086	1551	1116	3129	252	271	651	1012	4178	3891	2441	2541	1959	2046	N	Down	0.0120494	N	Down	0.462562	Y	Down	0.000589766	N	Down	0.602135	Y	Up	0.0259094	N	Down	0.342033	N	Down	0.0178778	N
AT3G63210.1	bracteal	mediator of aba-regulated dormancy protein (DUF581)	Gohir.A08G065400.1,Gohir.D08G073900.2,Gohir.D08G073900.1	58	72	121	393	98	188	282	96	182	73	489	46	111	132	136	86	204	29	192	67	296	41	218	145	N	Down	0.637256	Y	Down	0.000240342	N	Down	0.318063	N	Up	0.0217239	N	Up	0.041047	Y	Up	8.22675e-14	N	Down	0.746108	N
AT3G63410.1	bracteal	S-adenosyl-L-methionine-dependent methyltransferases superfamily protein	Gohir.A02G034900.2,Gohir.A02G034900.1,Gohir.D11G131200.3,Gohir.D11G131200.2,Gohir.D11G131200.1,Gohir.A08G063400.1,Gohir.A11G125800.1,Gohir.D02G041700.1,Gohir.D08G072000.1,Gohir.D10G149800.1,Gohir.A10G117300.1	699	814	865	744	1003	990	1218	1005	542	837	844	1033	1086	1535	682	859	881	1210	1552	1691	700	1073	805	952	N	Down	0.681982	N	Up	0.605504	N	Up	0.946465	N	Up	0.637226	Y	Down	0.000351186	N	Down	0.425463	N	Down	0.268337	N
AT4G01840.1	bracteal	Ca2+ activated outward rectifying K+ channel 5	Gohir.D08G142700.1,Gohir.D11G108900.1,Gohir.A11G104100.1,Gohir.A08G121400.1,Gohir.A08G121400.2,Gohir.D11G108600.2,Gohir.D11G108600.1,Gohir.D11G108900.2	75	113	122	165	249	189	1510	1276	304	735	1128	1029	503	829	348	335	757	1467	319	414	373	803	240	266	N	Down	0.357911	N	Down	0.501768	N	Up	0.268823	N	Up	0.696423	Y	Down	0.00545623	N	Up	0.827226	N	Down	0.0779933	N
AT4G05000.2	bracteal	Vacuolar protein sorting-associated protein VPS28 family protein	Gohir.D09G070800.2,Gohir.A06G209300.1,Gohir.1Z056600.2,Gohir.A05G164900.1,Gohir.D10G021100.1,Gohir.D06G211700.2,Gohir.1Z056600.1	324	186	257	215	426	164	657	422	377	200	687	400	608	469	372	294	647	391	655	144	225	112	292	159	N	Up	0.159373	N	Up	0.570774	Y	Up	4.11309e-05	N	Up	0.290405	Y	Up	3.96181e-06	N	Up	0.0403749	N	Up	0.371396	N
AT4G05320.3	bracteal	polyubiquitin 10	Gohir.D01G121000.1	247	355	258	294	614	712	456	562	244	367	389	449	212	477	288	373	307	474	247	192	242	290	546	289	N	Down	0.359339	N	Down	0.737509	N	Down	0.523145	N	Down	0.616752	Y	Down	0.00259526	N	Down	0.593401	N	Down	0.0103828	N
AT4G05320.6	bracteal	polyubiquitin 10	Gohir.D10G015000.1	13138	9216	8619	6026	14353	7677	13374	11976	6422	9608	10923	9033	10754	10053	7369	8506	9656	9230	10278	9293	8691	9264	11147	11830	N	Up	0.321578	N	Up	0.360189	Y	Up	0.0020274	N	Up	0.827208	Y	Down	0.00022134	N	Up	0.430567	N	Up	0.785087	N
AT4G07950.1	bracteal	DNA-directed RNA polymerase, subunit M, archaeal	Gohir.A12G269900.1,Gohir.D12G270400.2,Gohir.D12G270400.1,Gohir.D08G145300.1,Gohir.A08G124200.1,Gohir.A08G124200.2,Gohir.A08G124200.3	376	265	140	178	340	295	329	296	146	243	387	415	380	463	192	214	435	393	341	213	130	115	252	216	N	Up	0.371273	N	Down	0.460099	N	Up	0.553279	N	Up	0.802883	Y	Down	0.000759335	N	Down	0.807988	N	Down	0.739687	N
AT4G12320.1	bracteal	cytochrome P450, family 706, subfamily A, polypeptide 6	Gohir.A05G067700.1,Gohir.A03G012400.1,Gohir.D03G157400.1,Gohir.A03G012200.1,Gohir.D03G157700.1,Gohir.A03G012300.1,Gohir.D03G157100.1,Gohir.D03G157300.2,Gohir.A12G264800.1,Gohir.D03G157200.1,Gohir.D11G007100.1,Gohir.D05G070700.2,Gohir.D05G070700.1,Gohir.D03G157000.1,Gohir.D03G157300.1,Gohir.D08G192000.1	74	297	79	268	74	357	73	183	37	217	82	179	68	177	40	77	75	182	259	300	109	201	216	485	Y	Down	0.00133723	Y	Down	0.000170005	Y	Down	3.41321e-10	N	Down	0.060179	Y	Down	8.5294e-12	N	Down	0.0172965	N	Down	0.0189609	N
AT4G13080.1	bracteal	xyloglucan endotransglucosylase/hydrolase 1	Gohir.A11G084800.1	113	183	97	117	367	209	261	256	139	295	162	230	328	333	206	227	146	157	227	363	158	242	148	194	N	Down	0.258261	N	Down	0.666544	N	Up	0.0152554	N	Up	0.961458	Y	Down	3.20237e-07	N	Down	0.240964	N	Down	0.964145	N
AT4G13940.1	bracteal	S-adenosyl-L-homocysteine hydrolase	Gohir.D03G103000.1,Gohir.A09G206600.1,Gohir.D10G138700.1,Gohir.A10G127200.1,Gohir.A02G019000.1,Gohir.D09G200200.1,Gohir.A03G063300.1,Gohir.D02G022300.1	2492	2917	1613	2613	2976	2407	6242	6983	2831	4890	3365	3175	5660	6627	2617	3666	2510	3357	6761	5152	3702	4393	1882	3158	N	Down	0.66598	N	Down	0.0917277	N	Up	0.298105	N	Down	0.775653	Y	Down	0.00117127	N	Up	0.860721	N	Down	0.526924	Y
AT4G13950.1	bracteal	ralf-like 31	Gohir.A02G018700.1,Gohir.D02G022100.1	567	1316	360	866	435	1092	1034	866	180	258	412	391	1007	1204	214	273	457	390	1001	572	354	166	219	68	N	Down	0.126644	N	Down	0.040969	Y	Down	1.99282e-05	N	Up	0.763462	Y	Down	0.0184927	N	Up	0.881619	N	Down	0.504895	N
AT4G14615.1	bracteal	sporulation-specific protein	Gohir.D10G147800.1,Gohir.A02G035000.1,Gohir.A10G118900.1,Gohir.A10G118900.2,Gohir.D02G041800.1	7041	5319	10935	6109	19587	11250	7754	7978	3571	5061	10598	12242	6321	9281	5891	6246	14745	10595	6851	4265	4076	3559	4499	4234	N	Up	0.485722	N	Up	0.312908	N	Up	0.035102	N	Down	0.96768	Y	Down	0.00152694	N	Down	0.714022	N	Down	0.122654	N
AT4G14723.1	bracteal	EPIDERMAL PATTERNING FACTOR-like protein	Gohir.A03G182800.1,Gohir.D09G221100.1,Gohir.A09G218800.1,Gohir.D02G204400.1,Gohir.D10G151500.1,Gohir.A10G118700.1,Gohir.D09G220600.1	189	689	228	503	463	639	755	1290	295	507	553	489	717	863	368	396	504	447	435	362	196	229	285	185	N	Down	0.0352606	N	Down	0.00985416	N	Down	0.151346	N	Down	0.18942	Y	Down	0.010773	N	Up	0.641075	N	Down	0.549485	N
AT4G14890.1	bracteal	2Fe-2S ferredoxin-like superfamily protein	Gohir.D09G218400.1,Gohir.A09G216000.1	203	493	182	340	722	577	495	785	176	453	342	851	217	854	243	202	395	979	952	1932	367	756	339	576	N	Down	0.0271053	N	Down	0.153638	N	Up	0.294654	N	Down	0.585883	Y	Down	4.86045e-12	Y	Down	0.00059276	Y	Down	0.000893093	N
AT4G15248.1	bracteal	B-box type zinc finger family protein	Gohir.D04G146800.1,Gohir.D04G147300.1,Gohir.A04G107400.1	27	200	1696	382	791	759	573	719	161	63	395	270	575	938	219	332	945	468	1224	223	350	206	85	108	N	Down	0.114237	N	Up	0.0303343	N	Up	0.938862	N	Down	0.794425	Y	Up	0.00776555	N	Up	0.556433	N	Down	0.198835	N
AT4G15680.1	bracteal	Thioredoxin superfamily protein	Gohir.1Z068300.1,Gohir.A10G161400.1	234	234	1562	897	2768	2633	382	414	50	170	130	127	465	630	211	238	276	79	82	96	22	46	110	221	N	Equal	0.998093	N	Up	0.639184	N	Up	0.878144	N	Down	0.896958	Y	Down	2.91594e-07	N	Up	0.96292	N	Down	0.411221	N
AT4G15800.1	bracteal	ralf-like 33	Gohir.A11G267800.1,Gohir.D11G277700.1,Gohir.A11G115300.1,Gohir.D02G054300.1,Gohir.A08G208700.1,Gohir.D10G170300.1,Gohir.A10G163900.1,Gohir.D08G052800.1,Gohir.A02G049200.1,Gohir.A07G181900.1,Gohir.A04G102900.1,Gohir.A01G032800.1,Gohir.D08G225600.1,Gohir.A01G028900.1,Gohir.A08G043000.1,Gohir.D11G120300.1	1044	3432	1098	1836	1243	1931	2332	2226	950	1341	1614	1988	1596	3413	1036	1661	1186	1944	3569	3636	1578	2570	661	993	N	Down	0.0567668	N	Down	0.0745519	N	Down	0.0333616	N	Up	0.90692	Y	Down	0.0225271	N	Down	0.432366	N	Down	0.0270227	Y
AT4G16370.1	bracteal	oligopeptide transporter	Gohir.D06G163200.1,Gohir.A06G156900.1	77	114	140	167	333	234	171	194	131	381	1333	922	172	185	199	230	892	1089	272	203	134	186	336	577	N	Down	0.384714	N	Down	0.585863	N	Up	0.128363	N	Down	0.783575	Y	Down	1.10134e-13	N	Up	0.339552	N	Down	0.849254	N
AT4G16780.1	bracteal	homeobox protein 2	Gohir.A12G215000.1,Gohir.A12G215000.2,Gohir.D12G217600.1	395	974	452	1025	1710	1398	532	1454	269	952	312	730	242	814	350	807	176	1071	354	452	441	846	479	489	N	Down	0.097509	Y	Down	0.00548459	N	Up	0.373748	N	Down	0.219542	Y	Down	6.92735e-12	N	Down	0.0256846	Y	Down	0.00118296	Y
AT4G17350.1	bracteal	auxin canalization protein (DUF828)	Gohir.A03G007700.1,Gohir.D03G163300.2,Gohir.D03G163300.1,Gohir.A08G169200.1,Gohir.D08G187600.1	1046	971	659	731	1823	1312	809	1047	498	854	1126	1065	314	806	962	953	1227	1030	1039	584	1749	1602	1434	725	N	Up	0.844056	N	Down	0.877844	N	Up	0.110549	N	Down	0.525908	Y	Down	9.96366e-05	N	Up	0.825405	N	Down	0.0747526	N
AT4G18930.1	bracteal	RNA ligase/cyclic nucleotide phosphodiesterase family protein	Gohir.A06G122300.4,Gohir.A06G122300.1,Gohir.A06G122300.2,Gohir.D06G140200.1,Gohir.A06G122300.3	293	499	233	280	410	256	459	371	210	375	338	338	315	341	306	321	340	353	409	304	247	194	246	214	N	Down	0.17317	N	Down	0.546254	N	Up	0.0386937	N	Up	0.613071	Y	Down	2.45315e-05	N	Equal	0.997143	N	Down	0.79349	N
AT4G21860.1	bracteal	methionine sulfoxide reductase B 2	Gohir.A03G212400.1,Gohir.D09G233200.1,Gohir.D12G040900.1,Gohir.A09G232100.2	1005	751	598	714	933	747	781	603	383	640	695	606	490	554	461	629	632	615	744	552	603	585	595	653	N	Up	0.427881	N	Down	0.536996	N	Up	0.289394	N	Up	0.528234	Y	Down	6.75118e-05	N	Up	0.597982	N	Down	0.669647	Y
AT4G22000.1	bracteal	tyrosine sulfotransferase-like protein	Gohir.D05G099900.1,Gohir.A05G100100.1,Gohir.D09G034100.1	992	961	725	733	771	861	1029	901	406	612	581	591	300	666	432	606	419	514	913	690	558	581	478	397	N	Up	0.932564	N	Down	0.975584	N	Down	0.602367	N	Up	0.74831	Y	Down	0.00101317	N	Down	0.953068	N	Down	0.0150352	Y
AT4G22290.1	bracteal	Ubiquitin-specific protease family C19-related protein	Gohir.A06G152400.1,Gohir.A06G152400.2,Gohir.D06G158700.2,Gohir.D12G118000.1,Gohir.D12G118000.2,Gohir.D05G176600.1,Gohir.D10G009700.1,Gohir.A12G114700.1,Gohir.D06G158700.1,Gohir.A05G173600.1,Gohir.A10G010000.1	37	250	96	212	215	245	378	372	184	273	247	287	234	371	200	266	195	262	337	346	260	369	161	129	Y	Down	4.03448e-05	N	Down	0.0163888	N	Down	0.576272	N	Up	0.964898	Y	Down	0.0125842	N	Down	0.582322	N	Down	0.149926	N
AT4G23890.1	bracteal	NAD(P)H-quinone oxidoreductase subunit S	Gohir.D04G065600.1,Gohir.A05G346600.1	276	254	326	201	1161	475	400	921	169	519	345	784	264	1179	212	217	352	954	772	1447	377	789	342	525	N	Up	0.838793	N	Up	0.441978	Y	Up	3.12432e-05	N	Down	0.125035	Y	Down	1.70182e-09	Y	Down	0.00195192	Y	Down	1.1571e-05	N
AT4G24050.1	bracteal	NAD(P)-binding Rossmann-fold superfamily protein	Gohir.A08G111300.1,Gohir.D11G019100.1,Gohir.A11G019400.1,Gohir.D08G124300.2,Gohir.D08G124300.1	108	200	262	399	196	321	114	197	41	242	143	184	42	212	185	537	180	149	54	34	41	64	51	64	N	Down	0.157033	N	Down	0.161403	N	Down	0.0354304	N	Down	0.248519	Y	Down	3.33067e-16	N	Down	0.411642	Y	Down	0.000200561	Y
AT4G24060.1	bracteal	Dof-type zinc finger DNA-binding family protein	Gohir.D12G239700.2,Gohir.D03G085800.1,Gohir.A12G238600.3,Gohir.A12G238600.2,Gohir.A12G238600.1,Gohir.D12G239700.1,Gohir.A12G238600.4,Gohir.A02G097100.1,Gohir.A02G097100.2,Gohir.A02G097100.3	809	569	516	284	868	482	921	611	709	341	1258	706	594	566	697	493	857	549	797	419	447	478	613	545	N	Up	0.34638	N	Up	0.0486532	N	Up	0.00612404	N	Up	0.316574	Y	Up	5.76218e-09	N	Up	0.0227844	N	Up	0.869752	Y
AT4G24920.1	bracteal	secE/sec61-gamma protein transport protein	Gohir.D12G192300.1,Gohir.D12G192300.2,Gohir.A12G189900.1,Gohir.A12G189900.2,Gohir.D04G078200.1	9344	4804	6967	3635	6596	4227	6283	5910	3365	4562	5388	5177	6754	7603	3850	4791	8266	5513	5938	4581	3807	3112	2778	3481	N	Up	0.074493	N	Up	0.0932313	N	Up	0.0282305	N	Up	0.916053	Y	Down	0.00571567	N	Up	0.920923	N	Down	0.689964	N
AT4G26620.1	bracteal	Sucrase/ferredoxin-like family protein	Gohir.D01G077300.1,Gohir.A01G092800.1	78	167	101	156	239	192	275	283	173	248	309	312	138	239	174	158	196	269	152	179	123	200	275	245	N	Down	0.0822149	N	Down	0.188932	N	Up	0.368786	N	Down	0.944322	Y	Down	0.0180242	N	Down	0.97227	N	Down	0.128421	N
AT4G27090.1	bracteal	Ribosomal protein L14	Gohir.A05G370500.1,Gohir.A09G058700.1,Gohir.D07G163500.1,Gohir.A05G065700.1,Gohir.D11G236500.1,Gohir.A13G069200.1,Gohir.D01G023300.1,Gohir.1Z086800.1,Gohir.A02G040100.1,Gohir.A01G025100.1,Gohir.D11G137800.1,Gohir.D10G186000.1,Gohir.D09G058400.1,Gohir.D09G034700.1,Gohir.D09G230000.1,Gohir.A09G228900.1,Gohir.1Z008300.1,Gohir.A08G160300.1,Gohir.D02G176300.1,Gohir.D11G226500.1,Gohir.D13G107300.1,Gohi…	26544	16801	14167	12352	14184	13774	15967	14850	5684	8016	10065	13071	13062	15798	6459	8190	11865	11019	18134	13682	7272	8615	7372	7509	N	Up	0.36821	N	Up	0.735802	N	Up	0.884163	N	Up	0.89457	Y	Down	0.00164127	N	Down	0.388442	N	Down	0.440376	N
AT4G27380.1	bracteal	hypothetical protein	Gohir.D01G055900.1,Gohir.A01G068600.1	1124	1162	1045	1084	750	902	1107	1048	419	597	861	1085	693	1024	469	522	790	759	962	658	605	422	632	604	N	Down	0.949932	N	Down	0.929282	N	Down	0.474853	N	Up	0.919301	Y	Down	0.00446409	N	Down	0.411393	N	Down	0.177057	N
AT4G27745.1	bracteal	Yippee family putative zinc-binding protein	Gohir.D12G240400.1,Gohir.D08G123600.1,Gohir.D11G015400.1,Gohir.D11G015400.2,Gohir.D11G012300.2,Gohir.D11G012300.3,Gohir.D08G123600.2,Gohir.A11G015300.1,Gohir.A11G015300.2,Gohir.A11G015300.3,Gohir.A08G081300.3,Gohir.A08G081300.2,Gohir.A08G081300.1,Gohir.A12G239200.1,Gohir.D11G012300.1,Gohir.D03G116000.1,Gohir.D03G116000.3,Gohir.D03G116000.2	1955	2245	1625	1900	3400	1959	2335	3013	1053	1693	1362	1713	2313	3610	1317	1677	1238	1692	1831	1490	1143	1353	958	935	N	Down	0.719089	N	Down	0.741963	N	Up	0.0256537	N	Down	0.580264	Y	Down	3.41395e-05	N	Down	0.468942	N	Down	0.0803717	N
AT4G28088.1	bracteal	Low temperature and salt responsive protein family	Gohir.A13G183700.1,Gohir.D05G054400.1,Gohir.D05G055700.1,Gohir.D06G098600.1,Gohir.1Z092100.1,Gohir.A05G052800.1	4908	7119	5249	3060	5647	4067	8026	10401	1697	2492	5591	6069	10740	12007	1964	2474	9420	7122	7230	6268	5201	2672	1519	1442	N	Down	0.570592	N	Up	0.407463	N	Up	0.13157	N	Down	0.775472	Y	Down	0.000615839	N	Down	0.90127	N	Down	0.651726	N
AT4G28240.1	bracteal	Wound-responsive family protein	Gohir.A01G015300.1,Gohir.D01G015300.1,Gohir.A05G166000.1,Gohir.D05G169000.1	2035	5291	5358	5751	12368	11111	3392	4407	1693	3547	6521	7682	3283	6264	2779	3023	7236	7181	2229	2147	3518	4913	6571	6354	N	Down	0.167407	N	Down	0.940701	N	Up	0.723796	N	Down	0.650563	Y	Down	4.08878e-06	N	Down	0.547174	N	Down	0.0104295	N
AT4G29400.1	bracteal	oxidoreductase/transition metal ion-binding protein (DUF3531)	Gohir.A08G244600.1,Gohir.D08G265500.1	250	104	127	202	91	118	74	82	53	99	107	86	69	89	68	92	77	97	105	129	58	88	78	62	N	Up	0.0308675	N	Down	0.144891	N	Down	0.370856	N	Down	0.856489	Y	Down	0.00138828	N	Up	0.530676	N	Down	0.601645	N
AT4G29530.1	bracteal	Pyridoxal phosphate phosphatase-related protein	Gohir.D05G030500.1,Gohir.A05G029000.1	506	752	460	485	765	753	434	549	240	343	410	547	366	497	370	354	524	570	440	245	236	174	329	258	N	Down	0.298576	N	Down	0.916216	N	Up	0.937198	N	Down	0.686672	Y	Down	0.00876267	N	Down	0.275674	N	Down	0.309223	N
AT4G29735.1	bracteal	transmembrane protein	Gohir.A13G193400.1,Gohir.D05G031500.2,Gohir.D05G031500.1,Gohir.D13G199200.1,Gohir.A05G030100.1	4376	2086	2745	1628	2780	1800	3374	2514	1552	2205	2451	2354	5659	4204	1728	2304	2934	2668	4339	2764	2336	1852	1096	1448	N	Up	0.0626136	N	Up	0.0682886	N	Up	0.0341263	N	Up	0.45939	Y	Down	0.00179521	N	Up	0.94135	N	Up	0.248627	N
AT4G30220.1	bracteal	small nuclear ribonucleoprotein F	Gohir.D05G005700.1,Gohir.A05G004800.1	3454	2776	2146	2364	2344	2069	3495	2619	1654	2369	1856	2479	3200	4195	1659	2246	2272	2303	4500	3820	2054	2623	1331	1459	N	Up	0.545107	N	Down	0.732991	N	Up	0.541031	N	Up	0.468041	Y	Down	0.00138599	N	Down	0.351664	N	Down	0.283004	N
AT4G31985.1	bracteal	Ribosomal protein L39 family protein	Gohir.D07G028600.1,Gohir.A05G050200.1,Gohir.A08G251100.1,Gohir.D08G272600.1,Gohir.A13G185400.1,Gohir.A07G025100.1,Gohir.D05G051800.1,Gohir.D13G191900.1	47149	28004	25959	19953	25636	23237	29307	24733	10709	14325	19379	25363	43111	39830	12864	16194	32029	24088	37963	24971	18290	12644	9598	9833	N	Up	0.367135	N	Up	0.463368	N	Up	0.688056	N	Up	0.776984	Y	Down	0.00733679	N	Down	0.589733	N	Up	0.746914	N
AT4G32570.1	bracteal	TIFY domain protein 8	Gohir.D05G010800.2,Gohir.A05G010100.4,Gohir.A05G010100.1,Gohir.A05G010100.2,Gohir.A05G010100.3,Gohir.D05G010800.3,Gohir.D05G010800.1,Gohir.D05G010800.4	70	210	67	125	144	126	282	289	159	226	254	260	147	233	179	255	174	193	163	217	96	100	79	60	N	Down	0.0219258	N	Down	0.0720865	N	Up	0.612417	N	Down	0.951877	Y	Down	0.0177529	N	Down	0.931273	N	Down	0.199205	Y
AT4G32870.1	bracteal	Polyketide cyclase/dehydrase and lipid transport superfamily protein	Gohir.D13G193300.1,Gohir.A10G229100.1,Gohir.1Z070500.1,Gohir.D07G025300.1,Gohir.A13G186500.1	710	943	545	526	1076	1038	447	1249	295	749	663	1607	268	931	452	409	574	2171	793	1051	499	755	708	723	N	Down	0.546498	N	Up	0.958139	N	Up	0.865479	N	Down	0.389842	Y	Down	9.09959e-11	Y	Down	0.000530078	Y	Down	2.2293e-05	N
AT4G33670.1	bracteal	NAD(P)-linked oxidoreductase superfamily protein	Gohir.D12G041100.1,Gohir.D12G041100.2,Gohir.A12G031200.2,Gohir.A12G031200.1	669	694	657	835	825	630	1141	1132	576	846	735	682	1071	1245	682	845	528	685	1168	813	558	562	416	420	N	Down	0.918687	N	Down	0.408217	N	Up	0.203843	N	Up	0.983478	Y	Down	0.00138043	N	Up	0.768205	N	Down	0.57204	N
AT4G33740.2	bracteal	myb-like protein X	Gohir.A02G079400.1,Gohir.D06G024900.1	63	316	54	152	97	196	150	256	61	133	80	75	111	319	56	87	84	109	371	182	186	208	86	45	Y	Down	0.000255516	Y	Down	0.0031828	N	Down	0.00617191	N	Down	0.238128	Y	Down	0.0172343	N	Up	0.843666	N	Down	0.00284653	N
AT4G34190.1	bracteal	stress enhanced protein 1	Gohir.D02G207500.1,Gohir.A03G186700.1	193	702	414	480	815	986	299	651	121	318	221	356	259	811	153	171	167	305	908	1766	328	830	338	437	N	Down	0.106163	N	Down	0.777504	N	Down	0.365756	N	Down	0.338962	Y	Down	1.85474e-07	N	Down	0.0906755	Y	Down	0.000126775	N
AT4G34588.1	bracteal		Gohir.D04G166700.1,Gohir.A04G124600.1,Gohir.A03G196500.1,Gohir.D02G217700.1	2104	2533	726	721	608	638	3504	2230	242	65	5057	1531	770	1229	104	79	1728	1038	2268	549	512	89	1289	356	N	Down	0.71181	N	Up	0.981438	N	Down	0.925022	N	Up	0.37136	Y	Up	1.11022e-15	Y	Up	1.82721e-06	N	Down	0.26607	N
AT4G34590.1	bracteal	G-box binding factor 6	Gohir.D04G166600.1,Gohir.A06G007200.1	4662	2604	1428	1124	1629	1217	5548	2702	2877	1098	4675	1514	1899	1750	2323	2119	3281	1249	3295	719	3389	840	1435	503	N	Up	0.179979	N	Up	0.570343	N	Up	0.313244	N	Up	0.185717	Y	Up	0	Y	Up	0.000430556	N	Up	0.752609	N
AT4G34760.1	bracteal	SAUR-like auxin-responsive protein family	Gohir.D02G221300.1,Gohir.A04G123200.1,Gohir.D12G031900.1,Gohir.A12G040500.1,Gohir.A03G200000.1,Gohir.D10G090100.1,Gohir.D13G090200.1	125	1083	115	520	426	397	2969	3440	209	433	255	760	2804	5118	119	291	445	773	775	1420	315	469	53	108	N	Down	0.00575544	N	Down	0.00621937	N	Up	0.85154	N	Down	0.717458	Y	Down	4.19456e-05	N	Down	0.0681513	N	Down	0.0242692	N
AT4G34810.1	bracteal	SAUR-like auxin-responsive protein family	Gohir.A13G098400.1,Gohir.A03G202400.1,Gohir.A03G201600.1,Gohir.D13G094300.1	360	675	48	217	163	556	310	646	67	152	131	431	213	512	65	104	92	270	389	740	246	285	131	174	N	Down	0.244124	N	Down	0.10819	Y	Down	3.38484e-05	N	Down	0.475542	Y	Down	0.00467731	Y	Down	0.00153134	N	Down	0.0732161	N
AT4G35020.3	bracteal	RAC-like 3	Gohir.A08G139900.3,Gohir.A05G185200.1,Gohir.D05G258300.1,Gohir.D12G035100.1,Gohir.A01G168200.1,Gohir.A08G139900.4,Gohir.D06G005400.3,Gohir.A06G002400.1,Gohir.D03G007800.1	930	1587	911	1162	1606	1249	1651	1469	841	1128	1053	1107	1082	1599	969	1305	936	1001	1494	1587	752	900	914	836	N	Down	0.153996	N	Down	0.398771	N	Up	0.222738	N	Up	0.770022	Y	Down	0.0120096	N	Down	0.8423	N	Down	0.138749	N
AT4G35160.1	bracteal	O-methyltransferase family protein	Gohir.A10G199000.1,Gohir.A04G132300.1,Gohir.D10G205900.1,Gohir.D10G205900.2,Gohir.D10G206000.1,Gohir.D02G181300.1,Gohir.A03G158200.2,Gohir.A03G158200.1,Gohir.D07G168200.1,Gohir.D04G169000.1,Gohir.A04G132200.1,Gohir.A12G035700.1,Gohir.D12G037100.1,Gohir.D04G169300.1,Gohir.D02G181200.1,Gohir.D12G037000.1,Gohir.A06G134100.1,Gohir.D12G036900.1,Gohir.D04G169100.1,Gohir.A05G357300.1,Gohir.A03G158100.1,…	539	2208	573	778	386	673	612	1365	218	601	291	301	412	1500	253	660	185	299	3340	2587	1091	1999	542	451	N	Down	0.0324343	N	Down	0.298267	N	Down	0.0108258	N	Down	0.0581319	Y	Down	0.0008457	N	Down	0.935608	N	Down	0.00835045	Y
AT4G35905.1	bracteal	Trm112p-like protein	Gohir.A11G173000.1,Gohir.D11G180000.1	2804	2796	1815	1699	3151	2336	2625	3567	752	1080	2360	2299	2424	3083	910	1019	2400	2263	1918	1362	1794	911	1050	948	N	Up	0.995102	N	Up	0.93024	N	Up	0.142423	N	Down	0.745278	Y	Down	0.00216071	N	Up	0.94125	N	Down	0.343578	N
AT4G35980.1	bracteal	hypothetical protein	Gohir.A11G174000.1,Gohir.D11G181100.1	1220	2214	862	1032	1078	1348	1135	1075	412	545	672	1045	1127	1607	502	446	1160	1140	1130	1033	651	622	903	817	N	Down	0.326753	N	Down	0.718302	N	Down	0.281465	N	Up	0.926394	Y	Down	0.0259046	N	Down	0.0839411	N	Down	0.17883	N
AT4G36470.1	bracteal	S-adenosyl-L-methionine-dependent methyltransferases superfamily protein	Gohir.A12G063200.1,Gohir.A10G096300.1,Gohir.D11G180600.1,Gohir.D12G063000.1,Gohir.D10G091800.1	2843	379	1655	828	532	483	217	214	80	313	171	168	160	129	265	997	159	103	67	20	20	10	66	100	Y	Up	6.24967e-08	N	Up	0.223326	N	Up	0.814351	N	Up	0.975151	Y	Down	4.02345e-10	N	Up	0.92829	N	Up	0.664997	Y
AT4G37680.1	bracteal	heptahelical protein 4	Gohir.D11G209500.2,Gohir.D11G209500.1,Gohir.A11G048700.2,Gohir.A11G048700.1,Gohir.A11G213900.2,Gohir.A11G213900.3,Gohir.A11G213900.1,Gohir.D11G052300.3,Gohir.D11G052300.2,Gohir.D11G052300.1	407	383	499	340	462	417	594	397	406	263	733	511	444	539	399	428	611	516	565	359	288	204	374	298	N	Up	0.876251	N	Up	0.199749	N	Up	0.64345	N	Up	0.334113	Y	Up	0.00105066	N	Up	0.165546	N	Down	0.513721	N
AT4G38160.2	bracteal	Mitochondrial transcription termination factor family protein	Gohir.D13G058000.1,Gohir.D13G058000.2,Gohir.A13G063900.1	57	113	38	92	105	108	81	119	67	114	134	130	93	95	81	80	137	147	167	393	66	116	94	100	N	Down	0.1396	N	Down	0.0195394	N	Down	0.898926	N	Down	0.448485	Y	Down	0.00340114	N	Up	0.919169	N	Down	0.954862	N
AT4G38690.1	bracteal	PLC-like phosphodiesterases superfamily protein	Gohir.A03G203900.1,Gohir.A12G038500.1,Gohir.D12G033800.1,Gohir.D02G225200.1	206	1099	217	649	296	860	201	315	95	192	169	289	68	380	109	131	148	262	303	702	287	560	363	413	N	Down	0.0340338	Y	Down	0.00202594	Y	Down	1.29916e-06	N	Down	0.306743	Y	Down	1.56613e-05	N	Down	0.0651823	N	Down	0.00289077	N
AT4G39230.1	bracteal	NmrA-like negative transcriptional regulator family protein	Gohir.A03G079100.1,Gohir.D06G219800.1,Gohir.A06G202000.1,Gohir.D01G103200.3,Gohir.D02G095000.1,Gohir.D12G063900.2	492	620	200	331	356	486	579	588	178	351	281	493	621	881	266	342	328	523	907	492	439	217	249	91	N	Down	0.539637	N	Down	0.102528	N	Down	0.16161	N	Down	0.968629	Y	Down	7.30565e-05	N	Down	0.198303	N	Down	0.208464	N
AT4G39235.1	bracteal	hypothetical protein	Gohir.D13G009900.1,Gohir.A13G067200.2,Gohir.A13G067200.1,Gohir.D13G054400.1,Gohir.A13G009200.2,Gohir.A13G009200.1	4341	5125	2871	3070	3458	4200	3218	3694	1833	1363	6072	7066	1955	4042	1771	1507	7916	5958	3650	1826	2479	1964	6158	3823	N	Down	0.761225	N	Down	0.893298	N	Down	0.337248	N	Down	0.769154	Y	Up	0.00876407	N	Down	0.530358	N	Down	0.00455676	N
AT4G39300.1	bracteal	envelope glycoprotein	Gohir.D12G028200.1,Gohir.D02G215600.1,Gohir.A12G028700.1	2215	1041	810	933	1030	817	1062	934	529	766	1095	1412	1245	1465	654	838	1046	1133	1483	1030	575	591	414	535	N	Up	0.0634178	N	Down	0.63249	N	Up	0.304289	N	Up	0.750404	Y	Down	0.00240437	N	Down	0.565619	N	Down	0.551568	N
AT4G39700.1	bracteal	Heavy metal transport/detoxification superfamily protein	Gohir.D03G044200.1,Gohir.A02G132800.1	3097	7102	1534	1469	2613	1188	12447	14504	2407	4413	6126	8940	10052	18187	2935	3149	8916	10354	3162	2392	726	466	221	27	N	Down	0.261531	N	Up	0.946583	Y	Up	0.000146422	N	Down	0.764299	Y	Down	0.00768567	N	Down	0.330854	N	Down	0.0169255	N
AT4G39955.1	bracteal	alpha/beta-Hydrolases superfamily protein	Gohir.D11G055000.1,Gohir.D12G086300.2,Gohir.D12G086300.1,Gohir.A12G088100.1,Gohir.A11G051600.1,Gohir.A11G051600.2	122	188	109	214	104	219	124	118	66	158	157	108	98	118	94	159	78	97	88	109	74	93	49	79	N	Down	0.298172	N	Down	0.0371198	Y	Down	0.00312953	N	Up	0.911905	Y	Down	8.20872e-07	N	Up	0.245431	N	Down	0.671505	Y
AT5G01150.1	bracteal	hypothetical protein (DUF674)	Gohir.A10G212200.1,Gohir.D10G220300.1,Gohir.A01G224500.1,Gohir.D10G220000.1,Gohir.D10G220100.1,Gohir.A10G212100.1	35	41	33	72	26	33	115	79	34	43	194	63	86	94	34	41	107	64	58	48	21	27	22	21	N	Down	0.714168	N	Down	0.0736084	N	Down	0.59261	N	Up	0.460173	N	Down	0.330927	Y	Up	0.000762477	N	Down	0.843777	N
AT5G01340.1	bracteal	Mitochondrial substrate carrier family protein	Gohir.A10G196500.1,Gohir.D10G203600.1,Gohir.A09G174600.1	390	337	502	213	473	263	315	445	177	250	326	347	246	293	230	303	319	320	252	188	164	103	216	179	N	Up	0.707741	Y	Up	0.00474667	N	Up	0.00912632	N	Down	0.567571	Y	Down	0.0165443	N	Down	0.820698	N	Down	0.591385	N
AT5G01840.1	bracteal	ovate family protein 1	Gohir.A10G149600.1,Gohir.D09G214200.1,Gohir.D10G117200.1,Gohir.D02G004600.1	291	402	256	662	312	343	228	192	83	167	121	156	113	216	128	189	95	149	99	81	74	60	105	91	N	Down	0.406547	Y	Down	0.00168047	N	Down	0.665223	N	Up	0.702823	Y	Down	0.0181911	N	Down	0.440573	N	Down	0.086632	N
AT5G01990.1	bracteal	Auxin efflux carrier family protein	Gohir.D10G114300.1,Gohir.A10G152000.1,Gohir.A02G001300.2,Gohir.D02G001600.1,Gohir.A02G001300.1	399	436	306	353	287	373	426	681	177	280	194	265	667	733	248	289	214	286	830	925	297	504	324	258	N	Down	0.809641	N	Down	0.633302	N	Down	0.241334	N	Down	0.258863	Y	Down	0.00148309	N	Down	0.281712	N	Down	0.735982	N
AT5G02790.1	bracteal	Glutathione S-transferase family protein	Gohir.A09G160500.1,Gohir.D09G156100.1,Gohir.D01G207200.1,Gohir.A01G218300.1,Gohir.A01G218400.1	1186	1481	1267	1618	2007	1421	763	809	600	1368	1210	1016	793	1138	1013	1897	1225	1265	2112	812	1322	914	1621	1823	N	Down	0.546513	N	Down	0.393719	N	Up	0.231989	N	Down	0.892696	Y	Down	0.000418144	N	Up	0.486235	N	Down	0.181752	Y
AT5G03850.1	bracteal	Nucleic acid-binding, OB-fold-like protein	Gohir.D01G123400.2,Gohir.D01G123400.1,Gohir.A01G136300.3,Gohir.A01G136300.2,Gohir.A01G136300.1	34295	18446	18429	13200	18439	15451	20466	18730	5216	7232	12798	15501	28262	26800	5893	7394	18481	16102	23636	14997	10830	7372	4795	4842	N	Up	0.288278	N	Up	0.521118	N	Up	0.397934	N	Up	0.904742	Y	Down	0.00279538	N	Down	0.734779	N	Up	0.82882	N
AT5G04260.1	bracteal	WCRKC thioredoxin 2	Gohir.D05G295200.1,Gohir.A05G294600.1,Gohir.A05G294600.2	235	130	71	162	181	136	124	110	60	101	84	153	93	112	77	102	70	84	142	102	64	123	97	82	N	Up	0.145834	N	Down	0.0155805	N	Up	0.535134	N	Up	0.807317	Y	Down	0.00596433	N	Down	0.0739299	N	Down	0.671931	N
AT5G04800.3	bracteal	Ribosomal S17 family protein	Gohir.A07G223000.1	2913	1297	1066	958	1369	1036	1560	1182	510	691	1098	1062	1615	1799	622	783	1365	1238	2017	1510	621	675	493	550	N	Up	0.106497	N	Up	0.71852	N	Up	0.180754	N	Up	0.572704	Y	Down	0.0129945	N	Up	0.930784	N	Down	0.678314	N
AT5G04800.4	bracteal	Ribosomal S17 family protein	Gohir.A10G102400.1,Gohir.A09G029000.1,Gohir.D07G229700.1	5390	3860	4234	3068	4680	3978	4526	4450	1706	2548	3467	4598	4209	4834	2214	2921	4544	4259	4146	3221	2176	2585	2534	2713	N	Up	0.352695	N	Up	0.300748	N	Up	0.422314	N	Up	0.976138	Y	Down	0.000352106	N	Down	0.24862	N	Down	0.580454	N
AT5G05180.1	bracteal	myosin heavy chain, striated protein	Gohir.D13G008600.1,Gohir.A13G008100.1,Gohir.D13G008700.1,Gohir.D13G008300.1	99	35	87	20	332	19	592	272	202	62	300	95	206	181	86	112	144	114	451	333	78	28	72	31	N	Up	0.154724	N	Up	0.299877	Y	Up	8.4377e-15	N	Up	0.253419	Y	Up	6.60988e-06	N	Up	0.00806483	N	Up	0.764155	N
AT5G05790.1	bracteal	Duplicated homeodomain-like superfamily protein	Gohir.A10G229300.1,Gohir.D10G243300.1,Gohir.D04G066600.1,Gohir.A05G346000.1	106	181	438	246	410	273	507	484	332	252	1010	285	395	344	288	386	580	311	333	131	384	201	285	163	N	Down	0.311771	N	Up	0.0567875	N	Up	0.200078	N	Up	0.911462	N	Up	0.0405364	Y	Up	2.19049e-06	N	Up	0.649057	N
AT5G07010.1	bracteal	sulfotransferase 2A	Gohir.D04G109200.1,Gohir.A02G130600.1,Gohir.D05G284700.1,Gohir.A01G052600.1,Gohir.A13G177000.1,Gohir.D05G284600.2,Gohir.A05G399100.1,Gohir.D11G241000.1,Gohir.A02G130300.1,Gohir.A11G229000.1,Gohir.D04G016800.1,Gohir.A11G228800.1,Gohir.D11G241100.1,Gohir.A05G283700.1,Gohir.D11G243300.1,Gohir.A11G228900.1,Gohir.D11G240900.1,Gohir.D03G041800.1,Gohir.D03G041200.1,Gohir.D13G183500.1,Gohir.D10G197200.1,…	138	885	314	619	502	577	1833	1272	405	712	521	456	1044	1203	433	605	393	412	1382	816	480	254	371	423	Y	Down	8.97749e-06	N	Down	0.023392	N	Down	0.52406	N	Up	0.512686	Y	Down	5.32979e-06	N	Up	0.60828	N	Down	0.590899	Y
AT5G07080.1	bracteal	HXXXD-type acyl-transferase family protein	Gohir.A03G024600.1,Gohir.D03G143900.1	4	46	5	53	39	113	45	125	26	105	146	268	66	161	14	19	78	225	143	374	99	333	229	551	N	Down	0.000481599	N	Down	1.39718e-05	Y	Down	0.000455229	N	Down	0.185546	Y	Down	1.80258e-10	N	Down	0.0440102	N	Down	0.0343267	N
AT5G08040.1	bracteal	mitochondrial import receptor subunit TOM5-like protein	Gohir.A07G068100.1,Gohir.D03G096800.1,Gohir.A03G070400.1	21347	11470	11425	7394	8990	7142	14115	13284	3408	4483	10866	12384	14643	14842	3774	4738	13420	12309	11197	5038	4813	3249	3276	3223	N	Up	0.242523	N	Up	0.421504	N	Up	0.368401	N	Up	0.941313	Y	Down	0.012762	N	Down	0.78268	N	Down	0.956533	N
AT5G08050.1	bracteal	wiskott-aldrich syndrome family protein, putative (DUF1118)	Gohir.A07G068000.1,Gohir.D07G072600.1	238	652	614	589	1430	825	456	739	268	474	515	838	419	689	364	282	533	645	1279	1997	351	841	359	500	N	Down	0.0114768	N	Up	0.943064	N	Up	0.00857828	N	Down	0.485447	Y	Down	1.32895e-05	N	Down	0.0606025	N	Down	0.0865217	N
AT5G08100.1	bracteal	N-terminal nucleophile aminohydrolases (Ntn hydrolases) superfamily protein	Gohir.D12G186900.1,Gohir.D12G187000.1,Gohir.A12G184200.1,Gohir.A12G184200.2,Gohir.A11G033900.1	251	411	217	252	388	301	448	532	205	330	363	326	248	401	245	343	323	345	323	223	194	163	277	348	N	Down	0.20763	N	Down	0.622843	N	Up	0.259931	N	Down	0.679354	Y	Down	0.000567704	N	Up	0.690329	N	Down	0.126123	Y
AT5G08391.1	bracteal	transmembrane protein, putative (DUF 3339)	Gohir.A04G129900.1,Gohir.D07G236500.1,Gohir.D12G060600.1,Gohir.A07G229300.1,Gohir.D04G076300.1,Gohir.A04G140500.1,Gohir.A12G149300.1,Gohir.D04G184000.1,Gohir.D12G153200.1,Gohir.A12G060500.1,Gohir.A05G337700.1,Gohir.D04G183700.1	128	184	123	154	138	255	588	967	68	148	199	243	1057	933	77	100	228	162	1010	657	115	203	12	31	N	Down	0.448723	N	Down	0.489919	N	Down	0.0131239	N	Down	0.654445	Y	Down	1.02598e-05	N	Down	0.730514	N	Up	0.734225	N
AT5G08410.1	bracteal	ferredoxin/thioredoxin reductase subunit A (variable subunit) 2	Gohir.D12G011800.1,Gohir.D12G011800.2,Gohir.A12G011400.1,Gohir.D02G191500.1,Gohir.A03G168400.1	309	768	1068	1019	1610	1607	829	1227	620	1121	1209	1626	715	1035	780	865	1199	1562	1200	1937	855	1545	1130	1472	N	Down	0.0200926	N	Up	0.869678	N	Up	0.989555	N	Down	0.458543	Y	Down	1.44275e-06	N	Down	0.235	N	Down	0.175316	N
AT5G09520.1	bracteal	hydroxyproline-rich glycoprotein family protein	Gohir.D13G051600.1,Gohir.D13G052300.1,Gohir.D13G050300.1,Gohir.D13G051500.1,Gohir.D13G051800.1,Gohir.D05G008800.1,Gohir.D13G051700.1,Gohir.A13G070200.1,Gohir.A13G051700.1,Gohir.A12G016300.1,Gohir.A13G070400.1,Gohir.A13G051500.1,Gohir.A13G070300.1,Gohir.A05G008000.1	110	302	79	131	30	118	5917	1008	123	46	172	56	15684	3161	76	109	68	16	6287	745	554	84	11	20	N	Down	0.016055	N	Down	0.43211	Y	Down	1.18454e-05	N	Up	0.00280283	Y	Up	6.32312e-07	N	Up	0.107281	Y	Up	6.87511e-10	N
AT5G09900.1	bracteal	26S proteasome regulatory subunit, putative (RPN5)	Gohir.A08G225600.1,Gohir.D08G246000.1	2060	1886	1426	1180	1429	1465	2077	1820	1419	863	2755	2679	1397	2196	1467	1092	3080	2006	2441	1393	1010	712	2309	1328	N	Up	0.818883	N	Up	0.510417	N	Down	0.90409	N	Up	0.740802	Y	Up	1.74972e-05	N	Up	0.909641	N	Down	0.0820887	Y
AT5G10160.1	bracteal	Thioesterase superfamily protein	Gohir.D03G043300.1,Gohir.A02G132000.2,Gohir.A02G132000.1	399	238	265	212	285	307	796	435	402	280	438	233	449	412	328	308	343	200	708	530	378	354	267	338	N	Up	0.184257	N	Up	0.467384	N	Down	0.741404	N	Up	0.146912	Y	Up	0.00626333	N	Up	0.0232844	N	Up	0.80871	N
AT5G10180.1	bracteal	slufate transporter 2%3B1	Gohir.A10G085800.1,Gohir.D10G102700.1	11	1	4	0	39	1	92	73	20	22	195	59	83	43	31	36	88	46	6	1	2	3	7	9	N	Up	0.0463926	N	Up	0.0224803	N	Up	3.21655e-08	N	Up	0.653233	N	Down	0.697355	Y	Up	0.00037378	N	Up	0.209757	N
AT5G10695.1	bracteal	methionyl-tRNA synthetase	Gohir.D05G066600.1,Gohir.D05G066400.1,Gohir.A05G063800.1,Gohir.A05G064000.1	62	397	284	460	599	490	2319	1096	937	449	1926	1912	1647	1200	1149	591	1620	1253	1782	591	505	433	671	698	Y	Down	0.00478465	N	Down	0.109381	N	Up	0.354569	N	Up	0.187376	Y	Up	0.00177658	N	Up	0.979841	N	Up	0.38645	N
AT5G10810.1	bracteal	enhancer of rudimentary protein	Gohir.D06G104200.2,Gohir.D06G104200.1,Gohir.A07G033600.1,Gohir.D07G037200.1,Gohir.D07G037200.2,Gohir.A06G102300.1	4187	4433	3029	2777	3391	3933	3612	3725	1008	1335	3005	2645	2049	3953	1099	1211	3158	2696	3203	1876	1046	1125	1523	1336	N	Down	0.900812	N	Up	0.856949	N	Down	0.467836	N	Down	0.96724	Y	Down	0.014459	N	Up	0.67797	N	Down	0.0101086	N
AT5G11590.1	bracteal	Integrase-type DNA-binding superfamily protein	Gohir.D07G008300.1,Gohir.A05G047100.1,Gohir.D06G092500.1,Gohir.A06G092900.1,Gohir.A08G242700.1,Gohir.D08G263600.1,Gohir.D08G271400.1,Gohir.D03G059500.1,Gohir.D05G132800.1,Gohir.D05G048900.1,Gohir.A06G065900.1,Gohir.D06G064500.1,Gohir.A05G128300.1,Gohir.A07G007800.2,Gohir.A07G007800.1	37	214	77	160	402	310	265	288	105	176	164	147	100	331	127	195	145	197	398	485	185	287	130	83	N	Down	0.0226655	N	Down	0.134374	N	Up	0.234028	N	Down	0.851375	Y	Down	0.00928437	N	Up	0.714143	Y	Down	0.000826375	Y
AT5G11970.1	bracteal	ABC family ABC transporter, putative (DUF3511)	Gohir.D04G008600.1,Gohir.A05G407000.1,Gohir.D05G042500.1,Gohir.D06G085300.1,Gohir.A10G057700.1,Gohir.A07G012700.1,Gohir.D10G059500.1,Gohir.A05G040800.1,Gohir.A05G031100.1,Gohir.D05G032500.1,Gohir.D07G012500.1,Gohir.A06G086000.1	1177	4510	1072	1916	3074	3919	3256	5336	732	1751	2304	3426	3134	5766	877	946	2862	3313	4793	3224	2708	3272	2462	2339	N	Down	0.0306466	N	Down	0.482757	N	Down	0.232702	N	Down	0.560222	Y	Down	8.84848e-14	N	Down	0.155367	N	Down	0.0156891	N
AT5G13070.1	bracteal	MSF1-like family protein	Gohir.D05G071300.1,Gohir.A05G068300.1	1985	1100	810	742	1199	1033	1334	1013	605	785	1222	1463	960	1302	785	854	1544	1245	985	512	596	499	687	504	N	Up	0.113846	N	Up	0.798105	N	Up	0.563012	N	Up	0.565228	Y	Down	0.0312045	N	Down	0.470889	N	Down	0.255513	N
AT5G13180.1	bracteal	NAC domain containing protein 83	Gohir.A05G335500.1,Gohir.D11G040800.1,Gohir.D10G081500.1,Gohir.A04G101400.1,Gohir.D04G074400.1,Gohir.D10G080600.1,Gohir.A07G231300.1,Gohir.D07G238500.1,Gohir.D02G173700.1,Gohir.A11G037500.1,Gohir.A03G150800.1,Gohir.A10G070500.1,Gohir.D04G140500.1,Gohir.A03G150700.1	159	454	1129	1788	1656	2654	1008	944	941	1685	1663	1260	560	624	1225	1890	1619	1097	2113	1126	1958	1718	3349	4339	N	Down	0.00952478	N	Down	0.108711	N	Down	0.0216918	N	Up	0.870237	Y	Down	0.000600425	N	Up	0.264877	N	Down	0.716203	Y
AT5G13810.1	bracteal	Glutaredoxin family protein	Gohir.A10G183500.1,Gohir.A05G281400.1,Gohir.D10G190500.1,Gohir.D04G014700.1,Gohir.A05G401100.1,Gohir.A05G281400.2	1407	921	1221	806	927	768	1355	1076	640	460	1590	1073	898	1376	619	636	1601	1227	725	570	350	274	680	658	N	Up	0.245494	N	Up	0.152698	N	Up	0.370975	N	Up	0.640848	Y	Up	0.00756498	N	Up	0.163259	N	Down	0.112637	N
AT5G14290.1	bracteal	Mitochondrial ribosomal protein L37	Gohir.D04G079400.2,Gohir.D04G079400.1	534	209	190	180	218	180	234	258	105	168	183	143	114	178	142	190	183	152	319	114	158	83	108	121	N	Up	0.0142395	N	Up	0.873222	N	Up	0.419424	N	Down	0.842166	Y	Down	0.00356971	N	Up	0.424714	N	Down	0.536438	N
AT5G14450.1	bracteal	GDSL-like Lipase/Acylhydrolase superfamily protein	Gohir.D02G157700.1,Gohir.A10G102000.1,Gohir.D02G157600.1,Gohir.A07G224100.1,Gohir.D04G055000.1,Gohir.D10G086100.1,Gohir.D07G231400.1,Gohir.A10G101900.1,Gohir.D10G086200.1,Gohir.A05G247500.1,Gohir.A05G359200.1,Gohir.A03G133300.1	603	880	173	362	359	418	605	714	286	468	341	431	579	958	306	304	316	412	1350	1247	301	383	225	140	N	Down	0.347183	N	Down	0.0176966	N	Down	0.510837	N	Down	0.687168	Y	Down	0.000169216	N	Down	0.534192	N	Down	0.071143	N
AT5G14910.1	bracteal	Heavy metal transport/detoxification superfamily protein	Gohir.D07G225400.1,Gohir.A07G218300.1,Gohir.A07G218300.2	411	782	414	470	825	653	773	1161	127	261	221	408	523	848	146	162	185	429	1093	2293	191	379	179	224	N	Down	0.211566	N	Down	0.805793	N	Up	0.268846	N	Down	0.658613	Y	Down	1.61905e-05	N	Down	0.0285933	N	Down	0.183558	N
AT5G15265.1	bracteal	transmembrane protein	Gohir.A11G070300.1,Gohir.A10G100200.1	46	138	178	39	88	39	833	563	194	67	527	67	519	293	133	94	144	31	322	335	40	57	71	63	N	Down	0.288467	Y	Up	0.00028085	N	Up	0.0101318	N	Up	0.491978	Y	Up	0.00476537	N	Up	0.017943	N	Up	0.364487	N
AT5G15310.1	bracteal	myb domain protein 16	Gohir.D10G111200.1,Gohir.D04G191100.1,Gohir.A10G154700.1,Gohir.D04G047200.1,Gohir.A04G146700.1,Gohir.A04G146700.2,Gohir.A12G163800.1,Gohir.A05G368200.1	46	469	32	155	30	223	155	113	40	94	41	51	187	152	45	54	31	47	367	406	58	95	47	28	Y	Down	4.63742e-07	Y	Down	1.47133e-05	Y	Down	4.28757e-12	N	Up	0.509619	Y	Down	4.20972e-05	N	Down	0.6159	N	Up	0.591766	N
AT5G15802.1	bracteal	chaperone	Gohir.A07G179900.1,Gohir.D07G186800.1	787	1060	881	701	1311	1054	1176	1921	211	478	623	1103	967	1688	300	335	888	1292	1075	1102	309	627	354	439	N	Down	0.459096	N	Up	0.75562	N	Up	0.298291	N	Down	0.625084	Y	Down	1.68526e-06	N	Down	0.108032	N	Down	0.0358194	N
AT5G16360.1	bracteal	NC domain-containing protein-like protein	Gohir.A08G216700.1,Gohir.A08G216400.1,Gohir.A08G216500.1,Gohir.D08G233600.1,Gohir.D08G233500.1,Gohir.D08G232800.1,Gohir.D08G232900.1	280	988	253	837	355	988	2554	2364	1149	1671	6993	3921	1266	2411	1388	1067	3961	1523	1268	1220	690	703	811	1032	Y	Down	0.00238897	N	Down	0.0653366	Y	Down	0.000622532	N	Up	0.845447	Y	Down	0.0010086	N	Up	0.121055	N	Down	0.0135572	N
AT5G16710.1	bracteal	dehydroascorbate reductase 1	Gohir.D07G083700.1,Gohir.A07G078600.1	174	182	127	175	253	231	246	254	121	188	181	279	152	289	127	141	150	268	378	530	228	316	143	156	N	Down	0.897947	N	Down	0.318895	N	Up	0.693879	N	Down	0.942209	Y	Down	0.0119398	N	Down	0.137556	N	Down	0.064813	N
AT5G18100.1	bracteal	copper/zinc superoxide dismutase 3	Gohir.D11G245400.1,Gohir.A11G234400.1,Gohir.A11G234400.2,Gohir.A11G234400.3	699	722	266	598	421	628	361	447	276	446	494	582	388	515	319	348	532	737	572	798	442	648	463	384	N	Down	0.927869	N	Down	0.00712356	N	Down	0.0659908	N	Down	0.610038	Y	Down	0.00129525	N	Down	0.534068	N	Down	0.505722	N
AT5G18660.1	bracteal	NAD(P)-binding Rossmann-fold superfamily protein	Gohir.A05G357100.1,Gohir.D10G166900.1	81	165	124	163	270	154	197	219	86	176	120	216	176	305	95	116	60	199	323	681	130	246	113	161	N	Down	0.101153	N	Down	0.448811	N	Up	0.0196633	N	Down	0.814322	Y	Down	1.72599e-05	N	Down	0.0572592	N	Down	0.10506	N
AT5G18790.1	bracteal	Ribosomal protein L33 family protein	Gohir.D10G164900.1,Gohir.A10G103500.1,Gohir.A09G232900.1,Gohir.D09G234000.1	4296	3133	2866	2009	3130	2306	2955	2378	1085	1687	1855	2480	2652	3733	1509	1775	3094	2203	3106	1447	1462	1404	997	957	N	Up	0.443498	N	Up	0.314606	N	Up	0.213337	N	Up	0.683238	Y	Down	0.000113318	N	Down	0.347212	N	Down	0.177231	N
AT5G19650.1	bracteal	ovate family protein 8	Gohir.D07G005800.1,Gohir.A05G259800.1,Gohir.D06G061200.1,Gohir.A07G006200.1,Gohir.D05G024800.1,Gohir.A05G023300.1	151	144	205	223	250	220	158	88	119	58	275	44	45	91	137	241	214	43	93	34	62	37	83	27	N	Up	0.917871	N	Down	0.787242	N	Up	0.582841	N	Up	0.2268	Y	Up	0.00011048	Y	Up	4.03744e-08	N	Down	0.167957	Y
AT5G19770.1	bracteal	tubulin alpha-3	Gohir.D11G314800.1,Gohir.D11G080600.1,Gohir.A06G108400.1,Gohir.D13G102800.1,Gohir.A11G076100.1,Gohir.A13G210300.1,Gohir.A13G099400.1,Gohir.A11G299900.1,Gohir.D06G110500.1,Gohir.A11G234300.1,Gohir.D11G245300.1,Gohir.D13G214300.1	2655	5092	2494	3342	3989	3645	4617	4682	2691	4198	3354	4050	4945	6315	2570	3048	3415	4393	6886	8904	3760	4880	3500	4243	N	Down	0.0804076	N	Down	0.303426	N	Up	0.656117	N	Down	0.972635	Y	Down	5.70406e-05	N	Down	0.436334	N	Down	0.352584	N
AT5G20160.1	bracteal	Ribosomal protein L7Ae/L30e/S12e/Gadd45 family protein	Gohir.D08G259600.1,Gohir.A08G238900.1	4546	3159	2536	2414	2664	2162	3607	2875	1116	1567	2508	2795	3655	4058	1319	1619	2686	2770	4266	2721	1377	1142	1101	1051	N	Up	0.57063	N	Up	0.907174	N	Up	0.400365	N	Up	0.738567	Y	Down	0.00302777	N	Down	0.794839	N	Down	0.677375	N
AT5G20190.1	bracteal	Tetratricopeptide repeat (TPR)-like superfamily protein	Gohir.D06G054100.1,Gohir.D13G205300.1,Gohir.A13G199800.1,Gohir.A05G015600.1,Gohir.A06G055100.2,Gohir.A06G055100.3,Gohir.A06G055100.1,Gohir.D05G016700.1	2357	2794	3946	3997	7858	5428	2647	3584	2203	3628	3849	5006	1593	2665	4215	4352	3591	5719	2036	1748	2483	3096	3051	1917	N	Down	0.6409	N	Down	0.96963	N	Up	0.0673283	N	Down	0.445296	Y	Down	0.0149159	N	Down	0.27806	N	Down	0.0809396	N
AT5G20500.1	bracteal	Glutaredoxin family protein	Gohir.D08G091300.1,Gohir.D08G091300.2,Gohir.A08G081900.1,Gohir.A08G081900.2	4608	3509	2949	2038	2971	2409	3578	3982	856	1320	1887	2313	3692	4445	927	1265	2236	2128	3269	1903	1302	1336	923	996	N	Up	0.610776	N	Up	0.546917	N	Up	0.303341	N	Down	0.898961	Y	Down	0.000563772	N	Down	0.721158	N	Down	0.459784	N
AT5G20820.1	bracteal	SAUR-like auxin-responsive protein family	Gohir.D06G079100.1,Gohir.A07G017000.1,Gohir.A13G189300.1,Gohir.D05G037300.1,Gohir.D07G016800.1,Gohir.A06G079500.1,Gohir.A05G035800.1,Gohir.D13G196300.1	1552	2131	1800	1748	2184	2634	342	515	107	282	122	76	150	660	120	431	87	82	917	811	729	871	153	343	N	Down	0.611753	N	Up	0.91858	N	Down	0.590752	N	Down	0.331226	Y	Down	3.24469e-09	N	Up	0.514368	N	Down	0.00421875	Y
AT5G23280.1	bracteal	TCP family transcription factor	Gohir.A12G133100.1,Gohir.D12G136600.1,Gohir.A01G175500.1,Gohir.A03G165900.1,Gohir.D13G060500.1,Gohir.A13G061400.1,Gohir.D02G189100.1	287	1615	680	1540	1150	2165	1615	2346	764	1778	1024	1500	1503	2186	1070	1337	736	1471	1561	2743	749	1748	930	1284	Y	Down	2.26164e-05	N	Down	0.00633148	Y	Down	0.00230238	N	Down	0.350521	Y	Down	4.33653e-13	N	Down	0.126164	N	Down	0.148715	N
AT5G23860.1	bracteal	tubulin beta 8	Gohir.D02G104000.1,Gohir.A03G078000.1,Gohir.A05G110900.1,Gohir.D03G152000.2,Gohir.D08G199800.1,Gohir.D03G151900.1,Gohir.A13G225600.1,Gohir.A03G015900.2,Gohir.D05G092100.1,Gohir.D03G119800.1	1114	2219	961	1366	2220	1988	3714	3279	1840	2466	1881	2292	3746	3558	1873	1968	1844	2180	5758	4782	2984	3193	2488	2534	N	Down	0.0671511	N	Down	0.223381	N	Up	0.59018	N	Up	0.753919	Y	Down	0.00890275	N	Down	0.420153	N	Up	0.839116	N
AT5G23860.2	bracteal	tubulin beta 8	Gohir.A05G091200.1,Gohir.D05G111300.1,Gohir.A08G181100.1,Gohir.A03G047400.1,Gohir.A06G128600.1,Gohir.D09G158200.1,Gohir.A03G015900.1,Gohir.A09G162600.1,Gohir.A03G016000.1,Gohir.D03G152000.1,Gohir.D09G042600.1	2717	6233	1628	2678	4564	4418	6541	6636	2389	3731	3012	4455	6099	7625	2386	2919	3051	3699	8293	8256	3868	4561	2224	2658	N	Down	0.0274556	N	Down	0.0827308	N	Up	0.872628	N	Down	0.970979	Y	Down	5.94994e-05	N	Down	0.230264	N	Down	0.369451	N
AT5G24020.1	bracteal	septum site-determining protein (MIND)	Gohir.A08G098000.1,Gohir.D08G109600.1	153	88	70	87	101	91	134	124	52	90	65	111	63	108	63	98	62	92	116	221	47	128	78	107	N	Up	0.194189	N	Down	0.543682	N	Up	0.726813	N	Up	0.872382	Y	Down	0.00590539	N	Down	0.126	N	Down	0.238651	Y
AT5G24660.1	bracteal	response to low sulfur 2	Gohir.A08G106800.1,Gohir.D08G117900.1,Gohir.A08G106600.1	589	1184	1287	1653	4473	2539	2557	2086	665	1312	4516	2506	1627	2124	731	797	4042	3150	2929	1052	4988	2078	3376	2004	N	Down	0.0665421	N	Down	0.760493	N	Up	0.0160471	N	Up	0.67772	Y	Down	0.0145946	N	Up	0.0165369	N	Down	0.34537	N
AT5G24690.1	bracteal	plant/protein, putative (DUF3411)	Gohir.A12G032100.1,Gohir.D12G040200.1,Gohir.D12G040200.2,Gohir.A03G211300.1,Gohir.D02G232900.1	454	655	438	505	573	792	455	513	270	390	546	763	368	583	336	372	554	659	481	769	208	383	602	563	N	Down	0.336044	N	Down	0.626896	N	Down	0.130605	N	Down	0.776202	Y	Down	0.00567431	N	Down	0.196981	N	Down	0.118831	N
AT5G26330.1	bracteal	Cupredoxin superfamily protein	Gohir.D08G075400.1,Gohir.D11G128300.1,Gohir.A01G169600.1,Gohir.D01G160700.1,Gohir.D01G160700.3,Gohir.D01G160700.2,Gohir.D01G160700.4,Gohir.D08G075300.1,Gohir.A10G115000.2,Gohir.A10G115000.1,Gohir.D10G151900.2,Gohir.D10G151900.1,Gohir.D10G151900.3,Gohir.D10G151900.5,Gohir.D10G151900.4,Gohir.D10G151800.1,Gohir.A09G214500.1,Gohir.D09G217000.1,Gohir.A11G123000.1,Gohir.A10G114900.1	103	280	90	299	145	272	1372	779	412	207	580	163	1324	982	228	338	240	145	663	1109	441	885	146	144	N	Down	0.0146301	Y	Down	0.000709219	N	Down	0.00930828	N	Up	0.163062	Y	Up	4.48595e-07	Y	Up	7.20208e-06	N	Up	0.40484	N
AT5G26594.1	bracteal	response regulator 24	Gohir.D07G208400.1,Gohir.A08G192900.1,Gohir.A07G202200.1,Gohir.D08G210900.1,Gohir.D08G116200.1,Gohir.A07G202200.2	0	25	15	25	79	47	166	94	149	66	795	479	65	134	99	57	902	276	31	24	36	15	13	0	N	Down	4.78316e-05	N	Down	0.407107	N	Up	0.272565	N	Up	0.241549	Y	Up	5.75039e-05	N	Up	0.153131	N	Down	0.172718	Y
AT5G28000.1	bracteal	Polyketide cyclase/dehydrase and lipid transport superfamily protein	Gohir.D04G148700.1,Gohir.A04G109400.1	178	898	164	771	634	1792	7188	6381	438	825	3987	3404	3581	4572	600	821	2135	1770	616	470	455	736	338	269	Y	Down	8.6872e-05	N	Down	0.0705809	N	Down	0.0132249	N	Up	0.904654	Y	Down	0.000345419	N	Up	0.574222	N	Down	0.330814	N
AT5G28650.1	bracteal	WRKY DNA-binding protein 74	Gohir.A08G215900.1,Gohir.D08G232500.1,Gohir.A11G249600.1,Gohir.D11G260200.1	81	61	92	136	150	125	195	111	75	157	346	271	42	133	124	207	159	184	87	72	22	48	96	106	N	Up	0.533305	N	Down	0.255789	N	Up	0.543067	N	Up	0.235847	Y	Down	2.67628e-05	N	Up	0.491348	N	Down	0.0146229	Y
AT5G28750.1	bracteal	Bacterial sec-independent translocation protein mttA/Hcf106	Gohir.A13G170100.1,Gohir.D13G175500.1	648	841	648	621	812	692	806	811	224	432	448	622	488	794	284	315	472	590	938	1536	343	583	344	401	N	Down	0.674848	N	Up	0.905482	N	Up	0.451708	N	Down	0.990903	Y	Down	1.00989e-06	N	Down	0.325026	N	Down	0.085677	N
AT5G32450.1	bracteal	RNA binding (RRM/RBD/RNP motifs) family protein	Gohir.D11G244100.1,Gohir.A11G232900.2,Gohir.A11G232900.1	470	1569	266	665	551	808	840	1105	241	354	431	695	721	1133	221	269	468	446	863	938	397	596	356	367	N	Down	0.0361804	N	Down	0.0271745	N	Down	0.073674	N	Down	0.589077	Y	Down	0.0047779	N	Down	0.118014	N	Down	0.0974178	N
AT5G35550.1	bracteal	Duplicated homeodomain-like superfamily protein	Gohir.D07G019900.1,Gohir.D07G019800.1,Gohir.A05G140400.1,Gohir.A07G020200.1,Gohir.D06G074700.1,Gohir.A06G075700.1,Gohir.D07G014400.1,Gohir.A07G020000.1,Gohir.A07G014700.1	139	807	229	523	627	701	575	519	231	787	293	333	235	419	344	797	164	362	198	330	116	213	73	117	Y	Down	2.59799e-05	N	Down	0.00645286	N	Down	0.602614	N	Up	0.804955	Y	Down	1.54829e-06	N	Down	0.650837	N	Down	0.281838	Y
AT5G36110.1	bracteal	cytochrome P450, family 716, subfamily A, polypeptide 1	Gohir.D13G120800.1,Gohir.D05G116200.1,Gohir.A13G118700.1,Gohir.D08G025500.1,Gohir.D06G186200.1,Gohir.D10G013700.1,Gohir.A06G179200.1,Gohir.D01G066000.1,Gohir.D13G122500.1,Gohir.A08G014900.1,Gohir.A05G115800.1,Gohir.A10G005500.1,Gohir.A13G094700.1,Gohir.D10G005500.1,Gohir.A01G078900.1	785	312	270	181	328	95	258	405	232	364	484	483	179	287	330	494	416	414	209	48	141	31	110	67	N	Up	0.0139686	N	Up	0.200077	Y	Up	5.22985e-07	N	Down	0.292915	Y	Down	0.000916078	N	Up	0.99585	N	Down	0.163196	Y
AT5G38610.1	bracteal	Plant invertase/pectin methylesterase inhibitor superfamily protein	Gohir.A09G197900.1,Gohir.D09G192500.1	95	571	40	116	108	202	225	310	15	46	19	93	453	359	21	17	72	138	418	548	75	108	92	60	N	Down	0.00772074	N	Down	0.144715	N	Down	0.122654	N	Down	0.68255	N	Down	0.0088311	Y	Down	0.00118878	N	Up	0.457036	N
AT5G39210.1	bracteal	chlororespiratory reduction 7	Gohir.A09G009400.1,Gohir.D09G008500.1	166	229	105	127	205	128	147	143	63	103	171	153	189	250	60	83	146	179	180	221	162	130	85	102	N	Down	0.430977	N	Down	0.687786	N	Up	0.0579755	N	Up	0.952507	Y	Down	0.010566	N	Up	0.765629	N	Down	0.417655	N
AT5G39950.1	bracteal	thioredoxin 2	Gohir.A05G320800.1,Gohir.D05G323000.1,Gohir.D04G050400.1,Gohir.D09G020200.1,Gohir.A05G364400.1,Gohir.A09G020700.1	6870	8373	7365	7882	9670	9729	12535	13063	5189	7544	19468	14248	10342	13900	7275	9746	17667	10515	9658	4969	5772	5012	4267	3830	N	Down	0.586189	N	Down	0.860568	N	Down	0.974935	N	Down	0.943134	Y	Down	0.000623297	N	Up	0.194928	N	Down	0.231676	N
AT5G40150.1	bracteal	Peroxidase superfamily protein	Gohir.D07G225000.1,Gohir.A07G217900.1	49	212	39	93	96	95	312	261	84	142	167	168	162	233	100	175	72	106	559	486	381	237	48	31	Y	Down	0.00486095	N	Down	0.0190097	N	Up	0.966814	N	Up	0.678949	Y	Down	0.0126603	N	Down	0.985816	N	Down	0.307894	N
AT5G43700.1	bracteal	AUX/IAA transcriptional regulator family protein	Gohir.A11G248300.1,Gohir.A07G208900.1,Gohir.A08G062000.1,Gohir.A10G114300.1,Gohir.A02G035200.1,Gohir.A09G222300.1,Gohir.D09G224400.1,Gohir.D08G071000.2,Gohir.D02G042000.1,Gohir.A13G170000.1,Gohir.D13G175400.1,Gohir.D11G258700.1,Gohir.D10G152600.1,Gohir.D08G071000.1,Gohir.D07G214800.1	6022	19391	3265	13636	4603	13182	5196	6771	2413	4196	4124	4243	2855	8254	2716	2831	3949	3650	9423	9058	6204	9372	6587	6664	Y	Down	0.00550244	Y	Down	5.15285e-06	Y	Down	3.19823e-07	N	Down	0.502583	Y	Down	6.34656e-07	N	Down	0.905617	N	Down	0.00279867	N
AT5G43940.1	bracteal	GroES-like zinc-binding dehydrogenase family protein	Gohir.A07G203300.2,Gohir.A07G203300.1,Gohir.D07G159600.1,Gohir.D07G209500.1,Gohir.D07G209500.3,Gohir.D07G209500.2,Gohir.A07G153400.1	1119	1768	984	1410	2317	2171	1804	2401	1431	2425	2701	3533	1519	2711	1803	1648	2600	3688	1803	1561	1503	1557	2194	1664	N	Down	0.220336	N	Down	0.212598	N	Up	0.75002	N	Down	0.473448	Y	Down	3.02578e-06	N	Down	0.271437	N	Down	0.024978	N
AT5G47060.1	bracteal	hypothetical protein (DUF581)	Gohir.D03G169200.1,Gohir.D08G181500.1,Gohir.A09G197700.1,Gohir.A08G186800.1,Gohir.A08G161500.1,Gohir.A03G003200.1,Gohir.D12G214300.1,Gohir.D09G192300.1,Gohir.A12G211800.1	1718	1668	1829	2952	1315	1428	2093	2154	920	1633	1883	1783	1135	1427	1323	2285	1337	1691	1323	895	863	1035	1241	1223	N	Up	0.937662	N	Down	0.335018	N	Down	0.83444	N	Down	0.961052	Y	Down	6.5795e-07	N	Up	0.861403	N	Down	0.389188	Y
AT5G47730.1	bracteal	Sec14p-like phosphatidylinositol transfer family protein	Gohir.A06G157100.2,Gohir.A06G157100.1	34	185	45	84	168	127	291	250	99	154	229	199	253	357	124	104	191	225	190	122	93	88	57	29	Y	Down	0.000665046	N	Down	0.092973	N	Up	0.263662	N	Up	0.725927	Y	Down	0.0072153	N	Up	0.669108	N	Down	0.279081	N
AT5G47770.1	bracteal	farnesyl diphosphate synthase 1	Gohir.A01G093600.1,Gohir.D05G180000.1,Gohir.D01G078100.1,Gohir.A05G176600.1,Gohir.A05G176600.2	1711	1642	649	681	658	817	1549	1133	564	980	988	889	996	1457	637	695	984	766	2454	1640	687	819	646	788	N	Up	0.936094	N	Down	0.863597	N	Down	0.304739	N	Up	0.437399	Y	Down	0.00567872	N	Up	0.689026	N	Down	0.153335	N
AT5G47920.1	bracteal	transcription elongation factor	Gohir.D09G002400.1,Gohir.A09G002600.1,Gohir.A03G073400.1,Gohir.D12G146700.1,Gohir.D03G099900.1,Gohir.A12G141800.1	168	351	331	434	241	296	380	285	105	199	160	140	239	276	202	437	87	89	264	249	45	120	21	31	N	Down	0.158182	N	Down	0.362872	N	Down	0.533881	N	Up	0.504844	Y	Down	6.05826e-05	N	Up	0.814234	N	Down	0.669508	Y
AT5G48300.1	bracteal	ADP glucose pyrophosphorylase 1	Gohir.A07G194100.1,Gohir.A07G194100.2,Gohir.D07G169100.1,Gohir.D07G200200.1,Gohir.D07G200200.2,Gohir.A11G146800.1,Gohir.D11G153500.1,Gohir.A07G162500.1	918	1530	365	689	790	701	972	1309	463	790	705	972	651	1247	581	853	611	1030	881	980	687	852	404	421	N	Down	0.172114	N	Down	0.0321534	N	Up	0.571677	N	Down	0.461362	Y	Down	0.00163091	N	Down	0.24073	N	Down	0.0171077	Y
AT5G49230.1	bracteal	Drought-responsive family protein	Gohir.D09G236800.2,Gohir.A09G236000.1,Gohir.D09G236800.1	1114	1644	1014	1140	1902	1943	1166	1469	701	965	1060	1255	623	1641	952	867	1211	1209	839	768	402	573	570	343	N	Down	0.295084	N	Down	0.822492	N	Down	0.917119	N	Down	0.640582	Y	Down	0.00689975	N	Down	0.499846	Y	Down	0.000364164	N
AT5G49525.1	bracteal	transmembrane protein	Gohir.A11G274300.1,Gohir.D09G065600.1,Gohir.D10G180800.1,Gohir.D11G284500.1,Gohir.A10G174300.1	1361	2200	1475	1334	2079	2139	898	1173	507	832	1294	1754	1093	1997	931	794	2360	1921	1402	1101	1268	996	770	685	N	Down	0.289484	N	Up	0.859657	N	Down	0.901975	N	Down	0.509941	Y	Down	0.0143122	N	Down	0.631416	N	Down	0.034781	N
AT5G49800.1	bracteal	Polyketide cyclase/dehydrase and lipid transport superfamily protein	Gohir.A10G157500.1,Gohir.A10G157500.2,Gohir.A10G157500.3,Gohir.A10G157500.4,Gohir.D05G163000.1,Gohir.A05G160300.1,Gohir.D10G083200.2,Gohir.D10G083200.1	464	659	111	163	246	204	427	639	102	236	197	377	271	570	121	304	218	318	277	238	244	242	76	86	N	Down	0.357412	N	Down	0.243774	N	Up	0.581016	N	Down	0.333942	Y	Down	9.75636e-08	N	Down	0.0220509	N	Down	0.0143819	Y
AT5G52190.1	bracteal	Sugar isomerase (SIS) family protein	Gohir.D12G260100.1,Gohir.A12G258900.1	99	149	90	118	143	172	198	190	152	246	285	302	228	179	181	165	158	293	219	329	125	246	194	234	N	Down	0.337558	N	Down	0.509616	N	Down	0.451774	N	Up	0.927711	Y	Down	0.00116279	N	Down	0.833001	N	Up	0.496814	N
AT5G53045.1	bracteal	transcription factor	Gohir.D09G179800.1,Gohir.A09G184900.2,Gohir.A09G184900.1	3630	3626	1704	1562	2458	2570	4341	4418	733	973	2375	3043	5071	5500	899	908	3266	2666	4001	3213	1237	1049	965	825	N	Up	0.998931	N	Up	0.873243	N	Down	0.855124	N	Down	0.98144	Y	Down	0.0165418	N	Down	0.684354	N	Down	0.74529	N
AT5G53190.1	bracteal	Nodulin MtN3 family protein	Gohir.A12G251500.1,Gohir.A12G251500.2,Gohir.D09G159100.1,Gohir.A09G163600.1,Gohir.D12G252300.1,Gohir.A11G298000.1	5	11	5	45	5	29	200	113	89	148	681	476	49	130	20	35	240	296	230	88	144	202	177	118	N	Down	0.428583	N	Down	0.0125116	N	Down	0.0234061	N	Up	0.273527	Y	Down	0.0027278	N	Up	0.172177	N	Down	0.0353051	N
AT5G53486.4	bracteal	transmembrane protein	Gohir.A03G051600.1,Gohir.D03G115600.1	2111	20	5180	713	2374	189	6415	16003	299	1248	2738	8848	7167	17763	416	1572	1731	7767	374	362	140	575	110	189	Y	Up	1.06029e-11	Y	Up	0.000385473	Y	Up	5.81406e-06	N	Down	0.411883	Y	Down	0	N	Down	0.24796	Y	Down	0.000296469	Y
AT5G53550.2	bracteal	YELLOW STRIPE like 3	Gohir.A03G051300.1,Gohir.D09G181200.2	3	1	12	16	10	6	22	45	20	109	96	160	2	25	17	24	73	221	45	26	99	131	113	144	N	Up	1	N	Down	0.659618	N	Up	0.547504	N	Down	0.299606	Y	Down	5.56222e-14	N	Down	0.166808	N	Down	0.0327129	N
AT5G53880.1	bracteal	hypothetical protein	Gohir.A01G062400.1,Gohir.D01G048900.1	31473	37434	15511	14287	38679	12715	36606	33413	10364	13592	16222	14611	29293	33228	11738	12832	20307	14550	26806	16612	27216	9661	5438	3058	N	Down	0.747218	N	Up	0.922697	Y	Up	6.32332e-08	N	Up	0.893065	Y	Down	0.0321763	N	Up	0.803467	N	Down	0.60769	N
AT5G53940.1	bracteal	Yippee family putative zinc-binding protein	Gohir.A01G061300.2,Gohir.A01G061300.3,Gohir.D05G348000.1,Gohir.A01G061300.1,Gohir.A04G035400.1,Gohir.D01G047900.1	1049	1197	1464	1105	1392	1231	1301	1126	665	891	1487	1293	696	1126	897	1246	1393	1174	1293	654	953	712	812	605	N	Down	0.717335	N	Up	0.359711	N	Up	0.608236	N	Up	0.763088	Y	Down	0.0141613	N	Up	0.576869	N	Down	0.0787531	Y
AT5G54940.2	bracteal	Translation initiation factor SUI1 family protein	Gohir.A01G079800.1	5702	6874	8476	7689	11795	11105	8243	5807	4376	8148	22934	20606	3985	7997	5291	7789	18895	15213	10649	3639	6615	4659	7002	9759	N	Down	0.779299	N	Up	0.77796	N	Up	0.837296	N	Up	0.423694	Y	Down	1.54436e-08	N	Up	0.655885	N	Down	0.00560725	Y
AT5G55710.1	bracteal	TIC 20-v-like protein	Gohir.D13G136400.1,Gohir.A13G133100.2,Gohir.A13G133100.1	231	406	161	452	371	429	246	498	220	313	510	544	323	518	234	239	536	642	514	804	345	411	319	371	N	Down	0.154281	Y	Down	0.000843766	N	Down	0.514958	N	Down	0.100926	Y	Down	0.0121715	N	Down	0.806938	N	Down	0.240567	N
AT5G56970.1	bracteal	cytokinin oxidase 3	Gohir.A07G011800.1,Gohir.D06G071500.1,Gohir.D13G198500.1,Gohir.D07G011600.1,Gohir.A13G193200.1,Gohir.A06G073000.1,Gohir.D13G198900.1	1818	512	905	358	209	56	78	59	16	117	43	46	62	26	123	496	68	40	27	6	18	35	3	15	Y	Up	0.000532707	N	Up	0.0126546	N	Up	0.0850948	N	Up	0.620803	Y	Down	4.48125e-11	N	Down	0.897523	N	Up	0.155171	Y
AT5G56980.1	bracteal	cotton fiber protein	Gohir.A13G193300.1,Gohir.D07G011400.1,Gohir.A07G011600.1	22	96	231	144	312	205	447	477	281	482	561	321	364	441	370	428	475	423	734	303	777	373	618	450	Y	Down	0.00522244	N	Up	0.137716	N	Up	0.199745	N	Down	0.879103	Y	Down	3.46545e-05	N	Up	0.038291	N	Down	0.532085	N
AT5G57860.1	bracteal	Ubiquitin-like superfamily protein	Gohir.A08G236100.1,Gohir.D08G256600.1	2636	2136	1692	1039	1748	1135	2117	2214	1263	810	1588	1115	1356	1860	1158	1030	1415	1022	1948	821	1467	593	549	436	N	Up	0.641554	N	Up	0.326565	N	Up	0.0981033	N	Down	0.950496	Y	Up	0.000136149	N	Up	0.394735	N	Down	0.264168	N
AT5G58375.1	bracteal	Methyltransferase-related protein	Gohir.D03G144900.1,Gohir.A03G023700.4,Gohir.A03G023700.2,Gohir.A03G023700.3,Gohir.A03G023700.1,Gohir.D03G144900.2	247	499	410	435	929	818	638	487	363	497	699	822	781	668	421	479	543	739	737	768	360	547	389	591	N	Down	0.0752793	N	Down	0.89124	N	Up	0.542937	N	Up	0.517371	Y	Down	0.014352	N	Down	0.626263	N	Up	0.578432	N
AT5G58420.1	bracteal	Ribosomal protein S4 (RPS4A) family protein	Gohir.D01G219200.1,Gohir.D04G103700.5,Gohir.D04G103700.4,Gohir.D04G103700.1,Gohir.D04G103700.3,Gohir.D04G134900.1,Gohir.1Z084800.1,Gohir.A09G167100.1,Gohir.D04G103700.6,Gohir.D04G103700.2,Gohir.D09G163000.1,Gohir.A01G229300.1,Gohir.A06G088800.1,Gohir.D09G212000.1,Gohir.D10G123900.1,Gohir.A10G143200.1	11448	6155	6379	5903	6972	6775	7290	5442	4504	6360	5154	6877	6606	7624	5274	6521	6156	6368	8929	7586	3688	4933	4396	4937	N	Up	0.0953493	N	Up	0.784234	N	Up	0.887711	N	Up	0.459615	Y	Down	0.00163839	N	Down	0.233492	N	Down	0.564777	N
AT5G59770.1	bracteal	Protein-tyrosine phosphatase-like, PTPLA	Gohir.A03G038600.2,Gohir.A03G038600.1,Gohir.D03G129800.1	631	813	328	352	599	524	625	669	227	326	470	545	586	1209	262	211	545	601	571	648	233	212	283	208	N	Down	0.623648	N	Down	0.871672	N	Up	0.535539	N	Down	0.901164	Y	Down	0.00920348	N	Down	0.656295	N	Down	0.00843525	N
AT5G59850.1	bracteal	Ribosomal protein S8 family protein	Gohir.A03G039000.3,Gohir.A03G039000.1,Gohir.A03G039000.2,Gohir.A01G130400.1,Gohir.A01G130400.2,Gohir.A05G097600.1	8659	7210	4069	3963	4514	5780	7561	7699	1568	2084	6039	7490	9215	10761	1949	1973	8683	7043	6633	5059	2729	2423	2660	1934	N	Up	0.762235	N	Up	0.957236	N	Down	0.221753	N	Down	0.978822	Y	Down	0.0114166	N	Down	0.64802	N	Down	0.530517	N
AT5G61290.1	bracteal	Flavin-binding monooxygenase family protein	Gohir.A12G180200.1,Gohir.D12G182900.1	11	43	117	41	422	163	124	528	48	334	105	562	22	506	163	163	93	670	56	64	33	38	15	4	N	Down	0.0352411	N	Up	0.237844	Y	Up	4.7114e-05	N	Down	0.00971621	Y	Down	7.4148e-06	Y	Down	8.54937e-09	Y	Down	0.000292028	N
AT5G61640.1	bracteal	peptidemethionine sulfoxide reductase 1	Gohir.D07G059200.1,Gohir.A07G054800.1,Gohir.D07G059100.1	371	334	319	473	767	658	544	555	295	617	683	473	609	935	281	324	631	644	691	398	717	571	614	693	N	Up	0.785459	N	Down	0.298456	N	Up	0.476474	N	Down	0.958043	Y	Down	8.59382e-09	N	Up	0.229906	N	Down	0.122593	N
AT5G62200.1	bracteal	Embryo-specific protein 3, (ATS3)	Gohir.A12G263400.1,Gohir.D05G126700.1,Gohir.A05G125700.1	1523	2819	2017	2055	2798	2380	3874	3690	923	1841	1526	2002	3535	5184	1247	1431	2038	2323	4298	2934	1231	1435	584	676	N	Down	0.329834	N	Down	0.967157	N	Up	0.427353	N	Up	0.937718	Y	Down	2.26196e-09	N	Down	0.583276	N	Down	0.127473	N
AT5G64480.1	bracteal	hypothetical protein	Gohir.D12G040700.1,Gohir.A12G031600.1	121	171	108	104	149	137	91	121	52	108	118	182	96	170	62	72	38	191	146	178	72	136	95	160	N	Down	0.433477	N	Up	0.918965	N	Up	0.775293	N	Down	0.620873	Y	Down	0.000166086	N	Down	0.170691	N	Down	0.233856	N
AT5G64816.1	bracteal	thionin-like protein	Gohir.D11G231900.3,Gohir.A10G084200.1,Gohir.A10G084200.2,Gohir.D10G104600.1,Gohir.D11G231900.2,Gohir.D11G231900.4	1253	1421	983	801	1258	1100	1730	1588	456	605	1346	1568	1431	2109	621	603	1453	1411	1426	938	707	563	526	413	N	Down	0.821561	N	Up	0.730051	N	Up	0.517571	N	Up	0.907337	Y	Down	0.0227805	N	Down	0.64936	N	Down	0.135692	N
AT5G66460.1	bracteal	Glycosyl hydrolase superfamily protein	Gohir.A11G106300.1,Gohir.D05G195600.1,Gohir.D11G189400.1,Gohir.A11G182800.1,Gohir.A05G192400.1	983	820	859	703	449	613	1079	1833	596	891	615	558	642	1392	509	1092	468	670	1160	758	472	925	320	210	N	Up	0.625702	N	Up	0.49211	N	Down	0.150917	N	Down	0.189832	Y	Down	0.000761015	N	Up	0.702987	N	Down	0.00459427	Y
AT5G67620.1	bracteal	DUF4228 domain protein	Gohir.D11G209300.1,Gohir.D03G029500.1,Gohir.D03G029500.2,Gohir.A11G214100.1,Gohir.A02G150900.1	1014	383	313	467	791	667	796	1133	169	315	334	301	290	694	224	295	274	278	400	516	171	336	80	99	N	Up	0.00844556	N	Down	0.180335	N	Up	0.421372	N	Down	0.486993	Y	Down	1.30177e-05	N	Up	0.701572	N	Down	0.00329311	N
ATCG00140.1	bracteal	ATP synthase subunit C family protein	Gohir.A05G085200.1,Gohir.D10G221800.1,Gohir.1Z063300.1,Gohir.D01G158000.1,Gohir.D10G154900.1,Gohir.A11G180500.1,Gohir.D01G031700.1,Gohir.D10G206400.1,Gohir.A13G095800.1,Gohir.D08G103700.1,Gohir.D10G139200.1,Gohir.D10G221700.1	159	378	322	330	178	545	184	278	57	157	346	754	944	589	53	69	456	1194	659	1917	297	623	246	228	N	Down	0.0329299	N	Down	0.963804	Y	Down	3.62757e-05	N	Down	0.357899	Y	Down	2.38461e-08	N	Down	0.144477	N	Up	0.17435	N
ATCG00490.1	bracteal	ribulose-bisphosphate carboxylase	Gohir.D07G185900.1,Gohir.A03G084800.1,Gohir.A09G101500.1,Gohir.D11G261000.1,Gohir.A11G145500.1,Gohir.A07G171400.1,Gohir.D03G077600.1,Gohir.D13G124000.1	156	398	221	294	266	790	353	535	32	51	547	1467	1182	1739	34	39	775	2743	1376	3595	577	1096	340	358	N	Down	0.118132	N	Down	0.55793	Y	Down	7.84769e-05	N	Down	0.607421	N	Down	0.12308	Y	Down	0.000125419	N	Down	0.142043	N
ATCG00550.1	bracteal	photosystem II reaction center protein J	Gohir.D08G126200.1,Gohir.D03G077000.1,Gohir.A03G084200.1,Gohir.A08G088600.1,Gohir.A04G059100.1,Gohir.A04G003900.1,Gohir.A07G165500.1,Gohir.A07G094400.1,Gohir.D10G212900.1,Gohir.D06G105400.1,Gohir.D11G226000.1,Gohir.D08G129400.1	85	215	92	97	31	400	716	731	41	41	169	713	497	1041	26	21	123	933	939	1500	154	216	62	77	N	Down	0.0311257	N	Down	0.908762	Y	Down	0.000135179	N	Down	0.986901	N	Equal	1	Y	Down	0.000120134	N	Down	0.0140946	N
ATCG00600.1	bracteal	PETG	Gohir.D02G168200.1,Gohir.D10G174500.1,Gohir.D03G076500.1,Gohir.A12G071400.1,Gohir.D08G129500.1,Gohir.D02G168000.1,Gohir.D08G229000.1,Gohir.A03G083800.1,Gohir.A07G166000.1,Gohir.D08G126600.1,Gohir.D05G260200.1,Gohir.A05G258400.1,Gohir.D09G077600.1,Gohir.A02G111800.1,Gohir.D02G149400.1,Gohir.A08G058700.1	52	41	29	12	52	93	18	79	6	6	87	0	75	180	0	0	52	116	148	322	0	74	29	70	N	Up	0.825189	N	Up	0.345042	N	Down	0.437018	N	Down	0.391248	N	Equal	1	Y	Up	4.62817e-05	N	Down	0.527592	N
ATCG01060.1	bracteal	iron-sulfur cluster binding%3Belectron carriers%3B4 iron, 4 sulfur cluster binding protein	Gohir.A09G046200.1,Gohir.D06G133600.1,Gohir.A02G134400.1	75	205	86	131	148	213	135	318	68	128	201	398	255	479	80	56	203	569	428	968	143	312	193	183	N	Down	0.022386	N	Down	0.212679	N	Down	0.133854	N	Down	0.253782	Y	Down	0.000490383	N	Down	0.0497058	N	Down	0.0417981	N
AT1G03820.1	bracteal and circumbracteal	E6-like protein	Gohir.A03G154600.1,Gohir.D02G177500.1	39	89	95	24	212	25	521	518	89	142	285	160	418	317	22	474	47	102	358	432	116	236	13	100	N	Down	0.0908484	Y	Up	0.000536618	Y	Up	2.8136e-08	N	Up	0.992597	Y	Down	0.00595413	N	Up	0.366511	N	Up	0.371326	Y
AT1G05810.1	bracteal and circumbracteal	Rab GTPase-like A5A protein	Gohir.A02G013300.1,Gohir.D02G014100.1,Gohir.D07G166600.1,Gohir.D10G130800.1,Gohir.A07G197200.1,Gohir.D07G203600.1	923	867	478	462	735	527	664	1161	448	1215	829	1802	566	1861	524	902	1165	1760	845	683	440	519	606	577	N	Up	0.868708	N	Up	0.908325	N	Up	0.1195	N	Down	0.172208	Y	Down	1.11022e-16	N	Down	0.0206001	Y	Down	1.28857e-05	Y
AT1G06475.1	bracteal and circumbracteal	transmembrane protein	Gohir.D11G163600.1,Gohir.A10G039300.1,Gohir.A05G149800.1,Gohir.D10G040100.1,Gohir.D06G205000.1,Gohir.A11G156500.1,Gohir.A06G197500.1,Gohir.D05G152400.1	693	1205	177	343	544	387	2848	1747	720	442	1062	1680	1955	2668	837	399	1008	1002	761	434	267	156	151	276	N	Down	0.403861	N	Down	0.198623	N	Up	0.269419	N	Up	0.472586	Y	Up	0.004087	N	Down	0.307402	N	Down	0.549823	Y
AT1G07650.2	bracteal and circumbracteal	Leucine-rich repeat transmembrane protein kinase	Gohir.D11G304500.1,Gohir.D09G003100.1,Gohir.D11G304300.1,Gohir.D11G304300.2,Gohir.A11G288600.1	262	1202	1014	1872	922	2121	867	1068	516	1765	1165	2128	940	1607	561	497	1156	3040	1304	808	1085	762	1343	1736	N	Down	0.0313997	N	Down	0.164361	Y	Down	0.000172373	N	Down	0.75417	Y	Down	3.5897e-06	N	Down	0.185434	N	Down	0.0439993	N
AT1G07770.1	bracteal and circumbracteal	ribosomal protein S15A	Gohir.A13G228600.1,Gohir.D13G234200.1,Gohir.D03G129400.1,Gohir.A07G095900.1,Gohir.D07G100300.1	14262	8222	7246	6207	7071	6218	7676	7538	2365	3535	4887	6088	8935	10197	2523	3542	5905	6050	10538	8171	3466	3820	1889	2195	N	Up	0.390144	N	Up	0.714561	N	Up	0.595796	N	Up	0.975962	Y	Down	0.00029624	N	Down	0.688966	N	Down	0.680658	Y
AT1G10480.1	bracteal and circumbracteal	zinc finger protein 5	Gohir.D02G166300.1	33	10	38	18	62	42	258	102	133	41	313	150	93	54	84	69	374	93	240	31	128	19	150	63	N	Up	0.08964	N	Up	0.300415	N	Up	0.242561	N	Up	0.112893	Y	Up	1.30144e-09	N	Up	0.0121523	N	Up	0.268633	N
AT1G10500.1	bracteal and circumbracteal	chloroplast-localized ISCA-like protein	Gohir.A10G084000.2,Gohir.A10G084000.1,Gohir.D10G104800.1	2000	2339	2656	2035	2806	2246	1604	1720	575	857	1400	1793	1296	2279	707	1022	1636	2055	1664	1809	1142	1433	1070	1331	N	Down	0.740052	N	Up	0.504012	N	Up	0.275904	N	Down	0.915888	Y	Down	0.0049602	N	Down	0.490823	N	Down	0.0302726	Y
AT1G10940.1	bracteal and circumbracteal	Protein kinase superfamily protein	Gohir.A10G155200.1,Gohir.D10G110600.1	316	252	51	85	77	66	563	160	193	69	238	98	326	365	145	64	182	82	506	340	208	142	227	121	N	Up	0.649529	N	Down	0.166059	N	Up	0.607049	N	Up	0.0044391	Y	Up	9.8803e-06	N	Up	0.00462631	N	Down	0.731786	Y
AT1G12663.1	bracteal and circumbracteal	thionin-like protein	Gohir.D09G083600.1,Gohir.A09G083700.1,Gohir.A09G083600.1,Gohir.D09G083500.1	1534	28	348	40	108	13	2997	213	33	16	59	33	4265	2091	26	403	126	28	871	113	141	82	10	20	Y	Up	0.000661459	Y	Up	4.82533e-10	N	Up	0.0256358	Y	Up	4.02015e-09	N	Up	0.0314316	N	Up	0.28615	N	Up	0.21953	Y
AT1G13245.1	bracteal and circumbracteal	ROTUNDIFOLIA like 17	Gohir.A12G170400.1,Gohir.D12G173600.1	6855	16941	2170	5866	4166	12970	8461	11055	3208	1794	6428	5753	7774	15741	2400	1078	11705	5741	8503	6619	4758	3619	4441	3688	N	Down	0.111338	N	Down	0.261241	Y	Down	3.85823e-08	N	Down	0.690197	Y	Up	0.000871726	N	Up	0.721842	N	Down	0.00466813	Y
AT1G14890.1	bracteal and circumbracteal	Plant invertase/pectin methylesterase inhibitor superfamily protein	Gohir.D01G142600.1,Gohir.A03G119300.1,Gohir.1Z043400.1,Gohir.D02G142700.1	134	286	169	54	147	31	555	357	109	284	203	213	377	274	39	543	90	334	142	98	25	28	16	9	N	Down	0.0647862	N	Up	0.0133938	N	Up	0.0110795	N	Up	0.294992	Y	Down	2.16066e-10	N	Down	0.879408	N	Up	0.316787	Y
AT1G15270.1	bracteal and circumbracteal	Translation machinery associated TMA7	Gohir.A09G082600.1,Gohir.D09G082500.2,Gohir.D09G082500.1	72612	70214	57949	40653	70016	44259	69776	80708	12581	18118	44590	36992	48632	57576	14971	21582	45981	37248	54964	28420	33128	18312	15139	11901	N	Up	0.945105	N	Up	0.591584	N	Up	0.0624417	N	Down	0.865972	Y	Down	0.000773328	N	Up	0.669525	N	Down	0.491274	Y
AT1G19330.2	bracteal and circumbracteal	histone deacetylase complex subunit	Gohir.A03G117100.1,Gohir.A06G011900.1,Gohir.D09G186400.2,Gohir.D05G199600.1,Gohir.D05G199600.2,Gohir.D09G186400.1,Gohir.A09G192100.1,Gohir.A09G192100.2,Gohir.A09G192100.3,Gohir.A05G196500.1,Gohir.A05G196500.2,Gohir.D06G009300.1,Gohir.D02G093900.1	422	1591	555	1255	1354	1720	2873	2498	880	1350	978	992	2416	3095	858	1174	859	1028	2046	2236	1124	1123	747	534	Y	Down	0.00080655	Y	Down	0.00547578	N	Down	0.246503	N	Up	0.724408	Y	Down	0.000219946	N	Down	0.948665	N	Down	0.329808	Y
AT1G23220.1	bracteal and circumbracteal	Dynein light chain type 1 family protein	Gohir.A01G149200.1,Gohir.D01G141500.1,Gohir.D07G045700.1,Gohir.D07G045700.2,Gohir.A07G041600.2,Gohir.A07G041600.1	106	151	151	79	106	94	231	252	76	138	153	137	236	228	59	104	149	130	354	181	83	117	67	36	N	Down	0.644709	N	Up	0.2347	N	Up	0.662344	N	Down	0.899057	Y	Down	0.000718505	N	Up	0.722039	N	Up	0.945532	Y
AT1G23965.1	bracteal and circumbracteal	transcription factor	Gohir.D05G320600.1,Gohir.A03G141200.1,Gohir.D02G164100.1,Gohir.A05G318400.1	5060	3675	364	749	205	662	3438	3712	518	272	1430	1540	2555	3221	368	182	2225	909	2651	658	1368	179	210	47	N	Up	0.574076	N	Down	0.0969887	Y	Down	2.50228e-05	N	Down	0.920225	Y	Up	0.000898089	N	Down	0.923829	N	Down	0.360667	Y
AT1G26355.1	bracteal and circumbracteal	SPIRAL1-like1	Gohir.D13G083000.1,Gohir.A03G104600.1,Gohir.D07G072200.1,Gohir.D13G083000.4,Gohir.D13G083000.3,Gohir.D13G083000.2,Gohir.A03G070800.1,Gohir.D03G097200.3,Gohir.D03G097200.2,Gohir.D03G097200.1,Gohir.D03G097200.4,Gohir.D02G129800.1,Gohir.A07G067600.1,Gohir.A13G083100.2,Gohir.A13G083100.1,Gohir.D03G097200.5	27463	33549	15358	13020	22017	16565	31155	31997	8320	11172	23696	26217	26821	39665	9499	12395	29646	24049	26836	16559	9947	11269	11082	8723	N	Down	0.611105	N	Up	0.714295	N	Up	0.157283	N	Down	0.963685	Y	Down	0.00666946	N	Down	0.74044	N	Down	0.112011	Y
AT1G29390.1	bracteal and circumbracteal	cold regulated 314 thylakoid membrane 2	Gohir.A09G078500.1,Gohir.D09G079000.1	615	1043	508	587	800	641	1384	1704	161	321	898	1201	989	1495	189	287	772	1020	834	612	206	197	206	173	N	Down	0.367974	N	Down	0.841516	N	Up	0.367743	N	Down	0.800324	Y	Down	0.00394639	N	Down	0.669614	N	Down	0.120517	Y
AT1G49410.1	bracteal and circumbracteal	translocase of the outer mitochondrial membrane 6	Gohir.A04G129300.2,Gohir.A04G129300.1,Gohir.A04G129200.1,Gohir.D04G174300.1,Gohir.D04G174400.1	13425	9940	9700	7084	8207	6680	10795	9385	2577	4007	5837	8226	10736	13220	3344	5000	8670	7264	9935	6445	3139	3274	2646	2670	N	Up	0.616086	N	Up	0.412956	N	Up	0.419232	N	Up	0.846638	Y	Down	6.77535e-05	N	Down	0.418076	N	Down	0.399673	Y
AT1G49500.1	bracteal and circumbracteal	transcription initiation factor TFIID subunit 1b-like protein	Gohir.D02G211700.1,Gohir.A03G190700.1,Gohir.D04G162600.1	850	2416	1972	2656	5391	4114	2498	4616	825	1861	3153	6058	1445	4766	1204	1028	4014	4630	1762	2411	2960	5343	2223	3071	N	Down	0.14364	N	Down	0.67253	N	Up	0.292254	N	Down	0.502476	Y	Down	0.0247524	N	Down	0.00756541	Y	Down	4.50179e-06	N
AT1G51400.1	bracteal and circumbracteal	Photosystem II 5 kD protein	Gohir.A08G143800.1,Gohir.D09G110500.1,Gohir.A09G113900.1,Gohir.D08G164800.1	374	2489	1936	2083	9008	5472	3445	5801	1508	3673	1741	3853	3189	7980	1402	1063	1735	4451	9379	20830	3839	15237	1489	3191	Y	Down	0.000157072	N	Down	0.917528	N	Up	0.0139217	N	Down	0.355246	Y	Down	3.85517e-11	N	Down	0.00255554	N	Down	0.0406887	Y
AT1G54630.1	bracteal and circumbracteal	acyl carrier protein 3	Gohir.A11G237500.1,Gohir.D11G247900.1,Gohir.A09G233100.1,Gohir.D09G234200.1,Gohir.D13G104400.1,Gohir.A13G100800.1	13564	10735	5539	5515	6178	5908	15967	10395	9035	6663	10920	9002	17928	15764	7728	5884	11864	9169	15234	10019	8829	5631	6008	4772	N	Up	0.514177	N	Up	0.987082	N	Up	0.8252	N	Up	0.277188	Y	Up	0.00518112	N	Up	0.425718	N	Up	0.601457	Y
AT1G58170.1	bracteal and circumbracteal	Disease resistance-responsive (dirigent-like protein) family protein	Gohir.A08G011900.1,Gohir.A13G012800.1,Gohir.A11G314700.1,Gohir.A11G280000.1,Gohir.D13G217600.1,Gohir.D13G014000.1,Gohir.D08G022400.1,Gohir.A11G314600.1,Gohir.A13G213800.1,Gohir.D11G331700.1	46	237	414	293	352	229	1319	743	331	1048	437	310	1141	983	318	647	449	218	2208	1059	698	430	83	294	N	Down	0.175009	N	Up	0.394521	N	Up	0.0559028	N	Up	0.311737	Y	Down	0.000826998	N	Up	0.514872	N	Up	0.580984	Y
AT1G60970.1	bracteal and circumbracteal	SNARE-like superfamily protein	Gohir.A06G198100.1,Gohir.D06G205500.1,Gohir.A09G078300.1,Gohir.A09G078300.2,Gohir.D09G078800.1,Gohir.D09G078800.2,Gohir.A08G149300.1,Gohir.D08G170300.1	5751	5274	3189	2716	3221	2667	3948	3833	1141	1581	2273	2781	3604	4593	1192	1716	2191	2447	5072	3411	1522	1706	1308	1413	N	Up	0.864982	N	Up	0.620136	N	Up	0.437296	N	Up	0.949778	Y	Down	0.00434394	N	Down	0.587787	N	Down	0.334866	Y
AT1G62360.1	bracteal and circumbracteal	KNOX/ELK homeobox transcription factor	Gohir.D06G157300.1,Gohir.D10G010600.1,Gohir.A10G011000.1,Gohir.A05G173100.1,Gohir.A06G151100.1,Gohir.D05G176100.1	12	0	8	1	39	0	671	296	449	298	993	174	213	134	90	272	215	35	2	0	0	4	0	4	N	Up	0.00272184	N	Up	0.102916	N	Up	6.31795e-05	N	Up	0.0532964	Y	Up	0.0018264	Y	Up	3.47612e-09	N	Up	0.212552	N
AT1G63220.1	bracteal and circumbracteal	Calcium-dependent lipid-binding (CaLB domain) family protein	Gohir.D08G198500.1,Gohir.A11G021600.1,Gohir.A08G179700.3,Gohir.A08G179700.2,Gohir.A08G179700.1,Gohir.D11G021300.1	535	464	138	114	222	119	1107	565	230	79	316	86	666	361	140	116	309	113	1613	895	836	647	381	238	N	Up	0.791912	N	Up	0.670014	N	Up	0.0120851	N	Up	0.351694	Y	Up	3.4457e-11	N	Up	0.0382464	N	Up	0.0368945	N
AT1G65450.1	bracteal and circumbracteal	HXXXD-type acyl-transferase family protein	Gohir.A08G227600.1	196	894	56	454	126	639	579	621	237	435	513	416	645	605	300	138	741	451	332	185	425	425	598	381	N	Down	0.0124843	Y	Down	2.69311e-09	Y	Down	5.39002e-12	N	Down	0.865556	Y	Down	0.00151163	N	Up	0.432956	N	Up	0.819979	Y
AT1G66240.1	bracteal and circumbracteal	homolog of anti-oxidant 1	Gohir.A01G129800.1,Gohir.A05G398400.1,Gohir.A10G198300.1,Gohir.D01G119100.1,Gohir.D04G017600.1,Gohir.D10G205400.1	19140	14249	28084	14220	21285	14095	22473	25332	6684	12816	37915	35294	14006	23454	9590	17209	35221	42303	17587	9465	18246	17364	12848	17081	N	Up	0.491073	N	Up	0.193535	N	Up	0.225079	N	Down	0.869048	Y	Down	2.73108e-09	N	Up	0.781986	N	Down	0.0371703	Y
AT1G74270.1	bracteal and circumbracteal	Ribosomal protein L35Ae family protein	Gohir.A01G224400.1,Gohir.D13G018000.2,Gohir.D06G170600.1,Gohir.D06G170600.2,Gohir.D01G213700.1	7209	3733	3321	2912	2891	2361	4048	4058	1319	1860	2038	2289	4139	4363	1485	1954	2000	2917	4315	3247	1404	1464	854	790	N	Up	0.294278	N	Up	0.782404	N	Up	0.454218	N	Down	0.996823	Y	Down	0.00241846	N	Down	0.796785	N	Down	0.834606	Y
AT1G75250.1	bracteal and circumbracteal	RAD-like 6	Gohir.D04G167100.1,Gohir.D01G004600.1,Gohir.D11G046900.1,Gohir.D11G046900.2,Gohir.D11G108400.1,Gohir.D11G108400.2,Gohir.D11G108800.1,Gohir.A05G259400.1,Gohir.A11G183500.1,Gohir.D11G046900.3,Gohir.D11G190000.1,Gohir.A01G115100.1,Gohir.A06G009900.1,Gohir.A10G095400.1,Gohir.A01G004800.1,Gohir.D05G261100.1,Gohir.A11G043400.1,Gohir.A05G193100.1,Gohir.D05G196300.1,Gohir.A08G121300.1,Gohir.A11G104000.1,…	24435	1579	8027	1391	3088	1392	17024	6555	2246	4609	7857	5307	9094	6860	2908	10843	8518	5309	2283	1600	840	1158	616	431	Y	Up	0.00234954	Y	Up	0.00523455	N	Up	0.0399999	N	Up	0.0172261	Y	Down	0.000880875	N	Up	0.105284	N	Up	0.409772	Y
AT1G75270.1	bracteal and circumbracteal	dehydroascorbate reductase 2	Gohir.A10G211200.1,Gohir.D10G219500.1,Gohir.A05G351200.1,Gohir.D04G061500.1	5686	6030	3965	5338	6437	7848	11822	8966	3516	4565	7034	5786	8268	8147	4084	6074	5681	5361	7804	6146	2446	3652	1290	1238	N	Down	0.870821	N	Down	0.295065	N	Down	0.325914	N	Up	0.483341	Y	Down	0.0176164	N	Up	0.419061	N	Up	0.95217	Y
AT1G78380.1	bracteal and circumbracteal	glutathione S-transferase TAU 19	Gohir.D07G183600.1,Gohir.D13G156700.1,Gohir.A04G047400.1,Gohir.A13G152300.1,Gohir.A13G152500.1,Gohir.D13G156800.1,Gohir.A07G176500.1,Gohir.D13G156900.1	14480	5429	18325	7624	14704	7056	8200	8295	2740	5133	5161	5486	5934	9440	3943	7739	6005	8284	7685	3405	4006	2490	1348	1485	N	Up	0.055454	Y	Up	0.00245154	N	Up	0.119387	N	Down	0.985518	Y	Down	0.000643799	N	Down	0.912207	N	Down	0.0623568	Y
AT1G78520.1	bracteal and circumbracteal	Carbohydrate-binding X8 domain superfamily protein	Gohir.A04G046100.1,Gohir.D01G036300.1,Gohir.D05G336500.1,Gohir.A06G197600.2,Gohir.A10G038500.1,Gohir.A01G045400.1	183	28	13	5	31	13	3563	948	699	40	1844	77	2901	1488	221	54	1234	26	2333	1044	603	74	197	38	N	Up	0.0211575	N	Up	0.26759	N	Up	0.303866	N	Up	0.113208	Y	Up	2.12839e-07	Y	Up	1.1948e-07	N	Up	0.177122	Y
AT1G80760.1	bracteal and circumbracteal	NOD26-like intrinsic protein 6%3B1	Gohir.D05G121000.1,Gohir.A05G120000.1	54	36	11	19	73	32	190	245	88	164	238	229	163	188	81	129	97	167	50	75	93	149	282	494	N	Up	0.493199	N	Down	0.323738	N	Up	0.0313516	N	Down	0.571178	Y	Down	0.000194872	N	Up	0.914721	N	Down	0.707266	Y
AT2G03440.1	bracteal and circumbracteal	nodulin-related protein 1	Gohir.D02G128200.1,Gohir.A03G103000.1	512	8237	734	13035	2148	13252	2679	14631	1072	8785	3102	17364	2259	11931	1955	2709	4097	16400	3471	5153	2293	3965	3589	2834	Y	Down	1.86178e-10	Y	Down	3.0133e-08	Y	Down	4.0117e-05	N	Down	0.072999	Y	Down	1.22125e-15	Y	Down	3.56449e-06	Y	Down	1.98038e-10	N
AT2G04240.1	bracteal and circumbracteal	RING/U-box superfamily protein	Gohir.A07G193300.2,Gohir.D01G080200.1,Gohir.D01G080300.1,Gohir.A07G163300.2,Gohir.A07G088100.1,Gohir.A01G096100.1,Gohir.D07G170300.1,Gohir.A01G096000.1,Gohir.A11G147900.1,Gohir.D11G154700.1	981	819	472	602	392	601	389	633	316	437	682	620	669	864	394	835	828	630	1025	606	827	780	627	689	N	Up	0.632631	N	Down	0.414731	N	Down	0.0497726	N	Down	0.244158	Y	Down	0.0125422	N	Up	0.799984	N	Down	0.446042	Y
AT2G05620.1	bracteal and circumbracteal	proton gradient regulation 5	Gohir.A09G227900.1,Gohir.A01G027000.1,Gohir.D09G228900.1,Gohir.D10G159300.1,Gohir.A01G025800.1,Gohir.A10G108500.1	4086	4427	8608	2577	4903	5855	5811	10117	635	1272	5093	14945	18502	15127	865	1314	18760	17776	4782	9467	3704	23105	1611	8403	N	Down	0.824465	N	Up	0.0302611	N	Down	0.620501	N	Down	0.572417	Y	Down	6.32289e-05	Y	Down	1.25843e-05	N	Up	0.580207	Y
AT2G06520.1	bracteal and circumbracteal	photosystem II subunit X	Gohir.A13G191900.1,Gohir.D13G197200.1,Gohir.A05G032800.1,Gohir.A13G191700.1,Gohir.1Z075900.1,Gohir.D13G197300.1,Gohir.D13G197100.1,Gohir.A13G191800.1,Gohir.D05G034200.1	504	4225	5285	3860	15805	10091	4348	6571	2024	3506	2978	4870	3932	11857	2249	1432	2461	5097	18574	36004	6250	18377	2491	4677	Y	Down	0.00473238	N	Up	0.718693	N	Up	0.026232	N	Down	0.533233	Y	Down	0.00515667	N	Down	0.0925649	N	Down	0.0106108	Y
AT2G16600.1	bracteal and circumbracteal	rotamase CYP 3	Gohir.A01G003400.1,Gohir.D01G156100.1,Gohir.A04G122800.1,Gohir.A01G164200.1,Gohir.D04G164800.1,Gohir.D12G033300.1,Gohir.D01G003100.1,Gohir.D04G164700.1	39187	51009	46178	46997	55753	58374	58478	57262	16505	40902	26228	38200	60993	85547	23013	40449	30610	39552	64699	42104	28999	39209	15456	20384	N	Down	0.537489	N	Down	0.95029	N	Down	0.81875	N	Up	0.959899	Y	Down	1.10294e-07	N	Down	0.420199	N	Down	0.168326	Y
AT2G19760.1	bracteal and circumbracteal	profilin 1	Gohir.A06G068300.1,Gohir.D06G066900.1,Gohir.A08G243600.1,Gohir.D08G264500.1	20061	16063	16263	11510	14888	12552	20807	20065	6377	8623	28496	20575	21756	25292	8055	12632	27619	19125	19257	14719	8837	8673	13165	11361	N	Up	0.666369	N	Up	0.331243	N	Up	0.422137	N	Up	0.955108	Y	Down	0.00564694	N	Up	0.37257	N	Down	0.54011	Y
AT2G21110.1	bracteal and circumbracteal	Disease resistance-responsive (dirigent-like protein) family protein	Gohir.A01G165000.1,Gohir.A04G008100.1,Gohir.A10G232200.1,Gohir.D05G379200.1,Gohir.D01G040700.1,Gohir.D05G379800.1,Gohir.A04G008500.1,Gohir.D04G164400.1,Gohir.A04G008200.1,Gohir.D01G037100.1,Gohir.A01G165100.1,Gohir.D01G156600.1,Gohir.A04G008400.1,Gohir.A01G046400.1,Gohir.A04G122300.1,Gohir.D05G379900.1,Gohir.D10G244800.1,Gohir.D04G167500.1,Gohir.A04G008000.1,Gohir.D05G380000.1,Gohir.A04G007800.1,…	1351	1142	426	421	370	225	297	334	97	343	249	142	703	769	166	524	269	164	1583	576	318	185	105	523	N	Up	0.650922	N	Up	0.98944	N	Up	0.0359484	N	Down	0.766495	Y	Down	0.0183272	N	Up	0.11005	N	Down	0.793879	Y
AT2G21180.1	bracteal and circumbracteal	transmembrane protein	Gohir.D01G155600.1,Gohir.A12G039500.1,Gohir.D12G032900.1	278	240	1173	526	1035	476	893	517	529	248	2418	1326	634	518	578	732	2507	1130	1438	509	883	347	677	254	N	Up	0.70932	N	Up	0.0412945	N	Up	0.0470606	N	Up	0.332534	Y	Up	2.58059e-05	N	Up	0.215145	N	Up	0.482385	N
AT2G22900.1	bracteal and circumbracteal	Galactosyl transferase GMA12/MNN10 family protein	Gohir.A11G213800.1,Gohir.D11G209600.1,Gohir.A12G077700.1,Gohir.A02G150500.1,Gohir.D03G029800.1,Gohir.D12G075900.2,Gohir.D12G075900.1,Gohir.A12G077700.2	435	495	96	223	185	237	426	639	136	389	255	338	300	505	110	268	144	371	492	490	207	227	90	76	N	Down	0.729198	N	Down	0.0102929	N	Down	0.300826	N	Down	0.330304	Y	Down	4.37817e-05	N	Down	0.342719	N	Down	0.0881263	Y
AT2G23540.1	bracteal and circumbracteal	GDSL-like Lipase/Acylhydrolase superfamily protein	Gohir.D10G179400.1,Gohir.D05G147000.1,Gohir.A10G093600.1,Gohir.A10G172900.1,Gohir.A06G195600.1,Gohir.A06G195500.1,Gohir.D10G094500.1,Gohir.D06G203200.1,Gohir.A09G234400.1,Gohir.D06G203100.1,Gohir.A12G068400.1	2093	12	39	4	21	6	4690	688	1591	27	2595	95	2702	1175	487	27	1473	60	628	66	199	7	58	12	Y	Up	1.35497e-08	N	Up	8.85347e-05	N	Up	0.0400524	N	Up	0.00112816	Y	Up	6.10321e-06	Y	Up	4.96819e-11	N	Up	0.123643	Y
AT2G27385.1	bracteal and circumbracteal	Pollen Ole e 1 allergen and extensin family protein	Gohir.D05G082600.1,Gohir.A05G079700.2,Gohir.A05G079700.1	583	7093	347	1773	1302	2545	20192	5218	5135	389	12375	1392	28516	20399	3623	599	14201	1314	9278	8966	4836	772	7950	142	Y	Down	0.00377677	Y	Down	0.000659543	Y	Down	0.00232555	N	Up	0.000900539	Y	Up	8.9172e-06	Y	Up	3.44169e-15	N	Up	0.538122	Y
AT2G27970.1	bracteal and circumbracteal	CDK-subunit 2	Gohir.D07G109300.2,Gohir.D07G109300.1,Gohir.A07G105200.1,Gohir.A07G105200.2,Gohir.A05G085800.2,Gohir.A05G085800.3,Gohir.A05G085800.1,Gohir.D05G087700.1	3155	4143	2306	2607	2634	2356	7247	5958	1397	1919	2306	2806	5486	5358	1453	2058	2974	3286	7503	5379	2064	2334	2514	2499	N	Down	0.456753	N	Down	0.666487	N	Up	0.583499	N	Up	0.77864	Y	Down	0.005184	N	Down	0.423559	N	Up	0.925182	Y
AT2G29570.1	bracteal and circumbracteal	proliferating cell nuclear antigen 2	Gohir.A03G048100.1,Gohir.D03G118900.1,Gohir.D13G230500.1,Gohir.A13G225400.1	164	173	134	103	163	169	959	632	177	311	198	204	1051	635	142	380	164	164	1640	1932	184	392	199	228	N	Down	0.891042	N	Up	0.56591	N	Down	0.88416	N	Up	0.544826	Y	Down	7.31159e-05	N	Down	0.915606	N	Up	0.0667808	Y
AT2G34770.1	bracteal and circumbracteal	fatty acid hydroxylase 1	Gohir.D02G107000.1,Gohir.D06G188900.1,Gohir.D06G188800.1,Gohir.A06G119800.1,Gohir.A06G182000.1,Gohir.D06G124700.1,Gohir.D06G124700.2,Gohir.A02G089900.4,Gohir.A02G089900.3,Gohir.A02G089900.2,Gohir.A02G089900.1	2055	3688	868	2190	1543	2983	2595	3686	929	3248	2570	4529	2885	4309	1052	1770	2811	4673	3179	2463	1583	2350	1654	2487	N	Down	0.116407	Y	Down	0.00149814	N	Down	0.00815261	N	Down	0.376779	Y	Down	0	N	Down	0.0585156	N	Down	0.112332	Y
AT2G37110.1	bracteal and circumbracteal	PLAC8 family protein	Gohir.D01G205100.1,Gohir.A01G216300.1,Gohir.D04G114800.1,Gohir.A11G324600.1,Gohir.A04G075700.1	1753	2534	2843	1906	2799	2326	2806	2668	1499	2108	3117	3776	2549	3617	1809	2629	3553	3529	3640	3083	2279	2605	2799	2896	N	Down	0.318896	N	Up	0.161722	N	Up	0.363453	N	Up	0.8993	Y	Down	0.00253717	N	Down	0.431122	N	Down	0.200663	Y
AT2G38140.1	bracteal and circumbracteal	plastid-specific ribosomal protein 4	Gohir.D01G216000.1,Gohir.A01G226400.1	935	1498	871	1035	1642	1267	1139	1476	318	697	723	1177	592	1537	497	517	772	1234	1443	3498	628	1063	434	556	N	Down	0.345157	N	Down	0.721186	N	Up	0.209837	N	Down	0.709116	Y	Down	2.84684e-08	N	Down	0.24246	Y	Down	0.000911254	N
AT2G42610.1	bracteal and circumbracteal	LIGHT-DEPENDENT SHORT HYPOCOTYLS-like protein (DUF640)	Gohir.A10G037100.1,Gohir.D11G230100.1,Gohir.A10G154200.1,Gohir.1Z055000.1,Gohir.A01G055200.2,Gohir.A11G158200.1	443	609	273	326	751	531	537	557	190	356	578	696	457	421	234	393	577	642	692	316	679	674	1034	750	N	Down	0.399607	N	Down	0.679373	N	Up	0.105786	N	Down	0.926261	Y	Down	5.91039e-06	N	Down	0.472161	N	Up	0.783478	Y
AT2G42830.1	bracteal and circumbracteal	K-box region and MADS-box transcription factor family protein	Gohir.A11G037000.2,Gohir.A11G037000.1,Gohir.D11G040300.1,Gohir.D11G040300.2	11	22	52	48	191	66	439	294	131	257	723	409	282	267	125	238	519	425	120	28	19	27	15	12	N	Down	0.34948	N	Up	0.881244	N	Up	0.00829014	N	Up	0.349479	Y	Down	0.00299202	N	Up	0.159761	N	Up	0.872844	Y
AT2G47400.1	bracteal and circumbracteal	CP12 domain-containing protein 1	Gohir.A07G128600.1	822	2293	1783	2096	2660	2615	1400	2543	764	1540	2136	3842	1378	3429	1155	1044	2731	5236	3411	3920	2611	3619	2514	2461	N	Down	0.00918615	N	Down	0.588434	N	Up	0.934235	N	Down	0.224166	Y	Down	4.06517e-08	N	Down	0.0524934	Y	Down	0.000446563	N
AT3G05858.1	bracteal and circumbracteal	hypothetical protein	Gohir.D02G065400.1,Gohir.A13G177800.1,Gohir.A09G242300.1,Gohir.D13G184400.1,Gohir.A02G059800.1,Gohir.A13G113800.1,Gohir.D09G243000.1,Gohir.D13G116800.1	387	8	166	18	199	44	1821	1932	235	575	1818	1068	828	1431	182	782	936	802	184	77	76	22	4	11	Y	Up	7.77156e-16	Y	Up	1.27362e-08	N	Up	0.0259479	N	Down	0.902235	Y	Down	1.1938e-11	N	Up	0.369165	N	Down	0.0415554	Y
AT3G06730.1	bracteal and circumbracteal	Thioredoxin z	Gohir.D10G193500.1,Gohir.A10G186600.1	482	629	248	551	293	305	343	429	93	230	252	427	340	532	102	155	216	419	498	1267	232	223	218	244	N	Down	0.626717	N	Down	0.0106379	N	Down	0.90715	N	Down	0.714853	Y	Down	1.02061e-08	N	Down	0.0819298	N	Down	0.222489	Y
AT3G09020.1	bracteal and circumbracteal	alpha 1,4-glycosyltransferase family protein	Gohir.D04G129600.1,Gohir.A04G089400.1,Gohir.A04G089300.1	1024	337	308	48	1068	86	782	1077	145	590	255	603	516	950	233	476	297	653	55	52	51	99	110	149	Y	Up	0.00273772	N	Up	0.106166	Y	Up	6.56427e-10	N	Down	0.433294	Y	Down	0	N	Down	0.0406107	N	Down	0.0824522	Y
AT3G11090.1	bracteal and circumbracteal	LOB domain-containing protein 21	Gohir.D13G015500.1,Gohir.A13G014300.1,Gohir.D10G251100.2,Gohir.A10G239200.1,Gohir.D10G251100.1	3819	3600	342	521	559	492	1068	1506	88	378	456	660	1555	2506	229	527	669	556	2176	1254	510	570	350	252	N	Up	0.895597	N	Down	0.206833	N	Up	0.561732	N	Down	0.41812	Y	Down	1.96954e-13	N	Down	0.452861	N	Down	0.0665317	Y
AT3G11591.1	bracteal and circumbracteal	bric-a-brac protein	Gohir.A04G010100.1,Gohir.A11G318300.1,Gohir.D05G377900.1,Gohir.A04G010100.2,Gohir.D11G337600.1	796	634	506	453	699	511	380	413	144	216	473	428	267	754	202	233	626	491	792	288	502	186	300	190	N	Up	0.684904	N	Up	0.842881	N	Up	0.38338	N	Down	0.903137	Y	Down	0.00746412	N	Up	0.850668	Y	Down	0.000501283	N
AT3G14280.1	bracteal and circumbracteal	LL-diaminopimelate aminotransferase	Gohir.A06G143500.1,Gohir.D09G075300.1,Gohir.D06G148800.1,Gohir.D06G148800.2,Gohir.A09G075600.1	2116	688	3714	1546	4788	1696	639	1443	229	500	1303	1173	508	1166	445	1151	895	1408	188	54	123	95	226	112	Y	Up	0.00201617	Y	Up	0.00277616	Y	Up	0.00029835	N	Down	0.398819	Y	Down	3.56665e-09	N	Up	0.828152	N	Down	0.00285439	Y
AT3G15540.1	bracteal and circumbracteal	indole-3-acetic acid inducible 19	Gohir.A06G187800.1,Gohir.A05G127200.1,Gohir.D05G128100.1,Gohir.D06G193900.1	704	557	117	151	123	116	1525	1983	137	326	503	449	932	1891	91	413	293	356	1149	1457	456	846	162	268	N	Up	0.52987	N	Down	0.516505	N	Up	0.893647	N	Down	0.582337	Y	Down	0.000913557	N	Up	0.774627	N	Down	0.0076508	Y
AT3G16120.1	bracteal and circumbracteal	Dynein light chain type 1 family protein	Gohir.A06G063600.1,Gohir.D06G095400.1,Gohir.D06G062300.1	911	1388	1515	1533	1765	1969	2226	1841	1328	765	4268	1654	1562	1692	1277	801	5047	1790	3978	819	3561	773	2214	1016	N	Down	0.340113	N	Down	0.98246	N	Down	0.677799	N	Up	0.800097	Y	Up	8.07521e-05	N	Up	0.0468003	N	Down	0.759305	Y
AT3G16150.1	bracteal and circumbracteal	N-terminal nucleophile aminohydrolases (Ntn hydrolases) superfamily protein	Gohir.A06G021400.1,Gohir.A06G021400.2,Gohir.A05G262200.1,Gohir.A05G206000.1,Gohir.A05G262100.1,Gohir.D05G209300.1,Gohir.D05G264400.1,Gohir.D02G090200.1	678	471	402	214	160	392	2133	1331	751	503	1827	488	915	629	353	1038	901	678	3009	1579	1526	549	1093	298	N	Up	0.341857	N	Up	0.0393764	N	Down	0.0338399	N	Up	0.239424	N	Up	0.199133	Y	Up	0.000223087	N	Up	0.177558	Y
AT3G22540.1	bracteal and circumbracteal	hypothetical protein (DUF1677)	Gohir.A09G216600.1,Gohir.D09G219000.1	764	2843	989	1676	713	1094	721	1429	68	244	579	845	303	1092	140	272	726	768	1238	744	633	449	312	309	N	Down	0.0356665	N	Down	0.371252	N	Down	0.0426129	N	Down	0.537307	Y	Down	1.48405e-09	N	Down	0.519836	Y	Down	0.000147267	Y
AT3G25040.1	bracteal and circumbracteal	endoplasmic reticulum retention defective 2B	Gohir.D07G164000.1,Gohir.A02G021500.1,Gohir.A07G157600.1,Gohir.D02G025700.1,Gohir.D02G028000.1,Gohir.D02G028000.2,Gohir.D02G028000.3,Gohir.A10G125700.1,Gohir.D10G140900.1	2945	1919	1487	1053	1171	1012	1979	1865	530	832	1017	935	1405	1932	517	727	900	1017	2110	1464	628	609	455	579	N	Up	0.410373	N	Up	0.374972	N	Up	0.604224	N	Up	0.93372	Y	Down	0.000206833	N	Up	0.840397	N	Down	0.222568	Y
AT3G25570.2	bracteal and circumbracteal	Adenosylmethionine decarboxylase family protein	Gohir.A13G095200.1	631	244	2247	568	1418	611	1762	824	985	464	2738	1143	1676	849	718	1487	1526	1003	1146	253	562	143	333	201	N	Up	0.0119983	Y	Up	3.81039e-06	N	Up	0.0149393	N	Up	0.0619667	Y	Up	2.35397e-06	Y	Up	0.000478215	N	Up	0.0359452	Y
AT3G29780.1	bracteal and circumbracteal	ralf-like 27	Gohir.A07G079700.1,Gohir.A07G079600.1,Gohir.A07G079500.1,Gohir.D07G085000.1,Gohir.D07G084900.1,Gohir.D07G084800.1	2561	16840	4513	23906	10117	38429	5762	10875	3580	10962	9839	20249	4056	12756	3726	2674	9706	17805	8538	7403	11030	12407	12272	13414	Y	Down	0.000576125	N	Down	0.101441	Y	Down	1.24482e-06	N	Down	0.33326	Y	Down	0	N	Down	0.00297326	N	Down	0.0127878	Y
AT3G44735.2	bracteal and circumbracteal	PHYTOSULFOKINE 3 PRECURSOR	Gohir.A01G209200.1,Gohir.A07G107300.1,Gohir.A09G093200.1,Gohir.D09G093000.2,Gohir.A01G209100.1,Gohir.D01G198200.1	1981	4073	10441	3579	17973	7890	11728	15070	1468	2119	9013	11396	11061	15310	1443	2938	9825	10333	7936	4150	7450	1413	4702	2347	N	Down	0.341356	N	Up	0.185318	N	Up	0.086105	N	Down	0.773543	Y	Down	0.00318901	N	Down	0.472479	N	Down	0.188479	Y
AT3G45070.1	bracteal and circumbracteal	P-loop containing nucleoside triphosphate hydrolases superfamily protein	Gohir.D11G008100.1,Gohir.D01G042300.1,Gohir.A06G169900.1,Gohir.A13G088000.1,Gohir.D06G177600.1,Gohir.D13G085100.1	73	377	23	119	25	152	138	72	68	36	215	65	122	123	26	42	108	27	506	598	540	546	169	110	Y	Down	0.000196876	Y	Down	0.00143349	Y	Down	3.20856e-06	N	Up	0.182562	N	Up	0.0043458	Y	Up	0.00162585	N	Down	0.978629	N
AT3G47370.3	bracteal and circumbracteal	Ribosomal protein S10p/S20e family protein	Gohir.D09G045800.2,Gohir.D11G006900.1,Gohir.D11G012000.1,Gohir.A09G044500.1,Gohir.A09G044500.3,Gohir.A09G044500.2,Gohir.A09G044500.4,Gohir.D09G173800.1	5507	2698	2826	2282	2349	2324	2949	2378	1287	1696	1911	2273	2852	3106	1434	1965	2284	2332	4095	3199	1323	1627	1386	1743	N	Up	0.138695	N	Up	0.452116	N	Up	0.961571	N	Up	0.674465	Y	Down	0.0153218	N	Down	0.48004	N	Down	0.736596	Y
AT3G48480.1	bracteal and circumbracteal	Cysteine proteinases superfamily protein	Gohir.D13G208100.1,Gohir.A07G051500.2,Gohir.D13G208100.3,Gohir.D13G208100.2,Gohir.D13G208100.4,Gohir.A07G051500.1,Gohir.A07G051500.3,Gohir.A07G051500.5,Gohir.A07G051500.4,Gohir.A07G051500.7,Gohir.A07G051500.6,Gohir.A13G202800.2,Gohir.D07G055900.2,Gohir.D07G055900.3,Gohir.D07G055900.1,Gohir.A13G202800.1	438	540	161	187	350	323	656	708	311	141	664	333	277	556	180	122	590	316	378	285	125	101	220	115	N	Down	0.716453	N	Down	0.736956	N	Up	0.721978	N	Down	0.915872	Y	Up	0.00330752	N	Up	0.0158814	N	Down	0.0220868	Y
AT3G48700.1	bracteal and circumbracteal	carboxyesterase 13	Gohir.D02G211500.1,Gohir.D02G211300.1,Gohir.A03G190400.1,Gohir.A03G190600.1,Gohir.D02G211100.1	109	286	194	268	155	279	169	175	94	174	137	146	188	203	81	206	106	124	335	303	116	148	109	158	N	Down	0.0219266	N	Down	0.304223	N	Down	0.013731	N	Down	0.934706	Y	Down	0.000161707	N	Down	0.84778	N	Down	0.813328	Y
AT3G50830.1	bracteal and circumbracteal	cold-regulated 413-plasma membrane 2	Gohir.A04G129400.1,Gohir.A04G129400.2,Gohir.D12G041800.1,Gohir.A11G044900.1,Gohir.D11G048400.1,Gohir.D04G174500.1,Gohir.A12G030600.2,Gohir.A12G030600.1,Gohir.D04G174500.2	1923	4334	1984	2709	1714	2505	2540	2958	747	1194	1608	1746	1920	4449	827	1196	1347	1812	3125	2949	1534	1974	1223	1196	N	Down	0.209763	N	Down	0.274683	N	Down	0.0646492	N	Down	0.790878	Y	Down	6.22733e-05	N	Down	0.842623	N	Down	0.00259929	Y
AT3G51670.1	bracteal and circumbracteal	SEC14 cytosolic factor family protein / phosphoglyceride transfer family protein	Gohir.D09G164200.1,Gohir.D01G220000.1,Gohir.A01G230100.1,Gohir.A09G168200.1	93	311	67	165	245	157	1062	905	148	324	250	319	996	949	120	525	173	289	798	729	135	114	59	70	N	Down	0.0210979	N	Down	0.00860621	N	Up	0.105277	N	Up	0.692335	Y	Down	6.85084e-06	N	Down	0.384632	N	Up	0.860032	Y
AT3G51895.1	bracteal and circumbracteal	sulfate transporter 3%3B1	Gohir.D10G150600.1,Gohir.A11G125200.1,Gohir.D12G003000.1,Gohir.A10G115900.1,Gohir.A12G003300.1,Gohir.D11G130400.1	32	136	1598	309	523	146	596	1243	159	613	323	784	485	1113	248	896	337	880	123	232	69	154	16	47	Y	Down	0.0028751	N	Up	0.00796459	Y	Up	5.11973e-08	N	Down	0.073649	Y	Down	2.85875e-09	Y	Down	0.0009059	N	Down	0.00295581	Y
AT3G53980.1	bracteal and circumbracteal	Bifunctional inhibitor/lipid-transfer protein/seed storage 2S albumin superfamily protein	Gohir.D09G156700.1	661	166	2544	774	2059	1120	2038	7620	179	417	1634	3103	2949	5454	498	1139	1731	2851	1622	739	409	1076	200	162	Y	Up	0.000306176	Y	Up	0.00225881	N	Up	0.304467	N	Down	0.301508	Y	Down	9.42304e-05	N	Down	0.361789	N	Down	0.100962	Y
AT3G53980.2	bracteal and circumbracteal	Bifunctional inhibitor/lipid-transfer protein/seed storage 2S albumin superfamily protein	Gohir.D11G347000.1,Gohir.A09G161000.1	124	97	487	290	873	634	425	1892	43	88	568	1020	435	1040	70	245	795	827	620	189	265	660	63	96	N	Up	0.578768	N	Up	0.357461	N	Up	0.478984	N	Down	0.28495	Y	Down	0.000703578	N	Down	0.295515	N	Down	0.033384	Y
AT3G55770.5	bracteal and circumbracteal	GATA type zinc finger transcription factor family protein	Gohir.A10G228700.1,Gohir.A10G228700.4,Gohir.A13G016700.1	532	719	332	469	496	447	499	582	228	377	274	334	456	639	212	294	286	230	698	1007	246	470	214	298	N	Down	0.447064	N	Down	0.246563	N	Up	0.633916	N	Down	0.711274	Y	Down	0.000215267	N	Down	0.476406	N	Down	0.243621	Y
AT3G57260.1	bracteal and circumbracteal	beta-1,3-glucanase 2	Gohir.A06G003300.1,Gohir.A06G003500.1	1	83	5	37	7	55	170	17	35	17	122	16	39	16	25	7	168	13	116	69	185	57	383	37	Y	Down	0.000132346	N	Down	0.000369624	N	Down	0.00621897	N	Up	0.0247817	N	Up	0.0558806	Y	Up	1.15291e-05	N	Up	0.54201	N
AT3G58780.1	bracteal and circumbracteal	K-box region and MADS-box transcription factor family protein	Gohir.A05G377900.2,Gohir.A05G377900.1,Gohir.D04G037800.2,Gohir.D04G037800.3,Gohir.D04G037800.4,Gohir.D04G037800.5,Gohir.D04G037800.1	238	82	136	49	345	71	1311	835	174	524	497	657	445	516	116	685	344	637	1	2	1	3	5	3	N	Up	0.0105111	Y	Up	0.00475279	Y	Up	0.000275584	N	Up	0.265632	Y	Down	4.97937e-07	N	Down	0.303918	N	Down	0.616884	Y
AT3G61850.1	bracteal and circumbracteal	Dof-type zinc finger DNA-binding family protein	Gohir.A12G248100.1,Gohir.D12G117000.1,Gohir.D12G248800.1,Gohir.A12G113500.1	212	299	258	165	193	180	279	201	84	136	313	376	127	228	111	271	268	247	62	57	29	42	89	44	N	Down	0.385987	N	Up	0.152142	N	Up	0.780564	N	Up	0.457267	Y	Down	0.0294122	N	Down	0.504253	N	Down	0.113319	Y
AT4G03140.1	bracteal and circumbracteal	NAD(P)-binding Rossmann-fold superfamily protein	Gohir.D08G080100.1,Gohir.A11G118300.1,Gohir.A08G071900.1,Gohir.D11G123200.1	491	459	120	132	155	169	714	346	400	285	802	318	450	567	325	254	773	311	317	155	246	94	152	74	N	Up	0.86082	N	Down	0.816234	N	Down	0.716663	N	Up	0.0852138	Y	Up	0.0139579	Y	Up	0.000520843	N	Down	0.602706	N
AT4G03270.1	bracteal and circumbracteal	Cyclin D6%3B1	Gohir.A10G019300.1,Gohir.D04G146400.1,Gohir.A03G161100.1,Gohir.D02G184400.1,Gohir.A12G135900.1,Gohir.A05G166600.1,Gohir.A13G057600.1,Gohir.D05G169600.1,Gohir.D10G020200.1,Gohir.D12G139900.1,Gohir.D12G139900.2,Gohir.D06G127200.1,Gohir.A06G122700.1,Gohir.D13G064500.1,Gohir.A04G106400.1	72	256	134	191	49	107	423	266	108	94	150	43	290	303	80	129	95	23	445	599	80	122	74	54	N	Down	0.0190108	N	Down	0.274636	N	Down	0.0122391	N	Up	0.275426	N	Up	0.348598	Y	Up	0.000685136	N	Down	0.866403	Y
AT4G12520.1	bracteal and circumbracteal	Bifunctional inhibitor/lipid-transfer protein/seed storage 2S albumin superfamily protein	Gohir.A11G025800.1,Gohir.D10G197600.1,Gohir.D12G221700.1,Gohir.D08G189900.1,Gohir.D08G190000.1,Gohir.A12G219500.1	61	1107	38	433	113	485	2623	2045	261	209	498	114	2576	1476	183	626	747	145	678	635	190	378	36	30	Y	Down	0.000285499	Y	Down	0.0012614	N	Down	0.00887639	N	Up	0.532281	N	Up	0.116967	Y	Up	9.65358e-05	N	Up	0.031323	Y
AT4G12970.1	bracteal and circumbracteal	stomagen	Gohir.A07G159700.1,Gohir.A11G141800.1,Gohir.D07G166700.1,Gohir.D11G148100.1,Gohir.D11G148100.2,Gohir.D07G203400.1	5795	8297	200	1844	200	344	1372	13482	159	1167	376	2393	2975	10665	418	244	910	1717	333	1065	101	68	7	7	N	Down	0.584565	Y	Down	0.000434817	N	Down	0.256636	N	Down	0.126508	Y	Down	6.2626e-07	N	Down	0.0899336	Y	Down	6.45151e-07	Y
AT4G13850.1	bracteal and circumbracteal	glycine-rich RNA-binding protein 2	Gohir.A02G019400.1,Gohir.A02G019400.2,Gohir.D10G138200.1,Gohir.A10G127800.1,Gohir.D02G022700.1,Gohir.D02G022700.3,Gohir.D02G022700.2	3180	2376	1604	2391	1428	1921	1602	1475	913	1414	1902	2523	1763	2246	1012	1451	2044	2648	2052	2168	1499	1508	1367	1422	N	Up	0.464664	N	Down	0.163429	N	Down	0.149966	N	Up	0.836709	Y	Down	0.00250293	N	Down	0.456425	N	Down	0.597894	Y
AT4G14010.1	bracteal and circumbracteal	ralf-like 32	Gohir.A09G207300.1,Gohir.A10G129100.1,Gohir.D10G137100.1,Gohir.D09G200900.1	207	1870	124	364	283	389	1561	2905	83	273	232	219	1937	3326	84	203	102	156	822	341	41	108	8	7	N	Down	0.0154046	N	Down	0.0629811	N	Down	0.637475	N	Down	0.555107	Y	Down	3.99219e-06	N	Up	0.937246	N	Down	0.0345419	Y
AT4G15790.1	bracteal and circumbracteal	uveal autoantigen with coiled-coil/ankyrin	Gohir.A10G163700.1,Gohir.A10G163700.2,Gohir.A09G239500.3,Gohir.A09G239500.1,Gohir.D10G170100.1,Gohir.D09G240400.1,Gohir.A09G239500.2	355	950	183	357	262	313	666	799	105	168	421	449	554	624	102	159	315	361	1204	732	435	427	356	303	N	Down	0.112841	N	Down	0.0300531	N	Down	0.435704	N	Down	0.789186	Y	Down	0.00372095	N	Down	0.814266	N	Down	0.677402	Y
AT4G16146.1	bracteal and circumbracteal	cAMP-regulated phosphoprotein 19-related protein	Gohir.A10G170300.2,Gohir.D10G177300.1,Gohir.A10G170300.1	276	487	154	289	651	481	588	1114	216	637	367	418	489	1230	143	349	235	539	551	636	212	472	82	60	N	Down	0.228713	N	Down	0.307047	N	Up	0.160511	N	Down	0.12018	Y	Down	0.000929167	N	Down	0.838071	Y	Down	0.000902877	Y
AT4G16400.1	bracteal and circumbracteal	transmembrane protein	Gohir.A06G156300.1,Gohir.D06G162600.1	98	49	95	67	113	109	833	343	621	191	2394	658	373	244	330	250	2203	507	500	68	468	81	177	142	N	Up	0.151559	N	Up	0.319163	N	Up	0.910783	N	Up	0.220878	Y	Up	0	Y	Up	3.86917e-05	N	Up	0.18094	N
AT4G24780.1	bracteal and circumbracteal	Pectin lyase-like superfamily protein	Gohir.D03G102800.1,Gohir.A03G063500.1	379	3356	81	285	64	138	161	376	75	228	127	217	147	294	21	691	27	144	83	192	50	130	5	70	Y	Down	1.58832e-05	N	Down	0.0278871	N	Down	0.127546	N	Down	0.0578966	Y	Down	1.76947e-09	N	Down	0.428085	N	Down	0.12819	Y
AT4G25830.1	bracteal and circumbracteal	Uncharacterized protein family (UPF0497)	Gohir.D05G006100.1,Gohir.A05G005300.1	136	695	82	283	89	468	500	227	76	123	89	367	569	639	50	67	160	665	1018	322	262	205	196	80	N	Down	0.037002	Y	Down	0.000159868	Y	Down	1.33181e-11	N	Up	0.122743	N	Down	0.238988	Y	Down	3.20414e-06	N	Down	0.71096	N
AT4G27270.1	bracteal and circumbracteal	Quinone reductase family protein	Gohir.A10G017900.1,Gohir.D10G018200.1,Gohir.D01G058300.1,Gohir.D05G363500.1,Gohir.A01G071400.1,Gohir.A04G024000.1,Gohir.A04G024000.2	6616	2726	4747	2447	1731	1106	1842	1876	649	983	1143	1082	2068	1988	758	2383	1026	905	3330	2778	1451	2391	906	1680	N	Up	0.0169644	N	Up	0.0205188	N	Up	0.188248	N	Down	0.971715	Y	Down	0.00279865	N	Up	0.859541	N	Up	0.879628	Y
AT4G29080.1	bracteal and circumbracteal	phytochrome-associated protein 2	Gohir.D03G060400.1,Gohir.A05G025100.1,Gohir.A05G025100.2,Gohir.D05G026600.2,Gohir.D05G026600.1,Gohir.D05G132200.1,Gohir.D10G069200.1,Gohir.A05G127700.1,Gohir.A02G119500.1,Gohir.A02G119500.2,Gohir.D10G068500.1,Gohir.A05G025100.3	652	847	545	672	1520	927	3050	3666	854	2181	2030	2954	2462	4367	1391	2256	1755	2591	1852	2011	865	1857	1293	2003	N	Down	0.478152	N	Down	0.569519	N	Up	0.0179507	N	Down	0.642046	Y	Down	5.55112e-16	N	Down	0.12603	N	Down	0.0240846	Y
AT4G30410.1	bracteal and circumbracteal	sequence-specific DNA binding transcription factor	Gohir.D08G097200.1	872	339	92	60	265	83	488	310	160	102	351	172	385	459	147	92	323	168	325	167	163	88	121	61	N	Up	0.0362805	N	Up	0.227154	Y	Up	4.94729e-06	N	Up	0.28647	Y	Up	0.0059697	N	Up	0.0457391	N	Down	0.555256	Y
AT4G32280.1	bracteal and circumbracteal	indole-3-acetic acid inducible 29	Gohir.A07G037300.1,Gohir.A06G054100.1,Gohir.D07G041500.2,Gohir.D07G041500.1,Gohir.A05G014900.1,Gohir.D05G016100.1,Gohir.A05G053500.1,Gohir.D05G057500.1	387	650	62	403	35	196	502	306	246	86	414	262	402	278	141	89	248	217	625	605	356	411	225	242	N	Down	0.172948	Y	Down	0.00112381	Y	Down	5.83639e-06	N	Up	0.242223	Y	Up	4.30437e-07	N	Up	0.0962511	N	Up	0.239683	Y
AT4G33640.1	bracteal and circumbracteal	costars family protein	Gohir.D13G049300.1,Gohir.A13G050500.1	9259	12858	3495	3139	6620	4467	6589	11327	1349	3519	3595	6534	3657	9712	1414	1619	4327	6108	6888	5043	4873	3759	1638	1807	N	Down	0.547582	N	Up	0.890133	N	Up	0.0531357	N	Down	0.554869	Y	Down	0	N	Down	0.154251	Y	Down	0.00011568	N
AT4G34200.1	bracteal and circumbracteal	D-3-phosphoglycerate dehydrogenase	Gohir.A06G021600.1,Gohir.D04G161100.1,Gohir.D12G022800.1,Gohir.A13G043500.1,Gohir.A04G119500.1,Gohir.A12G022400.1,Gohir.D13G042000.1	245	233	81	134	124	155	466	408	177	331	200	188	413	323	133	300	152	224	480	335	196	252	166	306	N	Up	0.898877	N	Down	0.129784	N	Down	0.370411	N	Up	0.753845	Y	Down	8.8089e-06	N	Up	0.839952	N	Up	0.437279	Y
AT4G34750.1	bracteal and circumbracteal	SAUR-like auxin-responsive protein family	Gohir.A12G040600.1,Gohir.D12G031800.1	609	23	59	14	49	9	212	115	144	88	542	230	142	141	132	133	390	146	79	27	39	35	89	74	Y	Up	1.27946e-06	N	Up	0.00159137	N	Up	0.00672705	N	Up	0.192216	Y	Up	0.01371	N	Up	0.00998137	N	Up	0.985244	N
AT4G35320.1	bracteal and circumbracteal	hypothetical protein	Gohir.D12G013600.1,Gohir.A03G170500.1,Gohir.D02G193600.1	401	1192	109	259	207	315	437	744	161	319	247	445	481	714	181	284	274	297	788	932	296	470	110	140	N	Down	0.0504091	N	Down	0.0301204	N	Down	0.198303	N	Down	0.200905	Y	Down	0.0158127	N	Down	0.205892	N	Down	0.170542	Y
AT4G38260.1	bracteal and circumbracteal	transport/golgi organization-like protein (DUF833)	Gohir.A01G104500.1,Gohir.D05G179500.1,Gohir.D04G152600.1,Gohir.D01G089600.1,Gohir.D01G089500.1,Gohir.D01G089700.1,Gohir.A01G104400.1	559	479	244	282	363	276	2026	471	681	268	923	230	887	715	402	243	681	256	1027	392	762	324	464	225	N	Up	0.711567	N	Down	0.639217	N	Up	0.227061	N	Up	0.0106932	N	Up	0.0498727	Y	Up	3.14304e-07	N	Up	0.623756	Y
AT4G38840.1	bracteal and circumbracteal	SAUR-like auxin-responsive protein family	Gohir.A03G200800.1,Gohir.A03G201000.1,Gohir.A13G098100.1,Gohir.D02G221500.1,Gohir.D02G222500.1,Gohir.D02G221600.1,Gohir.1Z054000.1,Gohir.A03G200200.1,Gohir.A03G201300.1,Gohir.A03G200400.1,Gohir.D02G221400.1,Gohir.A03G200300.1,Gohir.A03G201500.1,Gohir.D13G094000.1,Gohir.A03G200100.1,Gohir.A03G201400.1,Gohir.D02G221900.1,Gohir.D02G222200.1,Gohir.D02G223000.1,Gohir.D02G222300.1,Gohir.D02G221800.1,Go…	1162	13133	1522	7939	2157	8852	1215	2754	182	504	493	1746	667	4891	136	310	396	1553	4498	6997	4231	5791	1000	2749	Y	Down	0.00491852	N	Down	0.0181483	Y	Down	1.74408e-11	N	Down	0.0424053	Y	Down	1.8141e-13	N	Down	0.00344539	Y	Down	0.000464984	Y
AT4G39730.1	bracteal and circumbracteal	Lipase/lipooxygenase, PLAT/LH2 family protein	Gohir.D12G096200.1,Gohir.A12G197500.1,Gohir.D12G200000.1	3106	838	2201	1768	2625	1076	1493	1415	333	687	772	832	1088	2035	643	1276	1266	1077	686	149	328	136	276	82	Y	Up	0.000300748	N	Up	0.554149	Y	Up	0.00154568	N	Up	0.89228	Y	Down	0.00189353	N	Down	0.872038	N	Down	0.0172507	Y
AT5G02380.1	bracteal and circumbracteal	metallothionein 2B	Gohir.A04G082400.1,Gohir.D04G121400.1,Gohir.A11G326800.1	519946	506045	325620	355350	471496	395523	459015	762110	58626	247693	538979	752292	410972	937700	109615	235249	585849	866201	136694	114429	46748	56096	43429	46672	N	Up	0.939981	N	Down	0.898757	N	Up	0.507432	N	Down	0.509458	Y	Down	0	N	Down	0.417636	Y	Down	0.000883278	Y
AT5G02420.1	bracteal and circumbracteal	cyclin-dependent kinase inhibitor SMR3-like protein	Gohir.D01G118400.1,Gohir.A04G082200.1,Gohir.D07G102400.1,Gohir.A07G105600.1,Gohir.A05G290700.1,Gohir.A09G156500.1,Gohir.D04G121000.2,Gohir.D04G121000.1,Gohir.A01G222700.1,Gohir.A05G393600.1,Gohir.D01G212200.1,Gohir.D05G291900.1,Gohir.A07G098000.1,Gohir.A05G084500.1,Gohir.A01G128800.1,Gohir.D07G109600.1,Gohir.D05G087300.1,Gohir.D03G126300.1,Gohir.D03G126300.2,Gohir.D04G021300.1,Gohir.A03G037600.1	1371	2828	740	1463	747	1394	1197	1524	828	543	1771	1148	1144	1411	690	416	1967	1090	2089	1544	1279	1075	1909	1037	N	Down	0.0984087	N	Down	0.0895015	Y	Down	0.00293928	N	Down	0.570788	Y	Up	0.000461513	N	Up	0.0814755	N	Down	0.427374	Y
AT5G02550.1	bracteal and circumbracteal	hypothetical protein	Gohir.A04G080500.1,Gohir.D04G119600.1	7110	373	308	38	274	44	2124	724	727	49	1515	121	1755	1515	420	85	1811	191	617	135	364	30	464	51	Y	Up	0.00022677	N	Up	0.065297	Y	Up	1.33744e-11	N	Up	0.00883935	Y	Up	1.33945e-06	Y	Up	3.38754e-11	N	Up	0.809205	Y
AT5G02580.1	bracteal and circumbracteal	argininosuccinate lyase	Gohir.A09G159200.1,Gohir.A11G325800.4,Gohir.A04G079200.1,Gohir.D09G154800.1,Gohir.D11G344700.1,Gohir.D04G118400.1,Gohir.D13G097900.1,Gohir.1Z041600.1,Gohir.A11G325800.1,Gohir.A11G325800.3,Gohir.A11G325800.2,Gohir.A13G096500.1	2898	12705	1408	9332	4427	14580	2361	8121	414	1248	1439	4963	1833	6851	538	719	2386	4588	642	234	382	322	362	430	N	Down	0.0174478	N	Down	0.0342057	Y	Down	8.46929e-09	N	Down	0.239875	Y	Down	5.03474e-05	Y	Down	0.000343171	Y	Down	0.00013141	Y
AT5G05990.1	bracteal and circumbracteal	Mitochondrial glycoprotein family protein	Gohir.D04G064900.1	732	316	391	426	317	318	380	344	170	283	330	340	238	324	211	352	340	375	470	247	156	196	212	269	N	Up	0.0339297	N	Down	0.777752	N	Down	0.994872	N	Up	0.815917	Y	Down	0.000384747	N	Down	0.910907	N	Down	0.343497	Y
AT5G11740.1	bracteal and circumbracteal	arabinogalactan protein 15	Gohir.D05G045700.1,Gohir.D08G269800.1,Gohir.A05G044100.1,Gohir.D06G089300.1	9881	13072	6069	6071	6643	5247	8196	10188	2817	5433	5424	8916	10345	13068	2569	7604	4717	9886	8833	11343	4774	7143	1145	2045	N	Down	0.449845	N	Down	0.999381	N	Up	0.242985	N	Down	0.581015	Y	Down	0.000162065	N	Down	0.31211	N	Down	0.34464	Y
AT5G12020.1	bracteal and circumbracteal	17.6 kDa class II heat shock protein	Gohir.D06G084500.1,Gohir.A06G085100.1,Gohir.A05G040000.1,Gohir.A05G039900.1,Gohir.D05G041400.1,Gohir.D05G041500.1,Gohir.A07G020900.1,Gohir.D07G020600.1	492	659	4874	1504	551	1067	3006	2234	382	1086	1155	1565	4786	2971	827	3346	1428	1515	7316	652	1313	642	1049	825	N	Down	0.440186	N	Up	0.029652	Y	Down	0.00198477	N	Up	0.458336	Y	Down	0.00406046	N	Down	0.393614	N	Up	0.139395	Y
AT5G14070.1	bracteal and circumbracteal	Thioredoxin superfamily protein	Gohir.D12G145500.1,Gohir.D02G173300.1,Gohir.D04G139400.1,Gohir.A05G147000.1,Gohir.A04G100400.1,Gohir.D05G149500.1,Gohir.A12G140800.1,Gohir.D04G074700.1,Gohir.A07G231600.1,Gohir.D07G238800.1	11	24	19	18	51	32	336	65	116	76	224	56	309	98	132	140	278	67	1165	214	383	108	277	31	N	Down	0.288895	N	Up	0.864377	N	Up	0.160521	N	Up	0.000506045	Y	Up	0.0230032	Y	Up	3.99049e-05	Y	Up	0.001321	N
AT5G16030.1	bracteal and circumbracteal	mental retardation GTPase activating protein	Gohir.A07G071400.2,Gohir.A07G071400.1,Gohir.A11G162400.1,Gohir.A07G071400.3,Gohir.D07G075900.1	26	402	23	251	122	276	344	466	45	141	62	117	94	318	31	82	38	65	220	345	38	65	20	15	Y	Down	0.00217949	Y	Down	8.10431e-11	Y	Down	0.00167301	N	Down	0.470615	Y	Down	0.000129848	N	Down	0.304466	N	Down	0.0147687	Y
AT5G17210.1	bracteal and circumbracteal	transmembrane protein, putative (DUF1218)	Gohir.D08G243600.1,Gohir.A02G139200.1,Gohir.A08G223400.1,Gohir.D03G049900.1	387	276	438	337	276	167	296	205	115	74	304	265	259	211	111	241	284	232	210	145	146	117	174	166	N	Up	0.381335	N	Up	0.376033	N	Up	0.0963474	N	Up	0.459786	Y	Up	0.0157151	N	Up	0.628641	N	Up	0.536545	Y
AT5G18050.1	bracteal and circumbracteal	SAUR-like auxin-responsive protein family	Gohir.A03G200500.1	132	490	206	358	213	519	276	266	129	59	300	304	92	371	58	52	335	311	366	382	277	267	115	231	N	Down	0.0233513	N	Down	0.209053	Y	Down	8.80075e-05	N	Up	0.95892	Y	Up	1.92234e-05	N	Down	0.974754	Y	Down	7.78442e-05	N
AT5G19875.1	bracteal and circumbracteal	transmembrane protein	Gohir.A01G163500.1,Gohir.A13G213900.1,Gohir.A08G012000.1,Gohir.D08G022500.1,Gohir.D13G217700.1	3338	901	1107	410	2304	596	6562	2756	1832	362	10325	3556	5390	3701	1357	772	13490	3065	3169	565	2474	291	2629	306	Y	Up	0.00129952	N	Up	0.198912	N	Up	0.00896612	N	Up	0.0850781	Y	Up	0	N	Up	0.0131493	N	Up	0.13443	Y
AT5G19980.1	bracteal and circumbracteal	golgi nucleotide sugar transporter 4	Gohir.A13G198100.1,Gohir.D05G021400.1,Gohir.A05G020300.1,Gohir.D13G203600.1	378	331	227	225	212	186	462	506	150	215	316	306	573	685	129	188	278	415	517	468	195	205	154	160	N	Up	0.740829	N	Up	0.981024	N	Up	0.59166	N	Down	0.829948	Y	Down	0.0163904	N	Up	0.923778	N	Down	0.527791	Y
AT5G20165.1	bracteal and circumbracteal	kish-A-like protein	Gohir.D02G150700.1,Gohir.A03G127300.1	2544	2178	1710	1521	1259	1255	1726	1540	662	864	1471	1215	1541	1933	766	1041	1393	1188	2322	1483	854	820	690	641	N	Up	0.765237	N	Up	0.727757	N	Up	0.985903	N	Up	0.834525	Y	Down	0.0256838	N	Up	0.671144	N	Down	0.394125	Y
AT5G20740.1	bracteal and circumbracteal	Plant invertase/pectin methylesterase inhibitor superfamily protein	Gohir.D05G036800.1,Gohir.D07G016400.1,Gohir.A05G035300.1,Gohir.A07G016600.1	957	6074	1023	3347	1707	3709	2401	3835	522	1824	1251	1211	1936	3677	607	1377	850	1464	2067	3123	757	1480	71	67	Y	Down	5.0321e-06	Y	Down	5.16917e-05	Y	Down	0.000167818	N	Down	0.239822	Y	Down	2.76226e-06	N	Up	0.898242	N	Down	0.0122334	Y
AT5G22580.1	bracteal and circumbracteal	Stress responsive A/B Barrel Domain-containing protein	Gohir.D05G086300.1,Gohir.D08G014100.1,Gohir.A05G083300.1	1989	600	542	133	1076	546	19948	34018	1310	2132	3758	3934	15959	22665	588	1625	2095	3143	15056	8153	2557	1808	304	268	Y	Up	0.00101493	N	Up	0.268138	N	Up	0.0976957	N	Down	0.592373	Y	Down	0.00179627	N	Down	0.948493	N	Down	0.154934	Y
AT5G25390.2	bracteal and circumbracteal	Integrase-type DNA-binding superfamily protein	Gohir.A06G007800.1,Gohir.A08G252500.1,Gohir.1Z038600.1,Gohir.D07G031800.1,Gohir.D08G274100.1,Gohir.D06G099900.1	75	677	63	213	133	229	507	206	183	120	270	125	760	477	137	83	237	115	811	433	277	256	217	96	Y	Down	0.00365168	N	Down	0.0175953	N	Down	0.0298997	N	Up	0.0375198	Y	Up	0.0072895	N	Up	0.0111786	N	Up	0.212065	Y
AT5G26800.1	bracteal and circumbracteal	xaa-pro aminopeptidase P	Gohir.D08G222200.1,Gohir.A08G205100.1	2882	2321	1698	1492	1452	1038	1596	1959	617	951	1053	1332	1388	1927	741	1118	1464	1357	2151	1214	885	692	554	457	N	Up	0.5499	N	Up	0.652338	N	Up	0.190204	N	Down	0.790752	Y	Down	0.000287748	N	Down	0.401911	N	Down	0.211099	Y
AT5G35630.1	bracteal and circumbracteal	glutamine synthetase 2	Gohir.A09G200500.2,Gohir.A02G025100.1	16	124	70	114	427	210	514	577	211	428	315	569	467	652	159	160	166	609	960	2561	457	1006	300	643	Y	Down	0.000434827	N	Down	0.371472	Y	Up	0.00190731	N	Down	0.781123	Y	Down	0.0013496	N	Down	0.0284094	N	Down	0.254839	N
AT5G38410.1	bracteal and circumbracteal	Ribulose bisphosphate carboxylase (small chain) family protein	Gohir.A03G022400.1,Gohir.D03G146300.1	250	124	263	133	256	152	438	118	277	50	720	340	262	208	205	95	971	250	437	79	428	91	299	138	N	Up	0.0829172	N	Up	0.0973071	N	Up	0.0457011	N	Up	0.00812125	Y	Up	0	N	Up	0.0105675	N	Up	0.627179	Y
AT5G41761.1	bracteal and circumbracteal	hypothetical protein	Gohir.A08G033700.1,Gohir.D12G235800.1,Gohir.D08G044300.1,Gohir.A12G234700.1	46626	3193	4946	3936	2085	6444	1008	783	321	705	693	2038	756	1736	223	1813	871	3369	3101	3109	856	2316	1032	1832	Y	Up	0.00241434	N	Up	0.5492	Y	Down	0.000127636	N	Up	0.534903	Y	Down	0.0299279	N	Down	0.0362075	N	Down	0.0494905	Y
AT5G42146.1	bracteal and circumbracteal	transmembrane protein	Gohir.A06G004000.1,Gohir.A12G039400.1,Gohir.D12G033000.1,Gohir.D06G006900.1	629	742	460	375	747	422	521	500	263	383	1251	639	623	535	334	607	1017	568	151	134	83	132	153	250	N	Down	0.656962	N	Up	0.717055	N	Up	0.361836	N	Up	0.952884	Y	Down	0.0170403	N	Up	0.0543182	N	Up	0.592752	Y
AT5G43150.1	bracteal and circumbracteal	elongation factor	Gohir.D05G211800.1,Gohir.D04G135000.1,Gohir.A11G255000.1,Gohir.D11G232700.1,Gohir.A02G081500.1,Gohir.D11G264700.1,Gohir.D05G145400.1,Gohir.D10G050000.1,Gohir.A05G143000.1,Gohir.D02G089100.1,Gohir.A10G049400.1,Gohir.A05G208300.1,Gohir.A05G208300.2	10627	25172	13029	15933	11523	22757	15040	23455	4031	7195	11672	11781	10348	22929	5212	8485	11572	13470	12206	6881	6550	5185	3854	2306	N	Down	0.0268208	N	Down	0.693248	N	Down	0.00632956	N	Down	0.429413	Y	Down	0.00407686	N	Down	0.98297	N	Down	0.00153009	Y
AT5G48500.1	bracteal and circumbracteal	pathogenic type III effector avirulence factor Avr AvrRpt-cleavage: cleavage site protein	Gohir.A07G159400.1,Gohir.A07G196800.1,Gohir.D07G203200.1,Gohir.A11G142300.2,Gohir.A11G142300.1,Gohir.D11G148600.1,Gohir.D07G167000.1	423	633	268	517	429	567	717	1025	291	426	911	1062	473	809	316	472	808	999	919	834	380	379	594	491	N	Down	0.287328	N	Down	0.0289307	N	Down	0.204428	N	Down	0.380525	Y	Down	0.00415425	N	Down	0.544536	N	Down	0.0592789	Y
AT5G50460.1	bracteal and circumbracteal	secE/sec61-gamma protein transport protein	Gohir.A11G064300.2,Gohir.D07G235700.1,Gohir.D10G079200.1,Gohir.A10G071900.1,Gohir.A05G338200.1,Gohir.D04G076600.1,Gohir.A11G064300.1,Gohir.D11G068600.2,Gohir.D11G068600.1,Gohir.A07G228600.1	22345	17299	11761	8865	14187	9850	14781	17132	3695	5166	8706	8452	11327	15883	3794	5449	10581	9171	12533	7831	6539	5044	4073	4035	N	Up	0.625726	N	Up	0.586787	N	Up	0.0858933	N	Down	0.864206	Y	Down	0.00228839	N	Up	0.943096	N	Down	0.171241	Y
AT5G50810.1	bracteal and circumbracteal	translocase inner membrane subunit 8	Gohir.A12G192500.1,Gohir.D12G194600.1	9675	5585	5113	3268	3904	3056	3950	4692	948	1524	2394	3005	4691	5079	1271	1748	3986	3446	4763	2860	1493	1127	898	917	N	Up	0.270094	N	Up	0.470037	N	Up	0.347573	N	Down	0.839162	Y	Down	3.97309e-05	N	Down	0.681338	N	Down	0.787369	Y
AT5G54940.1	bracteal and circumbracteal	Translation initiation factor SUI1 family protein	Gohir.D01G067000.1,Gohir.A13G137800.1,Gohir.D13G142600.1	5472	5033	6331	9122	5886	11403	10773	6797	3273	5680	21578	15307	5604	5934	3660	5520	14360	10152	5795	3062	4059	3729	5650	6163	N	Up	0.845274	N	Down	0.340791	Y	Down	0.00183208	N	Up	0.402679	Y	Down	5.84424e-07	N	Up	0.154015	N	Down	0.818563	Y
AT5G55980.1	bracteal and circumbracteal	serine-rich protein-like protein	Gohir.D06G060000.1,Gohir.D13G134200.2,Gohir.A06G061700.1,Gohir.D13G134200.1,Gohir.A13G130900.2,Gohir.A13G130900.1,Gohir.A01G093700.1,Gohir.D01G078200.1	2120	140	907	362	426	114	242	67	131	47	378	146	203	62	143	257	787	52	143	51	119	17	57	11	Y	Up	2.58738e-12	Y	Up	0.00205807	N	Up	0.250895	N	Up	0.149094	Y	Up	1.18736e-07	Y	Up	0.0010201	N	Up	0.378704	N
AT5G56600.1	bracteal and circumbracteal	profilin	Gohir.A05G026500.1,Gohir.A13G195500.1,Gohir.D13G200700.1,Gohir.A06G068300.2,Gohir.A13G195000.1,Gohir.D05G028400.1	9433	9578	15239	8091	9582	7736	12783	11834	4444	6217	12531	9828	10871	13498	5300	8703	11251	10550	13801	10259	6726	8227	7780	7099	N	Down	0.971122	N	Up	0.0660817	N	Up	0.28871	N	Up	0.898384	Y	Down	0.00726969	N	Up	0.477832	N	Down	0.381014	Y
AT5G58070.1	bracteal and circumbracteal	temperature-induced lipocalin	Gohir.A05G051200.1,Gohir.A07G026000.1,Gohir.D05G052700.1,Gohir.D07G029900.1	1274	12845	2166	6717	4623	13476	3796	6115	1080	1609	2078	3049	2532	8066	1402	1214	2288	3246	5815	2248	3290	2837	2641	2261	N	Down	0.00815824	N	Down	0.209401	Y	Down	2.06338e-07	N	Down	0.47051	Y	Down	0.00294513	N	Down	0.117922	Y	Down	6.09229e-06	N
AT5G58570.1	bracteal and circumbracteal	transmembrane protein	Gohir.D05G108000.1,Gohir.A05G107800.1,Gohir.D04G133900.1,Gohir.A03G028000.1,Gohir.A04G094500.1	862	1131	425	521	1590	631	1958	2185	352	1045	801	1628	2498	3433	559	867	1318	1615	447	509	256	409	318	279	N	Down	0.463786	N	Down	0.57636	Y	Up	1.31691e-05	N	Down	0.783208	Y	Down	0	N	Down	0.198411	N	Down	0.216071	Y
AT5G61310.3	bracteal and circumbracteal	Cytochrome c oxidase subunit Vc family protein	Gohir.A07G128700.1	3649	1984	3037	1377	2109	1189	1751	1666	702	920	985	985	1358	1905	794	1554	1347	1159	1735	1474	1731	935	517	424	N	Up	0.266964	N	Up	0.0943998	N	Up	0.19405	N	Up	0.939878	Y	Down	0.0230951	N	Equal	1	N	Down	0.230673	Y
AT5G62360.1	bracteal and circumbracteal	Plant invertase/pectin methylesterase inhibitor superfamily protein	Gohir.A09G195000.1,Gohir.A12G220200.1,Gohir.A03G057800.1,Gohir.D09G189500.1,Gohir.D08G191400.1,Gohir.D12G222500.1,Gohir.D08G191600.1,Gohir.D03G160200.1,Gohir.A08G172800.1,Gohir.A03G014400.1,Gohir.D03G108200.1,Gohir.D09G189600.1,Gohir.D09G189400.1,Gohir.D08G191500.1,Gohir.D12G222400.1	727	6833	2671	10872	7822	22028	6573	9437	1212	4483	2414	3552	5530	13666	948	1885	2393	5838	12425	19315	7599	21658	14174	24126	N	Down	0.0178474	Y	Down	6.44964e-06	Y	Down	0.000226733	N	Down	0.360005	Y	Down	0.00199772	N	Down	0.12219	Y	Down	0.000320509	Y
AT5G66590.1	bracteal and circumbracteal	CAP (Cysteine-rich secretory proteins, Antigen 5, and Pathogenesis-related 1 protein) superfamily protein	Gohir.D11G194200.1,Gohir.A02G161900.1,Gohir.A11G187600.1,Gohir.D03G018500.1	54	1130	77	253	170	386	887	1577	65	238	104	96	1207	1586	40	99	104	102	600	461	58	127	9	2	Y	Down	4.21118e-11	N	Down	0.0515481	N	Down	0.163525	N	Down	0.156261	Y	Down	1.755e-06	N	Up	0.903602	N	Down	0.300347	Y
AT5G66816.1	bracteal and circumbracteal	DNA-directed RNA polymerase II subunit RPB1-like protein	Gohir.A11G190600.1,Gohir.D03G020400.1,Gohir.A02G159900.1,Gohir.D03G020700.1,Gohir.A03G088000.1,Gohir.A05G261300.1,Gohir.A02G159500.1,Gohir.D05G263400.1,Gohir.A11G046300.1,Gohir.D03G020500.1	1832	50	302	30	301	63	7441	4831	365	606	7181	1156	3392	2098	575	1130	2397	460	1976	1293	2	40	4	7	Y	Up	0	N	Up	0.02719	Y	Up	1.46144e-05	N	Up	0.444203	N	Down	0.140517	Y	Up	9.76109e-05	N	Up	0.0595458	N
AT5G67260.1	bracteal and circumbracteal	CYCLIN D3%3B2	Gohir.D12G072000.2,Gohir.D12G072000.1,Gohir.D10G097200.1,Gohir.A02G155200.1,Gohir.A10G090700.1,Gohir.A10G090700.2,Gohir.D03G025500.1,Gohir.D05G209200.1,Gohir.A01G121700.1,Gohir.A05G205900.1,Gohir.A05G205900.2,Gohir.D01G109100.2,Gohir.A12G073600.1	360	354	219	247	422	314	711	582	205	342	314	310	443	719	214	356	289	298	685	748	183	184	139	122	N	Up	0.981167	N	Down	0.687057	N	Up	0.184638	N	Up	0.627841	Y	Down	0.000214485	N	Up	0.976454	N	Down	0.0930378	Y
ATCG00020.1	bracteal and circumbracteal	photosystem II reaction center protein A	Gohir.D01G032300.1,Gohir.A08G102600.1,Gohir.A11G179800.1	848	1701	653	947	491	2105	1134	2412	40	122	2957	14482	5564	13693	54	68	7892	16114	3613	4835	2316	4566	3336	4242	N	Down	0.127434	N	Down	0.323485	Y	Down	1.15696e-05	N	Down	0.260343	Y	Down	4.54653e-08	N	Down	0.00554839	Y	Down	0.000439712	N
ATCG00630.1	bracteal and circumbracteal	PSAJ	Gohir.A07G166100.1,Gohir.A03G083700.1,Gohir.D12G108100.1,Gohir.1Z063900.1,Gohir.D03G076400.1,Gohir.D02G095300.1,Gohir.A09G103500.1	338	1173	342	675	537	1303	464	1271	128	371	656	1328	699	1871	115	123	586	2047	1338	2932	535	1305	666	1366	N	Down	0.0165605	N	Down	0.104243	Y	Down	3.20426e-05	N	Down	0.131271	Y	Down	0.00106926	N	Down	0.0795786	Y	Down	0.000298436	N
None	bracteal and circumbracteal and foliar	NA	NA	NA	NA	NA	NA	NA	NA	NA	NA	NA	NA	NA	NA	NA	NA	NA	NA	NA	NA	NA	NA	NA	NA	NA	NA	NA	NA	NA	NA	NA	NA	NA	NA	NA	NA	NA	NA	NA	NA	NA	NA	NA	NA	NA	NA	NA	NA
AT1G52340.1	bracteal and foliar	NAD(P)-binding Rossmann-fold superfamily protein	Gohir.D01G193200.1,Gohir.D01G193000.1,Gohir.D01G193300.2,Gohir.D01G193300.1,Gohir.A01G203600.1,Gohir.D10G211100.1,Gohir.A01G203900.1,Gohir.D09G132800.1,Gohir.A01G203100.1,Gohir.A13G013300.2,Gohir.A01G203000.1,Gohir.D13G014400.1,Gohir.A01G203800.1,Gohir.A01G203700.1,Gohir.D11G337500.1,Gohir.A09G142000.1,Gohir.A09G142200.1,Gohir.A13G013300.1,Gohir.A01G203500.1,Gohir.A09G137400.1,Gohir.A01G203300.1	2131	4336	1193	1391	1757	2258	1840	2098	824	5774	1487	1914	1971	3707	1040	1816	1306	1845	6232	3153	1388	3002	1589	8030	N	Down	0.0577323	N	Down	0.618806	N	Down	0.220368	N	Down	0.823368	Y	Down	0.00423285	N	Down	0.307198	N	Down	0.0178782	Y
AT1G01170.1	circumbracteal	ozone-responsive stress-like protein (DUF1138)	Gohir.A01G197000.1,Gohir.D09G119800.1,Gohir.A09G122800.3,Gohir.A09G122800.2,Gohir.A09G122800.1,Gohir.D01G187200.1	11776	6577	14060	6513	8897	4508	5350	4799	2926	3499	3312	3219	6377	6449	3457	6598	3803	3426	7300	4382	2254	2847	1939	2274	N	Up	0.102574	N	Up	0.00712559	N	Up	0.0331702	N	Up	0.784968	N	Down	0.104704	N	Up	0.907889	N	Down	0.964492	Y
AT1G01380.1	circumbracteal	Homeodomain-like superfamily protein	Gohir.D12G159300.1,Gohir.A12G156200.1	1046	2085	1012	1261	1649	2071	2587	3105	619	590	2350	1984	3019	3213	645	404	4875	2963	1469	938	1484	513	760	350	N	Down	0.317259	N	Down	0.783848	N	Down	0.266925	N	Down	0.848468	N	Up	0.848841	N	Up	0.764243	N	Down	0.804866	Y
AT1G02205.2	circumbracteal	Fatty acid hydroxylase superfamily	Gohir.D07G113700.1,Gohir.D06G164100.1,Gohir.A06G157900.1,Gohir.A07G109900.1,Gohir.A06G157800.1,Gohir.D04G072300.1,Gohir.A06G158200.1,Gohir.A06G158200.2,Gohir.1Z004900.1,Gohir.A05G333900.1	105	1380	102	1398	137	1534	2771	917	3018	302	4035	452	1726	1090	1358	203	2328	443	3290	872	1335	289	505	339	Y	Down	2.1331e-08	Y	Down	2.69692e-11	Y	Down	0	N	Up	0.00685181	Y	Up	0	Y	Up	1.1936e-09	N	Up	0.146812	Y
AT1G04040.1	circumbracteal	HAD superfamily, subfamily IIIB acid phosphatase	Gohir.A07G150800.1,Gohir.D07G157400.1	80	217	33	20	111	26	534	532	86	95	75	61	542	431	40	226	72	30	478	565	140	223	16	68	N	Down	0.222588	N	Up	0.566376	Y	Up	5.44957e-05	N	Up	0.995854	N	Down	0.601076	N	Up	0.788491	N	Up	0.512513	Y
AT1G05205.1	circumbracteal	hexokinase-1 protein	Gohir.D03G050100.1,Gohir.A02G139400.1	3680	2174	2563	1222	2109	1274	3245	2666	955	1137	1775	1492	2535	2568	1129	1593	1972	1315	2737	1080	1032	1034	515	494	N	Up	0.258645	N	Up	0.108021	N	Up	0.0866918	N	Up	0.787368	N	Down	0.133368	N	Up	0.733957	N	Down	0.959917	Y
AT1G07400.1	circumbracteal	HSP20-like chaperones superfamily protein	Gohir.D10G240200.1,Gohir.D03G131300.1,Gohir.A05G091700.1,Gohir.D05G092600.1,Gohir.D08G012500.1,Gohir.D07G106200.1,Gohir.A07G101900.1,Gohir.A07G094700.1,Gohir.D12G139500.1,Gohir.D07G099000.1,Gohir.A02G085900.1,Gohir.D02G062200.1,Gohir.A12G135500.1,Gohir.A03G037000.1,Gohir.A08G001800.1,Gohir.D05G092500.1,Gohir.A08G032000.1,Gohir.A12G135400.1,Gohir.A10G227200.1,Gohir.A04G045900.1	608	556	1241	539	733	653	1506	1362	343	334	628	673	1030	1273	320	701	1078	765	3456	936	795	625	496	438	N	Up	0.842754	N	Up	0.0525872	N	Up	0.582548	N	Up	0.900786	N	Up	0.848985	N	Down	0.826659	N	Down	0.425738	Y
AT1G08390.1	circumbracteal	recQ-mediated instability-like protein	Gohir.A13G223500.1,Gohir.D13G228300.1	232	90	139	103	137	122	332	130	85	109	74	132	260	227	92	142	144	138	219	221	58	74	62	105	N	Up	0.0668683	N	Up	0.374092	N	Up	0.827272	N	Up	0.0769997	N	Down	0.15918	N	Down	0.0966584	N	Up	0.726649	Y
AT1G09310.1	circumbracteal	plant/protein (Protein of unknown function, DUF538)	Gohir.A13G176200.1,Gohir.D08G222000.1,Gohir.A06G200300.1,Gohir.D13G182600.1,Gohir.A08G204800.1,Gohir.D05G158300.1,Gohir.D06G207600.1,Gohir.A05G155400.1	7218	16273	9479	10921	20057	16557	15702	41579	7800	11916	8265	23341	13639	46901	6619	8393	8681	27764	16050	5484	6613	2524	6096	2090	N	Down	0.258049	N	Down	0.86196	N	Up	0.340002	N	Down	0.300484	N	Down	0.0796208	N	Down	0.0109984	Y	Down	1.04425e-06	N
AT1G10660.4	circumbracteal	transmembrane protein	Gohir.A05G313800.1,Gohir.A05G313800.2,Gohir.A03G137600.2,Gohir.A08G121000.3	139	143	114	116	104	99	145	107	69	85	131	96	77	147	60	94	132	130	88	78	48	60	65	71	N	Down	0.950719	N	Down	0.944882	N	Up	0.881403	N	Up	0.532874	N	Down	0.273181	N	Up	0.349204	N	Down	0.169032	Y
AT1G12310.1	circumbracteal	Calcium-binding EF-hand family protein	Gohir.D11G341800.1,Gohir.D12G223100.1,Gohir.A12G220800.1,Gohir.D09G189300.1,Gohir.A11G322700.1	788	708	571	491	793	581	999	945	546	573	839	756	737	1100	575	802	883	751	1560	1792	928	1495	1053	828	N	Up	0.776351	N	Up	0.608176	N	Up	0.144798	N	Up	0.892067	N	Down	0.698545	N	Up	0.684593	N	Down	0.200958	Y
AT1G12500.1	circumbracteal	Nucleotide-sugar transporter family protein	Gohir.D12G225700.1,Gohir.A12G223100.1,Gohir.D03G156700.1,Gohir.A08G175400.1,Gohir.D08G194100.1,Gohir.A03G012800.1	117	294	44	102	114	110	213	184	89	108	122	147	142	232	62	98	81	113	345	424	85	146	44	37	N	Down	0.0401826	N	Down	0.0238073	N	Up	0.920489	N	Up	0.750319	N	Down	0.313117	N	Down	0.568391	N	Down	0.264867	Y
AT1G13440.1	circumbracteal	glyceraldehyde-3-phosphate dehydrogenase C2	Gohir.D11G069200.1,Gohir.A03G129200.3,Gohir.A11G035400.1,Gohir.D11G039000.1,Gohir.A07G226000.1,Gohir.A11G064900.1,Gohir.D07G233200.1,Gohir.D09G033900.1,Gohir.D09G033900.2,Gohir.A03G129200.1	14692	8049	9151	5843	10228	6319	7463	6048	5888	5702	9244	8863	7992	10056	6866	8992	11005	9076	8043	3869	4675	3353	3637	3372	N	Up	0.113856	N	Up	0.114304	N	Up	0.0908266	N	Up	0.5944	N	Up	0.768317	N	Up	0.901368	N	Down	0.353769	Y
AT1G14900.1	circumbracteal	high mobility group A	Gohir.D07G083000.1,Gohir.A12G151200.1,Gohir.A12G151300.1,Gohir.D07G180000.2,Gohir.A07G078200.1,Gohir.D12G155000.1,Gohir.A07G173200.1,Gohir.D07G180000.1,Gohir.D12G154900.1	254	485	239	429	560	529	1069	883	367	361	574	421	1152	731	337	604	427	361	888	1655	224	430	268	193	N	Down	0.0984127	N	Down	0.0521438	N	Up	0.797975	N	Up	0.635176	N	Up	0.894147	N	Up	0.238083	N	Up	0.0943226	Y
AT1G15120.1	circumbracteal	Ubiquinol-cytochrome C reductase hinge protein	Gohir.A01G001400.1,Gohir.D03G062900.1,Gohir.A12G033300.1,Gohir.A02G111100.1,Gohir.D12G039500.1,Gohir.D01G001100.1,Gohir.D01G001100.2	41189	25186	35113	16146	26102	15869	18183	17867	7135	8024	9571	10077	17291	23020	9465	13209	14060	11105	18764	10777	7496	5485	3925	4232	N	Up	0.354297	N	Up	0.0796364	N	Up	0.153887	N	Up	0.98121	N	Down	0.280124	N	Down	0.909625	N	Down	0.24544	Y
AT1G15820.1	circumbracteal	light harvesting complex photosystem II subunit 6	Gohir.D02G196000.1,Gohir.A03G172800.1,Gohir.A04G112800.1,Gohir.D04G154000.1	153	881	680	613	3045	1744	897	912	430	514	593	834	540	1719	293	177	516	969	3854	9330	1620	5829	634	1346	N	Down	0.0574751	N	Up	0.827331	N	Up	0.0407616	N	Down	0.96526	N	Down	0.440068	N	Down	0.185061	N	Down	0.0344516	Y
AT1G16000.1	circumbracteal	GAG1At protein	Gohir.A06G114500.1,Gohir.D06G119100.1	2598	1515	2263	1101	1371	963	1954	1469	494	561	965	955	1302	1719	606	911	1163	1208	1688	1213	480	520	465	371	N	Up	0.137617	N	Up	0.029174	N	Up	0.198104	N	Up	0.713535	N	Down	0.304688	N	Up	0.979608	N	Down	0.288385	Y
AT1G20693.2	circumbracteal	high mobility group B2	Gohir.A02G085400.1,Gohir.D02G101100.2,Gohir.D02G101100.3,Gohir.A01G104100.2,Gohir.A01G104100.3,Gohir.D01G089300.2,Gohir.D01G089300.1,Gohir.A01G104100.1,Gohir.A05G178400.1,Gohir.D05G181800.2,Gohir.D05G181800.1,Gohir.D02G101100.1	36981	34582	21078	28869	25465	27280	35271	29519	21749	24011	53181	51585	32739	37055	22996	30436	57215	48137	46017	36176	40143	33091	44976	29479	N	Up	0.852275	N	Down	0.265991	N	Down	0.731555	N	Up	0.650624	N	Down	0.460262	N	Up	0.898916	N	Down	0.61384	Y
AT1G21550.1	circumbracteal	Calcium-binding EF-hand family protein	Gohir.D01G179600.1,Gohir.D01G181300.1,Gohir.D05G240300.1,Gohir.A05G238400.1,Gohir.A01G190100.1,Gohir.A01G190200.1,Gohir.D02G077600.1,Gohir.A02G070500.1	107	378	903	3374	2218	9070	1626	2496	202	2793	192	2182	1455	4156	483	706	546	3290	2183	1567	1057	1637	457	1548	N	Down	0.0632162	N	Down	0.00702073	Y	Down	1.92429e-11	N	Down	0.353616	Y	Down	0	Y	Down	1.6907e-05	Y	Down	5.21805e-05	N
AT1G22030.1	circumbracteal	BPS1-like protein	Gohir.D13G033900.1,Gohir.A05G230900.1,Gohir.A06G040100.1,Gohir.D06G041100.1,Gohir.A13G035600.1,Gohir.D02G082300.1,Gohir.D05G233400.1,Gohir.A02G075200.2,Gohir.A02G075200.1	151	166	123	174	287	403	428	539	163	198	528	460	143	325	103	232	277	434	111	116	72	89	74	80	N	Down	0.781541	N	Down	0.423116	N	Down	0.128298	N	Down	0.578692	N	Down	0.200021	N	Up	0.602587	N	Down	0.0178399	Y
AT1G24020.2	circumbracteal	MLP-like protein 423	Gohir.A02G052300.1,Gohir.A02G052100.1,Gohir.D02G057000.1,Gohir.D02G057100.1,Gohir.D02G057500.1,Gohir.A02G053000.1,Gohir.D01G130000.1,Gohir.A02G052600.1,Gohir.A02G051800.1,Gohir.A02G052400.1	548	19880	254	5585	539	8449	1768	3644	58	1247	24	428	2537	6610	51	335	105	583	2319	3762	353	963	304	877	Y	Down	0.000135933	Y	Down	3.44654e-05	Y	Down	3.18745e-13	N	Down	0.297321	Y	Down	0	N	Down	0.031587	N	Down	0.0029408	Y
AT1G25260.1	circumbracteal	Ribosomal protein L10 family protein	Gohir.A01G176900.1,Gohir.D01G167700.1	1560	769	1047	873	692	665	831	658	411	401	706	608	675	681	383	553	647	521	959	637	278	347	381	273	N	Up	0.229344	N	Up	0.62901	N	Up	0.891336	N	Up	0.623482	N	Up	0.827916	N	Up	0.691929	N	Down	0.97345	Y
AT1G26100.1	circumbracteal	Cytochrome b561/ferric reductase transmembrane protein family	Gohir.D12G174500.1,Gohir.A12G172100.1	143	230	40	54	132	96	982	401	302	225	596	393	829	925	272	180	514	332	522	379	251	220	145	64	N	Down	0.243804	N	Down	0.449487	N	Up	0.236368	N	Up	0.0322371	N	Up	0.0352971	N	Up	0.215636	N	Down	0.742262	Y
AT1G26840.1	circumbracteal	origin recognition complex protein 6	Gohir.A07G052500.1,Gohir.A07G052500.2,Gohir.D13G074100.2,Gohir.D13G074100.3,Gohir.D13G074100.1,Gohir.D13G074100.4,Gohir.A13G074000.1	166	231	148	154	244	195	354	362	107	133	201	131	260	271	103	153	229	168	486	455	116	160	88	84	N	Down	0.543774	N	Down	0.896915	N	Up	0.356468	N	Down	0.960868	N	Down	0.195245	N	Up	0.182027	N	Down	0.899788	Y
AT1G27970.1	circumbracteal	nuclear transport factor 2B	Gohir.A05G310500.1,Gohir.D02G147700.1,Gohir.A01G154200.1,Gohir.A01G154200.2,Gohir.A01G154200.3,Gohir.A01G154200.4,Gohir.A01G154200.5,Gohir.A01G163900.1,Gohir.A01G163900.2,Gohir.D05G311300.1,Gohir.A03G124500.1,Gohir.D01G146300.1	10544	5671	8707	5675	4913	3824	6715	5398	3828	4263	7106	5481	6363	7099	4573	6269	7086	5490	6886	4512	3569	3478	2987	3730	N	Up	0.08218	N	Up	0.13116	N	Up	0.216147	N	Up	0.580534	N	Down	0.328691	N	Up	0.428898	N	Down	0.659689	Y
AT1G30380.1	circumbracteal	photosystem I subunit K	Gohir.A03G216800.1,Gohir.D02G238400.1	716	2795	1972	1575	6868	3881	1912	2906	1046	1659	1729	2663	1673	5396	1022	508	1889	2949	10644	18953	4181	9670	1407	2790	N	Down	0.0631909	N	Up	0.786748	Y	Up	0.00501166	N	Down	0.479829	Y	Down	0.000298414	N	Down	0.186813	N	Down	0.00209	Y
AT1G31335.1	circumbracteal	transmembrane protein	Gohir.D05G145800.1,Gohir.D09G076300.1,Gohir.D10G048700.1,Gohir.A05G143500.1,Gohir.A10G047400.1,Gohir.A09G076300.1	187	351	320	262	359	310	714	608	229	211	505	601	388	381	206	343	1012	358	913	946	239	246	297	198	N	Down	0.116251	N	Up	0.690187	N	Up	0.584706	N	Up	0.824973	N	Up	0.688642	N	Down	0.504673	N	Up	0.959266	Y
AT1G32050.1	circumbracteal	SCAMP family protein	Gohir.D03G177300.1	3380	2117	2174	1909	1522	1206	1803	1706	1111	951	1956	1741	1752	2229	1085	1438	1890	1775	1822	1433	944	761	803	786	N	Up	0.268521	N	Up	0.648973	N	Up	0.403426	N	Up	0.890022	N	Up	0.181993	N	Up	0.723814	N	Down	0.350319	Y
AT1G34030.1	circumbracteal	Ribosomal protein S13/S18 family	Gohir.D02G068300.1,Gohir.A02G062700.1	3404	1412	2348	1941	2036	1474	1616	1412	1116	1673	1275	1715	2284	1831	1311	1976	1368	1528	2795	2596	1394	1792	1225	1749	N	Up	0.0144616	N	Up	0.504784	N	Up	0.116332	N	Up	0.736537	Y	Down	0.000398769	N	Down	0.233356	N	Up	0.390668	Y
AT1G36940.1	circumbracteal	myotubularin-like protein	Gohir.A05G231800.1,Gohir.D05G234100.1	227	10	93	2	172	0	182	230	91	110	269	336	126	148	95	149	420	299	142	30	113	30	88	10	Y	Up	2.83261e-10	Y	Up	0.0054609	Y	Up	0	N	Down	0.606116	N	Down	0.267906	N	Down	0.49435	N	Down	0.68694	Y
AT1G49470.1	circumbracteal	transmembrane epididymal protein (DUF716)	Gohir.A03G214400.1,Gohir.D02G235900.1	8	23	38	66	214	125	302	139	123	85	1262	635	322	233	84	52	698	709	107	38	82	44	193	219	N	Down	0.157025	N	Down	0.337297	N	Up	0.0799189	N	Up	0.0876998	N	Up	0.0427784	N	Up	0.00718244	N	Up	0.325588	Y
AT1G51650.1	circumbracteal	ATP synthase epsilon chain	Gohir.A12G001600.1,Gohir.D11G059000.1,Gohir.D12G001400.1,Gohir.A11G055200.1	31430	19313	27513	11317	25966	9363	16425	14630	6591	7152	9574	8669	18800	20169	9571	14532	15291	9366	19019	9647	8434	5259	3504	3497	N	Up	0.345585	N	Up	0.0223999	N	Up	0.0194613	N	Up	0.874811	N	Down	0.452961	N	Up	0.839222	N	Down	0.775044	Y
AT1G52240.2	circumbracteal		Gohir.D01G210200.1,Gohir.A01G221300.1,Gohir.D03G060600.1,Gohir.A09G082200.2,Gohir.A02G120700.1,Gohir.A09G082200.1,Gohir.D09G082000.1	2678	1114	4174	963	1166	672	2887	2617	745	506	2255	804	2653	1478	878	872	3896	1015	1325	1014	684	210	289	240	N	Up	0.0200249	N	Up	0.0192861	N	Up	0.0419463	N	Up	0.917029	Y	Up	0.00161167	N	Up	0.14174	N	Up	0.0240911	N
AT1G52590.1	circumbracteal	Putative thiol-disulfide oxidoreductase DCC	Gohir.A06G186400.1,Gohir.D06G192700.1	151	154	369	166	223	159	189	332	84	117	278	292	238	399	93	171	242	278	364	156	226	231	142	129	N	Down	0.961961	N	Up	0.0100621	N	Up	0.377022	N	Down	0.305769	N	Down	0.130982	N	Down	0.907417	N	Down	0.181039	Y
AT1G54690.1	circumbracteal	gamma histone variant H2AX	Gohir.A11G260400.1,Gohir.D11G270700.1,Gohir.A13G172300.1,Gohir.D08G230000.1,Gohir.A08G044400.1,Gohir.D08G054100.1,Gohir.A08G213000.1	977	719	761	645	928	1050	1884	1980	506	584	1024	995	1634	1393	495	915	1223	768	3188	2567	719	821	711	677	N	Up	0.406126	N	Up	0.569219	N	Down	0.557338	N	Down	0.946808	N	Down	0.244942	N	Up	0.917223	N	Up	0.541739	Y
AT1G61700.1	circumbracteal	RNA polymerases N / 8 kDa subunit	Gohir.A03G138000.1,Gohir.D12G148500.1,Gohir.D02G161000.1,Gohir.A12G143800.1	11516	11149	10292	8070	9837	9761	13151	13205	6283	6847	9846	9666	12546	15240	6828	9271	12353	9544	12569	6858	7666	6167	5420	4110	N	Up	0.942332	N	Up	0.446267	N	Up	0.971651	N	Down	0.992491	N	Down	0.430524	N	Up	0.953047	N	Down	0.430207	Y
AT1G63000.1	circumbracteal	nucleotide-rhamnose synthase/epimerase-reductase	Gohir.D03G155500.1,Gohir.D06G195200.1	1162	1198	694	571	866	682	1262	1120	577	652	809	940	1289	1833	560	781	856	922	2790	2232	685	1217	648	665	N	Down	0.935156	N	Up	0.505108	N	Up	0.259758	N	Up	0.768114	N	Down	0.31138	N	Down	0.553939	N	Down	0.178271	Y
AT1G63160.1	circumbracteal	replication factor C 2	Gohir.D03G153500.1,Gohir.A03G018100.1	127	112	169	87	124	129	219	175	98	112	187	187	222	169	98	163	178	162	238	197	83	72	140	85	N	Up	0.76486	N	Up	0.0461591	N	Down	0.872151	N	Up	0.621442	N	Down	0.466618	N	Equal	0.990551	N	Up	0.484863	Y
AT1G64750.1	circumbracteal	deletion of SUV3 suppressor 1(I)	Gohir.A12G273400.1,Gohir.A12G273400.2,Gohir.A12G273400.3,Gohir.D12G274100.1	8402	12268	8539	7550	8518	8624	10652	11820	2327	2549	6506	5552	8705	9034	2299	3180	6808	5302	9548	5080	7448	4235	3596	3233	N	Down	0.502304	N	Up	0.848909	N	Down	0.951031	N	Down	0.904871	N	Down	0.413716	N	Up	0.701252	N	Down	0.880901	Y
AT1G67360.2	circumbracteal	Rubber elongation factor protein (REF)	Gohir.D02G149300.1,Gohir.A04G139500.1,Gohir.A01G158200.1,Gohir.A03G126300.1,Gohir.D04G182700.1	1851	2753	2782	2613	2204	3105	2491	1998	1438	1331	2232	2069	1671	2377	1337	1858	2159	2233	2812	1839	2405	2260	1987	1778	N	Down	0.282872	N	Up	0.825544	N	Down	0.0929526	N	Up	0.58007	N	Up	0.49792	N	Up	0.7608	N	Down	0.171593	Y
AT1G69680.1	circumbracteal	ran guanine nucleotide release factor, putative (Mog1/PsbP/DUF1795-like photosystem II reaction center PsbP family protein)	Gohir.A13G073900.2,Gohir.A13G073900.3,Gohir.A13G073900.1,Gohir.D13G074000.1	315	216	325	237	169	221	260	282	146	173	403	226	187	294	157	229	380	228	224	174	127	76	139	89	N	Up	0.475032	N	Up	0.303055	N	Down	0.271834	N	Down	0.910562	N	Down	0.269309	N	Up	0.037975	N	Down	0.182005	Y
AT1G76690.1	circumbracteal	12-oxophytodienoate reductase 2	Gohir.A01G104000.1,Gohir.A05G118400.1,Gohir.D05G119100.1,Gohir.A05G118200.1,Gohir.D05G119300.1,Gohir.D05G119200.1	188	164	154	60	77	70	363	73	60	39	113	79	357	197	31	149	117	44	174	186	69	56	71	40	N	Up	0.829482	N	Up	0.00736569	N	Up	0.830866	N	Up	0.000651144	N	Up	0.256273	N	Up	0.334864	N	Up	0.194878	Y
AT1G79040.1	circumbracteal	photosystem II subunit R	Gohir.D01G024400.1,Gohir.D01G024400.2,Gohir.A04G050200.1,Gohir.A01G037100.2,Gohir.A01G037100.1,Gohir.D05G330700.1	2584	10768	8091	10230	22879	25552	7180	11441	3455	7388	6571	14820	6721	22602	4899	3376	9448	17559	20435	36493	11277	27175	9447	15504	N	Down	0.0295883	N	Down	0.656953	N	Down	0.582139	N	Down	0.238946	Y	Down	1.34126e-06	N	Down	0.0489417	Y	Down	5.96085e-05	N
AT2G04520.1	circumbracteal	Nucleic acid-binding, OB-fold-like protein	Gohir.A07G188600.1,Gohir.D11G158500.1,Gohir.D07G195200.2,Gohir.A11G151500.1,Gohir.A08G126400.1,Gohir.A12G110400.1,Gohir.D08G060000.1,Gohir.D07G195200.1,Gohir.D08G147900.1,Gohir.D12G113400.1,Gohir.A08G050100.2,Gohir.A08G050100.1	20559	15842	19651	15196	16188	13757	15989	14023	6713	7378	20244	16250	12309	15525	8012	11229	21289	14677	14035	6742	8823	5719	7765	6357	N	Up	0.543203	N	Up	0.576614	N	Up	0.517488	N	Up	0.840364	N	Down	0.385878	N	Up	0.47741	N	Down	0.346972	Y
AT2G06925.1	circumbracteal	Phospholipase A2 family protein	Gohir.A05G001700.1,Gohir.D05G002000.1	1154	3373	1409	1061	5496	1495	5576	5931	619	1816	566	1022	4822	7563	627	1458	812	932	1750	1535	274	238	24	34	N	Down	0.199886	N	Up	0.743002	Y	Up	2.34828e-05	N	Down	0.922745	Y	Down	6.10623e-15	N	Down	0.423855	N	Down	0.0716512	Y
AT2G15910.2	circumbracteal	CSL zinc finger domain-containing protein	Gohir.D12G042200.1	2562	1247	1200	1024	884	941	912	1256	716	865	1418	1508	1384	1670	818	1116	2012	1545	1612	1056	1118	838	886	937	N	Up	0.0459387	N	Up	0.581726	N	Down	0.778677	N	Down	0.42898	N	Down	0.111502	N	Down	0.859468	N	Down	0.584244	Y
AT2G19790.1	circumbracteal	SNARE-like superfamily protein	Gohir.D13G200300.1,Gohir.D13G200300.3,Gohir.D13G200300.2,Gohir.D13G200300.4,Gohir.A13G194600.3,Gohir.A13G194600.2,Gohir.A13G194600.1,Gohir.A05G027200.1,Gohir.D05G029100.1	899	843	783	489	529	502	974	682	343	408	451	347	618	905	346	475	630	440	1315	684	465	607	338	466	N	Up	0.905597	N	Up	0.109357	N	Up	0.850791	N	Up	0.492282	N	Down	0.18851	N	Up	0.330796	N	Down	0.169996	Y
AT2G21190.1	circumbracteal	ER lumen protein retaining receptor family protein	Gohir.D02G224200.1,Gohir.D08G273100.1,Gohir.A01G163300.2,Gohir.A01G163300.1,Gohir.A03G202900.1,Gohir.D12G140200.1,Gohir.D01G155400.1,Gohir.D07G189200.1	2836	2123	2767	1730	2002	1655	1836	1743	1102	1114	1785	1773	1703	2331	1134	1656	1933	1975	2000	1342	1079	979	1515	1315	N	Up	0.437679	N	Up	0.100725	N	Up	0.353332	N	Up	0.895893	N	Down	0.92536	N	Up	0.980514	N	Down	0.223347	Y
AT2G23755.1	circumbracteal	transmembrane family 220 helix protein	Gohir.A02G162400.2,Gohir.A02G162400.1,Gohir.A05G386500.1,Gohir.D03G018100.1,Gohir.D03G018100.2,Gohir.D04G023600.1,Gohir.D04G023900.1,Gohir.D04G029100.1	105	41	100	19	256	39	130	309	39	80	136	266	143	498	54	57	209	186	44	46	34	27	32	26	N	Up	0.0517453	N	Up	0.217433	Y	Up	1.00529e-11	N	Down	0.438264	N	Down	0.00420993	N	Down	0.259324	Y	Down	0.000122133	N
AT2G24490.1	circumbracteal	replicon protein A2	Gohir.A05G065400.2,Gohir.D13G186100.1,Gohir.D13G186100.2,Gohir.D05G068000.1,Gohir.D05G068000.2,Gohir.D05G068000.4,Gohir.A13G178000.1	33	66	39	44	60	56	187	161	46	81	50	66	185	137	41	119	80	54	235	306	54	66	41	52	N	Down	0.182887	N	Down	0.756784	N	Up	0.81536	N	Up	0.761286	N	Down	0.0059623	N	Down	0.512121	N	Up	0.488283	Y
AT2G25060.1	circumbracteal	early nodulin-like protein 14	Gohir.A05G053100.1,Gohir.D05G054700.1,Gohir.1Z091900.1,Gohir.D07G036600.1,Gohir.A07G033200.1	30	109	27	19	69	25	1259	989	56	29	36	38	867	403	30	83	46	10	1460	1871	56	85	8	4	N	Down	0.117636	N	Up	0.657726	N	Up	0.00383588	N	Up	0.819633	N	Up	0.0057942	N	Down	0.953828	N	Up	0.00924007	Y
AT2G25080.1	circumbracteal	glutathione peroxidase 1	Gohir.A07G033400.1,Gohir.D07G037000.1	1177	676	1040	636	978	632	579	530	258	307	531	689	542	711	312	440	521	513	597	444	276	402	329	358	N	Up	0.300949	N	Up	0.106159	N	Up	0.159729	N	Up	0.849695	N	Down	0.199958	N	Down	0.478039	N	Down	0.340453	Y
AT2G25735.1	circumbracteal	hypothetical protein	Gohir.A05G049100.1,Gohir.D05G129700.1,Gohir.D07G005000.1,Gohir.D05G129300.1,Gohir.D05G051000.1,Gohir.A05G130300.1,Gohir.A07G006900.1	817	1183	373	321	584	544	571	238	146	206	475	240	816	469	240	192	674	270	810	542	768	551	610	458	N	Down	0.510069	N	Up	0.848685	N	Up	0.742293	N	Up	0.102408	N	Down	0.392567	N	Up	0.0141378	N	Up	0.0514282	N
AT2G26580.2	circumbracteal	plant-specific transcription factor YABBY family protein	Gohir.A01G053900.1,Gohir.A06G054900.1,Gohir.D05G340700.2,Gohir.D05G016500.1,Gohir.A04G042500.1,Gohir.D05G334100.2	74	954	52	470	115	635	2836	1098	315	235	1630	977	3007	1921	903	120	2286	560	8150	6611	3476	3193	2132	1181	Y	Down	1.00684e-08	Y	Down	4.60577e-11	Y	Down	5.84088e-13	N	Up	0.019581	N	Up	0.220042	N	Up	0.0412597	N	Up	0.220756	Y
AT2G28740.1	circumbracteal	histone H4	Gohir.D08G006000.1,Gohir.D13G233600.1,Gohir.A03G039900.1,Gohir.A03G037100.1,Gohir.A01G220700.1,Gohir.D08G011000.1,Gohir.D08G004600.1,Gohir.A08G001200.1,Gohir.D03G131200.1,Gohir.A13G228000.1,Gohir.D13G235100.1,Gohir.D01G209700.1	2678	4582	1616	1834	2758	2891	25147	16172	2021	2542	2166	2693	29409	17642	1712	3930	2044	2504	47906	56235	2860	3943	1473	1441	N	Down	0.3249	N	Down	0.660906	N	Down	0.815566	N	Up	0.624811	N	Down	0.0400654	N	Down	0.373567	N	Up	0.044385	Y
AT2G31725.1	circumbracteal	FAM136A-like protein (DUF842)	Gohir.D09G212300.1,Gohir.D09G207900.1	1387	731	735	562	417	329	465	488	246	287	316	415	430	493	274	380	542	297	600	458	158	145	200	207	N	Up	0.271161	N	Up	0.502973	N	Up	0.381981	N	Down	0.925	N	Down	0.272499	N	Down	0.492404	N	Down	0.645184	Y
AT2G32380.1	circumbracteal	Transmembrane protein 97, Putative	Gohir.A03G109000.1,Gohir.D12G160000.1,Gohir.D02G134100.1,Gohir.A12G157100.1	669	554	589	346	535	320	661	506	266	344	433	541	675	916	295	435	360	492	732	422	282	363	299	368	N	Up	0.683773	N	Up	0.0745974	N	Up	0.0199908	N	Up	0.627373	N	Down	0.0524488	N	Down	0.537953	N	Down	0.266989	Y
AT2G34790.1	circumbracteal	FAD-binding Berberine family protein	Gohir.A06G122200.1,Gohir.A10G007200.1,Gohir.D06G122600.1	96	93	36	45	73	90	129	128	20	52	183	73	215	186	33	94	96	52	83	100	15	27	33	77	N	Up	0.952771	N	Down	0.637467	N	Down	0.498333	N	Up	1	N	Down	0.000327447	N	Up	0.00520807	N	Up	0.691827	Y
AT2G35120.1	circumbracteal	Single hybrid motif superfamily protein	Gohir.A12G046500.1,Gohir.D12G045500.1	2096	1045	866	400	1174	452	2349	1513	1200	911	1525	1074	2196	1830	1267	959	1335	1281	3446	1199	1218	820	497	457	N	Up	0.176225	N	Up	0.0517714	Y	Up	0.000231971	N	Up	0.452698	Y	Up	0.0179134	N	Up	0.40292	N	Up	0.477822	Y
AT2G35190.1	circumbracteal	Putative plant snare 11	Gohir.A03G003500.2,Gohir.A03G003500.1,Gohir.A08G161800.1,Gohir.D03G168900.1,Gohir.D08G181800.1	134	252	66	111	71	90	321	279	76	168	55	93	165	269	55	161	63	94	273	390	116	182	43	58	N	Down	0.123071	N	Down	0.14231	N	Down	0.426364	N	Up	0.740696	Y	Down	4.75908e-06	N	Down	0.160735	N	Down	0.155045	Y
AT2G36210.1	circumbracteal	SAUR-like auxin-responsive protein family	Gohir.A04G061700.1,Gohir.A09G140000.1,Gohir.D09G134500.1	11	0	27	0	138	6	319	503	23	54	26	81	250	293	30	105	35	97	0	4	2	1	0	2	N	Up	0.0262542	N	Up	0.00144105	Y	Up	7.12013e-06	N	Down	0.674943	N	Down	0.00134476	N	Down	0.118894	N	Down	0.628046	Y
AT2G36985.1	circumbracteal	DVL family protein	Gohir.A11G324200.1,Gohir.D09G143600.1,Gohir.D11G343300.1,Gohir.D04G004300.1,Gohir.A10G203600.1,Gohir.D04G111000.1,Gohir.A09G147800.1,Gohir.D05G294600.1,Gohir.D10G211700.1,Gohir.A04G072400.1,Gohir.A05G294100.1,Gohir.A05G293900.1,Gohir.A05G411700.1	1558	2795	157	171	488	460	706	2049	113	208	103	165	1584	3209	118	228	243	288	644	382	924	872	550	565	N	Down	0.287196	N	Down	0.932064	N	Up	0.826861	N	Down	0.00949393	Y	Down	0.00012558	N	Down	0.414941	N	Down	0.0396772	Y
AT2G37678.1	circumbracteal	far-red elongated hypocotyl 1	Gohir.D13G098400.1,Gohir.A13G093700.1	320	577	203	339	635	612	562	604	340	356	789	776	487	795	382	240	872	600	651	506	416	413	991	673	N	Down	0.129493	N	Down	0.303047	N	Up	0.901425	N	Down	0.86513	N	Down	0.737901	N	Up	0.950848	N	Down	0.181931	Y
AT2G39540.1	circumbracteal	Gibberellin-regulated family protein	Gohir.A11G218300.1,Gohir.D11G205300.1,Gohir.A06G022500.1,Gohir.A05G262700.1,Gohir.D05G265000.1	69	849	230	174	949	469	2340	1013	512	615	1432	290	2074	2047	421	833	605	241	5202	2276	1812	1226	218	189	N	Down	0.0289027	N	Up	0.542626	N	Up	0.0396856	N	Up	0.0486225	N	Down	0.145364	N	Up	0.0278306	N	Up	0.980923	N
AT2G40435.1	circumbracteal	transcription factor SCREAM-like protein	Gohir.D02G005500.1,Gohir.A09G032400.1,Gohir.A09G032400.2,Gohir.D10G118200.1,Gohir.D08G221100.1,Gohir.D09G032400.1,Gohir.D09G032400.2,Gohir.A05G342100.2,Gohir.A05G342100.1,Gohir.D04G080300.2,Gohir.D04G080300.1,Gohir.A08G203800.1,Gohir.A10G148500.1	39	235	303	181	51	156	1021	571	96	115	115	59	169	222	24	220	78	61	228	501	42	50	64	39	N	Down	0.0145658	N	Up	0.308327	Y	Down	8.31253e-05	N	Up	0.43466	N	Down	0.404927	N	Up	0.187934	N	Down	0.439653	Y
AT2G40765.1	circumbracteal	transmembrane protein	Gohir.A06G180100.1,Gohir.A13G007800.1,Gohir.D13G008000.1,Gohir.D06G187000.1	30167	20598	36926	16479	29782	12790	20017	21591	5658	6387	11320	10510	15534	17183	6633	10986	12259	10287	18118	7871	6399	4070	3184	3555	N	Up	0.350392	N	Up	0.118922	N	Up	0.0264572	N	Down	0.928873	N	Down	0.266717	N	Up	0.846658	N	Down	0.682074	Y
AT2G43290.1	circumbracteal	Calcium-binding EF-hand family protein	Gohir.A08G238100.1,Gohir.A03G077000.1,Gohir.D13G089900.1,Gohir.A06G017700.1,Gohir.A03G076900.1,Gohir.D07G041800.1,Gohir.A07G037700.1,Gohir.D02G112400.1,Gohir.A06G017600.1,Gohir.D02G091700.1,Gohir.D08G258800.1,Gohir.D06G016400.1,Gohir.D10G128800.1,Gohir.D06G015900.1,Gohir.A10G138000.1,Gohir.1Z017300.1,Gohir.A06G018200.1,Gohir.D06G016200.1	1772	1749	1158	1795	1285	1560	4283	2763	1324	1480	7002	6415	4426	3857	1441	1922	6670	4485	2479	2307	849	829	1741	2559	N	Up	0.976833	N	Down	0.126433	N	Down	0.595549	N	Up	0.270617	N	Down	0.326679	N	Up	0.71591	N	Up	0.583305	Y
AT2G43810.1	circumbracteal	Small nuclear ribonucleoprotein family protein	Gohir.A02G007400.2,Gohir.D09G208500.3,Gohir.D09G208500.4,Gohir.D09G208500.7,Gohir.D09G212900.2,Gohir.D02G007200.1	1307	1003	706	573	920	665	689	855	166	220	442	464	776	999	147	223	514	540	806	551	356	182	275	213	N	Up	0.554026	N	Up	0.700399	N	Up	0.26884	N	Down	0.718897	N	Down	0.060957	N	Down	0.908155	N	Down	0.353398	Y
AT2G44065.2	circumbracteal	Ribosomal protein L2 family	Gohir.D13G176300.1	346	118	272	98	192	111	155	144	88	121	169	134	107	129	88	157	194	137	191	87	68	59	107	76	N	Up	0.0239365	Y	Up	0.00158683	N	Up	0.111542	N	Up	0.906672	N	Down	0.0675647	N	Up	0.460003	N	Down	0.74233	Y
AT2G44620.1	circumbracteal	mitochondrial acyl carrier protein 1	Gohir.D08G065400.1,Gohir.A08G056100.1	6821	3847	5279	2508	4225	1951	4654	4080	1425	1480	2241	2257	4285	4740	1805	2394	3023	2097	5056	2683	1523	839	794	872	N	Up	0.259242	N	Up	0.0207812	N	Up	0.0340201	N	Up	0.853055	N	Down	0.739248	N	Down	0.986771	N	Down	0.686764	Y
AT2G46390.1	circumbracteal	succinate dehydrogenase subunit	Gohir.D11G100600.1,Gohir.A11G095700.1	17749	11729	13299	6087	15527	6031	11070	8452	4110	4031	7120	5440	10244	12039	5268	7132	7752	4933	12429	6384	5421	3589	3196	3310	N	Up	0.460419	N	Up	0.0624128	N	Up	0.0187679	N	Up	0.665851	N	Up	0.85796	N	Up	0.490706	N	Down	0.513673	Y
AT2G46540.1	circumbracteal	fiber	Gohir.D11G102600.1,Gohir.D12G116700.1,Gohir.A12G113200.1,Gohir.A12G113200.2,Gohir.A11G097900.1	36740	27609	34281	17826	27910	17796	24558	27628	5736	5979	15799	13967	21447	24650	6860	9215	21530	14234	22128	11410	11130	5562	6135	5278	N	Up	0.563869	N	Up	0.278916	N	Up	0.126052	N	Down	0.893068	N	Down	0.703423	N	Up	0.787656	N	Down	0.571395	Y
AT2G46660.1	circumbracteal	cytochrome P450, family 78, subfamily A, polypeptide 6	Gohir.A08G110000.1,Gohir.D08G145000.1,Gohir.D08G145000.2,Gohir.D08G145000.3,Gohir.A02G098300.1,Gohir.A12G114300.1,Gohir.D12G117700.1,Gohir.D12G241400.1,Gohir.A08G123900.1,Gohir.A12G240100.1,Gohir.D03G085300.1,Gohir.A12G114400.1,Gohir.A11G099500.1,Gohir.D08G122900.1,Gohir.D11G104000.1	201	347	258	1047	707	1138	208	229	78	210	559	377	171	192	161	345	754	413	385	113	310	265	421	244	N	Down	0.386545	Y	Down	4.09088e-06	N	Down	0.023314	N	Down	0.874969	N	Down	0.0519317	N	Up	0.151887	N	Down	0.726019	Y
AT3G01390.2	circumbracteal	vacuolar membrane ATPase 10	Gohir.D04G113400.1,Gohir.D13G023000.1	7605	9103	4965	4641	4729	3813	5448	5709	1776	1997	2728	2877	3982	5199	2027	2885	2893	2519	7450	4113	2612	2591	1723	1847	N	Down	0.744215	N	Up	0.847608	N	Up	0.478509	N	Down	0.944623	N	Down	0.296086	N	Down	0.877643	N	Down	0.28739	Y
AT3G02640.1	circumbracteal	transmembrane protein	Gohir.D02G007400.1,Gohir.A02G007600.1	28	43	3	6	28	5	767	543	64	67	49	21	800	557	19	93	37	18	1367	1217	59	134	11	4	N	Down	0.424365	N	Down	0.590182	N	Up	0.147661	N	Up	0.672139	N	Down	0.803763	N	Up	0.0802051	N	Up	0.302067	Y
AT3G03773.1	circumbracteal	HSP20-like chaperones superfamily protein	Gohir.A13G097400.1,Gohir.D13G101400.1	2897	1312	2254	1043	2239	1134	1832	1100	854	820	1771	1315	1350	1200	949	1371	2027	1048	1495	815	710	421	668	412	N	Up	0.0277229	N	Up	0.0194779	N	Up	0.019674	N	Up	0.205654	N	Up	0.730747	N	Up	0.231204	N	Up	0.654777	Y
AT3G05890.1	circumbracteal	Low temperature and salt responsive protein family	Gohir.A13G182800.1,Gohir.D07G135900.1,Gohir.A07G131600.1,Gohir.D13G184700.1,Gohir.D13G184700.2	879	5322	1566	5082	2346	10594	2397	2676	1244	1341	2910	3629	2664	7272	1276	962	3961	4620	7307	2895	4867	3383	3228	3027	N	Down	0.0423623	N	Down	0.0104714	Y	Down	0.0020736	N	Down	0.781052	N	Down	0.640556	N	Down	0.58782	N	Down	0.00256498	Y
AT3G06050.1	circumbracteal	peroxiredoxin IIF	Gohir.A10G124400.1,Gohir.D10G141900.1,Gohir.D10G141900.2	2901	2078	2562	1754	3135	1772	2380	1938	742	1154	1497	1508	1896	2614	1134	1878	1894	1399	2020	1380	919	724	746	574	N	Up	0.355582	N	Up	0.199358	N	Up	0.0754644	N	Up	0.735454	Y	Down	0.000174094	N	Down	0.985742	N	Down	0.210724	Y
AT3G07568.1	circumbracteal	fanconi anemia group D2 protein	Gohir.D07G093800.1,Gohir.A07G088800.1	3726	2230	2232	1822	2076	1543	1545	2689	689	854	1686	1750	1531	2721	748	1025	2210	1822	2215	1082	1373	728	766	455	N	Up	0.377653	N	Up	0.727737	N	Up	0.347819	N	Down	0.578555	N	Down	0.0709968	N	Down	0.943161	N	Down	0.0260347	Y
AT3G07680.1	circumbracteal	emp24/gp25L/p24 family/GOLD family protein	Gohir.A01G092400.1,Gohir.D07G199200.1,Gohir.D01G076800.1,Gohir.A07G192800.1	3239	2607	2256	1907	1620	1357	1812	1515	879	791	1040	1250	1594	1806	905	1280	1171	1215	2032	1239	822	625	799	881	N	Up	0.672433	N	Up	0.556078	N	Up	0.459239	N	Up	0.692814	N	Up	0.372303	N	Down	0.528082	N	Down	0.632326	Y
AT3G10520.1	circumbracteal	hemoglobin 2	Gohir.A01G129500.1,Gohir.D01G118300.1	275	1133	1070	1107	904	471	1326	1050	719	495	1155	757	774	591	397	699	922	994	1700	1038	1522	1246	409	314	N	Down	0.0685816	N	Down	0.915132	Y	Up	0.00239471	N	Up	0.721533	N	Up	0.397273	N	Up	0.198477	N	Up	0.468995	Y
AT3G12120.1	circumbracteal	fatty acid desaturase 2	Gohir.D11G331500.1,Gohir.1Z006900.1,Gohir.D13G218000.1,Gohir.A11G314400.1,Gohir.A13G214300.1	233	842	1510	1427	527	955	741	1159	363	441	439	379	768	1441	205	651	263	417	1291	1734	601	849	310	460	N	Down	0.0375271	N	Up	0.855315	N	Down	0.0471876	N	Down	0.271771	N	Down	0.132366	N	Up	0.58754	N	Down	0.0477276	Y
AT3G12260.1	circumbracteal	LYR family of Fe/S cluster biogenesis protein	Gohir.A10G188200.1,Gohir.A10G188000.1,Gohir.D10G195900.1,Gohir.D03G123000.1	4502	3021	3531	1869	3549	1841	3442	2370	1573	1665	2480	2341	4133	4276	2073	2752	3661	2356	4471	2759	1776	1506	1358	1174	N	Up	0.400843	N	Up	0.026542	N	Up	0.0756326	N	Up	0.389537	N	Down	0.6142	N	Up	0.890007	N	Down	0.891619	Y
AT3G15990.1	circumbracteal	sulfate transporter 3%3B4	Gohir.A02G121700.1,Gohir.D03G064200.1,Gohir.D05G128800.1	2	7	21	15	15	23	174	105	80	121	273	174	47	68	44	84	104	145	15	16	17	16	15	30	N	Down	0.28678	N	Up	0.605603	N	Down	0.388812	N	Up	0.299213	N	Down	0.0405547	N	Up	0.125581	N	Down	0.475257	Y
AT3G18280.1	circumbracteal	Bifunctional inhibitor/lipid-transfer protein/seed storage 2S albumin superfamily protein	Gohir.D09G176900.1,Gohir.A12G054800.1,Gohir.A09G182300.1,Gohir.D09G176800.1,Gohir.D12G267700.1,Gohir.D02G203400.1,Gohir.A09G181900.1,Gohir.A09G182100.1,Gohir.A09G182000.1,Gohir.D07G181600.1,Gohir.A12G054700.1,Gohir.D12G053900.1,Gohir.D02G203300.1,Gohir.A03G181600.1,Gohir.A12G267200.1,Gohir.D12G053800.1,Gohir.D09G176600.1,Gohir.A09G182200.1,Gohir.D09G176700.1,Gohir.A07G174300.1,Gohir.D12G054100.1,…	8108	20458	6996	33492	15286	75198	54713	66914	14824	58999	7437	53256	86802	78313	11936	17721	16448	85747	25915	13839	16444	29142	16513	18659	N	Down	0.153495	N	Down	0.0515048	Y	Down	9.80602e-10	N	Down	0.805856	Y	Down	3.2685e-09	Y	Down	1.09126e-05	N	Up	0.674442	N
AT3G18510.1	circumbracteal	ATP-dependent helicase/nuclease subunit	Gohir.A12G265800.2,Gohir.A12G265800.1,Gohir.D12G266000.1	754	414	440	386	437	190	422	205	133	145	216	244	593	477	148	227	454	369	362	209	196	243	170	117	N	Up	0.279064	N	Up	0.694901	Y	Up	0.00243676	N	Up	0.126921	N	Down	0.659044	N	Down	0.72488	N	Up	0.595922	Y
AT3G19550.1	circumbracteal	glutamate racemase	Gohir.D13G044400.1,Gohir.A13G045400.1,Gohir.A01G008400.1	947	286	1102	943	140	246	5044	3105	1415	1402	17335	10383	3920	3011	582	1826	10084	6267	931	770	174	43	314	468	Y	Up	0.00137233	N	Up	0.755595	N	Down	0.0787171	N	Up	0.267128	N	Up	0.957861	N	Up	0.0340243	N	Up	0.296105	Y
AT3G19620.1	circumbracteal	Glycosyl hydrolase family protein	Gohir.D04G160100.1,Gohir.A04G118400.1	80	462	42	132	164	158	122	183	77	70	110	82	142	149	55	94	71	70	7	29	7	12	3	2	Y	Down	5.0653e-05	Y	Down	0.00166603	N	Up	0.925656	N	Down	0.385419	N	Up	0.705862	N	Up	0.608371	N	Down	0.900532	Y
AT3G21550.1	circumbracteal	transmembrane protein, putative (DUF679 domain membrane protein 2)	Gohir.D10G163400.1,Gohir.A10G105300.1,Gohir.D10G163300.1,Gohir.D09G233400.1,Gohir.A09G232300.1,Gohir.A10G105400.1	84	121	83	822	131	407	76	68	44	25	159	264	41	134	34	73	137	376	130	148	131	53	114	22	N	Down	0.405614	Y	Down	4.64543e-05	Y	Down	2.64462e-06	N	Up	0.894824	N	Up	0.0587766	N	Down	0.19784	N	Down	0.0846804	N
AT3G22110.1	circumbracteal	20S proteasome alpha subunit C1	Gohir.D11G063100.1,Gohir.A11G058900.1	3367	2030	3441	2216	2494	1735	3126	2276	1340	1430	2286	2239	3747	4060	1805	2508	2820	1937	3761	2275	1440	1112	1044	1018	N	Up	0.214422	N	Up	0.123397	N	Up	0.160046	N	Up	0.425418	N	Down	0.570271	N	Up	0.967501	N	Down	0.749842	Y
AT3G22600.1	circumbracteal	Bifunctional inhibitor/lipid-transfer protein/seed storage 2S albumin superfamily protein	Gohir.A12G004200.2,Gohir.A12G004200.1,Gohir.D08G204700.1,Gohir.D02G039700.1,Gohir.D11G129700.2,Gohir.D09G219400.2,Gohir.D09G219400.1,Gohir.D02G039800.2,Gohir.D02G039800.1,Gohir.A09G217000.2,Gohir.A09G217000.1,Gohir.A09G217100.1,Gohir.D12G003900.2,Gohir.D12G003900.1,Gohir.A02G033300.1,Gohir.A02G033300.2,Gohir.A02G033300.3,Gohir.A02G033300.4,Gohir.D09G219500.1	25	26	23	103	20	55	94	40	123	29	108	58	166	44	101	69	178	37	141	129	144	99	74	29	N	Down	0.937024	N	Down	0.00917302	N	Down	0.014118	N	Up	0.153402	Y	Up	2.98372e-12	N	Up	0.0921067	N	Up	0.00280811	N
AT3G27230.1	circumbracteal	S-adenosyl-L-methionine-dependent methyltransferases superfamily protein	Gohir.D01G099200.1,Gohir.A01G112400.1,Gohir.A06G005400.1,Gohir.D06G001200.1	353	448	401	314	405	283	511	383	201	196	408	403	538	692	188	310	392	379	698	576	156	220	186	183	N	Down	0.637443	N	Up	0.41776	N	Up	0.110857	N	Up	0.493287	N	Up	0.868038	N	Up	0.966922	N	Down	0.376359	Y
AT3G27360.1	circumbracteal	Histone superfamily protein	Gohir.D10G052800.1,Gohir.D10G052900.1,Gohir.A10G051200.1,Gohir.A10G051100.1,Gohir.D05G017800.1,Gohir.A06G140200.1,Gohir.D08G259400.1,Gohir.A05G016900.1,Gohir.D08G259500.1,Gohir.D10G052700.1,Gohir.A08G238700.1	695	2129	221	282	730	389	27804	17361	758	1167	368	419	30776	17823	285	2316	458	361	42801	55304	1051	2176	159	79	N	Down	0.224082	N	Down	0.649826	N	Up	0.155151	N	Up	0.638162	Y	Down	0.00181451	N	Down	0.824496	N	Up	0.0401366	Y
AT3G29034.1	circumbracteal	transmembrane protein	Gohir.A07G206000.1	636	2311	557	886	1115	1289	1805	2000	800	988	2034	2485	2007	3634	827	369	3272	3771	3339	1867	1695	815	841	718	N	Down	0.18504	N	Down	0.552401	N	Down	0.61898	N	Down	0.850414	N	Down	0.289896	N	Down	0.749802	N	Down	0.0201633	Y
AT3G30530.1	circumbracteal	basic leucine-zipper 42	Gohir.D07G185300.1,Gohir.A12G158400.1,Gohir.A13G093000.1,Gohir.D08G061700.1,Gohir.A03G107700.1,Gohir.D13G099500.1,Gohir.A07G177900.1,Gohir.A08G052100.1	67	66	214	89	166	112	317	198	71	74	246	173	254	256	37	158	124	108	221	139	90	93	339	297	N	Up	0.975003	N	Up	0.0443883	N	Up	0.277317	N	Up	0.300701	N	Down	0.889598	N	Up	0.328683	N	Down	0.968724	Y
AT3G45980.1	circumbracteal	Histone superfamily protein	Gohir.A04G080000.1,Gohir.A09G088200.1,Gohir.D03G129300.1,Gohir.D08G010600.1,Gohir.A09G088400.1,Gohir.D09G088000.1,Gohir.A13G228300.1,Gohir.D08G005500.1,Gohir.D05G087800.1,Gohir.A09G088100.1,Gohir.D13G234100.1,Gohir.D07G100400.1,Gohir.A13G228500.1,Gohir.A03G039100.1,Gohir.D09G087900.1,Gohir.D13G233900.1,Gohir.D03G128700.1,Gohir.A07G096000.1,Gohir.A05G086500.1	7947	10497	5978	6145	9204	7888	27696	17847	6457	7630	8869	9107	29191	20032	6873	10992	9456	9067	52126	60701	8069	10426	7637	7549	N	Down	0.444763	N	Down	0.922896	N	Up	0.442439	N	Up	0.41126	N	Down	0.125593	N	Down	0.91313	N	Up	0.126581	Y
AT3G46010.1	circumbracteal	actin depolymerizing factor 1	Gohir.A01G220300.1,Gohir.A13G019900.2,Gohir.A01G220200.1,Gohir.A03G039300.1,Gohir.D01G209300.1,Gohir.D03G128900.1	21237	13878	16844	14190	16231	14235	17134	14422	7066	7133	18459	14676	17676	19140	7657	10567	18422	13543	17624	11106	11430	9900	11505	12252	N	Up	0.233398	N	Up	0.543945	N	Up	0.517668	N	Up	0.676867	N	Down	0.930916	N	Up	0.542521	N	Down	0.746338	Y
AT3G46450.1	circumbracteal	SEC14 cytosolic factor family protein / phosphoglyceride transfer family protein	Gohir.A03G040200.1,Gohir.D03G127800.1,Gohir.D03G127800.2	310	328	199	293	218	222	271	218	161	200	229	210	275	309	149	237	215	213	298	262	160	149	123	130	N	Down	0.877209	N	Down	0.212646	N	Down	0.928858	N	Up	0.619585	N	Down	0.156582	N	Up	0.832356	N	Down	0.717909	Y
AT3G46940.1	circumbracteal	DUTP-PYROPHOSPHATASE-LIKE 1	Gohir.A05G194800.1,Gohir.D05G198000.1	42	61	35	37	74	59	1132	686	153	267	131	106	1583	656	95	461	119	84	1243	1193	105	130	50	26	N	Down	0.440583	N	Down	0.879021	N	Up	0.468555	N	Up	0.371455	Y	Down	0.000159125	N	Up	0.534466	Y	Up	0.00117512	Y
AT3G47370.2	circumbracteal	Ribosomal protein S10p/S20e family protein	Gohir.A11G007800.1,Gohir.A07G039000.2,Gohir.A09G178200.1	3617	1528	1796	1412	1683	1456	1635	1248	1034	1290	1222	1347	1544	1765	1163	1554	1820	1588	2705	1932	1154	1172	1219	1339	N	Up	0.0313067	N	Up	0.401462	N	Up	0.482574	N	Up	0.501783	N	Down	0.0545683	N	Down	0.695407	N	Down	0.713738	Y
AT3G48030.1	circumbracteal	hypoxia-responsive family protein / zinc finger (C3HC4-type RING finger) family protein	Gohir.A12G275900.1,Gohir.D12G276600.1	9766	7288	9363	4749	7714	4398	5171	5309	1984	2233	5296	4845	4686	5953	2535	3898	7077	4947	4657	2312	4008	1831	1933	1557	N	Up	0.530679	N	Up	0.181934	N	Up	0.150386	N	Down	0.975191	N	Down	0.366213	N	Up	0.83453	N	Down	0.338109	Y
AT3G49780.1	circumbracteal	phytosulfokine 4 precursor	Gohir.D05G214800.1,Gohir.A02G150100.1,Gohir.A12G078300.1,Gohir.1Z046400.1,Gohir.A12G018600.1,Gohir.D02G090700.1,Gohir.D12G161400.1,Gohir.A05G211500.1,Gohir.A11G212500.1,Gohir.1Z063000.1,Gohir.A06G025000.1,Gohir.D11G210700.1,Gohir.D12G076500.1,Gohir.D06G022100.1,Gohir.A03G107800.1,Gohir.D03G030200.1	48224	3367	15245	4786	15470	6684	15421	11120	3724	7593	5427	10947	18489	15779	8777	14719	11664	10707	13764	3802	10712	4327	6802	6697	Y	Up	2.66447e-05	N	Up	0.0564347	Y	Up	0.00545053	N	Up	0.620173	Y	Down	1.08683e-10	N	Down	0.0213221	N	Up	0.519959	Y
AT3G52420.1	circumbracteal	outer envelope membrane protein 7	Gohir.A08G068400.1,Gohir.D08G076800.1	685	745	1817	855	3370	1344	3136	2446	761	962	1071	918	2597	1917	907	1676	1051	868	1499	876	367	355	395	312	N	Down	0.819905	N	Up	0.260352	Y	Up	9.5525e-06	N	Up	0.637875	N	Down	0.0462044	N	Up	0.618815	N	Up	0.237129	Y
AT3G52730.1	circumbracteal	ubiquinol-cytochrome C reductase UQCRX/QCR9-like family protein	Gohir.D09G135300.2,Gohir.D09G135300.1,Gohir.A01G206400.1,Gohir.A01G206400.2,Gohir.A09G139300.1,Gohir.D01G195800.2,Gohir.D01G195800.1,Gohir.A01G138200.1,Gohir.D01G127900.1	22425	12582	15640	7331	10643	5895	9426	9096	3847	4706	6144	6186	9486	11016	5004	7173	9619	7091	11339	6150	4179	3198	2627	2912	N	Up	0.271413	N	Up	0.021903	N	Up	0.110286	N	Up	0.960198	N	Down	0.0663625	N	Down	0.988523	N	Down	0.545081	Y
AT3G53490.1	circumbracteal	valine-tRNA ligase	Gohir.A01G218200.1,Gohir.A01G218200.2,Gohir.A06G131900.1,Gohir.D13G097300.1,Gohir.D01G207100.1,Gohir.D01G207100.2	492	418	585	526	374	592	403	317	215	208	712	580	291	427	207	328	689	518	369	198	269	184	386	246	N	Up	0.71872	N	Up	0.820121	N	Down	0.153079	N	Up	0.574568	N	Up	0.811094	N	Up	0.50783	N	Down	0.21292	Y
AT3G53620.1	circumbracteal	pyrophosphorylase 4	Gohir.A04G079900.2,Gohir.A04G079900.3,Gohir.A04G079900.1,Gohir.A09G158600.1,Gohir.D04G119200.2,Gohir.D03G097500.1,Gohir.D09G154000.1,Gohir.A09G158600.2,Gohir.D04G119200.1,Gohir.A12G063800.1	6382	2277	8356	3135	3648	1849	2811	2234	2646	1685	3430	2859	3207	2520	2228	3936	4410	2896	2230	1296	1625	1434	1550	1248	Y	Up	0.00399372	N	Up	0.00726425	N	Up	0.0619561	N	Up	0.563994	Y	Up	5.75759e-05	N	Up	0.463652	N	Up	0.34264	Y
AT3G53730.1	circumbracteal	Histone superfamily protein	Gohir.D08G012000.1,Gohir.D03G038800.1,Gohir.A10G048900.1,Gohir.1Z067500.1,Gohir.A02G142000.1,Gohir.D08G009700.1	635	618	294	330	578	486	3939	1964	382	572	373	584	4388	2612	315	970	400	575	8297	9562	498	790	323	356	N	Up	0.941301	N	Down	0.697879	N	Up	0.427544	N	Up	0.356759	Y	Down	0.00132264	N	Down	0.106093	N	Up	0.198823	Y
AT3G53990.1	circumbracteal	Adenine nucleotide alpha hydrolases-like superfamily protein	Gohir.D04G125700.1,Gohir.A04G086000.1,Gohir.D03G120700.1,Gohir.A03G046600.1,Gohir.D13G095700.1,Gohir.A13G078600.1,Gohir.A03G046500.1,Gohir.A03G046500.2	11775	18232	16172	16889	33349	28388	19316	21143	9920	13124	18092	20472	17988	28108	13136	9208	21959	23573	20034	11609	12282	7822	9987	6913	N	Down	0.457764	N	Down	0.940924	N	Up	0.422276	N	Down	0.889738	Y	Down	0.00988591	N	Down	0.777292	N	Down	0.070488	Y
AT3G54200.1	circumbracteal	Late embryogenesis abundant (LEA) hydroxyproline-rich glycoprotein family	Gohir.D06G119300.1,Gohir.D09G069400.1,Gohir.A02G092000.1,Gohir.A09G069500.1,Gohir.D02G108800.1	775	163	153	98	299	96	1448	488	776	112	1677	219	1124	478	490	126	1297	160	637	99	623	96	703	87	Y	Up	0.0025293	N	Up	0.516573	Y	Up	4.92755e-06	N	Up	0.00913197	Y	Up	0.000574574	Y	Up	2.54795e-05	N	Up	0.146843	Y
AT3G54560.1	circumbracteal	histone H2A 11	Gohir.D08G205900.1,Gohir.A11G126300.3,Gohir.A11G126300.2,Gohir.A11G126300.1,Gohir.D08G205900.2,Gohir.A07G208100.1,Gohir.D13G027600.1,Gohir.D07G214100.1,Gohir.A08G187600.2,Gohir.A08G187600.1,Gohir.D10G183300.1,Gohir.D11G131900.1,Gohir.D11G131900.2	426	1462	165	519	298	480	4273	2171	408	374	282	314	6536	3166	244	626	272	182	9493	12381	433	593	284	238	N	Down	0.0299793	Y	Down	0.000215634	N	Down	0.0843785	N	Up	0.276655	N	Up	0.491912	N	Down	0.795294	N	Up	0.0246821	Y
AT3G55610.1	circumbracteal	delta 1-pyrroline-5-carboxylate synthase 2	Gohir.D01G210500.1,Gohir.D11G346800.1,Gohir.A11G327900.1,Gohir.A10G223400.1,Gohir.D10G235800.1,Gohir.D04G124500.2,Gohir.A01G221500.1,Gohir.D04G124500.1,Gohir.A04G091100.1	166	549	739	937	468	654	776	557	239	259	638	468	756	428	245	454	471	409	524	285	210	206	102	116	Y	Down	0.00340891	N	Down	0.41325	N	Down	0.119278	N	Up	0.422368	N	Down	0.585784	N	Up	0.297451	N	Up	0.0776749	Y
AT3G56190.1	circumbracteal	alpha-soluble NSF attachment protein 2	Gohir.D07G232500.1,Gohir.A07G225300.1,Gohir.D10G085500.1,Gohir.D11G069700.1,Gohir.A10G160800.1,Gohir.A11G065400.1	4438	4537	3916	3489	2999	2846	3370	3089	1666	1616	2739	2310	2511	3271	1663	2231	2544	2320	3771	2466	1831	1778	1966	1946	N	Down	0.962062	N	Up	0.732734	N	Up	0.807797	N	Up	0.866606	N	Up	0.787564	N	Up	0.562613	N	Down	0.298001	Y
AT3G57810.2	circumbracteal	Cysteine proteinases superfamily protein	Gohir.D01G148700.3,Gohir.D02G151300.1,Gohir.D02G151300.2,Gohir.A03G127700.2,Gohir.A01G161200.1,Gohir.A01G161200.4,Gohir.D01G148700.2,Gohir.D01G148700.1	87	213	114	125	161	177	237	218	75	97	343	216	116	304	71	118	217	145	144	96	89	55	54	43	N	Down	0.115179	N	Down	0.919102	N	Down	0.776986	N	Up	0.861055	N	Down	0.177266	N	Up	0.272792	N	Down	0.00687025	Y
AT3G60820.1	circumbracteal	N-terminal nucleophile aminohydrolases (Ntn hydrolases) superfamily protein	Gohir.A07G145500.1,Gohir.A08G031200.1,Gohir.A08G031200.2	2257	1452	1776	1073	1476	904	1574	1083	748	699	926	944	1710	1592	782	1077	978	962	1830	1194	693	585	474	476	N	Up	0.377085	N	Up	0.0800682	N	Up	0.0646547	N	Up	0.477297	N	Up	0.571627	N	Down	0.951892	N	Up	0.809464	Y
AT3G60890.2	circumbracteal	binding protein	Gohir.D11G086200.1,Gohir.A12G222400.1,Gohir.D12G224900.1,Gohir.A03G010200.1,Gohir.D03G159600.1,Gohir.A11G081600.1	5	406	29	168	60	202	2249	2540	840	120	678	403	1360	1436	239	68	333	360	1851	1628	377	885	229	335	Y	Down	5.55112e-15	Y	Down	0.000745138	Y	Down	5.25932e-06	N	Down	0.873239	Y	Up	0	N	Up	0.206592	N	Down	0.837449	Y
AT3G61113.1	circumbracteal	Ubiquitin related modifier 1	Gohir.D11G088500.1,Gohir.A11G084400.1	4062	3618	2765	2436	2734	2207	4144	4313	940	1075	3838	3252	4176	4378	1004	1393	4756	3179	3473	1622	1746	967	1004	718	N	Up	0.847841	N	Up	0.782592	N	Up	0.512947	N	Down	0.960987	N	Down	0.246735	N	Up	0.733105	N	Down	0.850307	Y
AT3G62040.1	circumbracteal	Haloacid dehalogenase-like hydrolase (HAD) superfamily protein	Gohir.D07G136600.1,Gohir.D07G136600.2,Gohir.A07G132400.1,Gohir.A07G132400.2	1512	493	5105	854	688	392	1366	963	771	969	2641	1727	1214	1116	919	3891	3292	1356	141	58	54	81	72	38	Y	Up	0.00220211	Y	Up	0.000685203	N	Up	0.0574068	N	Up	0.387456	N	Down	0.173084	N	Up	0.0848584	N	Up	0.753565	Y
AT3G62580.1	circumbracteal	Late embryogenesis abundant protein (LEA) family protein	Gohir.A08G119000.1,Gohir.D11G115400.2,Gohir.D11G115400.1,Gohir.D08G139700.1,Gohir.D08G139700.2,Gohir.A11G110300.1	906	1072	956	763	1066	807	1149	971	440	563	890	832	1054	1419	504	737	950	728	1509	1152	558	643	727	811	N	Down	0.650278	N	Up	0.435605	N	Up	0.185594	N	Up	0.704629	N	Down	0.0498238	N	Up	0.831393	N	Down	0.262902	Y
AT4G01897.1	circumbracteal	dihydroorotate dehydrogenase	Gohir.D11G112200.1,Gohir.A11G107400.1	136	533	148	183	487	446	761	834	151	307	285	418	546	902	140	213	393	522	598	363	184	342	124	211	N	Down	0.073701	N	Down	0.807959	N	Up	0.816536	N	Down	0.921594	Y	Down	9.19183e-07	N	Down	0.487793	N	Down	0.0731752	Y
AT4G02620.1	circumbracteal	vacuolar ATPase subunit F family protein	Gohir.D13G069500.1,Gohir.D08G206400.1,Gohir.D08G206400.2,Gohir.A08G215400.1,Gohir.A08G188000.2,Gohir.D08G232100.2,Gohir.D08G232100.1,Gohir.A13G052900.1,Gohir.A08G215400.2,Gohir.A08G188000.1,Gohir.A08G188000.3	4070	4017	3811	3071	3646	2815	3442	3180	1274	1355	2034	2365	3596	4153	1305	1900	2430	2041	5833	3839	1830	1607	1243	1340	N	Up	0.982531	N	Up	0.462261	N	Up	0.39987	N	Up	0.88565	N	Down	0.590069	N	Down	0.64999	N	Down	0.567291	Y
AT4G04470.1	circumbracteal	Peroxisomal membrane 22 kDa (Mpv17/PMP22) family protein	Gohir.A05G171800.1,Gohir.D05G174900.1	1645	1739	1150	1452	1100	875	1628	1526	456	615	1160	1192	967	1471	482	676	1371	1337	1209	739	782	443	316	258	N	Down	0.906058	N	Down	0.573704	N	Up	0.377148	N	Up	0.91988	N	Down	0.0340153	N	Down	0.961314	N	Down	0.118539	Y
AT4G05520.1	circumbracteal	EPS15 homology domain 2	Gohir.D10G010000.1,Gohir.A10G010300.1	850	11	45	12	28	10	199	46	126	19	193	13	79	51	40	64	110	5	223	150	109	19	73	10	Y	Up	0	N	Up	0.0053633	N	Up	0.0257135	N	Up	0.00409893	Y	Up	0.00395823	Y	Up	1.75348e-06	N	Up	0.379222	N
AT4G12110.1	circumbracteal	sterol-4alpha-methyl oxidase 1-1	Gohir.A08G174300.1,Gohir.D12G107100.1,Gohir.A09G194800.2,Gohir.A09G194800.1,Gohir.D12G223800.1,Gohir.A12G103500.1,Gohir.D08G193000.1,Gohir.A12G221400.1,Gohir.D09G189100.1,Gohir.D12G107000.1	478	545	114	199	229	263	612	499	149	165	196	129	716	595	130	202	155	160	506	700	152	229	100	83	N	Down	0.798281	N	Down	0.0856558	N	Down	0.558326	N	Up	0.619321	N	Down	0.520908	N	Up	0.185719	N	Up	0.516174	Y
AT4G15770.1	circumbracteal	RNA binding protein	Gohir.A01G032600.2,Gohir.A01G032600.1,Gohir.A01G028600.1	587	305	375	389	256	236	306	212	218	282	336	391	362	333	240	365	417	376	391	386	227	342	311	327	N	Up	0.0832335	N	Down	0.904784	N	Up	0.723578	N	Up	0.410523	N	Down	0.0662443	N	Down	0.588629	N	Up	0.799402	Y
AT4G17510.1	circumbracteal	ubiquitin C-terminal hydrolase 3	Gohir.D08G185500.1,Gohir.A12G214200.1,Gohir.A08G166700.2,Gohir.A08G166700.1,Gohir.D12G216800.1	1054	649	974	607	966	576	897	894	441	408	907	791	650	789	455	681	852	801	960	454	533	383	545	506	N	Up	0.187081	N	Up	0.104125	N	Up	0.0874915	N	Up	0.994334	N	Up	0.525972	N	Up	0.586485	N	Down	0.487667	Y
AT4G18590.1	circumbracteal	Nucleic acid-binding, OB-fold-like protein	Gohir.A11G319200.1,Gohir.D11G338500.1	144	159	86	71	200	133	829	570	91	154	187	291	1588	901	60	209	211	318	1542	1428	313	183	122	93	N	Down	0.874535	N	Up	0.59997	N	Up	0.398081	N	Up	0.659113	N	Down	0.0387679	N	Down	0.385332	N	Up	0.0336416	Y
AT4G21105.1	circumbracteal	cytochrome-c oxidase/ electron carrier	Gohir.A05G083000.1,Gohir.D08G014400.1,Gohir.D05G086000.1,Gohir.D05G086000.2,Gohir.A08G004000.1,Gohir.D08G014300.2,Gohir.D08G014300.1,Gohir.A08G004100.1,Gohir.A03G116500.1	41748	24721	38839	15765	33072	12781	17958	19112	8563	8327	12719	11894	22034	23093	11874	15737	19124	10951	21743	10647	10675	6519	6494	4562	N	Up	0.314295	N	Up	0.0322736	N	Up	0.0225532	N	Down	0.92895	N	Up	0.797566	N	Up	0.882606	N	Down	0.861756	Y
AT4G21620.2	circumbracteal	glycine-rich protein	Gohir.A06G123900.1,Gohir.D06G128800.1	335	1691	314	892	494	1374	256	520	508	204	1969	1321	275	827	172	156	1063	1554	468	304	270	222	1868	2186	N	Down	0.072084	N	Down	0.00883402	Y	Down	2.70541e-05	N	Down	0.256145	Y	Up	1.00668e-07	N	Up	0.31663	Y	Down	0.000193344	N
AT4G21780.1	circumbracteal	hypothetical protein	Gohir.D05G366700.1,Gohir.A06G147400.1,Gohir.A01G077800.1,Gohir.D06G153200.1	425	590	424	371	684	342	1222	1429	345	445	824	933	1300	1193	316	703	484	722	518	539	253	391	151	216	N	Down	0.575349	N	Up	0.784065	Y	Up	0.00155862	N	Down	0.841863	N	Down	0.0489612	N	Down	0.77374	N	Up	0.74559	Y
AT4G25225.1	circumbracteal	transmembrane protein	Gohir.D12G201300.1,Gohir.D03G107300.1,Gohir.A03G058800.1,Gohir.A12G198600.1	1325	428	726	482	708	526	691	791	366	337	724	670	710	683	356	524	629	613	834	435	283	370	416	311	Y	Up	0.00215861	N	Up	0.163812	N	Up	0.230894	N	Down	0.839643	N	Up	0.534387	N	Up	0.814188	N	Up	0.926941	Y
AT4G25570.1	circumbracteal	Cytochrome b561/ferric reductase transmembrane protein family	Gohir.A09G181200.1,Gohir.D08G110700.1,Gohir.A08G099400.1,Gohir.A03G112500.1,Gohir.D02G137100.1	2056	3271	2694	2910	5384	4636	1331	1962	815	1863	1568	2277	1487	3282	1327	1771	2174	2755	2343	2263	1268	1968	2085	1996	N	Down	0.293467	N	Down	0.87893	N	Up	0.458882	N	Down	0.48894	Y	Down	1.7325e-08	N	Down	0.212295	N	Down	0.00220179	Y
AT4G26260.1	circumbracteal	myo-inositol oxygenase 4	Gohir.A06G069600.1,Gohir.D06G068200.2,Gohir.D06G068200.1	1017	34	553	140	605	135	102	19	60	12	41	52	36	18	33	153	129	19	164	266	38	16	32	42	Y	Up	5.55112e-16	Y	Up	1.08707e-05	N	Up	0.101734	N	Up	0.0136365	N	Up	4.79149e-09	N	Down	0.670303	N	Up	0.445003	Y
AT4G28640.1	circumbracteal	indole-3-acetic acid inducible 11	Gohir.D08G210100.1,Gohir.A08G190700.1,Gohir.D06G053100.1,Gohir.A11G133700.1,Gohir.D11G139700.1	142	731	1057	1030	542	1218	548	570	318	328	724	682	341	555	200	327	555	514	786	488	620	666	922	636	Y	Down	8.30359e-05	N	Up	0.957737	Y	Down	0.000147151	N	Down	0.924328	N	Down	0.816119	N	Up	0.820717	N	Down	0.207737	Y
AT4G30230.1	circumbracteal	hypothetical protein	Gohir.D08G033900.1,Gohir.A08G023400.1,Gohir.D01G117600.1,Gohir.A08G084400.1,Gohir.D08G094000.1,Gohir.A06G178400.1,Gohir.D06G174600.1	132	116	734	125	79	62	265	276	70	68	87	56	201	250	61	315	72	44	95	107	40	78	28	33	N	Up	0.767863	Y	Up	3.9553e-05	N	Up	0.530883	N	Down	0.953925	N	Up	0.892869	N	Up	0.43007	N	Down	0.523331	Y
AT4G31300.1	circumbracteal	N-terminal nucleophile aminohydrolases (Ntn hydrolases) superfamily protein	Gohir.A13G181700.1	1654	900	1447	889	824	526	985	668	462	422	504	508	1068	1024	464	839	489	444	1166	968	283	332	274	292	N	Up	0.246302	N	Up	0.0917772	N	Up	0.233543	N	Up	0.351647	N	Up	0.479214	N	Down	0.984408	N	Up	0.899249	Y
AT4G31360.1	circumbracteal	selenium binding protein	Gohir.D05G068200.1,Gohir.A05G065600.1	65	34	58	50	119	64	393	268	62	77	99	71	299	178	52	131	81	96	595	739	118	136	67	30	N	Up	0.209876	N	Up	0.691832	N	Up	0.0318805	N	Up	0.55187	N	Down	0.294562	N	Up	0.358707	N	Up	0.187256	Y
AT4G31840.1	circumbracteal	early nodulin-like protein 15	Gohir.A05G059900.1	99	87	57	44	93	46	767	437	38	48	122	101	597	488	36	80	127	62	1114	1347	58	52	31	14	N	Up	0.781964	N	Up	0.700847	N	Up	0.0479616	N	Up	0.551594	N	Down	0.33551	N	Up	0.586924	N	Up	0.544228	Y
AT4G32930.1	circumbracteal	hypothetical protein	Gohir.D05G045900.1,Gohir.D05G045900.2,Gohir.A06G090500.1,Gohir.D06G089500.1,Gohir.A05G044300.1	2960	2205	3465	1870	2813	1909	2238	1856	1362	1406	2677	1848	1820	2393	1781	2575	2756	1745	2106	1327	1138	780	1025	930	N	Up	0.435941	N	Up	0.0623908	N	Up	0.133207	N	Up	0.715406	N	Down	0.782106	N	Up	0.131657	N	Down	0.286634	Y
AT4G34770.1	circumbracteal	SAUR-like auxin-responsive protein family	Gohir.D02G223500.1,Gohir.A03G202000.1,Gohir.A03G201800.1,Gohir.D13G094200.1,Gohir.D02G223400.1,Gohir.A03G202300.1,Gohir.D02G223600.1,Gohir.A13G098300.1,Gohir.D02G223200.1,Gohir.D02G223300.1,Gohir.A03G201700.1,Gohir.D02G223700.1,Gohir.A03G202100.1,Gohir.A03G201900.1	132	96	25	81	50	404	188	139	51	25	263	158	18	174	11	67	184	148	492	439	398	459	267	365	N	Up	0.520226	N	Down	0.146299	N	Down	0.0302746	N	Up	0.508514	N	Up	0.200305	N	Up	0.323113	N	Down	0.0220668	Y
AT4G36810.1	circumbracteal	geranylgeranyl pyrophosphate synthase 1	Gohir.D11G047800.1,Gohir.D10G093500.1,Gohir.A01G217600.1,Gohir.D11G193300.1,Gohir.D05G371900.1,Gohir.A11G186800.1,Gohir.D02G049600.1,Gohir.D02G106300.1,Gohir.D10G121100.1,Gohir.D10G093700.1,Gohir.A11G044300.1,Gohir.D10G093800.1,Gohir.D01G206500.1,Gohir.A10G094300.1,Gohir.D10G093900.1,Gohir.D10G093600.1	735	1036	516	515	396	314	401	576	208	281	340	297	535	521	222	399	252	346	741	819	215	368	245	287	N	Down	0.355697	N	Up	0.984251	N	Up	0.293792	N	Down	0.389019	N	Down	0.0342412	N	Up	0.614956	N	Up	0.921982	Y
AT4G39860.1	circumbracteal	hematological/neurological-like protein	Gohir.A11G052400.2,Gohir.A11G052400.1,Gohir.D11G055800.1,Gohir.D11G055800.2,Gohir.D11G055800.3	691	549	427	267	125	184	336	398	204	195	278	173	413	322	220	546	222	138	305	281	105	162	72	93	N	Up	0.538407	N	Up	0.119533	N	Down	0.12782	N	Down	0.691847	N	Up	0.767035	N	Up	0.108151	N	Up	0.423018	Y
AT5G01350.1	circumbracteal	UvrABC system C protein	Gohir.A04G092400.1,Gohir.A04G092400.2,Gohir.D04G131700.1	11808	7212	11166	6269	8841	6050	7379	8607	2781	2496	7360	6655	7666	8560	3036	4110	9224	6233	6772	2604	2904	1741	2633	1855	N	Up	0.321423	N	Up	0.293144	N	Up	0.219492	N	Down	0.861684	N	Up	0.329045	N	Up	0.829392	N	Down	0.65662	Y
AT5G02560.1	circumbracteal	histone H2A 12	Gohir.D08G010800.1,Gohir.D01G208900.1,Gohir.A01G219700.1,Gohir.D08G010700.1,Gohir.A01G219800.1,Gohir.D08G005600.1,Gohir.D08G005700.1,Gohir.D01G208800.1,Gohir.A01G219900.1	3169	5785	2121	2912	3494	3955	15873	10479	2255	2733	2611	3048	14710	9967	2082	3764	2854	2809	25459	34948	3173	3961	2424	1962	N	Down	0.253756	N	Down	0.430649	N	Down	0.54287	N	Up	0.55914	N	Down	0.0863705	N	Down	0.525726	N	Up	0.115738	Y
AT5G03905.1	circumbracteal	Iron-sulfur cluster biosynthesis family protein	Gohir.A01G138100.1,Gohir.D01G195700.1,Gohir.D01G127800.1,Gohir.A01G206300.1	2975	1653	2326	1229	1135	770	793	893	232	251	608	524	464	791	266	548	621	566	726	512	332	224	233	216	N	Up	0.199085	N	Up	0.100679	N	Up	0.316979	N	Down	0.876244	N	Down	0.576402	N	Up	0.752823	N	Down	0.298057	Y
AT5G04820.1	circumbracteal	ovate family protein 13	Gohir.D11G336800.1,Gohir.D07G115500.1,Gohir.D06G177300.1,Gohir.A06G169700.1,Gohir.A01G202700.1,Gohir.D01G192700.1,Gohir.A07G112000.1	26	807	14	223	68	469	134	168	14	52	51	130	138	312	15	42	24	102	266	423	78	97	82	58	Y	Down	0.000538584	Y	Down	2.73589e-05	Y	Down	1.19904e-14	N	Down	0.631347	N	Down	1.6413e-06	N	Down	0.00961471	N	Down	0.100427	N
AT5G06270.1	circumbracteal	hypothetical protein	Gohir.A13G009600.1,Gohir.D13G010400.1,Gohir.D13G010500.1,Gohir.D01G126900.1,Gohir.D13G010300.1,Gohir.A09G137100.1,Gohir.A05G299300.1,Gohir.D09G132400.1,Gohir.A08G006900.1,Gohir.A09G097500.1	103	1563	84	339	36	654	634	255	483	68	454	133	762	582	278	52	435	70	611	1364	333	128	215	69	Y	Down	0.000242252	Y	Down	0.00190591	Y	Down	0	N	Up	0.0518918	Y	Up	0	Y	Up	2.09501e-05	N	Up	0.571697	Y
AT5G10400.1	circumbracteal	Histone superfamily protein	Gohir.A08G030600.1,Gohir.D08G041700.1,Gohir.D13G219600.1,Gohir.A13G215900.1,Gohir.A10G051000.1,Gohir.D13G137500.1,Gohir.A07G125800.1	263	908	221	178	422	244	9245	6751	291	446	269	243	7804	4811	151	862	317	240	13880	17274	326	861	93	83	N	Down	0.102944	N	Up	0.793857	N	Up	0.0736174	N	Up	0.747235	Y	Down	0.00117762	N	Up	0.879905	N	Up	0.15556	Y
AT5G11630.1	circumbracteal	hypothetical protein	Gohir.A05G046400.4,Gohir.A05G046400.5,Gohir.A05G046400.3,Gohir.A05G046400.1,Gohir.D05G048100.6,Gohir.D05G048100.4,Gohir.D05G048100.2,Gohir.D05G048100.1,Gohir.D05G048100.3,Gohir.D08G270600.1,Gohir.A08G249800.1,Gohir.D08G270600.2	1281	473	473	570	549	382	679	559	350	446	450	657	988	880	333	475	518	544	1132	1011	322	478	329	351	N	Up	0.00676677	N	Down	0.531441	N	Up	0.099898	N	Up	0.662711	N	Down	0.0567701	N	Down	0.224205	N	Up	0.669715	Y
AT5G11680.1	circumbracteal	classical AGP protein	Gohir.D08G238100.1,Gohir.A08G221500.1	1164	1205	1026	712	1041	859	1023	1042	354	388	992	827	793	1268	367	505	1135	798	1035	737	605	435	587	587	N	Down	0.939133	N	Up	0.219921	N	Up	0.50485	N	Down	0.978697	N	Down	0.473139	N	Up	0.486894	N	Down	0.0823528	Y
AT5G13780.1	circumbracteal	Acyl-CoA N-acyltransferases (NAT) superfamily protein	Gohir.D11G141700.1,Gohir.A11G135400.1	2478	1262	1552	1098	1562	1001	1537	1089	713	854	949	882	1406	1481	849	1141	1139	891	1814	1406	647	757	830	994	N	Up	0.0614203	N	Up	0.228796	N	Up	0.0576899	N	Up	0.435501	N	Down	0.128037	N	Up	0.776449	N	Down	0.844248	Y
AT5G14280.1	circumbracteal	DNA-binding storekeeper-like protein	Gohir.A04G138600.1,Gohir.D09G034300.1,Gohir.A09G033700.1,Gohir.D04G181500.1	262	211	185	253	188	207	165	120	60	74	161	167	176	181	67	128	130	159	170	226	130	113	111	148	N	Up	0.591155	N	Down	0.32235	N	Down	0.758292	N	Up	0.496792	N	Down	0.269308	N	Down	0.90717	N	Down	0.954889	Y
AT5G15490.1	circumbracteal	UDP-glucose 6-dehydrogenase family protein	Gohir.A12G161900.2,Gohir.A12G161900.1,Gohir.D12G165200.2,Gohir.D12G165200.1,Gohir.A03G103800.1,Gohir.A07G069300.1,Gohir.D07G073700.1	778	537	464	406	486	391	968	1040	506	591	801	1084	998	1295	438	693	684	892	1056	805	444	406	327	446	N	Up	0.317722	N	Up	0.657045	N	Up	0.321761	N	Down	0.858411	N	Down	0.276129	N	Down	0.4459	N	Down	0.329753	Y
AT5G15750.1	circumbracteal	Alpha-L RNA-binding motif/Ribosomal protein S4 family protein	Gohir.A05G003100.1,Gohir.D05G003500.1	923	394	775	628	637	467	426	366	281	350	561	603	423	668	300	490	565	483	685	526	272	401	440	304	N	Up	0.124991	N	Up	0.549041	N	Up	0.415478	N	Up	0.72288	N	Down	0.0994638	N	Down	0.864815	N	Down	0.295396	Y
AT5G16010.1	circumbracteal	3-oxo-5-alpha-steroid 4-dehydrogenase family protein	Gohir.D10G202300.1,Gohir.A10G195300.1,Gohir.D10G202200.1,Gohir.A10G195200.1,Gohir.D10G202100.1,Gohir.A11G232000.1,Gohir.D11G243200.1	7778	123	288	49	165	95	165	154	98	39	235	93	230	170	46	120	118	102	186	153	59	96	89	84	Y	Up	0.000135784	Y	Up	9.25257e-06	N	Up	0.0364172	N	Up	0.919023	N	Up	0.0595107	N	Up	0.0932334	N	Up	0.409669	Y
AT5G17450.1	circumbracteal	Heavy metal transport/detoxification superfamily protein	Gohir.A07G076400.1,Gohir.A07G076500.1,Gohir.D07G080900.1,Gohir.D07G081000.1	269	515	258	394	349	435	1403	877	176	208	220	97	791	355	183	501	190	57	55	98	35	84	45	84	N	Down	0.0982059	N	Down	0.356863	N	Down	0.345704	N	Up	0.573458	N	Down	0.260879	N	Up	0.0128436	N	Up	0.0570157	Y
AT5G18380.1	circumbracteal	Ribosomal protein S5 domain 2-like superfamily protein	Gohir.D04G161700.1,Gohir.1Z041300.1,Gohir.A03G188100.1,Gohir.A04G120100.1	6368	3565	3764	3241	3591	3241	3878	3285	1764	2290	2372	2832	3874	4605	1992	2763	2817	2855	4995	3986	1624	2145	1577	1641	N	Up	0.194461	N	Up	0.638391	N	Up	0.65929	N	Up	0.722474	N	Down	0.0199906	N	Down	0.601643	N	Down	0.490284	Y
AT5G18800.1	circumbracteal	Cox19-like CHCH family protein	Gohir.D10G164800.1,Gohir.A09G232800.1	4327	2267	2385	1312	2724	1124	2211	1566	1019	1190	1480	1367	2610	2131	1368	1899	1813	1444	2484	1389	923	802	611	668	N	Up	0.106668	N	Up	0.0377142	N	Up	0.015532	N	Up	0.424884	N	Down	0.18088	N	Up	0.838759	N	Up	0.427753	Y
AT5G18800.2	circumbracteal	Cox19-like CHCH family protein	Gohir.A10G103600.1,Gohir.D09G233900.1	2321	1226	1911	937	1859	861	1396	903	702	752	927	865	1566	1821	932	1284	1434	812	1761	792	693	471	378	407	N	Up	0.0772742	N	Up	0.0139187	N	Up	0.0551183	N	Up	0.282334	N	Down	0.557499	N	Up	0.820326	N	Down	0.637419	Y
AT5G18970.1	circumbracteal	AWPM-19-like family protein	Gohir.A09G200600.1,Gohir.D10G147400.1,Gohir.D09G194800.1	133	94	34	67	36	75	150	132	53	64	24	51	260	115	30	88	40	16	178	206	27	55	7	6	N	Up	0.413359	N	Down	0.0883499	N	Down	0.0641442	N	Up	0.799772	N	Down	0.348452	N	Down	0.425943	N	Up	0.0252914	Y
AT5G19860.1	circumbracteal	transmembrane protein, putative (Protein of unknown function, DUF538)	Gohir.D13G004800.1,Gohir.D08G089400.2,Gohir.A13G005100.1,Gohir.D08G089400.1	2803	3769	4271	3205	5791	5061	3805	3886	1647	2915	3013	4042	3738	6387	2151	3113	3621	4340	3644	3001	2832	2581	3321	3921	N	Down	0.584614	N	Up	0.458085	N	Up	0.546479	N	Down	0.965481	Y	Down	3.69438e-07	N	Down	0.28454	N	Down	0.0329854	Y
AT5G20090.1	circumbracteal	Uncharacterized protein family (UPF0041)	Gohir.A09G246300.1,Gohir.D09G246900.1,Gohir.D11G068900.1,Gohir.A11G064600.1	7805	4783	5245	3150	3723	2856	2870	2513	1622	1682	2438	2367	4088	4563	1976	2663	3475	2361	4133	2613	1340	1455	2168	2557	N	Up	0.297542	N	Up	0.073473	N	Up	0.389401	N	Up	0.780519	N	Down	0.810405	N	Up	0.951779	N	Down	0.661265	Y
AT5G21090.1	circumbracteal	Leucine-rich repeat (LRR) family protein	Gohir.D05G101400.1,Gohir.D01G019900.1,Gohir.D03G133600.1,Gohir.A01G021500.1,Gohir.A03G034700.1,Gohir.A05G101700.2,Gohir.A05G101700.1	10599	7680	10343	7247	9781	8926	8205	6240	6505	6930	11691	10169	8186	9555	6880	11315	12647	9724	8593	5787	5760	5137	8596	8893	N	Up	0.382037	N	Up	0.209381	N	Up	0.668095	N	Up	0.487902	N	Down	0.616697	N	Up	0.562285	N	Down	0.532155	Y
AT5G23100.1	circumbracteal	MIZU-KUSSEI-like protein (Protein of unknown function, DUF617)	Gohir.A12G185300.1,Gohir.D11G038500.1,Gohir.D12G188200.1,Gohir.A11G035000.1	9	108	18	125	50	103	149	208	60	79	72	115	146	120	41	108	50	55	110	135	46	82	57	66	Y	Down	8.27503e-06	Y	Down	1.28632e-06	N	Down	0.0313729	N	Down	0.464635	N	Down	0.158505	N	Down	0.210565	N	Up	0.625799	Y
AT5G25170.1	circumbracteal	PPPDE putative thiol peptidase family protein	Gohir.A06G100600.1,Gohir.A13G180400.1,Gohir.A13G180400.2,Gohir.D06G102900.1,Gohir.D13G188400.1	191	334	80	165	108	161	207	199	121	109	195	233	114	207	99	209	200	239	394	307	198	283	172	107	N	Down	0.160266	N	Down	0.0300591	N	Down	0.133162	N	Up	0.930367	N	Up	0.539493	N	Down	0.537471	N	Down	0.116959	Y
AT5G25450.1	circumbracteal	Cytochrome bd ubiquinol oxidase, 14kDa subunit	Gohir.D03G071300.2,Gohir.D03G071300.1,Gohir.D13G211500.1,Gohir.A02G112400.1,Gohir.A02G112400.2,Gohir.A13G206900.1	17311	10601	12978	5828	11100	5461	8093	7006	5186	4020	8870	7475	9000	9889	6652	7526	16542	7566	11648	5102	5515	3259	6104	3775	N	Up	0.318777	Y	Up	0.0051557	N	Up	0.031108	N	Up	0.790133	Y	Up	0.0201983	N	Up	0.603379	N	Down	0.703661	N
AT5G25760.1	circumbracteal	peroxin4	Gohir.A07G023200.1,Gohir.A07G023200.4,Gohir.A07G023200.2,Gohir.A06G094500.2	1421	984	1333	788	753	557	653	627	479	387	558	611	637	654	502	721	906	696	859	400	645	380	553	464	N	Up	0.328025	N	Up	0.0693485	N	Up	0.23179	N	Up	0.944335	N	Up	0.0927525	N	Down	0.724664	N	Down	0.927138	Y
AT5G26667.2	circumbracteal	P-loop containing nucleoside triphosphate hydrolases superfamily protein	Gohir.A13G012200.1	691	819	388	430	298	322	447	461	279	361	179	294	387	577	188	333	259	291	776	733	388	616	176	183	N	Down	0.647771	N	Down	0.726013	N	Down	0.731825	N	Down	0.943603	N	Down	0.0520576	N	Down	0.237687	N	Down	0.175728	Y
AT5G33340.1	circumbracteal	Eukaryotic aspartyl protease family protein	Gohir.D05G330800.1,Gohir.D13G127100.1,Gohir.A13G123100.1,Gohir.A13G123200.1	27	124	16	154	48	132	80	176	87	290	219	277	178	196	78	94	121	449	75	86	64	275	23	118	Y	Down	0.00237711	Y	Down	1.34764e-08	Y	Down	0.000497416	N	Down	0.107714	Y	Down	4.27787e-08	N	Down	0.4318	N	Down	0.792222	N
AT5G38630.1	circumbracteal	cytochrome B561-1	Gohir.D07G077200.1,Gohir.A07G072700.1	494	451	280	205	267	211	391	406	148	187	263	221	358	496	154	224	229	297	426	281	179	173	148	135	N	Up	0.858728	N	Up	0.31561	N	Up	0.328564	N	Down	0.955623	N	Down	0.124782	N	Up	0.73595	N	Down	0.276782	Y
AT5G40080.1	circumbracteal	Mitochondrial ribosomal protein L27	Gohir.D05G226400.1,Gohir.D06G034400.1,Gohir.A06G033500.1	1922	1602	1295	1048	1192	931	1742	1136	594	711	1138	1384	1196	1499	746	1089	1627	1065	1663	1013	804	426	477	397	N	Up	0.728143	N	Up	0.574142	N	Up	0.352935	N	Up	0.53198	N	Down	0.13306	N	Down	0.603984	N	Down	0.465661	Y
AT5G42110.1	circumbracteal	hypothetical protein	Gohir.A09G187800.1,Gohir.D09G182600.1	414	2107	565	816	1445	2161	1653	3400	494	1209	273	836	1124	3190	262	685	455	1296	1266	1469	1357	2769	516	427	Y	Down	0.00174069	N	Down	0.598362	N	Down	0.0508007	N	Down	0.0726811	Y	Down	0.0130165	Y	Down	9.0478e-05	Y	Down	0.000397986	Y
AT5G42300.1	circumbracteal	ubiquitin-like protein 5	Gohir.A06G167700.1,Gohir.A08G198700.1,Gohir.A06G167600.1,Gohir.D08G216100.1,Gohir.D06G175000.1,Gohir.D06G175100.1	13387	11165	13765	7943	13505	9825	12026	10836	4851	5412	15398	13452	11243	13375	5876	8095	16029	12537	9410	4451	7893	4419	6045	5542	N	Up	0.669557	N	Up	0.254399	N	Up	0.142526	N	Up	0.888658	N	Down	0.31791	N	Up	0.650809	N	Down	0.482181	Y
AT5G42850.2	circumbracteal	Thioredoxin superfamily protein	Gohir.A09G099700.1,Gohir.D09G099100.1	3266	2260	3538	1742	4089	1583	2265	2240	796	1082	2208	2185	1738	2458	1176	1688	2969	2294	2110	1215	1047	644	768	844	N	Up	0.426561	N	Up	0.0891558	N	Up	0.0125215	N	Up	0.988821	Y	Down	0.00891749	N	Up	0.982053	N	Down	0.178059	Y
AT5G43260.1	circumbracteal	chaperone protein dnaJ-like protein	Gohir.A04G139600.1,Gohir.D04G182800.1,Gohir.D12G152800.1	1949	4776	1622	1948	3059	3552	2801	3553	1486	1344	9381	8551	2292	5410	1825	1037	11803	8776	1939	1124	1596	1703	2912	2194	N	Down	0.0904436	N	Down	0.75207	N	Down	0.461632	N	Down	0.60389	N	Up	0.544212	N	Up	0.75384	Y	Down	0.000765746	Y
AT5G47240.1	circumbracteal	nudix hydrolase homolog 8	Gohir.A08G167200.1,Gohir.D03G166500.2,Gohir.D03G166500.1,Gohir.D08G186000.1,Gohir.A03G006000.1	204	173	307	145	194	158	120	91	71	47	132	66	41	131	32	91	168	97	199	289	102	260	57	82	N	Up	0.699115	N	Up	0.173246	N	Up	0.758889	N	Up	0.665437	N	Up	0.0553028	N	Up	0.13566	N	Down	0.0139808	Y
AT5G47830.1	circumbracteal	hypothetical protein	Gohir.A06G021000.1	743	407	766	372	401	269	461	492	229	197	508	390	436	499	276	390	632	437	477	229	335	272	196	162	N	Up	0.105395	N	Up	0.0228238	N	Up	0.130167	N	Down	0.93751	N	Up	0.299345	N	Up	0.325466	N	Down	0.644568	Y
AT5G49630.1	circumbracteal	amino acid permease 6	Gohir.A01G125000.1,Gohir.A06G028000.1,Gohir.D05G266200.1,Gohir.D06G025500.1,Gohir.A05G214400.1,Gohir.D01G112500.1,Gohir.D05G217700.1,Gohir.A05G264000.1	1448	782	1411	1142	1204	1100	1482	1118	729	602	1842	1007	1222	1131	798	1160	1498	924	648	394	318	265	791	1448	N	Up	0.0915774	N	Up	0.461566	N	Up	0.686	N	Up	0.483129	N	Up	0.112111	N	Up	0.0157957	N	Up	0.789504	Y
AT5G50930.1	circumbracteal	Histone superfamily protein	Gohir.D07G051200.1,Gohir.1Z050000.1,Gohir.A07G046900.1	49	31	91	20	123	46	216	180	47	90	165	160	126	155	34	97	213	119	198	144	85	86	143	177	N	Up	0.415973	N	Up	0.0268134	Y	Up	0.00098712	N	Up	0.82374	N	Down	0.00151447	N	Up	0.913172	N	Down	0.594525	Y
AT5G51520.1	circumbracteal	Plant invertase/pectin methylesterase inhibitor superfamily protein	Gohir.D03G101400.1,Gohir.D03G108400.1,Gohir.A03G057600.1,Gohir.A03G057700.1,Gohir.D03G108300.1	207	171	18	25	78	37	55	705	3	26	9	42	152	576	4	14	17	32	86	123	34	11	16	0	N	Up	0.707391	N	Down	0.519704	N	Up	0.395089	N	Down	0.0807275	N	Down	8.90854e-07	N	Down	0.135615	Y	Down	3.10438e-05	N
AT5G51550.1	circumbracteal	EXORDIUM like 3	Gohir.D09G045900.1,Gohir.D11G006800.1,Gohir.A11G007700.1,Gohir.D11G012100.1,Gohir.A12G264900.1,Gohir.A09G044600.1,Gohir.D12G265100.1	380	946	322	418	1007	800	2609	2482	973	1541	912	1395	2292	2707	682	1678	862	1212	1548	1811	840	998	416	499	N	Down	0.0190964	N	Down	0.399117	N	Up	0.271864	N	Up	0.900066	Y	Down	6.32066e-05	N	Down	0.0906095	N	Down	0.605712	Y
AT5G51560.1	circumbracteal	Leucine-rich repeat protein kinase family protein	Gohir.D09G045600.1,Gohir.A12G264300.1,Gohir.D12G264500.1,Gohir.A09G044300.1	66	129	17	42	40	41	393	227	70	79	103	113	248	215	55	143	71	65	317	461	76	96	44	23	N	Down	0.119185	N	Down	0.0648555	N	Down	0.964453	N	Up	0.203039	N	Down	0.537313	N	Down	0.784152	N	Up	0.679581	Y
AT5G52420.1	circumbracteal	transmembrane protein	Gohir.D09G167200.1,Gohir.D09G167200.3,Gohir.D09G167200.2,Gohir.D12G080200.1,Gohir.A09G181800.1,Gohir.D09G176500.1,Gohir.D06G214100.1	992	738	498	661	986	889	1327	701	930	716	1882	1492	1591	1352	851	621	1934	1378	979	895	737	521	985	651	N	Up	0.423339	N	Down	0.333387	N	Up	0.722157	N	Up	0.117668	N	Up	0.0261761	N	Up	0.406787	N	Up	0.69389	Y
AT5G52780.1	circumbracteal	transmembrane protein, putative (DUF3464)	Gohir.D06G014000.1,Gohir.A06G015800.1,Gohir.D06G013800.2,Gohir.D06G013800.1	376	1777	296	720	710	1144	791	1438	330	1072	472	1273	298	1330	288	325	497	1301	2420	3945	1050	2811	889	1695	Y	Down	0.00011048	N	Down	0.0219007	N	Down	0.0235641	N	Down	0.399043	Y	Down	1.93274e-08	Y	Down	0.000130314	Y	Down	3.8448e-05	N
AT5G53486.4	circumbracteal	transmembrane protein	Gohir.A03G051600.1,Gohir.D03G115600.1	2111	20	5180	713	2374	189	6415	16003	299	1248	2738	8848	7167	17763	416	1572	1731	7767	374	362	140	575	110	189	Y	Up	1.06029e-11	Y	Up	0.000385473	Y	Up	5.81406e-06	N	Down	0.411883	Y	Down	0	N	Down	0.24796	Y	Down	0.000296469	Y
AT5G53650.1	circumbracteal	ABC transporter A family protein	Gohir.A12G246900.1,Gohir.D08G115300.1,Gohir.D12G247600.2,Gohir.D12G247600.1,Gohir.A08G103900.1	6143	2883	4617	1988	2748	1290	3149	2687	875	882	1475	1237	2363	3033	991	1706	1952	1268	3036	1211	683	488	469	484	N	Up	0.098173	N	Up	0.0510467	N	Up	0.0966788	N	Up	0.813705	N	Down	0.948619	N	Up	0.713477	N	Down	0.339486	Y
AT5G53980.1	circumbracteal	homeobox protein 52	Gohir.A01G061100.1,Gohir.D01G047600.1	8	7	13	93	61	765	63	63	8	37	0	136	115	277	5	4	7	337	340	128	633	719	930	954	N	Up	0.984528	N	Down	0.269181	Y	Down	7.40642e-06	N	Equal	1	N	Down	4.05554e-06	Y	Down	0	N	Down	0.267558	N
AT5G54640.1	circumbracteal	Histone superfamily protein	Gohir.D13G146700.1,Gohir.A13G142000.1	1475	1509	1161	1186	1189	1369	2316	1660	881	897	1342	1298	2659	2276	936	1403	1298	1138	3493	3970	883	1172	1205	892	N	Down	0.949702	N	Down	0.940937	N	Down	0.497367	N	Up	0.405651	N	Down	0.880801	N	Up	0.893581	N	Up	0.599233	Y
AT5G54660.1	circumbracteal	HSP20-like chaperones superfamily protein	Gohir.D13G146500.1,Gohir.A01G073600.1,Gohir.A13G141800.1,Gohir.D01G060200.1	209	229	138	148	143	187	464	301	222	252	1086	530	297	232	183	304	545	325	180	187	111	90	146	148	N	Down	0.813491	N	Down	0.852614	N	Down	0.34702	N	Up	0.429362	N	Down	0.410118	N	Up	0.0112322	N	Up	0.451749	Y
AT5G55190.1	circumbracteal	RAN GTPase 3	Gohir.D06G056400.1,Gohir.D08G260300.1,Gohir.A08G239700.1,Gohir.A06G058000.1,Gohir.A06G058100.1,Gohir.D06G056300.1	20684	10808	18660	13876	10884	8971	16647	11362	6697	7795	17022	12993	13464	14731	7887	12623	13618	12481	15476	9790	6896	5544	5054	4979	N	Up	0.163686	N	Up	0.294859	N	Up	0.496977	N	Up	0.465599	N	Down	0.162826	N	Up	0.473011	N	Down	0.715777	Y
AT5G55640.1	circumbracteal	Na-translocating NADH-quinone reductase subunit A	Gohir.D05G383300.1,Gohir.A04G006200.1	1359	1142	1014	800	1008	715	1582	1185	740	773	1504	1074	1024	934	767	1027	1174	970	1096	647	681	731	647	625	N	Up	0.63578	N	Up	0.415239	N	Up	0.224342	N	Up	0.472127	N	Down	0.717093	N	Up	0.177922	N	Up	0.733659	Y
AT5G59880.1	circumbracteal	actin depolymerizing factor 3	Gohir.D01G209200.1	4645	2932	3756	2946	3167	2648	4027	3523	2466	2168	5167	2998	4678	4262	2469	3507	4247	2514	3667	2427	3066	2734	2201	2598	N	Up	0.199773	N	Up	0.393116	N	Up	0.378863	N	Up	0.73567	N	Up	0.24876	N	Up	0.0836835	N	Up	0.71007	Y
AT5G60460.1	circumbracteal	Preprotein translocase Sec, Sec61-beta subunit protein	Gohir.D08G018600.1,Gohir.A08G008600.1,Gohir.D13G225100.1,Gohir.A13G221100.1	1601	1550	2096	1228	2674	1848	2337	2112	1053	993	2822	2035	3141	2988	1329	1550	4108	1914	1733	708	2279	1196	1921	1345	N	Up	0.929198	N	Up	0.23988	N	Up	0.094174	N	Up	0.800931	N	Up	0.617764	N	Up	0.183122	N	Up	0.843911	N
AT5G61310.1	circumbracteal	Cytochrome c oxidase subunit Vc family protein	Gohir.D07G133100.1	4180	1810	3042	1300	2060	1113	1539	1086	629	838	1314	1145	1227	1973	767	1347	1749	1453	1853	694	978	772	650	558	N	Up	0.128759	N	Up	0.0452448	N	Up	0.205463	N	Up	0.565828	Y	Down	0.0164351	N	Up	0.805785	N	Down	0.0697714	Y
AT5G61310.2	circumbracteal	Cytochrome c oxidase subunit Vc family protein	Gohir.D08G140300.1,Gohir.A08G119400.1	51805	27722	40098	16104	31774	13301	30633	33225	4980	5273	17058	14101	30147	33875	6639	8808	25517	15499	25601	13123	9308	4863	4863	4495	N	Up	0.196841	N	Up	0.097633	N	Up	0.0312666	N	Down	0.929777	N	Down	0.600305	N	Up	0.760777	N	Down	0.634919	Y
AT5G61760.1	circumbracteal	inositol polyphosphate kinase 2 beta	Gohir.A12G194900.1,Gohir.A11G007300.1,Gohir.A03G055300.1,Gohir.D03G111300.1,Gohir.D12G197300.2,Gohir.D12G197300.1,Gohir.D11G006400.1	230	203	95	157	121	204	359	261	129	128	604	347	184	314	108	169	416	248	179	121	107	117	129	186	N	Up	0.771379	N	Down	0.133954	N	Down	0.0372431	N	Up	0.501582	N	Up	0.974941	N	Up	0.0376173	N	Down	0.111308	Y
AT5G62575.2	circumbracteal	succinate dehydrogenase subunit	Gohir.D12G277200.1	18253	9520	12229	5997	14221	5747	9550	9837	3730	4874	6921	6901	9323	13300	5268	7142	11309	7344	7896	3620	4957	1985	3006	1994	N	Up	0.1721	N	Up	0.0270744	N	Up	0.0155027	N	Down	0.96288	Y	Down	0.0149274	N	Up	0.994731	N	Down	0.151282	Y
AT5G64310.1	circumbracteal	arabinogalactan protein 1	Gohir.D02G199300.1	42	122	46	81	152	149	2894	1346	308	277	581	532	3408	2268	172	321	816	310	2451	1785	402	465	32	34	N	Down	0.0247283	N	Down	0.227975	N	Up	0.953271	N	Up	0.0578228	N	Up	0.433945	N	Up	0.906177	N	Up	0.279301	Y
AT5G65670.2	circumbracteal	indole-3-acetic acid inducible 9	Gohir.A06G029600.1,Gohir.D10G099300.4,Gohir.D10G099300.5,Gohir.D10G099300.6,Gohir.D10G099300.7,Gohir.D10G099300.1,Gohir.D10G099300.3,Gohir.A05G215900.1,Gohir.A05G215900.3,Gohir.A05G215900.2,Gohir.A10G088600.2,Gohir.A10G088600.4,Gohir.A10G088600.1,Gohir.A10G088600.3,Gohir.A02G146500.1,Gohir.D03G034000.2,Gohir.D03G034000.1,Gohir.D05G219000.1,Gohir.A02G146500.2,Gohir.A06G029600.2,Gohir.A06G029600.3,…	3614	6163	3586	6022	5409	5112	8854	7436	5269	5426	9292	8324	5784	7722	3975	6030	6240	7391	4501	4281	3185	3315	3639	3751	N	Down	0.149267	N	Down	0.0687424	N	Up	0.77984	N	Up	0.658043	N	Down	0.785959	N	Up	0.647504	N	Down	0.24521	Y
AT5G65720.1	circumbracteal	nitrogen fixation S (NIFS)-like 1	Gohir.A05G255700.1,Gohir.D12G078300.1,Gohir.A12G081500.1,Gohir.D05G257400.1	437	310	801	396	312	302	426	461	253	285	582	372	449	389	297	497	526	407	426	208	281	158	401	380	N	Up	0.369832	N	Up	0.0176458	N	Up	0.889933	N	Down	0.848992	N	Down	0.392497	N	Up	0.0937317	N	Up	0.689252	Y
AT5G65880.1	circumbracteal	transmembrane protein	Gohir.A12G078200.1,Gohir.D12G076400.1	970	800	890	867	943	636	835	1065	330	350	777	707	470	867	347	500	1177	473	1035	420	456	213	637	387	N	Up	0.68413	N	Up	0.951228	N	Up	0.0908766	N	Down	0.728671	N	Down	0.734043	N	Up	0.774422	N	Down	0.190782	Y
AT5G66330.1	circumbracteal	Leucine-rich repeat (LRR) family protein	Gohir.D12G061600.1,Gohir.A12G061500.1,Gohir.A06G006300.1,Gohir.D06G002200.1	5	24	15	11	9	8	154	98	14	14	14	3	99	75	5	79	12	5	84	117	8	13	3	6	N	Down	0.0493159	N	Up	0.546909	N	Up	0.905088	N	Up	0.356872	N	Equal	0.858386	N	Up	0.102229	N	Up	0.531771	Y
AT5G67070.1	circumbracteal	ralf-like 34	Gohir.A06G019500.1,Gohir.A10G091700.1,Gohir.D12G069800.1,Gohir.D10G096600.1,Gohir.A12G071800.2,Gohir.A12G071800.1,Gohir.D06G017900.1,Gohir.D11G199700.1	359	1879	333	1386	1258	3041	4617	4803	498	742	416	1228	4438	6417	195	532	210	879	4918	5248	876	1026	118	98	N	Down	0.0800113	N	Down	0.111909	Y	Down	2.19984e-05	N	Down	0.942649	Y	Down	0.00105833	N	Down	0.326916	N	Down	0.286854	Y
ATCG00070.1	circumbracteal	photosystem II reaction center protein K precursor	Gohir.D01G032000.1,Gohir.A09G101800.1,Gohir.A07G085900.1,Gohir.D04G083600.1,Gohir.D09G042200.1,Gohir.A09G102800.1,Gohir.D05G302200.1,Gohir.A11G180100.1,Gohir.D03G053300.1	103	343	105	187	105	307	316	422	6	20	295	414	355	1095	11	9	301	922	983	2111	230	307	133	97	Y	Down	0.00431792	N	Down	0.126127	N	Down	0.00769133	N	Down	0.752882	N	Down	0.0589458	N	Down	0.294148	N	Down	0.0382952	N
None	circumbracteal and foliar	NA	NA	NA	NA	NA	NA	NA	NA	NA	NA	NA	NA	NA	NA	NA	NA	NA	NA	NA	NA	NA	NA	NA	NA	NA	NA	NA	NA	NA	NA	NA	NA	NA	NA	NA	NA	NA	NA	NA	NA	NA	NA	NA	NA	NA	NA	NA	NA
AT1G01225.1	floral	NC domain-containing protein-like protein	Gohir.A08G124400.2,Gohir.A08G124400.1,Gohir.D08G145500.1,Gohir.D07G141100.1	115	403	86	244	318	361	529	491	334	479	363	426	510	558	400	342	259	331	535	459	223	299	208	179	Y	Down	0.00275274	Y	Down	0.00153369	N	Down	0.570624	N	Up	0.858207	Y	Down	0.00531486	N	Down	0.55845	N	Down	0.759511	N
AT1G05210.1	floral	Transmembrane protein 97, Putative	Gohir.A12G156800.1,Gohir.D12G159600.1,Gohir.D12G159900.1,Gohir.A12G157000.1	3535	4498	916	1177	1472	1458	2235	2991	248	2686	33	80	2939	4304	410	1469	28	97	10878	4546	882	2057	638	4663	N	Down	0.509134	N	Down	0.447517	N	Up	0.961315	N	Down	0.536566	Y	Down	0.00366229	N	Down	0.276185	N	Down	0.193855	Y
AT1G10200.1	floral	GATA type zinc finger transcription factor family protein	Gohir.A06G024400.1,Gohir.A03G182100.1,Gohir.D12G277100.1,Gohir.D02G203800.1,Gohir.D04G160000.1,Gohir.A04G118300.1,Gohir.A02G112200.1,Gohir.D06G021500.1	451	2309	428	1561	1037	3136	1737	1784	811	1256	633	852	1114	2063	477	573	264	841	2433	3656	2671	3544	714	1026	N	Down	0.0229311	Y	Down	0.00554173	Y	Down	1.29137e-07	N	Down	0.945018	Y	Down	0.000181124	N	Down	0.273086	N	Down	0.0190644	N
AT1G16880.1	floral	uridylyltransferase-like protein	Gohir.D05G178200.1,Gohir.D05G178200.3,Gohir.D05G178200.2,Gohir.D06G161300.1,Gohir.A06G154600.1,Gohir.A05G175200.1	363	711	182	518	489	621	362	649	406	556	300	379	314	571	381	241	348	490	608	1492	335	912	340	438	N	Down	0.0809061	Y	Down	0.000696283	N	Down	0.268102	N	Down	0.164403	N	Down	0.0356827	N	Down	0.398313	N	Down	0.0477686	Y
AT1G18840.2	floral	IQ-domain 30	Gohir.D11G033000.1	73	260	20	146	98	139	154	204	98	138	52	66	55	133	75	110	23	40	158	275	129	156	55	61	Y	Down	0.00376329	Y	Down	2.22435e-07	N	Down	0.282438	N	Down	0.683816	N	Down	0.0691593	N	Down	0.553503	N	Down	0.0482301	N
AT1G19980.1	floral	cytomatrix protein-like protein	Gohir.A05G186500.1,Gohir.A05G257000.1,Gohir.D05G258500.1,Gohir.D05G189400.2,Gohir.D05G189400.1	367	586	86	225	206	181	477	366	187	271	148	114	295	436	150	145	178	146	553	500	271	412	145	220	N	Down	0.274684	Y	Down	0.00309678	N	Up	0.647201	N	Up	0.531754	Y	Down	0.00983281	N	Up	0.521231	N	Down	0.245478	N
AT1G20030.2	floral	Pathogenesis-related thaumatin superfamily protein	Gohir.A01G110700.1,Gohir.A01G110700.2,Gohir.A01G110700.3,Gohir.A04G069700.1,Gohir.D09G140300.1,Gohir.D04G108100.1,Gohir.D01G097300.1,Gohir.D02G098200.1,Gohir.D02G098200.3,Gohir.D02G098200.2,Gohir.D02G098200.4,Gohir.D04G108300.1	755	621	236	352	441	341	259	233	234	357	432	404	146	201	443	415	352	394	182	212	170	181	342	129	N	Up	0.600723	N	Down	0.187351	N	Up	0.249343	N	Up	0.814373	N	Down	0.0438708	N	Up	0.79634	N	Down	0.582488	N
AT1G20650.1	floral	Protein kinase superfamily protein	Gohir.A01G104700.1,Gohir.A01G104700.2,Gohir.D01G089900.2,Gohir.D01G089900.1,Gohir.D01G089900.3	99	447	55	279	172	349	347	414	206	257	169	321	389	382	212	172	228	233	486	635	251	228	193	115	Y	Down	0.00038575	Y	Down	1.54315e-06	Y	Down	0.00249944	N	Down	0.675806	N	Down	0.125572	N	Down	0.0276553	N	Up	0.957112	N
AT1G22360.1	floral	UDP-glucosyl transferase 85A2	Gohir.D13G053600.1,Gohir.A10G226900.1,Gohir.D03G038300.1,Gohir.A05G346400.1,Gohir.A13G068700.1,Gohir.D13G053700.1,Gohir.A05G225300.1,Gohir.A13G067800.1,Gohir.D03G038600.1,Gohir.D04G065800.1,Gohir.D04G065800.2,Gohir.D10G239500.2,Gohir.D10G239500.1,Gohir.A02G142200.1,Gohir.D03G038400.1,Gohir.D10G239200.1,Gohir.D10G239400.1,Gohir.D03G038500.1	1676	3383	443	1604	448	818	957	345	793	362	958	383	171	321	456	331	354	491	378	212	623	326	942	592	N	Down	0.0606938	Y	Down	1.54398e-05	N	Down	0.0180885	N	Up	0.134053	N	Up	0.0916346	N	Up	0.0128269	N	Down	0.169859	N
AT1G24160.2	floral	triadin	Gohir.A03G143900.1,Gohir.D02G167000.1,Gohir.D13G120100.1	454	584	139	399	229	315	459	414	369	478	343	303	293	332	373	252	261	261	446	460	459	514	570	483	N	Down	0.504963	Y	Down	0.000718158	N	Down	0.16839	N	Up	0.80452	N	Down	0.0433737	N	Up	0.656567	N	Down	0.692136	Y
AT1G28570.1	floral	SGNH hydrolase-type esterase superfamily protein	Gohir.D05G368600.1,Gohir.A13G006300.1,Gohir.D05G368500.1,Gohir.D05G368600.2,Gohir.D13G006100.1,Gohir.A04G018000.2,Gohir.A04G018000.1,Gohir.A04G017800.2,Gohir.A04G017800.1,Gohir.D05G368800.1,Gohir.A04G017600.1,Gohir.A04G017600.2	29	555	18	173	103	187	44	62	55	40	71	49	80	84	25	40	39	70	174	222	19	27	19	23	Y	Down	4.41457e-05	Y	Down	4.34856e-09	N	Down	0.028852	N	Down	0.597787	N	Up	0.167044	N	Up	0.368191	N	Down	0.909701	N
AT1G29160.1	floral	Dof-type zinc finger DNA-binding family protein	Gohir.D10G038200.1,Gohir.A06G131000.1,Gohir.A10G037400.1,Gohir.D05G157900.1,Gohir.A05G154900.1,Gohir.D06G137100.1	1055	155	209	122	284	173	293	88	298	187	687	316	92	73	380	322	746	271	121	49	125	93	364	312	Y	Up	0.000829505	N	Up	0.0931313	N	Up	0.0365787	N	Up	0.00978292	N	Up	0.073527	N	Up	0.00366441	N	Up	0.638066	N
AT1G29195.1	floral	phosphatidylinositol 4-phosphate 5-kinase MSS4-like protein	Gohir.A10G036900.1,Gohir.A05G154600.1,Gohir.A06G131100.1,Gohir.D10G037500.1,Gohir.D05G157600.1,Gohir.D06G137200.1	310	680	74	179	203	250	1433	976	566	474	1168	642	580	962	575	388	851	436	690	408	578	679	680	371	N	Down	0.0430423	N	Down	0.0360174	N	Down	0.454006	N	Up	0.343082	N	Up	0.155234	N	Up	0.0192728	N	Down	0.0696932	Y
AT1G31650.1	floral	RHO guanyl-nucleotide exchange factor 14	Gohir.A08G148100.1,Gohir.A07G005600.2,Gohir.D07G006400.2,Gohir.D08G169300.1,Gohir.D08G169300.2	590	490	62	170	79	121	282	316	274	343	152	200	130	424	167	206	107	144	301	404	113	93	22	26	N	Up	0.624813	Y	Down	0.00306374	N	Down	0.12739	N	Down	0.799023	N	Down	0.0950242	N	Down	0.560043	Y	Down	0.000868019	N
AT1G49750.1	floral	Leucine-rich repeat (LRR) family protein	Gohir.A04G119900.1,Gohir.D01G007500.1,Gohir.D04G161500.1,Gohir.A01G007400.1	750	1103	139	1100	263	954	536	1101	339	1557	87	219	548	1068	363	413	38	236	877	1482	186	684	47	140	N	Down	0.30245	Y	Down	6.4606e-11	Y	Down	6.60749e-09	N	Down	0.0809379	Y	Down	0	N	Down	0.0226606	N	Down	0.0300321	N
AT1G50720.1	floral	Stigma-specific Stig1 family protein	Gohir.A01G082600.1,Gohir.D05G372800.1,Gohir.A04G013400.1,Gohir.D01G069200.1	115	0	13	0	113	9	187	15	25	2	5	0	282	57	39	18	0	4	84	0	7	0	0	0	Y	Up	9.88099e-15	N	Up	0.00690442	Y	Up	7.30908e-09	Y	Up	8.81429e-06	N	Up	4.00276e-07	N	Up	0.0730914	N	Up	0.0306873	N
AT1G60060.1	floral	Serine/threonine-protein kinase WNK (With No Lysine)-like protein	Gohir.D05G208700.1,Gohir.A05G205400.2,Gohir.D05G208700.2,Gohir.A05G205400.1,Gohir.A03G141300.1,Gohir.D02G164200.1	75	458	36	252	118	282	644	914	652	438	442	365	250	586	531	245	265	236	637	897	420	419	52	68	Y	Down	2.84139e-05	Y	Down	3.91442e-05	N	Down	0.0122142	N	Down	0.392678	N	Up	0.0401709	N	Up	0.514216	N	Down	0.00532618	Y
AT1G70830.1	floral	MLP-like protein 28	Gohir.D02G143200.1,Gohir.D02G143300.1,Gohir.A03G119800.1,Gohir.D01G144100.1,Gohir.D06G122700.1	387	4275	83	615	150	535	336	511	62	81	12	237	305	1175	28	119	13	244	8478	4682	3895	4586	1153	844	N	Down	0.044238	Y	Down	8.79542e-05	Y	Down	0.00480271	N	Down	0.440488	N	Down	0.500452	N	Down	0.0211303	N	Down	0.119552	Y
AT1G73177.1	floral	bonsai	Gohir.A13G102600.1,Gohir.A13G102600.2,Gohir.A13G102600.3,Gohir.A13G102600.4,Gohir.D13G105800.1,Gohir.D13G105800.2	9457	2005	1178	1156	1448	920	1706	1359	941	1072	1241	1039	1796	2297	977	1126	1677	1524	2282	1482	1396	1019	686	667	Y	Up	0.00297406	N	Up	0.947745	N	Up	0.0298285	N	Up	0.735916	N	Down	0.263107	N	Up	0.53249	N	Down	0.43124	N
AT1G73620.1	floral	Pathogenesis-related thaumatin superfamily protein	Gohir.A11G003300.1,Gohir.D11G002900.1,Gohir.A12G269000.1	73	269	35	51	301	57	2126	1627	218	276	109	58	1257	902	101	664	40	108	867	841	80	111	3	5	Y	Down	0.00456779	N	Down	0.468439	Y	Up	1.54889e-05	N	Up	0.503555	N	Down	0.270871	N	Up	0.224188	N	Up	0.217713	Y
AT1G74150.1	floral	Galactose oxidase/kelch repeat superfamily protein	Gohir.A08G205400.2,Gohir.A08G205400.1,Gohir.A11G274100.1,Gohir.D08G222500.1,Gohir.D11G284300.1	73	50	15	22	72	19	224	273	145	128	157	209	65	187	135	98	68	181	77	20	60	6	98	4	N	Up	0.480831	N	Down	0.483516	Y	Up	0.00349827	N	Down	0.650931	N	Up	0.423678	N	Down	0.34128	N	Down	0.0100611	N
AT1G75780.1	floral	tubulin beta-1 chain	Gohir.A01G111100.1,Gohir.D05G189300.1,Gohir.D05G189300.2,Gohir.A05G186400.1,Gohir.D01G097800.1,Gohir.D06G006500.1,Gohir.A05G256800.1,Gohir.A06G003600.1	812	1980	172	955	596	1057	867	1100	436	870	285	490	843	1235	386	471	257	539	1315	1475	838	959	492	355	N	Down	0.0196856	Y	Down	3.37654e-08	N	Down	0.00709506	N	Down	0.558959	Y	Down	0.00111364	N	Down	0.0476652	N	Down	0.180754	N
AT1G78060.1	floral	Glycosyl hydrolase family protein	Gohir.A05G267600.1,Gohir.D02G082900.1,Gohir.D02G083000.1,Gohir.D05G230900.1,Gohir.A05G228500.1,Gohir.A01G186200.1,Gohir.D01G176800.1,Gohir.D05G269400.1,Gohir.A02G075800.1	70	349	54	108	254	156	514	564	259	286	273	242	412	474	254	178	173	250	586	334	290	225	136	84	Y	Down	0.000225422	N	Down	0.0589764	N	Up	0.0459111	N	Down	0.823104	N	Down	0.454834	N	Up	0.672323	N	Down	0.64045	Y
AT2G01420.2	floral	Auxin efflux carrier family protein	Gohir.A10G125900.1,Gohir.D10G140800.1	95	440	10	287	54	171	269	239	50	79	151	182	106	202	43	27	150	133	609	334	697	428	273	149	N	Down	0.0786683	Y	Down	0	Y	Down	3.14002e-05	N	Up	0.785264	N	Down	0.193923	N	Down	0.538826	N	Down	0.0933511	N
AT2G16850.1	floral	plasma membrane intrinsic protein 2%3B8	Gohir.A01G002300.1,Gohir.A12G039900.1,Gohir.A01G169400.1,Gohir.D02G226500.1,Gohir.A03G205200.1	1139	2748	713	1792	2099	2300	1951	2327	1516	2113	1178	1060	1871	2137	1774	2271	756	861	2034	5138	1721	3575	1208	1137	N	Down	0.0413846	Y	Down	0.00408424	N	Down	0.654594	N	Down	0.658811	Y	Down	0.00327557	N	Up	0.791776	N	Down	0.690651	N
AT2G17560.1	floral	high mobility group B4	Gohir.A07G171000.1,Gohir.D07G177800.1,Gohir.1Z057600.1	514	77	79	83	108	77	210	63	94	67	87	93	179	66	120	112	115	46	918	759	141	141	159	141	Y	Up	2.01746e-06	N	Down	0.928907	N	Up	0.279208	N	Up	0.241876	N	Up	0.147269	N	Down	0.867607	N	Up	0.0157311	N
AT2G21050.1	floral	like AUXIN RESISTANT 2	Gohir.A03G204200.1,Gohir.D06G043000.1,Gohir.D01G157100.1,Gohir.A06G042000.1,Gohir.A01G165900.1,Gohir.D02G225500.1	877	1669	67	802	263	792	213	536	108	377	41	366	65	421	129	190	71	279	212	519	176	397	176	348	N	Down	0.0882909	Y	Down	7.77156e-14	Y	Down	7.22536e-07	N	Down	0.077662	Y	Down	1.45338e-09	Y	Down	0.000852137	N	Down	0.0230984	N
AT2G29640.1	floral	JOSEPHIN-like protein	Gohir.A05G089800.1,Gohir.D05G090700.1	196	138	27	85	91	72	110	127	67	80	131	176	56	119	68	55	90	114	137	106	66	53	61	57	N	Up	0.395338	Y	Down	0.0033853	N	Up	0.414201	N	Down	0.794773	N	Down	0.342749	N	Down	0.451215	N	Down	0.0969958	N
AT2G29660.1	floral	zinc finger (C2H2 type) family protein	Gohir.A07G103200.1,Gohir.A05G089400.2,Gohir.A05G089400.1,Gohir.D05G090300.1,Gohir.D05G090300.2,Gohir.D07G107100.1	514	592	145	353	527	655	903	1235	498	571	469	474	609	745	402	505	386	342	651	617	521	465	369	260	N	Down	0.707244	Y	Down	0.00435304	N	Down	0.315078	N	Down	0.438171	N	Down	0.264784	N	Down	0.970288	N	Down	0.47598	N
AT2G33420.1	floral	hypothetical protein (DUF810)	Gohir.D10G159800.1,Gohir.D02G047400.1,Gohir.A01G025300.1,Gohir.D01G023500.1,Gohir.A09G228100.1,Gohir.A01G025300.2,Gohir.A02G041700.1,Gohir.D09G229200.1,Gohir.A10G108000.1	409	11	43	12	75	16	21	6	31	48	20	5	11	7	23	43	7	18	38	22	31	33	28	63	Y	Up	6.43929e-15	N	Up	0.0280374	N	Up	1.63997e-05	N	Up	0.2081	N	Down	0.183432	N	Up	0.0700635	N	Up	0.659044	N
AT2G38750.1	floral	annexin 4	Gohir.A05G280600.1,Gohir.D05G282600.1,Gohir.D05G282500.1	567	1850	22	206	68	274	222	832	58	419	24	155	148	990	44	60	20	239	646	624	203	446	14	35	Y	Down	0.00247111	Y	Down	9.66374e-08	Y	Down	0.000190922	N	Down	0.0850375	Y	Down	3.93796e-10	Y	Down	0.000252474	N	Down	0.193119	N
AT2G38760.1	floral	annexin 3	Gohir.D05G282400.1,Gohir.A05G280500.1	103	524	26	108	91	108	93	140	54	86	88	136	92	242	50	39	84	96	140	202	74	112	46	65	Y	Down	0.00107677	Y	Down	0.0046714	N	Down	0.560152	N	Down	0.408655	N	Down	0.0199822	N	Down	0.199757	N	Down	0.0946667	N
AT2G39130.1	floral	Transmembrane amino acid transporter family protein	Gohir.A05G294300.2,Gohir.D10G212100.2,Gohir.D05G294800.1,Gohir.D10G212100.1,Gohir.A10G204200.1,Gohir.A05G294300.1	75	242	52	331	188	359	79	208	91	202	60	107	68	217	75	82	34	72	130	170	127	246	110	169	N	Down	0.00712047	Y	Down	2.26686e-07	Y	Down	0.00542007	N	Down	0.305674	Y	Down	5.20526e-07	N	Down	0.211728	N	Down	0.00373113	N
AT2G40540.2	floral	potassium transporter 2	Gohir.A05G403800.2,Gohir.A05G403800.5,Gohir.A05G277700.3,Gohir.A05G277700.2,Gohir.A05G277700.1,Gohir.A05G277700.5,Gohir.A05G277700.4,Gohir.D05G279300.2,Gohir.D05G279300.1,Gohir.D04G012000.4	106	343	69	282	324	412	139	337	176	300	87	101	67	173	158	261	50	123	160	183	195	185	114	101	N	Down	0.204923	Y	Down	6.49385e-05	N	Down	0.279409	N	Down	0.171022	Y	Down	0.0120552	N	Down	0.664322	N	Down	0.0234995	Y
AT2G44940.1	floral	Integrase-type DNA-binding superfamily protein	Gohir.A12G096300.1,Gohir.A11G077000.1,Gohir.A07G148100.1,Gohir.A08G137900.1,Gohir.A07G042400.1,Gohir.D12G099000.1,Gohir.D11G081400.1,Gohir.D07G046700.1,Gohir.D08G159200.1,Gohir.D07G154300.1	184	623	49	331	151	390	716	578	365	340	654	653	347	456	271	199	730	682	482	244	780	225	265	86	Y	Down	0.00260292	Y	Down	6.75099e-08	Y	Down	5.35841e-05	N	Up	0.599725	N	Up	0.781465	N	Up	0.996854	N	Down	0.36659	N
AT2G47730.1	floral	glutathione S-transferase phi 8	Gohir.D11G222600.1,Gohir.D12G095900.1	384	1324	218	607	556	595	500	719	347	402	449	380	376	671	374	309	379	569	1223	1363	947	866	488	310	Y	Down	0.00173138	Y	Down	0.000776325	N	Down	0.752923	N	Down	0.411939	N	Down	0.261194	N	Up	0.531733	N	Down	0.048644	N
AT2G48020.2	floral	Major facilitator superfamily protein	Gohir.A12G006900.1,Gohir.A08G070900.1,Gohir.D12G006300.1	278	650	101	358	267	407	69	223	57	200	24	177	33	265	66	66	68	264	204	223	83	97	113	103	N	Down	0.0310445	Y	Down	8.25657e-05	N	Down	0.234878	N	Down	0.0158217	Y	Down	1.62527e-05	Y	Down	1.02968e-07	N	Down	0.0253418	N
AT3G02850.1	floral	STELAR K+ outward rectifier	Gohir.D02G120300.1,Gohir.D02G120300.2,Gohir.A05G109800.1,Gohir.D05G012600.1,Gohir.A03G091900.1,Gohir.A03G091900.2,Gohir.D05G110100.1,Gohir.D05G110100.2,Gohir.D02G120500.2,Gohir.D02G120500.1	480	94	80	77	94	81	181	234	167	145	288	252	126	179	132	118	260	223	191	111	291	218	277	144	Y	Up	4.41354e-05	N	Up	0.943684	N	Up	0.621355	N	Down	0.571054	N	Up	0.371398	N	Up	0.625401	N	Down	0.346136	N
AT3G03660.1	floral	WUSCHEL related homeobox 11	Gohir.A11G300200.1,Gohir.D11G315100.1	2166	1	256	1	699	3	325	709	69	441	58	179	249	298	203	977	97	186	3	0	0	0	0	0	Y	Up	0	Y	Up	3.5947e-10	Y	Up	0	N	Down	0.064911	Y	Down	0	N	Down	0.0380987	N	Down	0.587692	Y
AT3G06070.1	floral	hypothetical protein	Gohir.D10G104100.1,Gohir.A02G135400.1,Gohir.D03G046400.1,Gohir.A01G185700.1	670	1611	48	523	186	842	1069	1822	411	555	830	1128	599	1793	225	172	329	1327	1698	3004	1027	1468	1957	2432	N	Down	0.177071	Y	Down	0.000100043	Y	Down	3.99596e-07	N	Down	0.3854	N	Down	0.19751	N	Down	0.224197	N	Down	0.00276249	N
AT3G08510.2	floral	phospholipase C 2	Gohir.A06G163500.1,Gohir.A05G088100.1,Gohir.D04G067800.1,Gohir.A05G329800.1,Gohir.A10G236400.1,Gohir.A05G088200.1,Gohir.D05G089200.1	70	270	68	239	195	314	221	228	385	237	389	281	130	225	272	133	351	307	342	432	434	386	545	379	Y	Down	0.00194792	Y	Down	0.00018893	N	Down	0.0425914	N	Down	0.959994	Y	Up	0.00168528	N	Up	0.24281	N	Down	0.135775	Y
AT3G11600.1	floral	E3 ubiquitin-protein ligase	Gohir.D04G095700.1,Gohir.A07G111600.1,Gohir.A11G318100.1,Gohir.D01G192900.1,Gohir.A05G078800.1,Gohir.D09G097200.1,Gohir.D07G115300.1,Gohir.D11G337300.1,Gohir.A04G060300.1,Gohir.A01G202900.1,Gohir.D05G081700.1	3948	1122	1110	925	2109	904	1555	401	1934	291	1474	398	1271	1073	1252	573	1278	335	729	223	671	372	1090	381	Y	Up	0.000489808	N	Up	0.56573	Y	Up	0.000274986	N	Up	0.0534999	Y	Up	1.20935e-05	Y	Up	5.99172e-07	N	Up	0.682837	N
AT3G12710.1	floral	DNA glycosylase superfamily protein	Gohir.D01G085500.1,Gohir.A01G101000.1	143	776	6	144	30	149	139	249	86	146	29	111	59	166	55	82	18	44	141	603	130	331	80	156	Y	Down	0.00406308	Y	Down	1.0754e-06	Y	Down	2.32385e-06	N	Down	0.204075	Y	Down	0.0189637	N	Down	0.040565	N	Down	0.0159625	N
AT3G13110.1	floral	serine acetyltransferase 2%3B2	Gohir.A01G089900.1,Gohir.D13G137600.1,Gohir.1Z034100.1,Gohir.A13G134100.1	873	194	863	299	2434	537	757	677	606	489	1718	2014	918	1261	604	595	2533	2070	899	380	475	355	947	788	Y	Up	0.00388412	Y	Up	0.000421916	Y	Up	2.8703e-05	N	Up	0.785319	N	Up	0.0825878	N	Down	0.518721	N	Down	0.237018	N
AT3G15820.1	floral	phosphatidic acid phosphatase-related / PAP2-like protein	Gohir.D06G192100.1,Gohir.A06G185500.1,Gohir.A06G185500.2,Gohir.D05G124300.1	102	278	46	167	201	241	256	306	195	285	238	177	115	196	153	167	227	188	286	179	265	238	135	127	N	Down	0.0174966	Y	Down	0.000254523	N	Down	0.445589	N	Down	0.679569	Y	Down	0.0159101	N	Up	0.317304	N	Down	0.161961	N
AT3G16240.1	floral	delta tonoplast integral protein	Gohir.A02G119200.1,Gohir.D03G060200.1	572	4064	513	1011	2188	1980	2474	4317	2749	1821	667	1725	1342	4646	1598	678	978	1380	5242	5899	3556	10303	998	1384	Y	Down	1.74007e-06	N	Down	0.242371	N	Up	0.62539	N	Down	0.162792	Y	Up	0.0158086	N	Down	0.0534326	N	Down	0.0032959	Y
AT3G16370.1	floral	GDSL-like Lipase/Acylhydrolase superfamily protein	Gohir.D05G134600.1,Gohir.A10G064500.1,Gohir.D10G066000.1,Gohir.A10G064400.1	180	2645	75	1218	210	1717	231	409	100	479	13	192	442	1225	63	154	9	206	1247	1470	339	479	18	6	Y	Down	0.00241792	Y	Down	2.55351e-14	Y	Down	0	N	Down	0.243541	Y	Down	4.63026e-08	Y	Down	0.00201571	N	Down	0.0440801	Y
AT3G16490.1	floral	IQ-domain 26	Gohir.A05G026200.1,Gohir.A08G243200.1,Gohir.A07G008800.1,Gohir.D03G057700.1,Gohir.D08G264100.1,Gohir.A05G129600.1,Gohir.A05G129600.2,Gohir.D07G009100.1,Gohir.D05G027700.1,Gohir.D05G134200.1,Gohir.D05G134200.2,Gohir.A02G117100.1	35	182	28	93	97	145	386	174	106	76	38	34	174	158	132	89	36	13	481	449	130	53	61	7	Y	Down	0.000394221	N	Down	0.0147254	N	Down	0.140181	N	Up	0.0736244	N	Up	0.0768357	N	Up	0.771213	N	Up	0.837744	N
AT3G17390.1	floral	S-adenosylmethionine synthetase family protein	Gohir.A02G057600.1,Gohir.A08G121100.1,Gohir.A08G121100.2,Gohir.A08G121100.3,Gohir.D02G063400.1	1378	1920	712	1588	1961	1757	1362	2135	1072	2155	1298	1174	1165	2192	962	1504	884	1231	2072	2173	1329	1930	617	1554	N	Down	0.369589	N	Down	0.00891373	N	Up	0.646786	N	Down	0.263388	Y	Down	8.1645e-06	N	Up	0.767147	N	Down	0.0158596	Y
AT3G18080.1	floral	B-S glucosidase 44	Gohir.A01G220900.1,Gohir.D07G081200.1,Gohir.D07G081200.2,Gohir.D01G206300.1,Gohir.D01G207600.1,Gohir.D07G081100.1,Gohir.A09G051600.1,Gohir.A09G051600.2,Gohir.D09G052600.1,Gohir.D01G207700.1,Gohir.D01G206400.1	134	621	65	208	191	297	526	646	122	344	91	233	336	807	123	185	51	316	1336	1860	321	665	124	351	N	Down	0.0224554	Y	Down	0.000534398	N	Down	0.0636152	N	Down	0.621046	Y	Down	1.88916e-12	N	Down	0.0114383	N	Down	0.00259358	Y
AT3G21680.1	floral	hypothetical protein	Gohir.A13G094500.1,Gohir.A03G108800.1,Gohir.D02G133900.1	205	235	20	79	23	99	24	66	10	29	5	9	31	38	12	31	3	14	52	58	6	14	11	9	N	Down	0.821097	Y	Down	0.00254008	Y	Down	1.47747e-05	N	Down	0.171073	N	Down	0.00358222	N	Down	0.54645	N	Down	0.833109	N
AT3G24600.1	floral	late embryogenesis abundant protein, group 2	Gohir.D10G070300.1	26	86	15	91	74	115	81	68	63	118	64	51	18	55	121	102	65	72	89	68	142	115	106	59	N	Down	0.0693317	Y	Down	1.4624e-05	N	Down	0.110605	N	Up	0.746937	Y	Down	0.000691575	N	Up	0.596009	N	Down	0.0841431	N
AT3G25920.1	floral	ribosomal protein L15	Gohir.A03G147200.1,Gohir.D11G344800.1,Gohir.D02G170400.1,Gohir.A11G325900.1	525	1419	419	1016	1449	1939	675	1027	299	882	289	949	318	1239	398	460	351	803	849	2778	442	841	411	682	N	Down	0.0102257	Y	Down	0.00274453	N	Down	0.157035	N	Down	0.303956	Y	Down	3.24916e-11	Y	Down	8.17715e-06	Y	Down	2.07355e-06	N
AT3G45850.1	floral	P-loop containing nucleoside triphosphate hydrolases superfamily protein	Gohir.A05G099500.1,Gohir.A03G036500.1,Gohir.D03G131700.1,Gohir.D05G099400.1	273	535	30	228	73	86	197	264	129	133	126	133	69	148	114	89	82	85	165	289	144	127	62	30	N	Down	0.0857796	Y	Down	1.40156e-08	N	Down	0.594758	N	Down	0.513694	N	Down	0.877985	N	Down	0.854966	N	Down	0.147084	N
AT3G50900.1	floral	hypothetical protein	Gohir.D12G063500.1,Gohir.A12G063700.1,Gohir.D11G189500.1,Gohir.A11G183100.1	359	350	60	119	103	176	142	258	76	167	42	56	172	292	94	69	33	100	135	165	59	148	59	209	N	Up	0.967061	N	Down	0.0532811	N	Down	0.0498248	N	Down	0.276973	Y	Down	0.00548041	N	Down	0.518562	N	Down	0.137743	N
AT3G56200.1	floral	Transmembrane amino acid transporter family protein	Gohir.A06G159400.1,Gohir.A06G159300.1,Gohir.D06G165200.1,Gohir.D06G165300.1,Gohir.D04G071000.1,Gohir.A05G332300.1	1175	1074	304	1199	1282	1414	433	551	558	931	782	671	287	602	656	455	678	971	572	602	594	881	926	829	N	Up	0.810339	Y	Down	1.10166e-05	N	Down	0.637476	N	Down	0.561103	Y	Down	2.01354e-05	N	Up	0.552735	N	Down	0.158733	Y
AT3G57800.2	floral	basic helix-loop-helix (bHLH) DNA-binding superfamily protein	Gohir.D09G122100.1,Gohir.D11G331000.1,Gohir.A01G195300.2,Gohir.A01G195300.1,Gohir.A09G125100.2,Gohir.A09G125100.1,Gohir.A11G313800.1,Gohir.D01G185700.1,Gohir.D01G185700.2	2235	3547	723	2544	846	1562	891	1417	589	977	817	955	836	1253	789	1059	590	748	784	959	593	733	499	374	N	Down	0.211824	Y	Down	2.01537e-05	Y	Down	0.00333403	N	Down	0.251093	Y	Down	0.000160713	N	Down	0.533787	N	Down	0.132059	Y
AT3G58060.1	floral	Cation efflux family protein	Gohir.D13G217800.2,Gohir.A13G214000.1,Gohir.A13G214000.2,Gohir.D13G217800.1,Gohir.D04G088900.1	70	209	64	193	196	177	135	250	99	213	91	166	57	211	127	120	70	172	126	292	124	249	169	169	N	Down	0.0124507	Y	Down	0.00102112	N	Up	0.675705	N	Down	0.336781	Y	Down	1.29477e-06	N	Down	0.0633797	N	Down	0.0392587	N
AT3G59080.1	floral	Eukaryotic aspartyl protease family protein	Gohir.D07G086100.1,Gohir.A07G080500.1	111	5	12	16	25	17	13	7	82	71	23	54	3	3	96	60	16	52	9	26	11	17	19	70	Y	Up	6.21478e-08	N	Down	0.602168	N	Up	0.421205	N	Up	0.602756	N	Up	0.69795	N	Down	0.0746729	N	Equal	0.956204	N
AT3G62690.1	floral	AtL5	Gohir.A08G077300.1,Gohir.A11G113700.1,Gohir.D11G118700.1,Gohir.D08G086900.1	5483	205	948	188	1145	199	2238	265	3258	128	2448	157	856	706	2542	588	1730	53	434	79	1204	54	2330	46	Y	Up	1.11022e-16	N	Up	0.0767897	Y	Up	1.06581e-14	N	Up	0.118963	Y	Up	7.08218e-05	Y	Up	1.06285e-07	N	Up	0.817545	Y
AT4G08685.1	floral	Pollen Ole e 1 allergen and extensin family protein	Gohir.D02G082800.1,Gohir.A05G267800.1,Gohir.D05G341700.1,Gohir.A04G041700.1,Gohir.A08G234700.1,Gohir.D05G269600.1,Gohir.A02G075700.1,Gohir.D05G341600.1,Gohir.D08G255100.1	5748	11740	1296	3920	5127	4650	7927	9228	3760	6136	2592	3835	7105	9116	2945	4796	2118	3993	8685	12636	5710	8288	1481	1699	N	Down	0.0556803	Y	Down	0.000145201	N	Up	0.629356	N	Down	0.700014	Y	Down	0.000199242	N	Down	0.267245	N	Down	0.321231	Y
AT4G10500.1	floral	2-oxoglutarate (2OG) and Fe(II)-dependent oxygenase superfamily protein	Gohir.D07G218100.1,Gohir.D11G135900.1,Gohir.A07G212000.1,Gohir.A07G211900.1,Gohir.A08G189700.1,Gohir.A11G130200.1,Gohir.A11G101700.1	64	145	41	163	188	190	90	154	188	259	122	116	25	101	203	148	90	146	172	149	273	352	278	286	N	Down	0.117658	Y	Down	9.6115e-05	N	Down	0.980463	N	Down	0.268817	Y	Down	0.0253858	N	Up	0.845501	N	Down	0.00998465	N
AT4G18030.1	floral	S-adenosyl-L-methionine-dependent methyltransferases superfamily protein	Gohir.D12G213300.1,Gohir.A12G210600.1,Gohir.A12G210600.3,Gohir.A12G210600.2,Gohir.D12G213300.2,Gohir.D03G169700.1,Gohir.A12G210800.1	613	1400	187	586	508	717	1106	1281	618	814	545	532	615	1062	535	466	429	471	1594	986	970	1136	423	391	N	Down	0.0314856	Y	Down	0.000191138	N	Down	0.109333	N	Down	0.716473	Y	Down	0.0213704	N	Up	0.928627	N	Down	0.114187	N
AT4G19120.1	floral	S-adenosyl-L-methionine-dependent methyltransferases superfamily protein	Gohir.D12G205600.2,Gohir.A12G202900.3,Gohir.D08G171300.1,Gohir.D12G205600.1,Gohir.A08G150200.2,Gohir.A08G150200.1	206	516	37	136	79	70	105	164	183	157	57	86	51	93	141	149	20	90	132	142	99	122	26	42	N	Down	0.0822795	Y	Down	0.00108735	N	Up	0.640326	N	Down	0.361318	N	Up	0.487061	N	Down	0.399804	N	Down	0.239458	N
AT4G21870.1	floral	HSP20-like chaperones superfamily protein	Gohir.D05G172400.1,Gohir.A05G169200.1	117	63	48	141	208	106	159	93	111	157	129	264	78	191	126	70	123	315	231	402	160	354	625	690	N	Up	0.17329	Y	Down	0.00235629	N	Up	0.0342988	N	Up	0.350377	N	Down	0.442207	N	Down	0.149833	N	Down	0.40624	N
AT4G23690.1	floral	Disease resistance-responsive (dirigent-like protein) family protein	Gohir.D03G080400.1,Gohir.A08G103300.1,Gohir.A02G103600.1,Gohir.D08G133500.1	131	497	29	131	91	154	29	68	80	24	162	41	70	109	15	15	22	29	61	157	73	209	22	65	N	Down	0.0404709	Y	Down	5.70676e-05	N	Down	0.0928516	N	Down	0.168185	Y	Up	0.000651721	N	Up	0.121687	N	Down	0.334453	N
AT4G23820.1	floral	Pectin lyase-like superfamily protein	Gohir.D08G131100.1,Gohir.A11G024700.1,Gohir.D11G024300.1,Gohir.A08G097200.1,Gohir.A08G097200.2	113	434	70	259	249	336	239	367	188	290	79	108	186	312	151	171	50	115	310	824	334	564	171	186	Y	Down	0.00124605	Y	Down	0.00450903	N	Down	0.185688	N	Down	0.497683	Y	Down	0.00204153	N	Down	0.39163	N	Down	0.187552	N
AT4G27300.1	floral	S-locus lectin protein kinase family protein	Gohir.A01G070400.1,Gohir.D01G057800.2,Gohir.D01G057800.1	101	482	32	190	145	284	102	139	72	119	100	53	66	161	68	52	83	64	110	177	159	112	201	46	Y	Down	0.00148265	Y	Down	8.8674e-07	Y	Down	0.00529042	N	Down	0.527228	N	Down	0.0455147	N	Up	0.0942578	N	Down	0.0365737	N
AT4G27590.1	floral	Heavy metal transport/detoxification superfamily protein	Gohir.D12G246400.1,Gohir.A12G245600.1	5339	135	137	59	156	56	140	76	1005	50	434	53	161	40	448	127	336	28	212	115	262	117	270	65	Y	Up	0	N	Up	0.0166658	N	Up	0.155719	N	Up	0.459557	Y	Up	0	Y	Up	1.28949e-06	N	Up	0.0616368	Y
AT4G29240.1	floral	Leucine-rich repeat (LRR) family protein	Gohir.D13G200600.1,Gohir.A13G194900.1,Gohir.A05G026800.1,Gohir.A06G068600.1,Gohir.D05G028700.2,Gohir.D05G028700.1,Gohir.D06G067200.1	87	395	34	112	143	146	371	471	61	153	51	103	384	544	62	145	46	79	408	458	122	103	35	23	Y	Down	0.000414249	Y	Down	0.00137477	N	Down	0.927687	N	Down	0.575421	Y	Down	5.79073e-05	N	Down	0.0699148	N	Down	0.243235	Y
AT4G30190.1	floral	H[+]-ATPase 2	Gohir.D05G004400.1,Gohir.A06G106100.1,Gohir.A05G004000.1,Gohir.D08G029800.1,Gohir.A08G019200.1	2414	636	725	745	962	351	1044	1154	1607	1227	1017	1047	675	937	1536	1369	639	1126	478	485	520	445	615	750	Y	Up	0.000251586	N	Down	0.924211	Y	Up	3.67682e-06	N	Down	0.805009	Y	Up	0.0182451	N	Down	0.925365	N	Down	0.233941	N
AT4G30380.1	floral	Barwin-related endoglucanase	Gohir.D13G027300.1,Gohir.1Z053600.2,Gohir.D12G073800.1,Gohir.A05G019400.1,Gohir.D05G020500.1,Gohir.A13G029200.1	1148	2337	327	1267	400	1094	167	283	152	866	112	1064	170	564	159	455	226	1404	197	352	278	541	367	739	N	Down	0.0990045	Y	Down	6.95294e-06	Y	Down	3.35846e-06	N	Down	0.283595	Y	Down	0	Y	Down	3.33067e-15	N	Down	0.0176594	Y
AT4G32330.2	floral	TPX2 (targeting protein for Xklp2) protein family	Gohir.A13G181500.1,Gohir.D13G189300.1,Gohir.D06G100200.1,Gohir.D05G057100.1,Gohir.D07G032200.1	549	1617	361	952	950	1359	1222	1699	764	1188	958	1234	782	1521	812	714	823	1029	1327	1712	1093	1376	1420	1049	Y	Down	0.00536238	Y	Down	0.00115783	N	Down	0.087237	N	Down	0.411228	Y	Down	0.000168481	N	Down	0.313138	N	Down	0.0134967	N
AT4G34710.1	floral	arginine decarboxylase 2	Gohir.A03G199500.2,Gohir.D13G096600.1,Gohir.D13G096600.2,Gohir.D02G220800.2,Gohir.D02G220800.1	164	436	126	354	349	423	325	284	295	304	175	214	194	238	354	349	132	212	355	383	217	203	148	146	N	Down	0.0159849	Y	Down	0.0010358	N	Down	0.389829	N	Up	0.758682	N	Down	0.817441	N	Down	0.512652	N	Down	0.560494	N
AT4G34800.1	floral	SAUR-like auxin-responsive protein family	Gohir.A03G201200.1,Gohir.D02G221700.1,Gohir.D02G222800.1,Gohir.D02G222700.1,Gohir.D11G288600.1,Gohir.D02G223100.1	59	1175	16	966	87	644	0	114	11	19	4	73	43	221	5	17	18	52	494	741	714	769	98	342	Y	Down	3.54983e-08	Y	Down	4.5164e-07	Y	Down	2.98095e-13	Y	Down	1.73623e-10	N	Down	0.285994	Y	Down	0.00185702	N	Down	0.244624	N
AT5G01075.1	floral	Glycosyl hydrolase family 35 protein	Gohir.A05G208400.1,Gohir.D05G211900.2,Gohir.D05G211900.1,Gohir.A06G023200.1,Gohir.D06G020400.1,Gohir.D06G020400.2	741	337	70	61	108	92	1834	282	1229	33	673	53	1010	560	778	111	315	4	730	431	598	47	338	18	N	Up	0.0422724	N	Up	0.726917	N	Up	0.733705	N	Up	0.0578763	Y	Up	3.66457e-11	Y	Up	1.10106e-06	N	Up	0.32528	Y
AT5G01090.1	floral	Concanavalin A-like lectin family protein	Gohir.D13G018300.1,Gohir.A10G228200.1,Gohir.D09G158100.1,Gohir.A13G017200.1,Gohir.D10G242200.1,Gohir.A04G087100.1,Gohir.D04G127400.1,Gohir.A09G162500.1	413	2289	127	670	257	656	698	703	216	189	322	315	645	919	178	213	246	253	721	986	177	237	175	141	Y	Down	0.00432217	Y	Down	4.94518e-07	Y	Down	6.57306e-05	N	Down	0.988889	N	Up	0.374668	N	Up	0.933795	N	Down	0.219796	N
AT5G11420.1	floral	transmembrane protein, putative (Protein of unknown function, DUF642)	Gohir.A07G038200.1,Gohir.D07G042300.1	122	2527	10	392	18	335	79	609	3	281	0	98	36	413	7	49	0	62	665	1590	484	1271	26	25	Y	Down	0.000124204	Y	Down	0.0003674	Y	Down	6.43647e-06	N	Down	0.0537198	Y	Down	0	Y	Down	0.000201918	Y	Down	2.04543e-07	N
AT5G15630.1	floral	COBRA-like extracellular glycosyl-phosphatidyl inositol-anchored protein family	Gohir.D07G072000.1,Gohir.A03G071100.1,Gohir.A12G183800.1,Gohir.A08G051900.1,Gohir.A07G067400.1,Gohir.A03G071000.1,Gohir.D11G165500.1,Gohir.D08G061600.1,Gohir.D03G097400.1,Gohir.D03G097600.1,Gohir.A11G159400.1	229	595	94	310	284	360	346	483	275	313	289	311	544	727	186	254	190	272	900	656	413	436	77	101	N	Down	0.0163279	Y	Down	0.000206953	N	Down	0.295665	N	Down	0.428089	N	Down	0.453488	N	Down	0.893748	N	Down	0.344607	N
AT5G19090.2	floral	Heavy metal transport/detoxification superfamily protein	Gohir.A07G164600.1,Gohir.A09G054400.1	410	1094	135	419	462	462	642	985	246	492	192	211	316	494	246	634	50	140	343	511	151	264	39	33	N	Down	0.0133219	Y	Down	0.0031874	N	Equal	1	N	Down	0.297	Y	Down	0.000306799	N	Down	0.822824	N	Down	0.141303	Y
AT5G22740.1	floral	cellulose synthase-like A02	Gohir.A09G092400.2,Gohir.A09G092400.3,Gohir.A09G092400.1,Gohir.D08G013800.1,Gohir.A08G003500.1,Gohir.D09G092500.1	362	630	218	347	717	781	803	1152	572	826	645	569	506	966	625	637	704	488	958	1287	381	502	130	44	N	Down	0.149783	N	Down	0.332877	N	Down	0.707807	N	Down	0.454269	Y	Down	0.0111647	N	Up	0.631443	N	Down	0.0210791	N
AT5G25280.2	floral	serine-rich protein-like protein	Gohir.D07G203300.1,Gohir.A08G091400.1	267	477	173	471	804	712	290	266	342	383	573	936	196	388	377	325	625	781	173	199	164	278	593	584	N	Down	0.138333	Y	Down	0.00590305	N	Up	0.580729	N	Up	0.843491	N	Down	0.386873	N	Down	0.0567882	N	Down	0.163443	N
AT5G25880.1	floral	NADP-malic enzyme 3	Gohir.A05G045600.1,Gohir.A05G045600.2,Gohir.D05G047300.1,Gohir.D07G025100.1,Gohir.D06G091100.1,Gohir.1Z070800.2,Gohir.1Z070800.1,Gohir.A06G091800.1	982	321	312	287	514	303	400	457	757	809	519	646	350	505	888	617	574	671	597	620	838	886	1007	1106	Y	Up	0.00262612	N	Up	0.782788	N	Up	0.0175266	N	Down	0.751661	N	Down	0.576598	N	Down	0.404156	N	Down	0.228143	N
AT5G35740.1	floral	Carbohydrate-binding X8 domain superfamily protein	Gohir.A07G166900.1,Gohir.A06G155100.1,Gohir.D06G161600.1,Gohir.D07G172200.1	675	2328	32	475	180	627	1155	1119	131	140	734	690	908	1104	88	115	384	427	649	705	163	299	34	53	N	Down	0.0490402	Y	Down	0.00100453	Y	Down	0.00455945	N	Up	0.964574	N	Down	0.69258	N	Up	0.889352	N	Down	0.469762	N
AT5G38340.1	floral	Disease resistance protein (TIR-NBS-LRR class) family	Gohir.A04G031700.1	56	54	40	125	146	110	95	105	128	310	119	75	32	64	174	157	39	102	101	83	66	120	88	66	N	Up	0.948377	Y	Down	0.00174536	N	Up	0.356445	N	Down	0.861862	Y	Down	0.000309732	N	Up	0.293262	N	Down	0.337904	N
AT5G42560.1	floral	Abscisic acid-responsive (TB2/DP1, HVA22) family protein	Gohir.D05G190000.4,Gohir.D05G190000.2,Gohir.A05G187100.3,Gohir.A05G187100.1,Gohir.D05G190000.1,Gohir.D05G190000.3,Gohir.D06G000700.1,Gohir.D06G000700.2,Gohir.A06G004900.1,Gohir.A05G187100.2	97	300	79	251	266	375	332	443	368	480	212	215	92	212	386	286	109	168	375	584	405	710	398	317	N	Down	0.0344137	Y	Down	0.0005505	N	Down	0.130626	N	Down	0.557313	N	Down	0.0393691	N	Down	0.968039	N	Down	0.0881528	N
AT5G42650.1	floral	allene oxide synthase	Gohir.D06G011000.1,Gohir.A04G115900.1,Gohir.D12G041900.1,Gohir.D02G093300.1,Gohir.A03G115300.1,Gohir.D05G262900.1,Gohir.A06G013200.1,Gohir.A06G013400.1,Gohir.A03G115300.2,Gohir.A05G260700.1,Gohir.A12G030500.1,Gohir.D06G010900.1,Gohir.D06G010700.1,Gohir.D06G010800.1,Gohir.A12G030400.1,Gohir.D12G042100.1	545	880	170	446	282	453	624	1244	360	792	206	554	351	836	424	455	165	572	547	543	276	487	311	584	N	Down	0.206174	Y	Down	0.0017262	N	Down	0.0370156	N	Down	0.0923777	Y	Down	1.70258e-08	Y	Down	0.000360663	N	Down	0.00270376	N
AT5G46050.1	floral	peptide transporter 3	Gohir.D07G157200.1,Gohir.A02G041600.1,Gohir.D02G047300.1,Gohir.A07G150700.1,Gohir.A07G204900.1,Gohir.D07G210900.1	982	55	124	30	179	34	162	78	81	115	72	28	89	93	55	110	64	43	102	81	97	93	106	170	Y	Up	1.24611e-12	N	Up	0.0466382	Y	Up	3.3143e-08	N	Up	0.134817	N	Down	0.207339	N	Up	0.0321558	N	Down	0.92191	Y
AT5G47370.1	floral	Homeobox-leucine zipper protein 4 (HB-4) / HD-ZIP protein	Gohir.D11G026700.1,Gohir.A08G167600.1,Gohir.D08G186400.1,Gohir.A11G027500.1	191	511	44	219	173	379	175	354	150	112	85	54	71	199	82	156	40	60	132	314	87	275	64	147	N	Down	0.0144139	Y	Down	0.000124864	Y	Down	0.00084245	N	Down	0.340704	N	Up	0.080048	N	Up	0.44888	N	Down	0.0107107	Y
AT5G48290.1	floral	Heavy metal transport/detoxification superfamily protein	Gohir.D07G169300.1,Gohir.D11G154000.1,Gohir.A11G147300.1,Gohir.A07G162700.1,Gohir.D11G154200.1	2854	113	752	317	788	552	469	328	537	1981	947	2936	612	781	1905	1249	1831	3477	232	362	244	746	233	1355	Y	Up	4.44089e-16	N	Up	0.079228	N	Up	0.243463	N	Up	0.401579	Y	Down	3.97675e-11	Y	Down	7.47353e-06	N	Down	0.66673	Y
AT5G50000.1	floral	Protein kinase superfamily protein	Gohir.D12G274200.1,Gohir.A12G273500.1	63	523	35	221	161	378	164	339	97	117	77	97	114	293	67	87	71	89	247	209	193	317	124	100	Y	Down	1.86313e-06	Y	Down	9.16883e-05	Y	Down	0.000270349	N	Down	0.105022	N	Down	0.298097	N	Down	0.512957	N	Down	0.00829637	N
AT5G55230.1	floral	microtubule-associated proteins 65-1	Gohir.A13G136400.1,Gohir.D01G071100.2,Gohir.D01G071100.1,Gohir.D13G140800.1,Gohir.A04G011800.1,Gohir.D05G374800.1,Gohir.D05G374800.3,Gohir.D05G374800.2,Gohir.D05G374800.4	208	646	131	376	515	562	605	835	321	565	307	448	383	549	352	433	181	416	483	680	471	644	488	455	Y	Down	0.00483462	Y	Down	0.000845898	N	Down	0.682442	N	Down	0.433656	Y	Down	1.1571e-05	N	Down	0.16563	N	Down	0.223794	N
AT5G55480.1	floral	SHV3-like 1	Gohir.A01G085700.1,Gohir.D01G072000.1,Gohir.A04G010400.2	108	284	51	273	181	170	116	253	175	432	100	228	123	148	148	250	63	296	158	413	223	314	166	240	N	Down	0.0899264	Y	Down	0.00181946	N	Up	0.805377	N	Down	0.35359	Y	Down	4.25425e-06	N	Down	0.00856575	N	Down	0.647912	Y
AT5G55850.1	floral	RPM1-interacting protein 4 (RIN4) family protein	Gohir.D12G190600.1,Gohir.D02G154700.1,Gohir.A03G130900.1	52	264	45	655	163	233	127	314	495	624	341	1511	96	249	469	227	110	1211	401	514	118	149	139	86	N	Down	0.116982	Y	Down	2.05238e-07	N	Down	0.147355	N	Down	0.291947	N	Down	0.52585	N	Down	0.030509	N	Down	0.0551733	N
AT5G56480.1	floral	Bifunctional inhibitor/lipid-transfer protein/seed storage 2S albumin superfamily protein	Gohir.A12G212400.1,Gohir.D12G214900.1	128	0	115	7	312	24	353	173	72	3093	19	28	88	68	166	707	16	80	2	28	19	93	207	289	Y	Up	0.00218364	Y	Up	1.83648e-09	Y	Up	6.03877e-09	N	Up	0.107462	Y	Down	0	N	Down	0.481702	N	Up	0.822022	Y
AT5G58800.1	floral	Quinone reductase family protein	Gohir.D03G116900.1	419	663	398	889	1038	710	275	365	350	590	818	694	112	231	616	524	760	848	391	213	707	281	935	350	N	Down	0.40924	N	Down	0.00829325	N	Up	0.0718672	N	Down	0.512789	Y	Down	3.68047e-05	N	Up	0.576227	N	Down	0.0558199	N
AT5G62890.1	floral	Xanthine/uracil permease family protein	Gohir.A03G061800.3,Gohir.D12G277000.1	1267	1583	144	574	301	385	844	819	407	513	381	272	657	930	339	448	159	268	891	1042	300	393	142	131	N	Down	0.547255	Y	Down	9.17799e-06	N	Down	0.278392	N	Up	0.941224	N	Down	0.066919	N	Up	0.221137	N	Down	0.208809	N
AT5G63530.1	floral	farnesylated protein 3	Gohir.A05G176200.1,Gohir.A07G049700.1	321	1112	52	215	93	260	418	396	87	101	118	111	184	311	84	111	71	76	190	252	57	67	26	32	Y	Down	0.00176617	N	Down	0.0174716	Y	Down	0.000632978	N	Up	0.900709	N	Down	0.398976	N	Up	0.854796	N	Down	0.120308	N
AT5G64440.1	floral	fatty acid amide hydrolase	Gohir.D13G047700.1,Gohir.D12G018200.1,Gohir.A12G017600.2,Gohir.D10G107300.1,Gohir.D10G107300.2,Gohir.A11G058000.1,Gohir.A11G058000.2,Gohir.D11G062200.1,Gohir.A05G382400.1,Gohir.D04G032800.1,Gohir.D04G032800.2,Gohir.D01G147500.2,Gohir.D01G147500.3,Gohir.D01G147500.4,Gohir.D01G147500.5,Gohir.D01G147500.6,Gohir.A12G017600.1,Gohir.D07G172800.1,Gohir.D01G147500.1,Gohir.A10G067900.1,Gohir.D05G115500.1,…	1331	681	225	517	277	601	645	413	889	493	499	269	409	480	507	416	396	329	537	630	526	426	495	289	N	Up	0.0665428	Y	Down	0.00589563	Y	Down	0.00046921	N	Up	0.282407	Y	Up	0.000176144	N	Up	0.0239227	N	Down	0.58433	N
AT5G65140.1	floral	Haloacid dehalogenase-like hydrolase (HAD) superfamily protein	Gohir.D03G036500.1,Gohir.D12G096100.1,Gohir.A02G144100.1,Gohir.1Z025500.1,Gohir.D12G096400.1,Gohir.D11G222900.1,Gohir.D11G222900.3	2138	596	473	248	581	415	194	102	1052	192	404	192	96	121	1202	235	327	125	583	187	483	157	576	269	Y	Up	0.000465495	N	Up	0.0321975	N	Up	0.126694	N	Up	0.177759	Y	Up	4.28769e-07	N	Up	0.00891359	N	Down	0.773286	Y
AT5G65280.1	floral	GCR2-like 1	Gohir.D12G082600.1,Gohir.A12G086600.1	114	312	88	301	264	335	91	155	66	175	95	118	62	144	77	111	69	151	70	135	55	96	71	68	N	Down	0.0158506	Y	Down	0.000169263	N	Down	0.294452	N	Down	0.279957	Y	Down	0.000142422	N	Down	0.531899	N	Down	0.154267	N
AT5G67050.1	floral	alpha/beta-Hydrolases superfamily protein	Gohir.D11G050100.1,Gohir.D11G050400.1,Gohir.A11G046700.1	292	550	24	168	58	208	592	702	102	166	34	35	503	759	55	93	33	19	763	1867	94	397	10	37	N	Down	0.120011	Y	Down	2.5379e-07	N	Down	0.0141606	N	Down	0.682136	Y	Down	0.00305321	N	Down	0.953043	N	Down	0.148204	Y
AT1G32900.1	floral and bracteal	UDP-Glycosyltransferase superfamily protein	Gohir.A12G241600.1,Gohir.D08G122000.1,Gohir.A09G187900.1,Gohir.D09G182700.1,Gohir.D12G242900.1,Gohir.A12G241600.2,Gohir.A08G109200.1	6713	5127	1856	3050	2090	2933	2522	3086	1550	3404	3812	3700	1526	3234	2247	3913	3327	4492	1654	411	1256	1015	1378	738	N	Up	0.453036	N	Down	0.0828766	N	Down	0.0969386	N	Down	0.611128	Y	Down	0.0197999	N	Up	0.902636	N	Down	0.108396	Y
AT1G50900.1	floral and bracteal	Ankyrin repeat family protein	Gohir.A01G077300.1,Gohir.A04G019300.1,Gohir.D01G064800.1,Gohir.D05G366500.1	292	855	284	652	776	759	602	760	233	492	394	651	569	995	270	283	459	736	1155	2046	566	836	358	503	N	Down	0.00647499	Y	Down	0.00577815	N	Up	0.918241	N	Down	0.586079	Y	Down	1.79542e-05	N	Down	0.0580807	N	Down	0.0441332	N
AT1G61350.1	floral and bracteal	ARM repeat superfamily protein	Gohir.D10G022200.1,Gohir.A10G021400.1,Gohir.D05G168800.1,Gohir.D06G128300.1,Gohir.A05G165800.1,Gohir.A06G123400.1	326	911	89	521	235	571	336	485	116	272	171	369	190	514	126	185	115	334	367	745	225	311	310	195	N	Down	0.00893711	Y	Down	4.05655e-08	Y	Down	8.151e-05	N	Down	0.386353	Y	Down	0.000167361	N	Down	0.00758007	N	Down	0.0105301	Y
AT1G66150.1	floral and bracteal	transmembrane kinase 1	Gohir.D09G098200.1,Gohir.D12G157200.1,Gohir.A12G154100.1,Gohir.D11G175300.1,Gohir.A11G169100.1	122	319	20	95	57	120	217	248	93	136	99	155	163	269	74	91	80	105	255	417	166	162	86	92	N	Down	0.0190476	Y	Down	0.000105932	N	Down	0.00792376	N	Down	0.759349	Y	Down	0.0277746	N	Down	0.18276	N	Down	0.148337	N
AT1G68825.1	floral and bracteal	ROTUNDIFOLIA like 15	Gohir.A13G053100.1,Gohir.D09G047400.1	338	679	33	155	108	162	444	919	154	83	708	546	725	1146	104	63	1284	450	163	101	166	107	34	96	N	Down	0.228981	N	Down	0.208427	N	Down	0.475196	N	Down	0.487684	Y	Up	0.0134801	N	Up	0.621654	N	Down	0.196707	N
AT2G19170.1	floral and bracteal	subtilisin-like serine protease 3	Gohir.A12G235700.1,Gohir.A08G017600.1,Gohir.D11G024100.1,Gohir.D03G168600.2,Gohir.D12G236900.1,Gohir.A11G024400.1,Gohir.A12G235700.2,Gohir.D08G028200.1,Gohir.D08G028200.2	185	1210	142	788	477	940	1779	2523	521	755	539	709	2378	3022	405	454	511	712	1331	1160	602	741	375	366	Y	Down	6.40217e-06	Y	Down	4.68199e-08	Y	Down	0.00147321	N	Down	0.525683	Y	Down	0.00220218	N	Down	0.291589	N	Down	0.34584	N
AT2G20750.1	floral and bracteal	expansin B1	Gohir.D02G180600.1,Gohir.A03G157400.1	89	1078	2	107	26	94	304	617	54	105	61	72	352	839	24	25	45	74	375	369	33	224	3	14	Y	Down	1.51728e-08	Y	Down	5.36746e-06	N	Down	0.154796	N	Down	0.0951972	Y	Down	0.00281073	N	Down	0.822669	N	Down	0.0027519	N
AT2G26690.1	floral and bracteal	Major facilitator superfamily protein	Gohir.A13G183500.1,Gohir.D13G189800.1,Gohir.A07G035700.1,Gohir.D06G054900.2,Gohir.D06G054900.1,Gohir.D07G039700.1,Gohir.A06G056500.1	981	2980	223	975	1129	1746	1524	2276	862	1595	2711	3801	530	1506	859	615	3697	3006	2643	2185	2498	3664	2126	2939	Y	Down	0.00397718	Y	Down	0.000608079	N	Down	0.0353781	N	Down	0.317352	Y	Down	0.00168157	N	Down	0.166582	N	Down	0.03339	Y
AT2G33810.1	floral and bracteal	squamosa promoter binding protein-like 3	Gohir.D10G027600.1,Gohir.D10G027600.2,Gohir.A10G027200.1	287	5263	65	1320	137	1565	2368	1371	265	595	935	512	1955	1822	293	320	448	527	2468	1428	358	219	85	58	Y	Down	9.9228e-06	Y	Down	3.77297e-09	Y	Down	0	N	Up	0.397162	Y	Down	1.10187e-09	N	Up	0.114463	N	Up	0.785466	N
AT2G39700.1	floral and bracteal	expansin A4	Gohir.D03G124600.1,Gohir.A04G082900.1,Gohir.D05G095500.1,Gohir.A05G095200.1,Gohir.A09G155600.1,Gohir.D04G121700.1,Gohir.D10G232600.1,Gohir.D09G151100.2,Gohir.A11G327100.1,Gohir.A05G095100.1,Gohir.D03G124400.1,Gohir.A01G222100.1,Gohir.A09G155600.2,Gohir.A03G043000.1,Gohir.D09G151100.1,Gohir.D01G211600.1,Gohir.D13G019800.1,Gohir.A07G098800.1,Gohir.D11G346000.1,Gohir.A10G220300.1,Gohir.D07G103300.1,…	2239	3260	699	1073	957	942	3838	4091	1202	2664	1490	966	2867	3807	814	4547	787	932	2989	3559	537	1610	168	427	N	Down	0.308059	N	Down	0.141294	N	Up	0.959041	N	Down	0.87149	Y	Down	6.43263e-09	N	Up	0.0834718	N	Down	0.263083	Y
AT2G45190.1	floral and bracteal	Plant-specific transcription factor YABBY family protein	Gohir.A07G146700.1,Gohir.D12G220700.1,Gohir.A12G218400.2,Gohir.A12G218400.1,Gohir.A11G079400.1,Gohir.D07G152700.1,Gohir.D11G084100.1	232	1351	86	631	352	702	256	550	150	308	401	647	528	446	258	336	474	568	1302	879	977	246	583	128	Y	Down	1.82852e-05	Y	Down	5.29127e-06	Y	Down	0.00166481	N	Down	0.0737799	Y	Down	0.00163688	N	Down	0.0701898	N	Up	0.564488	N
AT3G01750.1	floral and bracteal	Ankyrin repeat family protein	Gohir.D11G069100.1,Gohir.A03G129000.1,Gohir.A03G129000.2,Gohir.A05G341100.2,Gohir.A05G341100.1,Gohir.D04G079300.1,Gohir.A11G064800.1,Gohir.D02G152800.1	652	1734	89	765	252	634	868	889	311	625	557	957	516	920	299	312	447	582	807	987	602	685	636	515	N	Down	0.0109776	Y	Down	2.76317e-11	Y	Down	0.00336405	N	Down	0.953085	Y	Down	4.45554e-08	N	Down	0.0355286	N	Down	0.0393572	N
AT3G12750.1	floral and bracteal	zinc transporter 1 precursor	Gohir.D01G085100.1,Gohir.A08G051100.1,Gohir.D06G110700.1,Gohir.A01G100600.1,Gohir.A08G050900.1,Gohir.D08G060800.1,Gohir.D01G131800.1	913	170	309	175	409	187	471	472	129	271	247	322	459	376	288	617	236	227	236	56	78	99	141	124	Y	Up	1.0059e-05	N	Up	0.0658618	Y	Up	0.00155336	N	Down	0.991926	Y	Down	5.0957e-07	N	Down	0.348853	N	Up	0.499913	Y
AT3G20820.1	floral and bracteal	Leucine-rich repeat (LRR) family protein	Gohir.A05G068100.1,Gohir.A08G027300.1,Gohir.1Z020100.1,Gohir.D08G038000.1,Gohir.D05G071100.1,Gohir.A13G216100.1,Gohir.D13G219800.1	1220	12437	131	1378	568	1874	2494	3351	357	984	430	808	2194	4122	120	497	109	610	4876	7465	1264	4345	112	401	Y	Down	2.96282e-08	Y	Down	3.11929e-05	Y	Down	0.00138587	N	Down	0.457531	Y	Down	2.06979e-06	N	Down	0.381142	N	Down	0.0134643	Y
AT3G63470.1	floral and bracteal	serine carboxypeptidase-like 40	Gohir.D08G162900.1,Gohir.A08G141700.1,Gohir.A07G115000.1,Gohir.A07G115100.1,Gohir.A05G200100.1,Gohir.D02G092800.1,Gohir.D07G119300.1,Gohir.A12G100500.1,Gohir.D05G078900.1,Gohir.D05G203400.1	246	729	59	467	203	418	348	546	151	565	378	717	144	368	218	238	325	958	205	356	166	458	315	509	N	Down	0.0607389	Y	Down	4.92015e-10	Y	Down	0.00226479	N	Down	0.284188	Y	Down	0	N	Down	0.0240559	N	Down	0.00573303	N
AT4G00820.1	floral and bracteal	IQ-domain 17	Gohir.D12G119700.3,Gohir.A12G116200.2,Gohir.A12G116200.3,Gohir.A12G116200.1,Gohir.A12G116200.4,Gohir.A11G100400.1,Gohir.D11G105100.1,Gohir.D12G119700.2,Gohir.D12G193900.1,Gohir.A08G104000.1,Gohir.D12G119700.1	963	1847	58	670	171	649	466	988	234	727	237	720	407	786	305	275	186	453	679	1112	457	912	219	260	N	Down	0.0838835	Y	Down	1.9762e-13	Y	Down	3.54647e-08	N	Down	0.153949	Y	Down	3.91556e-07	Y	Down	4.60431e-05	N	Down	0.0432646	N
AT4G21500.1	floral and bracteal	transmembrane protein	Gohir.D10G021800.1,Gohir.A10G021000.1,Gohir.D09G070600.1	204	286	103	145	369	196	242	329	110	212	386	460	151	301	136	145	354	336	137	132	147	75	142	53	N	Down	0.397392	N	Down	0.434383	N	Up	0.00618365	N	Down	0.483933	Y	Down	3.29237e-05	N	Down	0.515914	N	Down	0.0455913	N
AT4G21990.1	floral and bracteal	APS reductase 3	Gohir.D06G154800.1,Gohir.D06G154800.2,Gohir.A06G148700.1,Gohir.A05G171200.1,Gohir.D05G174200.1	295	415	187	658	640	687	489	407	367	589	1074	647	323	457	270	345	589	805	565	361	1043	865	1280	1600	N	Down	0.531002	Y	Down	0.000237146	N	Down	0.736432	N	Up	0.658835	Y	Down	0.014772	N	Up	0.0480949	N	Down	0.257973	N
AT4G23420.2	floral and bracteal	NAD(P)-binding Rossmann-fold superfamily protein	Gohir.A09G050400.1,Gohir.D09G042900.2,Gohir.D08G110200.3	76	267	30	124	189	163	111	124	55	113	65	112	69	198	60	57	50	127	126	200	56	117	36	61	Y	Down	0.00399877	Y	Down	0.000179738	N	Up	0.54832	N	Down	0.828536	Y	Down	0.000192614	N	Down	0.130436	N	Down	0.00894825	N
AT4G23990.1	floral and bracteal	cellulose synthase like G3	Gohir.A10G115800.1,Gohir.D12G239200.1,Gohir.D09G184300.1,Gohir.D09G225900.1,Gohir.A09G223900.1,Gohir.A09G223900.2,Gohir.A09G189400.1,Gohir.D09G184200.1,Gohir.A12G238100.1,Gohir.A09G224000.1,Gohir.A09G189600.1	37	99	29	125	94	171	100	197	39	155	43	86	78	178	43	85	35	104	113	83	49	90	195	264	N	Down	0.0402113	Y	Down	8.69162e-05	N	Down	0.0245024	N	Down	0.155291	Y	Down	6.46039e-13	N	Down	0.0768827	N	Down	0.0427822	N
AT4G37810.1	floral and bracteal	EPIDERMAL PATTERNING FACTOR-like protein	Gohir.A11G049400.1,Gohir.A06G027400.1,Gohir.D11G212300.1,Gohir.D05G217000.1,Gohir.A11G210800.1,Gohir.A05G213600.1,Gohir.D11G052900.1,Gohir.D06G024800.1,Gohir.D12G078200.1,Gohir.A10G074000.1,Gohir.A12G081600.1	296	1011	250	712	1190	1205	774	1226	250	648	640	1029	728	1547	452	421	1120	1035	1181	704	771	543	647	179	Y	Down	0.00204966	N	Down	0.0129428	N	Down	0.957663	N	Down	0.257797	Y	Down	2.07814e-06	N	Down	0.0672869	N	Down	0.0167554	N
AT5G14360.1	floral and bracteal	Ubiquitin-like superfamily protein	Gohir.A07G225000.1,Gohir.A09G031700.1,Gohir.D07G232200.1,Gohir.D09G031700.1	878	1550	77	364	146	297	1246	1644	120	179	389	557	658	1085	85	112	425	386	1596	1149	590	696	292	529	N	Down	0.280156	Y	Down	0.000273356	Y	Down	0.00335197	N	Down	0.673361	Y	Down	0.0116123	N	Down	0.352109	N	Down	0.0745598	N
AT5G48820.1	floral and bracteal	inhibitor/interactor with cyclin-dependent kinase	Gohir.A08G194300.1,Gohir.D08G212100.1,Gohir.A10G092200.1,Gohir.D12G088300.1,Gohir.A12G070500.2,Gohir.A12G070500.1	266	652	178	624	465	601	329	262	188	279	309	355	145	314	226	262	287	254	270	304	244	197	339	202	N	Down	0.022861	Y	Down	4.3079e-05	N	Down	0.23621	N	Up	0.610872	Y	Down	0.00512408	N	Down	0.622958	N	Down	0.0240215	N
AT5G50740.3	floral and bracteal	Heavy metal transport/detoxification superfamily protein	Gohir.A06G204300.2,Gohir.A12G190400.1,Gohir.D12G192700.1,Gohir.D12G192700.2,Gohir.D12G192700.3	1136	3133	603	1859	1877	2014	997	1261	375	815	776	957	416	858	443	482	422	916	668	207	1008	1062	927	782	N	Down	0.01089	Y	Down	0.000248764	N	Down	0.729695	N	Down	0.559709	Y	Down	1.18664e-08	N	Down	0.536068	N	Down	0.107058	N
AT5G54530.1	floral and bracteal	serine protease, putative (Protein of unknown function, DUF538)	Gohir.A01G072100.1,Gohir.D05G363700.1,Gohir.D01G058900.1,Gohir.A11G281700.1,Gohir.D11G294300.1	508	1141	94	662	167	459	662	701	206	368	329	295	293	527	118	327	97	261	306	283	200	274	121	68	N	Down	0.0355299	Y	Down	1.50747e-09	Y	Down	1.36501e-05	N	Down	0.889192	Y	Down	0.0208219	N	Up	0.700322	N	Down	0.053786	Y
AT5G54790.1	floral and bracteal	CTD small phosphatase-like protein	Gohir.D01G063800.1,Gohir.D13G145200.1,Gohir.A13G140400.1,Gohir.A01G076300.1	237	34	24	22	44	12	155	47	23	136	26	10	41	69	32	176	52	55	0	0	0	3	0	0	Y	Up	1.11449e-05	N	Up	0.881075	N	Up	0.107792	N	Up	0.0273617	Y	Down	0.000275061	N	Up	0.286839	N	Down	0.382893	Y
AT5G55630.2	floral and bracteal	Outward rectifying potassium channel protein	Gohir.D13G136900.2,Gohir.A01G090800.1,Gohir.A06G156200.1,Gohir.D01G076100.1	257	472	174	425	443	551	577	600	185	421	352	480	568	742	242	251	356	416	497	345	204	211	149	94	N	Down	0.217034	Y	Down	0.00400966	N	Down	0.313613	N	Down	0.928041	Y	Down	8.0331e-08	N	Down	0.339542	N	Down	0.343098	N
AT5G59990.1	floral and bracteal	CCT motif family protein	Gohir.D05G099200.1,Gohir.D03G131400.1,Gohir.A03G036900.1,Gohir.D07G098900.1,Gohir.A07G094600.1,Gohir.A05G099300.1	378	94	269	227	775	187	234	264	178	305	465	428	139	195	434	557	307	280	103	30	135	88	90	120	Y	Up	0.000573456	N	Up	0.675803	Y	Up	1.47656e-08	N	Down	0.769614	Y	Down	0.000154006	N	Up	0.755893	N	Down	0.358091	N
AT5G60920.1	floral and bracteal	COBRA-like extracellular glycosyl-phosphatidyl inositol-anchored protein family	Gohir.D12G186700.1,Gohir.A12G183700.1	330	1014	246	675	665	788	578	936	342	782	371	528	529	975	373	587	290	619	1030	1119	565	609	220	220	Y	Down	0.00440636	Y	Down	0.00086476	N	Down	0.421658	N	Down	0.241186	Y	Down	0.00116969	N	Down	0.27329	N	Down	0.0300455	Y
AT5G64530.1	floral and bracteal	xylem NAC domain 1	Gohir.D12G014600.1,Gohir.D12G014600.2,Gohir.A13G065500.1,Gohir.D04G031800.1,Gohir.D04G031800.2,Gohir.A12G013900.1,Gohir.A05G383500.1,Gohir.D02G194600.1,Gohir.A03G171400.1,Gohir.D13G056200.1	10984	2488	1009	3090	1187	2740	547	360	233	1527	262	243	896	323	2254	2608	308	202	34	105	66	108	152	483	Y	Up	3.72794e-05	N	Down	0.0505495	Y	Down	0.0022635	N	Up	0.31757	Y	Down	2.88658e-15	N	Up	0.789209	N	Up	0.398664	N
AT1G65295.1	floral and bracteal and circumbracteal	ubiquitin carboxyl-terminal hydrolase	Gohir.A13G154500.1,Gohir.D04G026200.1,Gohir.D13G159200.1,Gohir.D13G092000.1,Gohir.A05G391000.1	217	1350	130	318	332	424	1363	880	447	253	670	353	1816	1223	320	190	618	395	1334	993	479	394	350	206	N	Down	0.0617308	Y	Down	0.00432536	N	Down	0.272886	N	Up	0.279993	Y	Up	1.9698e-05	N	Up	0.117347	N	Up	0.230753	Y
AT1G73165.1	floral and bracteal and circumbracteal	CLAVATA3/ESR-RELATED 1	Gohir.A10G030700.1,Gohir.D05G159500.1,Gohir.D10G031600.1,Gohir.D05G344900.1	13899	980	962	82	1139	8	356	382	169	337	307	696	631	318	552	751	953	809	0	0	0	0	9	5	Y	Up	3.49222e-07	Y	Up	2.86714e-09	Y	Up	1.3263e-11	N	Down	0.866251	Y	Down	7.56415e-06	N	Down	0.0125269	N	Up	0.593842	Y
AT2G40610.1	floral and bracteal and circumbracteal	expansin A8	Gohir.A13G081200.1,Gohir.D10G116700.1,Gohir.A10G148000.1,Gohir.D05G280000.1,Gohir.A10G179500.1,Gohir.D13G080900.1,Gohir.D13G241100.1,Gohir.A13G235400.1,Gohir.D10G116600.1,Gohir.A13G006600.1,Gohir.A05G278300.1,Gohir.D13G006800.1,Gohir.A05G403600.1,Gohir.D10G186200.1	3555	26373	630	5213	4445	6977	1310	7610	736	3150	1432	9891	977	8072	442	803	2711	10761	1684	3374	2470	8757	776	4835	Y	Down	0.00157576	Y	Down	5.72908e-10	N	Down	0.0696244	N	Down	0.000142982	Y	Down	3.33067e-16	Y	Down	1.39189e-08	Y	Down	2.60558e-07	Y
AT3G23050.1	floral and bracteal and circumbracteal	indole-3-acetic acid 7	Gohir.A07G209000.1,Gohir.D07G214900.1,Gohir.D11G132700.1	465	2987	85	724	235	592	1164	2493	310	481	1326	1794	751	2717	131	225	593	1480	4951	5419	3141	5766	7795	6989	Y	Down	0.000115801	Y	Down	1.32932e-05	Y	Down	0.00539196	N	Down	0.0596443	Y	Down	0.0262798	N	Down	0.223195	Y	Down	1.59371e-06	Y
AT3G25400.1	floral and bracteal and circumbracteal	dCTP pyrophosphatase-like protein	Gohir.D10G155900.1,Gohir.A07G069800.1,Gohir.A10G110000.1,Gohir.A07G090500.1,Gohir.A07G197000.1,Gohir.D07G074500.1,Gohir.A11G141900.1,Gohir.A02G016000.1,Gohir.D07G095200.1,Gohir.D11G148200.1,Gohir.D02G017400.1	2687	2429	952	1423	1527	1232	3245	4129	2007	1319	5597	4008	1335	3689	1119	561	5879	3590	5263	560	4120	1266	4602	713	N	Up	0.800492	N	Down	0.163591	N	Up	0.43996	N	Down	0.758172	Y	Up	0.000959964	N	Up	0.219674	N	Down	0.00385317	Y
AT3G28857.1	floral and bracteal and circumbracteal	basic helix-loop-helix (bHLH) DNA-binding family protein	Gohir.A12G165800.1,Gohir.D04G049800.1,Gohir.A09G018900.1,Gohir.D13G073000.1,Gohir.D07G221900.1,Gohir.D11G033500.1,Gohir.D09G018300.1,Gohir.A13G073000.1,Gohir.D09G018500.1,Gohir.A09G019100.1,Gohir.A05G365000.1,Gohir.A07G214900.1,Gohir.D12G169200.1	594	10313	77	2537	727	7638	1041	4835	104	558	194	1918	1077	6102	102	327	162	817	2303	2598	721	729	214	296	N	Down	0.019192	Y	Down	0.00454293	Y	Down	2.97696e-05	N	Down	0.130705	Y	Down	2.22045e-16	N	Down	0.100839	Y	Down	7.33229e-11	Y
AT4G14550.1	floral and bracteal and circumbracteal	indole-3-acetic acid inducible 14	Gohir.D09G224500.1,Gohir.A09G222400.1,Gohir.A02G035300.1,Gohir.A11G127300.1	885	6553	162	1742	316	2375	602	2202	131	703	546	2607	499	3254	53	197	391	2496	7324	6710	5810	8990	5837	6304	N	Down	0.011358	Y	Down	3.73443e-06	Y	Down	0	N	Down	0.00177133	Y	Down	4.13705e-06	Y	Down	1.69877e-09	Y	Down	0.000610117	N
AT5G28640.1	floral and bracteal and circumbracteal	SSXT family protein	Gohir.D11G261100.1,Gohir.D11G261100.2,Gohir.A08G216900.1,Gohir.A11G250400.2,Gohir.A11G250400.3,Gohir.A11G250400.1,Gohir.D08G233900.1,Gohir.D13G174400.1,Gohir.A08G216900.2,Gohir.A13G169000.1	947	2937	585	1168	1571	2520	1675	2550	359	1282	1102	2845	1934	3495	404	853	1863	2718	1386	1482	540	526	529	297	Y	Down	0.00339267	N	Down	0.0674357	N	Down	0.0216724	N	Down	0.293304	Y	Down	1.01974e-11	N	Down	0.00425364	N	Down	0.0207595	Y
AT5G50335.1	floral and bracteal and circumbracteal	hypothetical protein	Gohir.A12G188200.1,Gohir.D12G191000.1	131	2765	24	743	33	2118	1447	1593	43	86	54	302	1241	1943	22	81	57	63	4398	6990	1627	6430	394	2370	Y	Down	0.0017407	Y	Down	0.00405958	Y	Down	3.88578e-15	N	Down	0.900309	Y	Down	0.00559926	N	Down	0.20313	N	Down	0.0871004	Y
AT5G51750.1	floral and bracteal and circumbracteal	subtilase 1.3	Gohir.A09G043300.1,Gohir.D09G044700.1	35	464	22	195	114	195	566	434	67	157	100	102	510	439	36	201	37	78	606	700	38	49	8	11	Y	Down	3.56268e-05	Y	Down	1.19392e-06	N	Down	0.0318468	N	Up	0.524162	Y	Down	0.00975457	N	Down	0.966782	N	Up	0.667459	Y
AT5G59080.1	floral and bracteal and circumbracteal	hypothetical protein	Gohir.D05G092800.2,Gohir.D07G105300.1,Gohir.D07G105300.2,Gohir.A07G101300.1,Gohir.A07G101300.2,Gohir.A05G092000.2,Gohir.A05G092000.1,Gohir.D07G105300.3,Gohir.D05G092800.1	831	1696	135	540	702	906	749	1430	558	1340	1261	1573	646	1761	501	273	1274	1611	759	1494	1370	3332	3909	3583	N	Down	0.0598282	Y	Down	0.000291416	N	Down	0.520503	N	Down	0.112366	Y	Down	0.000295785	N	Down	0.375261	Y	Down	0.000398933	Y
None	floral and bracteal and circumbracteal and foliar	NA	NA	NA	NA	NA	NA	NA	NA	NA	NA	NA	NA	NA	NA	NA	NA	NA	NA	NA	NA	NA	NA	NA	NA	NA	NA	NA	NA	NA	NA	NA	NA	NA	NA	NA	NA	NA	NA	NA	NA	NA	NA	NA	NA	NA	NA	NA	NA
None	floral and bracteal and foliar	NA	NA	NA	NA	NA	NA	NA	NA	NA	NA	NA	NA	NA	NA	NA	NA	NA	NA	NA	NA	NA	NA	NA	NA	NA	NA	NA	NA	NA	NA	NA	NA	NA	NA	NA	NA	NA	NA	NA	NA	NA	NA	NA	NA	NA	NA	NA	NA
AT1G07300.1	floral and circumbracteal	josephin protein-like protein	Gohir.A05G089700.1,Gohir.A03G049600.1,Gohir.D07G106900.1,Gohir.A07G102900.1,Gohir.D03G117700.1,Gohir.D05G090600.1	1234	1425	403	432	998	323	2733	1363	1068	350	3679	1820	1476	1444	1071	563	8047	1761	1922	365	1736	167	915	49	N	Down	0.75036	N	Down	0.838118	N	Up	0.0221011	N	Up	0.363657	Y	Up	1.69864e-14	N	Up	0.2852	N	Up	0.931904	Y
AT1G17430.1	floral and circumbracteal	alpha/beta-Hydrolases superfamily protein	Gohir.D06G201500.1,Gohir.A06G193700.1	464	434	45	125	98	120	242	222	176	83	214	153	251	241	114	61	228	125	221	183	159	124	101	77	N	Up	0.859302	Y	Down	0.00468659	N	Down	0.451583	N	Up	0.850268	Y	Up	8.73749e-06	N	Up	0.358252	N	Up	0.903357	Y
AT1G68220.1	floral and circumbracteal	aerobic coproporphyrinogen-III oxidase (DUF1218)	Gohir.D02G171800.1,Gohir.D02G171800.2,Gohir.A03G148800.1,Gohir.A05G314200.1	571	982	391	564	1111	1185	1437	1404	1242	1086	2845	2952	1607	2535	1185	884	3624	2653	1672	1099	1539	1003	3347	1519	N	Down	0.153805	N	Down	0.238426	N	Down	0.76194	N	Up	0.954548	N	Up	0.455988	N	Down	0.88011	N	Down	0.211884	Y
AT2G18969.1	floral and circumbracteal	transcription factor/transcription regulator	Gohir.D13G216400.1,Gohir.A13G212300.1	622	4943	61	415	164	790	523	1037	47	159	46	277	266	994	21	113	36	85	589	729	96	127	16	9	N	Down	0.0166224	Y	Down	0.000872846	N	Down	0.0103554	N	Down	0.237117	Y	Down	4.67414e-05	N	Down	0.194857	Y	Down	6.90748e-06	Y
AT3G15680.1	floral and circumbracteal	Ran BP2/NZF zinc finger-like superfamily protein	Gohir.A06G186900.1,Gohir.D05G126100.1,Gohir.D05G010000.2,Gohir.D05G010000.3,Gohir.D05G010000.1,Gohir.A05G009300.1,Gohir.A05G009300.2,Gohir.D06G193100.1,Gohir.A05G125100.1	108	565	23	216	183	541	2280	1629	399	315	326	506	1384	1662	137	516	216	392	2055	2095	552	914	440	382	N	Down	0.0181856	Y	Down	0.0043415	Y	Down	2.23761e-06	N	Up	0.503564	N	Up	0.075988	N	Down	0.102786	N	Down	0.482156	Y
AT4G30410.2	floral and circumbracteal	sequence-specific DNA binding transcription factor	Gohir.A08G235500.1,Gohir.D08G255900.1	456	918	27	124	241	265	414	990	24	110	20	68	546	1128	31	86	89	131	217	365	26	101	10	45	N	Down	0.199397	Y	Down	0.000735487	N	Down	0.675893	N	Down	0.0422785	Y	Down	9.42323e-09	N	Down	0.147326	N	Down	0.0305384	Y
AT4G39210.1	floral and circumbracteal	Glucose-1-phosphate adenylyltransferase family protein	Gohir.A13G033500.2,Gohir.A13G033500.1,Gohir.A03G195800.2,Gohir.A03G195800.1,Gohir.D13G031400.1,Gohir.D02G216900.2,Gohir.D02G216900.1	752	576	231	613	451	620	491	528	150	215	404	639	201	521	137	352	294	629	756	217	1243	712	527	354	N	Up	0.473079	Y	Down	0.00127469	N	Down	0.491826	N	Down	0.861649	N	Down	0.411869	N	Down	0.352907	N	Down	0.0448697	Y
AT5G03120.1	floral and circumbracteal	transmembrane protein	Gohir.A01G216400.1,Gohir.D01G205200.1,Gohir.A13G025100.1,Gohir.D13G023800.1	407	6577	157	1282	416	2208	506	1043	203	287	489	929	574	1648	86	104	448	1021	2476	3043	2178	3121	1063	832	Y	Down	0.00426008	Y	Down	2.84198e-11	Y	Down	2.91864e-11	N	Down	0.0805562	N	Down	0.0508809	N	Down	0.342565	Y	Down	0.00128338	N
AT5G08000.1	floral and circumbracteal	glucan endo-1,3-beta-glucosidase-like protein 3	Gohir.A03G069800.2,Gohir.A03G069800.1,Gohir.D03G096300.1	194	711	37	128	120	99	349	425	151	228	77	69	305	309	33	183	63	39	578	798	142	318	30	30	N	Down	0.0118347	Y	Down	0.00548522	N	Up	0.476626	N	Down	0.643444	Y	Down	0.00974573	N	Up	0.888331	N	Down	0.970115	Y
AT5G15230.1	floral and circumbracteal	GAST1 protein homolog 4	Gohir.D04G048900.1,Gohir.A05G366100.1,Gohir.A09G016300.1,Gohir.D09G014900.1	20953	33055	666	1448	2459	1391	28949	54807	4764	7614	2146	3847	23361	62393	1077	3604	1510	3488	33761	40956	2871	6508	272	1007	N	Down	0.56378	N	Down	0.223322	N	Up	0.114826	N	Down	0.412547	Y	Down	0.00222549	N	Down	0.555343	Y	Down	8.53528e-05	Y
AT5G24270.1	floral and circumbracteal	Calcium-binding EF-hand family protein	Gohir.D11G015000.4,Gohir.D11G015000.1,Gohir.A12G237700.1,Gohir.D11G015000.2,Gohir.A12G237600.1	383	78	145	29	427	57	331	1187	185	249	254	356	143	799	115	169	229	318	98	41	167	89	115	57	Y	Up	8.4176e-05	N	Up	0.04197	Y	Up	4.32987e-15	N	Down	0.0849361	N	Down	0.296957	N	Down	0.232546	Y	Down	3.07163e-07	N
AT5G25460.1	floral and circumbracteal	transmembrane protein, putative (Protein of unknown function, DUF642)	Gohir.D06G193500.1,Gohir.A02G113900.1,Gohir.A10G077200.1,Gohir.A02G112500.1,Gohir.A02G112500.2,Gohir.A10G077000.1,Gohir.D10G074300.1,Gohir.A06G187300.1	3579	14643	529	3191	2071	4479	2002	4405	432	1705	308	1773	1881	5900	250	586	397	1507	6076	6681	4313	9734	2544	2541	Y	Down	0.000308443	Y	Down	1.00385e-07	N	Down	0.00670208	N	Down	0.0641558	Y	Down	4.23192e-08	N	Down	0.0192461	Y	Down	9.35061e-06	Y
AT5G57520.1	floral and circumbracteal	zinc finger protein 2	Gohir.D08G095000.1,Gohir.A08G023200.1,Gohir.A08G090800.1,Gohir.D08G033700.1	133	4	103	18	559	49	415	437	138	150	780	1057	433	432	121	201	1034	1171	97	54	59	19	132	65	Y	Up	7.27507e-10	N	Up	0.131971	Y	Up	2.51044e-12	N	Down	0.902456	N	Down	0.583601	N	Down	0.251781	N	Up	0.996196	Y
AT1G64380.1	floral and foliar	Integrase-type DNA-binding superfamily protein	Gohir.A08G110900.1,Gohir.D12G237300.1,Gohir.D09G185300.1,Gohir.D08G130900.1,Gohir.A12G236100.1,Gohir.A09G190700.1,Gohir.A11G024900.1,Gohir.D11G024500.1	242	1025	69	314	93	257	55	58	150	112	85	124	46	81	127	127	115	94	82	213	41	73	212	412	Y	Down	0.000349185	Y	Down	4.65883e-06	Y	Down	5.82605e-05	N	Down	0.913164	N	Up	0.0620029	N	Down	0.263852	N	Down	0.420344	N
None	floral and foliar and circumbracteal	NA	NA	NA	NA	NA	NA	NA	NA	NA	NA	NA	NA	NA	NA	NA	NA	NA	NA	NA	NA	NA	NA	NA	NA	NA	NA	NA	NA	NA	NA	NA	NA	NA	NA	NA	NA	NA	NA	NA	NA	NA	NA	NA	NA	NA	NA	NA	NA
AT1G35210.1	foliar	hypothetical protein	Gohir.D02G084000.1,Gohir.A02G076800.1	10	7	6	8	6	28	26	18	62	170	19	66	150	49	87	34	0	40	90	41	10	61	16	168	N	Up	0.759156	N	Down	0.72327	N	Down	0.142731	N	Up	0.638442	N	Down	0.12823	N	Down	0.00897877	N	Up	0.114773	Y
AT1G79850.1	foliar	ribosomal protein S17	Gohir.A10G081300.1,Gohir.A05G131800.1,Gohir.1Z066900.1,Gohir.D10G070100.1,Gohir.D05G131300.1	392	637	557	842	1420	1352	509	643	533	1141	440	951	292	473	689	689	266	852	639	2733	544	2234	1802	2784	N	Down	0.363003	N	Down	0.156609	N	Up	0.864887	N	Down	0.575526	Y	Down	2.73532e-07	N	Down	0.129259	N	Down	0.288942	N
AT2G38310.1	foliar	PYR1-like 4	Gohir.D06G167000.1,Gohir.D09G163400.1,Gohir.A09G167500.1,Gohir.D11G319300.1,Gohir.A01G229500.1,Gohir.D05G303700.1,Gohir.D01G219400.1	246	150	106	49	113	69	94	107	135	170	8	67	126	72	169	234	23	94	97	206	64	212	269	612	N	Up	0.350291	N	Up	0.169444	N	Up	0.0842662	N	Down	0.789743	N	Down	0.131474	N	Down	0.0459753	N	Up	0.210309	N
AT2G40000.1	foliar	ortholog of sugar beet HS1 PRO-1 2	Gohir.A10G233600.1,Gohir.A05G303900.1,Gohir.D13G017300.1,Gohir.D10G245900.1,Gohir.A13G016200.1,Gohir.D05G302900.1	94	349	388	943	581	955	88	97	416	692	188	892	86	132	857	769	124	421	148	676	136	373	540	1051	N	Down	0.0348868	N	Down	0.0109383	N	Down	0.115183	N	Down	0.865143	N	Down	0.148851	N	Down	0.0260301	N	Down	0.319821	N
AT3G09270.1	foliar	glutathione S-transferase TAU 8	Gohir.A07G202800.1,Gohir.D02G034700.1,Gohir.D07G209000.1,Gohir.D09G156900.1,Gohir.A09G161500.1,Gohir.A09G054100.1,Gohir.D09G157100.1,Gohir.D09G157000.1,Gohir.A09G161400.1,Gohir.A02G026800.1,Gohir.A02G026900.1,Gohir.A09G161200.1,Gohir.D09G053100.1,Gohir.A02G027100.1	3572	4979	1594	767	806	908	1105	1357	519	3531	165	223	1379	2518	628	1850	388	463	7656	2998	861	2079	1184	5114	N	Down	0.594004	N	Up	0.0118883	N	Down	0.639781	N	Down	0.796544	Y	Down	0.00613746	N	Down	0.315168	N	Down	0.020499	Y
AT3G09870.1	foliar	SAUR-like auxin-responsive protein family	Gohir.A09G146900.1,Gohir.A09G146800.1,Gohir.A09G146700.1,Gohir.A09G147000.1,Gohir.D09G142600.1,Gohir.D09G142500.1,Gohir.D09G142400.1	22	87	7	185	58	1070	271	528	33	145	35	316	272	444	35	86	22	123	1972	4239	68	1018	132	903	N	Down	0.296347	Y	Down	3.52264e-05	N	Down	0.112184	N	Down	0.263185	Y	Down	4.09114e-09	N	Down	0.00759031	N	Down	0.355481	N
AT3G23510.1	foliar	Cyclopropane-fatty-acyl-phospholipid synthase	Gohir.D10G084600.1,Gohir.D01G077100.1,Gohir.D09G229100.1,Gohir.D09G229100.2,Gohir.D10G211900.1,Gohir.A01G026800.1,Gohir.A02G041900.2,Gohir.A02G041900.1,Gohir.A01G025200.1,Gohir.D01G023400.1,Gohir.D01G023400.2,Gohir.A01G025600.1	18	43	23	40	32	48	136	69	140	436	39	28	70	66	78	109	17	49	1022	917	146	551	399	784	N	Down	0.235481	N	Down	0.219924	N	Down	0.260079	N	Up	0.182122	Y	Down	0.0024903	N	Up	0.502539	N	Up	0.882966	N
AT4G20820.1	foliar	FAD-binding Berberine family protein	Gohir.A11G010200.1,Gohir.D12G260300.1,Gohir.D10G136000.1,Gohir.A04G130500.1,Gohir.A08G140900.1,Gohir.D09G175300.1,Gohir.A04G130400.1,Gohir.D04G175600.1,Gohir.D04G175700.1,Gohir.A11G010100.1,Gohir.A12G259200.1,Gohir.A10G130300.1,Gohir.D08G161900.1,Gohir.A09G180400.1	315	407	69	70	61	40	85	104	29	257	10	12	117	165	30	114	11	19	700	242	56	81	70	407	N	Down	0.642802	N	Down	1	N	Up	0.330201	N	Down	0.785477	Y	Down	0.00604594	N	Down	0.877772	N	Down	0.494201	Y
AT4G34588.1	foliar		Gohir.D04G166700.1,Gohir.A04G124600.1,Gohir.A03G196500.1,Gohir.D02G217700.1	2104	2533	726	721	608	638	3504	2230	242	65	5057	1531	770	1229	104	79	1728	1038	2268	549	512	89	1289	356	N	Down	0.71181	N	Up	0.981438	N	Down	0.925022	N	Up	0.37136	Y	Up	1.11022e-15	Y	Up	1.82721e-06	N	Down	0.26607	N
AT4G35190.1	foliar	Putative lysine decarboxylase family protein	Gohir.A05G180600.1,Gohir.A01G001800.1,Gohir.A01G107400.1,Gohir.A01G172700.1,Gohir.D01G093800.1,Gohir.D01G001400.1,Gohir.D05G183600.1,Gohir.D01G163800.1	117	35	153	70	122	96	41	27	12	89	42	47	0	45	33	132	30	27	28	107	18	104	116	351	N	Up	0.0123267	N	Up	0.0203453	N	Up	0.602208	N	Up	0.548328	Y	Down	0.0125476	N	Down	0.859874	N	Down	1.56452e-06	Y
[truncated: 50 more columns]

## Sheet: PreU-PostD
A.thaliana.ID	Venn.Diagram.Section	Description	Tx.JGI.Cotton.gene.IDs	FL.pre.mean	FL.pre.C.mean	FL.sec.mean	FL.sec.C.mean	FL.post.mean	FL.post.C.mean	B.pre.mean	B.pre.C.mean	B.sec.mean	B.sec.C.mean	B.post.mean	B.post.C.mean	C.pre.mean	C.pre.C.mean	C.sec.mean	C.sec.C.mean	C.post.mean	C.post.C.mean	FO.pre.mean	FO.pre.C.mean	FO.sec.mean	FO.sec.C.mean	FO.post.mean	FO.post.C.mean	DE..FL.pre.vs.FL.pre.C	DE..FL.pre.vs.FL.pre.C.Up.or.Down	DE..FL.pre.vs.FL.pre.C.nominal.p.value	DE..FL.sec.vs.FL.sec.C	DE..FL.sec.vs.FL.sec.C.Up.or.Down	DE..FL.sec.vs.FL.sec.C.nominal.p.value	DE..FL.post.vs.FL.post.C	DE..FL.post.vs.FL.post.C.Up.or.Down	DE..FL.post.vs.FL.post.C.nominal.p.value	DE..B.pre.vs.B.pre.C	DE..B.pre.vs.B.pre.C.Up.or.Down	DE..B.pre.vs.B.pre.C.nominal.p.value	DE..B.sec.vs.B.sec.C	DE..B.sec.vs.B.sec.C.Up.or.Down	DE..B.sec.vs.B.sec.C.nominal.p.value	DE..B.post.vs.B.post.C	DE..B.post.vs.B.post.C.Up.or.Down	DE..B.post.vs.B.post.C.nominal.p.value	DE..C.pre.vs.C.pre.C	DE..C.pre.vs.C.pre.C.Up.or.Down	DE..C.pre.vs.C.pre.C.nominal.p.value	DE..C.sec.vs.C.sec.C
AT1G01060.4	bracteal	Homeodomain-like superfamily protein	Gohir.A12G117400.3,Gohir.D12G121000.1,Gohir.D12G121000.3,Gohir.D12G121000.2,Gohir.D12G121000.5,Gohir.D12G121000.4,Gohir.A12G117400.2,Gohir.A12G117400.1,Gohir.D12G121100.1	46	26	290	93	235	267	170	128	94	34	31	16	89	101	95	131	119	81	311	44	170	84	70	42	N	Up	0.332747	N	Up	0.094291	N	Down	0.81771	N	Up	0.552398	Y	Up	0.00189044	N	Up	0.262311	N	Down	0.756208	N
AT1G01900.1	bracteal	subtilase family protein	Gohir.A12G102900.1,Gohir.D12G106200.1,Gohir.D12G106100.1,Gohir.A12G103000.1,Gohir.A12G103100.1,Gohir.D12G106300.1	12	165	44	252	203	368	211	220	75	444	28	50	111	184	69	92	12	49	228	264	150	295	130	356	N	Down	0.00568635	Y	Down	5.23301e-07	N	Down	0.016961	N	Down	0.929452	Y	Down	0	N	Down	0.214192	N	Down	0.187535	N
AT1G02065.1	bracteal	squamosa promoter binding protein-like 8	Gohir.D07G153800.2,Gohir.D07G153800.1,Gohir.A12G096000.1,Gohir.A07G147700.3,Gohir.A07G147700.1,Gohir.D12G098700.1,Gohir.A07G147700.2	70	74	170	216	369	484	236	468	199	708	21	81	235	260	417	553	3	92	266	287	69	144	10	3	N	Down	0.921613	N	Down	0.43147	N	Down	0.47407	N	Down	0.113674	Y	Down	1.41399e-09	N	Down	0.0477881	N	Down	0.759229	N
AT1G04000.1	bracteal	hypothetical protein	Gohir.A08G191600.1,Gohir.D08G209500.1	96	161	152	136	150	110	737	203	700	120	365	17	436	201	466	242	289	50	171	154	245	190	239	171	N	Down	0.236781	N	Up	0.733041	N	Up	0.235516	N	Up	0.22817	Y	Up	1.03195e-12	Y	Up	2.40282e-10	N	Up	0.0443985	Y
AT1G04020.1	bracteal	breast cancer associated RING 1	Gohir.A08G151500.1,Gohir.D07G211100.1,Gohir.A07G205000.1,Gohir.D07G211100.2,Gohir.D07G211000.1	131	146	128	238	119	122	338	212	255	175	148	149	137	214	178	165	82	158	395	310	207	216	172	160	N	Down	0.775649	N	Down	0.0646271	N	Down	0.954124	N	Up	0.291423	Y	Up	0.0103488	N	Down	0.988639	N	Down	0.221208	N
AT1G04520.1	bracteal	plasmodesmata-located protein 2	Gohir.A09G227400.1,Gohir.A10G107900.1,Gohir.A10G107900.2,Gohir.A11G245700.1,Gohir.A10G107900.3,Gohir.D11G256000.1,Gohir.D09G228400.1	207	266	56	113	169	106	341	429	101	212	73	119	212	404	68	110	46	98	494	686	122	205	80	90	N	Down	0.523559	N	Down	0.051709	N	Up	0.0678846	N	Down	0.591334	Y	Down	2.57125e-06	N	Down	0.17461	N	Down	0.0589919	Y
AT1G07420.1	bracteal	sterol 4-alpha-methyl-oxidase 2-1	Gohir.D03G121700.1,Gohir.A13G225900.1,Gohir.A03G045300.1,Gohir.D13G231300.1	598	450	409	222	289	191	805	476	653	227	271	199	594	551	517	406	255	170	948	734	260	246	150	135	N	Up	0.569961	N	Up	0.0459152	N	Up	0.0768052	N	Up	0.206751	Y	Up	5.55112e-16	N	Up	0.289756	N	Up	0.814851	N
AT1G07890.4	bracteal	ascorbate peroxidase 1	Gohir.D05G100400.1	1570	1113	2446	1653	1210	1534	1955	1733	1123	1466	906	1326	1903	1915	1190	1863	918	1097	1780	920	1564	1034	1336	1484	N	Up	0.344973	N	Up	0.170769	N	Down	0.353529	N	Up	0.762961	Y	Down	0.0201054	N	Down	0.23419	N	Down	0.979485	N
AT1G08630.1	bracteal	threonine aldolase 1	Gohir.A11G299500.2,Gohir.D13G173200.1,Gohir.A13G167800.1	26	47	485	293	401	386	243	198	147	223	45	29	126	147	180	286	30	37	174	160	65	86	35	56	N	Down	0.262209	N	Up	0.0938	N	Up	0.937097	N	Up	0.650915	Y	Down	0.00558139	N	Up	0.523053	N	Down	0.685932	N
AT1G08830.2	bracteal	copper/zinc superoxide dismutase 1	Gohir.D13G169000.1,Gohir.A13G100600.2	1729	2558	2415	1739	1727	2190	1477	1219	1314	1992	644	685	1513	2052	1620	1881	568	449	3774	1568	1575	1429	1171	1081	N	Down	0.29021	N	Up	0.25062	N	Down	0.24617	N	Up	0.632607	Y	Down	0.000481206	N	Down	0.867781	N	Down	0.537994	N
AT1G10200.1	bracteal	GATA type zinc finger transcription factor family protein	Gohir.A06G024400.1,Gohir.A03G182100.1,Gohir.D12G277100.1,Gohir.D02G203800.1,Gohir.D04G160000.1,Gohir.A04G118300.1,Gohir.A02G112200.1,Gohir.D06G021500.1	451	2309	428	1561	1037	3136	1737	1784	811	1256	633	852	1114	2063	477	573	264	841	2433	3656	2671	3544	714	1026	N	Down	0.0229311	Y	Down	0.00554173	Y	Down	1.29137e-07	N	Down	0.945018	Y	Down	0.000181124	N	Down	0.273086	N	Down	0.0190644	N
AT1G11820.2	bracteal	O-Glycosyl hydrolases family 17 protein	Gohir.D05G174100.2,Gohir.D05G174100.1,Gohir.A05G171100.1	261	290	85	183	161	160	387	315	140	211	100	126	183	288	132	163	81	107	474	460	171	183	116	101	N	Down	0.783774	N	Down	0.0212184	N	Up	0.993383	N	Up	0.628645	Y	Down	0.00684542	N	Down	0.492078	N	Down	0.177592	N
AT1G15380.1	bracteal	Lactoylglutathione lyase / glyoxalase I family protein	Gohir.A07G130800.1,Gohir.A04G052300.1,Gohir.D10G090400.1,Gohir.D03G010700.1,Gohir.A12G060800.1,Gohir.A02G169300.1,Gohir.A08G183700.1	1065	1047	698	1097	851	1684	4510	5873	267	912	147	360	7443	7768	629	532	235	311	7351	6656	618	2165	60	130	N	Up	0.96755	N	Down	0.119246	N	Down	0.108497	N	Down	0.753715	Y	Down	0	N	Down	0.0557699	N	Down	0.86322	N
AT1G15380.2	bracteal	Lactoylglutathione lyase / glyoxalase I family protein	Gohir.D12G060900.1,Gohir.A10G097700.1,Gohir.D13G078800.1	504	425	277	450	489	1028	2182	3153	90	389	57	195	3942	4131	261	211	106	146	3585	3072	305	871	23	33	N	Up	0.654335	N	Down	0.112732	N	Down	0.136121	N	Down	0.678847	Y	Down	0	N	Down	0.101488	N	Down	0.852037	N
AT1G17455.1	bracteal	ELF4-like 4	Gohir.A05G140500.1,Gohir.D05G034400.1,Gohir.D05G034400.2,Gohir.D05G142700.1	924	1200	995	821	1128	1229	720	838	304	656	280	361	382	833	441	688	360	280	1350	1128	439	477	923	623	N	Down	0.656002	N	Up	0.507928	N	Down	0.67893	N	Down	0.779471	Y	Down	1.54816e-09	N	Down	0.365181	N	Down	0.0069362	Y
AT1G19330.3	bracteal	histone deacetylase complex subunit	Gohir.A03G019200.1,Gohir.D12G231900.1,Gohir.D03G149800.1,Gohir.A12G230800.2,Gohir.D03G149800.3,Gohir.A12G230800.1	69	275	259	331	446	535	550	529	302	423	254	199	378	455	353	499	172	217	469	664	188	332	241	162	N	Down	0.0550368	N	Down	0.521801	N	Down	0.405843	N	Up	0.923619	Y	Down	0.0104125	N	Up	0.400156	N	Down	0.536853	N
AT1G19980.1	bracteal	cytomatrix protein-like protein	Gohir.A05G186500.1,Gohir.A05G257000.1,Gohir.D05G258500.1,Gohir.D05G189400.2,Gohir.D05G189400.1	367	586	86	225	206	181	477	366	187	271	148	114	295	436	150	145	178	146	553	500	271	412	145	220	N	Down	0.274684	Y	Down	0.00309678	N	Up	0.647201	N	Up	0.531754	Y	Down	0.00983281	N	Up	0.521231	N	Down	0.245478	N
AT1G20050.1	bracteal	C-8,7 sterol isomerase	Gohir.D09G002300.1,Gohir.A09G002500.1	606	678	266	282	357	300	725	508	275	431	216	252	668	706	303	309	247	250	824	623	249	259	131	160	N	Down	0.842375	N	Down	0.844993	N	Up	0.439261	N	Up	0.390783	Y	Down	0.000700612	N	Down	0.581275	N	Down	0.846241	N
AT1G21550.1	bracteal	Calcium-binding EF-hand family protein	Gohir.D01G179600.1,Gohir.D01G181300.1,Gohir.D05G240300.1,Gohir.A05G238400.1,Gohir.A01G190100.1,Gohir.A01G190200.1,Gohir.D02G077600.1,Gohir.A02G070500.1	107	378	903	3374	2218	9070	1626	2496	202	2793	192	2182	1455	4156	483	706	546	3290	2183	1567	1057	1637	457	1548	N	Down	0.0632162	N	Down	0.00702073	Y	Down	1.92429e-11	N	Down	0.353616	Y	Down	0	Y	Down	1.6907e-05	Y	Down	5.21805e-05	N
AT1G22380.1	bracteal	UDP-glucosyl transferase 85A3	Gohir.A12G015500.1,Gohir.A10G227100.1,Gohir.D10G240000.1,Gohir.A11G051500.1,Gohir.D10G239700.1,Gohir.D10G239900.1,Gohir.D10G238900.1,Gohir.D12G015800.1,Gohir.A02G142100.1,Gohir.A02G152900.1	76	402	143	177	221	235	400	171	225	342	144	224	226	167	245	201	118	290	287	290	181	340	450	730	N	Down	0.00696781	N	Down	0.511746	N	Down	0.79475	N	Up	0.0561495	Y	Down	0.00272464	N	Down	0.146779	N	Up	0.56074	N
AT1G24020.2	bracteal	MLP-like protein 423	Gohir.A02G052300.1,Gohir.A02G052100.1,Gohir.D02G057000.1,Gohir.D02G057100.1,Gohir.D02G057500.1,Gohir.A02G053000.1,Gohir.D01G130000.1,Gohir.A02G052600.1,Gohir.A02G051800.1,Gohir.A02G052400.1	548	19880	254	5585	539	8449	1768	3644	58	1247	24	428	2537	6610	51	335	105	583	2319	3762	353	963	304	877	Y	Down	0.000135933	Y	Down	3.44654e-05	Y	Down	3.18745e-13	N	Down	0.297321	Y	Down	0	N	Down	0.031587	N	Down	0.0029408	Y
AT1G25580.1	bracteal	NAC (No Apical Meristem) domain transcriptional regulator superfamily protein	Gohir.A12G170500.1,Gohir.D12G173700.1	215	212	149	170	190	284	322	270	188	280	181	179	163	323	180	214	139	146	316	322	149	183	190	205	N	Up	0.982933	N	Down	0.69186	N	Down	0.0889398	N	Up	0.682101	Y	Down	0.00493789	N	Up	0.970763	N	Down	0.0432242	N
AT1G27210.1	bracteal	ARM repeat superfamily protein	Gohir.A03G144400.1,Gohir.A05G319800.2,Gohir.A05G319800.1,Gohir.A05G319800.3,Gohir.D05G322100.1,Gohir.D02G167500.1	65	295	34	134	104	215	146	281	74	141	58	104	107	161	71	73	35	61	145	219	112	141	39	56	Y	Down	0.00504896	Y	Down	0.000148212	Y	Down	0.00378189	N	Down	0.151056	Y	Down	0.000258394	N	Down	0.112642	N	Down	0.301557	N
AT1G28110.2	bracteal	serine carboxypeptidase-like 45	Gohir.A03G152900.1,Gohir.A11G038300.1,Gohir.D09G112500.1,Gohir.A09G115600.1	210	364	138	311	468	361	489	689	362	848	205	324	241	548	349	396	137	288	398	630	409	600	336	376	N	Down	0.270521	N	Down	0.0103163	N	Up	0.388896	N	Down	0.409679	Y	Down	7.09044e-12	N	Down	0.109998	N	Down	0.00764226	N
AT1G30360.1	bracteal	Early-responsive to dehydration stress protein (ERD4)	Gohir.D06G144700.1,Gohir.D05G148300.1,Gohir.A05G145900.1,Gohir.A05G146000.1,Gohir.A06G141300.1	50	830	62	978	109	1051	162	545	58	440	49	262	189	581	80	161	53	253	452	1208	267	756	458	569	Y	Down	6.96219e-10	Y	Down	2.22045e-16	Y	Down	8.4226e-09	N	Down	0.028312	Y	Down	1.02645e-06	Y	Down	0.00120718	N	Down	0.00725275	N
AT1G32470.1	bracteal	Single hybrid motif superfamily protein	Gohir.D11G028400.1,Gohir.A11G029900.1,Gohir.A03G002200.1	217	525	176	305	826	466	449	845	321	870	132	351	166	633	417	315	88	471	1797	4644	556	2008	204	460	N	Down	0.0271445	N	Down	0.0762131	N	Up	0.00791964	N	Down	0.484069	Y	Down	0.000234634	Y	Down	0.000849664	N	Down	0.0165643	N
AT1G42970.1	bracteal	glyceraldehyde-3-phosphate dehydrogenase B subunit	Gohir.D01G088300.1,Gohir.D05G181400.1,Gohir.A05G178000.1,Gohir.A01G103000.1	69	97	134	169	517	258	207	360	140	256	66	160	214	354	211	135	105	172	504	858	350	664	110	245	N	Down	0.456849	N	Down	0.482857	N	Up	0.0346623	N	Down	0.211566	Y	Down	0.000329149	N	Down	0.0093212	N	Down	0.144077	N
AT1G43650.1	bracteal	nodulin MtN21 /EamA-like transporter family protein	Gohir.D05G244800.1,Gohir.A05G243400.1	145	235	116	68	622	90	143	352	51	219	16	26	88	146	171	811	17	14	55	42	5	24	5	1	N	Down	0.328364	N	Up	0.658819	N	Up	0.0103438	N	Down	0.2864	Y	Down	0.000723811	N	Down	0.390179	N	Down	0.287788	Y
AT1G45130.1	bracteal	beta-galactosidase 5	Gohir.A05G189600.1,Gohir.A06G006800.1,Gohir.D05G192900.1,Gohir.1Z005500.1	58	456	135	224	413	203	371	457	320	506	127	147	202	276	241	347	74	108	368	604	261	261	38	50	Y	Down	3.3394e-06	N	Down	0.107939	N	Up	0.00685907	N	Down	0.619582	Y	Down	0.00143034	N	Down	0.73172	N	Down	0.355521	N
AT1G49430.1	bracteal	long-chain acyl-CoA synthetase 2	Gohir.D01G172600.1,Gohir.A01G181500.1	33	628	18	303	46	336	107	146	54	227	5	30	80	145	48	56	6	43	240	268	100	134	40	48	Y	Down	4.094e-10	Y	Down	1.79762e-09	Y	Down	8.35998e-14	N	Down	0.52675	Y	Down	6.81505e-10	N	Down	0.0140748	N	Down	0.195789	N
AT1G50720.1	bracteal	Stigma-specific Stig1 family protein	Gohir.A01G082600.1,Gohir.D05G372800.1,Gohir.A04G013400.1,Gohir.D01G069200.1	115	0	13	0	113	9	187	15	25	2	5	0	282	57	39	18	0	4	84	0	7	0	0	0	Y	Up	9.88099e-15	N	Up	0.00690442	Y	Up	7.30908e-09	Y	Up	8.81429e-06	N	Up	4.00276e-07	N	Up	0.0730914	N	Up	0.0306873	N
AT1G50740.1	bracteal	Transmembrane proteins 14C	Gohir.D01G066100.1,Gohir.A01G079000.1	991	1280	500	490	610	560	1066	954	401	577	353	437	897	1110	368	410	428	600	1204	870	292	312	337	453	N	Down	0.680627	N	Up	0.956628	N	Up	0.692863	N	Up	0.830821	Y	Down	0.016174	N	Down	0.560132	N	Down	0.42749	N
AT1G52330.1	bracteal	Late embryogenesis abundant (LEA) hydroxyproline-rich glycoprotein family	Gohir.A06G188500.1,Gohir.A05G130400.1,Gohir.D05G129800.1,Gohir.D06G197000.1	39	199	55	171	45	185	130	206	45	137	40	38	222	210	88	111	26	49	138	166	65	156	35	66	Y	Down	0.00206765	Y	Down	0.00105833	Y	Down	4.80912e-07	N	Down	0.312445	Y	Down	3.90011e-09	N	Up	0.942414	N	Up	0.868932	N
AT1G56340.2	bracteal	calreticulin 1a	Gohir.A13G175700.1,Gohir.D13G181400.1,Gohir.D11G283000.1,Gohir.A13G111900.1,Gohir.A13G175400.1,Gohir.D13G115000.1,Gohir.A11G272800.1	4214	2685	2183	2360	1983	1703	3544	2357	2125	2788	1954	1565	2698	2593	2001	2867	1475	1370	4389	3301	1542	1645	1449	2201	N	Up	0.210078	N	Down	0.784785	N	Up	0.456066	N	Up	0.305785	Y	Down	0.0148012	N	Up	0.371877	N	Up	0.874408	Y
AT1G64660.1	bracteal	methionine gamma-lyase	Gohir.1Z009100.1,Gohir.A12G240000.1,Gohir.D12G241300.1,Gohir.A09G188500.1,Gohir.D09G183400.1	64	204	161	213	146	311	134	191	39	129	8	28	134	169	79	83	34	42	52	52	52	37	263	125	N	Down	0.00898669	N	Down	0.511388	N	Down	0.0222922	N	Down	0.447804	Y	Down	1.13447e-09	N	Down	0.0512707	N	Down	0.550715	N
AT1G75240.1	bracteal	homeobox protein 33	Gohir.D05G196400.2,Gohir.D05G196400.1,Gohir.A05G193200.1,Gohir.A05G193200.2,Gohir.D09G169100.1,Gohir.A01G142900.1,Gohir.A01G115300.1,Gohir.D01G103600.1,Gohir.A11G043500.1,Gohir.A09G173400.1,Gohir.A02G166200.1	39	142	241	401	986	1024	843	1749	358	1293	94	148	321	710	392	986	38	108	272	868	39	115	19	49	N	Down	0.00662195	N	Down	0.110271	N	Down	0.905963	N	Down	0.0727913	Y	Down	1.44704e-10	N	Down	0.396877	N	Down	0.0517863	Y
AT1G75710.1	bracteal	C2H2-like zinc finger protein	Gohir.A06G041800.1,Gohir.D01G098000.2,Gohir.D01G098000.1,Gohir.A05G186800.1,Gohir.D05G189700.1,Gohir.D06G031300.1,Gohir.A01G111400.1,Gohir.A05G232500.1,Gohir.D05G234900.1,Gohir.D06G042800.1	40	329	51	272	123	381	170	289	92	194	58	89	99	162	99	122	18	75	135	273	107	173	126	133	Y	Down	3.7535e-06	Y	Down	1.97878e-05	Y	Down	9.15284e-05	N	Down	0.235261	Y	Down	5.34349e-06	N	Down	0.250303	N	Down	0.240563	N
AT1G75780.1	bracteal	tubulin beta-1 chain	Gohir.A01G111100.1,Gohir.D05G189300.1,Gohir.D05G189300.2,Gohir.A05G186400.1,Gohir.D01G097800.1,Gohir.D06G006500.1,Gohir.A05G256800.1,Gohir.A06G003600.1	812	1980	172	955	596	1057	867	1100	436	870	285	490	843	1235	386	471	257	539	1315	1475	838	959	492	355	N	Down	0.0196856	Y	Down	3.37654e-08	N	Down	0.00709506	N	Down	0.558959	Y	Down	0.00111364	N	Down	0.0476652	N	Down	0.180754	N
AT2G02850.1	bracteal	plantacyanin	Gohir.D01G168500.1,Gohir.D02G074600.1,Gohir.D09G085800.1,Gohir.A05G241000.1,Gohir.A01G177600.1,Gohir.D09G085900.1,Gohir.D04G171700.1,Gohir.D05G242300.1,Gohir.A09G085800.1,Gohir.A04G126800.1	169	1343	93	365	220	550	1714	1944	665	287	304	285	1683	2399	479	365	201	143	2351	1799	591	938	324	287	N	Down	0.00878211	Y	Down	4.18192e-05	N	Down	0.00860128	N	Down	0.846488	Y	Up	1.14637e-10	N	Up	0.842965	N	Down	0.34545	N
AT2G04570.1	bracteal	GDSL-like Lipase/Acylhydrolase superfamily protein	Gohir.D07G194700.1,Gohir.A11G152100.1,Gohir.A07G188000.2,Gohir.A07G187900.1	40	1125	139	407	85	494	487	361	232	244	167	58	564	412	83	86	122	127	847	461	500	218	163	63	Y	Down	3.98105e-05	N	Down	0.0374231	Y	Down	1.04716e-12	N	Up	0.480943	N	Down	0.736659	Y	Up	0.00213553	N	Up	0.336314	N
AT2G06255.1	bracteal	ELF4-like 3	Gohir.A08G245900.1,Gohir.A06G075600.1,Gohir.D07G014000.1,Gohir.D08G266900.1,Gohir.A13G191500.1,Gohir.A07G014400.1,Gohir.D06G074600.1	927	1911	472	1083	698	1539	654	1220	353	480	200	484	614	1408	368	419	137	370	1096	1882	492	1737	384	821	N	Down	0.0837803	Y	Down	0.004785	Y	Down	0.000185436	N	Down	0.128314	Y	Down	0.0177581	N	Down	0.0102813	N	Down	0.0361338	N
AT2G06925.1	bracteal	Phospholipase A2 family protein	Gohir.A05G001700.1,Gohir.D05G002000.1	1154	3373	1409	1061	5496	1495	5576	5931	619	1816	566	1022	4822	7563	627	1458	812	932	1750	1535	274	238	24	34	N	Down	0.199886	N	Up	0.743002	Y	Up	2.34828e-05	N	Down	0.922745	Y	Down	6.10623e-15	N	Down	0.423855	N	Down	0.0716512	Y
AT2G18660.1	bracteal	plant natriuretic peptide A	Gohir.D06G056800.1,Gohir.1Z035100.1,Gohir.D10G076200.1,Gohir.A05G009600.1,Gohir.1Z053600.1,Gohir.A10G075300.1,Gohir.1Z046800.1,Gohir.D05G010300.1,Gohir.A06G058500.1	775	472	2387	1022	1377	1277	2368	3996	1004	6758	133	320	5582	4741	1454	1192	195	697	2305	1799	1240	2215	511	2644	N	Up	0.184582	Y	Up	0.00344438	N	Up	0.863771	N	Down	0.632418	Y	Down	0.000283916	N	Down	0.049136	N	Up	0.51312	N
AT2G18969.1	bracteal	transcription factor/transcription regulator	Gohir.D13G216400.1,Gohir.A13G212300.1	622	4943	61	415	164	790	523	1037	47	159	46	277	266	994	21	113	36	85	589	729	96	127	16	9	N	Down	0.0166224	Y	Down	0.000872846	N	Down	0.0103554	N	Down	0.237117	Y	Down	4.67414e-05	N	Down	0.194857	Y	Down	6.90748e-06	Y
AT2G20515.1	bracteal	pollen Ole e I family allergen protein	Gohir.D07G155100.1,Gohir.A07G148800.1	19	493	0	80	16	81	299	480	29	113	17	48	310	873	13	68	0	40	399	890	11	118	0	0	Y	Down	4.34216e-11	Y	Down	9.22243e-05	N	Down	6.04521e-06	N	Down	0.267179	Y	Down	1.94077e-07	N	Down	0.198424	N	Down	0.00143799	N
AT2G21050.1	bracteal	like AUXIN RESISTANT 2	Gohir.A03G204200.1,Gohir.D06G043000.1,Gohir.D01G157100.1,Gohir.A06G042000.1,Gohir.A01G165900.1,Gohir.D02G225500.1	877	1669	67	802	263	792	213	536	108	377	41	366	65	421	129	190	71	279	212	519	176	397	176	348	N	Down	0.0882909	Y	Down	7.77156e-14	Y	Down	7.22536e-07	N	Down	0.077662	Y	Down	1.45338e-09	Y	Down	0.000852137	N	Down	0.0230984	N
AT2G22795.1	bracteal	hypothetical protein	Gohir.A02G148100.1,Gohir.D03G032300.1	180	259	63	127	214	202	358	646	197	340	111	113	203	340	191	225	46	113	347	280	230	226	44	43	N	Down	0.363751	N	Down	0.045694	N	Up	0.825292	N	Down	0.15905	Y	Down	0.000121019	N	Down	0.950607	N	Down	0.120318	N
AT2G24090.1	bracteal	Ribosomal protein L35	Gohir.A04G058200.1,Gohir.A08G087800.1,Gohir.D08G098900.1	230	342	313	366	548	496	337	442	242	436	124	237	345	271	252	314	199	317	498	1491	394	948	347	594	N	Down	0.325862	N	Down	0.603545	N	Up	0.703595	N	Down	0.521338	Y	Down	1.05021e-05	N	Down	0.0356501	N	Up	0.457621	N
AT2G25737.1	bracteal	Sulfite exporter TauE/SafE family protein	Gohir.D03G066100.1,Gohir.D11G191200.1,Gohir.D11G047400.1,Gohir.A07G023900.1,Gohir.D05G050200.1,Gohir.D05G130700.1,Gohir.A05G048300.1,Gohir.A11G043900.1,Gohir.A11G184800.1,Gohir.D07G027500.1,Gohir.A02G120600.1	838	897	829	1047	780	1112	1382	1558	276	614	128	174	2382	2147	650	610	118	156	3050	3092	733	1487	367	412	N	Down	0.846862	N	Down	0.417584	N	Down	0.0902205	N	Down	0.765482	Y	Down	5.01959e-10	N	Down	0.314258	N	Up	0.686593	N
AT2G26870.1	bracteal	non-specific phospholipase C2	Gohir.A07G119600.1,Gohir.D07G123800.1	32	124	25	65	69	53	129	140	46	101	15	20	68	53	40	137	0	37	18	23	10	11	7	22	N	Down	0.00942593	N	Down	0.0297085	N	Up	0.433766	N	Down	0.86449	Y	Down	7.04552e-05	N	Down	0.615858	N	Up	0.611409	Y
AT2G30620.1	bracteal	winged-helix DNA-binding transcription factor family protein	Gohir.D11G117000.1,Gohir.A11G111900.1,Gohir.A08G055300.1,Gohir.D13G174800.1,Gohir.D11G133800.1,Gohir.A11G249700.1,Gohir.A13G169300.1	1308	2008	1969	1794	2487	3113	4729	3372	2431	1417	2188	2568	3539	2841	3805	1938	1480	2507	6303	8150	2692	3540	5432	6003	N	Down	0.248375	N	Up	0.746711	N	Down	0.269089	N	Up	0.393434	Y	Up	0.00535917	N	Down	0.512816	N	Up	0.386128	N
AT2G32990.1	bracteal	glycosyl hydrolase 9B8	Gohir.A07G083300.1,Gohir.A11G153300.1,Gohir.D11G160000.1,Gohir.D07G089500.1,Gohir.A01G083400.1,Gohir.D01G069900.1	10	84	18	39	63	53	143	216	39	119	31	31	54	158	22	126	5	44	144	123	39	114	2	14	Y	Down	0.000297762	N	Down	0.286828	N	Up	0.59755	N	Down	0.368537	Y	Down	2.74671e-08	N	Equal	0.983048	N	Down	0.0136903	Y
AT2G33847.1	bracteal	hypothetical protein	Gohir.D10G028100.2,Gohir.A10G027700.3,Gohir.A10G027700.2,Gohir.A10G027700.1,Gohir.D10G028100.3,Gohir.D10G028100.1	351	264	318	294	193	223	298	235	172	355	111	290	217	133	270	359	204	217	208	223	134	287	136	195	N	Up	0.457733	N	Up	0.793271	N	Down	0.637013	N	Up	0.585929	Y	Down	2.85385e-07	N	Down	0.08676	N	Up	0.516567	N
AT2G35190.1	bracteal	Putative plant snare 11	Gohir.A03G003500.2,Gohir.A03G003500.1,Gohir.A08G161800.1,Gohir.D03G168900.1,Gohir.D08G181800.1	134	252	66	111	71	90	321	279	76	168	55	93	165	269	55	161	63	94	273	390	116	182	43	58	N	Down	0.123071	N	Down	0.14231	N	Down	0.426364	N	Up	0.740696	Y	Down	4.75908e-06	N	Down	0.160735	N	Down	0.155045	Y
AT2G35612.1	bracteal	copper amine oxidase family protein	Gohir.D08G169600.1,Gohir.A08G148500.1	97	16	0	4	18	11	496	195	189	53	178	11	352	139	21	30	31	30	19	14	10	3	0	4	N	Up	0.0266635	N	Down	0.0858863	N	Up	0.472107	N	Up	0.0543244	Y	Up	0.0141945	Y	Up	0.00015822	N	Up	0.118215	N
[truncated: 395 more rows]
[truncated: 50 more columns]

## Sheet: PreD-PostD
A.thaliana.ID	Venn.Diagram.Section	Description	Tx.JGI.Cotton.gene.IDs	FL.pre.mean	FL.pre.C.mean	FL.sec.mean	FL.sec.C.mean	FL.post.mean	FL.post.C.mean	B.pre.mean	B.pre.C.mean	B.sec.mean	B.sec.C.mean	B.post.mean	B.post.C.mean	C.pre.mean	C.pre.C.mean	C.sec.mean	C.sec.C.mean	C.post.mean	C.post.C.mean	FO.pre.mean	FO.pre.C.mean	FO.sec.mean	FO.sec.C.mean	FO.post.mean	FO.post.C.mean	DE..FL.pre.vs.FL.pre.C	DE..FL.pre.vs.FL.pre.C.Up.or.Down	DE..FL.pre.vs.FL.pre.C.nominal.p.value	DE..FL.sec.vs.FL.sec.C	DE..FL.sec.vs.FL.sec.C.Up.or.Down	DE..FL.sec.vs.FL.sec.C.nominal.p.value	DE..FL.post.vs.FL.post.C	DE..FL.post.vs.FL.post.C.Up.or.Down	DE..FL.post.vs.FL.post.C.nominal.p.value	DE..B.pre.vs.B.pre.C	DE..B.pre.vs.B.pre.C.Up.or.Down	DE..B.pre.vs.B.pre.C.nominal.p.value	DE..B.sec.vs.B.sec.C	DE..B.sec.vs.B.sec.C.Up.or.Down	DE..B.sec.vs.B.sec.C.nominal.p.value	DE..B.post.vs.B.post.C	DE..B.post.vs.B.post.C.Up.or.Down	DE..B.post.vs.B.post.C.nominal.p.value	DE..C.pre.vs.C.pre.C	DE..C.pre.vs.C.pre.C.Up.or.Down	DE..C.pre.vs.C.pre.C.nominal.p.value	DE..C.sec.vs.C.sec.C
[truncated: 1,933 more rows]
[truncated: 50 more columns]

[truncated: 1 more sheets: PreD-PostU]
