# Supplementary material for: Nectar biosynthesis is conserved among floral and extrafloral nectaries
Source: Plant Physiol. 2021 Jan 28;185(4):1595–616. doi: 10.1093/plphys/kiab018 (PMC8133665; doi:10.1093/plphys/kiab018)
Supplement: kiab018_Supplementary_Data [file kiab018_supplementary_data.zip › pp.01245.2020-s09.xlsx]

## Sheet: Temporal_GO_enrichment_total
A.thaliana.ID	Description	Tx.JGI.Cotton.gene.IDs	Nectary.Type	Gene.expression.pattern	GO.Category	Enriched.GO.ID	Enriched.Term	Annotated	Significant	Expected	p.value	FL.pre.mean	FL.pre.C.mean	FL.sec.mean	FL.sec.C.mean	FL.post.mean	FL.post.C.mean	B.pre.mean	B.pre.C.mean	B.sec.mean	B.sec.C.mean	B.post.mean	B.post.C.mean	C.pre.mean	C.pre.C.mean	C.sec.mean	C.sec.C.mean	C.post.mean	C.post.C.mean	FO.pre.mean	FO.pre.C.mean	FO.sec.mean	FO.sec.C.mean	FO.post.mean	FO.post.C.mean	FL.pre.sample.1	FL.pre.sample.2	FL.pre.C.sample.1	FL.pre.C.sample.2	FL.pre.C.sample.3	FL.sec.sample.1	FL.sec.sample.2	FL.sec.sample.3	FL.sec.C.sample.1	FL.sec.C.sample.2	FL.sec.C.sample.3	FL.post.sample.1	FL.post.sample.2	FL.post.sample.3
AT4G14040	selenium-binding protein 2	Gohir.D02G021600.1,Gohir.1Z006800.1,Gohir.D02G021500.1,Gohir.A02G018300.1	Bracteal	PreDown.PostDown	biological process	GO:0000741	karyogamy	3	2	0.16	0.00834	608	162	537	210	247	151	181	127	1453	198	1314	240	96	95	1130	616	661	200	80	59	260	156	431	470	551	662	112	149	226	768	540	303	219	189	222	296	283	161
AT4G37890	Zinc finger (C3HC4-type RING finger) family protein	Gohir.D03G033900.1,Gohir.A02G146600.1,Gohir.D11G213700.1,Gohir.A11G209500.1	Bracteal	PreDown.PostDown	biological process	GO:0000741	karyogamy	3	2	0.16	0.00834	156	109	183	191	177	243	70	165	106	195	53	73	46	54	152	242	27	72	67	113	88	167	137	223	63	247	71	111	145	196	215	136	196	234	143	233	180	118
AT1G21450	SCARECROW-like 1	Gohir.A05G241200.2,Gohir.A05G241200.1,Gohir.D03G061700.1,Gohir.D02G074300.4,Gohir.D02G074300.3,Gohir.D02G074300.1,Gohir.D05G242500.2,Gohir.D05G242500.3,Gohir.D05G242500.1,Gohir.D05G242500.4,Gohir.A02G068300.3,Gohir.D02G074300.2,Gohir.A02G068300.1,Gohir.A02G068300.2	Bracteal	PreDown.PostDown	biological process	GO:0006355	regulation of transcription, DNA-templat...	170	17	9.14	0.0093	187	139	279	249	266	302	140	133	359	261	292	290	88	108	332	274	279	265	149	110	201	220	539	473	208	162	135	156	124	281	286	270	260	198	286	245	294	261
AT1G25340	myb domain protein 116	Gohir.A12G266700.1,Gohir.D12G267100.1,Gohir.A09G048400.1,Gohir.D09G049500.1,Gohir.A12G141900.1	Bracteal	PreDown.PostDown	biological process	GO:0006355	regulation of transcription, DNA-templat...	170	17	9.14	0.0093	1476	1147	258	195	316	278	259	945	478	1000	276	386	182	891	666	572	395	545	174	13	240	125	382	172	1007	1945	1452	710	1277	130	339	304	81	234	272	258	355	336
AT1G26370	RNA helicase family protein	Gohir.A12G160600.3,Gohir.A12G160600.2,Gohir.A12G160600.1,Gohir.D12G163900.2,Gohir.D12G163900.3,Gohir.D12G163900.1	Bracteal	PreDown.PostDown	biological process	GO:0006355	regulation of transcription, DNA-templat...	170	17	9.14	0.0093	43	54	51	66	41	68	44	58	100	66	45	32	14	35	89	71	40	56	47	41	64	44	72	65	34	50	49	31	82	54	71	28	83	52	63	52	40	31
AT1G63490	transcription factor jumonji (jmjC) domain-containing protein	Gohir.D08G200900.3,Gohir.D08G200900.2,Gohir.D08G200900.1,Gohir.A08G182300.1,Gohir.A08G182300.2,Gohir.A08G182400.1	Bracteal	PreDown.PostDown	biological process	GO:0006355	regulation of transcription, DNA-templat...	170	17	9.14	0.0093	50	66	74	111	58	68	56	69	163	112	50	50	11	30	128	94	28	54	36	78	78	72	83	76	26	72	41	36	122	98	91	33	141	136	55	81	37	54
AT2G28200	C2H2-type zinc finger family protein	Gohir.D07G108900.1,Gohir.A05G086800.1,Gohir.A09G088600.1,Gohir.D09G088300.1,Gohir.D05G088100.1,Gohir.A07G104900.1	Bracteal	PreDown.PostDown	biological process	GO:0006355	regulation of transcription, DNA-templat...	170	17	9.14	0.0093	1685	145	753	261	430	143	130	45	245	53	203	62	44	71	188	324	99	57	71	66	99	38	211	187	1660	1708	79	182	176	550	1140	568	213	328	245	354	612	322
AT2G41180	VQ motif-containing protein	Gohir.A10G187100.1,Gohir.A11G307100.1,Gohir.D11G322600.1	Bracteal	PreDown.PostDown	biological process	GO:0006355	regulation of transcription, DNA-templat...	170	17	9.14	0.0093	33	58	153	100	208	251	176	174	203	694	59	113	111	171	257	237	152	161	191	451	179	321	266	586	22	44	117	53	6	288	36	136	89	134	77	277	210	138
AT3G02550	LOB domain-containing protein 41	Gohir.D12G052800.1,Gohir.A12G054200.1	Bracteal	PreDown.PostDown	biological process	GO:0006355	regulation of transcription, DNA-templat...	170	17	9.14	0.0093	76	65	181	142	173	256	41	53	429	113	75	52	20	13	306	236	26	84	41	19	62	16	47	27	35	115	43	76	74	111	281	152	81	216	129	233	169	117
AT4G02670	indeterminate(ID)-domain 12	Gohir.A12G002800.1,Gohir.D12G002500.1,Gohir.D08G072500.1,Gohir.A11G125500.1,Gohir.D11G130800.2,Gohir.D11G130800.1,Gohir.A08G064000.1	Bracteal	PreDown.PostDown	biological process	GO:0006355	regulation of transcription, DNA-templat...	170	17	9.14	0.0093	77	88	118	92	70	93	170	204	705	298	329	84	48	68	385	218	80	158	62	50	194	50	222	70	22	131	42	50	168	162	111	81	102	115	59	125	66	19
AT4G31680	Transcriptional factor B3 family protein	Gohir.D07G038300.1	Bracteal	PreDown.PostDown	biological process	GO:0006355	regulation of transcription, DNA-templat...	170	17	9.14	0.0093	75	104	56	90	49	75	137	67	141	77	76	39	99	41	105	59	44	73	93	81	71	104	67	40	53	96	113	115	83	60	64	44	77	82	110	44	58	45
AT4G35270	Plant regulator RWP-RK family protein	Gohir.A12G033400.1,Gohir.A03G209800.1,Gohir.A01G175100.1,Gohir.A01G175100.2,Gohir.D12G039400.1,Gohir.D01G166200.1	Bracteal	PreDown.PostDown	biological process	GO:0006355	regulation of transcription, DNA-templat...	170	17	9.14	0.0093	20	44	88	89	106	92	92	86	245	176	99	146	29	56	225	140	42	148	56	79	111	93	212	241	6	33	33	31	67	119	84	61	106	101	62	116	121	80
AT5G03510	C2H2-type zinc finger family protein	Gohir.D01G201100.1,Gohir.D09G140600.1,Gohir.A01G214200.1,Gohir.A04G070400.1,Gohir.A09G144800.1,Gohir.D04G108900.1	Bracteal	PreDown.PostDown	biological process	GO:0006355	regulation of transcription, DNA-templat...	170	17	9.14	0.0093	140	28	70	32	45	25	95	53	297	27	132	32	46	19	227	113	79	30	120	24	69	18	116	11	181	96	35	39	13	74	62	75	37	25	34	38	52	46
AT5G12400	PHD-finger and DNA binding domain-containing protein	Gohir.A07G122400.1,Gohir.A07G122500.1,Gohir.D07G126400.1,Gohir.D07G126500.1,Gohir.A07G122300.1	Bracteal	PreDown.PostDown	biological process	GO:0006355	regulation of transcription, DNA-templat...	170	17	9.14	0.0093	42	46	61	65	40	46	43	48	109	69	50	30	14	26	83	72	25	36	39	52	58	40	62	48	23	59	29	33	73	64	64	53	77	85	35	44	33	44
AT5G14370	CCT motif family protein	Gohir.A09G031400.1,Gohir.D09G031500.1	Bracteal	PreDown.PostDown	biological process	GO:0006355	regulation of transcription, DNA-templat...	170	17	9.14	0.0093	23	51	93	105	110	119	28	65	109	182	100	180	22	31	118	103	46	103	95	227	100	168	219	262	14	31	54	44	54	116	52	112	128	72	115	139	84	106
AT5G16680	RING/FYVE/PHD zinc finger superfamily protein	Gohir.1Z037900.3,Gohir.1Z037900.2,Gohir.1Z037900.1,Gohir.A11G302900.2,Gohir.D12G211200.1,Gohir.D11G318200.1,Gohir.D12G211200.2,Gohir.A11G302900.1	Bracteal	PreDown.PostDown	biological process	GO:0006355	regulation of transcription, DNA-templat...	170	17	9.14	0.0093	89	106	173	164	136	156	125	137	326	217	135	124	49	88	288	264	88	132	104	114	188	141	207	178	44	132	71	85	165	224	182	115	190	182	118	180	125	103
AT5G18230	transcription regulator NOT2/NOT3/NOT5 family protein	Gohir.A13G105600.6,Gohir.A13G105600.1,Gohir.D13G109400.1,Gohir.D13G109400.2,Gohir.D11G267900.1,Gohir.A13G105600.5,Gohir.A13G105600.4,Gohir.A13G105600.3,Gohir.A13G105600.2,Gohir.A11G257900.1	Bracteal	PreDown.PostDown	biological process	GO:0006355	regulation of transcription, DNA-templat...	170	17	9.14	0.0093	173	200	192	207	152	187	190	217	363	248	218	196	143	159	300	266	160	192	187	197	264	182	264	233	154	190	172	172	257	249	185	144	239	235	148	210	144	103
AT5G22760	PHD finger family protein	Gohir.A09G092100.1,Gohir.D09G092000.1	Bracteal	PreDown.PostDown	biological process	GO:0006355	regulation of transcription, DNA-templat...	170	17	9.14	0.0093	42	38	70	58	30	38	36	40	86	50	41	30	16	21	66	78	13	41	37	49	40	33	51	45	24	59	34	30	50	94	91	27	65	67	41	38	37	17
AT5G44080	Basic-leucine zipper (bZIP) transcription factor family protein	Gohir.D02G069300.2,Gohir.A02G063700.1,Gohir.A02G063700.2,Gohir.A03G210400.1,Gohir.D02G232000.1,Gohir.D02G069300.1,Gohir.A01G175600.1	Bracteal	PreDown.PostDown	biological process	GO:0006355	regulation of transcription, DNA-templat...	170	17	9.14	0.0093	348	273	628	411	472	514	442	275	905	514	724	427	158	168	787	813	440	471	336	186	478	303	788	578	216	477	170	326	325	574	816	494	380	367	487	576	417	424
AT1G14870	PLANT CADMIUM RESISTANCE 2	Gohir.A01G149700.1,Gohir.D02G142000.2,Gohir.A13G039800.1,Gohir.D01G142400.1,Gohir.D13G038500.1,Gohir.D05G376600.1,Gohir.D04G162200.1,Gohir.D01G141600.1,Gohir.A01G149400.1,Gohir.A02G159100.1,Gohir.D01G141800.1,Gohir.A03G118500.2,Gohir.A01G149300.1,Gohir.D01G141700.1,Gohir.A01G149500.1,Gohir.D01G142100.1,Gohir.D02G142000.3,Gohir.D02G142000.1,Gohir.A03G118500.4,Gohir.A03G118500.1,Gohir.A03G118500.3,…	Bracteal	PreDown.PostDown	biological process	GO:0006950	response to stress	121	14	6.51	0.00507	99	558	249	901	450	1734	426	292	1636	6726	773	2407	431	717	1674	1095	1177	3084	1529	3341	1838	4921	2772	6190	59	137	593	778	305	396	50	298	1122	957	629	678	285	395
AT1G19020	CDP-diacylglycerol-glycerol-3-phosphate 3-phosphatidyltransferase	Gohir.D12G053500.1,Gohir.D12G053600.1,Gohir.D05G321600.1	Bracteal	PreDown.PostDown	biological process	GO:0006950	response to stress	121	14	6.51	0.00507	2740	555	1483	1654	874	692	674	304	1327	341	681	937	466	247	1831	1047	502	379	442	160	574	137	744	306	2422	3057	636	915	115	855	2154	1441	2011	1644	1305	713	1297	610
AT1G27760	interferon-related developmental regulator family protein / IFRD protein family	Gohir.A02G081200.1,Gohir.A13G046500.1,Gohir.D02G088900.1,Gohir.D05G265300.2,Gohir.D05G265300.1,Gohir.A05G209400.1,Gohir.D05G212800.1,Gohir.D13G042500.2,Gohir.D13G042500.1	Bracteal	PreDown.PostDown	biological process	GO:0006950	response to stress	121	14	6.51	0.00507	621	368	696	469	485	415	352	305	709	453	395	349	121	265	622	640	304	319	426	363	367	337	350	303	732	507	370	349	382	560	994	534	486	457	462	365	624	468
AT1G52827	cadmium tolerance 1	Gohir.D09G084100.1,Gohir.A09G084300.1	Bracteal	PreDown.PostDown	biological process	GO:0006950	response to stress	121	14	6.51	0.00507	35	903	229	662	233	1422	86	303	301	324	50	476	316	517	255	202	220	449	617	223	471	372	202	187	23	46	1166	1200	343	57	92	537	252	468	1268	115	355	229
AT1G69550	disease resistance protein (TIR-NBS-LRR class)	Gohir.D11G296000.1,Gohir.D11G293000.1,Gohir.D11G295500.2,Gohir.A11G279800.1,Gohir.A10G231200.1,Gohir.A13G197600.1,Gohir.A01G064200.1	Bracteal	PreDown.PostDown	biological process	GO:0006950	response to stress	121	14	6.51	0.00507	28	39	41	67	56	64	66	84	184	124	65	87	9	25	113	72	28	140	76	68	75	55	104	69	7	47	15	13	87	44	46	33	106	61	33	92	43	32
AT2G15220	Plant basic secretory protein (BSP) family protein	Gohir.D13G043100.1,Gohir.A01G008200.1,Gohir.A13G044000.1,Gohir.D01G008300.1,Gohir.D13G042400.1	Bracteal	PreDown.PostDown	biological process	GO:0006950	response to stress	121	14	6.51	0.00507	17	74	130	105	98	131	91	42	198	825	36	60	62	28	128	329	34	51	105	190	119	330	78	644	7	26	69	132	21	236	36	120	114	82	118	83	84	125
AT2G16060	hemoglobin 1	Gohir.A04G129000.1,Gohir.D04G174100.1	Bracteal	PreDown.PostDown	biological process	GO:0006950	response to stress	121	14	6.51	0.00507	6	2	842	171	271	66	149	145	3119	220	371	59	44	13	1394	610	148	132	978	7	507	24	158	170	11	0	5	0	0	537	926	1063	220	72	220	178	303	333
AT2G27080	Late embryogenesis abundant (LEA) hydroxyproline-rich glycoprotein family	Gohir.D03G133300.1,Gohir.A05G101400.1,Gohir.D05G101200.1	Bracteal	PreDown.PostDown	biological process	GO:0006950	response to stress	121	14	6.51	0.00507	58	152	163	717	174	349	59	88	629	608	242	964	81	99	918	562	143	610	145	325	100	156	136	401	29	86	278	154	24	189	161	137	855	976	320	286	129	109
AT3G50940	P-loop containing nucleoside triphosphate hydrolases superfamily protein	Gohir.A02G170100.1,Gohir.D05G260000.1,Gohir.D03G009900.1,Gohir.A11G175900.1,Gohir.D11G183700.1	Bracteal	PreDown.PostDown	biological process	GO:0006950	response to stress	121	14	6.51	0.00507	1	9	218	61	74	50	150	56	1752	311	361	90	33	40	1247	277	336	73	441	67	676	68	380	146	0	2	4	8	19	225	329	98	65	60	57	60	129	33
AT4G10265	Wound-responsive family protein	Gohir.D02G183900.1,Gohir.D02G183800.1,Gohir.D02G183700.1,Gohir.A03G160500.1,Gohir.D13G147900.1,Gohir.A03G160200.1,Gohir.D01G056800.1,Gohir.A03G160400.1,Gohir.D02G183400.1,Gohir.A01G069300.1,Gohir.A13G143200.1,Gohir.A03G160300.1,Gohir.D02G183300.1,Gohir.D02G183500.1,Gohir.A03G160100.1	Bracteal	PreDown.PostDown	biological process	GO:0006950	response to stress	121	14	6.51	0.00507	793	1914	2701	2073	3008	4495	578	561	9727	857	1711	918	523	1165	5466	2206	1147	1390	2775	493	1284	393	448	604	994	587	3063	2075	601	863	3776	3461	1119	1366	3735	2409	2557	4054
AT4G31150	endonuclease V family protein	Gohir.A05G066400.14,Gohir.A05G066400.12,Gohir.A05G066400.13,Gohir.A05G066400.11,Gohir.A05G066400.4,Gohir.A05G066400.5,Gohir.A05G066400.7,Gohir.A05G066400.1,Gohir.A05G066400.2,Gohir.A05G066400.3,Gohir.A05G066400.8,Gohir.A05G066400.9,Gohir.A05G066400.6,Gohir.D05G068900.4,Gohir.D05G068900.5,Gohir.D05G068900.6,Gohir.D05G068900.7,Gohir.D05G068900.1,Gohir.D05G068900.2,Gohir.D05G068900.3,Gohir.A05G06640…	Bracteal	PreDown.PostDown	biological process	GO:0006950	response to stress	121	14	6.51	0.00507	97	111	136	119	137	110	99	120	249	180	164	103	135	73	226	193	115	99	108	95	160	189	131	72	65	127	88	73	171	132	132	146	118	110	128	179	131	101
AT5G49480	Ca2+-binding protein 1	Gohir.D10G179700.1,Gohir.D09G234900.1,Gohir.A10G173200.1,Gohir.A09G234100.1	Bracteal	PreDown.PostDown	biological process	GO:0006950	response to stress	121	14	6.51	0.00507	95	138	282	335	243	271	115	70	537	221	385	316	131	74	479	338	187	178	192	100	154	115	222	300	66	123	123	235	55	176	472	200	294	424	288	162	413	155
AT5G54110	membrane-associated mannitol-induced	Gohir.A01G069200.2,Gohir.A01G069200.1,Gohir.D01G056700.3,Gohir.D01G056700.2,Gohir.D01G056700.1	Bracteal	PreDown.PostDown	biological process	GO:0006950	response to stress	121	14	6.51	0.00507	187	418	284	445	465	502	392	387	658	481	354	306	191	324	538	420	260	354	369	374	440	437	468	316	143	229	325	496	434	257	242	354	401	467	468	611	331	452
AT5G54960	pyruvate decarboxylase-2	Gohir.A13G015600.1,Gohir.D05G159000.1,Gohir.A05G156200.1	Bracteal	PreDown.PostDown	biological process	GO:0006950	response to stress	121	14	6.51	0.00507	116	122	317	114	91	103	99	111	866	163	124	71	88	49	584	346	82	92	97	64	139	73	111	122	105	126	96	141	132	259	542	152	115	122	104	75	91	105
AT1G27760	interferon-related developmental regulator family protein / IFRD protein family	Gohir.A02G081200.1,Gohir.A13G046500.1,Gohir.D02G088900.1,Gohir.D05G265300.2,Gohir.D05G265300.1,Gohir.A05G209400.1,Gohir.D05G212800.1,Gohir.D13G042500.2,Gohir.D13G042500.1	Bracteal	PreDown.PostDown	biological process	GO:0006970	response to osmotic stress	11	4	0.59	0.002	621	368	696	469	485	415	352	305	709	453	395	349	121	265	622	640	304	319	426	363	367	337	350	303	732	507	370	349	382	560	994	534	486	457	462	365	624	468
AT3G50940	P-loop containing nucleoside triphosphate hydrolases superfamily protein	Gohir.A02G170100.1,Gohir.D05G260000.1,Gohir.D03G009900.1,Gohir.A11G175900.1,Gohir.D11G183700.1	Bracteal	PreDown.PostDown	biological process	GO:0006970	response to osmotic stress	11	4	0.59	0.002	1	9	218	61	74	50	150	56	1752	311	361	90	33	40	1247	277	336	73	441	67	676	68	380	146	0	2	4	8	19	225	329	98	65	60	57	60	129	33
AT5G49480	Ca2+-binding protein 1	Gohir.D10G179700.1,Gohir.D09G234900.1,Gohir.A10G173200.1,Gohir.A09G234100.1	Bracteal	PreDown.PostDown	biological process	GO:0006970	response to osmotic stress	11	4	0.59	0.002	95	138	282	335	243	271	115	70	537	221	385	316	131	74	479	338	187	178	192	100	154	115	222	300	66	123	123	235	55	176	472	200	294	424	288	162	413	155
AT5G54110	membrane-associated mannitol-induced	Gohir.A01G069200.2,Gohir.A01G069200.1,Gohir.D01G056700.3,Gohir.D01G056700.2,Gohir.D01G056700.1	Bracteal	PreDown.PostDown	biological process	GO:0006970	response to osmotic stress	11	4	0.59	0.002	187	418	284	445	465	502	392	387	658	481	354	306	191	324	538	420	260	354	369	374	440	437	468	316	143	229	325	496	434	257	242	354	401	467	468	611	331	452
AT4G14040	selenium-binding protein 2	Gohir.D02G021600.1,Gohir.1Z006800.1,Gohir.D02G021500.1,Gohir.A02G018300.1	Bracteal	PreDown.PostDown	biological process	GO:0009559	embryo sac central cell differentiation	2	2	0.11	0.00288	608	162	537	210	247	151	181	127	1453	198	1314	240	96	95	1130	616	661	200	80	59	260	156	431	470	551	662	112	149	226	768	540	303	219	189	222	296	283	161
AT4G37890	Zinc finger (C3HC4-type RING finger) family protein	Gohir.D03G033900.1,Gohir.A02G146600.1,Gohir.D11G213700.1,Gohir.A11G209500.1	Bracteal	PreDown.PostDown	biological process	GO:0009559	embryo sac central cell differentiation	2	2	0.11	0.00288	156	109	183	191	177	243	70	165	106	195	53	73	46	54	152	242	27	72	67	113	88	167	137	223	63	247	71	111	145	196	215	136	196	234	143	233	180	118
AT4G14040	selenium-binding protein 2	Gohir.D02G021600.1,Gohir.1Z006800.1,Gohir.D02G021500.1,Gohir.A02G018300.1	Bracteal	PreDown.PostDown	biological process	GO:0009561	megagametogenesis	3	2	0.16	0.00834	608	162	537	210	247	151	181	127	1453	198	1314	240	96	95	1130	616	661	200	80	59	260	156	431	470	551	662	112	149	226	768	540	303	219	189	222	296	283	161
AT4G37890	Zinc finger (C3HC4-type RING finger) family protein	Gohir.D03G033900.1,Gohir.A02G146600.1,Gohir.D11G213700.1,Gohir.A11G209500.1	Bracteal	PreDown.PostDown	biological process	GO:0009561	megagametogenesis	3	2	0.16	0.00834	156	109	183	191	177	243	70	165	106	195	53	73	46	54	152	242	27	72	67	113	88	167	137	223	63	247	71	111	145	196	215	136	196	234	143	233	180	118
AT4G14040	selenium-binding protein 2	Gohir.D02G021600.1,Gohir.1Z006800.1,Gohir.D02G021500.1,Gohir.A02G018300.1	Bracteal	PreDown.PostDown	biological process	GO:0010197	polar nucleus fusion	2	2	0.11	0.00288	608	162	537	210	247	151	181	127	1453	198	1314	240	96	95	1130	616	661	200	80	59	260	156	431	470	551	662	112	149	226	768	540	303	219	189	222	296	283	161
AT4G37890	Zinc finger (C3HC4-type RING finger) family protein	Gohir.D03G033900.1,Gohir.A02G146600.1,Gohir.D11G213700.1,Gohir.A11G209500.1	Bracteal	PreDown.PostDown	biological process	GO:0010197	polar nucleus fusion	2	2	0.11	0.00288	156	109	183	191	177	243	70	165	106	195	53	73	46	54	152	242	27	72	67	113	88	167	137	223	63	247	71	111	145	196	215	136	196	234	143	233	180	118
AT4G08540	DNA-directed RNA polymerase II protein	Gohir.D05G269900.2,Gohir.D05G269900.1,Gohir.D02G082500.1,Gohir.A02G075400.1,Gohir.A02G075400.2,Gohir.A05G268300.1	Bracteal	PreDown.PostDown	biological process	GO:0048284	organelle fusion	4	3	0.22	0.00059	100	112	152	186	171	143	117	114	219	149	180	203	70	89	217	177	146	179	100	102	141	125	183	147	81	117	100	108	129	165	193	95	216	187	153	179	201	133
AT4G14040	selenium-binding protein 2	Gohir.D02G021600.1,Gohir.1Z006800.1,Gohir.D02G021500.1,Gohir.A02G018300.1	Bracteal	PreDown.PostDown	biological process	GO:0048284	organelle fusion	4	3	0.22	0.00059	608	162	537	210	247	151	181	127	1453	198	1314	240	96	95	1130	616	661	200	80	59	260	156	431	470	551	662	112	149	226	768	540	303	219	189	222	296	283	161
AT4G37890	Zinc finger (C3HC4-type RING finger) family protein	Gohir.D03G033900.1,Gohir.A02G146600.1,Gohir.D11G213700.1,Gohir.A11G209500.1	Bracteal	PreDown.PostDown	biological process	GO:0048284	organelle fusion	4	3	0.22	0.00059	156	109	183	191	177	243	70	165	106	195	53	73	46	54	152	242	27	72	67	113	88	167	137	223	63	247	71	111	145	196	215	136	196	234	143	233	180	118
AT1G08420	BRI1 suppressor 1 (BSU1)-like 2	Gohir.A05G077800.1,Gohir.A09G100200.1,Gohir.D09G099600.2,Gohir.D05G080600.1,Gohir.D08G017200.2,Gohir.D08G017200.1,Gohir.D09G099600.1,Gohir.A08G007100.1	Bracteal	PreDown.PostDown	biological process	GO:0050896	response to stimulus	328	29	17.64	0.00488	122	126	166	183	120	176	173	180	375	264	193	160	94	111	301	279	124	179	147	160	216	228	309	246	83	159	84	94	199	224	177	97	196	224	127	147	87	124
AT1G14870	PLANT CADMIUM RESISTANCE 2	Gohir.A01G149700.1,Gohir.D02G142000.2,Gohir.A13G039800.1,Gohir.D01G142400.1,Gohir.D13G038500.1,Gohir.D05G376600.1,Gohir.D04G162200.1,Gohir.D01G141600.1,Gohir.A01G149400.1,Gohir.A02G159100.1,Gohir.D01G141800.1,Gohir.A03G118500.2,Gohir.A01G149300.1,Gohir.D01G141700.1,Gohir.A01G149500.1,Gohir.D01G142100.1,Gohir.D02G142000.3,Gohir.D02G142000.1,Gohir.A03G118500.4,Gohir.A03G118500.1,Gohir.A03G118500.3,…	Bracteal	PreDown.PostDown	biological process	GO:0050896	response to stimulus	328	29	17.64	0.00488	99	558	249	901	450	1734	426	292	1636	6726	773	2407	431	717	1674	1095	1177	3084	1529	3341	1838	4921	2772	6190	59	137	593	778	305	396	50	298	1122	957	629	678	285	395
AT1G19020	CDP-diacylglycerol-glycerol-3-phosphate 3-phosphatidyltransferase	Gohir.D12G053500.1,Gohir.D12G053600.1,Gohir.D05G321600.1	Bracteal	PreDown.PostDown	biological process	GO:0050896	response to stimulus	328	29	17.64	0.00488	2740	555	1483	1654	874	692	674	304	1327	341	681	937	466	247	1831	1047	502	379	442	160	574	137	744	306	2422	3057	636	915	115	855	2154	1441	2011	1644	1305	713	1297	610
AT1G27760	interferon-related developmental regulator family protein / IFRD protein family	Gohir.A02G081200.1,Gohir.A13G046500.1,Gohir.D02G088900.1,Gohir.D05G265300.2,Gohir.D05G265300.1,Gohir.A05G209400.1,Gohir.D05G212800.1,Gohir.D13G042500.2,Gohir.D13G042500.1	Bracteal	PreDown.PostDown	biological process	GO:0050896	response to stimulus	328	29	17.64	0.00488	621	368	696	469	485	415	352	305	709	453	395	349	121	265	622	640	304	319	426	363	367	337	350	303	732	507	370	349	382	560	994	534	486	457	462	365	624	468
AT1G43910	P-loop containing nucleoside triphosphate hydrolases superfamily protein	Gohir.D11G230400.1,Gohir.D11G188300.1,Gohir.D11G188200.1,Gohir.A11G181600.1,Gohir.A11G181700.1,Gohir.D12G061800.1,Gohir.A12G061900.1	Bracteal	PreDown.PostDown	biological process	GO:0050896	response to stimulus	328	29	17.64	0.00488	464	76	1065	209	359	191	130	146	914	462	155	98	59	63	818	748	154	107	193	85	250	126	157	170	532	393	44	45	138	1290	1442	462	227	170	229	340	570	167
AT1G52827	cadmium tolerance 1	Gohir.D09G084100.1,Gohir.A09G084300.1	Bracteal	PreDown.PostDown	biological process	GO:0050896	response to stimulus	328	29	17.64	0.00488	35	903	229	662	233	1422	86	303	301	324	50	476	316	517	255	202	220	449	617	223	471	372	202	187	23	46	1166	1200	343	57	92	537	252	468	1268	115	355	229
AT1G69550	disease resistance protein (TIR-NBS-LRR class)	Gohir.D11G296000.1,Gohir.D11G293000.1,Gohir.D11G295500.2,Gohir.A11G279800.1,Gohir.A10G231200.1,Gohir.A13G197600.1,Gohir.A01G064200.1	Bracteal	PreDown.PostDown	biological process	GO:0050896	response to stimulus	328	29	17.64	0.00488	28	39	41	67	56	64	66	84	184	124	65	87	9	25	113	72	28	140	76	68	75	55	104	69	7	47	15	13	87	44	46	33	106	61	33	92	43	32
AT1G78280	transferases, transferring glycosyl groups	Gohir.A01G132300.1,Gohir.D01G115200.1,Gohir.D01G115200.2,Gohir.D05G227200.1,Gohir.A05G224700.1	Bracteal	PreDown.PostDown	biological process	GO:0050896	response to stimulus	328	29	17.64	0.00488	80	70	141	124	86	94	70	68	262	147	111	65	18	42	184	149	68	97	63	78	91	65	116	89	55	104	56	50	103	128	221	73	160	132	79	83	81	93
AT2G15220	Plant basic secretory protein (BSP) family protein	Gohir.D13G043100.1,Gohir.A01G008200.1,Gohir.A13G044000.1,Gohir.D01G008300.1,Gohir.D13G042400.1	Bracteal	PreDown.PostDown	biological process	GO:0050896	response to stimulus	328	29	17.64	0.00488	17	74	130	105	98	131	91	42	198	825	36	60	62	28	128	329	34	51	105	190	119	330	78	644	7	26	69	132	21	236	36	120	114	82	118	83	84	125
AT2G16060	hemoglobin 1	Gohir.A04G129000.1,Gohir.D04G174100.1	Bracteal	PreDown.PostDown	biological process	GO:0050896	response to stimulus	328	29	17.64	0.00488	6	2	842	171	271	66	149	145	3119	220	371	59	44	13	1394	610	148	132	978	7	507	24	158	170	11	0	5	0	0	537	926	1063	220	72	220	178	303	333
AT2G27080	Late embryogenesis abundant (LEA) hydroxyproline-rich glycoprotein family	Gohir.D03G133300.1,Gohir.A05G101400.1,Gohir.D05G101200.1	Bracteal	PreDown.PostDown	biological process	GO:0050896	response to stimulus	328	29	17.64	0.00488	58	152	163	717	174	349	59	88	629	608	242	964	81	99	918	562	143	610	145	325	100	156	136	401	29	86	278	154	24	189	161	137	855	976	320	286	129	109
AT2G27090	bZIP transcription factor (DUF630 and DUF632)	Gohir.A02G173900.1,Gohir.D08G213600.1,Gohir.A13G110900.1,Gohir.D08G213700.1,Gohir.A08G196500.1	Bracteal	PreDown.PostDown	biological process	GO:0050896	response to stimulus	328	29	17.64	0.00488	229	218	450	250	279	192	425	256	651	310	374	214	204	224	603	535	274	177	393	190	426	134	310	153	201	256	206	202	245	432	612	305	239	234	275	279	274	282
AT2G28320	Pleckstrin homology (PH) and lipid-binding START domains-containing protein	Gohir.D06G175200.1,Gohir.A03G032700.1,Gohir.A05G296700.1,Gohir.D03G135700.1,Gohir.D10G161600.1,Gohir.D05G103800.2,Gohir.D03G059700.1,Gohir.D05G103800.1,Gohir.A08G198900.1,Gohir.A08G198900.2,Gohir.A05G104000.1,Gohir.D08G216300.2,Gohir.D08G216300.1,Gohir.A06G167800.1	Bracteal	PreDown.PostDown	biological process	GO:0050896	response to stimulus	328	29	17.64	0.00488	483	246	521	474	346	358	247	258	705	512	316	268	108	123	597	579	200	267	204	288	471	473	419	256	307	656	143	182	415	488	724	354	553	544	327	413	422	205
AT2G34360	MATE efflux family protein	Gohir.D13G215800.1,Gohir.D13G215800.2,Gohir.D13G215800.3,Gohir.A13G211700.1	Bracteal	PreDown.PostDown	biological process	GO:0050896	response to stimulus	328	29	17.64	0.00488	0	16	46	34	30	12	18	19	133	22	52	20	6	16	136	44	57	7	35	54	79	15	47	18	0	0	16	25	7	81	32	26	43	27	31	48	27	17
AT3G15470	Transducin/WD40 repeat-like superfamily protein	Gohir.A01G066100.1,Gohir.A01G066100.2,Gohir.D01G053400.3,Gohir.D01G053400.2,Gohir.D01G053400.1	Bracteal	PreDown.PostDown	biological process	GO:0050896	response to stimulus	328	29	17.64	0.00488	35	32	39	31	21	21	31	46	87	52	20	16	17	14	63	55	10	18	32	46	33	35	24	45	22	46	23	28	45	46	44	26	32	39	21	29	22	13
AT3G50940	P-loop containing nucleoside triphosphate hydrolases superfamily protein	Gohir.A02G170100.1,Gohir.D05G260000.1,Gohir.D03G009900.1,Gohir.A11G175900.1,Gohir.D11G183700.1	Bracteal	PreDown.PostDown	biological process	GO:0050896	response to stimulus	328	29	17.64	0.00488	1	9	218	61	74	50	150	56	1752	311	361	90	33	40	1247	277	336	73	441	67	676	68	380	146	0	2	4	8	19	225	329	98	65	60	57	60	129	33
AT3G53160	UDP-glucosyl transferase 73C7	Gohir.D12G206600.1	Bracteal	PreDown.PostDown	biological process	GO:0050896	response to stimulus	328	29	17.64	0.00488	44	73	109	66	97	55	138	174	253	122	86	144	150	192	313	101	60	98	143	48	55	25	35	54	47	41	76	63	80	117	45	165	64	93	42	108	102	82
AT3G57240	beta-1,3-glucanase 3	Gohir.D06G006300.1,Gohir.A09G120200.1,Gohir.A06G003400.1,Gohir.D06G006400.1,Gohir.D09G116300.1	Bracteal	PreDown.PostDown	biological process	GO:0050896	response to stimulus	328	29	17.64	0.00488	51	198	252	237	174	311	87	27	1682	12065	14	35	46	62	1081	1504	31	46	350	952	874	2023	375	1824	67	35	221	324	48	498	199	59	390	115	207	272	187	64
AT4G08950	Phosphate-responsive 1 family protein	Gohir.A05G225100.1,Gohir.D02G083800.1,Gohir.D02G083700.1,Gohir.D05G227800.1,Gohir.A05G225200.1,Gohir.A02G076600.1,Gohir.A02G076500.1,Gohir.D05G227700.1	Bracteal	PreDown.PostDown	biological process	GO:0050896	response to stimulus	328	29	17.64	0.00488	40	209	252	950	372	342	416	158	1271	1319	499	3028	302	243	2384	1138	345	1487	715	2598	469	496	516	1052	21	54	315	245	64	362	255	138	1504	1027	318	661	250	206
AT4G10265	Wound-responsive family protein	Gohir.D02G183900.1,Gohir.D02G183800.1,Gohir.D02G183700.1,Gohir.A03G160500.1,Gohir.D13G147900.1,Gohir.A03G160200.1,Gohir.D01G056800.1,Gohir.A03G160400.1,Gohir.D02G183400.1,Gohir.A01G069300.1,Gohir.A13G143200.1,Gohir.A03G160300.1,Gohir.D02G183300.1,Gohir.D02G183500.1,Gohir.A03G160100.1	Bracteal	PreDown.PostDown	biological process	GO:0050896	response to stimulus	328	29	17.64	0.00488	793	1914	2701	2073	3008	4495	578	561	9727	857	1711	918	523	1165	5466	2206	1147	1390	2775	493	1284	393	448	604	994	587	3063	2075	601	863	3776	3461	1119	1366	3735	2409	2557	4054
AT4G23030	MATE efflux family protein	Gohir.A09G039800.1,Gohir.A11G009400.1,Gohir.D08G197300.1,Gohir.D03G154400.1,Gohir.D12G261500.1,Gohir.D06G196100.1,Gohir.A12G260600.1,Gohir.D11G008700.1,Gohir.A08G178800.1,Gohir.D09G040600.1	Bracteal	PreDown.PostDown	biological process	GO:0050896	response to stimulus	328	29	17.64	0.00488	0	0	10	7	12	13	158	17	357	30	91	7	82	18	152	25	31	5	383	8	315	7	112	10	0	0	0	0	0	11	11	5	6	0	11	23	12	2
AT4G24110	NADP-specific glutamate dehydrogenase	Gohir.D12G241000.1,Gohir.A12G239800.1,Gohir.A08G110200.1,Gohir.D08G123100.1	Bracteal	PreDown.PostDown	biological process	GO:0050896	response to stimulus	328	29	17.64	0.00488	7	68	52	235	79	192	30	31	238	84	79	142	32	48	263	117	47	46	88	50	55	56	65	87	10	3	77	84	46	54	86	15	322	267	118	105	51	81
AT4G31150	endonuclease V family protein	Gohir.A05G066400.14,Gohir.A05G066400.12,Gohir.A05G066400.13,Gohir.A05G066400.11,Gohir.A05G066400.4,Gohir.A05G066400.5,Gohir.A05G066400.7,Gohir.A05G066400.1,Gohir.A05G066400.2,Gohir.A05G066400.3,Gohir.A05G066400.8,Gohir.A05G066400.9,Gohir.A05G066400.6,Gohir.D05G068900.4,Gohir.D05G068900.5,Gohir.D05G068900.6,Gohir.D05G068900.7,Gohir.D05G068900.1,Gohir.D05G068900.2,Gohir.D05G068900.3,Gohir.A05G06640…	Bracteal	PreDown.PostDown	biological process	GO:0050896	response to stimulus	328	29	17.64	0.00488	97	111	136	119	137	110	99	120	249	180	164	103	135	73	226	193	115	99	108	95	160	189	131	72	65	127	88	73	171	132	132	146	118	110	128	179	131	101
AT5G13380	Auxin-responsive GH3 family protein	Gohir.A10G125400.1	Bracteal	PreDown.PostDown	biological process	GO:0050896	response to stimulus	328	29	17.64	0.00488	39	51	102	68	59	166	45	65	167	108	56	63	10	29	141	90	10	68	22	69	119	63	108	79	10	67	33	33	86	24	181	100	67	43	95	90	43	43
AT5G14270	bromodomain and extraterminal domain protein 9	Gohir.D07G233500.8,Gohir.D07G233500.1,Gohir.D07G233500.2,Gohir.D07G233500.3,Gohir.D07G233500.4,Gohir.D07G233500.5,Gohir.D07G233500.6,Gohir.D07G233500.7,Gohir.A07G226300.2,Gohir.A07G226300.1	Bracteal	PreDown.PostDown	biological process	GO:0050896	response to stimulus	328	29	17.64	0.00488	49	58	60	78	62	75	46	68	165	114	60	39	12	23	145	105	24	49	39	70	106	114	121	89	15	82	24	54	98	77	59	45	111	71	53	55	51	82
AT5G46070	Guanylate-binding family protein	Gohir.D06G135500.1,Gohir.D10G028700.1,Gohir.A06G127200.1,Gohir.A10G028300.1	Bracteal	PreDown.PostDown	biological process	GO:0050896	response to stimulus	328	29	17.64	0.00488	60	117	90	121	111	131	135	120	191	132	106	93	73	89	173	131	75	107	130	158	128	99	207	168	41	77	110	97	141	109	83	79	126	131	107	131	97	107
AT5G49480	Ca2+-binding protein 1	Gohir.D10G179700.1,Gohir.D09G234900.1,Gohir.A10G173200.1,Gohir.A09G234100.1	Bracteal	PreDown.PostDown	biological process	GO:0050896	response to stimulus	328	29	17.64	0.00488	95	138	282	335	243	271	115	70	537	221	385	316	131	74	479	338	187	178	192	100	154	115	222	300	66	123	123	235	55	176	472	200	294	424	288	162	413	155
AT5G54110	membrane-associated mannitol-induced	Gohir.A01G069200.2,Gohir.A01G069200.1,Gohir.D01G056700.3,Gohir.D01G056700.2,Gohir.D01G056700.1	Bracteal	PreDown.PostDown	biological process	GO:0050896	response to stimulus	328	29	17.64	0.00488	187	418	284	445	465	502	392	387	658	481	354	306	191	324	538	420	260	354	369	374	440	437	468	316	143	229	325	496	434	257	242	354	401	467	468	611	331	452
AT5G54960	pyruvate decarboxylase-2	Gohir.A13G015600.1,Gohir.D05G159000.1,Gohir.A05G156200.1	Bracteal	PreDown.PostDown	biological process	GO:0050896	response to stimulus	328	29	17.64	0.00488	116	122	317	114	91	103	99	111	866	163	124	71	88	49	584	346	82	92	97	64	139	73	111	122	105	126	96	141	132	259	542	152	115	122	104	75	91	105
AT1G21450	SCARECROW-like 1	Gohir.A05G241200.2,Gohir.A05G241200.1,Gohir.D03G061700.1,Gohir.D02G074300.4,Gohir.D02G074300.3,Gohir.D02G074300.1,Gohir.D05G242500.2,Gohir.D05G242500.3,Gohir.D05G242500.1,Gohir.D05G242500.4,Gohir.A02G068300.3,Gohir.D02G074300.2,Gohir.A02G068300.1,Gohir.A02G068300.2	Bracteal	PreDown.PostDown	biological process	GO:0051252	regulation of RNA metabolic process	171	17	9.2	0.00984	187	139	279	249	266	302	140	133	359	261	292	290	88	108	332	274	279	265	149	110	201	220	539	473	208	162	135	156	124	281	286	270	260	198	286	245	294	261
AT1G25340	myb domain protein 116	Gohir.A12G266700.1,Gohir.D12G267100.1,Gohir.A09G048400.1,Gohir.D09G049500.1,Gohir.A12G141900.1	Bracteal	PreDown.PostDown	biological process	GO:0051252	regulation of RNA metabolic process	171	17	9.2	0.00984	1476	1147	258	195	316	278	259	945	478	1000	276	386	182	891	666	572	395	545	174	13	240	125	382	172	1007	1945	1452	710	1277	130	339	304	81	234	272	258	355	336
AT1G26370	RNA helicase family protein	Gohir.A12G160600.3,Gohir.A12G160600.2,Gohir.A12G160600.1,Gohir.D12G163900.2,Gohir.D12G163900.3,Gohir.D12G163900.1	Bracteal	PreDown.PostDown	biological process	GO:0051252	regulation of RNA metabolic process	171	17	9.2	0.00984	43	54	51	66	41	68	44	58	100	66	45	32	14	35	89	71	40	56	47	41	64	44	72	65	34	50	49	31	82	54	71	28	83	52	63	52	40	31
AT1G63490	transcription factor jumonji (jmjC) domain-containing protein	Gohir.D08G200900.3,Gohir.D08G200900.2,Gohir.D08G200900.1,Gohir.A08G182300.1,Gohir.A08G182300.2,Gohir.A08G182400.1	Bracteal	PreDown.PostDown	biological process	GO:0051252	regulation of RNA metabolic process	171	17	9.2	0.00984	50	66	74	111	58	68	56	69	163	112	50	50	11	30	128	94	28	54	36	78	78	72	83	76	26	72	41	36	122	98	91	33	141	136	55	81	37	54
AT2G28200	C2H2-type zinc finger family protein	Gohir.D07G108900.1,Gohir.A05G086800.1,Gohir.A09G088600.1,Gohir.D09G088300.1,Gohir.D05G088100.1,Gohir.A07G104900.1	Bracteal	PreDown.PostDown	biological process	GO:0051252	regulation of RNA metabolic process	171	17	9.2	0.00984	1685	145	753	261	430	143	130	45	245	53	203	62	44	71	188	324	99	57	71	66	99	38	211	187	1660	1708	79	182	176	550	1140	568	213	328	245	354	612	322
AT2G41180	VQ motif-containing protein	Gohir.A10G187100.1,Gohir.A11G307100.1,Gohir.D11G322600.1	Bracteal	PreDown.PostDown	biological process	GO:0051252	regulation of RNA metabolic process	171	17	9.2	0.00984	33	58	153	100	208	251	176	174	203	694	59	113	111	171	257	237	152	161	191	451	179	321	266	586	22	44	117	53	6	288	36	136	89	134	77	277	210	138
AT3G02550	LOB domain-containing protein 41	Gohir.D12G052800.1,Gohir.A12G054200.1	Bracteal	PreDown.PostDown	biological process	GO:0051252	regulation of RNA metabolic process	171	17	9.2	0.00984	76	65	181	142	173	256	41	53	429	113	75	52	20	13	306	236	26	84	41	19	62	16	47	27	35	115	43	76	74	111	281	152	81	216	129	233	169	117
AT4G02670	indeterminate(ID)-domain 12	Gohir.A12G002800.1,Gohir.D12G002500.1,Gohir.D08G072500.1,Gohir.A11G125500.1,Gohir.D11G130800.2,Gohir.D11G130800.1,Gohir.A08G064000.1	Bracteal	PreDown.PostDown	biological process	GO:0051252	regulation of RNA metabolic process	171	17	9.2	0.00984	77	88	118	92	70	93	170	204	705	298	329	84	48	68	385	218	80	158	62	50	194	50	222	70	22	131	42	50	168	162	111	81	102	115	59	125	66	19
AT4G31680	Transcriptional factor B3 family protein	Gohir.D07G038300.1	Bracteal	PreDown.PostDown	biological process	GO:0051252	regulation of RNA metabolic process	171	17	9.2	0.00984	75	104	56	90	49	75	137	67	141	77	76	39	99	41	105	59	44	73	93	81	71	104	67	40	53	96	113	115	83	60	64	44	77	82	110	44	58	45
AT4G35270	Plant regulator RWP-RK family protein	Gohir.A12G033400.1,Gohir.A03G209800.1,Gohir.A01G175100.1,Gohir.A01G175100.2,Gohir.D12G039400.1,Gohir.D01G166200.1	Bracteal	PreDown.PostDown	biological process	GO:0051252	regulation of RNA metabolic process	171	17	9.2	0.00984	20	44	88	89	106	92	92	86	245	176	99	146	29	56	225	140	42	148	56	79	111	93	212	241	6	33	33	31	67	119	84	61	106	101	62	116	121	80
AT5G03510	C2H2-type zinc finger family protein	Gohir.D01G201100.1,Gohir.D09G140600.1,Gohir.A01G214200.1,Gohir.A04G070400.1,Gohir.A09G144800.1,Gohir.D04G108900.1	Bracteal	PreDown.PostDown	biological process	GO:0051252	regulation of RNA metabolic process	171	17	9.2	0.00984	140	28	70	32	45	25	95	53	297	27	132	32	46	19	227	113	79	30	120	24	69	18	116	11	181	96	35	39	13	74	62	75	37	25	34	38	52	46
AT5G12400	PHD-finger and DNA binding domain-containing protein	Gohir.A07G122400.1,Gohir.A07G122500.1,Gohir.D07G126400.1,Gohir.D07G126500.1,Gohir.A07G122300.1	Bracteal	PreDown.PostDown	biological process	GO:0051252	regulation of RNA metabolic process	171	17	9.2	0.00984	42	46	61	65	40	46	43	48	109	69	50	30	14	26	83	72	25	36	39	52	58	40	62	48	23	59	29	33	73	64	64	53	77	85	35	44	33	44
AT5G14370	CCT motif family protein	Gohir.A09G031400.1,Gohir.D09G031500.1	Bracteal	PreDown.PostDown	biological process	GO:0051252	regulation of RNA metabolic process	171	17	9.2	0.00984	23	51	93	105	110	119	28	65	109	182	100	180	22	31	118	103	46	103	95	227	100	168	219	262	14	31	54	44	54	116	52	112	128	72	115	139	84	106
AT5G16680	RING/FYVE/PHD zinc finger superfamily protein	Gohir.1Z037900.3,Gohir.1Z037900.2,Gohir.1Z037900.1,Gohir.A11G302900.2,Gohir.D12G211200.1,Gohir.D11G318200.1,Gohir.D12G211200.2,Gohir.A11G302900.1	Bracteal	PreDown.PostDown	biological process	GO:0051252	regulation of RNA metabolic process	171	17	9.2	0.00984	89	106	173	164	136	156	125	137	326	217	135	124	49	88	288	264	88	132	104	114	188	141	207	178	44	132	71	85	165	224	182	115	190	182	118	180	125	103
AT5G18230	transcription regulator NOT2/NOT3/NOT5 family protein	Gohir.A13G105600.6,Gohir.A13G105600.1,Gohir.D13G109400.1,Gohir.D13G109400.2,Gohir.D11G267900.1,Gohir.A13G105600.5,Gohir.A13G105600.4,Gohir.A13G105600.3,Gohir.A13G105600.2,Gohir.A11G257900.1	Bracteal	PreDown.PostDown	biological process	GO:0051252	regulation of RNA metabolic process	171	17	9.2	0.00984	173	200	192	207	152	187	190	217	363	248	218	196	143	159	300	266	160	192	187	197	264	182	264	233	154	190	172	172	257	249	185	144	239	235	148	210	144	103
AT5G22760	PHD finger family protein	Gohir.A09G092100.1,Gohir.D09G092000.1	Bracteal	PreDown.PostDown	biological process	GO:0051252	regulation of RNA metabolic process	171	17	9.2	0.00984	42	38	70	58	30	38	36	40	86	50	41	30	16	21	66	78	13	41	37	49	40	33	51	45	24	59	34	30	50	94	91	27	65	67	41	38	37	17
AT5G44080	Basic-leucine zipper (bZIP) transcription factor family protein	Gohir.D02G069300.2,Gohir.A02G063700.1,Gohir.A02G063700.2,Gohir.A03G210400.1,Gohir.D02G232000.1,Gohir.D02G069300.1,Gohir.A01G175600.1	Bracteal	PreDown.PostDown	biological process	GO:0051252	regulation of RNA metabolic process	171	17	9.2	0.00984	348	273	628	411	472	514	442	275	905	514	724	427	158	168	787	813	440	471	336	186	478	303	788	578	216	477	170	326	325	574	816	494	380	367	487	576	417	424
AT1G21450	SCARECROW-like 1	Gohir.A05G241200.2,Gohir.A05G241200.1,Gohir.D03G061700.1,Gohir.D02G074300.4,Gohir.D02G074300.3,Gohir.D02G074300.1,Gohir.D05G242500.2,Gohir.D05G242500.3,Gohir.D05G242500.1,Gohir.D05G242500.4,Gohir.A02G068300.3,Gohir.D02G074300.2,Gohir.A02G068300.1,Gohir.A02G068300.2	Bracteal	PreDown.PostDown	biological process	GO:1903506	regulation of nucleic acid-templated tra...	170	17	9.14	0.0093	187	139	279	249	266	302	140	133	359	261	292	290	88	108	332	274	279	265	149	110	201	220	539	473	208	162	135	156	124	281	286	270	260	198	286	245	294	261
AT1G25340	myb domain protein 116	Gohir.A12G266700.1,Gohir.D12G267100.1,Gohir.A09G048400.1,Gohir.D09G049500.1,Gohir.A12G141900.1	Bracteal	PreDown.PostDown	biological process	GO:1903506	regulation of nucleic acid-templated tra...	170	17	9.14	0.0093	1476	1147	258	195	316	278	259	945	478	1000	276	386	182	891	666	572	395	545	174	13	240	125	382	172	1007	1945	1452	710	1277	130	339	304	81	234	272	258	355	336
AT1G26370	RNA helicase family protein	Gohir.A12G160600.3,Gohir.A12G160600.2,Gohir.A12G160600.1,Gohir.D12G163900.2,Gohir.D12G163900.3,Gohir.D12G163900.1	Bracteal	PreDown.PostDown	biological process	GO:1903506	regulation of nucleic acid-templated tra...	170	17	9.14	0.0093	43	54	51	66	41	68	44	58	100	66	45	32	14	35	89	71	40	56	47	41	64	44	72	65	34	50	49	31	82	54	71	28	83	52	63	52	40	31
AT1G63490	transcription factor jumonji (jmjC) domain-containing protein	Gohir.D08G200900.3,Gohir.D08G200900.2,Gohir.D08G200900.1,Gohir.A08G182300.1,Gohir.A08G182300.2,Gohir.A08G182400.1	Bracteal	PreDown.PostDown	biological process	GO:1903506	regulation of nucleic acid-templated tra...	170	17	9.14	0.0093	50	66	74	111	58	68	56	69	163	112	50	50	11	30	128	94	28	54	36	78	78	72	83	76	26	72	41	36	122	98	91	33	141	136	55	81	37	54
AT2G28200	C2H2-type zinc finger family protein	Gohir.D07G108900.1,Gohir.A05G086800.1,Gohir.A09G088600.1,Gohir.D09G088300.1,Gohir.D05G088100.1,Gohir.A07G104900.1	Bracteal	PreDown.PostDown	biological process	GO:1903506	regulation of nucleic acid-templated tra...	170	17	9.14	0.0093	1685	145	753	261	430	143	130	45	245	53	203	62	44	71	188	324	99	57	71	66	99	38	211	187	1660	1708	79	182	176	550	1140	568	213	328	245	354	612	322
AT2G41180	VQ motif-containing protein	Gohir.A10G187100.1,Gohir.A11G307100.1,Gohir.D11G322600.1	Bracteal	PreDown.PostDown	biological process	GO:1903506	regulation of nucleic acid-templated tra...	170	17	9.14	0.0093	33	58	153	100	208	251	176	174	203	694	59	113	111	171	257	237	152	161	191	451	179	321	266	586	22	44	117	53	6	288	36	136	89	134	77	277	210	138
AT3G02550	LOB domain-containing protein 41	Gohir.D12G052800.1,Gohir.A12G054200.1	Bracteal	PreDown.PostDown	biological process	GO:1903506	regulation of nucleic acid-templated tra...	170	17	9.14	0.0093	76	65	181	142	173	256	41	53	429	113	75	52	20	13	306	236	26	84	41	19	62	16	47	27	35	115	43	76	74	111	281	152	81	216	129	233	169	117
AT4G02670	indeterminate(ID)-domain 12	Gohir.A12G002800.1,Gohir.D12G002500.1,Gohir.D08G072500.1,Gohir.A11G125500.1,Gohir.D11G130800.2,Gohir.D11G130800.1,Gohir.A08G064000.1	Bracteal	PreDown.PostDown	biological process	GO:1903506	regulation of nucleic acid-templated tra...	170	17	9.14	0.0093	77	88	118	92	70	93	170	204	705	298	329	84	48	68	385	218	80	158	62	50	194	50	222	70	22	131	42	50	168	162	111	81	102	115	59	125	66	19
AT4G31680	Transcriptional factor B3 family protein	Gohir.D07G038300.1	Bracteal	PreDown.PostDown	biological process	GO:1903506	regulation of nucleic acid-templated tra...	170	17	9.14	0.0093	75	104	56	90	49	75	137	67	141	77	76	39	99	41	105	59	44	73	93	81	71	104	67	40	53	96	113	115	83	60	64	44	77	82	110	44	58	45
AT4G35270	Plant regulator RWP-RK family protein	Gohir.A12G033400.1,Gohir.A03G209800.1,Gohir.A01G175100.1,Gohir.A01G175100.2,Gohir.D12G039400.1,Gohir.D01G166200.1	Bracteal	PreDown.PostDown	biological process	GO:1903506	regulation of nucleic acid-templated tra...	170	17	9.14	0.0093	20	44	88	89	106	92	92	86	245	176	99	146	29	56	225	140	42	148	56	79	111	93	212	241	6	33	33	31	67	119	84	61	106	101	62	116	121	80
AT5G03510	C2H2-type zinc finger family protein	Gohir.D01G201100.1,Gohir.D09G140600.1,Gohir.A01G214200.1,Gohir.A04G070400.1,Gohir.A09G144800.1,Gohir.D04G108900.1	Bracteal	PreDown.PostDown	biological process	GO:1903506	regulation of nucleic acid-templated tra...	170	17	9.14	0.0093	140	28	70	32	45	25	95	53	297	27	132	32	46	19	227	113	79	30	120	24	69	18	116	11	181	96	35	39	13	74	62	75	37	25	34	38	52	46
AT5G12400	PHD-finger and DNA binding domain-containing protein	Gohir.A07G122400.1,Gohir.A07G122500.1,Gohir.D07G126400.1,Gohir.D07G126500.1,Gohir.A07G122300.1	Bracteal	PreDown.PostDown	biological process	GO:1903506	regulation of nucleic acid-templated tra...	170	17	9.14	0.0093	42	46	61	65	40	46	43	48	109	69	50	30	14	26	83	72	25	36	39	52	58	40	62	48	23	59	29	33	73	64	64	53	77	85	35	44	33	44
AT5G14370	CCT motif family protein	Gohir.A09G031400.1,Gohir.D09G031500.1	Bracteal	PreDown.PostDown	biological process	GO:1903506	regulation of nucleic acid-templated tra...	170	17	9.14	0.0093	23	51	93	105	110	119	28	65	109	182	100	180	22	31	118	103	46	103	95	227	100	168	219	262	14	31	54	44	54	116	52	112	128	72	115	139	84	106
AT5G16680	RING/FYVE/PHD zinc finger superfamily protein	Gohir.1Z037900.3,Gohir.1Z037900.2,Gohir.1Z037900.1,Gohir.A11G302900.2,Gohir.D12G211200.1,Gohir.D11G318200.1,Gohir.D12G211200.2,Gohir.A11G302900.1	Bracteal	PreDown.PostDown	biological process	GO:1903506	regulation of nucleic acid-templated tra...	170	17	9.14	0.0093	89	106	173	164	136	156	125	137	326	217	135	124	49	88	288	264	88	132	104	114	188	141	207	178	44	132	71	85	165	224	182	115	190	182	118	180	125	103
AT5G18230	transcription regulator NOT2/NOT3/NOT5 family protein	Gohir.A13G105600.6,Gohir.A13G105600.1,Gohir.D13G109400.1,Gohir.D13G109400.2,Gohir.D11G267900.1,Gohir.A13G105600.5,Gohir.A13G105600.4,Gohir.A13G105600.3,Gohir.A13G105600.2,Gohir.A11G257900.1	Bracteal	PreDown.PostDown	biological process	GO:1903506	regulation of nucleic acid-templated tra...	170	17	9.14	0.0093	173	200	192	207	152	187	190	217	363	248	218	196	143	159	300	266	160	192	187	197	264	182	264	233	154	190	172	172	257	249	185	144	239	235	148	210	144	103
AT5G22760	PHD finger family protein	Gohir.A09G092100.1,Gohir.D09G092000.1	Bracteal	PreDown.PostDown	biological process	GO:1903506	regulation of nucleic acid-templated tra...	170	17	9.14	0.0093	42	38	70	58	30	38	36	40	86	50	41	30	16	21	66	78	13	41	37	49	40	33	51	45	24	59	34	30	50	94	91	27	65	67	41	38	37	17
AT5G44080	Basic-leucine zipper (bZIP) transcription factor family protein	Gohir.D02G069300.2,Gohir.A02G063700.1,Gohir.A02G063700.2,Gohir.A03G210400.1,Gohir.D02G232000.1,Gohir.D02G069300.1,Gohir.A01G175600.1	Bracteal	PreDown.PostDown	biological process	GO:1903506	regulation of nucleic acid-templated tra...	170	17	9.14	0.0093	348	273	628	411	472	514	442	275	905	514	724	427	158	168	787	813	440	471	336	186	478	303	788	578	216	477	170	326	325	574	816	494	380	367	487	576	417	424
AT1G21450	SCARECROW-like 1	Gohir.A05G241200.2,Gohir.A05G241200.1,Gohir.D03G061700.1,Gohir.D02G074300.4,Gohir.D02G074300.3,Gohir.D02G074300.1,Gohir.D05G242500.2,Gohir.D05G242500.3,Gohir.D05G242500.1,Gohir.D05G242500.4,Gohir.A02G068300.3,Gohir.D02G074300.2,Gohir.A02G068300.1,Gohir.A02G068300.2	Bracteal	PreDown.PostDown	biological process	GO:2001141	regulation of RNA biosynthetic process	170	17	9.14	0.0093	187	139	279	249	266	302	140	133	359	261	292	290	88	108	332	274	279	265	149	110	201	220	539	473	208	162	135	156	124	281	286	270	260	198	286	245	294	261
AT1G25340	myb domain protein 116	Gohir.A12G266700.1,Gohir.D12G267100.1,Gohir.A09G048400.1,Gohir.D09G049500.1,Gohir.A12G141900.1	Bracteal	PreDown.PostDown	biological process	GO:2001141	regulation of RNA biosynthetic process	170	17	9.14	0.0093	1476	1147	258	195	316	278	259	945	478	1000	276	386	182	891	666	572	395	545	174	13	240	125	382	172	1007	1945	1452	710	1277	130	339	304	81	234	272	258	355	336
AT1G26370	RNA helicase family protein	Gohir.A12G160600.3,Gohir.A12G160600.2,Gohir.A12G160600.1,Gohir.D12G163900.2,Gohir.D12G163900.3,Gohir.D12G163900.1	Bracteal	PreDown.PostDown	biological process	GO:2001141	regulation of RNA biosynthetic process	170	17	9.14	0.0093	43	54	51	66	41	68	44	58	100	66	45	32	14	35	89	71	40	56	47	41	64	44	72	65	34	50	49	31	82	54	71	28	83	52	63	52	40	31
AT1G63490	transcription factor jumonji (jmjC) domain-containing protein	Gohir.D08G200900.3,Gohir.D08G200900.2,Gohir.D08G200900.1,Gohir.A08G182300.1,Gohir.A08G182300.2,Gohir.A08G182400.1	Bracteal	PreDown.PostDown	biological process	GO:2001141	regulation of RNA biosynthetic process	170	17	9.14	0.0093	50	66	74	111	58	68	56	69	163	112	50	50	11	30	128	94	28	54	36	78	78	72	83	76	26	72	41	36	122	98	91	33	141	136	55	81	37	54
AT2G28200	C2H2-type zinc finger family protein	Gohir.D07G108900.1,Gohir.A05G086800.1,Gohir.A09G088600.1,Gohir.D09G088300.1,Gohir.D05G088100.1,Gohir.A07G104900.1	Bracteal	PreDown.PostDown	biological process	GO:2001141	regulation of RNA biosynthetic process	170	17	9.14	0.0093	1685	145	753	261	430	143	130	45	245	53	203	62	44	71	188	324	99	57	71	66	99	38	211	187	1660	1708	79	182	176	550	1140	568	213	328	245	354	612	322
AT2G41180	VQ motif-containing protein	Gohir.A10G187100.1,Gohir.A11G307100.1,Gohir.D11G322600.1	Bracteal	PreDown.PostDown	biological process	GO:2001141	regulation of RNA biosynthetic process	170	17	9.14	0.0093	33	58	153	100	208	251	176	174	203	694	59	113	111	171	257	237	152	161	191	451	179	321	266	586	22	44	117	53	6	288	36	136	89	134	77	277	210	138
AT3G02550	LOB domain-containing protein 41	Gohir.D12G052800.1,Gohir.A12G054200.1	Bracteal	PreDown.PostDown	biological process	GO:2001141	regulation of RNA biosynthetic process	170	17	9.14	0.0093	76	65	181	142	173	256	41	53	429	113	75	52	20	13	306	236	26	84	41	19	62	16	47	27	35	115	43	76	74	111	281	152	81	216	129	233	169	117
AT4G02670	indeterminate(ID)-domain 12	Gohir.A12G002800.1,Gohir.D12G002500.1,Gohir.D08G072500.1,Gohir.A11G125500.1,Gohir.D11G130800.2,Gohir.D11G130800.1,Gohir.A08G064000.1	Bracteal	PreDown.PostDown	biological process	GO:2001141	regulation of RNA biosynthetic process	170	17	9.14	0.0093	77	88	118	92	70	93	170	204	705	298	329	84	48	68	385	218	80	158	62	50	194	50	222	70	22	131	42	50	168	162	111	81	102	115	59	125	66	19
AT4G31680	Transcriptional factor B3 family protein	Gohir.D07G038300.1	Bracteal	PreDown.PostDown	biological process	GO:2001141	regulation of RNA biosynthetic process	170	17	9.14	0.0093	75	104	56	90	49	75	137	67	141	77	76	39	99	41	105	59	44	73	93	81	71	104	67	40	53	96	113	115	83	60	64	44	77	82	110	44	58	45
AT4G35270	Plant regulator RWP-RK family protein	Gohir.A12G033400.1,Gohir.A03G209800.1,Gohir.A01G175100.1,Gohir.A01G175100.2,Gohir.D12G039400.1,Gohir.D01G166200.1	Bracteal	PreDown.PostDown	biological process	GO:2001141	regulation of RNA biosynthetic process	170	17	9.14	0.0093	20	44	88	89	106	92	92	86	245	176	99	146	29	56	225	140	42	148	56	79	111	93	212	241	6	33	33	31	67	119	84	61	106	101	62	116	121	80
AT5G03510	C2H2-type zinc finger family protein	Gohir.D01G201100.1,Gohir.D09G140600.1,Gohir.A01G214200.1,Gohir.A04G070400.1,Gohir.A09G144800.1,Gohir.D04G108900.1	Bracteal	PreDown.PostDown	biological process	GO:2001141	regulation of RNA biosynthetic process	170	17	9.14	0.0093	140	28	70	32	45	25	95	53	297	27	132	32	46	19	227	113	79	30	120	24	69	18	116	11	181	96	35	39	13	74	62	75	37	25	34	38	52	46
AT5G12400	PHD-finger and DNA binding domain-containing protein	Gohir.A07G122400.1,Gohir.A07G122500.1,Gohir.D07G126400.1,Gohir.D07G126500.1,Gohir.A07G122300.1	Bracteal	PreDown.PostDown	biological process	GO:2001141	regulation of RNA biosynthetic process	170	17	9.14	0.0093	42	46	61	65	40	46	43	48	109	69	50	30	14	26	83	72	25	36	39	52	58	40	62	48	23	59	29	33	73	64	64	53	77	85	35	44	33	44
AT5G14370	CCT motif family protein	Gohir.A09G031400.1,Gohir.D09G031500.1	Bracteal	PreDown.PostDown	biological process	GO:2001141	regulation of RNA biosynthetic process	170	17	9.14	0.0093	23	51	93	105	110	119	28	65	109	182	100	180	22	31	118	103	46	103	95	227	100	168	219	262	14	31	54	44	54	116	52	112	128	72	115	139	84	106
AT5G16680	RING/FYVE/PHD zinc finger superfamily protein	Gohir.1Z037900.3,Gohir.1Z037900.2,Gohir.1Z037900.1,Gohir.A11G302900.2,Gohir.D12G211200.1,Gohir.D11G318200.1,Gohir.D12G211200.2,Gohir.A11G302900.1	Bracteal	PreDown.PostDown	biological process	GO:2001141	regulation of RNA biosynthetic process	170	17	9.14	0.0093	89	106	173	164	136	156	125	137	326	217	135	124	49	88	288	264	88	132	104	114	188	141	207	178	44	132	71	85	165	224	182	115	190	182	118	180	125	103
AT5G18230	transcription regulator NOT2/NOT3/NOT5 family protein	Gohir.A13G105600.6,Gohir.A13G105600.1,Gohir.D13G109400.1,Gohir.D13G109400.2,Gohir.D11G267900.1,Gohir.A13G105600.5,Gohir.A13G105600.4,Gohir.A13G105600.3,Gohir.A13G105600.2,Gohir.A11G257900.1	Bracteal	PreDown.PostDown	biological process	GO:2001141	regulation of RNA biosynthetic process	170	17	9.14	0.0093	173	200	192	207	152	187	190	217	363	248	218	196	143	159	300	266	160	192	187	197	264	182	264	233	154	190	172	172	257	249	185	144	239	235	148	210	144	103
AT5G22760	PHD finger family protein	Gohir.A09G092100.1,Gohir.D09G092000.1	Bracteal	PreDown.PostDown	biological process	GO:2001141	regulation of RNA biosynthetic process	170	17	9.14	0.0093	42	38	70	58	30	38	36	40	86	50	41	30	16	21	66	78	13	41	37	49	40	33	51	45	24	59	34	30	50	94	91	27	65	67	41	38	37	17
AT5G44080	Basic-leucine zipper (bZIP) transcription factor family protein	Gohir.D02G069300.2,Gohir.A02G063700.1,Gohir.A02G063700.2,Gohir.A03G210400.1,Gohir.D02G232000.1,Gohir.D02G069300.1,Gohir.A01G175600.1	Bracteal	PreDown.PostDown	biological process	GO:2001141	regulation of RNA biosynthetic process	170	17	9.14	0.0093	348	273	628	411	472	514	442	275	905	514	724	427	158	168	787	813	440	471	336	186	478	303	788	578	216	477	170	326	325	574	816	494	380	367	487	576	417	424
AT3G22910	ATPase E1-E2 type family protein / haloacid dehalogenase-like hydrolase family protein	Gohir.D07G197200.1,Gohir.A07G190900.1,Gohir.D09G223200.1,Gohir.A09G220100.1,Gohir.D09G222300.1	Bracteal	PreDown.PostDown	cellular component	GO:0005887	integral component of plasma membrane	3	2	0.17	0.009	9	28	7	46	18	31	29	28	79	52	31	281	20	32	115	31	26	125	29	48	9	23	12	20	10	7	49	24	12	11	4	6	36	70	30	26	13	18
AT3G63380	ATPase E1-E2 type family protein / haloacid dehalogenase-like hydrolase family protein	Gohir.D11G259600.1,Gohir.A11G248700.1,Gohir.A08G045300.1,Gohir.D08G055700.1,Gohir.A09G220900.1,Gohir.A09G221000.1,Gohir.D08G072200.1,Gohir.A11G248800.1,Gohir.D11G259500.1,Gohir.A08G063700.1	Bracteal	PreDown.PostDown	cellular component	GO:0005887	integral component of plasma membrane	3	2	0.17	0.009	71	82	428	267	207	242	94	68	623	416	141	361	90	67	693	469	120	268	125	157	140	120	182	277	67	72	95	78	72	784	290	210	369	195	237	254	260	107
AT1G28290	arabinogalactan protein 31	Gohir.D06G132500.1,Gohir.A06G128400.1	Bracteal	PreUp.PostDown	biological process	GO:0001101	response to acid chemical	29	3	0.38	0.0061	18	144	76	244	325	617	1104	536	675	456	497	222	1050	487	414	302	364	119	1181	839	832	1249	751	638	13	21	129	84	217	14	23	192	163	256	314	350	323	302
AT1G52330	Late embryogenesis abundant (LEA) hydroxyproline-rich glycoprotein family	Gohir.A06G188500.1,Gohir.A05G130400.1,Gohir.D05G129800.1,Gohir.D06G197000.1	Bracteal	PreUp.PostDown	biological process	GO:0001101	response to acid chemical	29	3	0.38	0.0061	39	199	55	171	45	185	130	206	45	137	40	38	222	210	88	111	26	49	138	166	65	156	35	66	21	54	107	212	279	64	41	60	161	216	136	72	60	4
AT3G22060	Receptor-like protein kinase-related family protein	Gohir.D10G061200.1,Gohir.A10G060600.1,Gohir.D10G061400.1,Gohir.D10G061600.1,Gohir.D10G061700.1,Gohir.A10G060100.1	Bracteal	PreUp.PostDown	biological process	GO:0001101	response to acid chemical	29	3	0.38	0.0061	181	1043	65	156	35	238	969	167	604	63	103	57	719	472	465	49	91	35	474	989	345	431	433	116	279	82	1338	1621	171	109	60	24	120	175	173	30	35	41
AT1G67750	Pectate lyase family protein	Gohir.D12G190100.1,Gohir.D02G155700.1,Gohir.A01G157000.1,Gohir.A12G146400.1,Gohir.D12G151000.2,Gohir.D12G151000.1,Gohir.D01G153300.1,Gohir.A12G187100.1	Bracteal	PreUp.PostDown	biological process	GO:0009056	catabolic process	109	6	1.43	0.0028	51	599	121	168	78	172	618	1624	151	545	99	371	186	964	72	650	44	175	232	561	345	974	179	560	18	83	348	502	945	147	135	81	80	314	110	115	35	81
AT2G04570	GDSL-like Lipase/Acylhydrolase superfamily protein	Gohir.D07G194700.1,Gohir.A11G152100.1,Gohir.A07G188000.2,Gohir.A07G187900.1	Bracteal	PreUp.PostDown	biological process	GO:0009056	catabolic process	109	6	1.43	0.0028	40	1125	139	407	85	494	487	361	232	244	167	58	564	412	83	86	122	127	847	461	500	218	163	63	34	45	1173	1699	504	166	117	136	205	667	349	96	111	47
AT2G26870	non-specific phospholipase C2	Gohir.A07G119600.1,Gohir.D07G123800.1	Bracteal	PreUp.PostDown	biological process	GO:0009056	catabolic process	109	6	1.43	0.0028	32	124	25	65	69	53	129	140	46	101	15	20	68	53	40	137	0	37	18	23	10	11	7	22	7	57	69	135	168	12	15	48	73	86	35	94	61	51
AT3G16370	GDSL-like Lipase/Acylhydrolase superfamily protein	Gohir.D05G134600.1,Gohir.A10G064500.1,Gohir.D10G066000.1,Gohir.A10G064400.1	Bracteal	PreUp.PostDown	biological process	GO:0009056	catabolic process	109	6	1.43	0.0028	180	2645	75	1218	210	1717	231	409	100	479	13	192	442	1225	63	154	9	206	1247	1470	339	479	18	6	198	161	2039	4514	1381	32	97	98	992	1630	1032	235	155	239
AT3G63200	PATATIN-like protein 9	Gohir.D11G128200.1,Gohir.A12G004900.1,Gohir.A11G122900.1,Gohir.D08G204100.1,Gohir.A08G186000.1,Gohir.D12G004500.1	Bracteal	PreUp.PostDown	biological process	GO:0009056	catabolic process	109	6	1.43	0.0028	19	161	14	63	39	61	542	270	156	78	133	12	128	160	99	125	26	14	181	216	68	35	49	14	14	23	279	128	73	16	17	9	46	105	41	46	35	30
AT5G63180	Pectin lyase-like superfamily protein	Gohir.A09G031200.1,Gohir.A07G224900.1,Gohir.D07G059000.1,Gohir.D09G031400.1,Gohir.A07G054700.1,Gohir.D07G232100.1,Gohir.A03G131700.1	Bracteal	PreUp.PostDown	biological process	GO:0009056	catabolic process	109	6	1.43	0.0028	58	414	81	137	144	117	355	1373	101	451	53	36	199	714	52	678	5	29	130	291	46	172	44	45	37	79	336	579	326	138	39	66	73	253	85	164	45	224
AT1G67750	Pectate lyase family protein	Gohir.D12G190100.1,Gohir.D02G155700.1,Gohir.A01G157000.1,Gohir.A12G146400.1,Gohir.D12G151000.2,Gohir.D12G151000.1,Gohir.D01G153300.1,Gohir.A12G187100.1	Bracteal	PreUp.PostDown	biological process	GO:0010393	galacturonan metabolic process	11	2	0.14	0.0086	51	599	121	168	78	172	618	1624	151	545	99	371	186	964	72	650	44	175	232	561	345	974	179	560	18	83	348	502	945	147	135	81	80	314	110	115	35	81
AT5G63180	Pectin lyase-like superfamily protein	Gohir.A09G031200.1,Gohir.A07G224900.1,Gohir.D07G059000.1,Gohir.D09G031400.1,Gohir.A07G054700.1,Gohir.D07G232100.1,Gohir.A03G131700.1	Bracteal	PreUp.PostDown	biological process	GO:0010393	galacturonan metabolic process	11	2	0.14	0.0086	58	414	81	137	144	117	355	1373	101	451	53	36	199	714	52	678	5	29	130	291	46	172	44	45	37	79	336	579	326	138	39	66	73	253	85	164	45	224
AT1G17140	interactor of constitutive active rops 1	Gohir.A01G041900.1,Gohir.D05G335900.4	Bracteal	PreUp.PostDown	biological process	GO:0010817	regulation of hormone levels	11	2	0.14	0.0086	41	756	39	255	69	200	135	207	39	143	19	100	88	175	27	65	11	118	220	302	85	125	25	39	35	46	688	1072	507	48	18	50	217	299	249	96	57	55
AT4G33800	hypothetical protein	Gohir.1Z040200.1,Gohir.A12G019300.1,Gohir.D12G019500.4,Gohir.A13G047300.1,Gohir.D06G021700.2,Gohir.A05G210800.1,Gohir.D12G019500.3,Gohir.D12G019500.1,Gohir.D12G019500.2,Gohir.D02G088500.1,Gohir.A02G080700.1,Gohir.A06G024600.2,Gohir.D05G214100.1,Gohir.1Z041400.1,Gohir.D06G021700.1,Gohir.A03G181300.1,Gohir.A06G024600.1	Bracteal	PreUp.PostDown	biological process	GO:0010817	regulation of hormone levels	11	2	0.14	0.0086	125	1079	697	496	2013	420	245	667	53	317	25	85	288	983	524	932	12	114	640	513	50	214	0	12	169	79	1780	1183	275	316	114	1661	355	664	471	1693	2642	1701
AT2G04570	GDSL-like Lipase/Acylhydrolase superfamily protein	Gohir.D07G194700.1,Gohir.A11G152100.1,Gohir.A07G188000.2,Gohir.A07G187900.1	Bracteal	PreUp.PostDown	biological process	GO:0016042	lipid catabolic process	49	4	0.64	0.0036	40	1125	139	407	85	494	487	361	232	244	167	58	564	412	83	86	122	127	847	461	500	218	163	63	34	45	1173	1699	504	166	117	136	205	667	349	96	111	47
AT2G26870	non-specific phospholipase C2	Gohir.A07G119600.1,Gohir.D07G123800.1	Bracteal	PreUp.PostDown	biological process	GO:0016042	lipid catabolic process	49	4	0.64	0.0036	32	124	25	65	69	53	129	140	46	101	15	20	68	53	40	137	0	37	18	23	10	11	7	22	7	57	69	135	168	12	15	48	73	86	35	94	61	51
AT3G16370	GDSL-like Lipase/Acylhydrolase superfamily protein	Gohir.D05G134600.1,Gohir.A10G064500.1,Gohir.D10G066000.1,Gohir.A10G064400.1	Bracteal	PreUp.PostDown	biological process	GO:0016042	lipid catabolic process	49	4	0.64	0.0036	180	2645	75	1218	210	1717	231	409	100	479	13	192	442	1225	63	154	9	206	1247	1470	339	479	18	6	198	161	2039	4514	1381	32	97	98	992	1630	1032	235	155	239
AT3G63200	PATATIN-like protein 9	Gohir.D11G128200.1,Gohir.A12G004900.1,Gohir.A11G122900.1,Gohir.D08G204100.1,Gohir.A08G186000.1,Gohir.D12G004500.1	Bracteal	PreUp.PostDown	biological process	GO:0016042	lipid catabolic process	49	4	0.64	0.0036	19	161	14	63	39	61	542	270	156	78	133	12	128	160	99	125	26	14	181	216	68	35	49	14	14	23	279	128	73	16	17	9	46	105	41	46	35	30
AT2G04570	GDSL-like Lipase/Acylhydrolase superfamily protein	Gohir.D07G194700.1,Gohir.A11G152100.1,Gohir.A07G188000.2,Gohir.A07G187900.1	Bracteal	PreUp.PostDown	biological process	GO:0044712	single-organism catabolic process	61	4	0.8	0.008	40	1125	139	407	85	494	487	361	232	244	167	58	564	412	83	86	122	127	847	461	500	218	163	63	34	45	1173	1699	504	166	117	136	205	667	349	96	111	47
AT2G26870	non-specific phospholipase C2	Gohir.A07G119600.1,Gohir.D07G123800.1	Bracteal	PreUp.PostDown	biological process	GO:0044712	single-organism catabolic process	61	4	0.8	0.008	32	124	25	65	69	53	129	140	46	101	15	20	68	53	40	137	0	37	18	23	10	11	7	22	7	57	69	135	168	12	15	48	73	86	35	94	61	51
AT3G16370	GDSL-like Lipase/Acylhydrolase superfamily protein	Gohir.D05G134600.1,Gohir.A10G064500.1,Gohir.D10G066000.1,Gohir.A10G064400.1	Bracteal	PreUp.PostDown	biological process	GO:0044712	single-organism catabolic process	61	4	0.8	0.008	180	2645	75	1218	210	1717	231	409	100	479	13	192	442	1225	63	154	9	206	1247	1470	339	479	18	6	198	161	2039	4514	1381	32	97	98	992	1630	1032	235	155	239
AT3G63200	PATATIN-like protein 9	Gohir.D11G128200.1,Gohir.A12G004900.1,Gohir.A11G122900.1,Gohir.D08G204100.1,Gohir.A08G186000.1,Gohir.D12G004500.1	Bracteal	PreUp.PostDown	biological process	GO:0044712	single-organism catabolic process	61	4	0.8	0.008	19	161	14	63	39	61	542	270	156	78	133	12	128	160	99	125	26	14	181	216	68	35	49	14	14	23	279	128	73	16	17	9	46	105	41	46	35	30
AT1G67750	Pectate lyase family protein	Gohir.D12G190100.1,Gohir.D02G155700.1,Gohir.A01G157000.1,Gohir.A12G146400.1,Gohir.D12G151000.2,Gohir.D12G151000.1,Gohir.D01G153300.1,Gohir.A12G187100.1	Bracteal	PreUp.PostDown	biological process	GO:0045488	pectin metabolic process	11	2	0.14	0.0086	51	599	121	168	78	172	618	1624	151	545	99	371	186	964	72	650	44	175	232	561	345	974	179	560	18	83	348	502	945	147	135	81	80	314	110	115	35	81
AT5G63180	Pectin lyase-like superfamily protein	Gohir.A09G031200.1,Gohir.A07G224900.1,Gohir.D07G059000.1,Gohir.D09G031400.1,Gohir.A07G054700.1,Gohir.D07G232100.1,Gohir.A03G131700.1	Bracteal	PreUp.PostDown	biological process	GO:0045488	pectin metabolic process	11	2	0.14	0.0086	58	414	81	137	144	117	355	1373	101	451	53	36	199	714	52	678	5	29	130	291	46	172	44	45	37	79	336	579	326	138	39	66	73	253	85	164	45	224
AT1G67750	Pectate lyase family protein	Gohir.D12G190100.1,Gohir.D02G155700.1,Gohir.A01G157000.1,Gohir.A12G146400.1,Gohir.D12G151000.2,Gohir.D12G151000.1,Gohir.D01G153300.1,Gohir.A12G187100.1	Bracteal	PreUp.PostDown	biological process	GO:0045490	pectin catabolic process	11	2	0.14	0.0086	51	599	121	168	78	172	618	1624	151	545	99	371	186	964	72	650	44	175	232	561	345	974	179	560	18	83	348	502	945	147	135	81	80	314	110	115	35	81
AT5G63180	Pectin lyase-like superfamily protein	Gohir.A09G031200.1,Gohir.A07G224900.1,Gohir.D07G059000.1,Gohir.D09G031400.1,Gohir.A07G054700.1,Gohir.D07G232100.1,Gohir.A03G131700.1	Bracteal	PreUp.PostDown	biological process	GO:0045490	pectin catabolic process	11	2	0.14	0.0086	58	414	81	137	144	117	355	1373	101	451	53	36	199	714	52	678	5	29	130	291	46	172	44	45	37	79	336	579	326	138	39	66	73	253	85	164	45	224
AT1G67750	Pectate lyase family protein	Gohir.D12G190100.1,Gohir.D02G155700.1,Gohir.A01G157000.1,Gohir.A12G146400.1,Gohir.D12G151000.2,Gohir.D12G151000.1,Gohir.D01G153300.1,Gohir.A12G187100.1	Bracteal	PreUp.PostDown	biological process	GO:1901575	organic substance catabolic process	104	6	1.36	0.0022	51	599	121	168	78	172	618	1624	151	545	99	371	186	964	72	650	44	175	232	561	345	974	179	560	18	83	348	502	945	147	135	81	80	314	110	115	35	81
AT2G04570	GDSL-like Lipase/Acylhydrolase superfamily protein	Gohir.D07G194700.1,Gohir.A11G152100.1,Gohir.A07G188000.2,Gohir.A07G187900.1	Bracteal	PreUp.PostDown	biological process	GO:1901575	organic substance catabolic process	104	6	1.36	0.0022	40	1125	139	407	85	494	487	361	232	244	167	58	564	412	83	86	122	127	847	461	500	218	163	63	34	45	1173	1699	504	166	117	136	205	667	349	96	111	47
AT2G26870	non-specific phospholipase C2	Gohir.A07G119600.1,Gohir.D07G123800.1	Bracteal	PreUp.PostDown	biological process	GO:1901575	organic substance catabolic process	104	6	1.36	0.0022	32	124	25	65	69	53	129	140	46	101	15	20	68	53	40	137	0	37	18	23	10	11	7	22	7	57	69	135	168	12	15	48	73	86	35	94	61	51
AT3G16370	GDSL-like Lipase/Acylhydrolase superfamily protein	Gohir.D05G134600.1,Gohir.A10G064500.1,Gohir.D10G066000.1,Gohir.A10G064400.1	Bracteal	PreUp.PostDown	biological process	GO:1901575	organic substance catabolic process	104	6	1.36	0.0022	180	2645	75	1218	210	1717	231	409	100	479	13	192	442	1225	63	154	9	206	1247	1470	339	479	18	6	198	161	2039	4514	1381	32	97	98	992	1630	1032	235	155	239
AT3G63200	PATATIN-like protein 9	Gohir.D11G128200.1,Gohir.A12G004900.1,Gohir.A11G122900.1,Gohir.D08G204100.1,Gohir.A08G186000.1,Gohir.D12G004500.1	Bracteal	PreUp.PostDown	biological process	GO:1901575	organic substance catabolic process	104	6	1.36	0.0022	19	161	14	63	39	61	542	270	156	78	133	12	128	160	99	125	26	14	181	216	68	35	49	14	14	23	279	128	73	16	17	9	46	105	41	46	35	30
AT5G63180	Pectin lyase-like superfamily protein	Gohir.A09G031200.1,Gohir.A07G224900.1,Gohir.D07G059000.1,Gohir.D09G031400.1,Gohir.A07G054700.1,Gohir.D07G232100.1,Gohir.A03G131700.1	Bracteal	PreUp.PostDown	biological process	GO:1901575	organic substance catabolic process	104	6	1.36	0.0022	58	414	81	137	144	117	355	1373	101	451	53	36	199	714	52	678	5	29	130	291	46	172	44	45	37	79	336	579	326	138	39	66	73	253	85	164	45	224
AT1G05210	Transmembrane protein 97, Putative	Gohir.A12G156800.1,Gohir.D12G159600.1,Gohir.D12G159900.1,Gohir.A12G157000.1	Bracteal	PreUp.PostDown	cellular component	GO:0005576	extracellular region	164	8	2.32	0.0015	3535	4498	916	1177	1472	1458	2235	2991	248	2686	33	80	2939	4304	410	1469	28	97	10878	4546	882	2057	638	4663	3283	3783	6022	4466	3006	530	736	1484	913	1539	1081	1221	1610	1587
AT1G67750	Pectate lyase family protein	Gohir.D12G190100.1,Gohir.D02G155700.1,Gohir.A01G157000.1,Gohir.A12G146400.1,Gohir.D12G151000.2,Gohir.D12G151000.1,Gohir.D01G153300.1,Gohir.A12G187100.1	Bracteal	PreUp.PostDown	cellular component	GO:0005576	extracellular region	164	8	2.32	0.0015	51	599	121	168	78	172	618	1624	151	545	99	371	186	964	72	650	44	175	232	561	345	974	179	560	18	83	348	502	945	147	135	81	80	314	110	115	35	81
AT2G20515	pollen Ole e I family allergen protein	Gohir.D07G155100.1,Gohir.A07G148800.1	Bracteal	PreUp.PostDown	cellular component	GO:0005576	extracellular region	164	8	2.32	0.0015	19	493	0	80	16	81	299	480	29	113	17	48	310	873	13	68	0	40	399	890	11	118	0	0	6	31	647	403	428	0	0	0	16	164	59	22	11	14
AT2G33850	E6-like protein	Gohir.D05G162000.1,Gohir.A10G027800.1	Bracteal	PreUp.PostDown	cellular component	GO:0005576	extracellular region	164	8	2.32	0.0015	206	1356	205	417	706	375	1758	1648	503	2069	385	444	1009	1170	316	2219	144	397	836	986	277	683	42	240	154	256	1562	1419	1089	243	98	275	253	511	485	883	287	948
AT4G08685	Pollen Ole e 1 allergen and extensin family protein	Gohir.D02G082800.1,Gohir.A05G267800.1,Gohir.D05G341700.1,Gohir.A04G041700.1,Gohir.A08G234700.1,Gohir.D05G269600.1,Gohir.A02G075700.1,Gohir.D05G341600.1,Gohir.D08G255100.1	Bracteal	PreUp.PostDown	cellular component	GO:0005576	extracellular region	164	8	2.32	0.0015	5748	11740	1296	3920	5127	4650	7927	9228	3760	6136	2592	3835	7105	9116	2945	4796	2118	3993	8685	12636	5710	8288	1481	1699	4673	6822	10457	16028	8736	675	897	2315	3587	4617	3559	6245	4175	4960
AT4G23820	Pectin lyase-like superfamily protein	Gohir.D08G131100.1,Gohir.A11G024700.1,Gohir.D11G024300.1,Gohir.A08G097200.1,Gohir.A08G097200.2	Bracteal	PreUp.PostDown	cellular component	GO:0005576	extracellular region	164	8	2.32	0.0015	113	434	70	259	249	336	239	367	188	290	79	108	186	312	151	171	50	115	310	824	334	564	171	186	77	146	343	585	374	63	57	90	246	389	140	334	163	247
AT5G48490	Bifunctional inhibitor/lipid-transfer protein/seed storage 2S albumin superfamily protein	Gohir.A11G142400.1,Gohir.A07G159300.1,Gohir.A10G139400.1,Gohir.D10G127500.1,Gohir.D13G046900.1,Gohir.D11G148700.1,Gohir.A13G048500.1,Gohir.D07G167100.1,Gohir.A10G139300.1	Bracteal	PreUp.PostDown	cellular component	GO:0005576	extracellular region	164	8	2.32	0.0015	54	671	118	191	376	234	6568	3988	659	678	562	130	5859	3367	132	3166	108	80	2965	1822	200	380	85	75	28	78	1143	472	397	103	28	223	139	283	149	434	126	570
AT5G63180	Pectin lyase-like superfamily protein	Gohir.A09G031200.1,Gohir.A07G224900.1,Gohir.D07G059000.1,Gohir.D09G031400.1,Gohir.A07G054700.1,Gohir.D07G232100.1,Gohir.A03G131700.1	Bracteal	PreUp.PostDown	cellular component	GO:0005576	extracellular region	164	8	2.32	0.0015	58	414	81	137	144	117	355	1373	101	451	53	36	199	714	52	678	5	29	130	291	46	172	44	45	37	79	336	579	326	138	39	66	73	253	85	164	45	224
AT2G05920	Subtilase family protein	Gohir.D08G267100.1,Gohir.D08G081400.1,Gohir.A13G190400.1,Gohir.A13G073200.1	Bracteal	PreUp.PostDown	molecular function	GO:0004175	endopeptidase activity	58	4	0.8	0.0079	172	239	129	167	92	125	283	297	140	259	77	94	200	202	72	634	26	115	237	217	85	126	19	31	144	198	297	259	162	167	123	98	186	215	100	129	62	85
AT3G14067	Subtilase family protein	Gohir.A10G055300.1,Gohir.D10G057300.1,Gohir.A05G139700.1,Gohir.D05G141900.1	Bracteal	PreUp.PostDown	molecular function	GO:0004175	endopeptidase activity	58	4	0.8	0.0079	132	172	99	155	74	105	235	159	116	215	103	97	187	140	167	276	80	146	297	165	202	207	154	209	87	176	87	168	264	189	45	62	194	155	116	97	47	75
AT5G07030	Eukaryotic aspartyl protease family protein	Gohir.A10G185800.1,Gohir.D04G015800.1,Gohir.A05G400100.1,Gohir.D10G193000.2,Gohir.D10G193000.1	Bracteal	PreUp.PostDown	molecular function	GO:0004175	endopeptidase activity	58	4	0.8	0.0079	258	1074	564	430	1006	336	3524	4537	596	1763	238	355	2913	3554	715	2175	142	327	1136	1785	140	309	9	21	187	329	1079	1131	1012	273	545	872	304	689	299	1339	752	926
AT5G59190	subtilase family protein	Gohir.A05G092200.1,Gohir.D06G171000.1,Gohir.D06G171000.3,Gohir.D06G171000.2,Gohir.A08G177700.1,Gohir.D08G196100.1	Bracteal	PreUp.PostDown	molecular function	GO:0004175	endopeptidase activity	58	4	0.8	0.0079	7	106	24	182	55	120	113	209	93	489	20	63	144	287	137	107	21	97	169	327	215	319	59	451	7	7	113	123	82	34	20	20	275	180	94	86	62	15
AT2G05920	Subtilase family protein	Gohir.D08G267100.1,Gohir.D08G081400.1,Gohir.A13G190400.1,Gohir.A13G073200.1	Bracteal	PreUp.PostDown	molecular function	GO:0004252	serine-type endopeptidase activity	26	3	0.36	0.0051	172	239	129	167	92	125	283	297	140	259	77	94	200	202	72	634	26	115	237	217	85	126	19	31	144	198	297	259	162	167	123	98	186	215	100	129	62	85
AT3G14067	Subtilase family protein	Gohir.A10G055300.1,Gohir.D10G057300.1,Gohir.A05G139700.1,Gohir.D05G141900.1	Bracteal	PreUp.PostDown	molecular function	GO:0004252	serine-type endopeptidase activity	26	3	0.36	0.0051	132	172	99	155	74	105	235	159	116	215	103	97	187	140	167	276	80	146	297	165	202	207	154	209	87	176	87	168	264	189	45	62	194	155	116	97	47	75
AT5G59190	subtilase family protein	Gohir.A05G092200.1,Gohir.D06G171000.1,Gohir.D06G171000.3,Gohir.D06G171000.2,Gohir.A08G177700.1,Gohir.D08G196100.1	Bracteal	PreUp.PostDown	molecular function	GO:0004252	serine-type endopeptidase activity	26	3	0.36	0.0051	7	106	24	182	55	120	113	209	93	489	20	63	144	287	137	107	21	97	169	327	215	319	59	451	7	7	113	123	82	34	20	20	275	180	94	86	62	15
AT2G05920	Subtilase family protein	Gohir.D08G267100.1,Gohir.D08G081400.1,Gohir.A13G190400.1,Gohir.A13G073200.1	Bracteal	PreUp.PostDown	molecular function	GO:0008236	serine-type peptidase activity	31	3	0.43	0.0084	172	239	129	167	92	125	283	297	140	259	77	94	200	202	72	634	26	115	237	217	85	126	19	31	144	198	297	259	162	167	123	98	186	215	100	129	62	85
AT3G14067	Subtilase family protein	Gohir.A10G055300.1,Gohir.D10G057300.1,Gohir.A05G139700.1,Gohir.D05G141900.1	Bracteal	PreUp.PostDown	molecular function	GO:0008236	serine-type peptidase activity	31	3	0.43	0.0084	132	172	99	155	74	105	235	159	116	215	103	97	187	140	167	276	80	146	297	165	202	207	154	209	87	176	87	168	264	189	45	62	194	155	116	97	47	75
AT5G59190	subtilase family protein	Gohir.A05G092200.1,Gohir.D06G171000.1,Gohir.D06G171000.3,Gohir.D06G171000.2,Gohir.A08G177700.1,Gohir.D08G196100.1	Bracteal	PreUp.PostDown	molecular function	GO:0008236	serine-type peptidase activity	31	3	0.43	0.0084	7	106	24	182	55	120	113	209	93	489	20	63	144	287	137	107	21	97	169	327	215	319	59	451	7	7	113	123	82	34	20	20	275	180	94	86	62	15
AT2G05920	Subtilase family protein	Gohir.D08G267100.1,Gohir.D08G081400.1,Gohir.A13G190400.1,Gohir.A13G073200.1	Bracteal	PreUp.PostDown	molecular function	GO:0017171	serine hydrolase activity	31	3	0.43	0.0084	172	239	129	167	92	125	283	297	140	259	77	94	200	202	72	634	26	115	237	217	85	126	19	31	144	198	297	259	162	167	123	98	186	215	100	129	62	85
AT3G14067	Subtilase family protein	Gohir.A10G055300.1,Gohir.D10G057300.1,Gohir.A05G139700.1,Gohir.D05G141900.1	Bracteal	PreUp.PostDown	molecular function	GO:0017171	serine hydrolase activity	31	3	0.43	0.0084	132	172	99	155	74	105	235	159	116	215	103	97	187	140	167	276	80	146	297	165	202	207	154	209	87	176	87	168	264	189	45	62	194	155	116	97	47	75
AT5G59190	subtilase family protein	Gohir.A05G092200.1,Gohir.D06G171000.1,Gohir.D06G171000.3,Gohir.D06G171000.2,Gohir.A08G177700.1,Gohir.D08G196100.1	Bracteal	PreUp.PostDown	molecular function	GO:0017171	serine hydrolase activity	31	3	0.43	0.0084	7	106	24	182	55	120	113	209	93	489	20	63	144	287	137	107	21	97	169	327	215	319	59	451	7	7	113	123	82	34	20	20	275	180	94	86	62	15
AT2G39370	membrane-associated kinase regulator	Gohir.A05G352200.1,Gohir.D04G117500.1,Gohir.A05G299400.1,Gohir.A09G159700.1,Gohir.A04G078300.1,Gohir.A10G210000.1,Gohir.D10G218300.1,Gohir.D05G299100.1,Gohir.D04G060700.1	Bracteal	PreUp.PostDown	molecular function	GO:0030234	enzyme regulator activity	25	3	0.34	0.0046	498	276	137	179	86	75	169	185	40	108	22	57	172	188	136	316	42	23	67	65	43	35	56	27	490	505	156	401	270	108	175	131	149	178	209	85	59	110
AT4G03100	Rho GTPase activating protein with PAK-box/P21-Rho-binding domain-containing protein	Gohir.A08G115900.1,Gohir.A11G118600.1,Gohir.D08G079800.1,Gohir.D08G136700.1,Gohir.A08G071600.1,Gohir.D11G123500.2,Gohir.D11G123500.1	Bracteal	PreUp.PostDown	molecular function	GO:0030234	enzyme regulator activity	25	3	0.34	0.0046	17	140	17	53	54	55	158	197	56	134	46	110	134	160	52	90	48	133	247	460	75	52	30	13	14	20	172	144	104	12	14	23	27	84	49	46	44	71
AT5G06860	polygalacturonase inhibiting protein 1	Gohir.A09G126200.1	Bracteal	PreUp.PostDown	molecular function	GO:0030234	enzyme regulator activity	25	3	0.34	0.0046	145	1363	74	918	189	692	133	173	105	445	11	187	168	206	109	236	19	175	188	141	173	323	271	580	168	122	975	1603	1510	52	42	128	1090	985	678	262	197	108
AT2G39370	membrane-associated kinase regulator	Gohir.A05G352200.1,Gohir.D04G117500.1,Gohir.A05G299400.1,Gohir.A09G159700.1,Gohir.A04G078300.1,Gohir.A10G210000.1,Gohir.D10G218300.1,Gohir.D05G299100.1,Gohir.D04G060700.1	Bracteal	PreUp.PostDown	molecular function	GO:0098772	molecular function regulator	32	3	0.44	0.0092	498	276	137	179	86	75	169	185	40	108	22	57	172	188	136	316	42	23	67	65	43	35	56	27	490	505	156	401	270	108	175	131	149	178	209	85	59	110
AT4G03100	Rho GTPase activating protein with PAK-box/P21-Rho-binding domain-containing protein	Gohir.A08G115900.1,Gohir.A11G118600.1,Gohir.D08G079800.1,Gohir.D08G136700.1,Gohir.A08G071600.1,Gohir.D11G123500.2,Gohir.D11G123500.1	Bracteal	PreUp.PostDown	molecular function	GO:0098772	molecular function regulator	32	3	0.44	0.0092	17	140	17	53	54	55	158	197	56	134	46	110	134	160	52	90	48	133	247	460	75	52	30	13	14	20	172	144	104	12	14	23	27	84	49	46	44	71
AT5G06860	polygalacturonase inhibiting protein 1	Gohir.A09G126200.1	Bracteal	PreUp.PostDown	molecular function	GO:0098772	molecular function regulator	32	3	0.44	0.0092	145	1363	74	918	189	692	133	173	105	445	11	187	168	206	109	236	19	175	188	141	173	323	271	580	168	122	975	1603	1510	52	42	128	1090	985	678	262	197	108
AT4G14040	selenium-binding protein 2	Gohir.D02G021600.1,Gohir.1Z006800.1,Gohir.D02G021500.1,Gohir.A02G018300.1	Circumbracteal	PreDown.PostDown	biological process	GO:0000741	karyogamy	3	2	0.15	0.0072	608	162	537	210	247	151	181	127	1453	198	1314	240	96	95	1130	616	661	200	80	59	260	156	431	470	551	662	112	149	226	768	540	303	219	189	222	296	283	161
AT4G37890	Zinc finger (C3HC4-type RING finger) family protein	Gohir.D03G033900.1,Gohir.A02G146600.1,Gohir.D11G213700.1,Gohir.A11G209500.1	Circumbracteal	PreDown.PostDown	biological process	GO:0000741	karyogamy	3	2	0.15	0.0072	156	109	183	191	177	243	70	165	106	195	53	73	46	54	152	242	27	72	67	113	88	167	137	223	63	247	71	111	145	196	215	136	196	234	143	233	180	118
AT1G14870	PLANT CADMIUM RESISTANCE 2	Gohir.A01G149700.1,Gohir.D02G142000.2,Gohir.A13G039800.1,Gohir.D01G142400.1,Gohir.D13G038500.1,Gohir.D05G376600.1,Gohir.D04G162200.1,Gohir.D01G141600.1,Gohir.A01G149400.1,Gohir.A02G159100.1,Gohir.D01G141800.1,Gohir.A03G118500.2,Gohir.A01G149300.1,Gohir.D01G141700.1,Gohir.A01G149500.1,Gohir.D01G142100.1,Gohir.D02G142000.3,Gohir.D02G142000.1,Gohir.A03G118500.4,Gohir.A03G118500.1,Gohir.A03G118500.3,…	Circumbracteal	PreDown.PostDown	biological process	GO:0006950	response to stress	121	14	6.04	0.0026	99	558	249	901	450	1734	426	292	1636	6726	773	2407	431	717	1674	1095	1177	3084	1529	3341	1838	4921	2772	6190	59	137	593	778	305	396	50	298	1122	957	629	678	285	395
AT1G32920	hypothetical protein	Gohir.A08G109100.1,Gohir.D08G121900.1	Circumbracteal	PreDown.PostDown	biological process	GO:0006950	response to stress	121	14	6.04	0.0026	383	2047	408	4631	1075	4269	306	460	1576	1813	2102	11702	206	859	3586	1394	1642	5161	1021	1171	415	647	799	1932	335	430	3759	2071	312	677	141	406	4353	5777	3765	1565	1018	641
AT1G68820	Transmembrane Fragile-X-F-associated protein	Gohir.A09G023500.1,Gohir.D13G069600.2,Gohir.D13G069600.1,Gohir.A13G140000.1,Gohir.A03G097000.1,Gohir.A07G122000.1,Gohir.D02G116100.1,Gohir.A13G053000.1	Circumbracteal	PreDown.PostDown	biological process	GO:0006950	response to stress	121	14	6.04	0.0026	51	123	110	135	134	137	119	163	323	253	187	107	78	156	272	186	69	118	146	193	149	325	214	205	33	68	64	88	221	133	124	72	172	138	96	184	109	110
AT1G80130	Tetratricopeptide repeat (TPR)-like superfamily protein	Gohir.D05G127200.1,Gohir.A05G126300.1,Gohir.A06G114700.1	Circumbracteal	PreDown.PostDown	biological process	GO:0006950	response to stress	121	14	6.04	0.0026	41	254	461	809	1268	1558	273	249	696	709	646	429	113	299	806	452	537	429	311	211	549	506	1024	500	32	48	202	317	242	206	166	1013	580	619	1230	1521	860	1425
AT2G15220	Plant basic secretory protein (BSP) family protein	Gohir.D13G043100.1,Gohir.A01G008200.1,Gohir.A13G044000.1,Gohir.D01G008300.1,Gohir.D13G042400.1	Circumbracteal	PreDown.PostDown	biological process	GO:0006950	response to stress	121	14	6.04	0.0026	17	74	130	105	98	131	91	42	198	825	36	60	62	28	128	329	34	51	105	190	119	330	78	644	7	26	69	132	21	236	36	120	114	82	118	83	84	125
AT2G16060	hemoglobin 1	Gohir.A04G129000.1,Gohir.D04G174100.1	Circumbracteal	PreDown.PostDown	biological process	GO:0006950	response to stress	121	14	6.04	0.0026	6	2	842	171	271	66	149	145	3119	220	371	59	44	13	1394	610	148	132	978	7	507	24	158	170	11	0	5	0	0	537	926	1063	220	72	220	178	303	333
AT2G27080	Late embryogenesis abundant (LEA) hydroxyproline-rich glycoprotein family	Gohir.D03G133300.1,Gohir.A05G101400.1,Gohir.D05G101200.1	Circumbracteal	PreDown.PostDown	biological process	GO:0006950	response to stress	121	14	6.04	0.0026	58	152	163	717	174	349	59	88	629	608	242	964	81	99	918	562	143	610	145	325	100	156	136	401	29	86	278	154	24	189	161	137	855	976	320	286	129	109
AT2G45760	BON association protein 2	Gohir.1Z027700.1,Gohir.D03G153100.1,Gohir.A12G104400.1,Gohir.D12G108400.1,Gohir.A12G104600.1,Gohir.A03G018500.1,Gohir.D12G108300.1,Gohir.A11G086200.1,Gohir.D11G090400.1	Circumbracteal	PreDown.PostDown	biological process	GO:0006950	response to stress	121	14	6.04	0.0026	53	104	101	144	112	195	63	38	384	822	119	261	43	42	563	195	138	103	90	196	172	217	125	408	30	73	128	140	46	174	40	89	129	256	49	175	34	129
AT3G11660	NDR1/HIN1-like 1	Gohir.1Z033100.1,Gohir.A09G134900.1,Gohir.D04G094800.1,Gohir.A04G058600.1,Gohir.D11G334700.1,Gohir.A11G317100.1,Gohir.D09G131500.1,Gohir.1Z028100.1,Gohir.D01G191900.1,Gohir.A01G202000.1	Circumbracteal	PreDown.PostDown	biological process	GO:0006950	response to stress	121	14	6.04	0.0026	3737	6447	3187	5383	4222	4452	2914	3201	8408	7132	8319	6043	1612	3176	8036	4634	4764	6465	3759	1885	8139	5674	6717	4772	3062	4410	4079	7974	7287	2802	2807	3952	4623	6212	5313	5001	4297	3367
AT3G50940	P-loop containing nucleoside triphosphate hydrolases superfamily protein	Gohir.A02G170100.1,Gohir.D05G260000.1,Gohir.D03G009900.1,Gohir.A11G175900.1,Gohir.D11G183700.1	Circumbracteal	PreDown.PostDown	biological process	GO:0006950	response to stress	121	14	6.04	0.0026	1	9	218	61	74	50	150	56	1752	311	361	90	33	40	1247	277	336	73	441	67	676	68	380	146	0	2	4	8	19	225	329	98	65	60	57	60	129	33
AT4G10265	Wound-responsive family protein	Gohir.D02G183900.1,Gohir.D02G183800.1,Gohir.D02G183700.1,Gohir.A03G160500.1,Gohir.D13G147900.1,Gohir.A03G160200.1,Gohir.D01G056800.1,Gohir.A03G160400.1,Gohir.D02G183400.1,Gohir.A01G069300.1,Gohir.A13G143200.1,Gohir.A03G160300.1,Gohir.D02G183300.1,Gohir.D02G183500.1,Gohir.A03G160100.1	Circumbracteal	PreDown.PostDown	biological process	GO:0006950	response to stress	121	14	6.04	0.0026	793	1914	2701	2073	3008	4495	578	561	9727	857	1711	918	523	1165	5466	2206	1147	1390	2775	493	1284	393	448	604	994	587	3063	2075	601	863	3776	3461	1119	1366	3735	2409	2557	4054
AT4G32960	BRISC/BRCA1-A complex protein	Gohir.A05G043700.1,Gohir.D06G091300.1,Gohir.D05G045300.1	Circumbracteal	PreDown.PostDown	biological process	GO:0006950	response to stress	121	14	6.04	0.0026	103	199	267	223	481	411	276	193	478	434	261	293	177	218	611	419	303	254	172	242	331	346	420	401	72	132	104	225	268	210	167	424	183	285	200	543	412	485
AT5G38900	Thioredoxin superfamily protein	Gohir.A07G179800.1,Gohir.D07G186600.1	Circumbracteal	PreDown.PostDown	biological process	GO:0006950	response to stress	121	14	6.04	0.0026	829	542	689	468	461	396	196	215	299	397	242	240	166	268	372	627	279	242	728	380	390	379	277	374	880	777	481	701	445	663	808	595	444	413	547	253	715	415
AT5G54960	pyruvate decarboxylase-2	Gohir.A13G015600.1,Gohir.D05G159000.1,Gohir.A05G156200.1	Circumbracteal	PreDown.PostDown	biological process	GO:0006950	response to stress	121	14	6.04	0.0026	116	122	317	114	91	103	99	111	866	163	124	71	88	49	584	346	82	92	97	64	139	73	111	122	105	126	96	141	132	259	542	152	115	122	104	75	91	105
AT4G14040	selenium-binding protein 2	Gohir.D02G021600.1,Gohir.1Z006800.1,Gohir.D02G021500.1,Gohir.A02G018300.1	Circumbracteal	PreDown.PostDown	biological process	GO:0009559	embryo sac central cell differentiation	2	2	0.1	0.0025	608	162	537	210	247	151	181	127	1453	198	1314	240	96	95	1130	616	661	200	80	59	260	156	431	470	551	662	112	149	226	768	540	303	219	189	222	296	283	161
AT4G37890	Zinc finger (C3HC4-type RING finger) family protein	Gohir.D03G033900.1,Gohir.A02G146600.1,Gohir.D11G213700.1,Gohir.A11G209500.1	Circumbracteal	PreDown.PostDown	biological process	GO:0009559	embryo sac central cell differentiation	2	2	0.1	0.0025	156	109	183	191	177	243	70	165	106	195	53	73	46	54	152	242	27	72	67	113	88	167	137	223	63	247	71	111	145	196	215	136	196	234	143	233	180	118
AT4G14040	selenium-binding protein 2	Gohir.D02G021600.1,Gohir.1Z006800.1,Gohir.D02G021500.1,Gohir.A02G018300.1	Circumbracteal	PreDown.PostDown	biological process	GO:0009561	megagametogenesis	3	2	0.15	0.0072	608	162	537	210	247	151	181	127	1453	198	1314	240	96	95	1130	616	661	200	80	59	260	156	431	470	551	662	112	149	226	768	540	303	219	189	222	296	283	161
AT4G37890	Zinc finger (C3HC4-type RING finger) family protein	Gohir.D03G033900.1,Gohir.A02G146600.1,Gohir.D11G213700.1,Gohir.A11G209500.1	Circumbracteal	PreDown.PostDown	biological process	GO:0009561	megagametogenesis	3	2	0.15	0.0072	156	109	183	191	177	243	70	165	106	195	53	73	46	54	152	242	27	72	67	113	88	167	137	223	63	247	71	111	145	196	215	136	196	234	143	233	180	118
AT2G27080	Late embryogenesis abundant (LEA) hydroxyproline-rich glycoprotein family	Gohir.D03G133300.1,Gohir.A05G101400.1,Gohir.D05G101200.1	Circumbracteal	PreDown.PostDown	biological process	GO:0009605	response to external stimulus	33	6	1.65	0.0052	58	152	163	717	174	349	59	88	629	608	242	964	81	99	918	562	143	610	145	325	100	156	136	401	29	86	278	154	24	189	161	137	855	976	320	286	129	109
AT3G11660	NDR1/HIN1-like 1	Gohir.1Z033100.1,Gohir.A09G134900.1,Gohir.D04G094800.1,Gohir.A04G058600.1,Gohir.D11G334700.1,Gohir.A11G317100.1,Gohir.D09G131500.1,Gohir.1Z028100.1,Gohir.D01G191900.1,Gohir.A01G202000.1	Circumbracteal	PreDown.PostDown	biological process	GO:0009605	response to external stimulus	33	6	1.65	0.0052	3737	6447	3187	5383	4222	4452	2914	3201	8408	7132	8319	6043	1612	3176	8036	4634	4764	6465	3759	1885	8139	5674	6717	4772	3062	4410	4079	7974	7287	2802	2807	3952	4623	6212	5313	5001	4297	3367
AT3G53160	UDP-glucosyl transferase 73C7	Gohir.D12G206600.1	Circumbracteal	PreDown.PostDown	biological process	GO:0009605	response to external stimulus	33	6	1.65	0.0052	44	73	109	66	97	55	138	174	253	122	86	144	150	192	313	101	60	98	143	48	55	25	35	54	47	41	76	63	80	117	45	165	64	93	42	108	102	82
AT3G57240	beta-1,3-glucanase 3	Gohir.D06G006300.1,Gohir.A09G120200.1,Gohir.A06G003400.1,Gohir.D06G006400.1,Gohir.D09G116300.1	Circumbracteal	PreDown.PostDown	biological process	GO:0009605	response to external stimulus	33	6	1.65	0.0052	51	198	252	237	174	311	87	27	1682	12065	14	35	46	62	1081	1504	31	46	350	952	874	2023	375	1824	67	35	221	324	48	498	199	59	390	115	207	272	187	64
AT4G21610	lsd one like 2	Gohir.A11G117400.1,Gohir.D05G164700.1,Gohir.A05G161900.1	Circumbracteal	PreDown.PostDown	biological process	GO:0009605	response to external stimulus	33	6	1.65	0.0052	252	342	490	419	453	423	299	439	745	716	242	223	196	229	666	711	67	241	331	391	556	597	414	408	34	469	212	348	466	540	646	284	510	561	184	626	387	347
AT5G38900	Thioredoxin superfamily protein	Gohir.A07G179800.1,Gohir.D07G186600.1	Circumbracteal	PreDown.PostDown	biological process	GO:0009605	response to external stimulus	33	6	1.65	0.0052	829	542	689	468	461	396	196	215	299	397	242	240	166	268	372	627	279	242	728	380	390	379	277	374	880	777	481	701	445	663	808	595	444	413	547	253	715	415
AT2G27080	Late embryogenesis abundant (LEA) hydroxyproline-rich glycoprotein family	Gohir.D03G133300.1,Gohir.A05G101400.1,Gohir.D05G101200.1	Circumbracteal	PreDown.PostDown	biological process	GO:0009607	response to biotic stimulus	28	6	1.4	0.0022	58	152	163	717	174	349	59	88	629	608	242	964	81	99	918	562	143	610	145	325	100	156	136	401	29	86	278	154	24	189	161	137	855	976	320	286	129	109
AT3G11660	NDR1/HIN1-like 1	Gohir.1Z033100.1,Gohir.A09G134900.1,Gohir.D04G094800.1,Gohir.A04G058600.1,Gohir.D11G334700.1,Gohir.A11G317100.1,Gohir.D09G131500.1,Gohir.1Z028100.1,Gohir.D01G191900.1,Gohir.A01G202000.1	Circumbracteal	PreDown.PostDown	biological process	GO:0009607	response to biotic stimulus	28	6	1.4	0.0022	3737	6447	3187	5383	4222	4452	2914	3201	8408	7132	8319	6043	1612	3176	8036	4634	4764	6465	3759	1885	8139	5674	6717	4772	3062	4410	4079	7974	7287	2802	2807	3952	4623	6212	5313	5001	4297	3367
AT3G53160	UDP-glucosyl transferase 73C7	Gohir.D12G206600.1	Circumbracteal	PreDown.PostDown	biological process	GO:0009607	response to biotic stimulus	28	6	1.4	0.0022	44	73	109	66	97	55	138	174	253	122	86	144	150	192	313	101	60	98	143	48	55	25	35	54	47	41	76	63	80	117	45	165	64	93	42	108	102	82
AT3G57240	beta-1,3-glucanase 3	Gohir.D06G006300.1,Gohir.A09G120200.1,Gohir.A06G003400.1,Gohir.D06G006400.1,Gohir.D09G116300.1	Circumbracteal	PreDown.PostDown	biological process	GO:0009607	response to biotic stimulus	28	6	1.4	0.0022	51	198	252	237	174	311	87	27	1682	12065	14	35	46	62	1081	1504	31	46	350	952	874	2023	375	1824	67	35	221	324	48	498	199	59	390	115	207	272	187	64
AT4G21610	lsd one like 2	Gohir.A11G117400.1,Gohir.D05G164700.1,Gohir.A05G161900.1	Circumbracteal	PreDown.PostDown	biological process	GO:0009607	response to biotic stimulus	28	6	1.4	0.0022	252	342	490	419	453	423	299	439	745	716	242	223	196	229	666	711	67	241	331	391	556	597	414	408	34	469	212	348	466	540	646	284	510	561	184	626	387	347
AT5G38900	Thioredoxin superfamily protein	Gohir.A07G179800.1,Gohir.D07G186600.1	Circumbracteal	PreDown.PostDown	biological process	GO:0009607	response to biotic stimulus	28	6	1.4	0.0022	829	542	689	468	461	396	196	215	299	397	242	240	166	268	372	627	279	242	728	380	390	379	277	374	880	777	481	701	445	663	808	595	444	413	547	253	715	415
AT2G27080	Late embryogenesis abundant (LEA) hydroxyproline-rich glycoprotein family	Gohir.D03G133300.1,Gohir.A05G101400.1,Gohir.D05G101200.1	Circumbracteal	PreDown.PostDown	biological process	GO:0009617	response to bacterium	6	3	0.3	0.0022	58	152	163	717	174	349	59	88	629	608	242	964	81	99	918	562	143	610	145	325	100	156	136	401	29	86	278	154	24	189	161	137	855	976	320	286	129	109
AT3G57240	beta-1,3-glucanase 3	Gohir.D06G006300.1,Gohir.A09G120200.1,Gohir.A06G003400.1,Gohir.D06G006400.1,Gohir.D09G116300.1	Circumbracteal	PreDown.PostDown	biological process	GO:0009617	response to bacterium	6	3	0.3	0.0022	51	198	252	237	174	311	87	27	1682	12065	14	35	46	62	1081	1504	31	46	350	952	874	2023	375	1824	67	35	221	324	48	498	199	59	390	115	207	272	187	64
AT4G21610	lsd one like 2	Gohir.A11G117400.1,Gohir.D05G164700.1,Gohir.A05G161900.1	Circumbracteal	PreDown.PostDown	biological process	GO:0009617	response to bacterium	6	3	0.3	0.0022	252	342	490	419	453	423	299	439	745	716	242	223	196	229	666	711	67	241	331	391	556	597	414	408	34	469	212	348	466	540	646	284	510	561	184	626	387	347
AT4G14040	selenium-binding protein 2	Gohir.D02G021600.1,Gohir.1Z006800.1,Gohir.D02G021500.1,Gohir.A02G018300.1	Circumbracteal	PreDown.PostDown	biological process	GO:0010197	polar nucleus fusion	2	2	0.1	0.0025	608	162	537	210	247	151	181	127	1453	198	1314	240	96	95	1130	616	661	200	80	59	260	156	431	470	551	662	112	149	226	768	540	303	219	189	222	296	283	161
AT4G37890	Zinc finger (C3HC4-type RING finger) family protein	Gohir.D03G033900.1,Gohir.A02G146600.1,Gohir.D11G213700.1,Gohir.A11G209500.1	Circumbracteal	PreDown.PostDown	biological process	GO:0010197	polar nucleus fusion	2	2	0.1	0.0025	156	109	183	191	177	243	70	165	106	195	53	73	46	54	152	242	27	72	67	113	88	167	137	223	63	247	71	111	145	196	215	136	196	234	143	233	180	118
AT2G27080	Late embryogenesis abundant (LEA) hydroxyproline-rich glycoprotein family	Gohir.D03G133300.1,Gohir.A05G101400.1,Gohir.D05G101200.1	Circumbracteal	PreDown.PostDown	biological process	GO:0043207	response to external biotic stimulus	28	6	1.4	0.0022	58	152	163	717	174	349	59	88	629	608	242	964	81	99	918	562	143	610	145	325	100	156	136	401	29	86	278	154	24	189	161	137	855	976	320	286	129	109
AT3G11660	NDR1/HIN1-like 1	Gohir.1Z033100.1,Gohir.A09G134900.1,Gohir.D04G094800.1,Gohir.A04G058600.1,Gohir.D11G334700.1,Gohir.A11G317100.1,Gohir.D09G131500.1,Gohir.1Z028100.1,Gohir.D01G191900.1,Gohir.A01G202000.1	Circumbracteal	PreDown.PostDown	biological process	GO:0043207	response to external biotic stimulus	28	6	1.4	0.0022	3737	6447	3187	5383	4222	4452	2914	3201	8408	7132	8319	6043	1612	3176	8036	4634	4764	6465	3759	1885	8139	5674	6717	4772	3062	4410	4079	7974	7287	2802	2807	3952	4623	6212	5313	5001	4297	3367
AT3G53160	UDP-glucosyl transferase 73C7	Gohir.D12G206600.1	Circumbracteal	PreDown.PostDown	biological process	GO:0043207	response to external biotic stimulus	28	6	1.4	0.0022	44	73	109	66	97	55	138	174	253	122	86	144	150	192	313	101	60	98	143	48	55	25	35	54	47	41	76	63	80	117	45	165	64	93	42	108	102	82
AT3G57240	beta-1,3-glucanase 3	Gohir.D06G006300.1,Gohir.A09G120200.1,Gohir.A06G003400.1,Gohir.D06G006400.1,Gohir.D09G116300.1	Circumbracteal	PreDown.PostDown	biological process	GO:0043207	response to external biotic stimulus	28	6	1.4	0.0022	51	198	252	237	174	311	87	27	1682	12065	14	35	46	62	1081	1504	31	46	350	952	874	2023	375	1824	67	35	221	324	48	498	199	59	390	115	207	272	187	64
AT4G21610	lsd one like 2	Gohir.A11G117400.1,Gohir.D05G164700.1,Gohir.A05G161900.1	Circumbracteal	PreDown.PostDown	biological process	GO:0043207	response to external biotic stimulus	28	6	1.4	0.0022	252	342	490	419	453	423	299	439	745	716	242	223	196	229	666	711	67	241	331	391	556	597	414	408	34	469	212	348	466	540	646	284	510	561	184	626	387	347
AT5G38900	Thioredoxin superfamily protein	Gohir.A07G179800.1,Gohir.D07G186600.1	Circumbracteal	PreDown.PostDown	biological process	GO:0043207	response to external biotic stimulus	28	6	1.4	0.0022	829	542	689	468	461	396	196	215	299	397	242	240	166	268	372	627	279	242	728	380	390	379	277	374	880	777	481	701	445	663	808	595	444	413	547	253	715	415
AT1G14870	PLANT CADMIUM RESISTANCE 2	Gohir.A01G149700.1,Gohir.D02G142000.2,Gohir.A13G039800.1,Gohir.D01G142400.1,Gohir.D13G038500.1,Gohir.D05G376600.1,Gohir.D04G162200.1,Gohir.D01G141600.1,Gohir.A01G149400.1,Gohir.A02G159100.1,Gohir.D01G141800.1,Gohir.A03G118500.2,Gohir.A01G149300.1,Gohir.D01G141700.1,Gohir.A01G149500.1,Gohir.D01G142100.1,Gohir.D02G142000.3,Gohir.D02G142000.1,Gohir.A03G118500.4,Gohir.A03G118500.1,Gohir.A03G118500.3,…	Circumbracteal	PreDown.PostDown	biological process	GO:0050896	response to stimulus	328	27	16.36	0.0062	99	558	249	901	450	1734	426	292	1636	6726	773	2407	431	717	1674	1095	1177	3084	1529	3341	1838	4921	2772	6190	59	137	593	778	305	396	50	298	1122	957	629	678	285	395
AT1G32920	hypothetical protein	Gohir.A08G109100.1,Gohir.D08G121900.1	Circumbracteal	PreDown.PostDown	biological process	GO:0050896	response to stimulus	328	27	16.36	0.0062	383	2047	408	4631	1075	4269	306	460	1576	1813	2102	11702	206	859	3586	1394	1642	5161	1021	1171	415	647	799	1932	335	430	3759	2071	312	677	141	406	4353	5777	3765	1565	1018	641
AT1G68820	Transmembrane Fragile-X-F-associated protein	Gohir.A09G023500.1,Gohir.D13G069600.2,Gohir.D13G069600.1,Gohir.A13G140000.1,Gohir.A03G097000.1,Gohir.A07G122000.1,Gohir.D02G116100.1,Gohir.A13G053000.1	Circumbracteal	PreDown.PostDown	biological process	GO:0050896	response to stimulus	328	27	16.36	0.0062	51	123	110	135	134	137	119	163	323	253	187	107	78	156	272	186	69	118	146	193	149	325	214	205	33	68	64	88	221	133	124	72	172	138	96	184	109	110
AT1G70420	DNA ligase-like protein, putative (DUF1645)	Gohir.A04G135400.1,Gohir.D04G178500.1	Circumbracteal	PreDown.PostDown	biological process	GO:0050896	response to stimulus	328	27	16.36	0.0062	43	123	66	168	64	120	85	60	150	80	95	337	44	60	245	92	76	244	54	33	19	31	27	42	39	47	206	140	23	29	67	104	110	285	110	75	73	44
AT1G80130	Tetratricopeptide repeat (TPR)-like superfamily protein	Gohir.D05G127200.1,Gohir.A05G126300.1,Gohir.A06G114700.1	Circumbracteal	PreDown.PostDown	biological process	GO:0050896	response to stimulus	328	27	16.36	0.0062	41	254	461	809	1268	1558	273	249	696	709	646	429	113	299	806	452	537	429	311	211	549	506	1024	500	32	48	202	317	242	206	166	1013	580	619	1230	1521	860	1425
AT2G15220	Plant basic secretory protein (BSP) family protein	Gohir.D13G043100.1,Gohir.A01G008200.1,Gohir.A13G044000.1,Gohir.D01G008300.1,Gohir.D13G042400.1	Circumbracteal	PreDown.PostDown	biological process	GO:0050896	response to stimulus	328	27	16.36	0.0062	17	74	130	105	98	131	91	42	198	825	36	60	62	28	128	329	34	51	105	190	119	330	78	644	7	26	69	132	21	236	36	120	114	82	118	83	84	125
AT2G15320	Leucine-rich repeat (LRR) family protein	Gohir.A05G208500.1,Gohir.D13G041800.1,Gohir.A13G043300.1,Gohir.A01G007800.1	Circumbracteal	PreDown.PostDown	biological process	GO:0050896	response to stimulus	328	27	16.36	0.0062	37	179	57	243	106	257	92	234	80	175	35	57	82	145	96	145	16	53	133	185	143	197	69	116	28	45	142	259	135	92	43	38	258	325	147	150	90	78
AT2G16060	hemoglobin 1	Gohir.A04G129000.1,Gohir.D04G174100.1	Circumbracteal	PreDown.PostDown	biological process	GO:0050896	response to stimulus	328	27	16.36	0.0062	6	2	842	171	271	66	149	145	3119	220	371	59	44	13	1394	610	148	132	978	7	507	24	158	170	11	0	5	0	0	537	926	1063	220	72	220	178	303	333
AT2G18420	Gibberellin-regulated family protein	Gohir.A05G186700.1,Gohir.A06G004300.2,Gohir.D06G000100.1	Circumbracteal	PreDown.PostDown	biological process	GO:0050896	response to stimulus	328	27	16.36	0.0062	109	307	156	178	185	101	309	240	491	66	282	112	183	195	303	84	114	78	288	246	287	234	27	12	135	83	506	252	162	128	112	227	111	187	234	116	154	284
AT2G27080	Late embryogenesis abundant (LEA) hydroxyproline-rich glycoprotein family	Gohir.D03G133300.1,Gohir.A05G101400.1,Gohir.D05G101200.1	Circumbracteal	PreDown.PostDown	biological process	GO:0050896	response to stimulus	328	27	16.36	0.0062	58	152	163	717	174	349	59	88	629	608	242	964	81	99	918	562	143	610	145	325	100	156	136	401	29	86	278	154	24	189	161	137	855	976	320	286	129	109
AT2G45060	alanine-tRNA ligase	Gohir.D07G153500.1,Gohir.A07G147400.1	Circumbracteal	PreDown.PostDown	biological process	GO:0050896	response to stimulus	328	27	16.36	0.0062	562	336	581	343	350	224	280	276	365	328	217	178	136	167	365	500	216	199	327	247	219	217	175	274	530	593	293	292	424	637	687	417	336	363	328	338	480	233
AT2G45760	BON association protein 2	Gohir.1Z027700.1,Gohir.D03G153100.1,Gohir.A12G104400.1,Gohir.D12G108400.1,Gohir.A12G104600.1,Gohir.A03G018500.1,Gohir.D12G108300.1,Gohir.A11G086200.1,Gohir.D11G090400.1	Circumbracteal	PreDown.PostDown	biological process	GO:0050896	response to stimulus	328	27	16.36	0.0062	53	104	101	144	112	195	63	38	384	822	119	261	43	42	563	195	138	103	90	196	172	217	125	408	30	73	128	140	46	174	40	89	129	256	49	175	34	129
AT3G07480	2Fe-2S ferredoxin-like superfamily protein	Gohir.D11G149500.1,Gohir.A07G196200.1,Gohir.A11G143200.1,Gohir.D07G202600.1	Circumbracteal	PreDown.PostDown	biological process	GO:0050896	response to stimulus	328	27	16.36	0.0062	1261	698	1843	745	919	463	620	681	985	1012	595	420	702	455	1276	1912	487	500	617	557	674	765	486	695	668	1850	316	868	908	2456	1913	1160	824	819	590	989	1101	669
AT3G11660	NDR1/HIN1-like 1	Gohir.1Z033100.1,Gohir.A09G134900.1,Gohir.D04G094800.1,Gohir.A04G058600.1,Gohir.D11G334700.1,Gohir.A11G317100.1,Gohir.D09G131500.1,Gohir.1Z028100.1,Gohir.D01G191900.1,Gohir.A01G202000.1	Circumbracteal	PreDown.PostDown	biological process	GO:0050896	response to stimulus	328	27	16.36	0.0062	3737	6447	3187	5383	4222	4452	2914	3201	8408	7132	8319	6043	1612	3176	8036	4634	4764	6465	3759	1885	8139	5674	6717	4772	3062	4410	4079	7974	7287	2802	2807	3952	4623	6212	5313	5001	4297	3367
AT3G50940	P-loop containing nucleoside triphosphate hydrolases superfamily protein	Gohir.A02G170100.1,Gohir.D05G260000.1,Gohir.D03G009900.1,Gohir.A11G175900.1,Gohir.D11G183700.1	Circumbracteal	PreDown.PostDown	biological process	GO:0050896	response to stimulus	328	27	16.36	0.0062	1	9	218	61	74	50	150	56	1752	311	361	90	33	40	1247	277	336	73	441	67	676	68	380	146	0	2	4	8	19	225	329	98	65	60	57	60	129	33
AT3G53160	UDP-glucosyl transferase 73C7	Gohir.D12G206600.1	Circumbracteal	PreDown.PostDown	biological process	GO:0050896	response to stimulus	328	27	16.36	0.0062	44	73	109	66	97	55	138	174	253	122	86	144	150	192	313	101	60	98	143	48	55	25	35	54	47	41	76	63	80	117	45	165	64	93	42	108	102	82
AT3G57240	beta-1,3-glucanase 3	Gohir.D06G006300.1,Gohir.A09G120200.1,Gohir.A06G003400.1,Gohir.D06G006400.1,Gohir.D09G116300.1	Circumbracteal	PreDown.PostDown	biological process	GO:0050896	response to stimulus	328	27	16.36	0.0062	51	198	252	237	174	311	87	27	1682	12065	14	35	46	62	1081	1504	31	46	350	952	874	2023	375	1824	67	35	221	324	48	498	199	59	390	115	207	272	187	64
AT4G08950	Phosphate-responsive 1 family protein	Gohir.A05G225100.1,Gohir.D02G083800.1,Gohir.D02G083700.1,Gohir.D05G227800.1,Gohir.A05G225200.1,Gohir.A02G076600.1,Gohir.A02G076500.1,Gohir.D05G227700.1	Circumbracteal	PreDown.PostDown	biological process	GO:0050896	response to stimulus	328	27	16.36	0.0062	40	209	252	950	372	342	416	158	1271	1319	499	3028	302	243	2384	1138	345	1487	715	2598	469	496	516	1052	21	54	315	245	64	362	255	138	1504	1027	318	661	250	206
AT4G10265	Wound-responsive family protein	Gohir.D02G183900.1,Gohir.D02G183800.1,Gohir.D02G183700.1,Gohir.A03G160500.1,Gohir.D13G147900.1,Gohir.A03G160200.1,Gohir.D01G056800.1,Gohir.A03G160400.1,Gohir.D02G183400.1,Gohir.A01G069300.1,Gohir.A13G143200.1,Gohir.A03G160300.1,Gohir.D02G183300.1,Gohir.D02G183500.1,Gohir.A03G160100.1	Circumbracteal	PreDown.PostDown	biological process	GO:0050896	response to stimulus	328	27	16.36	0.0062	793	1914	2701	2073	3008	4495	578	561	9727	857	1711	918	523	1165	5466	2206	1147	1390	2775	493	1284	393	448	604	994	587	3063	2075	601	863	3776	3461	1119	1366	3735	2409	2557	4054
AT4G21610	lsd one like 2	Gohir.A11G117400.1,Gohir.D05G164700.1,Gohir.A05G161900.1	Circumbracteal	PreDown.PostDown	biological process	GO:0050896	response to stimulus	328	27	16.36	0.0062	252	342	490	419	453	423	299	439	745	716	242	223	196	229	666	711	67	241	331	391	556	597	414	408	34	469	212	348	466	540	646	284	510	561	184	626	387	347
AT4G23030	MATE efflux family protein	Gohir.A09G039800.1,Gohir.A11G009400.1,Gohir.D08G197300.1,Gohir.D03G154400.1,Gohir.D12G261500.1,Gohir.D06G196100.1,Gohir.A12G260600.1,Gohir.D11G008700.1,Gohir.A08G178800.1,Gohir.D09G040600.1	Circumbracteal	PreDown.PostDown	biological process	GO:0050896	response to stimulus	328	27	16.36	0.0062	0	0	10	7	12	13	158	17	357	30	91	7	82	18	152	25	31	5	383	8	315	7	112	10	0	0	0	0	0	11	11	5	6	0	11	23	12	2
AT4G24110	NADP-specific glutamate dehydrogenase	Gohir.D12G241000.1,Gohir.A12G239800.1,Gohir.A08G110200.1,Gohir.D08G123100.1	Circumbracteal	PreDown.PostDown	biological process	GO:0050896	response to stimulus	328	27	16.36	0.0062	7	68	52	235	79	192	30	31	238	84	79	142	32	48	263	117	47	46	88	50	55	56	65	87	10	3	77	84	46	54	86	15	322	267	118	105	51	81
AT4G32960	BRISC/BRCA1-A complex protein	Gohir.A05G043700.1,Gohir.D06G091300.1,Gohir.D05G045300.1	Circumbracteal	PreDown.PostDown	biological process	GO:0050896	response to stimulus	328	27	16.36	0.0062	103	199	267	223	481	411	276	193	478	434	261	293	177	218	611	419	303	254	172	242	331	346	420	401	72	132	104	225	268	210	167	424	183	285	200	543	412	485
AT5G22400	Rho GTPase activating protein with PAK-box/P21-Rho-binding domain-containing protein	Gohir.D05G083000.2,Gohir.D05G083000.1,Gohir.D01G194900.2,Gohir.D01G194900.3,Gohir.A09G095900.1,Gohir.D09G095600.1,Gohir.A01G205400.1,Gohir.D09G134700.1,Gohir.D07G114200.1,Gohir.A05G080100.1,Gohir.D01G194900.1,Gohir.A09G139800.1	Circumbracteal	PreDown.PostDown	biological process	GO:0050896	response to stimulus	328	27	16.36	0.0062	620	339	340	324	505	343	431	420	290	388	312	227	230	364	367	680	130	184	269	298	217	253	179	183	663	574	286	358	374	353	315	352	282	364	324	572	464	479
AT5G38900	Thioredoxin superfamily protein	Gohir.A07G179800.1,Gohir.D07G186600.1	Circumbracteal	PreDown.PostDown	biological process	GO:0050896	response to stimulus	328	27	16.36	0.0062	829	542	689	468	461	396	196	215	299	397	242	240	166	268	372	627	279	242	728	380	390	379	277	374	880	777	481	701	445	663	808	595	444	413	547	253	715	415
AT5G42010	Transducin/WD40 repeat-like superfamily protein	Gohir.D11G018900.1,Gohir.A11G019200.1	Circumbracteal	PreDown.PostDown	biological process	GO:0050896	response to stimulus	328	27	16.36	0.0062	41	65	86	152	75	114	25	55	205	143	75	132	17	26	206	144	48	123	30	37	61	53	80	88	20	60	29	36	130	110	88	60	191	175	90	86	78	60
AT5G54960	pyruvate decarboxylase-2	Gohir.A13G015600.1,Gohir.D05G159000.1,Gohir.A05G156200.1	Circumbracteal	PreDown.PostDown	biological process	GO:0050896	response to stimulus	328	27	16.36	0.0062	116	122	317	114	91	103	99	111	866	163	124	71	88	49	584	346	82	92	97	64	139	73	111	122	105	126	96	141	132	259	542	152	115	122	104	75	91	105
AT2G27080	Late embryogenesis abundant (LEA) hydroxyproline-rich glycoprotein family	Gohir.D03G133300.1,Gohir.A05G101400.1,Gohir.D05G101200.1	Circumbracteal	PreDown.PostDown	biological process	GO:0051707	response to other organism	28	6	1.4	0.0022	58	152	163	717	174	349	59	88	629	608	242	964	81	99	918	562	143	610	145	325	100	156	136	401	29	86	278	154	24	189	161	137	855	976	320	286	129	109
AT3G11660	NDR1/HIN1-like 1	Gohir.1Z033100.1,Gohir.A09G134900.1,Gohir.D04G094800.1,Gohir.A04G058600.1,Gohir.D11G334700.1,Gohir.A11G317100.1,Gohir.D09G131500.1,Gohir.1Z028100.1,Gohir.D01G191900.1,Gohir.A01G202000.1	Circumbracteal	PreDown.PostDown	biological process	GO:0051707	response to other organism	28	6	1.4	0.0022	3737	6447	3187	5383	4222	4452	2914	3201	8408	7132	8319	6043	1612	3176	8036	4634	4764	6465	3759	1885	8139	5674	6717	4772	3062	4410	4079	7974	7287	2802	2807	3952	4623	6212	5313	5001	4297	3367
AT3G53160	UDP-glucosyl transferase 73C7	Gohir.D12G206600.1	Circumbracteal	PreDown.PostDown	biological process	GO:0051707	response to other organism	28	6	1.4	0.0022	44	73	109	66	97	55	138	174	253	122	86	144	150	192	313	101	60	98	143	48	55	25	35	54	47	41	76	63	80	117	45	165	64	93	42	108	102	82
AT3G57240	beta-1,3-glucanase 3	Gohir.D06G006300.1,Gohir.A09G120200.1,Gohir.A06G003400.1,Gohir.D06G006400.1,Gohir.D09G116300.1	Circumbracteal	PreDown.PostDown	biological process	GO:0051707	response to other organism	28	6	1.4	0.0022	51	198	252	237	174	311	87	27	1682	12065	14	35	46	62	1081	1504	31	46	350	952	874	2023	375	1824	67	35	221	324	48	498	199	59	390	115	207	272	187	64
AT4G21610	lsd one like 2	Gohir.A11G117400.1,Gohir.D05G164700.1,Gohir.A05G161900.1	Circumbracteal	PreDown.PostDown	biological process	GO:0051707	response to other organism	28	6	1.4	0.0022	252	342	490	419	453	423	299	439	745	716	242	223	196	229	666	711	67	241	331	391	556	597	414	408	34	469	212	348	466	540	646	284	510	561	184	626	387	347
AT5G38900	Thioredoxin superfamily protein	Gohir.A07G179800.1,Gohir.D07G186600.1	Circumbracteal	PreDown.PostDown	biological process	GO:0051707	response to other organism	28	6	1.4	0.0022	829	542	689	468	461	396	196	215	299	397	242	240	166	268	372	627	279	242	728	380	390	379	277	374	880	777	481	701	445	663	808	595	444	413	547	253	715	415
AT2G27080	Late embryogenesis abundant (LEA) hydroxyproline-rich glycoprotein family	Gohir.D03G133300.1,Gohir.A05G101400.1,Gohir.D05G101200.1	Circumbracteal	PreDown.PostDown	biological process	GO:0098542	defense response to other organism	7	3	0.35	0.0037	58	152	163	717	174	349	59	88	629	608	242	964	81	99	918	562	143	610	145	325	100	156	136	401	29	86	278	154	24	189	161	137	855	976	320	286	129	109
AT3G11660	NDR1/HIN1-like 1	Gohir.1Z033100.1,Gohir.A09G134900.1,Gohir.D04G094800.1,Gohir.A04G058600.1,Gohir.D11G334700.1,Gohir.A11G317100.1,Gohir.D09G131500.1,Gohir.1Z028100.1,Gohir.D01G191900.1,Gohir.A01G202000.1	Circumbracteal	PreDown.PostDown	biological process	GO:0098542	defense response to other organism	7	3	0.35	0.0037	3737	6447	3187	5383	4222	4452	2914	3201	8408	7132	8319	6043	1612	3176	8036	4634	4764	6465	3759	1885	8139	5674	6717	4772	3062	4410	4079	7974	7287	2802	2807	3952	4623	6212	5313	5001	4297	3367
AT5G38900	Thioredoxin superfamily protein	Gohir.A07G179800.1,Gohir.D07G186600.1	Circumbracteal	PreDown.PostDown	biological process	GO:0098542	defense response to other organism	7	3	0.35	0.0037	829	542	689	468	461	396	196	215	299	397	242	240	166	268	372	627	279	242	728	380	390	379	277	374	880	777	481	701	445	663	808	595	444	413	547	253	715	415
AT3G22910	ATPase E1-E2 type family protein / haloacid dehalogenase-like hydrolase family protein	Gohir.D07G197200.1,Gohir.A07G190900.1,Gohir.D09G223200.1,Gohir.A09G220100.1,Gohir.D09G222300.1	Circumbracteal	PreDown.PostDown	cellular component	GO:0005887	integral component of plasma membrane	3	2	0.15	0.0075	9	28	7	46	18	31	29	28	79	52	31	281	20	32	115	31	26	125	29	48	9	23	12	20	10	7	49	24	12	11	4	6	36	70	30	26	13	18
AT3G63380	ATPase E1-E2 type family protein / haloacid dehalogenase-like hydrolase family protein	Gohir.D11G259600.1,Gohir.A11G248700.1,Gohir.A08G045300.1,Gohir.D08G055700.1,Gohir.A09G220900.1,Gohir.A09G221000.1,Gohir.D08G072200.1,Gohir.A11G248800.1,Gohir.D11G259500.1,Gohir.A08G063700.1	Circumbracteal	PreDown.PostDown	cellular component	GO:0005887	integral component of plasma membrane	3	2	0.15	0.0075	71	82	428	267	207	242	94	68	623	416	141	361	90	67	693	469	120	268	125	157	140	120	182	277	67	72	95	78	72	784	290	210	369	195	237	254	260	107
AT1G09460	Carbohydrate-binding X8 domain superfamily protein	Gohir.A11G275400.1,Gohir.D11G285800.2,Gohir.D11G285800.1	Circumbracteal	PreDown.PostDown	cellular component	GO:0031226	intrinsic component of plasma membrane	9	3	0.46	0.0087	540	216	432	150	290	226	383	236	962	248	636	331	300	133	710	442	509	162	357	233	270	250	323	197	479	601	191	192	264	640	374	283	112	136	201	288	305	276
AT3G22910	ATPase E1-E2 type family protein / haloacid dehalogenase-like hydrolase family protein	Gohir.D07G197200.1,Gohir.A07G190900.1,Gohir.D09G223200.1,Gohir.A09G220100.1,Gohir.D09G222300.1	Circumbracteal	PreDown.PostDown	cellular component	GO:0031226	intrinsic component of plasma membrane	9	3	0.46	0.0087	9	28	7	46	18	31	29	28	79	52	31	281	20	32	115	31	26	125	29	48	9	23	12	20	10	7	49	24	12	11	4	6	36	70	30	26	13	18
AT3G63380	ATPase E1-E2 type family protein / haloacid dehalogenase-like hydrolase family protein	Gohir.D11G259600.1,Gohir.A11G248700.1,Gohir.A08G045300.1,Gohir.D08G055700.1,Gohir.A09G220900.1,Gohir.A09G221000.1,Gohir.D08G072200.1,Gohir.A11G248800.1,Gohir.D11G259500.1,Gohir.A08G063700.1	Circumbracteal	PreDown.PostDown	cellular component	GO:0031226	intrinsic component of plasma membrane	9	3	0.46	0.0087	71	82	428	267	207	242	94	68	623	416	141	361	90	67	693	469	120	268	125	157	140	120	182	277	67	72	95	78	72	784	290	210	369	195	237	254	260	107
AT1G20100	DNA ligase-like protein	Gohir.D01G096700.2,Gohir.D01G096700.1,Gohir.A01G110100.1	Circumbracteal	PreDown.PostDown	molecular function	GO:0016874	ligase activity	37	6	1.68	0.0059	96	303	254	417	189	319	156	149	439	278	238	583	71	155	471	272	233	463	167	169	138	197	192	255	78	112	573	247	89	253	248	259	397	557	297	220	164	184
AT1G70420	DNA ligase-like protein, putative (DUF1645)	Gohir.A04G135400.1,Gohir.D04G178500.1	Circumbracteal	PreDown.PostDown	molecular function	GO:0016874	ligase activity	37	6	1.68	0.0059	43	123	66	168	64	120	85	60	150	80	95	337	44	60	245	92	76	244	54	33	19	31	27	42	39	47	206	140	23	29	67	104	110	285	110	75	73	44
AT1G78170	E3 ubiquitin-protein ligase	Gohir.D05G229400.1,Gohir.D02G083400.1,Gohir.A02G076100.1,Gohir.A05G226700.1	Circumbracteal	PreDown.PostDown	molecular function	GO:0016874	ligase activity	37	6	1.68	0.0059	43	386	39	215	25	283	328	92	1688	115	380	68	191	139	861	108	150	44	333	255	421	151	359	141	24	62	206	661	293	23	20	75	107	322	217	37	28	10
AT2G45060	alanine-tRNA ligase	Gohir.D07G153500.1,Gohir.A07G147400.1	Circumbracteal	PreDown.PostDown	molecular function	GO:0016874	ligase activity	37	6	1.68	0.0059	562	336	581	343	350	224	280	276	365	328	217	178	136	167	365	500	216	199	327	247	219	217	175	274	530	593	293	292	424	637	687	417	336	363	328	338	480	233
AT5G16370	acyl activating enzyme 5	Gohir.A09G203700.1,Gohir.A13G093200.1,Gohir.D09G197600.1,Gohir.A10G122400.1	Circumbracteal	PreDown.PostDown	molecular function	GO:0016874	ligase activity	37	6	1.68	0.0059	509	211	679	455	470	419	225	261	322	412	248	186	133	212	483	747	180	235	118	95	138	139	307	385	380	636	123	215	294	942	580	514	565	384	416	606	499	306
AT5G54510	Auxin-responsive GH3 family protein	Gohir.D02G185600.1,Gohir.D01G058700.1,Gohir.A03G162400.1,Gohir.D02G185800.1,Gohir.A01G071700.1,Gohir.D01G058600.1,Gohir.A01G071800.1	Circumbracteal	PreDown.PostDown	molecular function	GO:0016874	ligase activity	37	6	1.68	0.0059	308	25	885	46	202	62	163	238	257	227	244	110	98	166	387	992	192	99	184	97	405	77	635	189	305	308	30	20	26	1412	866	379	46	59	35	193	295	119
AT1G17860	Kunitz family trypsin and protease inhibitor protein	Gohir.D10G223700.1,Gohir.A09G051800.1,Gohir.D10G224000.1,Gohir.A10G214900.1,Gohir.A05G392000.1,Gohir.1Z000600.1,Gohir.D04G025100.1,Gohir.D04G025000.1,Gohir.A05G392100.1,Gohir.D09G052700.1,Gohir.A10G215000.1,Gohir.D10G223900.1,Gohir.D10G223600.1,Gohir.D10G223800.1,Gohir.D10G223500.1	Circumbracteal	PreUp.PostDown	biological process	GO:0009605	response to external stimulus	33	4	0.36	0.00043	1338	31035	1005	5523	1742	8382	253	711	135	1144	49	46	317	1002	217	771	54	88	235	613	339	1620	362	2000	1659	1015	52279	27260	13568	462	891	1662	2265	9496	4814	1136	2367	1725
AT1G73620	Pathogenesis-related thaumatin superfamily protein	Gohir.A11G003300.1,Gohir.D11G002900.1,Gohir.A12G269000.1	Circumbracteal	PreUp.PostDown	biological process	GO:0009605	response to external stimulus	33	4	0.36	0.00043	73	269	35	51	301	57	2126	1627	218	276	109	58	1257	902	101	664	40	108	867	841	80	111	3	5	54	91	348	146	311	31	17	56	18	86	49	345	175	383
AT2G28790	Pathogenesis-related thaumatin superfamily protein	Gohir.A03G040400.1,Gohir.D03G127600.1,Gohir.D05G097000.1,Gohir.A05G096900.1	Circumbracteal	PreUp.PostDown	biological process	GO:0009605	response to external stimulus	33	4	0.36	0.00043	28	415	80	226	184	462	2203	1552	145	218	143	94	3105	1932	84	176	80	78	3569	2409	250	636	166	138	25	29	701	244	302	29	42	170	80	364	235	283	104	161
AT5G02140	Pathogenesis-related thaumatin superfamily protein	Gohir.A10G221500.1,Gohir.A04G083700.1,Gohir.D10G233700.1,Gohir.D04G122500.1	Circumbracteal	PreUp.PostDown	biological process	GO:0009605	response to external stimulus	33	4	0.36	0.00043	23	54	3	16	16	21	263	196	61	52	46	16	344	176	20	74	16	16	245	275	23	104	1	13	22	22	39	66	58	0	0	10	13	14	20	23	7	20
AT1G17860	Kunitz family trypsin and protease inhibitor protein	Gohir.D10G223700.1,Gohir.A09G051800.1,Gohir.D10G224000.1,Gohir.A10G214900.1,Gohir.A05G392000.1,Gohir.1Z000600.1,Gohir.D04G025100.1,Gohir.D04G025000.1,Gohir.A05G392100.1,Gohir.D09G052700.1,Gohir.A10G215000.1,Gohir.D10G223900.1,Gohir.D10G223600.1,Gohir.D10G223800.1,Gohir.D10G223500.1	Circumbracteal	PreUp.PostDown	biological process	GO:0009607	response to biotic stimulus	28	4	0.31	0.00022	1338	31035	1005	5523	1742	8382	253	711	135	1144	49	46	317	1002	217	771	54	88	235	613	339	1620	362	2000	1659	1015	52279	27260	13568	462	891	1662	2265	9496	4814	1136	2367	1725
AT1G73620	Pathogenesis-related thaumatin superfamily protein	Gohir.A11G003300.1,Gohir.D11G002900.1,Gohir.A12G269000.1	Circumbracteal	PreUp.PostDown	biological process	GO:0009607	response to biotic stimulus	28	4	0.31	0.00022	73	269	35	51	301	57	2126	1627	218	276	109	58	1257	902	101	664	40	108	867	841	80	111	3	5	54	91	348	146	311	31	17	56	18	86	49	345	175	383
AT2G28790	Pathogenesis-related thaumatin superfamily protein	Gohir.A03G040400.1,Gohir.D03G127600.1,Gohir.D05G097000.1,Gohir.A05G096900.1	Circumbracteal	PreUp.PostDown	biological process	GO:0009607	response to biotic stimulus	28	4	0.31	0.00022	28	415	80	226	184	462	2203	1552	145	218	143	94	3105	1932	84	176	80	78	3569	2409	250	636	166	138	25	29	701	244	302	29	42	170	80	364	235	283	104	161
AT5G02140	Pathogenesis-related thaumatin superfamily protein	Gohir.A10G221500.1,Gohir.A04G083700.1,Gohir.D10G233700.1,Gohir.D04G122500.1	Circumbracteal	PreUp.PostDown	biological process	GO:0009607	response to biotic stimulus	28	4	0.31	0.00022	23	54	3	16	16	21	263	196	61	52	46	16	344	176	20	74	16	16	245	275	23	104	1	13	22	22	39	66	58	0	0	10	13	14	20	23	7	20
AT1G17860	Kunitz family trypsin and protease inhibitor protein	Gohir.D10G223700.1,Gohir.A09G051800.1,Gohir.D10G224000.1,Gohir.A10G214900.1,Gohir.A05G392000.1,Gohir.1Z000600.1,Gohir.D04G025100.1,Gohir.D04G025000.1,Gohir.A05G392100.1,Gohir.D09G052700.1,Gohir.A10G215000.1,Gohir.D10G223900.1,Gohir.D10G223600.1,Gohir.D10G223800.1,Gohir.D10G223500.1	Circumbracteal	PreUp.PostDown	biological process	GO:0043207	response to external biotic stimulus	28	4	0.31	0.00022	1338	31035	1005	5523	1742	8382	253	711	135	1144	49	46	317	1002	217	771	54	88	235	613	339	1620	362	2000	1659	1015	52279	27260	13568	462	891	1662	2265	9496	4814	1136	2367	1725
AT1G73620	Pathogenesis-related thaumatin superfamily protein	Gohir.A11G003300.1,Gohir.D11G002900.1,Gohir.A12G269000.1	Circumbracteal	PreUp.PostDown	biological process	GO:0043207	response to external biotic stimulus	28	4	0.31	0.00022	73	269	35	51	301	57	2126	1627	218	276	109	58	1257	902	101	664	40	108	867	841	80	111	3	5	54	91	348	146	311	31	17	56	18	86	49	345	175	383
AT2G28790	Pathogenesis-related thaumatin superfamily protein	Gohir.A03G040400.1,Gohir.D03G127600.1,Gohir.D05G097000.1,Gohir.A05G096900.1	Circumbracteal	PreUp.PostDown	biological process	GO:0043207	response to external biotic stimulus	28	4	0.31	0.00022	28	415	80	226	184	462	2203	1552	145	218	143	94	3105	1932	84	176	80	78	3569	2409	250	636	166	138	25	29	701	244	302	29	42	170	80	364	235	283	104	161
AT5G02140	Pathogenesis-related thaumatin superfamily protein	Gohir.A10G221500.1,Gohir.A04G083700.1,Gohir.D10G233700.1,Gohir.D04G122500.1	Circumbracteal	PreUp.PostDown	biological process	GO:0043207	response to external biotic stimulus	28	4	0.31	0.00022	23	54	3	16	16	21	263	196	61	52	46	16	344	176	20	74	16	16	245	275	23	104	1	13	22	22	39	66	58	0	0	10	13	14	20	23	7	20
AT1G17860	Kunitz family trypsin and protease inhibitor protein	Gohir.D10G223700.1,Gohir.A09G051800.1,Gohir.D10G224000.1,Gohir.A10G214900.1,Gohir.A05G392000.1,Gohir.1Z000600.1,Gohir.D04G025100.1,Gohir.D04G025000.1,Gohir.A05G392100.1,Gohir.D09G052700.1,Gohir.A10G215000.1,Gohir.D10G223900.1,Gohir.D10G223600.1,Gohir.D10G223800.1,Gohir.D10G223500.1	Circumbracteal	PreUp.PostDown	biological process	GO:0050896	response to stimulus	328	9	3.62	0.0089	1338	31035	1005	5523	1742	8382	253	711	135	1144	49	46	317	1002	217	771	54	88	235	613	339	1620	362	2000	1659	1015	52279	27260	13568	462	891	1662	2265	9496	4814	1136	2367	1725
AT1G28290	arabinogalactan protein 31	Gohir.D06G132500.1,Gohir.A06G128400.1	Circumbracteal	PreUp.PostDown	biological process	GO:0050896	response to stimulus	328	9	3.62	0.0089	18	144	76	244	325	617	1104	536	675	456	497	222	1050	487	414	302	364	119	1181	839	832	1249	751	638	13	21	129	84	217	14	23	192	163	256	314	350	323	302
AT1G54400	HSP20-like chaperones superfamily protein	Gohir.A08G219100.1,Gohir.D01G085700.1,Gohir.D01G085600.1,Gohir.D11G244000.1,Gohir.A11G232800.1,Gohir.A13G164900.1,Gohir.A08G219200.1,Gohir.A08G219300.1,Gohir.D13G167700.1,Gohir.A11G232700.1,Gohir.A11G232700.2,Gohir.D11G243900.1,Gohir.D08G236100.1	Circumbracteal	PreUp.PostDown	biological process	GO:0050896	response to stimulus	328	9	3.62	0.0089	230	274	168	236	144	212	368	337	70	110	64	83	291	246	80	139	35	43	364	302	68	140	17	11	247	210	372	271	180	100	186	217	123	157	423	28	195	207
AT1G69160	suppressor	Gohir.D12G163100.1,Gohir.D13G084000.1,Gohir.A13G084500.1,Gohir.A03G105900.1,Gohir.D02G131100.1,Gohir.A12G159800.1	Circumbracteal	PreUp.PostDown	biological process	GO:0050896	response to stimulus	328	9	3.62	0.0089	181	198	105	100	263	116	492	526	139	213	117	167	309	614	151	243	110	161	209	153	87	155	71	75	233	124	251	251	91	46	56	213	93	103	107	231	296	261
AT1G73620	Pathogenesis-related thaumatin superfamily protein	Gohir.A11G003300.1,Gohir.D11G002900.1,Gohir.A12G269000.1	Circumbracteal	PreUp.PostDown	biological process	GO:0050896	response to stimulus	328	9	3.62	0.0089	73	269	35	51	301	57	2126	1627	218	276	109	58	1257	902	101	664	40	108	867	841	80	111	3	5	54	91	348	146	311	31	17	56	18	86	49	345	175	383
AT2G28790	Pathogenesis-related thaumatin superfamily protein	Gohir.A03G040400.1,Gohir.D03G127600.1,Gohir.D05G097000.1,Gohir.A05G096900.1	Circumbracteal	PreUp.PostDown	biological process	GO:0050896	response to stimulus	328	9	3.62	0.0089	28	415	80	226	184	462	2203	1552	145	218	143	94	3105	1932	84	176	80	78	3569	2409	250	636	166	138	25	29	701	244	302	29	42	170	80	364	235	283	104	161
AT3G22060	Receptor-like protein kinase-related family protein	Gohir.D10G061200.1,Gohir.A10G060600.1,Gohir.D10G061400.1,Gohir.D10G061600.1,Gohir.D10G061700.1,Gohir.A10G060100.1	Circumbracteal	PreUp.PostDown	biological process	GO:0050896	response to stimulus	328	9	3.62	0.0089	181	1043	65	156	35	238	969	167	604	63	103	57	719	472	465	49	91	35	474	989	345	431	433	116	279	82	1338	1621	171	109	60	24	120	175	173	30	35	41
AT4G38700	Disease resistance-responsive (dirigent-like protein) family protein	Gohir.D11G307300.1,Gohir.D09G016100.1,Gohir.A01G050700.1,Gohir.D07G040000.1,Gohir.D09G016200.1,Gohir.D01G040600.1,Gohir.A11G292400.1,Gohir.D11G300000.1,Gohir.A07G036000.1,Gohir.A01G156000.1,Gohir.A01G155900.1,Gohir.A01G165200.1	Circumbracteal	PreUp.PostDown	biological process	GO:0050896	response to stimulus	328	9	3.62	0.0089	2125	3871	432	633	237	277	580	690	46	240	18	32	697	986	105	608	26	32	5894	2119	366	254	96	121	2036	2212	5438	4264	1909	332	498	467	522	747	630	219	357	138
AT5G02140	Pathogenesis-related thaumatin superfamily protein	Gohir.A10G221500.1,Gohir.A04G083700.1,Gohir.D10G233700.1,Gohir.D04G122500.1	Circumbracteal	PreUp.PostDown	biological process	GO:0050896	response to stimulus	328	9	3.62	0.0089	23	54	3	16	16	21	263	196	61	52	46	16	344	176	20	74	16	16	245	275	23	104	1	13	22	22	39	66	58	0	0	10	13	14	20	23	7	20
AT1G17860	Kunitz family trypsin and protease inhibitor protein	Gohir.D10G223700.1,Gohir.A09G051800.1,Gohir.D10G224000.1,Gohir.A10G214900.1,Gohir.A05G392000.1,Gohir.1Z000600.1,Gohir.D04G025100.1,Gohir.D04G025000.1,Gohir.A05G392100.1,Gohir.D09G052700.1,Gohir.A10G215000.1,Gohir.D10G223900.1,Gohir.D10G223600.1,Gohir.D10G223800.1,Gohir.D10G223500.1	Circumbracteal	PreUp.PostDown	biological process	GO:0051704	multi-organism process	50	4	0.55	0.0021	1338	31035	1005	5523	1742	8382	253	711	135	1144	49	46	317	1002	217	771	54	88	235	613	339	1620	362	2000	1659	1015	52279	27260	13568	462	891	1662	2265	9496	4814	1136	2367	1725
AT1G73620	Pathogenesis-related thaumatin superfamily protein	Gohir.A11G003300.1,Gohir.D11G002900.1,Gohir.A12G269000.1	Circumbracteal	PreUp.PostDown	biological process	GO:0051704	multi-organism process	50	4	0.55	0.0021	73	269	35	51	301	57	2126	1627	218	276	109	58	1257	902	101	664	40	108	867	841	80	111	3	5	54	91	348	146	311	31	17	56	18	86	49	345	175	383
AT2G28790	Pathogenesis-related thaumatin superfamily protein	Gohir.A03G040400.1,Gohir.D03G127600.1,Gohir.D05G097000.1,Gohir.A05G096900.1	Circumbracteal	PreUp.PostDown	biological process	GO:0051704	multi-organism process	50	4	0.55	0.0021	28	415	80	226	184	462	2203	1552	145	218	143	94	3105	1932	84	176	80	78	3569	2409	250	636	166	138	25	29	701	244	302	29	42	170	80	364	235	283	104	161
AT5G02140	Pathogenesis-related thaumatin superfamily protein	Gohir.A10G221500.1,Gohir.A04G083700.1,Gohir.D10G233700.1,Gohir.D04G122500.1	Circumbracteal	PreUp.PostDown	biological process	GO:0051704	multi-organism process	50	4	0.55	0.0021	23	54	3	16	16	21	263	196	61	52	46	16	344	176	20	74	16	16	245	275	23	104	1	13	22	22	39	66	58	0	0	10	13	14	20	23	7	20
AT1G17860	Kunitz family trypsin and protease inhibitor protein	Gohir.D10G223700.1,Gohir.A09G051800.1,Gohir.D10G224000.1,Gohir.A10G214900.1,Gohir.A05G392000.1,Gohir.1Z000600.1,Gohir.D04G025100.1,Gohir.D04G025000.1,Gohir.A05G392100.1,Gohir.D09G052700.1,Gohir.A10G215000.1,Gohir.D10G223900.1,Gohir.D10G223600.1,Gohir.D10G223800.1,Gohir.D10G223500.1	Circumbracteal	PreUp.PostDown	biological process	GO:0051707	response to other organism	28	4	0.31	0.00022	1338	31035	1005	5523	1742	8382	253	711	135	1144	49	46	317	1002	217	771	54	88	235	613	339	1620	362	2000	1659	1015	52279	27260	13568	462	891	1662	2265	9496	4814	1136	2367	1725
AT1G73620	Pathogenesis-related thaumatin superfamily protein	Gohir.A11G003300.1,Gohir.D11G002900.1,Gohir.A12G269000.1	Circumbracteal	PreUp.PostDown	biological process	GO:0051707	response to other organism	28	4	0.31	0.00022	73	269	35	51	301	57	2126	1627	218	276	109	58	1257	902	101	664	40	108	867	841	80	111	3	5	54	91	348	146	311	31	17	56	18	86	49	345	175	383
AT2G28790	Pathogenesis-related thaumatin superfamily protein	Gohir.A03G040400.1,Gohir.D03G127600.1,Gohir.D05G097000.1,Gohir.A05G096900.1	Circumbracteal	PreUp.PostDown	biological process	GO:0051707	response to other organism	28	4	0.31	0.00022	28	415	80	226	184	462	2203	1552	145	218	143	94	3105	1932	84	176	80	78	3569	2409	250	636	166	138	25	29	701	244	302	29	42	170	80	364	235	283	104	161
AT5G02140	Pathogenesis-related thaumatin superfamily protein	Gohir.A10G221500.1,Gohir.A04G083700.1,Gohir.D10G233700.1,Gohir.D04G122500.1	Circumbracteal	PreUp.PostDown	biological process	GO:0051707	response to other organism	28	4	0.31	0.00022	23	54	3	16	16	21	263	196	61	52	46	16	344	176	20	74	16	16	245	275	23	104	1	13	22	22	39	66	58	0	0	10	13	14	20	23	7	20
AT1G05210	Transmembrane protein 97, Putative	Gohir.A12G156800.1,Gohir.D12G159600.1,Gohir.D12G159900.1,Gohir.A12G157000.1	Circumbracteal	PreUp.PostDown	cellular component	GO:0005576	extracellular region	164	9	1.83	3.7e-05	3535	4498	916	1177	1472	1458	2235	2991	248	2686	33	80	2939	4304	410	1469	28	97	10878	4546	882	2057	638	4663	3283	3783	6022	4466	3006	530	736	1484	913	1539	1081	1221	1610	1587
AT1G07440	NAD(P)-binding Rossmann-fold superfamily protein	Gohir.A13G226200.1,Gohir.D13G231900.2,Gohir.D13G231600.1,Gohir.D13G231600.2,Gohir.A13G226500.1,Gohir.A13G226400.1,Gohir.D13G231500.1,Gohir.A13G226100.1	Circumbracteal	PreUp.PostDown	cellular component	GO:0005576	extracellular region	164	9	1.83	3.7e-05	118	408	64	230	284	379	231	249	54	169	52	104	203	364	80	150	78	109	755	502	63	103	88	70	130	105	558	526	136	42	58	94	143	147	398	224	297	333
AT1G55360	tRNA-splicing ligase (DUF239)	Gohir.D07G213500.1,Gohir.A07G207500.1	Circumbracteal	PreUp.PostDown	cellular component	GO:0005576	extracellular region	164	9	1.83	3.7e-05	293	921	114	509	205	407	961	890	376	469	452	244	536	674	198	323	167	207	891	1352	404	815	322	216	350	236	1346	720	695	150	75	119	422	577	526	202	135	279
AT1G67750	Pectate lyase family protein	Gohir.D12G190100.1,Gohir.D02G155700.1,Gohir.A01G157000.1,Gohir.A12G146400.1,Gohir.D12G151000.2,Gohir.D12G151000.1,Gohir.D01G153300.1,Gohir.A12G187100.1	Circumbracteal	PreUp.PostDown	cellular component	GO:0005576	extracellular region	164	9	1.83	3.7e-05	51	599	121	168	78	172	618	1624	151	545	99	371	186	964	72	650	44	175	232	561	345	974	179	560	18	83	348	502	945	147	135	81	80	314	110	115	35	81
AT2G33850	E6-like protein	Gohir.D05G162000.1,Gohir.A10G027800.1	Circumbracteal	PreUp.PostDown	cellular component	GO:0005576	extracellular region	164	9	1.83	3.7e-05	206	1356	205	417	706	375	1758	1648	503	2069	385	444	1009	1170	316	2219	144	397	836	986	277	683	42	240	154	256	1562	1419	1089	243	98	275	253	511	485	883	287	948
AT4G08685	Pollen Ole e 1 allergen and extensin family protein	Gohir.D02G082800.1,Gohir.A05G267800.1,Gohir.D05G341700.1,Gohir.A04G041700.1,Gohir.A08G234700.1,Gohir.D05G269600.1,Gohir.A02G075700.1,Gohir.D05G341600.1,Gohir.D08G255100.1	Circumbracteal	PreUp.PostDown	cellular component	GO:0005576	extracellular region	164	9	1.83	3.7e-05	5748	11740	1296	3920	5127	4650	7927	9228	3760	6136	2592	3835	7105	9116	2945	4796	2118	3993	8685	12636	5710	8288	1481	1699	4673	6822	10457	16028	8736	675	897	2315	3587	4617	3559	6245	4175	4960
AT4G38700	Disease resistance-responsive (dirigent-like protein) family protein	Gohir.D11G307300.1,Gohir.D09G016100.1,Gohir.A01G050700.1,Gohir.D07G040000.1,Gohir.D09G016200.1,Gohir.D01G040600.1,Gohir.A11G292400.1,Gohir.D11G300000.1,Gohir.A07G036000.1,Gohir.A01G156000.1,Gohir.A01G155900.1,Gohir.A01G165200.1	Circumbracteal	PreUp.PostDown	cellular component	GO:0005576	extracellular region	164	9	1.83	3.7e-05	2125	3871	432	633	237	277	580	690	46	240	18	32	697	986	105	608	26	32	5894	2119	366	254	96	121	2036	2212	5438	4264	1909	332	498	467	522	747	630	219	357	138
AT5G41050	Pollen Ole e 1 allergen and extensin family protein	Gohir.A05G336300.3,Gohir.A05G336300.2,Gohir.D07G239000.2,Gohir.D07G239000.1,Gohir.A05G336300.1,Gohir.A07G231800.1,Gohir.D04G074800.2,Gohir.D04G074800.1	Circumbracteal	PreUp.PostDown	cellular component	GO:0005576	extracellular region	164	9	1.83	3.7e-05	291	1567	199	534	660	522	3254	3883	585	810	679	588	2475	4726	425	623	364	628	1799	2388	179	227	44	36	368	213	3079	781	838	122	33	442	374	432	796	494	412	1072
AT5G48490	Bifunctional inhibitor/lipid-transfer protein/seed storage 2S albumin superfamily protein	Gohir.A11G142400.1,Gohir.A07G159300.1,Gohir.A10G139400.1,Gohir.D10G127500.1,Gohir.D13G046900.1,Gohir.D11G148700.1,Gohir.A13G048500.1,Gohir.D07G167100.1,Gohir.A10G139300.1	Circumbracteal	PreUp.PostDown	cellular component	GO:0005576	extracellular region	164	9	1.83	3.7e-05	54	671	118	191	376	234	6568	3988	659	678	562	130	5859	3367	132	3166	108	80	2965	1822	200	380	85	75	28	78	1143	472	397	103	28	223	139	283	149	434	126	570
AT1G01300	Eukaryotic aspartyl protease family protein	Gohir.D11G101900.1,Gohir.A11G097100.1,Gohir.A07G137300.1,Gohir.D07G142600.1,Gohir.D12G116100.1	Circumbracteal	PreUp.PostDown	molecular function	GO:0004175	endopeptidase activity	58	5	0.71	0.00062	4697	3463	1443	1695	1714	1588	2249	2628	1512	2594	1022	1094	2133	2340	1881	3459	852	853	1716	1663	975	997	526	555	4403	4990	2924	3404	4063	1413	1559	1358	1507	2040	1538	2304	1290	1550
AT2G05920	Subtilase family protein	Gohir.D08G267100.1,Gohir.D08G081400.1,Gohir.A13G190400.1,Gohir.A13G073200.1	Circumbracteal	PreUp.PostDown	molecular function	GO:0004175	endopeptidase activity	58	5	0.71	0.00062	172	239	129	167	92	125	283	297	140	259	77	94	200	202	72	634	26	115	237	217	85	126	19	31	144	198	297	259	162	167	123	98	186	215	100	129	62	85
AT3G14067	Subtilase family protein	Gohir.A10G055300.1,Gohir.D10G057300.1,Gohir.A05G139700.1,Gohir.D05G141900.1	Circumbracteal	PreUp.PostDown	molecular function	GO:0004175	endopeptidase activity	58	5	0.71	0.00062	132	172	99	155	74	105	235	159	116	215	103	97	187	140	167	276	80	146	297	165	202	207	154	209	87	176	87	168	264	189	45	62	194	155	116	97	47	75
AT5G07030	Eukaryotic aspartyl protease family protein	Gohir.A10G185800.1,Gohir.D04G015800.1,Gohir.A05G400100.1,Gohir.D10G193000.2,Gohir.D10G193000.1	Circumbracteal	PreUp.PostDown	molecular function	GO:0004175	endopeptidase activity	58	5	0.71	0.00062	258	1074	564	430	1006	336	3524	4537	596	1763	238	355	2913	3554	715	2175	142	327	1136	1785	140	309	9	21	187	329	1079	1131	1012	273	545	872	304	689	299	1339	752	926
AT5G59190	subtilase family protein	Gohir.A05G092200.1,Gohir.D06G171000.1,Gohir.D06G171000.3,Gohir.D06G171000.2,Gohir.A08G177700.1,Gohir.D08G196100.1	Circumbracteal	PreUp.PostDown	molecular function	GO:0004175	endopeptidase activity	58	5	0.71	0.00062	7	106	24	182	55	120	113	209	93	489	20	63	144	287	137	107	21	97	169	327	215	319	59	451	7	7	113	123	82	34	20	20	275	180	94	86	62	15
AT2G05920	Subtilase family protein	Gohir.D08G267100.1,Gohir.D08G081400.1,Gohir.A13G190400.1,Gohir.A13G073200.1	Circumbracteal	PreUp.PostDown	molecular function	GO:0004252	serine-type endopeptidase activity	26	3	0.32	0.00363	172	239	129	167	92	125	283	297	140	259	77	94	200	202	72	634	26	115	237	217	85	126	19	31	144	198	297	259	162	167	123	98	186	215	100	129	62	85
AT3G14067	Subtilase family protein	Gohir.A10G055300.1,Gohir.D10G057300.1,Gohir.A05G139700.1,Gohir.D05G141900.1	Circumbracteal	PreUp.PostDown	molecular function	GO:0004252	serine-type endopeptidase activity	26	3	0.32	0.00363	132	172	99	155	74	105	235	159	116	215	103	97	187	140	167	276	80	146	297	165	202	207	154	209	87	176	87	168	264	189	45	62	194	155	116	97	47	75
AT5G59190	subtilase family protein	Gohir.A05G092200.1,Gohir.D06G171000.1,Gohir.D06G171000.3,Gohir.D06G171000.2,Gohir.A08G177700.1,Gohir.D08G196100.1	Circumbracteal	PreUp.PostDown	molecular function	GO:0004252	serine-type endopeptidase activity	26	3	0.32	0.00363	7	106	24	182	55	120	113	209	93	489	20	63	144	287	137	107	21	97	169	327	215	319	59	451	7	7	113	123	82	34	20	20	275	180	94	86	62	15
AT1G01300	Eukaryotic aspartyl protease family protein	Gohir.D11G101900.1,Gohir.A11G097100.1,Gohir.A07G137300.1,Gohir.D07G142600.1,Gohir.D12G116100.1	Circumbracteal	PreUp.PostDown	molecular function	GO:0008233	peptidase activity	84	5	1.02	0.00328	4697	3463	1443	1695	1714	1588	2249	2628	1512	2594	1022	1094	2133	2340	1881	3459	852	853	1716	1663	975	997	526	555	4403	4990	2924	3404	4063	1413	1559	1358	1507	2040	1538	2304	1290	1550
AT2G05920	Subtilase family protein	Gohir.D08G267100.1,Gohir.D08G081400.1,Gohir.A13G190400.1,Gohir.A13G073200.1	Circumbracteal	PreUp.PostDown	molecular function	GO:0008233	peptidase activity	84	5	1.02	0.00328	172	239	129	167	92	125	283	297	140	259	77	94	200	202	72	634	26	115	237	217	85	126	19	31	144	198	297	259	162	167	123	98	186	215	100	129	62	85
AT3G14067	Subtilase family protein	Gohir.A10G055300.1,Gohir.D10G057300.1,Gohir.A05G139700.1,Gohir.D05G141900.1	Circumbracteal	PreUp.PostDown	molecular function	GO:0008233	peptidase activity	84	5	1.02	0.00328	132	172	99	155	74	105	235	159	116	215	103	97	187	140	167	276	80	146	297	165	202	207	154	209	87	176	87	168	264	189	45	62	194	155	116	97	47	75
AT5G07030	Eukaryotic aspartyl protease family protein	Gohir.A10G185800.1,Gohir.D04G015800.1,Gohir.A05G400100.1,Gohir.D10G193000.2,Gohir.D10G193000.1	Circumbracteal	PreUp.PostDown	molecular function	GO:0008233	peptidase activity	84	5	1.02	0.00328	258	1074	564	430	1006	336	3524	4537	596	1763	238	355	2913	3554	715	2175	142	327	1136	1785	140	309	9	21	187	329	1079	1131	1012	273	545	872	304	689	299	1339	752	926
AT5G59190	subtilase family protein	Gohir.A05G092200.1,Gohir.D06G171000.1,Gohir.D06G171000.3,Gohir.D06G171000.2,Gohir.A08G177700.1,Gohir.D08G196100.1	Circumbracteal	PreUp.PostDown	molecular function	GO:0008233	peptidase activity	84	5	1.02	0.00328	7	106	24	182	55	120	113	209	93	489	20	63	144	287	137	107	21	97	169	327	215	319	59	451	7	7	113	123	82	34	20	20	275	180	94	86	62	15
AT2G05920	Subtilase family protein	Gohir.D08G267100.1,Gohir.D08G081400.1,Gohir.A13G190400.1,Gohir.A13G073200.1	Circumbracteal	PreUp.PostDown	molecular function	GO:0008236	serine-type peptidase activity	31	3	0.38	0.00601	172	239	129	167	92	125	283	297	140	259	77	94	200	202	72	634	26	115	237	217	85	126	19	31	144	198	297	259	162	167	123	98	186	215	100	129	62	85
AT3G14067	Subtilase family protein	Gohir.A10G055300.1,Gohir.D10G057300.1,Gohir.A05G139700.1,Gohir.D05G141900.1	Circumbracteal	PreUp.PostDown	molecular function	GO:0008236	serine-type peptidase activity	31	3	0.38	0.00601	132	172	99	155	74	105	235	159	116	215	103	97	187	140	167	276	80	146	297	165	202	207	154	209	87	176	87	168	264	189	45	62	194	155	116	97	47	75
AT5G59190	subtilase family protein	Gohir.A05G092200.1,Gohir.D06G171000.1,Gohir.D06G171000.3,Gohir.D06G171000.2,Gohir.A08G177700.1,Gohir.D08G196100.1	Circumbracteal	PreUp.PostDown	molecular function	GO:0008236	serine-type peptidase activity	31	3	0.38	0.00601	7	106	24	182	55	120	113	209	93	489	20	63	144	287	137	107	21	97	169	327	215	319	59	451	7	7	113	123	82	34	20	20	275	180	94	86	62	15
AT2G05920	Subtilase family protein	Gohir.D08G267100.1,Gohir.D08G081400.1,Gohir.A13G190400.1,Gohir.A13G073200.1	Circumbracteal	PreUp.PostDown	molecular function	GO:0017171	serine hydrolase activity	31	3	0.38	0.00601	172	239	129	167	92	125	283	297	140	259	77	94	200	202	72	634	26	115	237	217	85	126	19	31	144	198	297	259	162	167	123	98	186	215	100	129	62	85
AT3G14067	Subtilase family protein	Gohir.A10G055300.1,Gohir.D10G057300.1,Gohir.A05G139700.1,Gohir.D05G141900.1	Circumbracteal	PreUp.PostDown	molecular function	GO:0017171	serine hydrolase activity	31	3	0.38	0.00601	132	172	99	155	74	105	235	159	116	215	103	97	187	140	167	276	80	146	297	165	202	207	154	209	87	176	87	168	264	189	45	62	194	155	116	97	47	75
AT5G59190	subtilase family protein	Gohir.A05G092200.1,Gohir.D06G171000.1,Gohir.D06G171000.3,Gohir.D06G171000.2,Gohir.A08G177700.1,Gohir.D08G196100.1	Circumbracteal	PreUp.PostDown	molecular function	GO:0017171	serine hydrolase activity	31	3	0.38	0.00601	7	106	24	182	55	120	113	209	93	489	20	63	144	287	137	107	21	97	169	327	215	319	59	451	7	7	113	123	82	34	20	20	275	180	94	86	62	15
AT2G39370	membrane-associated kinase regulator	Gohir.A05G352200.1,Gohir.D04G117500.1,Gohir.A05G299400.1,Gohir.A09G159700.1,Gohir.A04G078300.1,Gohir.A10G210000.1,Gohir.D10G218300.1,Gohir.D05G299100.1,Gohir.D04G060700.1	Circumbracteal	PreUp.PostDown	molecular function	GO:0030234	enzyme regulator activity	25	3	0.3	0.00324	498	276	137	179	86	75	169	185	40	108	22	57	172	188	136	316	42	23	67	65	43	35	56	27	490	505	156	401	270	108	175	131	149	178	209	85	59	110
AT4G03100	Rho GTPase activating protein with PAK-box/P21-Rho-binding domain-containing protein	Gohir.A08G115900.1,Gohir.A11G118600.1,Gohir.D08G079800.1,Gohir.D08G136700.1,Gohir.A08G071600.1,Gohir.D11G123500.2,Gohir.D11G123500.1	Circumbracteal	PreUp.PostDown	molecular function	GO:0030234	enzyme regulator activity	25	3	0.3	0.00324	17	140	17	53	54	55	158	197	56	134	46	110	134	160	52	90	48	133	247	460	75	52	30	13	14	20	172	144	104	12	14	23	27	84	49	46	44	71
AT5G06860	polygalacturonase inhibiting protein 1	Gohir.A09G126200.1	Circumbracteal	PreUp.PostDown	molecular function	GO:0030234	enzyme regulator activity	25	3	0.3	0.00324	145	1363	74	918	189	692	133	173	105	445	11	187	168	206	109	236	19	175	188	141	173	323	271	580	168	122	975	1603	1510	52	42	128	1090	985	678	262	197	108
AT1G01300	Eukaryotic aspartyl protease family protein	Gohir.D11G101900.1,Gohir.A11G097100.1,Gohir.A07G137300.1,Gohir.D07G142600.1,Gohir.D12G116100.1	Circumbracteal	PreUp.PostDown	molecular function	GO:0070011	peptidase activity, acting on L-amino ac...	74	5	0.9	0.00188	4697	3463	1443	1695	1714	1588	2249	2628	1512	2594	1022	1094	2133	2340	1881	3459	852	853	1716	1663	975	997	526	555	4403	4990	2924	3404	4063	1413	1559	1358	1507	2040	1538	2304	1290	1550
AT2G05920	Subtilase family protein	Gohir.D08G267100.1,Gohir.D08G081400.1,Gohir.A13G190400.1,Gohir.A13G073200.1	Circumbracteal	PreUp.PostDown	molecular function	GO:0070011	peptidase activity, acting on L-amino ac...	74	5	0.9	0.00188	172	239	129	167	92	125	283	297	140	259	77	94	200	202	72	634	26	115	237	217	85	126	19	31	144	198	297	259	162	167	123	98	186	215	100	129	62	85
AT3G14067	Subtilase family protein	Gohir.A10G055300.1,Gohir.D10G057300.1,Gohir.A05G139700.1,Gohir.D05G141900.1	Circumbracteal	PreUp.PostDown	molecular function	GO:0070011	peptidase activity, acting on L-amino ac...	74	5	0.9	0.00188	132	172	99	155	74	105	235	159	116	215	103	97	187	140	167	276	80	146	297	165	202	207	154	209	87	176	87	168	264	189	45	62	194	155	116	97	47	75
AT5G07030	Eukaryotic aspartyl protease family protein	Gohir.A10G185800.1,Gohir.D04G015800.1,Gohir.A05G400100.1,Gohir.D10G193000.2,Gohir.D10G193000.1	Circumbracteal	PreUp.PostDown	molecular function	GO:0070011	peptidase activity, acting on L-amino ac...	74	5	0.9	0.00188	258	1074	564	430	1006	336	3524	4537	596	1763	238	355	2913	3554	715	2175	142	327	1136	1785	140	309	9	21	187	329	1079	1131	1012	273	545	872	304	689	299	1339	752	926
AT5G59190	subtilase family protein	Gohir.A05G092200.1,Gohir.D06G171000.1,Gohir.D06G171000.3,Gohir.D06G171000.2,Gohir.A08G177700.1,Gohir.D08G196100.1	Circumbracteal	PreUp.PostDown	molecular function	GO:0070011	peptidase activity, acting on L-amino ac...	74	5	0.9	0.00188	7	106	24	182	55	120	113	209	93	489	20	63	144	287	137	107	21	97	169	327	215	319	59	451	7	7	113	123	82	34	20	20	275	180	94	86	62	15
AT2G39370	membrane-associated kinase regulator	Gohir.A05G352200.1,Gohir.D04G117500.1,Gohir.A05G299400.1,Gohir.A09G159700.1,Gohir.A04G078300.1,Gohir.A10G210000.1,Gohir.D10G218300.1,Gohir.D05G299100.1,Gohir.D04G060700.1	Circumbracteal	PreUp.PostDown	molecular function	GO:0098772	molecular function regulator	32	3	0.39	0.00657	498	276	137	179	86	75	169	185	40	108	22	57	172	188	136	316	42	23	67	65	43	35	56	27	490	505	156	401	270	108	175	131	149	178	209	85	59	110
AT4G03100	Rho GTPase activating protein with PAK-box/P21-Rho-binding domain-containing protein	Gohir.A08G115900.1,Gohir.A11G118600.1,Gohir.D08G079800.1,Gohir.D08G136700.1,Gohir.A08G071600.1,Gohir.D11G123500.2,Gohir.D11G123500.1	Circumbracteal	PreUp.PostDown	molecular function	GO:0098772	molecular function regulator	32	3	0.39	0.00657	17	140	17	53	54	55	158	197	56	134	46	110	134	160	52	90	48	133	247	460	75	52	30	13	14	20	172	144	104	12	14	23	27	84	49	46	44	71
AT5G06860	polygalacturonase inhibiting protein 1	Gohir.A09G126200.1	Circumbracteal	PreUp.PostDown	molecular function	GO:0098772	molecular function regulator	32	3	0.39	0.00657	145	1363	74	918	189	692	133	173	105	445	11	187	168	206	109	236	19	175	188	141	173	323	271	580	168	122	975	1603	1510	52	42	128	1090	985	678	262	197	108
AT3G18830	polyol/monosaccharide transporter 5	Gohir.A01G009700.1,Gohir.D01G009600.1,Gohir.D01G009500.1,Gohir.D01G009400.1,Gohir.D08G001700.1,Gohir.D01G009300.1,Gohir.A05G018400.1,Gohir.A06G063000.1,Gohir.A01G009900.1,Gohir.A03G179600.1,Gohir.A01G009800.1,Gohir.D06G061500.1,Gohir.A01G010000.1	Floral	PreDown.PostDown	biological process	GO:0010101	post-embryonic root morphogenesis	1	1	0	0.0035	83	716	1403	1210	1079	1801	282	705	398	1424	371	790	97	500	559	944	250	967	454	641	681	1400	1164	1878	35	129	597	836	718	1471	1527	1211	1036	1228	1362	1100	1219	918
AT3G18830	polyol/monosaccharide transporter 5	Gohir.A01G009700.1,Gohir.D01G009600.1,Gohir.D01G009500.1,Gohir.D01G009400.1,Gohir.D08G001700.1,Gohir.D01G009300.1,Gohir.A05G018400.1,Gohir.A06G063000.1,Gohir.A01G009900.1,Gohir.A03G179600.1,Gohir.A01G009800.1,Gohir.D06G061500.1,Gohir.A01G010000.1	Floral	PreDown.PostDown	biological process	GO:0010102	lateral root morphogenesis	1	1	0	0.0035	83	716	1403	1210	1079	1801	282	705	398	1424	371	790	97	500	559	944	250	967	454	641	681	1400	1164	1878	35	129	597	836	718	1471	1527	1211	1036	1228	1362	1100	1219	918
AT3G18830	polyol/monosaccharide transporter 5	Gohir.A01G009700.1,Gohir.D01G009600.1,Gohir.D01G009500.1,Gohir.D01G009400.1,Gohir.D08G001700.1,Gohir.D01G009300.1,Gohir.A05G018400.1,Gohir.A06G063000.1,Gohir.A01G009900.1,Gohir.A03G179600.1,Gohir.A01G009800.1,Gohir.D06G061500.1,Gohir.A01G010000.1	Floral	PreDown.PostDown	biological process	GO:0010311	lateral root formation	1	1	0	0.0035	83	716	1403	1210	1079	1801	282	705	398	1424	371	790	97	500	559	944	250	967	454	641	681	1400	1164	1878	35	129	597	836	718	1471	1527	1211	1036	1228	1362	1100	1219	918
AT5G50790	Nodulin MtN3 family protein	Gohir.A03G053800.1,Gohir.A12G192200.1,Gohir.A07G048300.1,Gohir.D03G113200.1,Gohir.D12G194300.1,Gohir.A07G048400.1,Gohir.D07G052600.1,Gohir.D07G052700.1	Floral	PreDown.PostDown	biological process	GO:0015766	disaccharide transport	2	1	0.01	0.0069	4010	80	10706	1859	2752	2366	741	752	22638	1766	2795	638	511	303	11809	6041	757	1973	1575	94	1089	290	807	631	6340	1677	74	109	57	6218	15694	10201	1284	1398	2895	1084	2762	4407
AT5G50790	Nodulin MtN3 family protein	Gohir.A03G053800.1,Gohir.A12G192200.1,Gohir.A07G048300.1,Gohir.D03G113200.1,Gohir.D12G194300.1,Gohir.A07G048400.1,Gohir.D07G052600.1,Gohir.D07G052700.1	Floral	PreDown.PostDown	biological process	GO:0015770	sucrose transport	2	1	0.01	0.0069	4010	80	10706	1859	2752	2366	741	752	22638	1766	2795	638	511	303	11809	6041	757	1973	1575	94	1089	290	807	631	6340	1677	74	109	57	6218	15694	10201	1284	1398	2895	1084	2762	4407
AT5G50790	Nodulin MtN3 family protein	Gohir.A03G053800.1,Gohir.A12G192200.1,Gohir.A07G048300.1,Gohir.D03G113200.1,Gohir.D12G194300.1,Gohir.A07G048400.1,Gohir.D07G052600.1,Gohir.D07G052700.1	Floral	PreDown.PostDown	biological process	GO:0015772	oligosaccharide transport	2	1	0.01	0.0069	4010	80	10706	1859	2752	2366	741	752	22638	1766	2795	638	511	303	11809	6041	757	1973	1575	94	1089	290	807	631	6340	1677	74	109	57	6218	15694	10201	1284	1398	2895	1084	2762	4407
AT3G18830	polyol/monosaccharide transporter 5	Gohir.A01G009700.1,Gohir.D01G009600.1,Gohir.D01G009500.1,Gohir.D01G009400.1,Gohir.D08G001700.1,Gohir.D01G009300.1,Gohir.A05G018400.1,Gohir.A06G063000.1,Gohir.A01G009900.1,Gohir.A03G179600.1,Gohir.A01G009800.1,Gohir.D06G061500.1,Gohir.A01G010000.1	Floral	PreDown.PostDown	biological process	GO:0048527	lateral root development	2	1	0.01	0.0069	83	716	1403	1210	1079	1801	282	705	398	1424	371	790	97	500	559	944	250	967	454	641	681	1400	1164	1878	35	129	597	836	718	1471	1527	1211	1036	1228	1362	1100	1219	918
AT3G18830	polyol/monosaccharide transporter 5	Gohir.A01G009700.1,Gohir.D01G009600.1,Gohir.D01G009500.1,Gohir.D01G009400.1,Gohir.D08G001700.1,Gohir.D01G009300.1,Gohir.A05G018400.1,Gohir.A06G063000.1,Gohir.A01G009900.1,Gohir.A03G179600.1,Gohir.A01G009800.1,Gohir.D06G061500.1,Gohir.A01G010000.1	Floral	PreDown.PostDown	biological process	GO:0048528	post-embryonic root development	2	1	0.01	0.0069	83	716	1403	1210	1079	1801	282	705	398	1424	371	790	97	500	559	944	250	967	454	641	681	1400	1164	1878	35	129	597	836	718	1471	1527	1211	1036	1228	1362	1100	1219	918
AT3G18830	polyol/monosaccharide transporter 5	Gohir.A01G009700.1,Gohir.D01G009600.1,Gohir.D01G009500.1,Gohir.D01G009400.1,Gohir.D08G001700.1,Gohir.D01G009300.1,Gohir.A05G018400.1,Gohir.A06G063000.1,Gohir.A01G009900.1,Gohir.A03G179600.1,Gohir.A01G009800.1,Gohir.D06G061500.1,Gohir.A01G010000.1	Floral	PreDown.PostDown	biological process	GO:0048646	anatomical structure formation involved ...	2	1	0.01	0.0069	83	716	1403	1210	1079	1801	282	705	398	1424	371	790	97	500	559	944	250	967	454	641	681	1400	1164	1878	35	129	597	836	718	1471	1527	1211	1036	1228	1362	1100	1219	918
AT2G39060	Nodulin MtN3 family protein	Gohir.D13G170600.1,Gohir.A13G167100.1	Floral	PreDown.PostDown	biological process	GO:0071836	nectar secretion	1	1	0	0.0035	63	6	243	4	15	1	95	53	4	57	0	1	49	48	0	1267	19	2	135	75	4	6	0	0	100	25	14	0	5	333	291	105	6	5	0	17	9	19
AT3G18830	polyol/monosaccharide transporter 5	Gohir.A01G009700.1,Gohir.D01G009600.1,Gohir.D01G009500.1,Gohir.D01G009400.1,Gohir.D08G001700.1,Gohir.D01G009300.1,Gohir.A05G018400.1,Gohir.A06G063000.1,Gohir.A01G009900.1,Gohir.A03G179600.1,Gohir.A01G009800.1,Gohir.D06G061500.1,Gohir.A01G010000.1	Floral	PreDown.PostDown	biological process	GO:0090696	post-embryonic plant organ development	2	1	0.01	0.0069	83	716	1403	1210	1079	1801	282	705	398	1424	371	790	97	500	559	944	250	967	454	641	681	1400	1164	1878	35	129	597	836	718	1471	1527	1211	1036	1228	1362	1100	1219	918
AT3G18830	polyol/monosaccharide transporter 5	Gohir.A01G009700.1,Gohir.D01G009600.1,Gohir.D01G009500.1,Gohir.D01G009400.1,Gohir.D08G001700.1,Gohir.D01G009300.1,Gohir.A05G018400.1,Gohir.A06G063000.1,Gohir.A01G009900.1,Gohir.A03G179600.1,Gohir.A01G009800.1,Gohir.D06G061500.1,Gohir.A01G010000.1	Floral	PreDown.PostDown	biological process	GO:0090697	post-embryonic plant organ morphogenesis	1	1	0	0.0035	83	716	1403	1210	1079	1801	282	705	398	1424	371	790	97	500	559	944	250	967	454	641	681	1400	1164	1878	35	129	597	836	718	1471	1527	1211	1036	1228	1362	1100	1219	918
AT3G18830	polyol/monosaccharide transporter 5	Gohir.A01G009700.1,Gohir.D01G009600.1,Gohir.D01G009500.1,Gohir.D01G009400.1,Gohir.D08G001700.1,Gohir.D01G009300.1,Gohir.A05G018400.1,Gohir.A06G063000.1,Gohir.A01G009900.1,Gohir.A03G179600.1,Gohir.A01G009800.1,Gohir.D06G061500.1,Gohir.A01G010000.1	Floral	PreDown.PostDown	biological process	GO:1905393	plant organ formation	1	1	0	0.0035	83	716	1403	1210	1079	1801	282	705	398	1424	371	790	97	500	559	944	250	967	454	641	681	1400	1164	1878	35	129	597	836	718	1471	1527	1211	1036	1228	1362	1100	1219	918
AT3G22910	ATPase E1-E2 type family protein / haloacid dehalogenase-like hydrolase family protein	Gohir.D07G197200.1,Gohir.A07G190900.1,Gohir.D09G223200.1,Gohir.A09G220100.1,Gohir.D09G222300.1	Floral	PreDown.PostDown	cellular component	GO:0005887	integral component of plasma membrane	3	2	0.17	0.009	9	28	7	46	18	31	29	28	79	52	31	281	20	32	115	31	26	125	29	48	9	23	12	20	10	7	49	24	12	11	4	6	36	70	30	26	13	18
AT3G63380	ATPase E1-E2 type family protein / haloacid dehalogenase-like hydrolase family protein	Gohir.D11G259600.1,Gohir.A11G248700.1,Gohir.A08G045300.1,Gohir.D08G055700.1,Gohir.A09G220900.1,Gohir.A09G221000.1,Gohir.D08G072200.1,Gohir.A11G248800.1,Gohir.D11G259500.1,Gohir.A08G063700.1	Floral	PreDown.PostDown	cellular component	GO:0005887	integral component of plasma membrane	3	2	0.17	0.009	71	82	428	267	207	242	94	68	623	416	141	361	90	67	693	469	120	268	125	157	140	120	182	277	67	72	95	78	72	784	290	210	369	195	237	254	260	107
AT1G64970	gamma-tocopherol methyltransferase	Gohir.D13G162300.1,Gohir.A02G114300.1,Gohir.A13G157500.1,Gohir.D03G055300.1,Gohir.D03G055300.2	Floral	PreDown.PostDown	molecular function	GO:0008171	O-methyltransferase activity	2	1	0.01	0.0099	470	312	3428	815	944	372	69	69	51	138	74	97	42	78	62	890	122	165	165	191	62	132	257	463	567	371	379	264	291	2697	5197	2390	466	580	1397	386	1978	469
AT5G25610	BURP domain-containing protein	Gohir.D05G050600.1,Gohir.A08G010600.1,Gohir.A13G218000.1,Gohir.D05G050700.4,Gohir.D05G050700.1,Gohir.D05G050700.3,Gohir.D05G050700.2,Gohir.D02G233800.1,Gohir.A05G048800.1,Gohir.A05G048800.2,Gohir.A05G048800.3,Gohir.A05G048800.4,Gohir.A05G048700.1,Gohir.D13G221300.1,Gohir.A05G070600.1,Gohir.D05G073600.1,Gohir.A05G070700.1,Gohir.D08G074600.1	Floral	PreDown.PostDown	molecular function	GO:0045735	nutrient reservoir activity	1	1	0	0.005	900	4695	4466	7797	3568	9762	2636	2854	5167	4970	2098	7060	1493	3842	5193	7650	3024	11140	6212	2487	6781	7081	7782	6591	981	815	3862	6252	3972	3547	5126	4724	5883	6629	10876	3463	3644	3601
AT1G64970	gamma-tocopherol methyltransferase	Gohir.D13G162300.1,Gohir.A02G114300.1,Gohir.A13G157500.1,Gohir.D03G055300.1,Gohir.D03G055300.2	Floral	PreDown.PostDown	molecular function	GO:0050342	tocopherol O-methyltransferase activity	1	1	0	0.005	470	312	3428	815	944	372	69	69	51	138	74	97	42	78	62	890	122	165	165	191	62	132	257	463	567	371	379	264	291	2697	5197	2390	466	580	1397	386	1978	469
AT1G78955	camelliol C synthase 1	Gohir.D06G190300.3,Gohir.D06G190300.2,Gohir.D06G190300.1,Gohir.D06G190600.1,Gohir.A10G041100.1,Gohir.D10G041900.1,Gohir.D06G190400.1,Gohir.D06G190400.2	Floral	PreUp.PostDown	biological process	GO:0006722	triterpenoid metabolic process	2	1	0.01	0.0086	1078	456	200	286	124	315	533	174	501	262	308	143	174	150	332	323	180	140	179	89	234	276	222	198	1026	1129	316	486	564	171	205	225	187	451	225	125	106	142
AT1G78955	camelliol C synthase 1	Gohir.D06G190300.3,Gohir.D06G190300.2,Gohir.D06G190300.1,Gohir.D06G190600.1,Gohir.A10G041100.1,Gohir.D10G041900.1,Gohir.D06G190400.1,Gohir.D06G190400.2	Floral	PreUp.PostDown	biological process	GO:0016104	triterpenoid biosynthetic process	2	1	0.01	0.0086	1078	456	200	286	124	315	533	174	501	262	308	143	174	150	332	323	180	140	179	89	234	276	222	198	1026	1129	316	486	564	171	205	225	187	451	225	125	106	142
[truncated: 127 more columns]

## Sheet: GO_enrichment_by_nectary
A.thaliana.ID	Description	Tx.JGI.Cotton.gene.IDs	Nectary.Type	Gene.expression.pattern	GO.Category	Enriched.GO.ID	Enriched.Term	Annotated	Significant	Expected	p-value	q-value	Negative log10 q-value	semantic space x	semantic space y
AT4G35190	Putative lysine decarboxylase family protein	Gohir.A05G180600.1,Gohir.A01G001800.1,Gohir.A01G107400.1,Gohir.A01G172700.1,Gohir.D01G093800.1,Gohir.D01G001400.1,Gohir.D05G183600.1,Gohir.D01G163800.1	foliar	PreUp.PostUp	biological process	GO:0009308	amine metabolic process	9	1	0.01	0.0055	0.0102143	1.99079	6.342	0.44
AT3G15820	phosphatidic acid phosphatase-related / PAP2-like protein	Gohir.D06G192100.1,Gohir.A06G185500.1,Gohir.A06G185500.2,Gohir.D05G124300.1	floral	PreUp.PostUp	biological process	GO:0097164	ammonium ion metabolic process	3	1	0.02	0.0219	0.0400125	1.3978	5.107	1.546
AT1G15120	Ubiquinol-cytochrome C reductase hinge protein	Gohir.A01G001400.1,Gohir.D03G062900.1,Gohir.A12G033300.1,Gohir.A02G111100.1,Gohir.D12G039500.1,Gohir.D01G001100.1,Gohir.D01G001100.2	circumbracteal	PreUp.PostUp	biological process	GO:1901135	carbohydrate derivative metabolic process	51	3	0.76	0.03983	0.0441	1.35556	-0.987	-3.257
AT3G52730	ubiquinol-cytochrome C reductase UQCRX/QCR9-like family protein	Gohir.D09G135300.2,Gohir.D09G135300.1,Gohir.A01G206400.1,Gohir.A01G206400.2,Gohir.A09G139300.1,Gohir.D01G195800.2,Gohir.D01G195800.1,Gohir.A01G138200.1,Gohir.D01G127900.1	circumbracteal	PreUp.PostUp	biological process	GO:1901135	carbohydrate derivative metabolic process	51	3	0.76	0.03983	0.0441	1.35556	-0.987	-3.257
AT5G25450	Cytochrome bd ubiquinol oxidase, 14kDa subunit	Gohir.D03G071300.2,Gohir.D03G071300.1,Gohir.D13G211500.1,Gohir.A02G112400.1,Gohir.A02G112400.2,Gohir.A13G206900.1	circumbracteal	PreUp.PostUp	biological process	GO:1901135	carbohydrate derivative metabolic process	51	3	0.76	0.03983	0.0441	1.35556	-0.987	-3.257
AT1G10200	GATA type zinc finger transcription factor family protein	Gohir.A06G024400.1,Gohir.A03G182100.1,Gohir.D12G277100.1,Gohir.D02G203800.1,Gohir.D04G160000.1,Gohir.A04G118300.1,Gohir.A02G112200.1,Gohir.D06G021500.1	floral	PreUp.PostUp	biological process	GO:0016043	cellular component organization	176	4	1.29	0.0389	0.0444093	1.35253	-6.334	1.952
AT1G31650	RHO guanyl-nucleotide exchange factor 14	Gohir.A08G148100.1,Gohir.A07G005600.2,Gohir.D07G006400.2,Gohir.D08G169300.1,Gohir.D08G169300.2	floral	PreUp.PostUp	biological process	GO:0016043	cellular component organization	176	4	1.29	0.0389	0.0444093	1.35253	-6.334	1.952
AT2G17560	high mobility group B4	Gohir.A07G171000.1,Gohir.D07G177800.1,Gohir.1Z057600.1	floral	PreUp.PostUp	biological process	GO:0016043	cellular component organization	176	4	1.29	0.0389	0.0444093	1.35253	-6.334	1.952
AT5G01075	Glycosyl hydrolase family 35 protein	Gohir.A05G208400.1,Gohir.D05G211900.2,Gohir.D05G211900.1,Gohir.A06G023200.1,Gohir.D06G020400.1,Gohir.D06G020400.2	floral	PreUp.PostUp	biological process	GO:0016043	cellular component organization	176	4	1.29	0.0389	0.0444093	1.35253	-6.334	1.952
AT4G30380	Barwin-related endoglucanase	Gohir.D13G027300.1,Gohir.1Z053600.2,Gohir.D12G073800.1,Gohir.A05G019400.1,Gohir.D05G020500.1,Gohir.A13G029200.1	floral	PreUp.PostUp	biological process	GO:0071456	cellular response to hypoxia	3	1	0.02	0.0219	0.0400125	1.3978	0.595	6.207
AT1G15120	Ubiquinol-cytochrome C reductase hinge protein	Gohir.A01G001400.1,Gohir.D03G062900.1,Gohir.A12G033300.1,Gohir.A02G111100.1,Gohir.D12G039500.1,Gohir.D01G001100.1,Gohir.D01G001100.2	circumbracteal	PreUp.PostUp	biological process	GO:0006091	generation of precursor metabolites and energy	38	5	0.57	0.00022	0.00264	2.5784	0.519	-0.099
AT2G46390	succinate dehydrogenase subunit	Gohir.D11G100600.1,Gohir.A11G095700.1	circumbracteal	PreUp.PostUp	biological process	GO:0006091	generation of precursor metabolites and energy	38	5	0.57	0.00022	0.00264	2.5784	0.519	-0.099
AT3G52730	ubiquinol-cytochrome C reductase UQCRX/QCR9-like family protein	Gohir.D09G135300.2,Gohir.D09G135300.1,Gohir.A01G206400.1,Gohir.A01G206400.2,Gohir.A09G139300.1,Gohir.D01G195800.2,Gohir.D01G195800.1,Gohir.A01G138200.1,Gohir.D01G127900.1	circumbracteal	PreUp.PostUp	biological process	GO:0006091	generation of precursor metabolites and energy	38	5	0.57	0.00022	0.00264	2.5784	0.519	-0.099
AT5G25450	Cytochrome bd ubiquinol oxidase, 14kDa subunit	Gohir.D03G071300.2,Gohir.D03G071300.1,Gohir.D13G211500.1,Gohir.A02G112400.1,Gohir.A02G112400.2,Gohir.A13G206900.1	circumbracteal	PreUp.PostUp	biological process	GO:0006091	generation of precursor metabolites and energy	38	5	0.57	0.00022	0.00264	2.5784	0.519	-0.099
AT5G62575	succinate dehydrogenase subunit	Gohir.D12G277200.1	circumbracteal	PreUp.PostUp	biological process	GO:0006091	generation of precursor metabolites and energy	38	5	0.57	0.00022	0.00264	2.5784	0.519	-0.099
AT3G15990	sulfate transporter 3%3B4	Gohir.A02G121700.1,Gohir.D03G064200.1,Gohir.D05G128800.1	circumbracteal	PreUp.PostUp	biological process	GO:0034220	ion transmembrane transport	18	2	0.27	0.02879	0.034548	1.46158	-5.804	-4.261
AT4G02620	vacuolar ATPase subunit F family protein	Gohir.D13G069500.1,Gohir.D08G206400.1,Gohir.D08G206400.2,Gohir.A08G215400.1,Gohir.A08G188000.2,Gohir.D08G232100.2,Gohir.D08G232100.1,Gohir.A13G052900.1,Gohir.A08G215400.2,Gohir.A08G188000.1,Gohir.A08G188000.3	circumbracteal	PreUp.PostUp	biological process	GO:0034220	ion transmembrane transport	18	2	0.27	0.02879	0.034548	1.46158	-5.804	-4.261
AT1G28570	SGNH hydrolase-type esterase superfamily protein	Gohir.D05G368600.1,Gohir.A13G006300.1,Gohir.D05G368500.1,Gohir.D05G368600.2,Gohir.D13G006100.1,Gohir.A04G018000.2,Gohir.A04G018000.1,Gohir.A04G017800.2,Gohir.A04G017800.1,Gohir.D05G368800.1,Gohir.A04G017600.1,Gohir.A04G017600.2	floral	PreUp.PostUp	biological process	GO:0016042	lipid catabolic process	49	2	0.36	0.0499	0.0499	1.3019	3.728	-5.884
AT3G16370	GDSL-like Lipase/Acylhydrolase superfamily protein	Gohir.D05G134600.1,Gohir.A10G064500.1,Gohir.D10G066000.1,Gohir.A10G064400.1	floral	PreUp.PostUp	biological process	GO:0016042	lipid catabolic process	49	2	0.36	0.0499	0.0499	1.3019	3.728	-5.884
AT1G15120	Ubiquinol-cytochrome C reductase hinge protein	Gohir.A01G001400.1,Gohir.D03G062900.1,Gohir.A12G033300.1,Gohir.A02G111100.1,Gohir.D12G039500.1,Gohir.D01G001100.1,Gohir.D01G001100.2	circumbracteal	PreUp.PostUp	biological process	GO:0009123	nucleoside monophosphate metabolic process	15	3	0.22	0.00127	0.0029025	2.53723	3.353	-4.403
AT3G52730	ubiquinol-cytochrome C reductase UQCRX/QCR9-like family protein	Gohir.D09G135300.2,Gohir.D09G135300.1,Gohir.A01G206400.1,Gohir.A01G206400.2,Gohir.A09G139300.1,Gohir.D01G195800.2,Gohir.D01G195800.1,Gohir.A01G138200.1,Gohir.D01G127900.1	circumbracteal	PreUp.PostUp	biological process	GO:0009123	nucleoside monophosphate metabolic process	15	3	0.22	0.00127	0.0029025	2.53723	3.353	-4.403
AT5G25450	Cytochrome bd ubiquinol oxidase, 14kDa subunit	Gohir.D03G071300.2,Gohir.D03G071300.1,Gohir.D13G211500.1,Gohir.A02G112400.1,Gohir.A02G112400.2,Gohir.A13G206900.1	circumbracteal	PreUp.PostUp	biological process	GO:0009123	nucleoside monophosphate metabolic process	15	3	0.22	0.00127	0.0029025	2.53723	3.353	-4.403
AT5G13070	MSF1-like family protein	Gohir.D05G071300.1,Gohir.A05G068300.1	bracteal	PreUp.PostUp	biological process	GO:0015748	organophosphate ester transport	7	2	0.23	0.02	0.0426667	1.36991	-4.925	-5.4
AT5G49800	Polyketide cyclase/dehydrase and lipid transport superfamily protein	Gohir.A10G157500.1,Gohir.A10G157500.2,Gohir.A10G157500.3,Gohir.A10G157500.4,Gohir.D05G163000.1,Gohir.A05G160300.1,Gohir.D10G083200.2,Gohir.D10G083200.1	bracteal	PreUp.PostUp	biological process	GO:0015748	organophosphate ester transport	7	2	0.23	0.02	0.0426667	1.36991	-4.925	-5.4
AT1G15120	Ubiquinol-cytochrome C reductase hinge protein	Gohir.A01G001400.1,Gohir.D03G062900.1,Gohir.A12G033300.1,Gohir.A02G111100.1,Gohir.D12G039500.1,Gohir.D01G001100.1,Gohir.D01G001100.2	circumbracteal	PreUp.PostUp	biological process	GO:0019637	organophosphate metabolic process	47	3	0.7	0.03234	0.0375561	1.42532	3.989	-2.805
AT3G52730	ubiquinol-cytochrome C reductase UQCRX/QCR9-like family protein	Gohir.D09G135300.2,Gohir.D09G135300.1,Gohir.A01G206400.1,Gohir.A01G206400.2,Gohir.A09G139300.1,Gohir.D01G195800.2,Gohir.D01G195800.1,Gohir.A01G138200.1,Gohir.D01G127900.1	circumbracteal	PreUp.PostUp	biological process	GO:0019637	organophosphate metabolic process	47	3	0.7	0.03234	0.0375561	1.42532	3.989	-2.805
AT5G25450	Cytochrome bd ubiquinol oxidase, 14kDa subunit	Gohir.D03G071300.2,Gohir.D03G071300.1,Gohir.D13G211500.1,Gohir.A02G112400.1,Gohir.A02G112400.2,Gohir.A13G206900.1	circumbracteal	PreUp.PostUp	biological process	GO:0019637	organophosphate metabolic process	47	3	0.7	0.03234	0.0375561	1.42532	3.989	-2.805
AT2G29640	JOSEPHIN-like protein	Gohir.A05G089800.1,Gohir.D05G090700.1	floral	PreUp.PostUp	biological process	GO:0070646	protein modification by small protein removal	4	1	0.03	0.0291	0.0400125	1.3978	6.188	2.965
AT1G28220	purine permease 3	Gohir.A05G222300.1,Gohir.D03G003400.1,Gohir.D01G116000.1,Gohir.A10G059900.1,Gohir.A05G222400.1,Gohir.D01G116100.1,Gohir.A02G176500.1,Gohir.D05G225000.1,Gohir.D04G156200.1	bracteal	PreUp.PostUp	biological process	GO:0006863	purine nucleobase transport	1	1	0.03	0.032	0.0426667	1.36991	-5.483	-5.259
AT1G15120	Ubiquinol-cytochrome C reductase hinge protein	Gohir.A01G001400.1,Gohir.D03G062900.1,Gohir.A12G033300.1,Gohir.A02G111100.1,Gohir.D12G039500.1,Gohir.D01G001100.1,Gohir.D01G001100.2	circumbracteal	PreUp.PostUp	biological process	GO:0072521	purine-containing compound metabolic process	17	3	0.25	0.00186	0.003348	2.47521	6.134	-0.029
AT3G52730	ubiquinol-cytochrome C reductase UQCRX/QCR9-like family protein	Gohir.D09G135300.2,Gohir.D09G135300.1,Gohir.A01G206400.1,Gohir.A01G206400.2,Gohir.A09G139300.1,Gohir.D01G195800.2,Gohir.D01G195800.1,Gohir.A01G138200.1,Gohir.D01G127900.1	circumbracteal	PreUp.PostUp	biological process	GO:0072521	purine-containing compound metabolic process	17	3	0.25	0.00186	0.003348	2.47521	6.134	-0.029
AT5G25450	Cytochrome bd ubiquinol oxidase, 14kDa subunit	Gohir.D03G071300.2,Gohir.D03G071300.1,Gohir.D13G211500.1,Gohir.A02G112400.1,Gohir.A02G112400.2,Gohir.A13G206900.1	circumbracteal	PreUp.PostUp	biological process	GO:0072521	purine-containing compound metabolic process	17	3	0.25	0.00186	0.003348	2.47521	6.134	-0.029
AT4G35190	Putative lysine decarboxylase family protein	Gohir.A05G180600.1,Gohir.A01G001800.1,Gohir.A01G107400.1,Gohir.A01G172700.1,Gohir.D01G093800.1,Gohir.D01G001400.1,Gohir.D05G183600.1,Gohir.D01G163800.1	foliar	PreUp.PostUp	biological process	GO:0010817	regulation of hormone levels	15	1	0.01	0.0092	0.0132889	1.87651	-3.186	5.988
AT1G15120	Ubiquinol-cytochrome C reductase hinge protein	Gohir.A01G001400.1,Gohir.D03G062900.1,Gohir.A12G033300.1,Gohir.A02G111100.1,Gohir.D12G039500.1,Gohir.D01G001100.1,Gohir.D01G001100.2	circumbracteal	PreUp.PostUp	biological process	GO:0022904	respiratory electron transport chain	7	3	0.1	0.00011	0.00198	2.70333	0.901	-7.33
AT3G52730	ubiquinol-cytochrome C reductase UQCRX/QCR9-like family protein	Gohir.D09G135300.2,Gohir.D09G135300.1,Gohir.A01G206400.1,Gohir.A01G206400.2,Gohir.A09G139300.1,Gohir.D01G195800.2,Gohir.D01G195800.1,Gohir.A01G138200.1,Gohir.D01G127900.1	circumbracteal	PreUp.PostUp	biological process	GO:0022904	respiratory electron transport chain	7	3	0.1	0.00011	0.00198	2.70333	0.901	-7.33
AT5G25450	Cytochrome bd ubiquinol oxidase, 14kDa subunit	Gohir.D03G071300.2,Gohir.D03G071300.1,Gohir.D13G211500.1,Gohir.A02G112400.1,Gohir.A02G112400.2,Gohir.A13G206900.1	circumbracteal	PreUp.PostUp	biological process	GO:0022904	respiratory electron transport chain	7	3	0.1	0.00011	0.00198	2.70333	0.901	-7.33
AT1G35210	hypothetical protein	Gohir.D02G084000.1,Gohir.A02G076800.1	foliar	PreUp.PostUp	biological process	GO:0009628	response to abiotic stimulus	74	1	0.05	0.0447	0.0447	1.34969	1.701	5.942
AT1G34640	peptidase	Gohir.D05G268700.1,Gohir.A05G267100.1	bracteal	PreU-PostU	biological process	GO:0006465	signal peptide processing	1	1	0.03	0.032	0.0426667	1.36991	6.57	0.857
AT1G80180	hypothetical protein	Gohir.A10G075800.1,Gohir.A05G017400.1,Gohir.D05G126500.1,Gohir.D10G075600.1,Gohir.A05G125500.1	bracteal	PreUp.PostUp	biological process	GO:0010375	stomatal complex patterning	1	1	0.03	0.032	0.0426667	1.36991	-4.3	5.203
AT2G46390	succinate dehydrogenase subunit	Gohir.D11G100600.1,Gohir.A11G095700.1	circumbracteal	PreUp.PostUp	biological process	GO:0072350	tricarboxylic acid metabolic process	4	2	0.06	0.00129	0.0029025	2.53723	1.473	-6.822
AT5G62575	succinate dehydrogenase subunit	Gohir.D12G277200.1	circumbracteal	PreUp.PostUp	biological process	GO:0072350	tricarboxylic acid metabolic process	4	2	0.06	0.00129	0.0029025	2.53723	1.473	-6.822
AT5G01075	Glycosyl hydrolase family 35 protein	Gohir.A05G208400.1,Gohir.D05G211900.2,Gohir.D05G211900.1,Gohir.A06G023200.1,Gohir.D06G020400.1,Gohir.D06G020400.2	floral	PreUp.PostUp	biological process	GO:0007033	vacuole organization	2	1	0.01	0.0147	0.0400125	1.3978	-6.079	1.516
AT4G06676	etoposide-induced protein	Gohir.D04G175300.1,Gohir.A04G130100.1,Gohir.A04G130100.3,Gohir.A04G130100.2	bracteal	PreDown.PostDown	biological process	GO:0006914	autophagy	1	1	0.03	0.0349	0.0355232	1.44949	-1.734	2.378
AT1G50940	electron transfer flavoprotein alpha	Gohir.D01G063700.1,Gohir.A01G076200.1	circumbracteal	PreDown.PostDown	biological process	GO:0019752	carboxylic acid metabolic process	53	5	1.78	0.0313	0.0384024	1.41564	1.594	-5.867
AT3G13930	Dihydrolipoamide acetyltransferase, long form protein	Gohir.D06G200400.1,Gohir.A06G192500.1,Gohir.A05G136800.1,Gohir.D05G138800.2,Gohir.D05G138800.1	circumbracteal	PreDown.PostDown	biological process	GO:0019752	carboxylic acid metabolic process	53	5	1.78	0.0313	0.0384024	1.41564	1.594	-5.867
AT5G16370	acyl activating enzyme 5	Gohir.A09G203700.1,Gohir.A13G093200.1,Gohir.D09G197600.1,Gohir.A10G122400.1	circumbracteal	PreDown.PostDown	biological process	GO:0019752	carboxylic acid metabolic process	53	5	1.78	0.0313	0.0384024	1.41564	1.594	-5.867
AT5G56760	serine acetyltransferase 1%3B1	Gohir.D13G199500.1,Gohir.A13G193700.1	circumbracteal	PreDown.PostDown	biological process	GO:0019752	carboxylic acid metabolic process	53	5	1.78	0.0313	0.0384024	1.41564	1.594	-5.867
AT5G57580	Calmodulin-binding protein	Gohir.D13G216100.1,Gohir.D08G223600.1,Gohir.D05G168300.1,Gohir.D06G211900.1,Gohir.A13G212000.2,Gohir.A13G212000.1,Gohir.D13G216100.2,Gohir.A05G165300.1,Gohir.D13G114200.1,Gohir.A08G207000.1,Gohir.D08G033400.2,Gohir.D08G033400.1,Gohir.A08G022900.2,Gohir.A08G022900.1,Gohir.D10G021500.1	circumbracteal	PreDown.PostDown	biological process	GO:0019752	carboxylic acid metabolic process	53	5	1.78	0.0313	0.0384024	1.41564	1.594	-5.867
AT3G05270	filament-like protein (DUF869)	Gohir.D10G107200.1,Gohir.D10G107200.2,Gohir.A10G067800.1,Gohir.A10G067800.2	bracteal	PreDown.PostDown	biological process	GO:0034629	cellular protein complex localization	1	1	0.03	0.0349	0.0355232	1.44949	-6.392	-3.571
AT1G52827	cadmium tolerance 1	Gohir.D09G084100.1,Gohir.A09G084300.1	bracteal	PreDown.PostDown	biological process	GO:0098754	detoxification	1	1	0.03	0.0349	0.0355232	1.44949	0.803	5.933
AT1G50940	electron transfer flavoprotein alpha	Gohir.D01G063700.1,Gohir.A01G076200.1	circumbracteal	PreDown.PostDown	biological process	GO:0033539	fatty acid beta-oxidation using acyl-CoA dehydrogenase	1	1	0.03	0.0335	0.0384024	1.41564	2.456	-6.699
AT3G57990	hypothetical protein	Gohir.A04G048700.1,Gohir.D04G098300.1,Gohir.A09G088000.1,Gohir.D08G179300.1,Gohir.A08G158900.2,Gohir.A08G158900.1,Gohir.D09G087800.1	circumbracteal	PreDown.PostDown	biological process	GO:1904659	glucose transmembrane transport	1	1	0.03	0.0335	0.0384024	1.41564	-5.342	-4.802
AT3G28920	homeobox protein 34	Gohir.D04G049000.1,Gohir.A05G366000.1,Gohir.A09G016400.1,Gohir.D09G015000.1,Gohir.D12G042700.1	circumbracteal	PreDown.PostDown	biological process	GO:1901657	glycosyl compound metabolic process	5	2	0.17	0.0104	0.0384024	1.41564	2.7	-6.376
AT5G10600	cytochrome P450, family 81, subfamily K, polypeptide 2	Gohir.A02G082100.2,Gohir.A02G082100.1,Gohir.D02G090000.1	circumbracteal	PreDown.PostDown	biological process	GO:1901657	glycosyl compound metabolic process	5	2	0.17	0.0104	0.0384024	1.41564	2.7	-6.376
AT3G27500	Cysteine/Histidine-rich C1 domain family protein	Gohir.D06G175900.1,Gohir.A06G169300.1,Gohir.D06G179200.1,Gohir.A13G010600.1,Gohir.D06G179800.1,Gohir.D06G179800.2,Gohir.D06G177100.1	foliar	PreDown.PostDown	biological process	GO:0035556	intracellular signal transduction	17	1	0.01	0.0069	0.0345	1.46218	0.461	4.631
AT5G40450	A-kinase anchor-like protein	Gohir.A05G355900.2,Gohir.A05G355900.1,Gohir.D04G057300.2,Gohir.D07G229800.5,Gohir.D07G229800.8,Gohir.D07G229800.9,Gohir.D07G229800.2,Gohir.D07G229800.3,Gohir.D07G229800.1,Gohir.D07G229800.6,Gohir.D07G229800.7,Gohir.D07G229800.4,Gohir.D04G057300.1,Gohir.A07G223100.1,Gohir.D07G229800.10,Gohir.D07G229800.11,Gohir.D07G229800.12,Gohir.A07G223100.2	bracteal	PreDown.PostDown	biological process	GO:0080171	lytic vacuole organization	1	1	0.03	0.0349	0.0355232	1.44949	-5.553	1.672
AT4G08540	DNA-directed RNA polymerase II protein	Gohir.D05G269900.2,Gohir.D05G269900.1,Gohir.D02G082500.1,Gohir.A02G075400.1,Gohir.A02G075400.2,Gohir.A05G268300.1	bracteal	PreDown.PostDown	biological process	GO:0061024	membrane organization	6	2	0.21	0.0166	0.0355232	1.44949	-6.565	2.45
AT5G44240	aminophospholipid ATPase 2	Gohir.D12G143400.1,Gohir.D12G143400.2,Gohir.A12G139000.1	bracteal	PreDown.PostDown	biological process	GO:0061024	membrane organization	6	2	0.21	0.0166	0.0355232	1.44949	-6.565	2.45
AT2G39060	Nodulin MtN3 family protein	Gohir.D13G170600.1,Gohir.A13G167100.1	floral	PreDown.PostDown	biological process	GO:0071836	nectar secretion	1	1	0	0.0035	0.007	2.1549	-4.943	-4.936
AT1G17710	Pyridoxal phosphate phosphatase-related protein	Gohir.D05G136200.2,Gohir.D05G136200.1,Gohir.A10G061800.2,Gohir.D10G063200.1,Gohir.A05G134000.1,Gohir.A10G061800.1,Gohir.A05G134200.1,Gohir.A05G134100.1,Gohir.D05G136100.1,Gohir.A10G061700.1,Gohir.A10G065300.1	circumbracteal	PreDown.PostDown	biological process	GO:0006793	phosphorus metabolic process	206	12	6.9	0.0426	0.0447	1.34969	2.303	-1.56
AT1G33260	Protein kinase superfamily protein	Gohir.A11G017200.1,Gohir.D12G245000.1,Gohir.D11G017000.1,Gohir.A12G244100.1	circumbracteal	PreDown.PostDown	biological process	GO:0006793	phosphorus metabolic process	206	12	6.9	0.0426	0.0447	1.34969	2.303	-1.56
AT1G43900	Protein phosphatase 2C family protein	Gohir.A02G068500.1,Gohir.D02G075000.1	circumbracteal	PreDown.PostDown	biological process	GO:0006793	phosphorus metabolic process	206	12	6.9	0.0426	0.0447	1.34969	2.303	-1.56
AT1G49180	protein kinase family protein	Gohir.D11G058600.1,Gohir.A11G055100.2,Gohir.A11G055100.1,Gohir.D11G058900.2,Gohir.D11G058900.1	circumbracteal	PreDown.PostDown	biological process	GO:0006793	phosphorus metabolic process	206	12	6.9	0.0426	0.0447	1.34969	2.303	-1.56
AT1G53440	Leucine-rich repeat transmembrane protein kinase	Gohir.A04G044400.1,Gohir.D08G243700.1,Gohir.D08G243700.2,Gohir.D01G039500.1,Gohir.A01G048900.1,Gohir.A05G152600.1,Gohir.A01G047500.1,Gohir.D05G338700.1,Gohir.D05G155300.1	circumbracteal	PreDown.PostDown	biological process	GO:0006793	phosphorus metabolic process	206	12	6.9	0.0426	0.0447	1.34969	2.303	-1.56
AT1G60060	Serine/threonine-protein kinase WNK (With No Lysine)-like protein	Gohir.D05G208700.1,Gohir.A05G205400.2,Gohir.D05G208700.2,Gohir.A05G205400.1,Gohir.A03G141300.1,Gohir.D02G164200.1	circumbracteal	PreDown.PostDown	biological process	GO:0006793	phosphorus metabolic process	206	12	6.9	0.0426	0.0447	1.34969	2.303	-1.56
AT1G66910	Protein kinase superfamily protein	Gohir.A09G176600.1,Gohir.D05G290400.1,Gohir.D01G041700.1,Gohir.A05G289100.1	circumbracteal	PreDown.PostDown	biological process	GO:0006793	phosphorus metabolic process	206	12	6.9	0.0426	0.0447	1.34969	2.303	-1.56
AT1G67000	Protein kinase superfamily protein	Gohir.D07G077100.1,Gohir.D01G034500.1,Gohir.D11G301800.1,Gohir.A02G156400.1,Gohir.A04G143600.1,Gohir.D11G301700.1,Gohir.A11G165300.1,Gohir.D11G170700.1,Gohir.D11G171300.2,Gohir.A07G072600.1,Gohir.A01G042400.1,Gohir.D01G034300.1,Gohir.D03G024300.1,Gohir.D01G033000.1,Gohir.D04G187900.1	circumbracteal	PreDown.PostDown	biological process	GO:0006793	phosphorus metabolic process	206	12	6.9	0.0426	0.0447	1.34969	2.303	-1.56
AT3G13930	Dihydrolipoamide acetyltransferase, long form protein	Gohir.D06G200400.1,Gohir.A06G192500.1,Gohir.A05G136800.1,Gohir.D05G138800.2,Gohir.D05G138800.1	circumbracteal	PreDown.PostDown	biological process	GO:0006793	phosphorus metabolic process	206	12	6.9	0.0426	0.0447	1.34969	2.303	-1.56
AT3G58690	Protein kinase superfamily protein	Gohir.A10G154400.1,Gohir.D10G111600.1	circumbracteal	PreDown.PostDown	biological process	GO:0006793	phosphorus metabolic process	206	12	6.9	0.0426	0.0447	1.34969	2.303	-1.56
AT4G33920	Protein phosphatase 2C family protein	Gohir.D02G205600.1,Gohir.A10G094500.1,Gohir.D13G044200.1,Gohir.A11G217800.1,Gohir.A03G184100.1,Gohir.D11G139900.1,Gohir.D11G205600.1,Gohir.D11G205600.2,Gohir.A09G042500.1,Gohir.A13G045200.1	circumbracteal	PreDown.PostDown	biological process	GO:0006793	phosphorus metabolic process	206	12	6.9	0.0426	0.0447	1.34969	2.303	-1.56
AT4G35500	Protein kinase superfamily protein	Gohir.D10G088800.1,Gohir.A02G178400.1,Gohir.D03G001400.1,Gohir.D03G001400.2,Gohir.A10G099400.1	circumbracteal	PreDown.PostDown	biological process	GO:0006793	phosphorus metabolic process	206	12	6.9	0.0426	0.0447	1.34969	2.303	-1.56
AT1G21310	extensin 3	Gohir.D02G071000.2,Gohir.D02G071000.1	bracteal	PreDown.PostDown	biological process	GO:0009664	plant-type cell wall organization	6	2	0.21	0.0166	0.0355232	1.44949	-6.428	2.226
AT3G16860	COBRA-like protein 8 precursor	Gohir.A13G104900.1,Gohir.A07G131400.1,Gohir.A11G243100.1	bracteal	PreDown.PostDown	biological process	GO:0009664	plant-type cell wall organization	6	2	0.21	0.0166	0.0355232	1.44949	-6.428	2.226
AT3G13330	proteasome activating protein 200	Gohir.A04G001900.1,Gohir.D05G387400.1,Gohir.D05G387500.1	bracteal	PreDown.PostDown	biological process	GO:0010499	proteasomal ubiquitin-independent protein catabolic process	1	1	0.03	0.0349	0.0355232	1.44949	6.465	-2.677
AT3G05270	filament-like protein (DUF869)	Gohir.D10G107200.1,Gohir.D10G107200.2,Gohir.A10G067800.1,Gohir.A10G067800.2	bracteal	PreDown.PostDown	biological process	GO:0060341	regulation of cellular localization	1	1	0.03	0.0349	0.0355232	1.44949	-5.854	-2.821
AT1G27760	interferon-related developmental regulator family protein / IFRD protein family	Gohir.A02G081200.1,Gohir.A13G046500.1,Gohir.D02G088900.1,Gohir.D05G265300.2,Gohir.D05G265300.1,Gohir.A05G209400.1,Gohir.D05G212800.1,Gohir.D13G042500.2,Gohir.D13G042500.1	bracteal	PreDown.PostDown	biological process	GO:0006970	response to osmotic stress	11	3	0.38	0.0056	0.0285	1.54516	2.037	5.73
AT5G49480	Ca2+-binding protein 1	Gohir.D10G179700.1,Gohir.D09G234900.1,Gohir.A10G173200.1,Gohir.A09G234100.1	bracteal	PreDown.PostDown	biological process	GO:0006970	response to osmotic stress	11	3	0.38	0.0056	0.0285	1.54516	2.037	5.73
AT5G54110	membrane-associated mannitol-induced	Gohir.A01G069200.2,Gohir.A01G069200.1,Gohir.D01G056700.3,Gohir.D01G056700.2,Gohir.D01G056700.1	bracteal	PreDown.PostDown	biological process	GO:0006970	response to osmotic stress	11	3	0.38	0.0056	0.0285	1.54516	2.037	5.73
AT2G45060	alanine-tRNA ligase	Gohir.D07G153500.1,Gohir.A07G147400.1	circumbracteal	PreDown.PostDown	biological process	GO:0010182	sugar mediated signaling pathway	1	1	0.03	0.0335	0.0384024	1.41564	-0.423	5.842
AT3G28920	homeobox protein 34	Gohir.D04G049000.1,Gohir.A05G366000.1,Gohir.A09G016400.1,Gohir.D09G015000.1,Gohir.D12G042700.1	circumbracteal	PreDown.PostDown	biological process	GO:0006790	sulfur compound metabolic process	10	3	0.34	0.0037	0.0376	1.42481	2.246	2.141
AT5G10600	cytochrome P450, family 81, subfamily K, polypeptide 2	Gohir.A02G082100.2,Gohir.A02G082100.1,Gohir.D02G090000.1	circumbracteal	PreDown.PostDown	biological process	GO:0006790	sulfur compound metabolic process	10	3	0.34	0.0037	0.0376	1.42481	2.246	2.141
AT5G56760	serine acetyltransferase 1%3B1	Gohir.D13G199500.1,Gohir.A13G193700.1	circumbracteal	PreDown.PostDown	biological process	GO:0006790	sulfur compound metabolic process	10	3	0.34	0.0037	0.0376	1.42481	2.246	2.141
AT4G24040	trehalase 1	Gohir.A02G096900.1,Gohir.A11G019500.1,Gohir.D11G019200.2,Gohir.D11G019200.1,Gohir.D03G086900.1	circumbracteal	PreDown.PostDown	biological process	GO:0005993	trehalose catabolic process	1	1	0.03	0.0335	0.0384024	1.41564	3.937	-6.242
AT4G08540	DNA-directed RNA polymerase II protein	Gohir.D05G269900.2,Gohir.D05G269900.1,Gohir.D02G082500.1,Gohir.A02G075400.1,Gohir.A02G075400.2,Gohir.A05G268300.1	bracteal	PreDown.PostDown	biological process	GO:0006906	vesicle fusion	1	1	0.03	0.0349	0.0355232	1.44949	-4.435	-2.658
AT3G49420	Got1/Sft2-like vescicle transport protein family	Gohir.A13G122100.3,Gohir.A05G247800.1,Gohir.D13G125900.1,Gohir.D13G125900.2	circumbracteal	PreDown.PostDown	biological process	GO:0016192	vesicle-mediated transport	34	4	1.14	0.0258	0.0384024	1.41564	-5.988	-4.409
AT3G56110	prenylated RAB acceptor 1.B1	Gohir.A10G237700.1,Gohir.D06G166300.1,Gohir.A06G160200.1,Gohir.D10G249500.1	circumbracteal	PreDown.PostDown	biological process	GO:0016192	vesicle-mediated transport	34	4	1.14	0.0258	0.0384024	1.41564	-5.988	-4.409
AT4G38200	SEC7-like guanine nucleotide exchange family protein	Gohir.A03G170000.1,Gohir.A04G140600.1,Gohir.A13G156000.1,Gohir.A01G156600.1,Gohir.A01G124200.1,Gohir.D12G013000.1,Gohir.A12G012500.1,Gohir.D04G151500.1,Gohir.A04G111200.1,Gohir.D02G193100.1	circumbracteal	PreDown.PostDown	biological process	GO:0016192	vesicle-mediated transport	34	4	1.14	0.0258	0.0384024	1.41564	-5.988	-4.409
AT5G50380	exocyst subunit exo70 family protein F1	Gohir.A12G189200.2,Gohir.A12G189200.1,Gohir.D03G114600.1,Gohir.D12G191500.1,Gohir.A03G052500.1	circumbracteal	PreDown.PostDown	biological process	GO:0016192	vesicle-mediated transport	34	4	1.14	0.0258	0.0384024	1.41564	-5.988	-4.409
AT3G07350	sulfate/thiosulfate import ATP-binding protein, putative (DUF506)	Gohir.D07G095900.1,Gohir.D07G165700.1,Gohir.A07G161300.1,Gohir.D11G147400.1,Gohir.A07G091200.1,Gohir.A11G140900.1	circumbracteal	PreDown.PostDown	molecular function	GO:0032559	adenyl ribonucleotide binding	10	2	0.31	0.0366	0.04148	1.38216	-5.852	3.043
AT5G17680	disease resistance protein (TIR-NBS-LRR class)	Gohir.D11G296800.1,Gohir.D11G292400.1,Gohir.D11G317100.1,Gohir.D11G295700.1,Gohir.A11G300900.1,Gohir.D10G227000.1,Gohir.D11G310100.2,Gohir.A11G284300.1,Gohir.A11G283700.1,Gohir.A11G297700.1,Gohir.D11G317000.1,Gohir.D11G315500.1,Gohir.A11G283600.1,Gohir.D10G244500.1,Gohir.A10G231700.1,Gohir.D11G312100.1,Gohir.D11G295900.1,Gohir.A11G160600.2,Gohir.A11G160600.1,Gohir.A11G284400.1,Gohir.A11G296800.1,…	circumbracteal	PreDown.PostDown	molecular function	GO:0032559	adenyl ribonucleotide binding	10	2	0.31	0.0366	0.04148	1.38216	-5.852	3.043
AT3G14460	LRR and NB-ARC domains-containing disease resistance protein	Gohir.A03G010600.1,Gohir.A05G215600.1,Gohir.D05G298300.1,Gohir.A03G011000.1,Gohir.A08G142200.1,Gohir.A08G142200.2,Gohir.D06G027900.1,Gohir.D05G298200.1,Gohir.A02G010100.1,Gohir.A02G127700.1,Gohir.A05G298300.1,Gohir.A11G316800.1,Gohir.A11G161400.1,Gohir.A04G016400.1,Gohir.D11G303200.1,Gohir.A08G142000.1,Gohir.D05G370600.1,Gohir.D05G370200.1,Gohir.D11G172500.1,Gohir.D11G333700.1,Gohir.D02G008300.1,…	circumbracteal	PreDown.PostDown	molecular function	GO:0004016	adenylate cyclase activity	1	1	0.03	0.0311	0.0377643	1.42292	-5.16	-1.506
AT5G38340	Disease resistance protein (TIR-NBS-LRR class) family	Gohir.A04G031700.1	floral	PreUp.PostUp	molecular function	GO:0043531	ADP binding	3	1	0.02	0.018	0.03	1.52288	-5.131	3.611
AT2G16980	Major facilitator superfamily protein	Gohir.D12G036400.2,Gohir.D12G036400.1,Gohir.D01G162000.1,Gohir.A12G036200.1,Gohir.D02G227600.1,Gohir.D02G227600.2,Gohir.A01G171000.1,Gohir.A03G206200.1	circumbracteal	PreDown.PostDown	molecular function	GO:0015665	alcohol transmembrane transporter activity	1	1	0.03	0.0311	0.0377643	1.42292	6.491	1.058
AT4G10770	oligopeptide transporter 7	Gohir.A11G042300.1,Gohir.D11G045800.1,Gohir.A08G081400.1,Gohir.D08G123500.1	floral	PreDown.PostDown	molecular function	GO:0042887	amide transmembrane transporter activity	11	1	0.05	0.0485	0.0485	1.31426	6.936	0.213
AT5G01340	Mitochondrial substrate carrier family protein	Gohir.A10G196500.1,Gohir.D10G203600.1,Gohir.A09G174600.1	bracteal	PreUp.PostUp	molecular function	GO:0015556	C4-dicarboxylate transmembrane transporter activity	1	1	0.04	0.03917	0.0421831	1.37486	6.89	-0.226
AT1G18840	IQ-domain 30	Gohir.D11G033000.1	floral	PreUp.PostUp	molecular function	GO:0005516	calmodulin binding	33	2	0.2	0.017	0.03	1.52288	5.516	6.042
AT3G16490	IQ-domain 26	Gohir.A05G026200.1,Gohir.A08G243200.1,Gohir.A07G008800.1,Gohir.D03G057700.1,Gohir.D08G264100.1,Gohir.A05G129600.1,Gohir.A05G129600.2,Gohir.D07G009100.1,Gohir.D05G027700.1,Gohir.D05G134200.1,Gohir.D05G134200.2,Gohir.A02G117100.1	floral	PreUp.PostUp	molecular function	GO:0005516	calmodulin binding	33	2	0.2	0.017	0.03	1.52288	5.516	6.042
AT2G17120	lysm domain GPI-anchored protein 2 precursor	Gohir.D01G165200.2,Gohir.D12G038600.1,Gohir.A01G173800.1,Gohir.A12G033900.2,Gohir.A12G033900.1,Gohir.D01G165200.1	circumbracteal	PreDown.PostDown	molecular function	GO:0097367	carbohydrate derivative binding	14	3	0.43	0.0083	0.0377643	1.42292	5.351	-4.657
AT3G07350	sulfate/thiosulfate import ATP-binding protein, putative (DUF506)	Gohir.D07G095900.1,Gohir.D07G165700.1,Gohir.A07G161300.1,Gohir.D11G147400.1,Gohir.A07G091200.1,Gohir.A11G140900.1	circumbracteal	PreDown.PostDown	molecular function	GO:0097367	carbohydrate derivative binding	14	3	0.43	0.0083	0.0377643	1.42292	5.351	-4.657
AT5G17680	disease resistance protein (TIR-NBS-LRR class)	Gohir.D11G296800.1,Gohir.D11G292400.1,Gohir.D11G317100.1,Gohir.D11G295700.1,Gohir.A11G300900.1,Gohir.D10G227000.1,Gohir.D11G310100.2,Gohir.A11G284300.1,Gohir.A11G283700.1,Gohir.A11G297700.1,Gohir.D11G317000.1,Gohir.D11G315500.1,Gohir.A11G283600.1,Gohir.D10G244500.1,Gohir.A10G231700.1,Gohir.D11G312100.1,Gohir.D11G295900.1,Gohir.A11G160600.2,Gohir.A11G160600.1,Gohir.A11G284400.1,Gohir.A11G296800.1,…	circumbracteal	PreDown.PostDown	molecular function	GO:0097367	carbohydrate derivative binding	14	3	0.43	0.0083	0.0377643	1.42292	5.351	-4.657
AT1G07380	Neutral/alkaline non-lysosomal ceramidase	Gohir.D05G091900.1,Gohir.A05G090900.1,Gohir.D03G119000.1,Gohir.A03G048000.2,Gohir.A03G048000.3,Gohir.A03G048000.1	bracteal	PreDown.PostDown	molecular function	GO:0017040	ceramidase activity	1	1	0.04	0.0358	0.0382	1.41794	-2.396	0.65
AT2G17120	lysm domain GPI-anchored protein 2 precursor	Gohir.D01G165200.2,Gohir.D12G038600.1,Gohir.A01G173800.1,Gohir.A12G033900.2,Gohir.A12G033900.1,Gohir.D01G165200.1	circumbracteal	PreDown.PostDown	molecular function	GO:0008061	chitin binding	1	1	0.03	0.0311	0.0377643	1.42292	-6.099	2.317
AT2G35760	Uncharacterized protein family (UPF0497)	Gohir.D10G008200.1,Gohir.A10G008400.2,Gohir.A10G008400.1,Gohir.A06G155300.1,Gohir.D06G161700.1	bracteal	PreUp.PostUp	molecular function	GO:0048037	cofactor binding	33	4	1.29	0.03838	0.0421831	1.37486	5.045	-6.417
AT3G62370	heme binding protein	Gohir.D12G127500.1,Gohir.A07G129100.1,Gohir.D07G133500.1,Gohir.A12G123800.1	bracteal	PreUp.PostUp	molecular function	GO:0048037	cofactor binding	33	4	1.29	0.03838	0.0421831	1.37486	5.045	-6.417
AT4G23890	NAD(P)H-quinone oxidoreductase subunit S	Gohir.D04G065600.1,Gohir.A05G346600.1	bracteal	PreUp.PostUp	molecular function	GO:0048037	cofactor binding	33	4	1.29	0.03838	0.0421831	1.37486	5.045	-6.417
AT4G34190	stress enhanced protein 1	Gohir.D02G207500.1,Gohir.A03G186700.1	bracteal	PreUp.PostUp	molecular function	GO:0048037	cofactor binding	33	4	1.29	0.03838	0.0421831	1.37486	5.045	-6.417
AT1G60420	DC1 domain-containing protein	Gohir.A03G138800.1,Gohir.D01G095800.1,Gohir.D05G186500.4,Gohir.A01G109100.1,Gohir.A01G109100.2,Gohir.D05G186500.3,Gohir.D05G186500.2,Gohir.D05G186500.1,Gohir.D02G161700.1	bracteal	PreDown.PostDown	molecular function	GO:0015036	disulfide oxidoreductase activity	8	1	0.04	0.0355	0.0421831	1.37486	0.049	6.766
AT5G08410	ferredoxin/thioredoxin reductase subunit A (variable subunit) 2	Gohir.D12G011800.1,Gohir.D12G011800.2,Gohir.A12G011400.1,Gohir.D02G191500.1,Gohir.A03G168400.1	bracteal	PreUp.PostUp	molecular function	GO:0030385	ferredoxin:thioredoxin reductase activity	1	1	0.04	0.03917	0.0421831	1.37486	-0.66	6.658
AT1G70420	DNA ligase-like protein, putative (DUF1645)	Gohir.A04G135400.1,Gohir.D04G178500.1	circumbracteal	PreDown.PostDown	molecular function	GO:0016874	ligase activity	37	4	1.15	0.0266	0.0377643	1.42292	3.947	4.959
AT2G45060	alanine-tRNA ligase	Gohir.D07G153500.1,Gohir.A07G147400.1	circumbracteal	PreDown.PostDown	molecular function	GO:0016874	ligase activity	37	4	1.15	0.0266	0.0377643	1.42292	3.947	4.959
AT5G16370	acyl activating enzyme 5	Gohir.A09G203700.1,Gohir.A13G093200.1,Gohir.D09G197600.1,Gohir.A10G122400.1	circumbracteal	PreDown.PostDown	molecular function	GO:0016874	ligase activity	37	4	1.15	0.0266	0.0377643	1.42292	3.947	4.959
AT5G54510	Auxin-responsive GH3 family protein	Gohir.D02G185600.1,Gohir.D01G058700.1,Gohir.A03G162400.1,Gohir.D02G185800.1,Gohir.A01G071700.1,Gohir.D01G058600.1,Gohir.A01G071800.1	circumbracteal	PreDown.PostDown	molecular function	GO:0016874	ligase activity	37	4	1.15	0.0266	0.0377643	1.42292	3.947	4.959
AT1G15240	phox (PX) domain-containing protein	Gohir.A02G086700.1,Gohir.D10G070500.2,Gohir.D03G060900.1,Gohir.D10G070500.3,Gohir.D10G070500.1,Gohir.A10G080900.2,Gohir.A10G080900.1,Gohir.A10G080900.3	bracteal	PreDown.PostDown	molecular function	GO:0008289	lipid binding	40	5	1.43	0.0132	0.0382	1.41794	1.006	-1.48
AT1G18100	PEBP (phosphatidylethanolamine-binding protein) family protein	Gohir.A05G166400.2,Gohir.D05G169400.2,Gohir.A05G166400.1,Gohir.D05G169400.1,Gohir.A09G175400.1,Gohir.D05G169400.3,Gohir.D11G296700.1,Gohir.D09G170700.1	bracteal	PreDown.PostDown	molecular function	GO:0008289	lipid binding	40	5	1.43	0.0132	0.0382	1.41794	1.006	-1.48
AT2G28320	Pleckstrin homology (PH) and lipid-binding START domains-containing protein	Gohir.D06G175200.1,Gohir.A03G032700.1,Gohir.A05G296700.1,Gohir.D03G135700.1,Gohir.D10G161600.1,Gohir.D05G103800.2,Gohir.D03G059700.1,Gohir.D05G103800.1,Gohir.A08G198900.1,Gohir.A08G198900.2,Gohir.A05G104000.1,Gohir.D08G216300.2,Gohir.D08G216300.1,Gohir.A06G167800.1	bracteal	PreDown.PostDown	molecular function	GO:0008289	lipid binding	40	5	1.43	0.0132	0.0382	1.41794	1.006	-1.48
AT3G22620	Bifunctional inhibitor/lipid-transfer protein/seed storage 2S albumin superfamily protein	Gohir.A09G217200.1,Gohir.D09G219600.1,Gohir.D02G039600.1,Gohir.A02G033100.1	bracteal	PreDown.PostDown	molecular function	GO:0008289	lipid binding	40	5	1.43	0.0132	0.0382	1.41794	1.006	-1.48
AT5G59320	lipid transfer protein 3	Gohir.D10G116300.1,Gohir.A10G150200.2,Gohir.A10G150200.1,Gohir.A08G034300.1,Gohir.A10G147900.1	bracteal	PreDown.PostDown	molecular function	GO:0008289	lipid binding	40	5	1.43	0.0132	0.0382	1.41794	1.006	-1.48
AT4G10770	oligopeptide transporter 7	Gohir.A11G042300.1,Gohir.D11G045800.1,Gohir.A08G081400.1,Gohir.D08G123500.1	floral	PreDown.PostDown	molecular function	GO:0035673	oligopeptide transmembrane transporter activity	5	1	0.02	0.0223	0.0408833	1.38845	6.222	0.352
AT2G16980	Major facilitator superfamily protein	Gohir.D12G036400.2,Gohir.D12G036400.1,Gohir.D01G162000.1,Gohir.A12G036200.1,Gohir.D02G227600.1,Gohir.D02G227600.2,Gohir.A01G171000.1,Gohir.A03G206200.1	circumbracteal	PreDown.PostDown	molecular function	GO:1901618	organic hydroxy compound transmembrane transporter activity	1	1	0.03	0.0311	0.0377643	1.42292	6.479	-0.654
AT1G60420	DC1 domain-containing protein	Gohir.A03G138800.1,Gohir.D01G095800.1,Gohir.D05G186500.4,Gohir.A01G109100.1,Gohir.A01G109100.2,Gohir.D05G186500.3,Gohir.D05G186500.2,Gohir.D05G186500.1,Gohir.D02G161700.1	floral	PreDown.PostDown	molecular function	GO:0016667	oxidoreductase activity, acting on a sulfur group of donors	10	1	0.05	0.0442	0.0485	1.31426	0.416	6.808
AT5G08410	ferredoxin/thioredoxin reductase subunit A (variable subunit) 2	Gohir.D12G011800.1,Gohir.D12G011800.2,Gohir.A12G011400.1,Gohir.D02G191500.1,Gohir.A03G168400.1	bracteal	PreUp.PostUp	molecular function	GO:0016730	oxidoreductase activity, acting on iron-sulfur proteins as donors	1	1	0.04	0.03917	0.0421831	1.37486	0.988	6.789
AT3G47670	Plant invertase/pectin methylesterase inhibitor superfamily protein	Gohir.D11G033600.1	bracteal	PreDown.PostDown	molecular function	GO:0046910	pectinesterase inhibitor activity	1	1	0.04	0.0358	0.0382	1.41794	3.02	-5.818
AT5G13070	MSF1-like family protein	Gohir.D05G071300.1,Gohir.A05G068300.1	bracteal	PreUp.PostUp	molecular function	GO:1990050	phosphatidic acid transporter activity	1	1	0.04	0.03917	0.0421831	1.37486	7.049	0.852
AT1G15240	phox (PX) domain-containing protein	Gohir.A02G086700.1,Gohir.D10G070500.2,Gohir.D03G060900.1,Gohir.D10G070500.3,Gohir.D10G070500.1,Gohir.A10G080900.2,Gohir.A10G080900.1,Gohir.A10G080900.3	bracteal	PreDown.PostDown	molecular function	GO:0005543	phospholipid binding	12	3	0.43	0.0078	0.0382	1.41794	-3.844	4.814
AT1G18100	PEBP (phosphatidylethanolamine-binding protein) family protein	Gohir.A05G166400.2,Gohir.D05G169400.2,Gohir.A05G166400.1,Gohir.D05G169400.1,Gohir.A09G175400.1,Gohir.D05G169400.3,Gohir.D11G296700.1,Gohir.D09G170700.1	bracteal	PreDown.PostDown	molecular function	GO:0005543	phospholipid binding	12	3	0.43	0.0078	0.0382	1.41794	-3.844	4.814
AT2G28320	Pleckstrin homology (PH) and lipid-binding START domains-containing protein	Gohir.D06G175200.1,Gohir.A03G032700.1,Gohir.A05G296700.1,Gohir.D03G135700.1,Gohir.D10G161600.1,Gohir.D05G103800.2,Gohir.D03G059700.1,Gohir.D05G103800.1,Gohir.A08G198900.1,Gohir.A08G198900.2,Gohir.A05G104000.1,Gohir.D08G216300.2,Gohir.D08G216300.1,Gohir.A06G167800.1	bracteal	PreDown.PostDown	molecular function	GO:0005543	phospholipid binding	12	3	0.43	0.0078	0.0382	1.41794	-3.844	4.814
AT5G26594	response regulator 24	Gohir.D07G208400.1,Gohir.A08G192900.1,Gohir.A07G202200.1,Gohir.D08G210900.1,Gohir.D08G116200.1,Gohir.A07G202200.2	bracteal	PreUp.PostUp	molecular function	GO:0000156	phosphorelay response regulator activity	1	1	0.04	0.03917	0.0421831	1.37486	0.778	2.048
AT3G14460	LRR and NB-ARC domains-containing disease resistance protein	Gohir.A03G010600.1,Gohir.A05G215600.1,Gohir.D05G298300.1,Gohir.A03G011000.1,Gohir.A08G142200.1,Gohir.A08G142200.2,Gohir.D06G027900.1,Gohir.D05G298200.1,Gohir.A02G010100.1,Gohir.A02G127700.1,Gohir.A05G298300.1,Gohir.A11G316800.1,Gohir.A11G161400.1,Gohir.A04G016400.1,Gohir.D11G303200.1,Gohir.A08G142000.1,Gohir.D05G370600.1,Gohir.D05G370200.1,Gohir.D11G172500.1,Gohir.D11G333700.1,Gohir.D02G008300.1,…	circumbracteal	PreDown.PostDown	molecular function	GO:0016849	phosphorus-oxygen lyase activity	1	1	0.03	0.0311	0.0377643	1.42292	-4.869	-2.048
AT1G66880	Protein kinase superfamily protein	Gohir.D12G053400.1,Gohir.D13G142400.1,Gohir.D13G142400.2,Gohir.A11G165500.2,Gohir.A11G165500.1,Gohir.A12G054600.1,Gohir.D11G171500.2,Gohir.D09G050400.1,Gohir.A09G049100.1,Gohir.D11G170900.1	bracteal	PreUp.PostUp	molecular function	GO:0004674	protein serine/threonine kinase activity	7	2	0.27	0.02814	0.0421831	1.37486	-1.083	-6.405
AT1G68330	membrane-associated kinase regulator	Gohir.A01G185900.1,Gohir.D09G112000.1,Gohir.D01G176500.1	bracteal	PreUp.PostUp	molecular function	GO:0004674	protein serine/threonine kinase activity	7	2	0.27	0.02814	0.0421831	1.37486	-1.083	-6.405
AT3G26900	shikimate kinase like 1	Gohir.A05G335200.1,Gohir.D04G074000.4,Gohir.D04G074000.1	circumbracteal	PreDown.PostDown	molecular function	GO:0004765	shikimate kinase activity	1	1	0.03	0.0311	0.0377643	1.42292	-0.205	-6.845
AT1G64970	gamma-tocopherol methyltransferase	Gohir.D13G162300.1,Gohir.A02G114300.1,Gohir.A13G157500.1,Gohir.D03G055300.1,Gohir.D03G055300.2	floral	PreDown.PostDown	molecular function	GO:0050342	tocopherol O-methyltransferase activity	1	1	0	0.0045	0.0408833	1.38845	-0.876	-4.706
AT1G16880	uridylyltransferase-like protein	Gohir.D05G178200.1,Gohir.D05G178200.3,Gohir.D05G178200.2,Gohir.D06G161300.1,Gohir.A06G154600.1,Gohir.A05G175200.1	floral	PreUp.PostUp	molecular function	GO:0016772	transferase activity, transferring phosphorus-containing groups	83	3	0.5	0.013	0.03	1.52288	-1.743	-6.094
AT1G29195	phosphatidylinositol 4-phosphate 5-kinase MSS4-like protein	Gohir.A10G036900.1,Gohir.A05G154600.1,Gohir.A06G131100.1,Gohir.D10G037500.1,Gohir.D05G157600.1,Gohir.D06G137200.1	floral	PreUp.PostUp	molecular function	GO:0016772	transferase activity, transferring phosphorus-containing groups	83	3	0.5	0.013	0.03	1.52288	-1.743	-6.094
AT1G60060	Serine/threonine-protein kinase WNK (With No Lysine)-like protein	Gohir.D05G208700.1,Gohir.A05G205400.2,Gohir.D05G208700.2,Gohir.A05G205400.1,Gohir.A03G141300.1,Gohir.D02G164200.1	floral	PreUp.PostUp	molecular function	GO:0016772	transferase activity, transferring phosphorus-containing groups	83	3	0.5	0.013	0.03	1.52288	-1.743	-6.094
AT5G67050	alpha/beta-Hydrolases superfamily protein	Gohir.D11G050100.1,Gohir.D11G050400.1,Gohir.A11G046700.1	floral	PreUp.PostUp	molecular function	GO:0004806	triglyceride lipase activity	8	1	0.05	0.048	0.049	1.3098	-6.685	-2.591
AT5G15400	U-box domain-containing protein	Gohir.A09G012200.1,Gohir.D09G011100.1	bracteal	PreDown.PostDown	molecular function	GO:0034450	ubiquitin-ubiquitin ligase activity	1	1	0.04	0.0358	0.0382	1.41794	-3.245	-5.783
AT1G69588	CLAVATA3/ESR-RELATED 45	Gohir.D02G125800.1,Gohir.D12G168200.1,Gohir.A12G165100.1,Gohir.A05G183700.1,Gohir.D05G304900.1	bracteal	PreUp.PostUp	cellular component	GO:0005615	extracellular space	1	1	0.04	0.036	0.036	1.4437	-4.177	4.442
AT5G14290	Mitochondrial ribosomal protein L37	Gohir.D04G079400.2,Gohir.D04G079400.1	bracteal	PreUp.PostUp	cellular component	GO:0005759	mitochondrial matrix	1	1	0.04	0.036	0.036	1.4437	4.688	5.124
AT5G14290	Mitochondrial ribosomal protein L37	Gohir.D04G079400.2,Gohir.D04G079400.1	bracteal	PreUp.PostUp	cellular component	GO:0000313	organellar ribosome	1	1	0.04	0.036	0.036	1.4437	6.058	-0.587
AT1G69588	CLAVATA3/ESR-RELATED 45	Gohir.D02G125800.1,Gohir.D12G168200.1,Gohir.A12G165100.1,Gohir.A05G183700.1,Gohir.D05G304900.1	bracteal	PreUp.PostUp	cellular component	GO:0044421	extracellular region part	1	1	0.04	0.036	0.036	1.4437	-4.563	3.096
AT3G15420	Transcription factor TFIIIC, tau55-related protein	Gohir.A11G204100.1,Gohir.A08G188900.1,Gohir.D09G236700.1,Gohir.D10G173200.1,Gohir.D11G168400.2,Gohir.A05G386100.1,Gohir.A08G058200.1,Gohir.D08G040300.1,Gohir.D13G114100.1,Gohir.D11G293500.1,Gohir.D11G293500.2,Gohir.D11G296600.1,Gohir.D13G039100.1,Gohir.D11G168400.3,Gohir.D11G168400.1,Gohir.D11G168400.5,Gohir.D11G168400.4,Gohir.A03G006900.1	bracteal	PreDown.PostDown	cellular component	GO:0090576	RNA polymerase III transcription factor complex	1	1	0.04	0.0351	0.0351	1.45469	4.528	-2.217
AT3G22620	Bifunctional inhibitor/lipid-transfer protein/seed storage 2S albumin superfamily protein	Gohir.A09G217200.1,Gohir.D09G219600.1,Gohir.D02G039600.1,Gohir.A02G033100.1	bracteal	PreDown.PostDown	cellular component	GO:0009941	chloroplast envelope	3	2	0.11	0.0036	0.0351	1.45469	6.44	2.897
AT4G15440	hydroperoxide lyase 1	Gohir.A11G154300.1,Gohir.D11G161100.1	bracteal	PreDown.PostDown	cellular component	GO:0009941	chloroplast envelope	3	2	0.11	0.0036	0.0351	1.45469	6.44	2.897
AT5G01760	ENTH/VHS/GAT family protein	Gohir.D02G006000.1,Gohir.D10G118600.1,Gohir.A02G005500.1,Gohir.A10G147500.1,Gohir.A10G147500.2	bracteal	PreDown.PostDown	cellular component	GO:0044431	Golgi apparatus part	1	1	0.04	0.0351	0.0351	1.45469	3.995	2.649
AT3G15420	Transcription factor TFIIIC, tau55-related protein	Gohir.A11G204100.1,Gohir.A08G188900.1,Gohir.D09G236700.1,Gohir.D10G173200.1,Gohir.D11G168400.2,Gohir.A05G386100.1,Gohir.A08G058200.1,Gohir.D08G040300.1,Gohir.D13G114100.1,Gohir.D11G293500.1,Gohir.D11G293500.2,Gohir.D11G296600.1,Gohir.D13G039100.1,Gohir.D11G168400.3,Gohir.D11G168400.1,Gohir.D11G168400.5,Gohir.D11G168400.4,Gohir.A03G006900.1	bracteal	PreDown.PostDown	cellular component	GO:0044446	intracellular organelle part	30	4	1.05	0.0193	0.0351	1.45469	5.316	1.971
AT3G22620	Bifunctional inhibitor/lipid-transfer protein/seed storage 2S albumin superfamily protein	Gohir.A09G217200.1,Gohir.D09G219600.1,Gohir.D02G039600.1,Gohir.A02G033100.1	floral	PreUp.PostUp	cellular component	GO:0005576	extracellular region	164	4	1.4	0.047	0.047	1.3279	-2.151	-5.057
AT4G15440	hydroperoxide lyase 1	Gohir.A11G154300.1,Gohir.D11G161100.1	floral	PreUp.PostUp	cellular component	GO:0005576	extracellular region	164	4	1.4	0.047	0.047	1.3279	-2.151	-5.057
AT5G01760	ENTH/VHS/GAT family protein	Gohir.D02G006000.1,Gohir.D10G118600.1,Gohir.A02G005500.1,Gohir.A10G147500.1,Gohir.A10G147500.2	floral	PreUp.PostUp	cellular component	GO:0005576	extracellular region	164	4	1.4	0.047	0.047	1.3279	-2.151	-5.057
