# Supplementary material for: Nectar biosynthesis is conserved among floral and extrafloral nectaries
Source: Plant Physiol. 2021 Jan 28;185(4):1595–616. doi: 10.1093/plphys/kiab018 (PMC8133665; doi:10.1093/plphys/kiab018)
Supplement: kiab018_Supplementary_Data [file kiab018_supplementary_data.zip › pp.01245.2020-s10.xlsx]

## Sheet: CHO_metabolism_nectar
Gene name or Locus	A.thaliana.ID	Pathway or Function	Description	Tx.JGI.Cotton.gene.IDs	GO.ID.MF	Term.MF	GO.ID.BP	Term.BP	GO.ID.CC	Term.CC	FL.pre.mean	FL.sec.mean	FL.post.mean	B.pre.mean	B.sec.mean	B.post.mean	C.pre.mean	C.sec.mean	C.post.mean	FO.pre.mean	FO.sec.mean	FO.post.mean	FL.pre/sec.log2.FC	FL.post/sec.log2.FC	B.pre/sec.log2.FC	B.post/sec.log2.FC	C.pre/sec.log2.FC	C.post/sec.log2.FC	FO.pre/sec.log2.FC	FO.post/sec.log2.FC	FL.pre.C.mean	FL.sec.C.mean	FL.post.C.mean	B.pre.C.mean	B.sec.C.mean	B.post.C.mean	C.pre.C.mean	C.sec.C.mean	C.post.C.mean	FO.pre.C.mean	FO.sec.C.mean	FO.post.C.mean	FL.pre.mean.log2	FL.sec.mean.log2	FL.post.mean.log2	B.pre.mean.log2	B.sec.mean.log2	B.post.mean.log2	C.pre.mean.log2
SS2	AT3G01180	major CHO metabolism.synthesis.starch.starch synthase	starch synthase 2	Gohir.D07G211700.1,Gohir.A09G015500.2,Gohir.A09G015500.1,Gohir.D09G014100.1,Gohir.A07G205600.1	GO:0004373;GO:0009011;GO:0016757;GO:0033201	glycogen (starch) synthase activity;starch synthase activity;transferase activity, transferring glycosyl groups;alpha-1,4-glucan synthase activity	GO:0010021;GO:0019252	amylopectin biosynthetic process;starch biosynthetic process	GO:0009501;GO:0009507	amyloplast;chloroplast	447	127	133	135	109	121	94	166	78	125	115	92	1.81545	0.0665977	0.308631	0.150679	-0.820451	-1.08964	0.120294	-0.321928	277	225	123	199	210	129	159	267	129	129	138	72	8.80413	6.98868	7.05528	7.07682	6.76818	6.91886	6.55459
AT5G18200	AT5G18200	major CHO metabolism.synthesis.starch.ADP Glucose Phosphorylase	putative galactose-1-phosphate uridyltransferase	Gohir.D11G269500.1,Gohir.A11G259300.1	GO:0008108;GO:0008270;GO:0016779;GO:0043531;GO:0047345	UDP-glucose:hexose-1-phosphate uridylyltransferase activity;zinc ion binding;nucleotidyltransferase activity;ADP binding;ribose-5-phosphate adenylyltransferase activity	GO:0005975;GO:0006006;GO:0033499;GO:0080040	carbohydrate metabolic process;glucose metabolic process;galactose catabolic process via UDP-galactose;positive regulation of cellular response to phosphate starvation	GO:0005634	nucleus	300	329	241	147	161	229	128	160	215	158	104	108	-0.133125	-0.449054	-0.131245	0.508287	-0.321928	0.426265	0.603341	0.0544478	134	115	97	121	96	119	138	207	138	82	50	97	8.22882	8.36194	7.91289	7.19967	7.33092	7.8392	7
BMY3	AT5G18670	Starch Degradation	beta-amylase 3	Gohir.A05G356600.1,Gohir.D02G052000.1,Gohir.A02G046300.1,Gohir.D10G166400.2,Gohir.D10G166400.3,Gohir.D10G166400.1	GO:0016161	beta-amylase activity	GO:0000272	polysaccharide catabolic process	GO:0005576;GO:0005737	extracellular region;cytoplasm	347	1438	559	414	613	563	412	511	730	624	387	759	-2.05106	-1.36314	-0.566256	-0.122752	-0.310679	0.514573	0.689212	0.971766	380	455	527	486	277	484	526	649	405	728	356	703	8.43879	10.4898	9.1267	8.69349	9.25974	9.13699	8.6865
APE2	AT5G46110	Transmembrane transporter, phosphoglycerate_major CHO metabolism.degradation.starch.transporter	Glucose-6-phosphate/phosphate translocator-like protein	Gohir.D09G073300.2,Gohir.D09G073300.1,Gohir.A10G028000.1,Gohir.A09G073600.2,Gohir.D10G028400.2,Gohir.D10G028400.1	GO:0015120;GO:0015297;GO:0022857;GO:0071917	phosphoglycerate transmembrane transporter activity;antiporter activity;transmembrane transporter activity;triose-phosphate transmembrane transporter activity	GO:0009643;GO:0015713;GO:0015717;GO:0035436	photosynthetic acclimation;phosphoglycerate transport;triose phosphate transport;triose phosphate transmembrane transport	GO:0005794;GO:0005886;GO:0009507;GO:0009534;GO:0009941;GO:0016020;GO:0016021;GO:0031969	Golgi apparatus;plasma membrane;chloroplast;chloroplast thylakoid;chloroplast envelope;membrane;integral component of membrane;chloroplast membrane	629	592	1277	562	460	419	364	492	407	1565	1133	700	0.0874628	1.10909	0.288936	-0.134684	-0.43472	-0.27363	0.466015	-0.694721	967	1010	1166	846	609	431	865	345	641	2457	1826	919	9.29692	9.20945	10.3185	9.13443	8.84549	8.71081	8.50779
FINS1	AT1G43670	major CHO metabolism.synthesis.sucrose.FBPase	Inositol monophosphatase family protein	Gohir.D04G170800.1,Gohir.A04G125800.1,Gohir.A02G113400.2,Gohir.A02G065400.1,Gohir.A02G113400.1,Gohir.1Z061600.1,Gohir.D02G071200.1	GO:0042132;GO:0046872	fructose 1,6-bisphosphate 1-phosphatase activity;metal ion binding	GO:0005983;GO:0005986;GO:0006000;GO:0006002;GO:0006094;GO:0009737;GO:0009750;GO:0015979;GO:0016311;GO:0030388	starch catabolic process;sucrose biosynthetic process;fructose metabolic process;fructose 6-phosphate metabolic process;gluconeogenesis;response to abscisic acid;response to fructose;photosynthesis;dephosphorylation;fructose 1,6-bisphosphate metabolic process	GO:0005634;GO:0005737;GO:0005829	nucleus;cytoplasm;cytosol	1361	1385	1091	452	523	891	245	834	794	431	335	504	-0.0252189	-0.344235	-0.210488	0.768614	-1.76727	-0.0709084	0.363527	0.589263	292	393	500	486	737	740	532	1521	837	591	566	327	10.4105	10.4357	10.0914	8.82018	9.03067	9.79928	7.93664
AT2G35840	AT2G35840	major CHO metabolism.synthesis.sucrose.SPP	Sucrose-6F-phosphate phosphohydrolase family protein	Gohir.D04G093100.1	GO:0000287;GO:0050307	magnesium ion binding;sucrose-phosphate phosphatase activity	GO:0005986;GO:0046686	sucrose biosynthetic process;response to cadmium ion	GO:0005634;GO:0005737;GO:0005829;GO:0009506	nucleus;cytoplasm;cytosol;plasmodesma	905	691	294	199	197	269	95	213	281	169	153	149	0.389232	-1.23287	0.0145728	0.449411	-1.16485	0.399717	0.143492	-0.0382193	273	287	143	187	179	175	137	387	211	149	114	134	9.82177	9.43254	8.19967	7.63662	7.62205	8.07146	6.56986
SUS4	AT3G43190	Sucrose synthesis	sucrose synthase 4	Gohir.D05G037500.1,Gohir.A07G017100.1,Gohir.D06G078800.1,Gohir.D06G078800.3,Gohir.D06G078800.2,Gohir.A13G189200.1,Gohir.D13G196200.1,Gohir.A13G189200.2,Gohir.D07G016900.1,Gohir.A06G079600.1,Gohir.D06G079200.1,Gohir.D06G079200.2,Gohir.A05G036000.1,Gohir.A05G036000.3,Gohir.A05G036000.2	GO:0008194;GO:0016157;GO:0016757	UDP-glycosyltransferase activity;sucrose synthase activity;transferase activity, transferring glycosyl groups	GO:0001666;GO:0005985;GO:0005986	response to hypoxia;sucrose metabolic process;sucrose biosynthetic process	GO:0005773;GO:0005829;GO:0005886;GO:0016020	vacuole;cytosol;plasma membrane;membrane	11433	8361	5030	4598	6162	5327	4465	6601	4811	6603	7068	2895	0.451457	-0.733117	-0.422392	-0.210075	-0.564024	-0.456348	-0.0981804	-1.28774	2762	3664	5643	4940	4357	2045	5308	7786	1495	2374	1221	796	13.4809	13.0295	12.2963	12.1668	12.5892	12.3791	12.1244
RS5	AT5G40390	minor CHO metabolism.raffinose	Raffinose synthase family protein	Gohir.D07G067200.1,Gohir.A07G062600.1,Gohir.A09G028700.1,Gohir.A05G357500.1,Gohir.D04G056600.1	GO:0004553;GO:0047274	hydrolase activity, hydrolyzing O-glycosyl compounds;galactinol-sucrose galactosyltransferase activity	GO:0005986;GO:0006979;GO:0009414;GO:0009737;GO:0010325;GO:0019593	sucrose biosynthetic process;response to oxidative stress;response to water deprivation;response to abscisic acid;raffinose family oligosaccharide biosynthetic process;mannitol biosynthetic process	GO:0005737;GO:0009507	cytoplasm;chloroplast	12	67	12	30	245	46	30	254	44	61	30	19	-2.48113	-2.48113	-3.02975	-2.41308	-3.08179	-2.52925	1.02385	-0.658963	48	50	53	78	37	41	36	158	38	37	25	19	3.58496	6.06609	3.58496	4.90689	7.93664	5.52356	4.90689
SUT2	AT2G02860	Transmembrane transporter, sucrose	sucrose transporter 2	Gohir.A03G099200.1,Gohir.A13G072900.5,Gohir.A13G072900.4,Gohir.A13G072900.8	GO:0005351;GO:0008506;GO:0008515;GO:0015144	sugar:proton symporter activity;sucrose:proton symporter activity;sucrose transmembrane transporter activity;carbohydrate transmembrane transporter activity	GO:0005985;GO:0009611;GO:0015770;GO:0055085	sucrose metabolic process;response to wounding;sucrose transport;transmembrane transport	GO:0005794;GO:0005886;GO:0016020;GO:0016021;GO:0090406	Golgi apparatus;plasma membrane;membrane;integral component of membrane;pollen tube	15	24	45	77	240	105	60	213	64	70	132	70	-0.678072	0.906891	-1.6401	-1.19265	-1.82782	-1.73471	-0.915111	-0.915111	52	45	50	104	129	94	95	94	65	47	82	29	3.90689	4.58496	5.49185	6.26679	7.90689	6.71425	5.90689
HPT1	AT2G18950	Transmembrane transporter, sucrose	homogentisate phytyltransferase 1	Gohir.D13G216300.1,Gohir.A13G212200.1,Gohir.A13G212200.2	GO:0004659;GO:0010176;GO:0016765	prenyltransferase activity;homogentisate phytyltransferase activity;transferase activity, transferring alkyl or aryl (other than methyl) groups	GO:0006636;GO:0009266;GO:0009915;GO:0010189;GO:0031347;GO:0042362;GO:0071555	unsaturated fatty acid biosynthetic process;response to temperature stimulus;phloem sucrose loading;vitamin E biosynthetic process;regulation of defense response;fat-soluble vitamin biosynthetic process;cell wall organization	GO:0009507;GO:0016021;GO:0031969	chloroplast;integral component of membrane;chloroplast membrane	267	85	105	126	144	36	77	128	31	213	90	145	1.6513	0.304855	-0.192645	-2	-0.733213	-2.0458	1.24286	0.688056	341	218	221	178	180	110	208	80	92	209	177	245	8.0607	6.40939	6.71425	6.97728	7.16993	5.16993	6.26679
SWEET9	AT5G50790	Transmembrane transporter, sucrose	Nodulin MtN3 family protein	Gohir.A03G053800.1,Gohir.A12G192200.1,Gohir.A07G048300.1,Gohir.D03G113200.1,Gohir.D12G194300.1,Gohir.A07G048400.1,Gohir.D07G052600.1,Gohir.D07G052700.1	GO:0005515;GO:0008515;GO:0051119	protein binding;sucrose transmembrane transporter activity;sugar transmembrane transporter activity	GO:0015770	sucrose transport	GO:0005887;GO:0009507;GO:0016020	integral component of plasma membrane;chloroplast;membrane	4010	10706	2752	741	22638	2795	511	11809	757	1575	1089	807	-1.41675	-1.95987	-4.93313	-3.01783	-4.53042	-3.96345	0.532348	-0.432363	80	1859	2366	752	1766	638	303	6041	1973	94	290	631	11.9694	13.3861	11.4263	9.53333	14.4665	11.4486	8.99718
SWEET7	AT4G10850	Transmembrane transporter, sugar	Nodulin MtN3 family protein	Gohir.D08G124800.1,Gohir.D04G054500.1,Gohir.A05G359700.1,Gohir.A02G095800.1,Gohir.D12G239500.1,Gohir.A12G238400.1,Gohir.D03G087600.1,Gohir.A08G111700.1	GO:0005515;GO:0051119	protein binding;sugar transmembrane transporter activity	NA	NA	GO:0005576;GO:0005887;GO:0016020	extracellular region;integral component of plasma membrane;membrane	960	555	1215	584	244	808	521	398	601	312	652	699	0.790547	1.1304	1.25909	1.72747	0.388515	0.594597	-1.06333	0.10042	236	101	51	499	384	438	438	922	179	9	17	24	9.90689	9.11634	10.2467	9.18982	7.93074	9.65821	9.02514
STP1	AT1G11260	Transmembrane transporter, monosaccharide	sugar transporter 1	Gohir.D10G022300.1,Gohir.A06G113300.1,Gohir.D12G227800.1,Gohir.A12G225100.1,Gohir.D06G128200.1,Gohir.D05G168900.2,Gohir.D05G168900.1,Gohir.A12G225200.1,Gohir.A10G021500.1,Gohir.A05G165900.2,Gohir.A05G165900.1	GO:0005351;GO:0015144;GO:0015145	sugar:proton symporter activity;carbohydrate transmembrane transporter activity;monosaccharide transmembrane transporter activity	GO:0015749	monosaccharide transport	GO:0005634;GO:0005737;GO:0005773;GO:0005886;GO:0005887;GO:0009506;GO:0016020	nucleus;cytoplasm;vacuole;plasma membrane;integral component of plasma membrane;plasmodesma;membrane	309	154	297	160	454	173	135	597	289	426	577	783	1.00468	0.947533	-1.50462	-1.39192	-2.14477	-1.04666	-0.437718	0.440441	1082	322	402	195	815	200	250	292	270	781	927	1437	8.27146	7.26679	8.21432	7.32193	8.82655	7.43463	7.07682
STP13	AT5G26340	Transmembrane transporter, sugar:proton symporter activity	Major facilitator superfamily protein	Gohir.D09G216900.1,Gohir.A09G214400.1	GO:0005351;GO:0005358;GO:0009679;GO:0015144;GO:0015145	sugar:proton symporter activity;high-affinity hydrogen:glucose symporter activity;hexose:proton symporter activity;carbohydrate transmembrane transporter activity;monosaccharide transmembrane transporter activity	GO:0009414;GO:0009651;GO:0009737;GO:0015749;GO:0016310	response to water deprivation;response to salt stress;response to abscisic acid;monosaccharide transport;phosphorylation	GO:0005737;GO:0005886;GO:0005887;GO:0009506;GO:0016020	cytoplasm;plasma membrane;integral component of plasma membrane;plasmodesma;membrane	16	91	75	40	175	56	18	203	69	24	60	168	-2.50779	-0.278976	-2.12928	-1.64386	-3.49541	-1.55681	-1.32193	1.48543	18	14	29	6	178	32	21	100	43	39	117	612	4	6.50779	6.22882	5.32193	7.45121	5.80735	4.16993
STP14	AT1G77210	Transmembrane transporter, sugar:proton symporter activity	sugar transporter 14	Gohir.D12G059100.1,Gohir.D13G084100.1,Gohir.D12G059100.2,Gohir.D01G141900.1,Gohir.A06G065700.1,Gohir.D06G064300.2,Gohir.D12G081600.1,Gohir.D11G223500.1	GO:0005351;GO:0005354;GO:0015144;GO:0022857	sugar:proton symporter activity;galactose transmembrane transporter activity;carbohydrate transmembrane transporter activity;transmembrane transporter activity	GO:0008643;GO:0055085	carbohydrate transport;transmembrane transport	GO:0005886;GO:0005887;GO:0009507;GO:0016020;GO:0016021	plasma membrane;integral component of plasma membrane;chloroplast;membrane;integral component of membrane	228	235	504	226	600	305	107	490	188	421	454	744	-0.0436269	1.10076	-1.40864	-0.976153	-2.19517	-1.38205	-0.108872	0.71261	261	310	336	318	588	302	248	301	410	243	528	756	7.83289	7.87652	8.97728	7.82018	9.22882	8.25267	6.74147
AT5G18840	AT5G18840	Transmembrane transporter, sugar:proton symporter activity	Major facilitator superfamily protein	Gohir.D10G152900.1,Gohir.D10G164400.2,Gohir.D10G152900.2,Gohir.D08G054300.1,Gohir.A10G104300.1,Gohir.A08G044600.1,Gohir.D10G164400.1,Gohir.A02G045100.1,Gohir.D02G051100.1	GO:0005351;GO:0015144	sugar:proton symporter activity;carbohydrate transmembrane transporter activity	NA	NA	GO:0005887;GO:0016020	integral component of plasma membrane;membrane	1231	2974	955	597	699	539	157	511	346	467	401	669	-1.27257	-1.63883	-0.227562	-0.375007	-1.70256	-0.562551	0.21982	0.738404	275	1631	578	608	509	454	366	962	259	451	363	484	10.2656	11.5382	9.89936	9.22159	9.44915	9.07414	7.29462
AT5G59740	AT5G59740	Transmembrane transporter, galactose	UDP-N-acetylglucosamine (UAA) transporter family	Gohir.D05G098300.1,Gohir.D05G098300.2,Gohir.D03G130300.1,Gohir.A05G098200.2,Gohir.A05G098200.1,Gohir.A03G038100.1	GO:0005354;GO:0015297;GO:0022857;GO:0046964	galactose transmembrane transporter activity;antiporter activity;transmembrane transporter activity;3'-phosphoadenosine 5'-phosphosulfate transmembrane transporter activity	GO:0008643	carbohydrate transport	GO:0030173;GO:0030176	integral component of Golgi membrane;integral component of endoplasmic reticulum membrane	212	177	136	175	308	148	67	252	120	174	122	196	0.260315	-0.380143	-0.815575	-1.05733	-1.91119	-1.07039	0.512206	0.683973	160	232	137	170	225	195	69	216	153	148	166	150	7.72792	7.46761	7.08746	7.45121	8.26679	7.20945	6.06609
CWINV4	AT2G36190	Sucrose Degradation	cell wall invertase 4	Gohir.D09G134100.1,Gohir.A09G140400.1,Gohir.A04G068800.1,Gohir.D04G097800.1	GO:0004553;GO:0004575	hydrolase activity, hydrolyzing O-glycosyl compounds;sucrose alpha-glucosidase activity	GO:0005982;GO:0005987;GO:0071836	starch metabolic process;sucrose catabolic process;nectar secretion	GO:0005618;GO:0048046	cell wall;apoplast	34407	12045	2165	2005	3335	1011	962	2296	685	530	155	96	1.51427	-2.476	-0.734085	-1.7219	-1.25501	-1.74495	1.77372	-0.691162	121	1475	190	820	233	50	237	8172	26	4	4	2	15.0704	13.5561	11.0802	10.9694	11.7035	9.98157	9.90989
A/N-INVC	AT3G06500	major CHO metabolism.degradation.sucrose.invertases.neutral	Plant neutral invertase family protein	Gohir.D10G182000.1,Gohir.A10G175300.1	GO:0004564;GO:0004575	beta-fructofuranosidase activity;sucrose alpha-glucosidase activity	GO:0005987;GO:0007623;GO:0010029;GO:0048510	sucrose catabolic process;circadian rhythm;regulation of seed germination;regulation of timing of transition from vegetative to reproductive phase	GO:0005576;GO:0005739	extracellular region;mitochondrion	139	127	87	71	374	47	25	336	38	28	42	90	0.130256	-0.545741	-2.39715	-2.99231	-3.74846	-3.14439	-0.584963	1.09954	52	87	105	69	160	54	23	214	43	79	51	113	7.11894	6.98868	6.44294	6.14975	8.54689	5.55459	4.64386
CINV2	AT4G09510	major CHO metabolism.degradation.sucrose.invertases.neutral	cytosolic invertase 2	Gohir.A05G273800.1,Gohir.D11G103000.1,Gohir.A13G120800.2,Gohir.A13G120800.1,Gohir.D13G124800.1,Gohir.D13G124800.2,Gohir.A11G098400.1,Gohir.A08G124900.1,Gohir.D09G113000.1,Gohir.A09G115900.1,Gohir.D08G145900.1,Gohir.D05G276200.2,Gohir.D05G276200.1	GO:0004564;GO:0004575;GO:0033926	beta-fructofuranosidase activity;sucrose alpha-glucosidase activity;glycopeptide alpha-N-acetylgalactosaminidase activity	GO:0005987;GO:0048364	sucrose catabolic process;root development	GO:0005634;GO:0005829	nucleus;cytosol	1359	959	924	641	751	401	285	682	348	701	369	585	0.502943	-0.053638	-0.228489	-0.905211	-1.25881	-0.970684	0.925794	0.664816	764	715	824	468	555	439	519	720	347	696	406	436	10.4083	9.90539	9.85175	9.32418	9.55267	8.64746	8.15482
[truncated: 90 more columns]

## Sheet: transmembrane_transporter
Cluster Order	A.thaliana.ID	Pathway	Description	Tx.JGI.Cotton.gene.IDs	GO.ID.MF	Term.MF	GO.ID.BP	Term.BP	GO.ID.CC	Term.CC	FL.pre.mean	FL.sec.mean	FL.post.mean	B.pre.mean	B.sec.mean	B.post.mean	C.pre.mean	C.sec.mean	C.post.mean	FO.pre.mean	FO.sec.mean	FO.post.mean	FL.pre.C.mean	FL.sec.C.mean	FL.post.C.mean	B.pre.C.mean	B.sec.C.mean	B.post.C.mean	C.pre.C.mean	C.sec.C.mean	C.post.C.mean	FO.pre.C.mean	FO.sec.C.mean	FO.post.C.mean	FL.pre.mean.log2	FL.sec.mean.log2	FL.post.mean.log2	B.pre.mean.log2	B.sec.mean.log2	B.post.mean.log2	C.pre.mean.log2	C.sec.mean.log2	C.post.mean.log2	FO.pre.mean.log2	FO.sec.mean.log2	FO.post.mean.log2	FL.pre.C.mean.log2	FL.sec.C.mean.log2	FL.post.C.mean.log2
1	AT2G45960	Transmembrane transporter, water	plasma membrane intrinsic protein 1B	Gohir.A10G233200.1,Gohir.A10G233300.1,Gohir.D10G245500.1,Gohir.D10G245500.2,Gohir.D12G032400.1	GO:0015250;GO:0015267	water channel activity;channel activity	GO:0006833;GO:0009414;GO:0009651;GO:0015670;GO:0055085	water transport;response to water deprivation;response to salt stress;carbon dioxide transport;transmembrane transport	GO:0005773;GO:0005886;GO:0009506;GO:0009507;GO:0016020;GO:0016021;GO:0046658	vacuole;plasma membrane;plasmodesma;chloroplast;membrane;integral component of membrane;anchored component of plasma membrane	29	6842	1205	215	279	99	52	379	632	550	448	174	58	407	480	115	155	25	121	1919	156	279	872	372	4.85798	12.7402	10.2348	7.74819	8.12412	6.62936	5.70044	8.56605	9.30378	9.10329	8.80735	7.44294	5.85798	8.66888	8.90689
2	AT2G47800	Transmembrane transporter, folic acid	multidrug resistance-associated protein 4	Gohir.A11G114800.1,Gohir.D12G134900.1,Gohir.A12G131000.1,Gohir.D11G119900.1,Gohir.A08G101300.1,Gohir.D08G084800.1	GO:0005524;GO:0008517;GO:0042626	ATP binding;folic acid transporter activity;ATPase activity, coupled to transmembrane movement of substances	GO:0006855;GO:0009414;GO:0009611;GO:0009624;GO:0010118;GO:0055085	drug transmembrane transport;response to water deprivation;response to wounding;response to nematode;stomatal movement;transmembrane transport	GO:0000325;GO:0005773;GO:0005774;GO:0005794;GO:0005886;GO:0009506;GO:0009507;GO:0016020;GO:0016021	plant-type vacuole;vacuole;vacuolar membrane;Golgi apparatus;plasma membrane;plasmodesma;chloroplast;membrane;integral component of membrane	34	111	54	16	44	18	13	43	12	38	30	19	20	40	36	20	94	11	19	89	27	44	27	49	5.08746	6.79442	5.75489	4	5.45943	4.16993	3.70044	5.42626	3.58496	5.24793	4.90689	4.24793	4.32193	5.32193	5.16993
3	AT3G13050	Transmembrane transporter, nicotinate.N-methylnicotinate.sugar:proton symporter	Major facilitator superfamily protein	Gohir.A06G182400.3,Gohir.D08G091900.1,Gohir.D06G189300.1,Gohir.D05G116800.1,Gohir.A08G082200.3,Gohir.A08G082200.2,Gohir.D05G109400.1,Gohir.A08G082400.1,Gohir.A08G082200.1,Gohir.A06G182400.1,Gohir.A06G182400.2,Gohir.D08G091800.2,Gohir.D08G091800.1	GO:0005351;GO:0005524;GO:0015144;GO:0090416;GO:0090417	sugar:proton symporter activity;ATP binding;carbohydrate transmembrane transporter activity;nicotinate transporter activity;N-methylnicotinate transporter activity	GO:0055085;GO:2001142;GO:2001143	transmembrane transport;nicotinate transport;N-methylnicotinate transport	GO:0005886;GO:0016020;GO:0016021	plasma membrane;membrane;integral component of membrane	221	1856	873	718	532	339	673	533	399	899	509	602	224	1120	1706	890	363	232	1038	1405	399	488	508	1006	7.7879	10.858	9.76984	9.48784	9.05528	8.40514	9.39446	9.05799	8.64024	9.81218	8.99152	9.23362	7.80735	10.1293	10.7364
4	AT4G04770	Transmembrane transporter, ATPase activity, coupled to transmembrane movement of substances	ATP binding cassette protein 1	Gohir.A05G169500.1,Gohir.D05G172700.1	GO:0005215;GO:0005515;GO:0042626	transporter activity;protein binding;ATPase activity, coupled to transmembrane movement of substances	GO:0006879;GO:0016226;GO:2000030	cellular iron ion homeostasis;iron-sulfur cluster assembly;regulation of response to red or far red light	GO:0009507;GO:0009570	chloroplast;chloroplast stroma	145	825	253	149	151	148	175	151	188	236	95	229	97	190	266	143	86	104	215	346	111	136	51	225	7.17991	9.68825	7.98299	7.21917	7.2384	7.20945	7.45121	7.2384	7.55459	7.88264	6.56986	7.8392	6.59991	7.56986	8.05528
5	AT3G53420	Transmembrane transporter, water	plasma membrane intrinsic protein 2A	Gohir.D09G145700.1,Gohir.A09G149800.1	GO:0003729;GO:0015250;GO:0031625	mRNA binding;water channel activity;ubiquitin protein ligase binding	GO:0006833;GO:0009414;GO:0009651;GO:0009737;GO:0055085;GO:0080170	water transport;response to water deprivation;response to salt stress;response to abscisic acid;transmembrane transport;hydrogen peroxide transmembrane transport	GO:0005773;GO:0005886;GO:0009506;GO:0009507;GO:0016020;GO:0016021	vacuole;plasma membrane;plasmodesma;chloroplast;membrane;integral component of membrane	3172	12585	5403	1003	497	109	804	1120	338	568	189	46	100	667	731	835	731	36	1261	4616	110	236	442	68	11.6312	13.6194	12.3995	9.97011	8.9571	6.76818	9.65105	10.1293	8.40088	9.14975	7.56224	5.52356	6.64386	9.38154	9.51373
6	AT3G54110	Transmembrane transporter, amino acid	plant uncoupling mitochondrial protein 1	Gohir.A04G087600.1,Gohir.D04G128000.1,Gohir.D04G128000.2	GO:0015171;GO:0017077	amino acid transmembrane transporter activity;oxidative phosphorylation uncoupler activity	GO:0003333;GO:0009853;GO:0015979;GO:1990542	amino acid transmembrane transport;photorespiration;photosynthesis;mitochondrial transmembrane transport	GO:0005739;GO:0005743;GO:0005774;GO:0009506;GO:0009507;GO:0016021	mitochondrion;mitochondrial inner membrane;vacuolar membrane;plasmodesma;chloroplast;integral component of membrane	1329	1257	1221	407	350	330	218	323	286	509	201	104	353	410	277	382	303	301	376	670	240	202	98	128	10.3761	10.2958	10.2538	8.66888	8.45121	8.36632	7.76818	8.33539	8.15987	8.99152	7.65105	6.70044	8.46352	8.67948	8.11374
7	AT5G19760	Transmembrane transporter, dicarboxylic acid	Mitochondrial substrate carrier family protein	Gohir.D03G147200.1,Gohir.A03G021500.1,Gohir.D08G021100.1,Gohir.D03G148700.1,Gohir.A08G010800.1	GO:0005310;GO:0015142;GO:0015367;GO:0017077	dicarboxylic acid transmembrane transporter activity;tricarboxylic acid transmembrane transporter activity;oxoglutarate:malate antiporter activity;oxidative phosphorylation uncoupler activity	GO:0006835;GO:0006839;GO:0035674	dicarboxylic acid transport;mitochondrial transport;tricarboxylic acid transmembrane transport	GO:0005618;GO:0005739;GO:0005743;GO:0005774;GO:0009506;GO:0009507;GO:0009941;GO:0016021	cell wall;mitochondrion;mitochondrial inner membrane;vacuolar membrane;plasmodesma;chloroplast;chloroplast envelope;integral component of membrane	5309	6015	3327	2204	1956	2031	2059	2275	1771	3058	1350	1108	2840	2599	2051	2168	1931	1377	2064	3871	1420	2319	1459	1368	12.3742	12.5543	11.7	11.1059	10.9337	10.988	11.0077	11.1517	10.7903	11.5784	10.3987	10.1137	11.4717	11.3437	11.0021
8	AT2G39890	Transmembrane transporter, proline	proline transporter 1	Gohir.D10G242300.1,Gohir.A06G165200.1	GO:0015171;GO:0015193	amino acid transmembrane transporter activity;L-proline transmembrane transporter activity	GO:0003333;GO:0006865;GO:0015824	amino acid transmembrane transport;amino acid transport;proline transport	GO:0005737;GO:0005886;GO:0016020;GO:0016021	cytoplasm;plasma membrane;membrane;integral component of membrane	102	275	65	109	238	101	43	190	92	46	43	83	80	71	58	64	41	24	30	256	16	19	27	56	6.67243	8.10329	6.02237	6.76818	7.89482	6.65821	5.42626	7.56986	6.52356	5.52356	5.42626	6.37504	6.32193	6.14975	5.85798
9	AT2G39890	Transmembrane transporter, proline	proline transporter 1	Gohir.A10G228300.1	GO:0015171;GO:0015193	amino acid transmembrane transporter activity;L-proline transmembrane transporter activity	GO:0003333;GO:0006865;GO:0015824	amino acid transmembrane transport;amino acid transport;proline transport	GO:0005737;GO:0005886;GO:0016020;GO:0016021	cytoplasm;plasma membrane;membrane;integral component of membrane	74	419	52	63	246	61	65	195	32	48	69	105	87	130	105	79	72	22	64	284	29	47	51	139	6.20945	8.71081	5.70044	5.97728	7.94251	5.93074	6.02237	7.60733	5	5.58496	6.10852	6.71425	6.44294	7.02237	6.71425
10	AT3G16340	Transmembrane transporter, ATPase activity, coupled to transmembrane movement of substances	pleiotropic drug resistance 1	Gohir.A10G065800.1,Gohir.D10G067200.1	GO:0005524;GO:0016887;GO:0042626	ATP binding;ATPase activity;ATPase activity, coupled to transmembrane movement of substances	GO:0006855;GO:0015850;GO:0055085;GO:1901140;GO:1901141	drug transmembrane transport;organic hydroxy compound transport;transmembrane transport;p-coumaryl alcohol transport;regulation of lignin biosynthetic process	GO:0005739;GO:0005886;GO:0016021	mitochondrion;plasma membrane;integral component of membrane	1672	847	94	39	139	64	21	127	60	13	35	31	65	52	17	5	8	6	8	972	10	28	26	15	10.7074	9.72622	6.55459	5.2854	7.11894	6	4.39232	6.98868	5.90689	3.70044	5.12928	4.9542	6.02237	5.70044	4.08746
11	AT5G65380	Transmembrane transporter	MATE efflux family protein	Gohir.A05G222500.1,Gohir.A10G087500.1,Gohir.A06G032700.1,Gohir.1Z052400.1,Gohir.D10G100700.1,Gohir.D11G218300.1,Gohir.1Z070200.1,Gohir.D05G225200.1,Gohir.D06G033600.2,Gohir.D06G033600.1,Gohir.A11G203900.2,Gohir.A11G203900.1	GO:0005215;GO:0015238;GO:0015297	transporter activity;drug transmembrane transporter activity;antiporter activity	GO:0006855;GO:0009835	drug transmembrane transport;fruit ripening	GO:0016020;GO:0016021	membrane;integral component of membrane	436	330	170	88	281	80	50	133	52	126	76	161	253	191	234	69	103	62	65	294	78	131	86	188	8.76818	8.36632	7.40939	6.45943	8.13443	6.32193	5.64386	7.05528	5.70044	6.97728	6.24793	7.33092	7.98299	7.57743	7.87036
12	AT5G18840	Transmembrane transporter, sugar:proton symporter activity	Major facilitator superfamily protein	Gohir.D10G152900.1,Gohir.D10G164400.2,Gohir.D10G152900.2,Gohir.D08G054300.1,Gohir.A10G104300.1,Gohir.A08G044600.1,Gohir.D10G164400.1,Gohir.A02G045100.1,Gohir.D02G051100.1	GO:0005351;GO:0015144	sugar:proton symporter activity;carbohydrate transmembrane transporter activity	NA	NA	GO:0005887;GO:0016020	integral component of plasma membrane;membrane	1231	2974	955	597	699	539	157	511	346	467	401	669	275	1631	578	608	509	454	366	962	259	451	363	484	10.2656	11.5382	9.89936	9.22159	9.44915	9.07414	7.29462	8.99718	8.43463	8.86728	8.64746	9.38586	8.10329	10.6715	9.17493
13	AT5G24030	Transmembrane transporter, chloride	SLAC1 homologue 3	Gohir.D11G013500.1,Gohir.A02G044200.1,Gohir.D02G050100.1,Gohir.A08G097000.2,Gohir.A08G097000.1,Gohir.A11G013300.1,Gohir.D08G108900.4,Gohir.D08G108900.2,Gohir.D08G108900.3,Gohir.D08G108900.1,Gohir.A11G013200.1	GO:0005215;GO:0005515;GO:0008308	transporter activity;protein binding;voltage-gated anion channel activity	GO:0006821;GO:0006873;GO:0009414;GO:0009651;GO:0055085	chloride transport;cellular ion homeostasis;response to water deprivation;response to salt stress;transmembrane transport	GO:0005886;GO:0016021	plasma membrane;integral component of membrane	669	883	920	59	483	109	43	338	104	120	200	212	33	277	135	93	185	141	128	374	136	55	57	186	9.38586	9.78627	9.84549	5.88264	8.91588	6.76818	5.42626	8.40088	6.70044	6.90689	7.64386	7.72792	5.04439	8.11374	7.07682
14	AT1G16310	Transmembrane transporter, cation	Cation efflux family protein	Gohir.D13G129800.1,Gohir.A01G098100.1,Gohir.D01G082800.1,Gohir.A13G126000.1	GO:0008324	cation transmembrane transporter activity	GO:0006812;GO:0009787;GO:2000022;GO:2000031	cation transport;regulation of abscisic acid-activated signaling pathway;regulation of jasmonic acid mediated signaling pathway;regulation of salicylic acid mediated signaling pathway	GO:0005774;GO:0016020;GO:0016021	vacuolar membrane;membrane;integral component of membrane	100	36	52	93	112	267	41	89	213	44	109	75	97	93	69	39	53	72	25	132	42	21	15	39	6.64386	5.16993	5.70044	6.53916	6.80735	8.0607	5.35755	6.47573	7.73471	5.45943	6.76818	6.22882	6.59991	6.53916	6.10852
15	AT4G10380	Transmembrane transporter, borate.water	NOD26-like intrinsic protein 5%3B1	Gohir.D08G118100.2,Gohir.D08G118100.1,Gohir.A08G107100.1	GO:0015105;GO:0015250;GO:0046715	arsenite transmembrane transporter activity;water channel activity;borate transmembrane transporter activity	GO:0010036;GO:0015700;GO:0046685;GO:0046713;GO:0080029	response to boron-containing substance;arsenite transport;response to arsenic-containing substance;borate transport;cellular response to boron-containing substance levels	GO:0005886;GO:0016020;GO:0016021;GO:0016328	plasma membrane;membrane;integral component of membrane;lateral plasma membrane	1038	1889	4194	1789	2609	4973	905	3477	2797	581	798	1096	99	226	589	2828	3527	4085	1487	3800	3738	135	552	517	10.0196	10.8834	12.0341	10.8049	11.3493	12.2799	9.82177	11.7636	11.4497	9.18239	9.64024	10.098	6.62936	7.82018	9.20212
16	AT2G07680	Transmembrane transporter, ATPase activity, coupled to transmembrane movement of substances	multidrug resistance-associated protein 11	Gohir.D05G120000.1,Gohir.A05G119000.1,Gohir.A05G119000.3,Gohir.A05G119000.2,Gohir.D05G119900.1	GO:0005524;GO:0042626	ATP binding;ATPase activity, coupled to transmembrane movement of substances	GO:0055085	transmembrane transport	GO:0005576;GO:0005774;GO:0016020;GO:0016021	extracellular region;vacuolar membrane;membrane;integral component of membrane	13	21	26	27	97	44	16	73	19	18	26	32	17	24	24	19	32	28	12	27	29	14	11	16	3.70044	4.39232	4.70044	4.75489	6.59991	5.45943	4	6.18982	4.24793	4.16993	4.70044	5	4.08746	4.58496	4.58496
17	AT2G24520	Transmembrane transporter, hydrogen ion	plasma membrane H+-ATPase	Gohir.A05G064700.1,Gohir.A05G064700.2,Gohir.D05G067300.1,Gohir.D13G186200.1,Gohir.D06G108300.1,Gohir.A13G178100.1	GO:0005524;GO:0008553;GO:0016887;GO:0046872	ATP binding;hydrogen-exporting ATPase activity, phosphorylative mechanism;ATPase activity;metal ion binding	GO:0051453;GO:0120029;GO:1902600	regulation of intracellular pH;hydrogen ion transmembrane transport	GO:0005886;GO:0009507;GO:0016021	plasma membrane;chloroplast;integral component of membrane	376	869	1206	1166	1883	1821	572	1955	1078	318	471	685	441	738	650	839	1149	1219	535	1684	1029	298	361	1042	8.55459	9.76321	10.236	10.1874	10.8788	10.8305	9.15987	10.933	10.0741	8.31288	8.87958	9.41996	8.78463	9.52748	9.3443
18	AT3G62270	Transmembrane transporter, borate	HCO3- transporter family	Gohir.A09G241800.1,Gohir.A03G096400.1,Gohir.A03G096400.2,Gohir.D09G242500.1,Gohir.D08G142100.1,Gohir.D02G117700.2,Gohir.D02G117700.3,Gohir.D02G117700.1,Gohir.D02G117700.4	GO:0005452;GO:0015301;GO:0046715;GO:0080139	inorganic anion exchanger activity;anion:anion antiporter activity;borate transmembrane transporter activity;borate efflux transmembrane transporter activity	GO:0046713;GO:0048364;GO:0051453	borate transport;root development;regulation of intracellular pH	GO:0005886;GO:0005887	plasma membrane;integral component of plasma membrane	252	446	901	782	1113	1348	219	1094	742	320	429	512	254	940	464	666	635	583	268	976	560	193	245	207	7.97728	8.8009	9.81538	9.61102	10.1202	10.3966	7.77479	10.0954	9.53528	8.32193	8.74483	9	7.98868	9.87652	8.85798
19	AT1G02630	Transmembrane transporter, nucleoside	Nucleoside transporter family protein	Gohir.A13G199900.1,Gohir.D13G205400.1	GO:0005337	nucleoside transmembrane transporter activity	GO:1901642	nucleoside transmembrane transport	GO:0005886;GO:0016021	plasma membrane;integral component of membrane	26	70	28	63	125	633	32	109	236	27	40	36	16	38	25	46	73	160	21	121	56	23	38	50	4.70044	6.12928	4.80735	5.97728	6.96578	9.30606	5	6.76818	7.88264	4.75489	5.32193	5.16993	4	5.24793	4.64386
20	AT4G30110	Transmembrane transporter, zinc	heavy metal atpase 2	Gohir.1Z011700.1,Gohir.A05G003000.1,Gohir.A08G083400.1,Gohir.D05G003400.1,Gohir.D08G092900.1	GO:0005385;GO:0005524;GO:0008551;GO:0015086;GO:0015434;GO:0046872	zinc ion transmembrane transporter activity;ATP binding;cadmium-exporting ATPase activity;cadmium ion transmembrane transporter activity;cadmium-transporting ATPase activity;metal ion binding	GO:0055069	zinc ion homeostasis	GO:0005886;GO:0016021	plasma membrane;integral component of membrane	37	41	38	126	183	220	55	148	101	56	53	72	41	54	38	91	80	92	53	103	68	67	32	56	5.20945	5.35755	5.24793	6.97728	7.5157	7.78136	5.78136	7.20945	6.65821	5.80735	5.72792	6.16993	5.35755	5.75489	5.24793
21	AT2G37170	Transmembrane transporter, water	plasma membrane intrinsic protein 2	Gohir.D01G203800.1,Gohir.D08G003300.1,Gohir.A01G215200.1,Gohir.D08G215400.1,Gohir.A01G215300.1,Gohir.D01G203900.1,Gohir.A08G198000.1,Gohir.A04G074500.2,Gohir.A04G074500.1	GO:0003729;GO:0015250;GO:0015267	mRNA binding;water channel activity;channel activity	GO:0006833;GO:0009414;GO:0009651;GO:0009737;GO:0055085	water transport;response to water deprivation;response to salt stress;response to abscisic acid;transmembrane transport	GO:0005773;GO:0005886;GO:0009506;GO:0009507;GO:0016020;GO:0016021	vacuole;plasma membrane;plasmodesma;chloroplast;membrane;integral component of membrane	2251	8762	4279	8224	9327	6786	5827	8887	9100	7607	4667	2079	1587	1205	1126	5485	2347	3224	4858	6395	4643	1461	3017	652	11.1364	13.097	12.0631	13.0056	13.1872	12.7283	12.5085	13.1175	13.1517	12.8931	12.1883	11.0217	10.6321	10.2348	10.137
22	AT4G01470	Transmembrane transporter, urea.water	tonoplast intrinsic protein 1%3B3	Gohir.A13G229000.2,Gohir.A03G038500.1,Gohir.D13G234600.1,Gohir.D05G098100.1,Gohir.D10G222700.1,Gohir.A05G098000.1,Gohir.A13G229000.1,Gohir.A10G213600.1,Gohir.D03G129900.1	GO:0015204;GO:0015250	urea transmembrane transporter activity;water channel activity	GO:0006833;GO:0015840	water transport;urea transport	GO:0005774;GO:0009507;GO:0016020;GO:0016021	vacuolar membrane;chloroplast;membrane;integral component of membrane	292	305	366	1323	1738	312	563	1318	582	1019	321	39	78	40	28	711	220	379	288	406	500	559	409	74	8.18982	8.25267	8.5157	10.3696	10.7632	8.2854	9.13699	10.3641	9.18488	9.99294	8.32643	5.2854	6.2854	5.32193	4.80735
23	AT5G15240	Transmembrane transporter, amino acid	Transmembrane amino acid transporter family protein	Gohir.A13G074900.1,Gohir.A13G074900.2,Gohir.A09G016000.1,Gohir.A11G069500.1,Gohir.D09G014700.1	GO:0015171	amino acid transmembrane transporter activity	GO:0003333;GO:0006865	amino acid transmembrane transport;amino acid transport	GO:0005739;GO:0005886;GO:0016020;GO:0016021	mitochondrion;plasma membrane;membrane;integral component of membrane	740	475	132	249	805	1344	137	438	1271	647	832	565	204	147	128	156	171	418	152	323	337	76	71	156	9.53138	8.89178	7.04439	7.96	9.65284	10.3923	7.09803	8.77479	10.3117	9.33762	9.70044	9.14211	7.67243	7.19967	7
24	AT1G31260	Transmembrane transporter, zinc II ion	zinc transporter 10 precursor	Gohir.A10G045700.2,Gohir.A10G045700.1,Gohir.D10G046800.1,Gohir.D10G046700.1	GO:0005385;GO:0005515;GO:0008324;GO:0046873	zinc ion transmembrane transporter activity;protein binding;cation transmembrane transporter activity;metal ion transmembrane transporter activity	GO:0006812;GO:0071577	cation transport;zinc II ion transmembrane transport	GO:0005886;GO:0009507;GO:0016021	plasma membrane;chloroplast;integral component of membrane	297	23	12	147	600	570	77	397	329	182	226	190	32	12	7	42	13	27	42	44	7	32	13	4	8.21432	4.52356	3.58496	7.19967	9.22882	9.15482	6.26679	8.633	8.36194	7.50779	7.82018	7.56986	5	3.58496	2.80735
25	AT2G41050	Transmembrane transporter, amino acid	PQ-loop repeat family protein / transmembrane family protein	Gohir.D09G115100.2,Gohir.D09G115100.1,Gohir.A09G118200.2,Gohir.A09G118200.1	GO:0015174	basic amino acid transmembrane transporter activity	GO:0008150	biological_process	GO:0005634;GO:0016020;GO:0016021	nucleus;membrane;integral component of membrane	110	75	64	81	103	98	88	80	149	83	104	78	33	36	25	68	58	34	41	76	81	53	35	37	6.78136	6.22882	6	6.33985	6.6865	6.61471	6.45943	6.32193	7.21917	6.37504	6.70044	6.2854	5.04439	5.16993	4.64386
26	AT3G60160	Transmembrane transporter, ATPase activity, coupled to transmembrane movement of substances	multidrug resistance-associated protein 9	Gohir.D10G254700.1,Gohir.A10G242700.1	GO:0005524;GO:0042626	ATP binding;ATPase activity, coupled to transmembrane movement of substances	GO:0009624;GO:0055085	response to nematode;transmembrane transport	GO:0000325;GO:0005774;GO:0009506;GO:0009507;GO:0016020;GO:0016021	plant-type vacuole;vacuolar membrane;plasmodesma;chloroplast;membrane;integral component of membrane	73	242	80	125	237	124	46	228	90	104	139	56	7	26	9	54	54	28	36	169	24	21	25	23	6.18982	7.91886	6.32193	6.96578	7.88874	6.9542	5.52356	7.83289	6.49185	6.70044	7.11894	5.80735	2.80735	4.70044	3.16993
27	AT5G04770	Transmembrane transporter, amino acid	cationic amino acid transporter 6	Gohir.A08G163000.1,Gohir.D08G182900.1,Gohir.A11G029100.1,Gohir.D12G215100.1,Gohir.A12G212600.1,Gohir.D11G027600.1	GO:0015171;GO:0015174;GO:0022857	amino acid transmembrane transporter activity;basic amino acid transmembrane transporter activity;transmembrane transporter activity	GO:0003333;GO:0009624;GO:0055085	amino acid transmembrane transport;response to nematode;transmembrane transport	GO:0005886;GO:0009507;GO:0016020;GO:0016021;GO:0031969	plasma membrane;chloroplast;membrane;integral component of membrane;chloroplast membrane	137	70	63	57	139	191	31	145	94	33	44	37	6	22	11	53	70	41	22	176	18	22	12	5	7.09803	6.12928	5.97728	5.83289	7.11894	7.57743	4.9542	7.17991	6.55459	5.04439	5.45943	5.20945	2.58496	4.45943	3.45943
28	AT3G55090	Transmembrane transporter, ATPase activity, coupled to transmembrane movement of substances	ABC-2 type transporter family protein	Gohir.A12G270100.1,Gohir.A05G352500.1,Gohir.D04G080800.1,Gohir.D04G060400.1,Gohir.A05G342900.1,Gohir.D04G060300.1	GO:0005524;GO:0042626	ATP binding;ATPase activity, coupled to transmembrane movement of substances	GO:0010208;GO:0055085	pollen wall assembly;transmembrane transport	GO:0005886;GO:0016021	plasma membrane;integral component of membrane	49	27	38	92	132	65	31	63	33	42	38	46	5	7	5	11	11	4	17	78	1	4	4	3	5.61471	4.75489	5.24793	6.52356	7.04439	6.02237	4.9542	5.97728	5.04439	5.39232	5.24793	5.52356	2.32193	2.80735	2.32193
29	AT3G54700	Transmembrane transporter, phosphate	phosphate transporter 1%3B7	Gohir.D09G057900.1,Gohir.A07G212600.1,Gohir.D08G250000.1,Gohir.A11G130700.1,Gohir.A09G058400.1,Gohir.D09G058000.1,Gohir.D11G136300.1,Gohir.D07G218700.1	GO:0005315;GO:0005351;GO:0015114;GO:0015144;GO:0015293;GO:1901683	inorganic phosphate transmembrane transporter activity;sugar:proton symporter activity;phosphate ion transmembrane transporter activity;carbohydrate transmembrane transporter activity;symporter activity;arsenate ion transmembrane transporter activity	GO:0006817;GO:1901684	phosphate ion transport;arsenate ion transmembrane transport	GO:0005737;GO:0005886;GO:0016020;GO:0016021	cytoplasm;plasma membrane;membrane;integral component of membrane	475	458	132	448	779	491	123	369	285	176	246	243	77	141	46	135	281	192	130	752	600	56	127	305	8.89178	8.8392	7.04439	8.80735	9.60548	8.93958	6.94251	8.52748	8.15482	7.45943	7.94251	7.92481	6.26679	7.13955	5.52356
30	AT4G30190	Transmembrane transporter, hydrogen ion	H[+]-ATPase 2	Gohir.D05G004400.1,Gohir.A06G106100.1,Gohir.A05G004000.1,Gohir.D08G029800.1,Gohir.A08G019200.1	GO:0000287;GO:0005515;GO:0005524;GO:0008553;GO:0016887	magnesium ion binding;protein binding;ATP binding;hydrogen-exporting ATPase activity, phosphorylative mechanism;ATPase activity	GO:0015991;GO:0051453;GO:0120029;GO:1902600	ATP hydrolysis coupled proton transport;regulation of intracellular pH;hydrogen ion transmembrane transport	GO:0005774;GO:0005794;GO:0005886;GO:0009506;GO:0016020;GO:0016021	vacuolar membrane;Golgi apparatus;plasma membrane;plasmodesma;membrane;integral component of membrane	2414	725	962	1044	1607	1017	675	1536	639	478	520	615	636	745	351	1154	1227	1047	937	1369	1126	485	445	750	11.2372	9.50184	9.90989	10.0279	10.6502	9.9901	9.39874	10.585	9.31967	8.90087	9.02237	9.26444	9.31288	9.5411	8.45533
31	AT5G50790	Transmembrane transporter, sucrose	Nodulin MtN3 family protein	Gohir.A03G053800.1,Gohir.A12G192200.1,Gohir.A07G048300.1,Gohir.D03G113200.1,Gohir.D12G194300.1,Gohir.A07G048400.1,Gohir.D07G052600.1,Gohir.D07G052700.1	GO:0005515;GO:0008515;GO:0051119	protein binding;sucrose transmembrane transporter activity;sugar transmembrane transporter activity	GO:0015770	sucrose transport	GO:0005887;GO:0009507;GO:0016020	integral component of plasma membrane;chloroplast;membrane	4010	10706	2752	741	22638	2795	511	11809	757	1575	1089	807	80	1859	2366	752	1766	638	303	6041	1973	94	290	631	11.9694	13.3861	11.4263	9.53333	14.4665	11.4486	8.99718	13.5276	9.56415	10.6211	10.0888	9.65642	6.32193	10.8603	11.2082
32	AT1G51340	Transmembrane transporter, citrate	MATE efflux family protein	Gohir.D09G111200.8,Gohir.D09G111200.1,Gohir.D09G111200.2,Gohir.D09G111200.4,Gohir.D09G111200.5,Gohir.D09G111200.6,Gohir.D09G111200.7,Gohir.D09G111200.3,Gohir.A09G114500.2,Gohir.A09G114500.1,Gohir.D01G186900.1,Gohir.A01G196700.1	GO:0015137;GO:0015238;GO:0015297	citrate transmembrane transporter activity;drug transmembrane transporter activity;antiporter activity	GO:0006855;GO:0010044;GO:0015746	drug transmembrane transport;response to aluminum ion;citrate transport	GO:0005886;GO:0016021;GO:0035618	plasma membrane;integral component of membrane;root hair	362	798	446	369	640	606	182	578	468	332	333	240	128	356	275	208	195	318	210	634	277	42	69	127	8.49985	9.64024	8.8009	8.52748	9.32193	9.24317	7.50779	9.17493	8.87036	8.37504	8.37938	7.90689	7	8.47573	8.10329
33	AT5G23810	Transmembrane transporter, amino acid	amino acid permease 7	Gohir.A13G130000.1,Gohir.D13G132600.1,Gohir.D05G387200.1,Gohir.D05G387200.3,Gohir.D05G387200.2,Gohir.D05G387200.4,Gohir.A04G002100.4,Gohir.A04G002100.5,Gohir.A04G002100.1,Gohir.A04G002100.2,Gohir.A04G002100.3,Gohir.A13G129200.1,Gohir.A13G129400.1,Gohir.A13G129400.2	GO:0015171;GO:0015293	amino acid transmembrane transporter activity;symporter activity	GO:0003333;GO:0006865	amino acid transmembrane transport;amino acid transport	GO:0005886;GO:0016020;GO:0016021	plasma membrane;membrane;integral component of membrane	548	280	285	189	499	335	173	359	296	235	215	415	190	194	251	216	250	254	219	387	403	140	124	179	9.09803	8.12928	8.15482	7.56224	8.9629	8.38802	7.43463	8.48784	8.20945	7.87652	7.74819	8.69697	7.56986	7.59991	7.97154
34	AT1G59740	Transmembrane transporter, peptide:proton symporter activity	Major facilitator superfamily protein	Gohir.A06G144500.1,Gohir.D05G202400.1,Gohir.A11G275800.1,Gohir.A10G158200.1,Gohir.D10G083900.1,Gohir.D06G139900.1,Gohir.D11G286200.1	GO:0005215;GO:0015333;GO:0035673;GO:1904680	transporter activity;peptide:proton symporter activity;oligopeptide transmembrane transporter activity;peptide transmembrane transporter activity	GO:0006857;GO:0009624	oligopeptide transport;response to nematode	GO:0005886;GO:0016020;GO:0016021	plasma membrane;membrane;integral component of membrane	320	474	779	155	268	412	103	205	273	338	530	426	93	178	229	176	161	217	178	329	163	77	96	134	8.32193	8.88874	9.60548	7.27612	8.06609	8.6865	6.6865	7.67948	8.09276	8.40088	9.04985	8.73471	6.53916	7.47573	7.8392
35	AT4G10850	Transmembrane transporter, sugar	Nodulin MtN3 family protein	Gohir.D08G124800.1,Gohir.D04G054500.1,Gohir.A05G359700.1,Gohir.A02G095800.1,Gohir.D12G239500.1,Gohir.A12G238400.1,Gohir.D03G087600.1,Gohir.A08G111700.1	GO:0005515;GO:0051119	protein binding;sugar transmembrane transporter activity	NA	NA	GO:0005576;GO:0005887;GO:0016020	extracellular region;integral component of plasma membrane;membrane	960	555	1215	584	244	808	521	398	601	312	652	699	236	101	51	499	384	438	438	922	179	9	17	24	9.90689	9.11634	10.2467	9.18982	7.93074	9.65821	9.02514	8.63662	9.23122	8.2854	9.34873	9.44915	7.88264	6.65821	5.67243
36	AT1G77380	Transmembrane transporter, amino acid symporter activity	amino acid permease 3	Gohir.A01G191600.1,Gohir.D05G239700.2,Gohir.D05G239700.1,Gohir.A05G237700.2,Gohir.A05G237700.1,Gohir.D01G179400.1,Gohir.A01G190400.1,Gohir.A02G109800.1	GO:0015171;GO:0015293	amino acid transmembrane transporter activity;symporter activity	GO:0003333;GO:0015802	amino acid transmembrane transport;basic amino acid transport	GO:0005886;GO:0016020;GO:0016021;GO:0031965	plasma membrane;membrane;integral component of membrane;nuclear membrane	261	180	423	610	1763	1603	350	1016	741	410	429	1151	69	130	291	361	796	1156	332	659	926	375	611	1902	8.02791	7.49185	8.72451	9.25267	10.7838	10.6466	8.45121	9.98868	9.53333	8.67948	8.74483	10.1687	6.10852	7.02237	8.18488
37	AT2G25680	Transmembrane transporter, molybdate.sulfate	molybdate transporter 1	Gohir.D07G029800.1,Gohir.A06G048500.1,Gohir.D07G029700.1,Gohir.A06G048400.1,Gohir.A07G025900.1,Gohir.D06G048400.1	GO:0015098;GO:0015116	molybdate ion transmembrane transporter activity;sulfate transmembrane transporter activity	GO:0015689	molybdate ion transport	GO:0005739;GO:0005773;GO:0009507;GO:0016021;GO:0031966	mitochondrion;vacuole;chloroplast;integral component of membrane;mitochondrial membrane	61	55	138	168	116	326	129	93	266	96	107	444	21	44	56	117	57	332	135	73	361	86	106	376	5.93074	5.78136	7.10852	7.39232	6.85798	8.34873	7.01123	6.53916	8.05528	6.58496	6.74147	8.79442	4.39232	5.45943	5.80735
38	AT4G24120	Transmembrane transporter, iron-nicotianamine	YELLOW STRIPE like 1	Gohir.D03G085600.2,Gohir.A02G098000.1,Gohir.D03G085600.1	GO:0051980	iron-nicotianamine transmembrane transporter activity	GO:0003006;GO:0006857;GO:0010039;GO:0048316;GO:0055085	developmental process involved in reproduction;oligopeptide transport;response to iron ion;seed development;transmembrane transport	GO:0005737;GO:0005886;GO:0016021	cytoplasm;plasma membrane;integral component of membrane	42	61	194	363	473	546	152	395	599	437	691	611	56	94	129	276	306	416	294	200	338	144	172	249	5.39232	5.93074	7.59991	8.50383	8.8857	9.09276	7.24793	8.62571	9.22641	8.77149	9.43254	9.25503	5.80735	6.55459	7.01123
39	AT3G03720	Transmembrane transporter, amino acid	cationic amino acid transporter 4	Gohir.D11G241700.1,Gohir.D11G241700.2,Gohir.D11G241700.3,Gohir.A11G229900.1	GO:0015174;GO:0022857	basic amino acid transmembrane transporter activity;transmembrane transporter activity	GO:0006865;GO:0055085	amino acid transport;transmembrane transport	GO:0005773;GO:0005774;GO:0009705;GO:0016021	vacuole;vacuolar membrane;plant-type vacuole membrane;integral component of membrane	94	80	117	92	125	152	47	105	122	157	225	275	46	58	67	70	75	76	53	64	106	92	91	140	6.55459	6.32193	6.87036	6.52356	6.96578	7.24793	5.55459	6.71425	6.93074	7.29462	7.81378	8.10329	5.52356	5.85798	6.06609
40	AT1G10130	Transmembrane transporter, calcium	endoplasmic reticulum-type calcium-transporting ATPase 3	Gohir.A05G210900.1,Gohir.D11G218600.1,Gohir.A11G200100.2,Gohir.A11G200100.1,Gohir.D05G214200.1	GO:0005388;GO:0005516;GO:0005524;GO:0008553;GO:0015410;GO:0046872	calcium-transporting ATPase activity;calmodulin binding;ATP binding;hydrogen-exporting ATPase activity, phosphorylative mechanism;manganese-transporting ATPase activity;metal ion binding	GO:0006816;GO:0006828;GO:0006874;GO:0048364;GO:0055071;GO:0070588	calcium ion transport;manganese ion transport;cellular calcium ion homeostasis;root development;manganese ion homeostasis;calcium ion transmembrane transport	GO:0000139;GO:0005634;GO:0005768;GO:0005794;GO:0005802;GO:0012505;GO:0016021;GO:0031902;GO:0033017	Golgi membrane;nucleus;endosome;Golgi apparatus;trans-Golgi network;endomembrane system;integral component of membrane;late endosome membrane;sarcoplasmic reticulum membrane	99	59	91	99	212	90	49	147	64	74	77	84	67	87	82	72	94	52	70	93	74	70	38	53	6.62936	5.88264	6.50779	6.62936	7.72792	6.49185	5.61471	7.19967	6	6.20945	6.26679	6.39232	6.06609	6.44294	6.35755
41	AT1G17260	Transmembrane transporter, hydrogen ion	autoinhibited H[+]-ATPase isoform 10	Gohir.A10G049700.1,Gohir.D10G050400.1	GO:0005524;GO:0008553;GO:0015662;GO:0016887;GO:0019829;GO:0046872	ATP binding;hydrogen-exporting ATPase activity, phosphorylative mechanism;ATPase activity, coupled to transmembrane movement of ions, phosphorylative mechanism;ATPase activity;cation-transporting ATPase activity;metal ion binding	GO:0007033;GO:0007035;GO:0010023;GO:0010214;GO:0051453;GO:0120029;GO:1902600	vacuole organization;vacuolar acidification;proanthocyanidin biosynthetic process;seed coat development;regulation of intracellular pH;hydrogen ion transmembrane transport	GO:0005886;GO:0009506;GO:0009507;GO:0009705;GO:0016021	plasma membrane;plasmodesma;chloroplast;plant-type vacuole membrane;integral component of membrane	103	151	103	199	951	185	93	622	141	172	153	122	176	216	208	137	168	114	106	252	117	185	82	55	6.6865	7.2384	6.6865	7.63662	9.8933	7.53138	6.53916	9.28077	7.13955	7.42626	7.25739	6.93074	7.45943	7.75489	7.70044
42	AT3G59030	Transmembrane transporter, solute:proton antiporter activity	MATE efflux family protein	Gohir.A09G007700.1,Gohir.A12G088500.1,Gohir.A12G088500.2,Gohir.D12G086900.1,Gohir.D09G007100.2,Gohir.D09G007100.1	GO:0005215;GO:0015238;GO:0015297;GO:0015299;GO:0022857	transporter activity;drug transmembrane transporter activity;antiporter activity;solute:proton antiporter activity;transmembrane transporter activity	GO:0006855;GO:0009813;GO:0010023;GO:0010231	drug transmembrane transport;flavonoid biosynthetic process;proanthocyanidin biosynthetic process;maintenance of seed dormancy	GO:0009507;GO:0009705;GO:0016020;GO:0016021	chloroplast;plant-type vacuole membrane;membrane;integral component of membrane	252	173	305	425	687	308	279	609	235	340	206	201	346	341	468	278	261	181	283	399	169	316	98	65	7.97728	7.43463	8.25267	8.73132	9.42417	8.26679	8.12412	9.2503	7.87652	8.40939	7.6865	7.65105	8.43463	8.41363	8.87036
43	AT2G40540	Transmembrane transporter, potassium	potassium transporter 2	Gohir.A05G403800.4,Gohir.A05G403800.1,Gohir.A05G403800.3,Gohir.D04G012000.5,Gohir.D04G012000.3,Gohir.A12G270600.1,Gohir.D12G271000.1,Gohir.D04G012000.8,Gohir.D04G012000.6,Gohir.D04G012000.2,Gohir.D04G012000.1,Gohir.D04G012000.7	GO:0015079	potassium ion transmembrane transporter activity	GO:0006813;GO:0071805	potassium ion transport;potassium ion transmembrane transport	GO:0005739;GO:0005886;GO:0016020;GO:0016021	mitochondrion;plasma membrane;membrane;integral component of membrane	192	176	120	404	539	278	211	482	210	302	406	314	261	279	392	255	263	172	238	233	173	300	258	167	7.58496	7.45943	6.90689	8.65821	9.07414	8.11894	7.7211	8.91289	7.71425	8.2384	8.66534	8.29462	8.02791	8.12412	8.61471
44	AT4G27870	Transmembrane transporter, iron.manganese	Vacuolar iron transporter (VIT) family protein	Gohir.A12G244200.1,Gohir.A12G244200.2,Gohir.D12G245100.3,Gohir.D12G245100.2,Gohir.D12G245100.1,Gohir.D12G245100.4	GO:0005381;GO:0005384	iron ion transmembrane transporter activity;manganese ion transmembrane transporter activity	GO:0006880;GO:0030026	intracellular sequestering of iron ion;cellular manganese ion homeostasis	GO:0005634;GO:0005783;GO:0005789;GO:0010168;GO:0016020;GO:0016021	nucleus;endoplasmic reticulum;endoplasmic reticulum membrane;ER body;membrane;integral component of membrane	79	25	38	129	290	78	52	162	33	60	92	53	66	44	50	51	59	13	26	32	17	92	50	20	6.30378	4.64386	5.24793	7.01123	8.17991	6.2854	5.70044	7.33985	5.04439	5.90689	6.52356	5.72792	6.04439	5.45943	5.64386
45	AT3G21250	Transmembrane transporter, ATPase activity, coupled to transmembrane movement of substances	multidrug resistance-associated protein 6	Gohir.A10G061400.1,Gohir.A10G061600.1,Gohir.D05G319200.1,Gohir.D10G062700.1,Gohir.D01G150100.1,Gohir.A02G102900.2,Gohir.D10G062600.1	GO:0005524;GO:0042626	ATP binding;ATPase activity, coupled to transmembrane movement of substances	GO:0055085	transmembrane transport	GO:0000325;GO:0005774;GO:0009507;GO:0016020;GO:0016021	plant-type vacuole;vacuolar membrane;chloroplast;membrane;integral component of membrane	86	101	80	146	137	97	82	123	42	152	189	121	73	97	76	85	93	86	66	100	55	78	75	56	6.42626	6.65821	6.32193	7.18982	7.09803	6.59991	6.35755	6.94251	5.39232	7.24793	7.56224	6.91886	6.18982	6.59991	6.24793
46	AT3G58970	Transmembrane transporter, magnesium	magnesium transporter 6	Gohir.D04G163500.1,Gohir.D13G034700.1,Gohir.A13G036400.1,Gohir.A04G121700.1	GO:0015095;GO:0046873	magnesium ion transmembrane transporter activity;metal ion transmembrane transporter activity	GO:0015693;GO:0030001;GO:1903830	magnesium ion transport;metal ion transport;magnesium ion transmembrane transport	GO:0005739;GO:0005886;GO:0016020;GO:0016021	mitochondrion;plasma membrane;membrane;integral component of membrane	325	238	233	315	392	342	113	367	198	319	376	241	208	207	223	241	261	175	231	350	189	210	261	197	8.3443	7.89482	7.86419	8.29921	8.61471	8.41785	6.82018	8.51964	7.62936	8.31741	8.55459	7.91289	7.70044	7.69349	7.8009
47	AT1G47670	Transmembrane transporter, amino acid	Transmembrane amino acid transporter family protein	Gohir.A03G206900.1,Gohir.D02G228300.1,Gohir.A05G199200.1,Gohir.D06G013400.1,Gohir.D01G163400.2,Gohir.D01G163400.1,Gohir.A06G015300.1,Gohir.A01G172400.1,Gohir.D05G202000.1	GO:0015171	amino acid transmembrane transporter activity	GO:0003333;GO:0006865	amino acid transmembrane transport;amino acid transport	GO:0005886;GO:0016020;GO:0016021	plasma membrane;membrane;integral component of membrane	135	12	18	177	322	123	127	189	75	120	76	36	44	14	16	155	78	34	137	92	20	156	101	60	7.07682	3.58496	4.16993	7.46761	8.33092	6.94251	6.98868	7.56224	6.22882	6.90689	6.24793	5.16993	5.45943	3.80735	4
48	AT2G02860	Transmembrane transporter, sucrose:proton symporter activity	sucrose transporter 2	Gohir.A03G099200.1,Gohir.A13G072900.5,Gohir.A13G072900.4,Gohir.A13G072900.8	GO:0005351;GO:0008506;GO:0008515;GO:0015144	sugar:proton symporter activity;sucrose:proton symporter activity;sucrose transmembrane transporter activity;carbohydrate transmembrane transporter activity	GO:0005985;GO:0009611;GO:0015770;GO:0055085	sucrose metabolic process;response to wounding;sucrose transport;transmembrane transport	GO:0005794;GO:0005886;GO:0016020;GO:0016021;GO:0090406	Golgi apparatus;plasma membrane;membrane;integral component of membrane;pollen tube	15	24	45	77	240	105	60	213	64	70	132	70	52	45	50	104	129	94	95	94	65	47	82	29	3.90689	4.58496	5.49185	6.26679	7.90689	6.71425	5.90689	7.73471	6	6.12928	7.04439	6.12928	5.70044	5.49185	5.64386
49	AT5G62890	Transmembrane transporter	Xanthine/uracil permease family protein	Gohir.A03G061800.1,Gohir.D03G104200.1	GO:0005215;GO:0022857	transporter activity;transmembrane transporter activity	GO:0055085	transmembrane transport	GO:0005618;GO:0005739;GO:0005773;GO:0005783;GO:0009506;GO:0016020;GO:0016021	cell wall;mitochondrion;vacuole;endoplasmic reticulum;plasmodesma;membrane;integral component of membrane	51	55	66	153	488	146	168	408	103	223	275	147	102	55	44	163	178	99	115	183	48	194	122	88	5.67243	5.78136	6.04439	7.25739	8.93074	7.18982	7.39232	8.67243	6.6865	7.8009	8.10329	7.19967	6.67243	5.78136	5.45943
50	AT5G41800	Transmembrane transporter, amino acid	Transmembrane amino acid transporter family protein	Gohir.A02G101900.1,Gohir.A02G102100.1,Gohir.A02G102100.2,Gohir.D03G082300.1,Gohir.A12G235000.1,Gohir.D12G236100.1	GO:0015171	amino acid transmembrane transporter activity	GO:0003333;GO:0006865	amino acid transmembrane transport;amino acid transport	GO:0005886;GO:0016020;GO:0016021	plasma membrane;membrane;integral component of membrane	35	19	38	89	166	100	40	98	55	45	89	73	36	37	25	44	48	23	35	45	39	13	50	38	5.12928	4.24793	5.24793	6.47573	7.37504	6.64386	5.32193	6.61471	5.78136	5.49185	6.47573	6.18982	5.16993	5.20945	4.64386
51	AT1G66950	Transmembrane transporter, ATPase activity, coupled to transmembrane movement of substances	pleiotropic drug resistance 11	Gohir.A09G137700.1,Gohir.D05G116300.1,Gohir.D05G289900.1,Gohir.A05G115900.1,Gohir.D09G136900.1,Gohir.A05G395200.1	GO:0005524;GO:0042626	ATP binding;ATPase activity, coupled to transmembrane movement of substances	GO:0000302;GO:0006855;GO:0055085	response to reactive oxygen species;drug transmembrane transport;transmembrane transport	GO:0005739;GO:0005886;GO:0016021	mitochondrion;plasma membrane;integral component of membrane	111	396	90	82	347	54	25	209	30	98	157	161	71	153	91	52	135	45	41	281	78	76	107	138	6.79442	8.62936	6.49185	6.35755	8.43879	5.75489	4.64386	7.70736	4.90689	6.61471	7.29462	7.33092	6.14975	7.25739	6.50779
52	AT2G35060	Transmembrane transporter, potassium	K+ uptake permease 11	Gohir.D12G046600.2,Gohir.D12G046600.1,Gohir.D12G046600.5,Gohir.D12G046600.4,Gohir.A12G047800.1,Gohir.D02G239600.1	GO:0015079	potassium ion transmembrane transporter activity	GO:0006813;GO:0009555;GO:0071805	potassium ion transport;pollen development;potassium ion transmembrane transport	GO:0005737;GO:0005886;GO:0016020;GO:0016021	cytoplasm;plasma membrane;membrane;integral component of membrane	78	93	72	60	119	76	31	108	61	74	89	95	79	78	70	53	78	55	61	86	55	92	63	87	6.2854	6.53916	6.16993	5.90689	6.89482	6.24793	4.9542	6.75489	5.93074	6.20945	6.47573	6.56986	6.30378	6.2854	6.12928
53	AT2G26510	Transmembrane transporter, nucleic acid	Xanthine/uracil permease family protein	Gohir.A05G199600.1,Gohir.D06G013600.1,Gohir.A06G015500.2,Gohir.A06G015500.3,Gohir.D05G202600.1,Gohir.A06G015500.1	GO:0005215;GO:0015207;GO:0015208;GO:0015210;GO:0015294;GO:0022857	transporter activity;adenine transmembrane transporter activity;guanine transmembrane transporter activity;uracil transmembrane transporter activity;solute:cation symporter activity;transmembrane transporter activity	GO:0035344;GO:0055085;GO:0098702;GO:0098710;GO:0098721	hypoxanthine transport;transmembrane transport;adenine import across plasma membrane;guanine import across plasma membrane;uracil import across plasma membrane	GO:0005886;GO:0009506;GO:0009507;GO:0016020;GO:0016021	plasma membrane;plasmodesma;chloroplast;membrane;integral component of membrane	413	405	531	385	1258	769	242	1073	543	369	424	657	337	496	507	374	598	444	304	594	475	244	462	557	8.69	8.66178	9.05257	8.58871	10.2969	9.58684	7.91886	10.0674	9.08481	8.52748	8.72792	9.35975	8.3966	8.9542	8.98584
54	AT1G79610	Transmembrane transporter, sodium:proton antiporter activity.potassium:proton antiporter activity	Na+/H+ antiporter 6	Gohir.D01G023800.1,Gohir.D06G187900.1,Gohir.D06G187900.2,Gohir.A01G036500.1,Gohir.A06G181100.1,Gohir.A06G181100.2	GO:0015385;GO:0015386	sodium:proton antiporter activity;potassium:proton antiporter activity	GO:0006814;GO:0051453;GO:0071805;GO:0098719	sodium ion transport;regulation of intracellular pH;potassium ion transmembrane transport;sodium ion import across plasma membrane	GO:0005737;GO:0005768;GO:0005886;GO:0010008;GO:0016021;GO:0032580	cytoplasm;endosome;plasma membrane;endosome membrane;integral component of membrane;Golgi cisterna membrane	172	186	202	187	364	213	97	327	158	174	179	201	177	213	192	150	237	137	136	240	160	147	173	172	7.42626	7.53916	7.65821	7.54689	8.50779	7.73471	6.59991	8.35315	7.30378	7.44294	7.48382	7.65105	7.46761	7.73471	7.58496
55	AT3G08650	Transmembrane transporter, zinc	ZIP metal ion transporter family	Gohir.D02G002100.1,Gohir.D02G002100.2,Gohir.A02G001800.3,Gohir.A10G152400.2,Gohir.A10G152400.1,Gohir.D10G113800.2,Gohir.D10G113800.1,Gohir.A02G001800.2,Gohir.A02G001800.1	GO:0005385;GO:0046873	zinc ion transmembrane transporter activity;metal ion transmembrane transporter activity	GO:0030001;GO:0071577;GO:0098655	metal ion transport;zinc II ion transmembrane transport;cation transmembrane transport	GO:0005576;GO:0016020;GO:0016021	extracellular region;membrane;integral component of membrane	210	249	247	150	395	230	70	395	167	137	168	304	145	230	190	123	252	169	117	333	186	151	183	241	7.71425	7.96	7.94837	7.22882	8.62571	7.84549	6.12928	8.62571	7.3837	7.09803	7.39232	8.24793	7.17991	7.84549	7.56986
56	AT1G47240	Transmembrane transporter, manganese ion	NRAMP metal ion transporter 2	Gohir.D05G210600.1,Gohir.A05G207200.1	GO:0005384;GO:0015086;GO:0015103;GO:0046873	manganese ion transmembrane transporter activity;cadmium ion transmembrane transporter activity;inorganic anion transmembrane transporter activity;metal ion transmembrane transporter activity	GO:0006828;GO:0006875;GO:0010015;GO:0030001;GO:0048767;GO:0051512;GO:0055072;GO:0071287;GO:0071421	manganese ion transport;cellular metal ion homeostasis;root morphogenesis;metal ion transport;root hair elongation;positive regulation of unidimensional cell growth;iron ion homeostasis;cellular response to manganese ion;manganese ion transmembrane transport	GO:0005634;GO:0005802;GO:0016021	nucleus;trans-Golgi network;integral component of membrane	61	96	47	80	154	117	14	119	64	59	74	84	55	80	63	75	83	70	38	123	64	67	49	88	5.93074	6.58496	5.55459	6.32193	7.26679	6.87036	3.80735	6.89482	6	5.88264	6.20945	6.39232	5.78136	6.32193	5.97728
57	AT5G59740	Transmembrane transporter, galactose	UDP-N-acetylglucosamine (UAA) transporter family	Gohir.D05G098300.1,Gohir.D05G098300.2,Gohir.D03G130300.1,Gohir.A05G098200.2,Gohir.A05G098200.1,Gohir.A03G038100.1	GO:0005354;GO:0015297;GO:0022857;GO:0046964	galactose transmembrane transporter activity;antiporter activity;transmembrane transporter activity;3'-phosphoadenosine 5'-phosphosulfate transmembrane transporter activity	GO:0008643	carbohydrate transport	GO:0030173;GO:0030176	integral component of Golgi membrane;integral component of endoplasmic reticulum membrane	212	177	136	175	308	148	67	252	120	174	122	196	160	232	137	170	225	195	69	216	153	148	166	150	7.72792	7.46761	7.08746	7.45121	8.26679	7.20945	6.06609	7.97728	6.90689	7.44294	6.93074	7.61471	7.32193	7.85798	7.09803
58	AT3G63380	Transmembrane transporter, calcium	ATPase E1-E2 type family protein / haloacid dehalogenase-like hydrolase family protein	Gohir.D11G259600.1,Gohir.A11G248700.1,Gohir.A08G045300.1,Gohir.D08G055700.1,Gohir.A09G220900.1,Gohir.A09G221000.1,Gohir.D08G072200.1,Gohir.A11G248800.1,Gohir.D11G259500.1,Gohir.A08G063700.1	GO:0005388;GO:0005516;GO:0005524;GO:0046872	calcium-transporting ATPase activity;calmodulin binding;ATP binding;metal ion binding	GO:0070588;GO:0099131;GO:0099132	calcium ion transmembrane transport	GO:0005887	integral component of plasma membrane	71	428	207	94	623	141	90	693	120	125	140	182	82	267	242	68	416	361	67	469	268	157	120	277	6.14975	8.74147	7.69349	6.55459	9.28309	7.13955	6.49185	9.43671	6.90689	6.96578	7.12928	7.50779	6.35755	8.0607	7.91886
59	AT3G26590	Transmembrane transporter, antiporter activity	MATE efflux family protein	Gohir.A03G135800.1,Gohir.D02G159100.1,Gohir.D02G159200.1,Gohir.D02G159100.2,Gohir.A03G135900.1	GO:0005215;GO:0015238;GO:0015297	transporter activity;drug transmembrane transporter activity;antiporter activity	GO:0006855	drug transmembrane transport	GO:0005773;GO:0005774;GO:0005886;GO:0016020;GO:0016021	vacuole;vacuolar membrane;plasma membrane;membrane;integral component of membrane	32	50	118	82	939	212	43	450	100	149	184	157	174	156	226	138	202	69	83	100	72	238	120	80	5	5.64386	6.88264	6.35755	9.87498	7.72792	5.42626	8.81378	6.64386	7.21917	7.52356	7.29462	7.44294	7.2854	7.82018
60	AT5G13550	Transmembrane transporter, sulfate	sulfate transporter 4.1	Gohir.A05G351300.1,Gohir.A05G351300.2,Gohir.D04G061400.1,Gohir.D04G061400.2,Gohir.A10G211400.1,Gohir.D10G219600.1	GO:0008271;GO:0015116;GO:0015293;GO:0015301	secondary active sulfate transmembrane transporter activity;sulfate transmembrane transporter activity;symporter activity;anion:anion antiporter activity	NA	NA	GO:0005887;GO:0031969	integral component of plasma membrane;chloroplast membrane	24	50	82	52	154	50	48	96	32	85	69	67	52	60	82	61	58	40	35	61	34	70	66	85	4.58496	5.64386	6.35755	5.70044	7.26679	5.64386	5.58496	6.58496	5	6.40939	6.10852	6.06609	5.70044	5.90689	6.35755
61	AT4G18160	Transmembrane transporter, potassium	Ca2+ activated outward rectifying K+ channel 6	Gohir.A05G150700.1,Gohir.D06G205300.1,Gohir.A06G136000.3,Gohir.A06G136000.2,Gohir.A06G136000.1,Gohir.A06G197900.1,Gohir.A09G007200.1,Gohir.D06G141200.1,Gohir.D06G141200.2,Gohir.D09G006400.1	GO:0005267;GO:0015271;GO:0022841;GO:0046872	potassium channel activity;outward rectifier potassium channel activity;potassium ion leak channel activity;metal ion binding	GO:0010027;GO:0010196;GO:0030322;GO:0071805	thylakoid membrane organization;nonphotochemical quenching;stabilization of membrane potential;potassium ion transmembrane transport	GO:0005887;GO:0009533;GO:0009535;GO:0009705	integral component of plasma membrane;chloroplast stromal thylakoid;chloroplast thylakoid membrane;plant-type vacuole membrane	99	96	97	122	239	132	87	200	116	119	117	172	109	132	139	160	165	154	126	158	111	125	117	138	6.62936	6.58496	6.59991	6.93074	7.90087	7.04439	6.44294	7.64386	6.85798	6.89482	6.87036	7.42626	6.76818	7.04439	7.11894
62	AT3G55320	Transmembrane transporter, ATPase activity, coupled to transmembrane movement of substances	P-glycoprotein 20	Gohir.A10G213400.1,Gohir.A05G350900.1,Gohir.D10G222500.1,Gohir.D04G061700.1	GO:0005524;GO:0042626	ATP binding;ATPase activity, coupled to transmembrane movement of substances	GO:0055085	transmembrane transport	GO:0005634;GO:0005886;GO:0005887;GO:0009507	nucleus;plasma membrane;integral component of plasma membrane;chloroplast	56	62	62	81	143	77	50	117	55	76	92	129	65	73	82	82	98	62	54	112	66	108	84	113	5.80735	5.9542	5.9542	6.33985	7.15987	6.26679	5.64386	6.87036	5.78136	6.24793	6.52356	7.01123	6.02237	6.18982	6.35755
63	AT4G37640	Transmembrane transporter, calcium	calcium ATPase 2	Gohir.A09G110700.1,Gohir.A03G019100.1,Gohir.D03G028400.1,Gohir.A10G089800.2,Gohir.A11G130500.1,Gohir.D10G098300.1,Gohir.A02G152000.1,Gohir.A10G089800.1,Gohir.A07G032000.1,Gohir.A09G222800.1	GO:0005388;GO:0005516;GO:0005524;GO:0015085;GO:0046872	calcium-transporting ATPase activity;calmodulin binding;ATP binding;calcium ion transmembrane transporter activity;metal ion binding	GO:0070588	calcium ion transmembrane transport	GO:0005783;GO:0005789;GO:0005886;GO:0005887;GO:0016020	endoplasmic reticulum;endoplasmic reticulum membrane;plasma membrane;integral component of plasma membrane;membrane	175	296	361	312	1017	311	119	938	221	331	516	520	241	389	433	386	705	384	251	573	391	422	587	516	7.45121	8.20945	8.49586	8.2854	9.9901	8.28077	6.89482	9.87344	7.7879	8.37069	9.01123	9.02237	7.91289	8.60363	8.75822
64	AT2G41700	Transmembrane transporter, amino acid.lipid	ATP-binding cassette A1	Gohir.D01G120100.1,Gohir.D01G120000.1	GO:0005319;GO:0005524;GO:0015171;GO:0042626	lipid transporter activity;ATP binding;amino acid transmembrane transporter activity;ATPase activity, coupled to transmembrane movement of substances	GO:0006869;GO:0055085	lipid transport;transmembrane transport	GO:0005739;GO:0005774;GO:0016021;GO:0043231	mitochondrion;vacuolar membrane;integral component of membrane;intracellular membrane-bounded organelle	42	69	86	85	189	122	60	166	65	55	110	189	73	83	69	103	135	100	55	87	114	64	78	132	5.39232	6.10852	6.42626	6.40939	7.56224	6.93074	5.90689	7.37504	6.02237	5.78136	6.78136	7.56224	6.18982	6.37504	6.10852
65	AT3G02050	Transmembrane transporter, potassium	K+ uptake transporter 3	Gohir.A11G062300.1,Gohir.D12G073900.1,Gohir.A05G333300.1,Gohir.D11G066100.1,Gohir.D04G073200.1	GO:0015079	potassium ion transmembrane transporter activity	GO:0006813;GO:0009932;GO:0071805	potassium ion transport;cell tip growth;potassium ion transmembrane transport	GO:0005774;GO:0005886;GO:0009507;GO:0016020;GO:0016021	vacuolar membrane;plasma membrane;chloroplast;membrane;integral component of membrane	84	99	218	173	433	287	76	342	210	126	199	519	112	179	288	180	302	232	149	189	240	135	208	461	6.39232	6.62936	7.76818	7.43463	8.75822	8.16491	6.24793	8.41785	7.71425	6.97728	7.63662	9.01959	6.80735	7.48382	8.16993
66	AT5G26820	Transmembrane transporter, iron	iron-regulated protein 3	Gohir.D13G115300.3,Gohir.D13G115300.1,Gohir.A13G112400.1,Gohir.D08G222400.3,Gohir.D08G222400.1,Gohir.A08G205300.1,Gohir.A08G205300.5,Gohir.A08G205300.4,Gohir.A08G205300.3,Gohir.A08G205300.2,Gohir.D08G222400.2,Gohir.D13G115300.2	GO:0005215;GO:0005381	transporter activity;iron ion transmembrane transporter activity	GO:0006879;GO:0034755	cellular iron ion homeostasis;iron ion transmembrane transport	GO:0005886;GO:0009941;GO:0016020;GO:0016021	plasma membrane;chloroplast envelope;membrane;integral component of membrane	60	114	135	74	200	122	39	166	92	87	134	190	82	112	124	80	134	98	82	103	109	143	131	184	5.90689	6.83289	7.07682	6.20945	7.64386	6.93074	5.2854	7.37504	6.52356	6.44294	7.06609	7.56986	6.35755	6.80735	6.9542
67	AT1G77210	Transmembrane transporter, sugar:proton symporter activity	sugar transporter 14	Gohir.D12G059100.1,Gohir.D13G084100.1,Gohir.D12G059100.2,Gohir.D01G141900.1,Gohir.A06G065700.1,Gohir.D06G064300.2,Gohir.D12G081600.1,Gohir.D11G223500.1	GO:0005351;GO:0005354;GO:0015144;GO:0022857	sugar:proton symporter activity;galactose transmembrane transporter activity;carbohydrate transmembrane transporter activity;transmembrane transporter activity	GO:0008643;GO:0055085	carbohydrate transport;transmembrane transport	GO:0005886;GO:0005887;GO:0009507;GO:0016020;GO:0016021	plasma membrane;integral component of plasma membrane;chloroplast;membrane;integral component of membrane	228	235	504	226	600	305	107	490	188	421	454	744	261	310	336	318	588	302	248	301	410	243	528	756	7.83289	7.87652	8.97728	7.82018	9.22882	8.25267	6.74147	8.93664	7.55459	8.71768	8.82655	9.53916	8.02791	8.27612	8.39232
68	AT4G29900	Transmembrane transporter, calcium	autoinhibited Ca(2+)-ATPase 10	Gohir.D08G027700.1,Gohir.A08G017200.1	GO:0005388;GO:0005516;GO:0005524;GO:0046872	calcium-transporting ATPase activity;calmodulin binding;ATP binding;metal ion binding	GO:0048281;GO:0048367;GO:0070588	inflorescence morphogenesis;shoot system development;calcium ion transmembrane transport	GO:0005634;GO:0005886;GO:0005887;GO:0009506	nucleus;plasma membrane;integral component of plasma membrane;plasmodesma	95	70	88	75	247	155	43	203	59	97	227	216	192	193	136	136	175	103	46	157	128	81	112	128	6.56986	6.12928	6.45943	6.22882	7.94837	7.27612	5.42626	7.66534	5.88264	6.59991	7.82655	7.75489	7.58496	7.59246	7.08746
69	AT5G01240	Transmembrane transporter, amino acid	like AUXIN RESISTANT 1	Gohir.A09G164200.1	GO:0005215;GO:0010328;GO:0015171;GO:0015293	transporter activity;auxin influx transmembrane transporter activity;amino acid transmembrane transporter activity;symporter activity	GO:0003333;GO:0006865;GO:0009734;GO:0048829	amino acid transmembrane transport;amino acid transport;auxin-activated signaling pathway;root cap development	GO:0005886;GO:0016020;GO:0016021	plasma membrane;membrane;integral component of membrane	20	33	34	57	264	382	15	246	144	99	335	418	70	190	86	46	160	199	30	78	109	164	111	228	4.32193	5.04439	5.08746	5.83289	8.04439	8.57743	3.90689	7.94251	7.16993	6.62936	8.38802	8.70736	6.12928	7.56986	6.42626
70	AT4G32272	Transmembrane transporter, UDP-N-acetylglucosamine	Nucleotide/sugar transporter family protein	Gohir.A05G014700.1,Gohir.A07G028600.1,Gohir.D05G015900.1,Gohir.D07G032700.1	GO:0005338;GO:0015297;GO:0022857	nucleotide-sugar transmembrane transporter activity;antiporter activity;transmembrane transporter activity	GO:0000398;GO:0006491;GO:0008643;GO:0030148;GO:0036071;GO:1990569	mRNA splicing, via spliceosome;N-glycan processing;carbohydrate transport;sphingolipid biosynthetic process;N-glycan fucosylation;UDP-N-acetylglucosamine transmembrane transport	GO:0000139;GO:0005689;GO:0005794;GO:0005802;GO:0005886;GO:0016021	Golgi membrane;U12-type spliceosomal complex;Golgi apparatus;trans-Golgi network;plasma membrane;integral component of membrane	71	79	56	68	147	62	65	118	73	68	52	84	35	69	54	39	100	45	58	84	45	61	74	83	6.14975	6.30378	5.80735	6.08746	7.19967	5.9542	6.02237	6.88264	6.18982	6.08746	5.70044	6.39232	5.12928	6.10852	5.75489
71	AT5G26340	Transmembrane transporter, sugar:proton symporter activity	Major facilitator superfamily protein	Gohir.D09G216900.1,Gohir.A09G214400.1	GO:0005351;GO:0005358;GO:0009679;GO:0015144;GO:0015145	sugar:proton symporter activity;high-affinity hydrogen:glucose symporter activity;hexose:proton symporter activity;carbohydrate transmembrane transporter activity;monosaccharide transmembrane transporter activity	GO:0009414;GO:0009651;GO:0009737;GO:0015749;GO:0016310	response to water deprivation;response to salt stress;response to abscisic acid;monosaccharide transport;phosphorylation	GO:0005737;GO:0005886;GO:0005887;GO:0009506;GO:0016020	cytoplasm;plasma membrane;integral component of plasma membrane;plasmodesma;membrane	16	91	75	40	175	56	18	203	69	24	60	168	18	14	29	6	178	32	21	100	43	39	117	612	4	6.50779	6.22882	5.32193	7.45121	5.80735	4.16993	7.66534	6.10852	4.58496	5.90689	7.39232	4.16993	3.80735	4.85798
72	AT1G11260	Transmembrane transporter, monosaccharide	sugar transporter 1	Gohir.D10G022300.1,Gohir.A06G113300.1,Gohir.D12G227800.1,Gohir.A12G225100.1,Gohir.D06G128200.1,Gohir.D05G168900.2,Gohir.D05G168900.1,Gohir.A12G225200.1,Gohir.A10G021500.1,Gohir.A05G165900.2,Gohir.A05G165900.1	GO:0005351;GO:0015144;GO:0015145	sugar:proton symporter activity;carbohydrate transmembrane transporter activity;monosaccharide transmembrane transporter activity	GO:0015749	monosaccharide transport	GO:0005634;GO:0005737;GO:0005773;GO:0005886;GO:0005887;GO:0009506;GO:0016020	nucleus;cytoplasm;vacuole;plasma membrane;integral component of plasma membrane;plasmodesma;membrane	309	154	297	160	454	173	135	597	289	426	577	783	1082	322	402	195	815	200	250	292	270	781	927	1437	8.27146	7.26679	8.21432	7.32193	8.82655	7.43463	7.07682	9.22159	8.17493	8.73471	9.17243	9.61287	10.0795	8.33092	8.65105
73	AT2G30070	Transmembrane transporter, potassium	potassium transporter 1	Gohir.D01G080500.1,Gohir.D08G218600.1,Gohir.A01G096200.1,Gohir.D10G048600.1,Gohir.A10G047300.1,Gohir.A08G201400.1,Gohir.D01G135700.2,Gohir.D01G135700.1	GO:0015079	potassium ion transmembrane transporter activity	GO:0006813;GO:0009932;GO:0071805	potassium ion transport;cell tip growth;potassium ion transmembrane transport	GO:0005774;GO:0005886;GO:0016020;GO:0016021	vacuolar membrane;plasma membrane;membrane;integral component of membrane	66	62	256	67	94	39	30	166	52	80	139	139	61	67	73	64	113	47	49	113	51	92	159	89	6.04439	5.9542	8	6.06609	6.55459	5.2854	4.90689	7.37504	5.70044	6.32193	7.11894	7.11894	5.93074	6.06609	6.18982
74	AT2G36830	Transmembrane transporter, urea.water	gamma tonoplast intrinsic protein	Gohir.A01G212400.1,Gohir.D04G109000.1,Gohir.D11G342600.1,Gohir.A04G070500.1,Gohir.A11G323500.1,Gohir.D01G201200.1	GO:0015204;GO:0015250	urea transmembrane transporter activity;water channel activity	GO:0006833;GO:0009651;GO:0009740;GO:0015840;GO:0055085;GO:0080170	water transport;response to salt stress;gibberellic acid mediated signaling pathway;urea transport;transmembrane transport;hydrogen peroxide transmembrane transport	GO:0000326;GO:0005737;GO:0005773;GO:0005774;GO:0009705;GO:0009941;GO:0016020;GO:0016021;GO:0042807	protein storage vacuole;cytoplasm;vacuole;vacuolar membrane;plant-type vacuole membrane;chloroplast envelope;membrane;integral component of membrane;central vacuole	621	5715	10797	4637	5235	3132	2909	6745	5021	13126	10068	4264	5304	3873	8000	3129	1846	3526	3939	4278	4787	16242	15548	3974	9.27845	12.4805	13.3983	12.179	12.354	11.6129	11.5063	12.7196	12.2938	13.6801	13.2975	12.058	12.3729	11.9192	12.9658
75	AT5G60660	Transmembrane transporter, water	plasma membrane intrinsic protein 2%3B4	Gohir.A05G103200.1,Gohir.A03G033800.1,Gohir.D05G102900.2,Gohir.D05G102900.1,Gohir.D13G113500.1,Gohir.D03G134500.1,Gohir.D08G008200.1,Gohir.D12G201200.1	GO:0015250	water channel activity	GO:0006833;GO:0009414;GO:0009737;GO:0048767;GO:0055085;GO:0080170	water transport;response to water deprivation;response to abscisic acid;root hair elongation;transmembrane transport;hydrogen peroxide transmembrane transport	GO:0005773;GO:0005886;GO:0009506;GO:0016020;GO:0016021	vacuole;plasma membrane;plasmodesma;membrane;integral component of membrane	91	253	1220	252	367	748	67	261	1059	1458	814	1150	392	360	1348	270	247	636	283	223	1278	236	1032	842	6.50779	7.98299	10.2527	7.97728	8.51964	9.54689	6.06609	8.02791	10.0485	10.5098	9.66888	10.1674	8.61471	8.49185	10.3966
76	AT3G05030	Transmembrane transporter, potassium:proton antiporter activity	sodium hydrogen exchanger 2	Gohir.D11G272700.1,Gohir.D12G008400.2,Gohir.D12G008400.1,Gohir.A02G045800.2,Gohir.A02G045800.3,Gohir.A02G045800.1,Gohir.A09G233200.1,Gohir.A09G061600.2,Gohir.A09G061600.1,Gohir.A12G008700.1,Gohir.A13G101000.1,Gohir.D13G104500.1,Gohir.D09G234300.1,Gohir.A11G237700.1,Gohir.D02G051800.1,Gohir.D02G051800.2,Gohir.A11G262700.1,Gohir.A11G262700.2,Gohir.D11G248200.1,Gohir.D09G060600.1,Gohir.A11G262700.3	GO:0015081;GO:0015385;GO:0015386	sodium ion transmembrane transporter activity;sodium:proton antiporter activity;potassium:proton antiporter activity	GO:0006814;GO:0006885;GO:0009651;GO:0051453;GO:0055075;GO:0071805;GO:0090333;GO:0098719	sodium ion transport;regulation of pH;response to salt stress;regulation of intracellular pH;potassium ion homeostasis;potassium ion transmembrane transport;regulation of stomatal closure;sodium ion import across plasma membrane	GO:0005739;GO:0005774;GO:0005886;GO:0016021	mitochondrion;vacuolar membrane;plasma membrane;integral component of membrane	611	794	1604	909	1403	1274	476	1568	1058	787	1136	1855	1340	1967	2298	1440	1637	1519	1270	1096	1620	995	1491	1048	9.25503	9.633	10.6475	9.82814	10.4543	10.3151	8.89482	10.6147	10.0471	9.62022	10.1497	10.8572	10.388	10.9418	11.1662
77	AT3G56200	Transmembrane transporter, amino acid	Transmembrane amino acid transporter family protein	Gohir.A06G159400.1,Gohir.A06G159300.1,Gohir.D06G165200.1,Gohir.D06G165300.1,Gohir.D04G071000.1,Gohir.A05G332300.1	GO:0015171	amino acid transmembrane transporter activity	GO:0003333;GO:0006865	amino acid transmembrane transport;amino acid transport	GO:0005886;GO:0016020;GO:0016021	plasma membrane;membrane;integral component of membrane	1175	304	1282	433	558	782	287	656	678	572	594	926	1074	1199	1414	551	931	671	602	455	971	602	881	829	10.1984	8.24793	10.3242	8.75822	9.12412	9.61102	8.16491	9.35755	9.40514	9.15987	9.21432	9.85487	10.0688	10.2276	10.4656
78	AT2G28315	Transmembrane transporter, UDP-xylose antiporter	Nucleotide/sugar transporter family protein	Gohir.A05G104100.1,Gohir.D05G103900.1,Gohir.A03G032600.1,Gohir.A08G199000.1,Gohir.D03G135800.1,Gohir.D08G216400.1	GO:0005338;GO:0005464;GO:0015297;GO:0022857	nucleotide-sugar transmembrane transporter activity;UDP-xylose transmembrane transporter activity;antiporter activity;transmembrane transporter activity	GO:0009834;GO:0015790;GO:1900030	plant-type secondary cell wall biogenesis;UDP-xylose transport;regulation of pectin biosynthetic process	GO:0005783;GO:0005794;GO:0005886;GO:0016020	endoplasmic reticulum;Golgi apparatus;plasma membrane;membrane	82	76	24	52	78	72	57	45	35	84	43	19	90	68	22	52	38	35	44	59	42	131	80	24	6.35755	6.24793	4.58496	5.70044	6.2854	6.16993	5.83289	5.49185	5.12928	6.39232	5.42626	4.24793	6.49185	6.08746	4.45943
79	AT4G00430	Transmembrane transporter, water	plasma membrane intrinsic protein 1%3B4	Gohir.A08G183200.2,Gohir.A08G183200.1,Gohir.A01G163100.1,Gohir.A13G016300.1,Gohir.D11G093600.1,Gohir.A10G233400.1,Gohir.A06G164300.1,Gohir.D03G150900.1,Gohir.A11G329000.1,Gohir.A03G017000.2,Gohir.D13G017400.1,Gohir.D09G159600.1,Gohir.D06G169900.1,Gohir.D10G245600.2,Gohir.D10G245600.1,Gohir.D11G348000.1,Gohir.A09G164100.1,Gohir.A03G017000.1,Gohir.D08G201700.1,Gohir.D10G245700.2,Gohir.D10G245700.1	GO:0005515;GO:0015250;GO:0015267	protein binding;water channel activity;channel activity	GO:0006833;GO:0009414;GO:0055085	water transport;response to water deprivation;transmembrane transport	GO:0005773;GO:0005886;GO:0009506;GO:0016020;GO:0016021	vacuole;plasma membrane;plasmodesma;membrane;integral component of membrane	3501	11028	7769	13274	6991	4831	14238	7312	6646	14820	6508	3649	10802	5505	7679	11990	4297	6771	15049	10026	6105	14386	9786	3985	11.7736	13.4289	12.9235	13.6963	12.7713	12.2381	13.7975	12.8361	12.6983	13.8553	12.668	11.8333	13.399	12.4265	12.9067
[truncated: 82 more columns]

## Sheet: Amino_Acid
A.thaliana.ID	Gene name or Locus	Group	Pathway	Description	Tx.JGI.Cotton.gene.IDs	GO.ID.MF	Term.MF	GO.ID.BP	Term.BP	GO.ID.CC	Term.CC	FL.pre.mean	FL.sec.mean	FL.post.mean	B.pre.mean	B.sec.mean	B.post.mean	C.pre.mean	C.sec.mean	C.post.mean	FO.pre.mean	FO.sec.mean	FO.post.mean	FL.pre.C.mean	FL.sec.C.mean	FL.post.C.mean	B.pre.C.mean	B.sec.C.mean	B.post.C.mean	C.pre.C.mean	C.sec.C.mean	C.post.C.mean	FO.pre.C.mean	FO.sec.C.mean	FO.post.C.mean	FL.pre.mean.log2	FL.sec.mean.log2	FL.post.mean.log2	B.pre.mean.log2	B.sec.mean.log2	B.post.mean.log2	C.pre.mean.log2	C.sec.mean.log2	C.post.mean.log2	FO.pre.mean.log2	FO.sec.mean.log2	FO.post.mean.log2	FL.pre.C.mean.log2	FL.sec.C.mean.log2
AT3G07630	ADT2	Aromatic amino acid synthesis	amino acid metabolism.Phenylalanine biosynthesis	arogenate dehydratase 2	Gohir.A09G105400.1,Gohir.D09G102200.1,Gohir.D09G102200.2	GO:0004664;GO:0047769	prephenate dehydratase activity;arogenate dehydratase activity	GO:0009094	L-phenylalanine biosynthetic process	GO:0009507;GO:0009570	chloroplast;chloroplast stroma	7320	2477	513	177	628	206	64	313	101	52	73	52	41	130	49	57	20	41	25	2831	38	23	23	20	12.8376	11.2744	9.00282	7.46761	9.29462	7.6865	6	8.29002	6.65821	5.70044	6.18982	5.70044	5.35755	7.02237
AT5G11520	ASP3	Aromatic amino acid synthesis	amino acid metabolism.Phenylalanine biosynthesis	aspartate aminotransferase 3	Gohir.D06G062600.1,Gohir.D07G027000.1,Gohir.A06G063900.1,Gohir.A07G023500.1,Gohir.D07G027100.1,Gohir.A07G023400.1	GO:0004069;GO:0030170	L-aspartate:2-oxoglutarate aminotransferase activity;pyridoxal phosphate binding	GO:0006807;GO:0009058;GO:0010150	nitrogen compound metabolic process;biosynthetic process;leaf senescence	GO:0005777;GO:0009507;GO:0009536;GO:0016020	peroxisome;chloroplast;plastid;membrane	2281	3347	2210	1212	2031	1410	1220	1994	1407	1343	910	570	1224	1544	911	1083	1300	1094	1285	2634	1274	682	676	719	11.1555	11.7087	11.1098	10.2432	10.988	10.4615	10.2527	10.9614	10.4584	10.3912	9.82972	9.15482	10.2574	10.5925
AT1G70570	AT1G70570	Aromatic amino acid synthesis	amino acid metabolism.Tryptophan biosynthesis	anthranilate phosphoribosyltransferase	Gohir.D04G179500.1,Gohir.A03G136300.1,Gohir.A04G136400.1,Gohir.D02G159600.1	GO:0004048	anthranilate phosphoribosyltransferase activity	GO:0000162	tryptophan biosynthetic process	GO:0009507;GO:0009570	chloroplast;chloroplast stroma	80	93	92	115	168	118	52	137	62	94	108	165	107	137	148	103	115	102	81	112	79	111	87	119	6.32193	6.53916	6.52356	6.84549	7.39232	6.88264	5.70044	7.09803	5.9542	6.55459	6.75489	7.36632	6.74147	7.09803
AT1G69370	CM3	Aromatic amino acid synthesis	amino acid metabolism.Phenylalanine biosynthesis.Tyrosine biosynthesis	chorismate mutase 3	Gohir.A13G079600.2,Gohir.D13G079300.1,Gohir.A13G079600.1	GO:0004106	chorismate mutase activity	GO:0000162;GO:0009073;GO:0042742;GO:0046417	tryptophan biosynthetic process;aromatic amino acid family biosynthetic process;defense response to bacterium;chorismate metabolic process	GO:0009507;GO:0009536	chloroplast;plastid	162	54	57	139	119	126	154	92	112	133	60	42	95	40	43	111	46	51	109	51	46	73	55	16	7.33985	5.75489	5.83289	7.11894	6.89482	6.97728	7.26679	6.52356	6.80735	7.05528	5.90689	5.39232	6.56986	5.32193
AT1G80360	VAS1	Aromatic amino acid synthesis	amino acid metabolism.synthesis.aromatic aa.phenylalanine and tyrosine	Pyridoxal phosphate (PLP)-dependent transferases superfamily protein	Gohir.D05G127800.2,Gohir.D05G127800.1,Gohir.A05G126900.2,Gohir.A05G126900.3,Gohir.A05G126900.1	GO:0004838;GO:0008483;GO:0010326;GO:0030170;GO:0050362	L-tyrosine:2-oxoglutarate aminotransferase activity;transaminase activity;methionine-oxo-acid transaminase activity;pyridoxal phosphate binding;L-tryptophan:2-oxoglutarate aminotransferase activity	GO:0006555;GO:0006558;GO:0006568;GO:0006569;GO:0006570;GO:0009072;GO:0009641;GO:0009693;GO:0009698;GO:0009851;GO:0010252;GO:0010366;GO:1901997	methionine metabolic process;L-phenylalanine metabolic process;tryptophan metabolic process;tryptophan catabolic process;tyrosine metabolic process;aromatic amino acid family metabolic process;shade avoidance;ethylene biosynthetic process;phenylpropanoid metabolic process;auxin biosynthetic process;auxin homeostasis;negative regulation of ethylene biosynthetic process;negative regulation of indol…	GO:0005737;GO:0005829	cytoplasm;cytosol	188	958	455	228	512	237	71	506	149	240	195	257	200	450	262	166	366	183	144	693	216	218	173	363	7.55459	9.90388	8.82972	7.83289	9	7.88874	6.14975	8.98299	7.21917	7.90689	7.60733	8.00562	7.64386	8.81378
AT1G11790	ADT1	Aromatic amino acid synthesis	amino acid metabolism.synthesis.aromatic aa.phenylalanine.arogenate dehydratase / prephenate dehydratase	arogenate dehydratase 1	Gohir.D06G154600.1,Gohir.A06G148600.1	GO:0004664;GO:0047769	prephenate dehydratase activity;arogenate dehydratase activity	GO:0009094	L-phenylalanine biosynthetic process	GO:0009507;GO:0009570	chloroplast;chloroplast stroma	307	175	97	66	176	67	22	112	30	35	75	63	40	55	30	57	64	23	29	128	17	70	66	31	8.26209	7.45121	6.59991	6.04439	7.45943	6.06609	4.45943	6.80735	4.90689	5.12928	6.22882	5.97728	5.32193	5.78136
AT2G31810	AIP1	Branched chain amino acids synthesis	amino acid metabolism.synthesis.branched chain group.common.acetolactate synthase	ACT domain-containing small subunit of acetolactate synthase protein	Gohir.A10G147000.1,Gohir.A02G006900.1,Gohir.D02G006500.1,Gohir.D02G006500.2,Gohir.D09G213100.1,Gohir.D09G213100.2	GO:0003984;GO:0005515;GO:0043621	acetolactate synthase activity;protein binding;protein self-association	GO:0009082;GO:0009097;GO:0009099;GO:0050790	branched-chain amino acid biosynthetic process;isoleucine biosynthetic process;valine biosynthetic process;regulation of catalytic activity	GO:0005777;GO:0005829;GO:0005948;GO:0009507	peroxisome;cytosol;acetolactate synthase complex;chloroplast	782	258	444	610	1292	963	325	945	657	353	514	773	321	308	603	239	407	400	448	339	332	443	353	496	9.61102	8.01123	8.79442	9.25267	10.3354	9.91139	8.3443	9.88417	9.35975	8.46352	9.00562	9.59432	8.32643	8.26679
AT1G10070	BCAT2	Branched chain amino acids synthesis	amino acid metabolism.synthesis.branched chain group.common.branched-chain amino acid aminotransferase	branched-chain amino acid transaminase 2	Gohir.D01G170500.1,Gohir.A05G263700.4,Gohir.A02G079800.1	GO:0003824;GO:0004084;GO:0052654;GO:0052655;GO:0052656	catalytic activity;branched-chain-amino-acid transaminase activity;L-leucine transaminase activity;L-valine transaminase activity;L-isoleucine transaminase activity	GO:0009082;GO:0009097;GO:0009098;GO:0009099;GO:0071669	branched-chain amino acid biosynthetic process;isoleucine biosynthetic process;leucine biosynthetic process;valine biosynthetic process;plant-type cell wall organization or biogenesis	GO:0005737;GO:0009507	cytoplasm;chloroplast	859	129	101	368	757	343	112	468	295	112	148	193	37	16	16	69	93	28	101	120	9	25	17	8	9.74651	7.01123	6.65821	8.52356	9.56415	8.42206	6.80735	8.87036	8.20457	6.80735	7.20945	7.59246	5.20945	4
AT1G10070	BCAT2	Branched chain amino acids synthesis	amino acid metabolism.synthesis.branched chain group.common.branched-chain amino acid aminotransferase	branched-chain amino acid transaminase 2	Gohir.D05G266000.1,Gohir.D05G216300.1,Gohir.A05G212900.1,Gohir.A05G263700.2,Gohir.A05G263700.3,Gohir.A05G263700.1,Gohir.A01G180000.4	GO:0003824;GO:0004084;GO:0052654;GO:0052655;GO:0052656	catalytic activity;branched-chain-amino-acid transaminase activity;L-leucine transaminase activity;L-valine transaminase activity;L-isoleucine transaminase activity	GO:0009082;GO:0009097;GO:0009098;GO:0009099;GO:0071669	branched-chain amino acid biosynthetic process;isoleucine biosynthetic process;leucine biosynthetic process;valine biosynthetic process;plant-type cell wall organization or biogenesis	GO:0005737;GO:0009507	cytoplasm;chloroplast	481	533	511	67	274	276	31	382	192	67	141	284	144	221	481	40	125	116	58	268	119	38	37	462	8.90989	9.05799	8.99718	6.06609	8.09803	8.10852	4.9542	8.57743	7.58496	6.06609	7.13955	8.14975	7.16993	7.7879
AT4G11640	SR	Branched chain amino acids synthesis	amino acid metabolism.Isoleucine biosynthesis	serine racemase	Gohir.A12G227500.1,Gohir.A12G227500.2,Gohir.D12G230000.1,Gohir.A12G227500.4,Gohir.A12G227500.3,Gohir.D12G229800.2,Gohir.D12G229800.3,Gohir.D12G229800.4,Gohir.D12G229800.1	GO:0000287;GO:0003941;GO:0005524;GO:0008721;GO:0018114;GO:0030170;GO:0030378	magnesium ion binding;L-serine ammonia-lyase activity;ATP binding;D-serine ammonia-lyase activity;threonine racemase activity;pyridoxal phosphate binding;serine racemase activity	GO:0006563;GO:0009069;GO:0042866;GO:0070178;GO:0070179	L-serine metabolic process;serine family amino acid metabolic process;pyruvate biosynthetic process;D-serine metabolic process;D-serine biosynthetic process	GO:0009507	chloroplast	44	37	86	66	149	84	48	139	67	73	76	99	82	74	88	108	195	52	87	89	60	94	140	74	5.45943	5.20945	6.42626	6.04439	7.21917	6.39232	5.58496	7.11894	6.06609	6.18982	6.24793	6.62936	6.35755	6.20945
AT1G72330	ALAAT2	Arginine biosynthesis	amino acid metabolism.synthesis.central amino acid metabolism.alanine.alanine aminotransferase	alanine aminotransferase 2	Gohir.A05G141500.2,Gohir.D05G143800.1,Gohir.A05G141500.1,Gohir.D10G051700.1,Gohir.A10G047500.1	GO:0004021;GO:0005507;GO:0005524;GO:0030170	L-alanine:2-oxoglutarate aminotransferase activity;copper ion binding;ATP binding;pyridoxal phosphate binding	GO:0001666;GO:0009058;GO:0042853	response to hypoxia;biosynthetic process;L-alanine catabolic process	GO:0005739	mitochondrion	552	831	591	386	1038	515	229	899	517	455	394	607	384	439	393	310	661	439	353	939	387	360	386	616	9.10852	9.6987	9.20701	8.59246	10.0196	9.00843	7.8392	9.81218	9.01402	8.82972	8.62205	9.24555	8.58496	8.77808
AT1G17290	ALAAT1	Arginine biosynthesis	amino acid metabolism.synthesis.central amino acid metabolism.alanine.alanine aminotransferase	alanine aminotransferase	Gohir.D13G150200.1,Gohir.D13G061400.1	GO:0004021;GO:0005524	L-alanine:2-oxoglutarate aminotransferase activity;ATP binding	GO:0001666;GO:0019481;GO:0046686	response to hypoxia;L-alanine catabolic process, by transamination;response to cadmium ion	GO:0005739;GO:0009507	mitochondrion;chloroplast	86	76	81	57	243	97	17	210	61	99	103	110	119	108	88	80	186	83	78	125	59	135	214	60	6.42626	6.24793	6.33985	5.83289	7.92481	6.59991	4.08746	7.71425	5.93074	6.62936	6.6865	6.78136	6.89482	6.75489
AT1G70580	AOAT2	Arginine biosynthesis	amino acid metabolism.synthesis.central amino acid metabolism.alanine.alanine aminotransferase	alanine-2-oxoglutarate aminotransferase 2	Gohir.A03G136200.1,Gohir.D02G159500.1	GO:0004021;GO:0008453;GO:0030170;GO:0047958	L-alanine:2-oxoglutarate aminotransferase activity;alanine-glyoxylate transaminase activity;pyridoxal phosphate binding;glycine:2-oxoglutarate aminotransferase activity	GO:0009058;GO:0009853;GO:0042853	biosynthetic process;photorespiration;L-alanine catabolic process	GO:0005737;GO:0005777;GO:0009507;GO:0009570	cytoplasm;peroxisome;chloroplast;chloroplast stroma	96	161	507	296	334	362	260	360	349	630	417	516	259	321	456	370	489	440	568	258	552	1510	1085	973	6.58496	7.33092	8.98584	8.20945	8.3837	8.49985	8.02237	8.49185	8.44708	9.29921	8.7039	9.01123	8.01681	8.32643
AT3G13110	SAT3	Arginine biosynthesis	amino acid metabolism.synthesis.serine-glycine-cysteine group.cysteine.SAT	serine acetyltransferase 2%3B2	Gohir.A01G089900.1,Gohir.D13G137600.1,Gohir.1Z034100.1,Gohir.A13G134100.1	GO:0005515;GO:0008270;GO:0009001	protein binding;zinc ion binding;serine O-acetyltransferase activity	GO:0006535;GO:0019344;GO:0046686	cysteine biosynthetic process from serine;cysteine biosynthetic process;response to cadmium ion	GO:0005739;GO:0005829;GO:0009507	mitochondrion;cytosol;chloroplast	873	863	2434	757	606	1718	918	604	2533	899	475	947	194	299	537	677	489	2014	1261	595	2070	380	355	788	9.76984	9.75322	11.2491	9.56415	9.24317	10.7465	9.84235	9.2384	11.3066	9.81218	8.89178	9.88722	7.59991	8.224
AT4G17830	NAOD	Arginine biosynthesis	amino acid metabolism.Arginine biosynthesis	Peptidase M20/M25/M40 family protein	Gohir.A03G001400.1	GO:0008237;GO:0008777;GO:0046872	metallopeptidase activity;acetylornithine deacetylase activity;metal ion binding	GO:0006508;GO:0006526;GO:0006592	proteolysis;arginine biosynthetic process;ornithine biosynthetic process	GO:0005829;GO:0009507	cytosol;chloroplast	744	1114	644	455	703	556	453	780	472	469	446	477	545	668	465	432	438	476	427	957	398	403	298	492	9.53916	10.1215	9.33092	8.82972	9.45738	9.11894	8.82337	9.60733	8.88264	8.87344	8.8009	8.89785	9.09011	9.3837
AT1G18640	PSP	Glycine, serine and threonine biosynthesis	amino acid metabolism.Serine glycine biosynthesis	3-phosphoserine phosphatase	Gohir.A07G068600.2,Gohir.A07G068600.1,Gohir.D07G073100.1,Gohir.A06G085600.1,Gohir.A04G106900.1,Gohir.A11G205500.1,Gohir.A10G155800.1	GO:0000287;GO:0004647;GO:0016791	magnesium ion binding;phosphoserine phosphatase activity;phosphatase activity	GO:0006564;GO:0009555;GO:0009790;GO:0016311;GO:0048364	L-serine biosynthetic process;pollen development;embryo development;dephosphorylation;root development	GO:0005737;GO:0009507	cytoplasm;chloroplast	371	400	482	675	1302	673	454	952	354	829	946	861	435	613	508	705	924	386	474	771	411	718	1167	364	8.53528	8.64386	8.91289	9.39874	10.3465	9.39446	8.82655	9.89482	8.46761	9.69523	9.8857	9.74987	8.76487	9.25974
AT1G14810	AT1G14810	Glycine, serine and threonine biosynthesis	amino acid metabolism.synthesis.aspartate family.misc.homoserine.aspartate semialdehyde dehydrogenase	semialdehyde dehydrogenase family protein	Gohir.A12G154900.1,Gohir.A13G026900.1,Gohir.D13G025700.1,Gohir.D12G158100.1	GO:0004073;GO:0016620	aspartate-semialdehyde dehydrogenase activity;oxidoreductase activity, acting on the aldehyde or oxo group of donors, NAD or NADP as acceptor	GO:0006520	cellular amino acid metabolic process	GO:0005739;GO:0009507;GO:0009536;GO:0009570	mitochondrion;chloroplast;plastid;chloroplast stroma	83	113	96	154	301	105	179	197	101	167	108	85	84	106	100	114	173	63	104	141	78	160	116	127	6.37504	6.82018	6.58496	7.26679	8.23362	6.71425	7.48382	7.62205	6.65821	7.3837	6.75489	6.40939	6.39232	6.72792
AT1G01630	AT1G01630	Lysine and threonine biosynthesis	amino acid metabolism.Lysine biosynthesis.Threonine biosynthesis	Sec14p-like phosphatidylinositol transfer family protein	Gohir.D01G019000.1,Gohir.D03G110600.1,Gohir.A07G046400.4,Gohir.A07G046400.1,Gohir.A07G046400.2,Gohir.D07G050700.1,Gohir.D07G050700.4,Gohir.D07G050700.3,Gohir.D07G050700.2,Gohir.A07G046400.3,Gohir.A03G055900.1,Gohir.A03G055900.2,Gohir.A01G020400.1	GO:0005215	transporter activity	NA	NA	GO:0005634	nucleus	743	413	498	1015	749	662	556	482	474	1102	693	536	1676	653	591	670	492	374	783	405	489	419	380	339	9.53722	8.69	8.96	9.98726	9.54882	9.37069	9.11894	8.91289	8.88874	10.1059	9.43671	9.06609	10.7108	9.35094
[truncated: 83 more columns]

## Sheet: Nitrogen_metabolism
A.thaliana.ID	Gene name or Locus	Pathway	Description	Tx.JGI.Cotton.gene.IDs	GO.ID.MF	Term.MF	GO.ID.BP	Term.BP	GO.ID.CC	Term.CC	FL.pre.mean	FL.sec.mean	FL.post.mean	B.pre.mean	B.sec.mean	B.post.mean	C.pre.mean	C.sec.mean	C.post.mean	FO.pre.mean	FO.sec.mean	FO.post.mean	FL.pre/sec.log2.FC	FL.post/sec.log2.FC	B.pre/sec.log2.FC	B.post/sec.log2.FC	C.pre/sec.log2.FC	C.post/sec.log2.FC	FO.pre/sec.log2.FC	FO.post/sec.log2.FC	FL.pre.C.mean	FL.sec.C.mean	FL.post.C.mean	B.pre.C.mean	B.sec.C.mean	B.post.C.mean	C.pre.C.mean	C.sec.C.mean	C.post.C.mean	FO.pre.C.mean	FO.sec.C.mean	FO.post.C.mean	FL.pre.mean.log2	FL.sec.mean.log2	FL.post.mean.log2	B.pre.mean.log2	B.sec.mean.log2	B.post.mean.log2	C.pre.mean.log2
AT3G16240	TIP2;1	Transmembrane transporter, ammonium	delta tonoplast integral protein	Gohir.A02G119200.1,Gohir.D03G060200.1	GO:0008519;GO:0015200;GO:0015204;GO:0015250;GO:0042802	ammonium transmembrane transporter activity;methylammonium transmembrane transporter activity;urea transmembrane transporter activity;water channel activity;identical protein binding	GO:0006833;GO:0015840;GO:0055085	water transport;urea transport;transmembrane transport	GO:0000326;GO:0005618;GO:0005773;GO:0005774;GO:0005794;GO:0005886;GO:0009505;GO:0009506;GO:0009507;GO:0009705;GO:0009941;GO:0016020;GO:0016021;GO:0042807	protein storage vacuole;cell wall;vacuole;vacuolar membrane;Golgi apparatus;plasma membrane;plant-type cell wall;plasmodesma;chloroplast;plant-type vacuole membrane;chloroplast envelope;membrane;integral component of membrane;central vacuole	572	513	2188	2474	2749	667	1342	1598	978	5242	3556	998	0.157056	2.09258	-0.152061	-2.04315	-0.251883	-0.708361	0.559862	-1.83314	4064	1011	1980	4317	1821	1725	4646	678	1380	5899	10303	1384	9.15987	9.00282	11.0954	11.2726	11.4247	9.38154	10.3902
AT1G32450	NRT1.5	Transmembrane transporter, nitrate	nitrate transporter 1.5	Gohir.D13G012900.1,Gohir.D03G169900.2,Gohir.D06G163900.1,Gohir.D08G179200.1,Gohir.A13G011900.1,Gohir.A08G135900.1,Gohir.A03G002400.1,Gohir.D03G169900.1,Gohir.A06G157600.1,Gohir.A08G158800.1	GO:0005215;GO:0015112;GO:0015293;GO:0015386	transporter activity;nitrate transmembrane transporter activity;symporter activity;potassium:proton antiporter activity	GO:0006857;GO:0010150;GO:0010167;GO:0015706;GO:0055075;GO:1902600	oligopeptide transport;leaf senescence;response to nitrate;nitrate transport;potassium ion homeostasis;hydrogen ion transmembrane transport	GO:0005634;GO:0005886;GO:0016020;GO:0016021	nucleus;plasma membrane;membrane;integral component of membrane	18	648	124	318	3671	492	60	3609	378	207	796	769	-5.16993	-2.38565	-3.52907	-2.89944	-5.91049	-3.25514	-1.94314	-0.0497848	9	38	9	156	198	61	33	694	48	46	119	276	4.16993	9.33985	6.9542	8.31288	11.842	8.94251	5.90689
AT1G69850	NRT1.2	Transmembrane transporter, nitrate	nitrate transporter 1:2	Gohir.D05G202200.1,Gohir.1Z004600.1,Gohir.D05G202400.2,Gohir.A12G167100.1,Gohir.A05G199400.1,Gohir.D13G068800.1,Gohir.D12G170500.1,Gohir.D02G115000.1,Gohir.A02G030200.1,Gohir.A05G199300.1,Gohir.D05G202400.3,Gohir.A03G098100.1,Gohir.A13G052100.1	GO:0005215;GO:0005509;GO:0015333;GO:0035673;GO:0090440;GO:1904680	transporter activity;calcium ion binding;peptide:proton symporter activity;oligopeptide transmembrane transporter activity;abscisic acid transporter activity;peptide transmembrane transporter activity	GO:0009624;GO:0010119;GO:0042128;GO:0080168	response to nematode;regulation of stomatal movement;nitrate assimilation;abscisic acid transport	GO:0005634;GO:0005886;GO:0016020;GO:0016021	nucleus;plasma membrane;membrane;integral component of membrane	130	60	84	147	214	82	149	167	69	179	133	108	1.11548	0.485427	-0.541795	-1.38391	-0.164536	-1.27518	0.428533	-0.300395	638	185	123	107	71	88	123	115	81	99	100	102	7.02237	5.90689	6.39232	7.19967	7.74147	6.35755	7.21917
AT1G37130	NR2	N-metabolism.nitrate metabolism.NR	nitrate reductase 2	Gohir.A02G074700.1,Gohir.D08G062600.1,Gohir.D02G081700.1,Gohir.A01G187900.1,Gohir.D01G181700.1	GO:0008940;GO:0009703;GO:0020037;GO:0030151;GO:0043546;GO:0050464;GO:0071949	nitrate reductase activity;nitrate reductase (NADH) activity;heme binding;molybdenum ion binding;molybdopterin cofactor binding;nitrate reductase (NADPH) activity;FAD binding	GO:0006809;GO:0009416;GO:0009610;GO:0009635;GO:0042128;GO:0055114	nitric oxide biosynthetic process;response to light stimulus;response to symbiotic fungus;response to herbicide;nitrate assimilation;oxidation-reduction process	GO:0005739;GO:0005773;GO:0005829;GO:0005886	mitochondrion;vacuole;cytosol;plasma membrane	110	228	158	483	1298	686	78	817	223	338	684	1167	-1.05153	-0.529109	-1.4262	-0.92001	-3.38879	-1.87329	-1.01697	0.770736	6	138	26	339	499	457	162	462	456	346	830	2402	6.78136	7.83289	7.30378	8.91588	10.3421	9.42206	6.2854
AT2G15620	NIR1	N-metabolism.nitrate metabolism.nitrite reductase	nitrite reductase 1	Gohir.D13G039300.1,Gohir.A13G040600.1	GO:0020037;GO:0046872;GO:0047889;GO:0048307;GO:0050421;GO:0051539	heme binding;metal ion binding;ferredoxin-nitrate reductase activity;ferredoxin-nitrite reductase activity;nitrite reductase (NO-forming) activity;4 iron, 4 sulfur cluster binding	GO:0010167;GO:0042128;GO:0055114	response to nitrate;nitrate assimilation;oxidation-reduction process	GO:0005739;GO:0009507;GO:0009570;GO:0016020;GO:0048046	mitochondrion;chloroplast;chloroplast stroma;membrane;apoplast	112	333	369	539	658	391	257	608	244	523	320	302	-1.57202	0.148099	-0.287802	-0.750919	-1.2423	-1.31719	0.708739	-0.0835234	93	233	134	496	334	648	412	230	525	434	336	589	6.80735	8.37938	8.52748	9.07414	9.36194	8.61102	8.00562
AT5G37600	GLN1	N-metabolism.ammonia metabolism.glutamine synthase.Glutamine glutamate conversion	hypothetical protein	Gohir.A04G107500.1,Gohir.A07G175800.1,Gohir.D04G146900.1,Gohir.D11G174800.1,Gohir.D04G147400.1,Gohir.D13G062100.1,Gohir.A13G059900.1,Gohir.A13G059900.2,Gohir.D07G182900.1,Gohir.A11G168500.1,Gohir.A07G175800.3,Gohir.A07G175800.2	GO:0004356;GO:0005507;GO:0005515;GO:0005524	glutamate-ammonia ligase activity;copper ion binding;protein binding;ATP binding	GO:0006542;GO:0010150;GO:0042128	glutamine biosynthetic process;leaf senescence;nitrate assimilation	GO:0005618;GO:0005737;GO:0005829;GO:0005886;GO:0009506;GO:0022626	cell wall;cytoplasm;cytosol;plasma membrane;plasmodesma;cytosolic ribosome	1973	3062	2021	5832	7902	9972	4148	7492	6750	7028	6957	4675	-0.634083	-0.599405	-0.438227	0.335665	-0.852935	-0.150463	0.0146489	-0.573499	1279	1709	2317	2616	4590	5397	2624	5397	4949	3732	4006	5836	10.9462	11.5803	10.9809	12.5098	12.948	13.2837	12.0182
AT5G04140	GLU1	N-metabolism.ammonia metabolism.glutamate synthase.ferredoxin dependent	glutamate synthase 1	Gohir.A01G193200.1,Gohir.D01G183500.1	GO:0005515;GO:0016041;GO:0016491;GO:0046872;GO:0051538	protein binding;glutamate synthase (ferredoxin) activity;oxidoreductase activity;metal ion binding;3 iron, 4 sulfur cluster binding	GO:0006537;GO:0009416;GO:0009744;GO:0009853;GO:0019676;GO:0055114;GO:0080114;GO:0097054	glutamate biosynthetic process;response to light stimulus;response to sucrose;photorespiration;ammonia assimilation cycle;oxidation-reduction process;positive regulation of glycine hydroxymethyltransferase activity;L-glutamate biosynthetic process	GO:0005739;GO:0005759;GO:0009507;GO:0009570;GO:0009941;GO:0016020;GO:0048046	mitochondrion;mitochondrial matrix;chloroplast;chloroplast stroma;chloroplast envelope;membrane;apoplast	34	44	103	62	119	91	41	124	59	111	110	164	-0.371969	1.22707	-0.940621	-0.387023	-1.59664	-1.07155	0.0130562	0.576192	78	94	112	99	153	122	67	79	138	276	189	212	5.08746	5.45943	6.6865	5.9542	6.89482	6.50779	5.35755
AT5G53460	GLT1	N-metabolism.ammonia metabolism.glutamate synthase.NADH dependent	NADH-dependent glutamate synthase 1	Gohir.A05G414000.1,Gohir.A12G250700.1	GO:0005506;GO:0010181;GO:0016040;GO:0016491;GO:0050660;GO:0051538	iron ion binding;FMN binding;glutamate synthase (NADH) activity;oxidoreductase activity;flavin adenine dinucleotide binding;3 iron, 4 sulfur cluster binding	GO:0006537;GO:0009735;GO:0019676;GO:0042128;GO:0046686;GO:0048589;GO:0055114;GO:0097054	glutamate biosynthetic process;response to cytokinin;ammonia assimilation cycle;nitrate assimilation;response to cadmium ion;developmental growth;oxidation-reduction process;L-glutamate biosynthetic process	GO:0009507;GO:0009536;GO:0009570	chloroplast;plastid;chloroplast stroma	155	1128	254	111	549	149	60	622	125	64	131	201	-2.86343	-2.15087	-2.30625	-1.88149	-3.37388	-2.31499	-1.03342	0.617629	107	338	214	161	247	140	78	605	184	66	127	235	7.27612	10.1396	7.98868	6.79442	9.10066	7.21917	5.90689
[truncated: 90 more columns]

## Sheet: Cell_Wall
Cluster Order	A.thaliana.ID	Gene name or Locus	Pathway	Description	Tx.JGI.Cotton.gene.IDs	GO.ID.MF	Term.MF	GO.ID.BP	Term.BP	GO.ID.CC	Term.CC	FL.pre.mean	FL.sec.mean	FL.post.mean	B.pre.mean	B.sec.mean	B.post.mean	C.pre.mean	C.sec.mean	C.post.mean	FO.pre.mean	FO.sec.mean	FO.post.mean	FL.pre.C.mean	FL.sec.C.mean	FL.post.C.mean	B.pre.C.mean	B.sec.C.mean	B.post.C.mean	C.pre.C.mean	C.sec.C.mean	C.post.C.mean	FO.pre.C.mean	FO.sec.C.mean	FO.post.C.mean	FL.pre.mean.log2	FL.sec.mean.log2	FL.post.mean.log2	B.pre.mean.log2	B.sec.mean.log2	B.post.mean.log2	C.pre.mean.log2	C.sec.mean.log2	C.post.mean.log2	FO.pre.mean.log2	FO.sec.mean.log2	FO.post.mean.log2	FL.pre.C.mean.log2	FL.sec.C.mean.log2
1	AT5G60490	FLA12	cell wall.cell wall proteins.AGPs	FASCICLIN-like arabinogalactan-protein 12	Gohir.A09G106800.1,Gohir.D13G225200.1,Gohir.A13G221200.1,Gohir.A07G117300.1	NA	NA	GO:0009834	plant-type secondary cell wall biogenesis	GO:0005576;GO:0005886;GO:0031225	extracellular region;plasma membrane;anchored component of membrane	83	17	30	65	244	202	71	72	16	79	159	78	104	33	35	66	70	105	48	76	101	175	358	91	6.37504	4.08746	4.90689	6.02237	7.93074	7.65821	6.14975	6.16993	4	6.30378	7.31288	6.2854	6.70044	5.04439
2	AT5G17420	CESA7	cell wall.cellulose synthesis.cellulose synthase	Cellulose synthase family protein	Gohir.A05G008700.1,Gohir.A07G037800.1,Gohir.D05G009400.1,Gohir.D07G041900.2,Gohir.D07G041900.1	GO:0005515;GO:0016759;GO:0016760;GO:0046872	protein binding;cellulose synthase activity;cellulose synthase (UDP-forming) activity;metal ion binding	GO:0009832;GO:0009833;GO:0009834;GO:0010400;GO:0030244	plant-type cell wall biogenesis;plant-type primary cell wall biogenesis;plant-type secondary cell wall biogenesis;rhamnogalacturonan I side chain metabolic process;cellulose biosynthetic process	GO:0005794;GO:0005802;GO:0005886;GO:0009507;GO:0010330;GO:0016021	Golgi apparatus;trans-Golgi network;plasma membrane;chloroplast;cellulose synthase complex;integral component of membrane	39	12	22	27	97	68	28	43	12	34	55	22	69	24	26	63	31	34	51	40	22	73	67	21	5.2854	3.58496	4.45943	4.75489	6.59991	6.08746	4.80735	5.42626	3.58496	5.08746	5.78136	4.45943	6.10852	4.58496
3	AT5G44030	CESA4	cell wall.cellulose synthesis.cellulose synthase	cellulose synthase A4	Gohir.D08G056300.1,Gohir.A08G045800.1,Gohir.A07G204700.1,Gohir.D07G210700.1	GO:0005515;GO:0016757;GO:0016759;GO:0016760;GO:0046872	protein binding;transferase activity, transferring glycosyl groups;cellulose synthase activity;cellulose synthase (UDP-forming) activity;metal ion binding	GO:0009832;GO:0009833;GO:0009834;GO:0030244;GO:0042742;GO:0050832;GO:0071555	plant-type cell wall biogenesis;plant-type primary cell wall biogenesis;plant-type secondary cell wall biogenesis;cellulose biosynthetic process;defense response to bacterium;defense response to fungus;cell wall organization	GO:0005794;GO:0005802;GO:0005886;GO:0016021	Golgi apparatus;trans-Golgi network;plasma membrane;integral component of membrane	46	17	27	54	123	89	31	63	22	48	88	46	108	40	34	79	42	44	52	58	37	99	119	37	5.52356	4.08746	4.75489	5.75489	6.94251	6.47573	4.9542	5.97728	4.45943	5.58496	6.45943	5.52356	6.75489	5.32193
4	AT2G46930	PAE3	cell wall.pectin*esterases.acetyl esterase	Pectinacetylesterase family protein	Gohir.A12G118900.1,Gohir.D12G122700.1	GO:0052689;GO:0052793	carboxylic ester hydrolase activity;pectin acetylesterase activity	GO:0071555	cell wall organization	GO:0005576;GO:0009505	extracellular region;plant-type cell wall	95	33	44	175	227	122	126	194	138	331	228	112	174	73	48	130	118	136	158	84	143	294	237	94	6.56986	5.04439	5.45943	7.45121	7.82655	6.93074	6.97728	7.59991	7.10852	8.37069	7.83289	6.80735	7.44294	6.18982
5	AT5G04310	AT5G04310	cell wall.degradation.pectate lyases and polygalacturonases	Pectin lyase-like superfamily protein	Gohir.D06G176300.2,Gohir.D06G176300.1,Gohir.A06G168600.1,Gohir.A05G292500.1,Gohir.D05G293400.1	GO:0030570	pectate lyase activity	NA	NA	GO:0005576;GO:0031225	extracellular region;anchored component of membrane	98	43	115	193	337	79	33	288	30	193	136	70	121	26	33	163	196	55	99	219	25	251	108	73	6.61471	5.42626	6.84549	7.59246	8.3966	6.30378	5.04439	8.16993	4.90689	7.59246	7.08746	6.12928	6.91886	4.70044
6	AT3G10740	ARAF1	cell wall.degradation.mannan-xylose-arabinose-fucose	alpha-L-arabinofuranosidase 1	Gohir.A01G192500.1,Gohir.A01G192500.3,Gohir.A01G192500.2,Gohir.D01G177400.3,Gohir.D01G177400.1,Gohir.D01G177400.4,Gohir.D01G177400.2	GO:0009044;GO:0016798;GO:0046556	xylan 1,4-beta-xylosidase activity;hydrolase activity, acting on glycosyl bonds;alpha-L-arabinofuranosidase activity	GO:0045493;GO:0046373	xylan catabolic process;L-arabinose metabolic process	GO:0005576;GO:0005773;GO:0009505;GO:0048046	extracellular region;vacuole;plant-type cell wall;apoplast	479	279	570	537	461	506	503	528	419	398	327	651	769	1308	811	562	387	450	601	370	463	405	345	570	8.90388	8.12412	9.15482	9.06878	8.84862	8.98299	8.97441	9.04439	8.71081	8.63662	8.35315	9.34651	9.58684	10.3531
7	AT3G50740	UGT72E1	secondary metabolism.phenylpropanoids.lignin biosynthesis	UDP-glucosyl transferase 72E1	Gohir.A02G163600.1,Gohir.D03G016600.1,Gohir.D12G066000.1,Gohir.A12G065700.1	GO:0008194;GO:0016757;GO:0047209;GO:0080043;GO:0080044	UDP-glycosyltransferase activity;transferase activity, transferring glycosyl groups;coniferyl-alcohol glucosyltransferase activity;quercetin 3-O-glucosyltransferase activity;quercetin 7-O-glucosyltransferase activity	GO:0009636;GO:0009808	response to toxic substance;lignin metabolic process	GO:0005634;GO:0009507;GO:0043231	nucleus;chloroplast;intracellular membrane-bounded organelle	74	23	33	444	249	336	223	224	276	147	66	52	78	18	23	160	79	235	272	68	132	26	10	3	6.20945	4.52356	5.04439	8.79442	7.96	8.39232	7.8009	7.80735	8.10852	7.19967	6.04439	5.70044	6.2854	4.16993
8	AT1G14720	XTH28	cell wall.modification	xyloglucan endotransglucosylase/hydrolase 28	Gohir.D13G028000.1,Gohir.A13G029900.1,Gohir.A03G112700.1	GO:0004553;GO:0016762;GO:0016798	hydrolase activity, hydrolyzing O-glycosyl compounds;xyloglucan:xyloglucosyl transferase activity;hydrolase activity, acting on glycosyl bonds	GO:0010154;GO:0010411;GO:0042546;GO:0071555;GO:0080086	fruit development;xyloglucan metabolic process;cell wall biogenesis;cell wall organization;stamen filament development	GO:0005576;GO:0005618;GO:0048046	extracellular region;cell wall;apoplast	184	458	575	505	668	910	381	629	584	711	786	1104	152	329	529	322	398	726	324	565	724	520	820	989	7.52356	8.8392	9.16742	8.98014	9.3837	9.82972	8.57365	9.29692	9.18982	9.47371	9.61839	10.1085	7.24793	8.36194
9	AT4G24000	CSLG2	cell wall.cellulose synthesis.cellulose synthase	cellulose synthase like G2	Gohir.A09G224200.2,Gohir.A09G224200.1,Gohir.D02G043200.1,Gohir.A02G036800.1,Gohir.D10G150700.1,Gohir.D09G226000.1,Gohir.D02G042800.1	GO:0016740;GO:0016757;GO:0016759;GO:0016760	transferase activity;transferase activity, transferring glycosyl groups;cellulose synthase activity;cellulose synthase (UDP-forming) activity	GO:0000271;GO:0009833;GO:0030244;GO:0071555	polysaccharide biosynthetic process;plant-type primary cell wall biogenesis;cellulose biosynthetic process;cell wall organization	GO:0000139;GO:0005794;GO:0005802;GO:0005886;GO:0016021	Golgi membrane;Golgi apparatus;trans-Golgi network;plasma membrane;integral component of membrane	53	67	23	442	434	62	428	261	54	463	120	174	92	79	67	130	76	31	129	125	62	330	61	215	5.72792	6.06609	4.52356	8.7879	8.76155	5.9542	8.74147	8.02791	5.75489	8.85487	6.90689	7.44294	6.52356	6.30378
10	AT3G07160	GSL10	minor CHO metabolism.callose	glucan synthase-like 10	Gohir.A08G012400.1,Gohir.A08G012600.1,Gohir.D08G023000.1	GO:0003843	1,3-beta-D-glucan synthase activity	GO:0006075;GO:0008360;GO:0009555;GO:0009556;GO:0009846;GO:0048589;GO:0052543;GO:0055047;GO:0080092	(1->3)-beta-D-glucan biosynthetic process;regulation of cell shape;pollen development;microsporogenesis;pollen germination;developmental growth;callose deposition in cell wall;generative cell mitosis;regulation of pollen tube growth	GO:0000148;GO:0005739;GO:0005794;GO:0005886;GO:0016021	1,3-beta-D-glucan synthase complex;mitochondrion;Golgi apparatus;plasma membrane;integral component of membrane	57	80	67	79	204	76	60	161	88	69	131	131	79	94	81	115	129	84	52	116	102	114	88	115	5.83289	6.32193	6.06609	6.30378	7.67243	6.24793	5.90689	7.33092	6.45943	6.10852	7.03342	7.03342	6.30378	6.55459
11	AT2G30490	C4H	secondary metabolism.phenylpropanoids.lignin biosynthesis.C4H	cinnamate-4-hydroxylase	Gohir.D13G240900.1,Gohir.A10G178100.1,Gohir.D10G184600.1,Gohir.A13G235200.1,Gohir.A10G114200.1	GO:0005506;GO:0005515;GO:0016709;GO:0016710;GO:0020037;GO:0042802	iron ion binding;protein binding;oxidoreductase activity, acting on paired donors, with incorporation or reduction of molecular oxygen, NAD(P)H as one donor, and incorporation of one atom of oxygen;trans-cinnamate 4-monooxygenase activity;heme binding;identical protein binding	GO:0006744;GO:0009416;GO:0009555;GO:0009611;GO:0009698;GO:0009699;GO:0009808;GO:0032502;GO:0055114;GO:0080167	ubiquinone biosynthetic process;response to light stimulus;pollen development;response to wounding;phenylpropanoid metabolic process;phenylpropanoid biosynthetic process;lignin metabolic process;developmental process;oxidation-reduction process;response to karrikin	GO:0005576;GO:0005774;GO:0005783;GO:0005794;GO:0005886;GO:0009505;GO:0009506;GO:0016020;GO:0016021	extracellular region;vacuolar membrane;endoplasmic reticulum;Golgi apparatus;plasma membrane;plant-type cell wall;plasmodesma;membrane;integral component of membrane	138	206	277	948	1322	373	1023	782	159	934	382	189	1021	1056	1349	948	889	186	701	1067	234	1028	501	497	7.10852	7.6865	8.11374	9.88874	10.3685	8.54303	9.99859	9.61102	7.31288	9.86728	8.57743	7.56224	9.99577	10.0444
12	AT1G78060	AT1G78060	cell wall.degradation.mannan-xylose-arabinose-fucose	Glycosyl hydrolase family protein	Gohir.A05G267600.1,Gohir.D02G082900.1,Gohir.D02G083000.1,Gohir.D05G230900.1,Gohir.A05G228500.1,Gohir.A01G186200.1,Gohir.D01G176800.1,Gohir.D05G269400.1,Gohir.A02G075800.1	GO:0004553;GO:0009044;GO:0046556	hydrolase activity, hydrolyzing O-glycosyl compounds;xylan 1,4-beta-xylosidase activity;alpha-L-arabinofuranosidase activity	GO:0031222;GO:0045493	arabinan catabolic process;xylan catabolic process	GO:0005618;GO:0009505;GO:0009506;GO:0009507;GO:0048046	cell wall;plant-type cell wall;plasmodesma;chloroplast;apoplast	70	54	254	514	259	273	412	254	173	586	290	136	349	108	156	564	286	242	474	178	250	334	225	84	6.12928	5.75489	7.98868	9.00562	8.01681	8.09276	8.6865	7.98868	7.43463	9.19476	8.17991	7.08746	8.44708	6.75489
13	AT2G23910	AT2G23910	secondary metabolism.phenylpropanoids.lignin biosynthesis	NAD(P)-binding Rossmann-fold superfamily protein	Gohir.A08G155700.1,Gohir.D08G098100.1,Gohir.A02G127600.1,Gohir.D03G053400.1,Gohir.D08G176300.1,Gohir.D08G176300.3,Gohir.D08G176300.2,Gohir.A08G092700.4,Gohir.A08G092700.3,Gohir.A08G092700.2,Gohir.A08G092700.1	GO:0016491;GO:0016616;GO:0016621	oxidoreductase activity;oxidoreductase activity, acting on the CH-OH group of donors, NAD or NADP as acceptor;cinnamoyl-CoA reductase activity	GO:0009809;GO:0080167	lignin biosynthetic process;response to karrikin	GO:0005634	nucleus	2024	1330	1338	1930	3009	892	1696	1705	754	1657	935	1008	2639	2645	3148	1482	1381	1472	1592	1746	1612	804	709	669	10.983	10.3772	10.3859	10.9144	11.5551	9.8009	10.7279	10.7356	9.55842	10.6944	9.86882	9.97728	11.3658	11.3691
14	AT1G17840	ABCG11	Transmembrane transport, cutin	white-brown complex-like protein	Gohir.D02G198300.1,Gohir.D07G063900.1,Gohir.D11G219600.1,Gohir.A03G175000.1,Gohir.A11G203700.1,Gohir.A07G060100.2,Gohir.D02G198500.1,Gohir.D07G064800.1,Gohir.D11G219900.2,Gohir.D11G219900.1,Gohir.D02G198400.1,Gohir.A11G203800.1,Gohir.A07G060100.1,Gohir.D02G119900.1,Gohir.A03G091500.1	GO:0005515;GO:0005524;GO:0015245;GO:0042626;GO:0042803	protein binding;ATP binding;fatty acid transporter activity;ATPase activity, coupled to transmembrane movement of substances;protein homodimerization activity	GO:0009611;GO:0009651;GO:0009737;GO:0010222;GO:0010588;GO:0015908;GO:0055085;GO:0080051	response to wounding;response to salt stress;response to abscisic acid;stem vascular tissue pattern formation;cotyledon vascular tissue pattern formation;fatty acid transport;transmembrane transport;cutin transport	GO:0005886;GO:0009897;GO:0016021	plasma membrane;external side of plasma membrane;integral component of membrane	130	97	140	158	555	87	129	368	81	434	311	397	624	454	516	213	301	169	230	248	260	342	256	232	7.02237	6.59991	7.12928	7.30378	9.11634	6.44294	7.01123	8.52356	6.33985	8.76155	8.28077	8.633	9.2854	8.82655
15	AT4G28300	AT4G28300	cell wall.cell wall proteins.HRGP	formin-like protein (DUF1421)	Gohir.D02G179900.1,Gohir.A04G103700.2,Gohir.A04G103700.1,Gohir.A03G156700.1,Gohir.D04G143400.4,Gohir.D04G143400.2,Gohir.D04G143400.3,Gohir.D04G143400.1	GO:0003674	molecular_function	GO:0008150	biological_process	GO:0005634	nucleus	328	644	359	338	821	337	305	889	294	319	438	501	329	454	429	381	611	273	248	804	345	345	380	519	8.35755	9.33092	8.48784	8.40088	9.68124	8.3966	8.25267	9.79604	8.19967	8.31741	8.77479	8.96867	8.36194	8.82655
16	AT1G09910	AT1G09910	cell wall.degradation.pectate lyases and polygalacturonases	Rhamnogalacturonate lyase family protein	Gohir.A05G216800.1,Gohir.A05G216800.2,Gohir.D05G220700.1	GO:0016829	lyase activity	NA	NA	GO:0005576	extracellular region	57	105	64	63	128	82	31	126	49	62	68	87	63	81	59	76	81	71	40	114	69	66	64	102	5.83289	6.71425	6	5.97728	7	6.35755	4.9542	6.97728	5.61471	5.9542	6.08746	6.44294	5.97728	6.33985
17	AT5G62620	GALT6	cell wall.hemicellulose synthesis	Galactosyltransferase family protein	Gohir.D07G075200.1,Gohir.D02G168600.1,Gohir.D03G090100.1,Gohir.A04G097200.1,Gohir.A03G145200.1,Gohir.A07G070700.1,Gohir.A03G075800.1,Gohir.D04G137000.1	GO:0008378;GO:0016758;GO:0030246;GO:1990714	galactosyltransferase activity;transferase activity, transferring hexosyl groups;carbohydrate binding;hydroxyproline O-galactosyltransferase activity	GO:0006486;GO:0010405;GO:0018258;GO:0048354;GO:1900056	protein glycosylation;arabinogalactan protein metabolic process;protein O-linked glycosylation via hydroxyproline;mucilage biosynthetic process involved in seed coat development;negative regulation of leaf senescence	GO:0000139;GO:0005783;GO:0005794;GO:0009507;GO:0016021	Golgi membrane;endoplasmic reticulum;Golgi apparatus;chloroplast;integral component of membrane	119	128	111	172	339	144	50	286	81	124	139	174	126	122	140	140	206	106	67	229	112	141	123	146	6.89482	7	6.79442	7.42626	8.40514	7.16993	5.64386	8.15987	6.33985	6.9542	7.11894	7.44294	6.97728	6.93074
18	AT3G22440	AT3G22440	cell wall.cell wall proteins.HRGP	FRIGIDA-like protein	Gohir.D02G038900.1,Gohir.D07G004900.1,Gohir.A09G215900.1,Gohir.A07G007000.1,Gohir.D09G218300.1,Gohir.A02G032200.1	GO:0003674	molecular_function	GO:0009908;GO:0030154	flower development;cell differentiation	GO:0005634	nucleus	1177	1463	1624	1942	3663	2330	1256	3525	1507	1430	2502	3261	1630	1602	1884	2096	2426	1725	1046	3566	1517	1472	1617	1890	10.2009	10.5147	10.6653	10.9233	11.8388	11.1861	10.2946	11.7834	10.5575	10.4818	11.2889	11.6711	10.6707	10.6457
19	AT1G06490	GSL7	minor CHO metabolism.callose	glucan synthase-like 7	Gohir.A05G380000.1,Gohir.D04G035500.1,Gohir.D10G088100.1,Gohir.A10G100800.1,Gohir.D04G192000.1,Gohir.D04G192000.2,Gohir.A04G147700.1	GO:0003843;GO:0016757	1,3-beta-D-glucan synthase activity;transferase activity, transferring glycosyl groups	GO:0006075;GO:0008360;GO:0010233;GO:0071555;GO:0080165	(1->3)-beta-D-glucan biosynthetic process;regulation of cell shape;phloem transport;cell wall organization;callose deposition in phloem sieve plate	GO:0000148;GO:0005739;GO:0016021	1,3-beta-D-glucan synthase complex;mitochondrion;integral component of membrane	44	49	49	138	137	75	74	110	63	122	40	42	73	66	54	127	83	44	124	113	32	152	78	35	5.45943	5.61471	5.61471	7.10852	7.09803	6.22882	6.20945	6.78136	5.97728	6.93074	5.32193	5.39232	6.18982	6.04439
20	AT2G45220	PME17	cell wall.pectin*esterases.misc	Plant invertase/pectin methylesterase inhibitor superfamily	Gohir.A01G145300.1,Gohir.D11G084500.1,Gohir.A03G058100.1,Gohir.D03G108000.1,Gohir.D01G142700.1,Gohir.A11G079800.1,Gohir.D01G142800.1,Gohir.A01G145400.1	GO:0030599;GO:0045330;GO:0046910	pectinesterase activity;aspartyl esterase activity;pectinesterase inhibitor activity	GO:0009617;GO:0009620;GO:0042545;GO:0045490;GO:0050829	response to bacterium;response to fungus;cell wall modification;pectin catabolic process;defense response to Gram-negative bacterium	GO:0005576;GO:0005618;GO:0009505;GO:0016020	extracellular region;cell wall;plant-type cell wall;membrane	138	119	163	73	675	75	22	404	38	43	145	168	11	6	19	8	47	16	15	119	11	7	81	169	7.10852	6.89482	7.34873	6.18982	9.39874	6.22882	4.45943	8.65821	5.24793	5.42626	7.17991	7.39232	3.45943	2.58496
21	AT3G45970	EXLA1	cell wall.modification	expansin-like A1	Gohir.A01G172600.1,Gohir.A03G208300.1,Gohir.A04G124900.1,Gohir.D02G229800.1,Gohir.D04G169500.1,Gohir.D01G163700.1	NA	NA	GO:0009826;GO:0009828	unidimensional cell growth;plant-type cell wall loosening	GO:0005576;GO:0005618;GO:0005794;GO:0009505;GO:0009506;GO:0016020;GO:0016021	extracellular region;cell wall;Golgi apparatus;plant-type cell wall;plasmodesma;membrane;integral component of membrane	1131	2716	2666	218	1394	616	124	1820	604	467	464	578	117	405	609	165	1028	1170	250	2098	1009	338	458	608	10.1434	11.4073	11.3805	7.76818	10.445	9.26679	6.9542	10.8297	9.2384	8.86728	8.85798	9.17493	6.87036	8.66178
22	AT2G18660	PNP-A	cell wall.modification	plant natriuretic peptide A	Gohir.D06G056800.1,Gohir.1Z035100.1,Gohir.D10G076200.1,Gohir.A05G009600.1,Gohir.1Z053600.1,Gohir.A10G075300.1,Gohir.1Z046800.1,Gohir.D05G010300.1,Gohir.A06G058500.1	NA	NA	GO:0009627;GO:0010230	systemic acquired resistance;alternative respiration	GO:0005576;GO:0005618;GO:0048046	extracellular region;cell wall;apoplast	775	2387	1377	2368	1004	133	5582	1454	195	2305	1240	511	472	1022	1277	3996	6758	320	4741	1192	697	1799	2215	2644	9.59805	11.221	10.4273	11.2095	9.97154	7.05528	12.4466	10.5058	7.60733	11.1706	10.2761	8.99718	8.88264	9.99718
23	AT4G10960	UGE5	cell wall.precursor synthesis.UGE	UDP-D-glucose/UDP-D-galactose 4-epimerase 5	Gohir.A09G190200.1,Gohir.A09G190200.2,Gohir.A02G099900.1,Gohir.D01G200200.1,Gohir.A08G112800.1,Gohir.D08G125800.1,Gohir.A01G211400.1,Gohir.D09G184900.1,Gohir.D09G184900.2,Gohir.D04G020400.1	GO:0003978;GO:0046983	UDP-glucose 4-epimerase activity;protein dimerization activity	GO:0019388;GO:0033499	galactose catabolic process;galactose catabolic process via UDP-galactose	GO:0005576;GO:0005829	extracellular region;cytosol	291	1408	432	119	527	212	92	404	190	138	113	210	119	383	223	81	185	159	72	750	148	124	119	221	8.18488	10.4594	8.75489	6.89482	9.04166	7.72792	6.52356	8.65821	7.56986	7.10852	6.82018	7.71425	6.89482	8.5812
24	AT2G28760	UXS6	cell wall.precursor synthesis.UXS	UDP-XYL synthase 6	Gohir.D05G097300.1,Gohir.A10G216100.1,Gohir.D10G225100.3,Gohir.D10G225100.1,Gohir.A10G216100.2,Gohir.A05G097200.1	GO:0003824;GO:0048040;GO:0070403	catalytic activity;UDP-glucuronate decarboxylase activity;NAD+ binding	GO:0009225;GO:0033320;GO:0042732	nucleotide-sugar metabolic process;UDP-D-xylose biosynthetic process;D-xylose metabolic process	GO:0005737;GO:0005794;GO:0005886	cytoplasm;Golgi apparatus;plasma membrane	6791	27761	7526	575	839	636	392	1096	488	707	649	540	678	5165	1188	516	915	570	614	7964	560	827	879	544	12.7294	14.7608	12.8777	9.16742	9.71253	9.31288	8.61471	10.098	8.93074	9.46557	9.34207	9.07682	9.40514	12.3346
25	AT5G54160	OMT1	secondary metabolism.phenylpropanoids.lignin biosynthesis.COMT	O-methyltransferase 1	Gohir.D01G085800.1,Gohir.A12G242100.1,Gohir.A09G112600.1,Gohir.A08G105100.1,Gohir.D12G243300.1,Gohir.D12G243400.1,Gohir.A12G246200.2,Gohir.A12G246200.3,Gohir.A12G246200.1,Gohir.A09G112500.1,Gohir.A09G112500.2,Gohir.D09G109200.1,Gohir.A13G164700.1,Gohir.D01G180200.1,Gohir.D12G246900.1,Gohir.A10G191300.1,Gohir.D08G116900.1,Gohir.A12G117200.1,Gohir.A12G242200.1,Gohir.D12G120800.1,Gohir.A01G189400.1,…	GO:0008171;GO:0008757;GO:0017096;GO:0030744;GO:0030755;GO:0033799;GO:0046983;GO:0047763;GO:0102822	O-methyltransferase activity;S-adenosylmethionine-dependent methyltransferase activity;acetylserotonin O-methyltransferase activity;luteolin O-methyltransferase activity;quercetin 3-O-methyltransferase activity;myricetin 3'-O-methyltransferase activity;protein dimerization activity;caffeate O-methyltransferase activity	GO:0009809;GO:0019438;GO:0030187;GO:0032259;GO:0051555	lignin biosynthetic process;aromatic compound biosynthetic process;melatonin biosynthetic process;methylation;flavonol biosynthetic process	GO:0005634;GO:0005737;GO:0005829;GO:0005886;GO:0009506	nucleus;cytoplasm;cytosol;plasma membrane;plasmodesma	12255	15464	2733	2114	2927	2153	1156	3086	1501	2962	3408	2058	1439	2791	1110	1354	2392	973	1148	10118	1023	1648	2407	2362	13.5811	13.9166	11.4163	11.0458	11.5152	11.0721	10.1749	11.5915	10.5517	11.5324	11.7347	11.007	10.4909	11.4466
26	AT3G19450	ATCAD4	secondary metabolism.phenylpropanoids.lignin biosynthesis.CAD	GroES-like zinc-binding alcohol dehydrogenase family protein	Gohir.D12G022400.1,Gohir.A03G186100.1,Gohir.D11G203600.1,Gohir.A12G021900.1	GO:0008270;GO:0016616;GO:0045551;GO:0052747	zinc ion binding;oxidoreductase activity, acting on the CH-OH group of donors, NAD or NADP as acceptor;cinnamyl-alcohol dehydrogenase activity;sinapyl alcohol dehydrogenase activity	GO:0009809;GO:0055114;GO:0080167	lignin biosynthetic process;oxidation-reduction process;response to karrikin	GO:0005737	cytoplasm	353	9254	2675	1386	899	1453	801	867	1268	1722	1256	1242	589	1509	943	1357	595	804	1068	2386	613	784	731	600	8.46352	13.1759	11.3853	10.4367	9.81218	10.5048	9.64566	9.75989	10.3083	10.7499	10.2946	10.2784	9.20212	10.5594
[truncated: 82 more columns]

## Sheet: Lipid
Cluster Order	A.thaliana.ID	Gene name or Locus	Pathway	Description	Tx.JGI.Cotton.gene.IDs	GO.ID.MF	Term.MF	GO.ID.BP	Term.BP	GO.ID.CC	Term.CC	FL.pre.mean	FL.sec.mean	FL.post.mean	B.pre.mean	B.sec.mean	B.post.mean	C.pre.mean	C.sec.mean	C.post.mean	FO.pre.mean	FO.sec.mean	FO.post.mean	FL.pre.C.mean	FL.sec.C.mean	FL.post.C.mean	B.pre.C.mean	B.sec.C.mean	B.post.C.mean	C.pre.C.mean	C.sec.C.mean	C.post.C.mean	FO.pre.C.mean	FO.sec.C.mean	FO.post.C.mean	FL.pre.mean.log2	FL.sec.mean.log2	FL.post.mean.log2	B.pre.mean.log2	B.sec.mean.log2	B.post.mean.log2	C.pre.mean.log2	C.sec.mean.log2	C.post.mean.log2	FO.pre.mean.log2	FO.sec.mean.log2	FO.post.mean.log2	FL.pre.C.mean.log2	FL.sec.C.mean.log2
5	AT1G43620	UGT80B1	lipid metabolism.''exotics'' (steroids, squalene etc).UDP-glucose:sterol glucosyltransferase	UDP-Glycosyltransferase superfamily protein	Gohir.A05G244000.1,Gohir.D05G245000.2	GO:0008194;GO:0016757;GO:0016758;GO:0016906;GO:0102202;GO:0102203;GO:0102205	UDP-glycosyltransferase activity;transferase activity, transferring glycosyl groups;transferase activity, transferring hexosyl groups;sterol 3-beta-glucosyltransferase activity	GO:0005975;GO:0009813;GO:0009845;GO:0010214;GO:0016125;GO:0016126;GO:0030259	carbohydrate metabolic process;flavonoid biosynthetic process;seed germination;seed coat development;sterol metabolic process;sterol biosynthetic process;lipid glycosylation	GO:0005634;GO:0005773;GO:0005774;GO:0043231	nucleus;vacuole;vacuolar membrane;intracellular membrane-bounded organelle	30	30	19	39	149	28	13	104	11	30	37	42	24	112	33	34	42	19	21	44	17	25	33	32	4.90689	4.90689	4.24793	5.2854	7.21917	4.80735	3.70044	6.70044	3.45943	4.90689	5.20945	5.39232	4.58496	6.80735
20	AT3G07020	SGT	lipid metabolism.''exotics'' (steroids, squalene etc).UDP-glucose:sterol glucosyltransferase	UDP-Glycosyltransferase superfamily protein	Gohir.A08G224400.1,Gohir.A08G224400.3,Gohir.D08G244700.1,Gohir.D08G244700.2	GO:0008194;GO:0016757;GO:0016758;GO:0016906;GO:0051507;GO:0102202;GO:0102203;GO:0102205	UDP-glycosyltransferase activity;transferase activity, transferring glycosyl groups;transferase activity, transferring hexosyl groups;sterol 3-beta-glucosyltransferase activity;beta-sitosterol UDP-glucosyltransferase activity	GO:0005975;GO:0016125;GO:0016126;GO:0030259;GO:0048316	carbohydrate metabolic process;sterol metabolic process;sterol biosynthetic process;lipid glycosylation;seed development	GO:0005634;GO:0005886;GO:0016020;GO:0043231	nucleus;plasma membrane;membrane;intracellular membrane-bounded organelle	35	16	17	41	121	43	26	71	12	16	21	19	8	11	8	27	16	10	9	34	8	19	12	5	5.12928	4	4.08746	5.35755	6.91886	5.42626	4.70044	6.14975	3.58496	4	4.39232	4.24793	3	3.45943
4	AT1G31480	SGR2	lipid metabolism.lipid degradation.lysophospholipases	shoot gravitropism 2 (SGR2)	Gohir.A02G087700.1,Gohir.D02G102700.10,Gohir.A05G253700.1,Gohir.D02G102700.8,Gohir.D02G102700.9,Gohir.D02G102700.4,Gohir.D02G102700.5,Gohir.D02G102700.6,Gohir.D02G102700.7,Gohir.D02G102700.2,Gohir.A05G253800.1,Gohir.D02G102700.1,Gohir.D02G102700.3	GO:0004620;GO:0008970;GO:0046872	phospholipase activity;phosphatidylcholine 1-acylhydrolase activity;metal ion binding	GO:0009590;GO:0009630;GO:0009660;GO:0009959;GO:0016042	detection of gravity;gravitropism;amyloplast organization;negative gravitropism;lipid catabolic process	GO:0005737;GO:0005773;GO:0009506;GO:0009705	cytoplasm;vacuole;plasmodesma;plant-type vacuole membrane	175	215	211	151	525	153	61	352	173	146	186	238	163	223	204	154	225	111	113	242	156	123	100	135	7.45121	7.74819	7.7211	7.2384	9.03617	7.25739	5.93074	8.45943	7.43463	7.18982	7.53916	7.89482	7.34873	7.8009
32	AT3G16785	PLDP1	lipid metabolism.lipid degradation.lysophospholipases.phospholipase D	phospholipase D P1	Gohir.A12G160400.1,Gohir.A02G087600.1,Gohir.A02G051300.1,Gohir.D02G056200.1,Gohir.D10G173400.1,Gohir.D10G173400.2,Gohir.A10G167300.1,Gohir.A01G029400.1,Gohir.A01G033100.1	GO:0004630;GO:0070290	phospholipase D activity;N-acylphosphatidylethanolamine-specific phospholipase D activity	GO:0006654;GO:0008610;GO:0016042;GO:0048017;GO:0048364	phosphatidic acid biosynthetic process;lipid biosynthetic process;lipid catabolic process;inositol lipid-mediated signaling;root development	GO:0005737;GO:0031410	cytoplasm;cytoplasmic vesicle	84	156	90	68	269	115	11	212	46	86	163	171	88	130	116	99	193	59	43	156	86	102	180	150	6.39232	7.2854	6.49185	6.08746	8.07146	6.84549	3.45943	7.72792	5.52356	6.42626	7.34873	7.41785	6.45943	7.02237
30	AT4G23850	LACS4	lipid metabolism.FA synthesis and FA elongation.long chain fatty acid CoA ligase	AMP-dependent synthetase and ligase family protein	Gohir.A11G025100.1,Gohir.D11G024600.1,Gohir.A02G101300.1,Gohir.D11G024600.2,Gohir.D03G083000.1	GO:0004467;GO:0005524;GO:0102391	long-chain fatty acid-CoA ligase activity;ATP binding;decanoate--CoA ligase activity	GO:0006631;GO:0006633	fatty acid metabolic process;fatty acid biosynthetic process	GO:0005634;GO:0005794;GO:0005886	nucleus;Golgi apparatus;plasma membrane	1209	787	453	549	1694	702	348	1029	398	448	491	585	531	731	417	327	486	360	305	730	400	299	362	842	10.2396	9.62022	8.82337	9.10066	10.7262	9.45533	8.44294	10.007	8.63662	8.80735	8.93958	9.19229	9.05257	9.51373
25	AT1G19440	KCS4	secondary metabolism.wax	3-ketoacyl-CoA synthase 4	Gohir.A01G004700.1,Gohir.D05G196700.1,Gohir.A03G194900.1,Gohir.A05G193500.1,Gohir.A03G078900.1,Gohir.D02G216100.1,Gohir.D02G094700.1	GO:0102336;GO:0102337;GO:0102338;GO:0102756	3-oxo-arachidoyl-CoA synthase activity;3-oxo-cerotoyl-CoA synthase activity;3-oxo-lignoceronyl-CoA synthase activity	GO:0000038;GO:0006633;GO:0042335	very long-chain fatty acid metabolic process;fatty acid biosynthetic process;cuticle development	GO:0005737;GO:0016021	cytoplasm;integral component of membrane	408	451	370	358	820	287	306	589	293	401	280	344	1137	842	1042	320	389	344	403	387	571	316	290	420	8.67243	8.81698	8.53138	8.48382	9.67948	8.16491	8.25739	9.20212	8.19476	8.64746	8.12928	8.42626	10.151	9.71768
17	AT1G04220	KCS2	lipid metabolism.FA synthesis and FA elongation.beta ketoacyl CoA synthase	3-ketoacyl-CoA synthase 2	Gohir.A09G057100.1,Gohir.D09G056300.1,Gohir.A10G118600.1,Gohir.D09G223500.1,Gohir.D10G148000.1,Gohir.A09G221400.1,Gohir.A09G057100.2	GO:0009922;GO:0102336;GO:0102337;GO:0102338;GO:0102756	fatty acid elongase activity;3-oxo-arachidoyl-CoA synthase activity;3-oxo-cerotoyl-CoA synthase activity;3-oxo-lignoceronyl-CoA synthase activity	GO:0006633;GO:0006970;GO:0009611;GO:0010345	fatty acid biosynthetic process;response to osmotic stress;response to wounding;suberin biosynthetic process	GO:0005737;GO:0016021	cytoplasm;integral component of membrane	19	42	37	71	463	79	35	365	36	88	92	152	377	442	330	51	281	193	49	134	170	183	75	111	4.24793	5.39232	5.20945	6.14975	8.85487	6.30378	5.12928	8.51175	5.16993	6.45943	6.52356	7.24793	8.55842	8.7879
23	AT1G27980	DPL1	lipid metabolism.''exotics'' (steroids, squalene etc).sphingolipids	dihydrosphingosine phosphate lyase	Gohir.A01G153900.1,Gohir.D01G100300.1	GO:0008117;GO:0016831;GO:0030170	sphinganine-1-phosphate aldolase activity;carboxy-lyase activity;pyridoxal phosphate binding	GO:0006520;GO:0006665;GO:0019752;GO:0030149	cellular amino acid metabolic process;sphingolipid metabolic process;carboxylic acid metabolic process;sphingolipid catabolic process	GO:0005783;GO:0005789;GO:0009507;GO:0016020;GO:0016021	endoplasmic reticulum;endoplasmic reticulum membrane;chloroplast;membrane;integral component of membrane	74	201	134	99	229	102	40	205	69	51	98	103	52	228	142	51	152	71	55	197	62	78	75	150	6.20945	7.65105	7.06609	6.62936	7.8392	6.67243	5.32193	7.67948	6.10852	5.67243	6.61471	6.6865	5.70044	7.83289
16	AT5G57800	CER3	secondary metabolism.wax	Fatty acid hydroxylase superfamily	Gohir.A08G235600.2,Gohir.A08G235600.1,Gohir.A08G235600.4,Gohir.D08G097300.1,Gohir.A08G093500.1,Gohir.A13G207500.1,Gohir.D08G256000.1,Gohir.A08G235600.3	GO:0000170;GO:0003824;GO:0005506;GO:0009924;GO:1990465	sphingosine hydroxylase activity;catalytic activity;iron ion binding;octadecanal decarbonylase activity;aldehyde oxygenase (deformylating) activity	GO:0006723;GO:0008610;GO:0010025;GO:0042335;GO:0043447;GO:0048235;GO:0055114	cuticle hydrocarbon biosynthetic process;lipid biosynthetic process;wax biosynthetic process;cuticle development;alkane biosynthetic process;pollen sperm cell differentiation;oxidation-reduction process	GO:0005789;GO:0005886;GO:0016020;GO:0016021	endoplasmic reticulum membrane;plasma membrane;membrane;integral component of membrane	56	75	31	184	1653	233	67	785	138	183	179	197	162	120	145	97	127	114	54	206	195	131	64	96	5.80735	6.22882	4.9542	7.52356	10.6909	7.86419	6.06609	9.61655	7.10852	7.5157	7.48382	7.62205	7.33985	6.90689
42	AT1G02205	CER1	secondary metabolism.wax	Fatty acid hydroxylase superfamily	Gohir.D07G113700.1,Gohir.D06G164100.1,Gohir.A06G157900.1,Gohir.A07G109900.1,Gohir.A06G157800.1,Gohir.D04G072300.1,Gohir.A06G158200.1,Gohir.A06G158200.2,Gohir.1Z004900.1,Gohir.A05G333900.1	GO:0000170;GO:0071771	sphingosine hydroxylase activity;aldehyde decarbonylase activity	GO:0009414;GO:0010025;GO:0042335;GO:0042742;GO:0043447;GO:0046185;GO:0050832	response to water deprivation;wax biosynthetic process;cuticle development;defense response to bacterium;alkane biosynthetic process;aldehyde catabolic process;defense response to fungus	GO:0005739;GO:0005789	mitochondrion;endoplasmic reticulum membrane	105	102	137	2771	3018	4035	1726	1358	2328	3290	1335	505	1380	1398	1534	917	302	452	1090	203	443	872	289	339	6.71425	6.67243	7.09803	11.4362	11.5594	11.9784	10.7532	10.4073	11.1849	11.6839	10.3826	8.98014	10.4305	10.4491
15	AT3G14075	AT3G14075	lipid metabolism.lipid degradation.lipases.triacylglycerol lipase	Mono-/di-acylglycerol lipase, N-terminal%3BLipase, class 3	Gohir.A06G143800.1,Gohir.D06G149700.1	GO:0004806;GO:0016787	triglyceride lipase activity;hydrolase activity	GO:0006629;GO:0016042	lipid metabolic process;lipid catabolic process	GO:0005886	plasma membrane	46	58	46	43	112	57	20	96	43	55	48	73	45	61	58	58	59	39	37	73	47	45	51	61	5.52356	5.85798	5.52356	5.42626	6.80735	5.83289	4.32193	6.58496	5.42626	5.78136	5.58496	6.18982	5.49185	5.93074
38	AT1G73920	AT1G73920	lipid metabolism.lipid degradation.lipases	alpha/beta-Hydrolases superfamily protein	Gohir.D11G006000.1,Gohir.D11G005900.1,Gohir.D11G005900.2,Gohir.A11G006900.2,Gohir.A11G006900.1,Gohir.A11G006800.1	GO:0016298;GO:0016787	lipase activity;hydrolase activity	GO:0006629;GO:0044255	lipid metabolic process;cellular lipid metabolic process	GO:0005576	extracellular region	136	293	278	146	597	209	61	760	116	146	178	242	157	230	243	165	395	130	114	424	140	183	209	236	7.08746	8.19476	8.11894	7.18982	9.22159	7.70736	5.93074	9.56986	6.85798	7.18982	7.47573	7.91886	7.29462	7.84549
16	AT1G07380	AT1G07380	lipid metabolism.''exotics'' (steroids, squalene etc).sphingolipids.ceramidase	Neutral/alkaline non-lysosomal ceramidase	Gohir.D05G091900.1,Gohir.A05G090900.1,Gohir.D03G119000.1,Gohir.A03G048000.2,Gohir.A03G048000.3,Gohir.A03G048000.1	GO:0017040	ceramidase activity	GO:0034599;GO:0090156	cellular response to oxidative stress;cellular sphingolipid homeostasis	GO:0005576;GO:0005623;GO:0005774;GO:0005783	extracellular region;cell;vacuolar membrane;endoplasmic reticulum	202	332	325	387	823	359	258	931	363	453	481	360	299	371	317	359	540	256	308	709	256	278	269	284	7.65821	8.37504	8.3443	8.59619	9.68475	8.48784	8.01123	9.86264	8.50383	8.82337	8.90989	8.49185	8.224	8.53528
31	AT5G44240	ALA2	Transmembrane transporter, phospholipid	aminophospholipid ATPase 2	Gohir.D12G143400.1,Gohir.D12G143400.2,Gohir.A12G139000.1	GO:0000287;GO:0004012;GO:0005524;GO:0015662	magnesium ion binding;phospholipid-translocating ATPase activity;ATP binding;ATPase activity, coupled to transmembrane movement of ions, phosphorylative mechanism	GO:0045332	phospholipid translocation	GO:0005634;GO:0005768;GO:0005789;GO:0005794;GO:0005802;GO:0005886;GO:0009506;GO:0016021;GO:0031902	nucleus;endosome;endoplasmic reticulum membrane;Golgi apparatus;trans-Golgi network;plasma membrane;plasmodesma;integral component of membrane;late endosome membrane	99	127	83	74	166	90	29	126	48	60	78	87	62	105	79	69	108	54	60	125	51	74	68	62	6.62936	6.98868	6.37504	6.20945	7.37504	6.49185	4.85798	6.97728	5.58496	5.90689	6.2854	6.44294	5.9542	6.71425
37	AT1G36160	ACC1	lipid metabolism.FA synthesis and FA elongation.Acetyl CoA Carboxylation	acetyl-CoA carboxylase 1	Gohir.D05G269700.1,Gohir.D01G183100.1,Gohir.A05G268100.1,Gohir.A01G186600.1	GO:0003989;GO:0004075;GO:0005524;GO:0046872	acetyl-CoA carboxylase activity;biotin carboxylase activity;ATP binding;metal ion binding	GO:0009631;GO:0009735;GO:0009793;GO:0009933;GO:0010072;GO:0030497;GO:0048364;GO:0048367;GO:2001295	cold acclimation;response to cytokinin;embryo development ending in seed dormancy;meristem structural organization;primary shoot apical meristem specification;fatty acid elongation;root development;shoot system development;malonyl-CoA biosynthetic process	GO:0005737;GO:0005829;GO:0005886	cytoplasm;cytosol;plasma membrane	43	52	60	90	233	60	63	165	44	91	95	90	139	190	199	118	125	54	74	148	72	136	70	86	5.42626	5.70044	5.90689	6.49185	7.86419	5.90689	5.97728	7.36632	5.45943	6.50779	6.56986	6.49185	7.11894	7.56986
6	AT3G47780	ABCA7	Transmembrane transporter, lipid	ABC2 homolog 6	Gohir.A12G176000.1,Gohir.A12G176100.1,Gohir.D12G178900.1,Gohir.A12G175800.1	GO:0005215;GO:0005319;GO:0005524;GO:0042626	transporter activity;lipid transporter activity;ATP binding;ATPase activity, coupled to transmembrane movement of substances	GO:0006869;GO:0055085	lipid transport;transmembrane transport	GO:0005739;GO:0005886;GO:0009506;GO:0016021;GO:0043231	mitochondrion;plasma membrane;plasmodesma;integral component of membrane;intracellular membrane-bounded organelle	72	150	111	151	673	99	51	479	65	156	342	270	91	157	187	158	452	58	68	319	138	145	369	358	6.16993	7.22882	6.79442	7.2384	9.39446	6.62936	5.67243	8.90388	6.02237	7.2854	8.41785	8.07682	6.50779	7.29462
1	AT3G48990	AAE3	lipid metabolism.FA synthesis and FA elongation.acyl coa ligase	AMP-dependent synthetase and ligase family protein	Gohir.D08G199900.1,Gohir.D08G199900.2,Gohir.A08G181200.1	GO:0005524;GO:0016208;GO:0050203	ATP binding;AMP binding;oxalate-CoA ligase activity	GO:0009735;GO:0010030;GO:0010214;GO:0033611;GO:0046686;GO:0050832	response to cytokinin;positive regulation of seed germination;seed coat development;oxalate catabolic process;response to cadmium ion;defense response to fungus	GO:0005737;GO:0005739;GO:0009506;GO:0009507;GO:0009570;GO:0048046	cytoplasm;mitochondrion;plasmodesma;chloroplast;chloroplast stroma;apoplast	1676	2550	600	175	1786	441	91	1354	247	675	866	532	211	1031	274	65	364	249	45	953	186	72	175	715	10.7108	11.3163	9.22882	7.45121	10.8025	8.78463	6.50779	10.403	7.94837	9.39874	9.75822	9.05528	7.7211	10.0098
13	AT1G54630		lipid metabolism.FA synthesis and FA elongation.ACP protein	acyl carrier protein 3	Gohir.A11G237500.1,Gohir.D11G247900.1,Gohir.A09G233100.1,Gohir.D09G234200.1,Gohir.D13G104400.1,Gohir.A13G100800.1	GO:0000036;GO:0031177	ACP phosphopantetheine attachment site binding involved in fatty acid biosynthetic process;phosphopantetheine binding	GO:0006633	fatty acid biosynthetic process	GO:0009507;GO:0009570	chloroplast;chloroplast stroma	13564	5539	6178	15967	9035	10920	17928	7728	11864	15234	8829	6008	10735	5515	5908	10395	6663	9002	15764	5884	9169	10019	5631	4772	13.7275	12.4354	12.5929	13.9628	13.1413	13.4147	14.1299	12.9159	13.5343	13.895	13.108	12.5527	13.39	12.4291
18	AT2G43710		lipid metabolism.FA synthesis and FA elongation.ACP desaturase	Plant stearoyl-acyl-carrier-protein desaturase family protein	Gohir.A10G144300.2,Gohir.A10G144300.1,Gohir.D05G327800.1,Gohir.D10G122500.1,Gohir.A12G014400.1,Gohir.D10G122700.1,Gohir.A10G144400.1,Gohir.A05G328200.1,Gohir.D10G122600.1,Gohir.A10G144500.1,Gohir.D05G328200.1,Gohir.A05G327800.1	GO:0004768;GO:0045300;GO:0046872;GO:0102786	stearoyl-CoA 9-desaturase activity;acyl-[acyl-carrier-protein] desaturase activity;metal ion binding	GO:0002213;GO:0006631;GO:0006633;GO:0006636;GO:0006952;GO:0008610;GO:0009695;GO:0042742;GO:0051607;GO:0055114;GO:2000022;GO:2000031	defense response to insect;fatty acid metabolic process;fatty acid biosynthetic process;unsaturated fatty acid biosynthetic process;defense response;lipid biosynthetic process;jasmonic acid biosynthetic process;defense response to bacterium;defense response to virus;oxidation-reduction process;regulation of jasmonic acid mediated signaling pathway;regulation of salicylic acid mediated signaling p…	GO:0009507;GO:0009534;GO:0009536;GO:0009570	chloroplast;chloroplast thylakoid;plastid;chloroplast stroma	2523	2447	2089	3983	3420	3205	3761	3219	2772	3441	2497	2171	2721	2088	1870	3165	2508	2216	3496	2840	2100	2110	1647	1878	11.3009	11.2568	11.0286	11.9596	11.7398	11.6461	11.8769	11.6524	11.4367	11.7486	11.286	11.0841	11.4099	11.0279
24	AT1G71697		lipid metabolism.Phospholipid synthesis.choline kinase	choline kinase 1	Gohir.D05G248200.2,Gohir.D05G273200.1,Gohir.D06G115800.2,Gohir.A05G246700.3,Gohir.A05G246700.2,Gohir.A05G246700.1,Gohir.A06G111400.1,Gohir.A06G111400.3,Gohir.D06G115800.1,Gohir.A06G111400.2,Gohir.D05G248200.1	GO:0004103;GO:0005524	choline kinase activity;ATP binding	GO:0009611;GO:0016310	response to wounding;phosphorylation	GO:0005737	cytoplasm	880	1740	1224	841	1645	1541	375	1564	1360	905	866	1020	330	643	759	438	705	773	411	1086	663	443	353	699	9.78136	10.7649	10.2574	9.71596	10.6839	10.5897	8.55075	10.611	10.4094	9.82177	9.75822	9.99435	8.36632	9.32867
29	AT3G16175		lipid metabolism.lipid degradation.beta-oxidation.acyl-CoA thioesterase	Thioesterase superfamily protein	Gohir.D05G131800.1,Gohir.A09G081900.1,Gohir.A05G132100.2,Gohir.A05G132100.1,Gohir.A09G081600.1,Gohir.D09G081700.1,Gohir.A09G082000.1,Gohir.A10G082000.1,Gohir.A10G082100.1,Gohir.D09G081800.1,Gohir.D09G081600.1,Gohir.A10G082200.1	GO:0016788;GO:0047617	hydrolase activity, acting on ester bonds;acyl-CoA hydrolase activity	GO:0008150	biological_process	NA	NA	682	535	1034	1054	820	1113	684	897	1252	914	801	665	1006	526	708	1287	849	988	1155	534	979	570	656	645	9.41363	9.0634	10.014	10.0417	9.67948	10.1202	9.41785	9.80896	10.29	9.83605	9.64566	9.37721	9.97441	9.03892
13	AT1G67730		secondary metabolism.wax	beta-ketoacyl reductase 1	Gohir.A03G131300.1,Gohir.D03G125500.1,Gohir.1Z089500.1,Gohir.A03G042600.1,Gohir.D03G125100.1,Gohir.D02G155200.1,Gohir.1Z066600.1	GO:0005515;GO:0016491;GO:0018454;GO:0045703;GO:0102339;GO:0102340;GO:0102341;GO:0102342	protein binding;oxidoreductase activity;acetoacetyl-CoA reductase activity;ketoreductase activity;3-oxo-arachidoyl-CoA reductase activity;3-oxo-behenoyl-CoA reductase activity;3-oxo-lignoceroyl-CoA reductase activity	GO:0009790;GO:0042335;GO:0042761;GO:0055114	embryo development;cuticle development;very long-chain fatty acid biosynthetic process;oxidation-reduction process	GO:0005783;GO:0005789;GO:0009507;GO:0016020;GO:0016021	endoplasmic reticulum;endoplasmic reticulum membrane;chloroplast;membrane;integral component of membrane	1293	480	749	1120	1626	775	926	786	798	1116	466	445	1899	928	1077	721	487	640	1016	602	668	621	317	340	10.3365	8.90689	9.54882	10.1293	10.6671	9.59805	9.85487	9.61839	9.64024	10.1241	8.86419	8.79766	10.891	9.85798
39	AT1G08510		lipid metabolism.FA synthesis and FA elongation.ACP thioesterase	fatty acyl-ACP thioesterases B	Gohir.D02G172500.1,Gohir.A07G003000.1,Gohir.A13G197000.1,Gohir.D12G146400.1,Gohir.A12G141600.1,Gohir.D06G058300.1,Gohir.D06G058300.2,Gohir.A05G127300.2,Gohir.A05G127300.1,Gohir.A03G149600.1,Gohir.D08G261200.1,Gohir.A06G060100.2,Gohir.A06G060100.1,Gohir.D05G128200.1,Gohir.D07G003300.1,Gohir.D13G202300.1	GO:0000036;GO:0016297	ACP phosphopantetheine attachment site binding involved in fatty acid biosynthetic process;acyl-[acyl-carrier-protein] hydrolase activity	GO:0006633	fatty acid biosynthetic process	GO:0009507;GO:0009536	chloroplast;plastid	4573	751	668	4221	2879	3859	1902	1605	2386	1975	1677	1873	753	576	449	1190	661	563	1432	803	583	911	509	455	12.1589	9.55267	9.3837	12.0434	11.4914	11.914	10.8933	10.6484	11.2204	10.9476	10.7117	10.8711	9.55651	9.16993
15	AT1G06290		lipid metabolism.lipid degradation.beta-oxidation.acyl CoA DH	acyl-CoA oxidase 3	Gohir.A01G019900.1,Gohir.D12G144200.1,Gohir.D05G284800.1,Gohir.D01G018400.2,Gohir.D01G018500.1,Gohir.D01G018400.1,Gohir.A12G139700.1,Gohir.A01G019800.1,Gohir.D02G176600.1	GO:0003997;GO:0005504;GO:0050660	acyl-CoA oxidase activity;fatty acid binding;flavin adenine dinucleotide binding	GO:0006635;GO:0033540;GO:0051791;GO:0055088	fatty acid beta-oxidation;fatty acid beta-oxidation using acyl-CoA oxidase;medium-chain fatty acid metabolic process;lipid homeostasis	GO:0005777	peroxisome	386	827	553	236	547	332	108	632	283	192	303	699	273	366	476	172	320	234	166	531	215	241	326	646	8.59246	9.69174	9.11114	7.88264	9.0954	8.37504	6.75489	9.30378	8.14466	7.58496	8.24317	9.44915	8.09276	8.5157
41	AT3G57650		lipid metabolism.Phospholipid synthesis.1-acylglycerol-3-phosphate O-acyltransferase	lysophosphatidyl acyltransferase 2	Gohir.D01G186600.1,Gohir.D01G186600.2,Gohir.A01G196300.3,Gohir.A01G196300.2,Gohir.A01G196300.1,Gohir.A09G124200.1,Gohir.D09G121000.1,Gohir.A01G134200.1,Gohir.D08G024000.1	GO:0003841;GO:0005515;GO:0016746	1-acylglycerol-3-phosphate O-acyltransferase activity;protein binding;transferase activity, transferring acyl groups	GO:0006644;GO:0007275;GO:0016024	phospholipid metabolic process;multicellular organism development;CDP-diacylglycerol biosynthetic process	GO:0005576;GO:0005783;GO:0005789;GO:0016021	extracellular region;endoplasmic reticulum;endoplasmic reticulum membrane;integral component of membrane	6624	664	525	6067	7092	6266	2823	3911	4151	2602	2859	3734	795	483	504	1216	422	657	1638	731	417	692	383	434	12.6935	9.37504	9.03617	12.5668	12.792	12.6133	11.463	11.9333	12.0192	11.3454	11.4813	11.8665	9.63481	8.91588
9	AT4G22340		lipid metabolism.Phospholipid synthesis.phosphatidate cytidylyltransferase	cytidinediphosphate diacylglycerol synthase 2	Gohir.A05G174300.1,Gohir.D08G034700.1,Gohir.D06G215800.1,Gohir.A01G084600.2,Gohir.A08G024200.2,Gohir.A08G024200.1,Gohir.A01G084600.1,Gohir.D01G071000.2,Gohir.D01G071000.1,Gohir.A06G205700.1,Gohir.D05G177300.1	GO:0004605	phosphatidate cytidylyltransferase activity	GO:0080186	developmental vegetative growth	GO:0005739;GO:0005783	mitochondrion;endoplasmic reticulum	590	396	384	527	530	538	381	410	342	436	266	332	602	620	458	537	378	556	543	336	592	463	319	258	9.20457	8.62936	8.58496	9.04166	9.04985	9.07146	8.57365	8.67948	8.41785	8.76818	8.05528	8.37504	9.23362	9.27612
7	AT2G43420		lipid metabolism.''exotics'' (steroids, squalene etc).3-beta hydroxysteroid dehydrogenase/isomerase	3-beta hydroxysteroid dehydrogenase/isomerase family protein	Gohir.A05G322600.2,Gohir.D10G126400.2,Gohir.D10G126400.1,Gohir.A05G322600.1,Gohir.A10G140400.1,Gohir.D02G012200.2,Gohir.D02G012200.1,Gohir.1Z007600.1,Gohir.D01G069300.1,Gohir.A02G011400.1,Gohir.D05G325200.1	GO:0003854;GO:0005515;GO:0016491;GO:0016616;GO:0047012;GO:0103066;GO:0103067	3-beta-hydroxy-delta5-steroid dehydrogenase activity;protein binding;oxidoreductase activity;oxidoreductase activity, acting on the CH-OH group of donors, NAD or NADP as acceptor;sterol-4-alpha-carboxylate 3-dehydrogenase (decarboxylating) activity	GO:0006694;GO:0016126;GO:0055114	steroid biosynthetic process;sterol biosynthetic process;oxidation-reduction process	GO:0005783;GO:0005789;GO:0005886;GO:0009506;GO:0016021	endoplasmic reticulum;endoplasmic reticulum membrane;plasma membrane;plasmodesma;integral component of membrane	352	552	371	254	389	303	156	312	228	273	315	231	127	265	145	198	217	163	143	269	195	130	116	102	8.45943	9.10852	8.53528	7.98868	8.60363	8.24317	7.2854	8.2854	7.83289	8.09276	8.29921	7.85175	6.98868	8.04985
40	AT5G05580		lipid metabolism.FA desaturation.omega 3 desaturase	fatty acid desaturase 8	Gohir.D04G131100.1,Gohir.A01G015200.1,Gohir.D10G249300.1,Gohir.A04G091900.1,Gohir.D07G108400.1,Gohir.D01G216500.1,Gohir.A01G226700.1,Gohir.A10G237600.1	GO:0016717;GO:0042389	oxidoreductase activity, acting on paired donors, with oxidation of a pair of donors resulting in the reduction of molecular oxygen to two molecules of water;omega-3 fatty acid desaturase activity	GO:0006629;GO:0006633;GO:0006636;GO:0009266;GO:0055114	lipid metabolic process;fatty acid biosynthetic process;unsaturated fatty acid biosynthetic process;response to temperature stimulus;oxidation-reduction process	GO:0009507;GO:0009941;GO:0016021;GO:0031969	chloroplast;chloroplast envelope;integral component of membrane;chloroplast membrane	201	199	309	260	247	94	119	232	142	480	156	143	632	284	347	258	216	153	315	145	249	986	418	195	7.65105	7.63662	8.27146	8.02237	7.94837	6.55459	6.89482	7.85798	7.14975	8.90689	7.2854	7.15987	9.30378	8.14975
36	AT3G06060		lipid metabolism.''exotics'' (steroids, squalene etc).sphingolipids	NAD(P)-binding Rossmann-fold superfamily protein	Gohir.A05G340100.1,Gohir.D04G078600.1,Gohir.D05G232700.1,Gohir.A05G230300.1	GO:0016491;GO:0047560	oxidoreductase activity;3-dehydrosphinganine reductase activity	GO:0006666;GO:0030148;GO:0055114	3-keto-sphinganine metabolic process;sphingolipid biosynthetic process;oxidation-reduction process	GO:0005783;GO:0005789;GO:0009507	endoplasmic reticulum;endoplasmic reticulum membrane;chloroplast	432	350	295	375	568	391	317	486	268	269	198	270	278	327	266	346	329	286	285	427	280	260	213	311	8.75489	8.45121	8.20457	8.55075	9.14975	8.61102	8.30834	8.92481	8.06609	8.07146	7.62936	8.07682	8.11894	8.35315
11	AT1G24360		lipid metabolism.FA synthesis and FA elongation.ACP oxoacyl reductase	NAD(P)-binding Rossmann-fold superfamily protein	Gohir.D12G151800.1,Gohir.D05G312200.1,Gohir.A05G311300.1,Gohir.D02G152600.1,Gohir.A03G128800.1	GO:0004316;GO:0005507;GO:0051287;GO:0102131;GO:0102132	3-oxoacyl-[acyl-carrier-protein] reductase (NADPH) activity;copper ion binding;NAD binding;3-oxo-pimeloyl-[acp] methyl ester reductase activity	GO:0006633;GO:0055114	fatty acid biosynthetic process;oxidation-reduction process	GO:0009507;GO:0009536;GO:0009570;GO:0009941	chloroplast;plastid;chloroplast stroma;chloroplast envelope	405	337	295	507	510	269	415	386	179	526	299	247	302	310	246	347	346	214	381	369	219	484	325	263	8.66178	8.3966	8.20457	8.98584	8.99435	8.07146	8.69697	8.59246	7.48382	9.03892	8.224	7.94837	8.2384	8.27612
22	AT1G07420		lipid metabolism.''exotics'' (steroids, squalene etc).methylsterol monooxygenase	sterol 4-alpha-methyl-oxidase 2-1	Gohir.D03G121700.1,Gohir.A13G225900.1,Gohir.A03G045300.1,Gohir.D13G231300.1	GO:0000254;GO:0005506	C-4 methylsterol oxidase activity;iron ion binding	GO:0009793;GO:0016126;GO:0080065	embryo development ending in seed dormancy;sterol biosynthetic process;4-alpha-methyl-delta7-sterol oxidation	GO:0005783;GO:0005789;GO:0009941;GO:0016021	endoplasmic reticulum;endoplasmic reticulum membrane;chloroplast envelope;integral component of membrane	598	409	289	805	653	271	594	517	255	948	260	150	450	222	191	476	227	199	551	406	170	734	246	135	9.224	8.67596	8.17493	9.65284	9.35094	8.08215	9.21432	9.01402	7.99435	9.88874	8.02237	7.22882	8.81378	7.79442
3	AT5G10160		lipid metabolism.FA synthesis and FA elongation.beta hydroxyacyl ACP dehydratase	Thioesterase superfamily protein	Gohir.D03G043300.1,Gohir.A02G132000.2,Gohir.A02G132000.1	GO:0016836;GO:0019171	hydro-lyase activity;3-hydroxyacyl-[acyl-carrier-protein] dehydratase activity	GO:0006633	fatty acid biosynthetic process	GO:0005618;GO:0009507;GO:0009534;GO:0009941;GO:0016020	cell wall;chloroplast;chloroplast thylakoid;chloroplast envelope;membrane	399	265	285	796	402	438	449	328	343	708	378	267	238	212	307	435	280	233	412	308	200	530	354	338	8.64024	8.04985	8.15482	9.63662	8.65105	8.77479	8.81057	8.35755	8.42206	9.46761	8.56224	8.0607	7.89482	7.72792
33	AT4G33790		lipid metabolism.lipid degradation.beta-oxidation.acyl CoA reductase	Jojoba acyl CoA reductase-related male sterility protein	Gohir.D07G112800.1,Gohir.D08G014800.1,Gohir.A08G004500.2,Gohir.A08G004500.1,Gohir.A09G092900.1,Gohir.A07G109100.1	GO:0016627;GO:0080019;GO:0102965	oxidoreductase activity, acting on the CH-CH group of donors;fatty-acyl-CoA reductase (alcohol-forming) activity	GO:0006629;GO:0009556;GO:0010025;GO:0010345;GO:0035336;GO:0055114	lipid metabolic process;microsporogenesis;wax biosynthetic process;suberin biosynthetic process;long-chain fatty-acyl-CoA metabolic process;oxidation-reduction process	GO:0005783	endoplasmic reticulum	76	320	206	101	300	647	117	223	1070	398	472	226	504	991	377	141	94	300	224	118	376	366	37	19	6.24793	8.32193	7.6865	6.65821	8.22882	9.33762	6.87036	7.8009	10.0634	8.63662	8.88264	7.82018	8.97728	9.95274
34	AT1G32200		lipid metabolism.Phospholipid synthesis.1-acylglycerol-3-phosphate O-acyltransferase	phospholipid/glycerol acyltransferase family protein	Gohir.A11G028600.1,Gohir.D09G057400.1,Gohir.D03G176300.2,Gohir.D11G030600.2,Gohir.D03G174800.1,Gohir.D08G174500.1	GO:0004366;GO:0102420	glycerol-3-phosphate O-acyltransferase activity	GO:0006655;GO:0016024	phosphatidylglycerol biosynthetic process;CDP-diacylglycerol biosynthetic process	GO:0009507;GO:0009536;GO:0009570	chloroplast;plastid;chloroplast stroma	131	129	200	194	332	160	79	229	104	209	239	248	173	183	195	227	247	140	165	186	107	386	230	222	7.03342	7.01123	7.64386	7.59991	8.37504	7.32193	6.30378	7.8392	6.70044	7.70736	7.90087	7.9542	7.43463	7.5157
10	AT1G62640		lipid metabolism.FA synthesis and FA elongation.ketoacyl ACP synthase	3-ketoacyl-acyl carrier protein synthase III	Gohir.D09G190200.1,Gohir.A09G195600.1,Gohir.D09G190200.2,Gohir.D11G025800.1,Gohir.A11G026500.1	GO:0004315;GO:0033818	3-oxoacyl-[acyl-carrier-protein] synthase activity;beta-ketoacyl-acyl-carrier-protein synthase III activity	GO:0006633	fatty acid biosynthetic process	GO:0009507;GO:0009570	chloroplast;chloroplast stroma	260	372	170	134	227	125	166	193	85	166	111	79	123	222	87	117	162	69	90	258	76	213	125	96	8.02237	8.53916	7.40939	7.06609	7.82655	6.96578	7.37504	7.59246	6.40939	7.37504	6.79442	6.30378	6.94251	7.79442
23	AT3G16170		lipid metabolism.FA synthesis and FA elongation.acyl coa ligase	AMP-dependent synthetase and ligase family protein	Gohir.D10G069600.1,Gohir.A10G081900.1	GO:0016208;GO:0090409	AMP binding;malonyl-CoA synthetase activity	GO:0006633;GO:0090410	fatty acid biosynthetic process;malonate catabolic process	GO:0005634;GO:0005739;GO:0005829;GO:0009507;GO:0016020	nucleus;mitochondrion;cytosol;chloroplast;membrane	168	112	144	200	282	155	151	237	134	257	167	146	250	198	195	141	185	107	139	155	145	185	116	109	7.39232	6.80735	7.16993	7.64386	8.13955	7.27612	7.2384	7.88874	7.06609	8.00562	7.3837	7.18982	7.96578	7.62936
14	AT2G42690		lipid metabolism.lipid degradation.lipases	alpha/beta-Hydrolases superfamily protein	Gohir.A10G154300.1,Gohir.D10G111700.1	GO:0004806;GO:0008970	triglyceride lipase activity;phosphatidylcholine 1-acylhydrolase activity	GO:0006629;GO:0009650;GO:0016042;GO:0071493	lipid metabolic process;UV protection;lipid catabolic process;cellular response to UV-B	GO:0005634;GO:0005737;GO:0009507	nucleus;cytoplasm;chloroplast	43	36	128	90	121	74	72	138	28	231	108	153	69	42	85	105	206	50	89	86	66	338	194	89	5.42626	5.16993	7	6.49185	6.91886	6.20945	6.16993	7.10852	4.80735	7.85175	6.75489	7.25739	6.10852	5.39232
35	AT1G47480		lipid metabolism.lipid degradation.lysophospholipases.carboxylesterase	alpha/beta-Hydrolases superfamily protein	Gohir.A05G201400.1,Gohir.D09G216500.1,Gohir.A05G201300.1,Gohir.D05G204500.1,Gohir.D05G204400.1,Gohir.A09G214000.1,Gohir.D12G025000.1,Gohir.D02G092300.1,Gohir.A12G025300.1	GO:0080030	methyl indole-3-acetate esterase activity	NA	NA	GO:0005634	nucleus	512	210	127	160	329	399	146	327	274	322	273	157	423	329	177	118	166	110	140	262	116	142	174	209	9	7.71425	6.98868	7.32193	8.36194	8.64024	7.18982	8.35315	8.09803	8.33092	8.09276	7.29462	8.72451	8.36194
43	AT1G74210		lipid metabolism.lipid degradation.lysophospholipases.glycerophosphodiester phosphodiesterase	PLC-like phosphodiesterases superfamily protein	Gohir.D07G072700.1,Gohir.A07G068200.1	GO:0008889	glycerophosphodiester phosphodiesterase activity	GO:0006071;GO:0006629	glycerol metabolic process;lipid metabolic process	GO:0005576;GO:0005618;GO:0005773;GO:0009507	extracellular region;cell wall;vacuole;chloroplast	132	96	95	202	285	158	153	216	94	230	92	119	105	60	85	96	206	77	149	158	102	186	116	146	7.04439	6.58496	6.56986	7.65821	8.15482	7.30378	7.25739	7.75489	6.55459	7.84549	6.52356	6.89482	6.71425	5.90689
8	AT1G74320		lipid metabolism.Phospholipid synthesis.choline kinase	Protein kinase superfamily protein	Gohir.D10G197900.1,Gohir.A10G190000.1	GO:0004103;GO:0005524	choline kinase activity;ATP binding	GO:0016310	phosphorylation	GO:0005737	cytoplasm	119	167	91	51	100	95	15	79	63	37	41	83	108	103	64	52	62	40	35	135	54	45	84	57	6.89482	7.3837	6.50779	5.67243	6.64386	6.56986	3.90689	6.30378	5.97728	5.20945	5.35755	6.37504	6.75489	6.6865
28	AT5G04530		lipid metabolism.FA synthesis and FA elongation.beta ketoacyl CoA synthase	3-ketoacyl-CoA synthase 19	Gohir.A05G351800.1,Gohir.A10G212800.1,Gohir.A13G162500.1,Gohir.A10G210100.1,Gohir.A10G212900.1,Gohir.1Z092800.1,Gohir.A10G212700.1,Gohir.A06G177600.1,Gohir.D10G220800.1,Gohir.D04G061000.1,Gohir.D10G218400.1	GO:0016746;GO:0102336;GO:0102337;GO:0102338;GO:0102756	transferase activity, transferring acyl groups;3-oxo-arachidoyl-CoA synthase activity;3-oxo-cerotoyl-CoA synthase activity;3-oxo-lignoceronyl-CoA synthase activity	GO:0006633;GO:0009409;GO:0009416	fatty acid biosynthetic process;response to cold;response to light stimulus	GO:0009507;GO:0016021	chloroplast;integral component of membrane	114	64	87	90	368	142	129	166	289	315	342	667	659	416	386	127	264	427	260	135	602	188	429	642	6.83289	6	6.44294	6.49185	8.52356	7.14975	7.01123	7.37504	8.17493	8.29921	8.41785	9.38154	9.36413	8.70044
19	AT2G47240		lipid metabolism.FA synthesis and FA elongation.long chain fatty acid CoA ligase	AMP-dependent synthetase and ligase family protein	Gohir.D07G133900.1,Gohir.D07G133900.2,Gohir.A07G129500.2,Gohir.A07G129500.3,Gohir.A07G129500.4	GO:0004467;GO:0005524;GO:0016874;GO:0031957;GO:0102391	long-chain fatty acid-CoA ligase activity;ATP binding;ligase activity;very long-chain fatty acid-CoA ligase activity;decanoate--CoA ligase activity	GO:0006631;GO:0006633;GO:0010025;GO:0010143	fatty acid metabolic process;fatty acid biosynthetic process;wax biosynthetic process;cutin biosynthetic process	GO:0005634;GO:0005783	nucleus;endoplasmic reticulum	25	34	70	293	355	239	88	212	163	163	231	179	161	152	211	133	167	100	125	83	143	85	108	74	4.64386	5.08746	6.12928	8.19476	8.47168	7.90087	6.45943	7.72792	7.34873	7.34873	7.85175	7.48382	7.33092	7.24793
12	AT1G01020		lipid metabolism.''exotics'' (steroids, squalene etc).sphingolipids	ARV1 family protein	Gohir.D11G106800.4,Gohir.D11G106800.3,Gohir.D11G106800.2,Gohir.D11G106800.1,Gohir.A11G102200.2,Gohir.A11G102200.3,Gohir.A11G102200.1	GO:0003674	molecular_function	GO:0006665;GO:0016125;GO:0032366;GO:0097036	sphingolipid metabolic process;sterol metabolic process;intracellular sterol transport;regulation of plasma membrane sterol distribution	GO:0005739;GO:0005783;GO:0005794;GO:0009507;GO:0016020;GO:0016021;GO:0032541	mitochondrion;endoplasmic reticulum;Golgi apparatus;chloroplast;membrane;integral component of membrane;cortical endoplasmic reticulum	166	73	69	238	122	144	162	72	129	99	50	43	85	82	69	156	61	52	64	62	87	77	64	21	7.37504	6.18982	6.10852	7.89482	6.93074	7.16993	7.33985	6.16993	7.01123	6.62936	5.64386	5.42626	6.40939	6.35755
26	AT1G77590		lipid metabolism.FA synthesis and FA elongation.long chain fatty acid CoA ligase	long chain acyl-CoA synthetase 9	Gohir.A06G044700.1,Gohir.A05G234900.1,Gohir.D06G045200.1,Gohir.A05G234900.2,Gohir.D05G237200.1	GO:0003824;GO:0004467;GO:0005524;GO:0102391	catalytic activity;long-chain fatty acid-CoA ligase activity;ATP binding;decanoate--CoA ligase activity	GO:0006631;GO:0006633	fatty acid metabolic process;fatty acid biosynthetic process	GO:0005739;GO:0009507;GO:0009536;GO:0009941;GO:0016020	mitochondrion;chloroplast;plastid;chloroplast envelope;membrane	64	78	68	155	114	107	148	91	86	132	89	115	178	106	102	153	76	62	143	92	80	101	86	105	6	6.2854	6.08746	7.27612	6.83289	6.74147	7.20945	6.50779	6.42626	7.04439	6.47573	6.84549	7.47573	6.72792
21	AT1G52700		lipid metabolism.lipid degradation.lysophospholipases.carboxylesterase	alpha/beta-Hydrolases superfamily protein	Gohir.A06G187100.1,Gohir.D06G193300.1,Gohir.D05G125700.1,Gohir.A05G124700.1,Gohir.A10G076600.1,Gohir.A10G076600.3,Gohir.A10G076600.2,Gohir.D10G074700.2	GO:0052689	carboxylic ester hydrolase activity	NA	NA	GO:0005737	cytoplasm	396	196	52	394	166	317	331	301	233	225	215	52	29	50	12	172	155	66	139	492	68	206	176	73	8.62936	7.61471	5.70044	8.62205	7.37504	8.30834	8.37069	8.23362	7.86419	7.81378	7.74819	5.70044	4.85798	5.64386
27	AT1G02660		lipid metabolism.lipid degradation.lipases.triacylglycerol lipase	alpha/beta-Hydrolases superfamily protein	Gohir.D11G115500.2,Gohir.D11G115500.1,Gohir.D08G139600.1,Gohir.A11G110400.1,Gohir.D10G193100.1,Gohir.A08G118900.1	GO:0004806;GO:0047714	triglyceride lipase activity;galactolipase activity	GO:0002213;GO:0006629;GO:0009628;GO:0031349	defense response to insect;lipid metabolic process;response to abiotic stimulus;positive regulation of defense response	GO:0005576;GO:0009507	extracellular region;chloroplast	80	185	40	98	97	84	22	84	95	38	36	63	40	95	44	20	47	42	50	76	35	78	21	56	6.32193	7.53138	5.32193	6.61471	6.59991	6.39232	4.45943	6.39232	6.56986	5.24793	5.16993	5.97728	5.32193	6.56986
2	AT1G01120		lipid metabolism.FA synthesis and FA elongation.beta ketoacyl CoA synthase	3-ketoacyl-CoA synthase 1	Gohir.A12G115800.1,Gohir.A07G134300.1,Gohir.D08G144600.1,Gohir.D07G138900.1,Gohir.A08G123200.1,Gohir.D12G119400.1	GO:0009922;GO:0016746;GO:0102336;GO:0102337;GO:0102338;GO:0102756	fatty acid elongase activity;transferase activity, transferring acyl groups;3-oxo-arachidoyl-CoA synthase activity;3-oxo-cerotoyl-CoA synthase activity;3-oxo-lignoceronyl-CoA synthase activity	GO:0000038;GO:0006633;GO:0009409;GO:0009416;GO:0010025;GO:0030497;GO:0042335	very long-chain fatty acid metabolic process;fatty acid biosynthetic process;response to cold;response to light stimulus;wax biosynthetic process;fatty acid elongation;cuticle development	GO:0005737;GO:0005783;GO:0005789;GO:0016020;GO:0016021;GO:0022626	cytoplasm;endoplasmic reticulum;endoplasmic reticulum membrane;membrane;integral component of membrane;cytosolic ribosome	244	25	30	128	246	114	39	138	51	76	78	104	199	70	43	34	52	24	39	40	41	189	65	66	7.93074	4.64386	4.90689	7	7.94251	6.83289	5.2854	7.10852	5.67243	6.24793	6.2854	6.70044	7.63662	6.12928
[truncated: 83 more columns]
