# Supplementary material for: Nectar biosynthesis is conserved among floral and extrafloral nectaries
Source: Plant Physiol. 2021 Jan 28;185(4):1595–616. doi: 10.1093/plphys/kiab018 (PMC8133665; doi:10.1093/plphys/kiab018)
Supplement: kiab018_Supplementary_Data [file kiab018_supplementary_data.zip › pp.01245.2020-s11.xlsx]

## Sheet: Sheet1
Supplemental Dataset S10	Primer sequences for reverse-transcription quantitative PCR
Primer	Sequence
Gohir_GDSL_FWD	CCTCCTTTCTTGGCACCTAATA
Gohir_GDSL_REV	GCAAATTCTCCCACCAAAGATT
Gohir_EXPANSIN1A_FWD	CCAGTCCAAGGCTGCTTATT
Gohir_EXPANSIN1A_REV	AAGGTGTCCACCACTTAAACC
Gohir_CWINV4_FWD	GGAAGCGAAAGGAACAGTAGAG
Gohir_CWINV4_REV	GACATTCCCACATGCCTGTAT
Gohir_LCAS4_FWD	GGAAGGAGGAAAGTGTGGTATT
Gohir_LCAS4_REV	ACAGCACCAGCACCTAAAG
Gohir_SWEET9_FWD	CGGGTTCGGAGTTATCTTTCTC
Gohir_SWEET9_REV	GAACACAGCCAAAGCGAATG
Gohir_NiR1_FWD	CTACAGAGTGGCATGGACAAT
Gohir_NiR1_REV	GGCGGTGATGAACTGAGATAA
Gohir_40SRib_FWD	CCAAGGGATGCGAGGTTATT
Gohir_40SRib_REV	CATTGACAGGATGACCAGAAGA
